# Supplementary material for: A DNA methylation atlas of normal human cell types
Source: Nature. 2023 Jan 4;613(7943):355–64. doi: 10.1038/s41586-022-05580-6 (PMC9811898; doi:10.1038/s41586-022-05580-6)
Supplement: Supplementary file 4 — This file contains Supplementary Tables 1–17 (see main Supplementary Information PDF for legends). [file 41586_2022_5580_MOESM4_ESM.xlsx]

## Sheet: Table S1
Supplementary Table S1. List all 205 samples included in the human methylation atlas.
Sample name	Stub	Source Tissue	Cell type	Group	Refined group	Germ layer	Source	age	sex	Race	PatientID	Procedure	Diagnosis	Read count (pairs)	Genome coverage (reads)	% mapped	% proper pairs	Dupli. rate	Propely paired (reads)	Frag. length (avg)	CpG coverage (fragments)	%CpGs ≥1x cov.	%CpGs ≥10x cov.	Non-CpG methylation	CpA methylation	CC conversion rate	CpG methylation	Estimated purity (Table S10)	Comments
Adipocytes-Z000000T7	Adipocytes-T7	Abdominal Subcut.	Adipocytes	Adipocytes	Adipocytes	Meso	KI	53	F	NA	mAD88	Reconstr. post weight loss	Subcutaneous adipose tissue	1085691679	81.318	0.961	0.926	0.3	2011567452	153.4	33.46	0.974	0.943	0.011	0.012	0.989	0.751123	0.972
Adipocytes-Z000000T9	Adipocytes-T9	Abdominal Subcut.	Adipocytes	Adipocytes	Adipocytes	Meso	KI	35	F	NA	mAD83	Reconstr. post weight loss	Subcutaneous adipose tissue	1065342053	78.763	0.953	0.917	0.307	1952785082	150.2	31.21	0.974	0.941	0.011	0.013	0.989	0.747581	0.952
Adipocytes-Z000000T5	Adipocytes-T5	Abdominal Subcut.	Adipocytes	Adipocytes	Adipocytes	Meso	KI	37	F	NA	mAD85	Reconstr. post weight loss	Subcutaneous adipose tissue	1173830973	84.002	0.929	0.861	0.257	2021159590	149.2	31.69	0.974	0.936	0.014	0.016	0.985	0.762182	0.9
Aorta-Endothelium-Z00000422	Aorta-Endoth-22	Aorta	Endothelium	Endothelium	Endothelium	Meso	Lonza	33	F	White	HAEC/18TL036327	NA	NA	887646712	64.468	0.92	0.875	0.143	1552623190	164.2	30.33	0.973	0.93	0.008	0.009	0.992	0.732347	0.988
Aorta-Endothelium-Z0000043G	Aorta-Endoth-3G	Aorta	Endothelium	Endothelium	Endothelium	Meso	Had-HU	62	F	White	202	Aortic aneurism, resection	Aneurism, aorta	858032478	61.628	0.904	0.851	0.205	1460525782	170.7	26.7	0.973	0.928	0.009	0.01	0.992	0.761785	0.914
Saphenous-Vein-Endothelium-Z000000RM	Saph-Vein-Endoth-RM	Vascular saphenous	Endothelium	Endothelium	Endothelium	Meso	Had-HU	54	F	White	93	Saphenous vein stripping	varicose veins	868555169	66.014	0.927	0.852	0.194	1480202394	180.5	29.3	0.973	0.932	0.009	0.01	0.992	0.762392	0.581
Saphenous-Vein-Endothelium-Z000000S7	Saph-Vein-Endoth-S7	Vascular saphenous	Endothelium	Endothelium	Endothelium	Meso	Had-HU	52	F	White	75	Saphenous vein stripping	Chronic veinous insufficiency	1083362285	78.717	0.914	0.84	0.2	1820384288	169.9	35.08	0.975	0.946	0.009	0.01	0.992	0.775547	0.995
Saphenous-Vein-Endothelium-Z000000SB	Saph-Vein-Endoth-SB	Vascular saphenous	Endothelium	Endothelium	Endothelium	Meso	Had-HU	34	M	White	71	Saphenous vein stripping	Chronic veinous insufficiency	1015885517	74.499	0.932	0.861	0.164	1750346830	161.5	33.9	0.978	0.944	0.009	0.01	0.992	0.783382	0.864
Kidney-Glomerular-Endothelium-Z000000Q5	Kidney-Glom-Endoth-Q5	Kidney glomerular	Endothelium	Endothelium	Endothelium	Meso	Had-HU	67	M	White	107	Nephro-ureterectomy	Kidney, normal; urothelial carcinoma, Low grade of ureter papillary	1175635770	92.329	0.968	0.924	0.27	2173708362	174	38.09	0.978	0.944	0.009	0.01	0.992	0.791218	0.904
Kidney-Glomerular-Endothelium-Z00000443	Kidney-Glom-Endoth-43	Kidney glomerular	Endothelium	Endothelium	Endothelium	Meso	Had-HU	60	M	White	176	Nephro-ureterectomy	Renal pelvis, urothelial carcinoma	1123685987	86.07	0.957	0.911	0.293	2046436228	174.2	35.76	0.978	0.947	0.009	0.011	0.992	0.787587	1
Kidney-Glomerular-Endothelium-Z0000045J	Kidney-Glom-Endoth-5J	Kidney glomerular	Endothelium	Endothelium	Endothelium	Meso	Had-HU	47	M	White	130	Nephrectomy, left	Renal cell carcinoma	900278149	70.971	0.961	0.916	0.262	1648460696	183.5	30.76	0.978	0.938	0.009	0.01	0.992	0.777012	0.917
Kidney-Tubular-Endothelium-Z000000PX	Kidney-Tub-Endoth-PX	Kidney tubular	Endothelium	Endothelium	Endothelium	Meso	Had-HU	65	M	White	114	Nephrectomy, right	Renal cell carcinoma	1114994739	88.869	0.969	0.925	0.255	2063368134	182.3	38.65	0.979	0.947	0.009	0.01	0.992	0.783986	0.992
Kidney-Tubular-Endothelium-Z000000Q3	Kidney-Tub-Endoth-Q3	Kidney tubular	Endothelium	Endothelium	Endothelium	Meso	Had-HU	67	M	White	107	Nephro-ureterectomy	Kidney, normal; urothelial carcinoma, Low grade of ureter papillary	975337083	71.916	0.913	0.862	0.336	1681148856	180.4	26.31	0.977	0.929	0.009	0.01	0.992	0.792877	0.989
Kidney-Tubular-Endothelium-Z0000042R	Kidney-Tub-Endoth-2R	Kidney tubular	Endothelium	Endothelium	Endothelium	Meso	Had-HU	74	F	White	199	Nephrectomy, radical	Clear cell carcinoma of kidney	604168955	45.891	0.953	0.91	0.121	1099489284	166.2	22.48	0.971	0.905	0.009	0.01	0.992	0.794309	0.994
Liver-Endothelium-Z000000RB	Liver-Endoth-RB	Liver	Endothelium	Endothelium	Endothelium	Meso	OHSU	46	F	NA	HLV41818_CD31	NA	NA	1345527749	100.432	0.937	0.85	0.162	2288618060	168.1	44.99	0.975	0.951	0.009	0.01	0.992	0.720101	0.723
Lung-Alveolar-Endothelium-Z000000Q1	Lung-Alv-Endoth-Q1	Lung alveolar	Endothelium	Endothelium	Endothelium	Meso	Had-HU	28	F	White	108	Lung partial lobectomy, right	Carcinoma, poorly differentiated	1048865263	82.707	0.963	0.924	0.286	1938564950	174.4	33.44	0.973	0.933	0.009	0.01	0.992	0.733846	0.975
Lung-Alveolar-Endothelium-Z000000QK	Lung-Alv-Endoth-QK	Lung alveolar	Endothelium	Endothelium	Endothelium	Meso	Had-HU	76	F	White	129	Lung segmentectomy, right	Adenocarcinoma, lung	1316139280	101.525	0.952	0.904	0.337	2380257280	176.3	38.05	0.975	0.945	0.009	0.01	0.992	0.775232	0.686
Lung-Alveolar-Endothelium-Z0000045H	Lung-Alv-Endoth-5H	Lung alveolar	Endothelium	Endothelium	Endothelium	Meso	Had-HU	81	F	White	132	Lung segmentectomy	Adenocarcinoma in situ, lung	1278946309	100.575	0.966	0.927	0.372	2371959748	173.3	34.91	0.974	0.936	0.009	0.01	0.992	0.769632	0.955
Pancreas-Endothelium-Z0000042D	Panc-Endoth-2D	Pancreas	Endothelium	Endothelium	Endothelium	Meso	UA	61	F	White	UA213A	Organ donor	Deceased	809443189	51.014	0.808	0.757	0.262	1225327618	164.5	19.1	0.971	0.894	0.009	0.011	0.992	0.761287	0.841
Pancreas-Endothelium-Z0000042X	Panc-Endoth-2X	Pancreas	Endothelium	Endothelium	Endothelium	Meso	UA	49	F	White	UA212	Organ donor	Deceased	801623707	60.359	0.944	0.898	0.145	1440399894	169.9	28.86	0.973	0.929	0.009	0.01	0.992	0.780578	0.651
Pancreas-Endothelium-Z00000430	Panc-Endoth-30	Pancreas	Endothelium	Endothelium	Endothelium	Meso	UA	52	F	White	UA205	Organ donor	Deceased	788847407	53.712	0.878	0.815	0.241	1285788788	166.7	21.37	0.971	0.903	0.009	0.01	0.992	0.773923	0.847
Pancreas-Islet-Endothelium-Z0000042Y	Panc-Islet-Endoth-2Y	Pancreas	Endothelium	Endothelium	Endothelium	Meso	UA	52	F	White	UA200	Organ donor	Deceased	851779915	62.911	0.929	0.884	0.155	1505115552	168.5	29.76	0.973	0.933	0.009	0.01	0.992	0.778166	0.755
Colon-Fibroblasts-Z0000042A	Colon-Fibro-2A	Colon	Fibroblast	Colon-Fibro	Colon-Fibro	Meso	Had-HU	37	M	White	218	Hemicolectomy, left	Carcinoma, rectum	1051431249	76.07	0.921	0.87	0.16	1830299452	166.3	35.33	0.978	0.943	0.009	0.01	0.992	0.744046	0.866
Colon-Fibroblasts-Z0000042C	Colon-Fibro-2C	Colon	Fibroblast	Colon-Fibro	Colon-Fibro	Meso	Had-HU	46	M	White	215	Hemicolectomy, right	Carcinoma, right colon	946142605	71.13	0.942	0.894	0.169	1691097384	168.1	33.49	0.977	0.939	0.009	0.01	0.992	0.733416	0.755
Heart-Fibroblasts-Z0000043R	Heart-Fib-3R	Heart	Fibroblast	Heart-Fibro	Heart-Fibro	Meso	Lonza	55	M	Black	18TL177325	NA	NA	526198307	39.009	0.951	0.878	0.114	923845628	168.8	17.49	0.967	0.808	0.009	0.009	0.992	0.587686	0.774
Heart-Fibroblasts-Z0000041V	Heart-Fib-1V	Heart	Fibroblast	Heart-Fibro	Heart-Fibro	Meso	Lonza	50	F	White	NHCF-A/19TL249738	NA	NA	982692578	73.749	0.943	0.9	0.176	1767911134	168.7	34.17	0.974	0.938	0.008	0.009	0.992	0.654493	0.957
Heart-Fibroblasts-Z0000041W	Heart-Fib-1W	Heart	Fibroblast	Heart-Fibro	Heart-Fibro	Meso	Lonza	35	F	White	NHCF-A/19TL217371	NA	NA	835867257	62.175	0.932	0.888	0.167	1484559704	169.5	28.82	0.973	0.928	0.008	0.009	0.992	0.64732	0.988
Heart-Fibroblasts-Z0000041X	Heart-Fib-1X	Heart	Fibroblast	Heart-Fibro	Heart-Fibro	Meso	Lonza	61	M	White	NHCF-A/18TL312486	NA	NA	939673335	69.624	0.934	0.892	0.173	1676043586	166	31.95	0.977	0.935	0.009	0.009	0.992	0.664191	0.989
Dermal-Fibroblasts-Z00000423	Dermal-Fibro-23	Ad-dermal	Fibroblast	Dermal-Fibro	Dermal-Fibro	Meso	Lonza	73	M	White	NHDF/633428	NA	NA	834920210	64.49	0.948	0.903	0.211	1508086954	178.1	29.36	0.977	0.931	0.008	0.009	0.993	0.730862	0.999
Skeletal-Muscle-Z00000427	Skeletal-Muscle-27	Skeletal muscle	Striated muscle	Skeletal-Musc	Skeletal-Musc	Meso	Had-HU	59	F	White	228A-1	Partial ostectomy of humerus	Leiomyosarcoma	977916601	74.934	0.955	0.913	0.208	1785933666	168	32.65	0.973	0.929	0.01	0.012	0.992	0.766405	0.98	not sorted
Skeletal-Muscle-Z00000429	Skeletal-Muscle-29	Skeletal muscle	Striated muscle	Skeletal-Musc	Skeletal-Musc	Meso	Had-HU	34	M	White	222-1	Bone, rib local excision	Phosphaturic mesenchymal tumor	989622319	72.958	0.942	0.897	0.148	1774662092	161.8	34.02	0.976	0.933	0.009	0.011	0.992	0.766566	0.892	not sorted
Aorta-Smooth-Muscle-Z0000041U	Aorta-SMuscle-1U	Aorta	Smooth muscle	Smooth-Musc	Smooth-Musc	Meso	Lonza	22	M	White	AOSMC/335663	NA	NA	900145653	67.778	0.934	0.889	0.183	1601226300	173	31.74	0.978	0.938	0.008	0.009	0.992	0.62777	0.798
Coronary-Artery-Smooth-Muscle-Z00000420	Coronary-Artery-SMuscle-20	Cornary artery	Smooth muscle	Smooth-Musc	Smooth-Musc	Meso	Lonza	17	F	White	CASMC/313605	NA	NA	981297515	75.471	0.955	0.91	0.241	1785349370	173.7	33.1	0.974	0.937	0.008	0.009	0.992	0.67727	0.681
Bladder-Smooth-Muscle-Z0000041Z	Bladder-SMuscle-1Z	Bladder	Smooth muscle	Smooth-Musc	Smooth-Musc	Meso	Lonza	51	F	Black	BdSMC/198879	NA	NA	730760883	52.298	0.9	0.855	0.111	1250228388	169.6	26.25	0.972	0.922	0.008	0.009	0.992	0.569161	0.765
Prostate-Smooth-Muscle-Z0000041Y	Prostate-SMuscle-1Y	Prostate	Smooth muscle	Smooth-Musc	Smooth-Musc	Meso	Lonza	26	M	White	PRSMC/742808	NA	NA	849184405	63.721	0.938	0.894	0.159	1519132250	166.4	29.27	0.976	0.927	0.008	0.009	0.992	0.696438	0.904
Lung-Bronchus-Smooth-Muscle-Z00000421	Lung-Bron-SMuscle-21	Bronchial	Smooth muscle	Smooth-Musc	Smooth-Musc	Meso	Lonza	57	M	Hisp	BSMC/581076	NA	NA	852881915	64.247	0.941	0.898	0.215	1531915284	168.1	27.94	0.976	0.924	0.008	0.009	0.992	0.670264	0.934
Heart-Cardiomyocyte-Z0000044G	Heart-Card-4G	Heart	Cardiomyocyte	Heart-Cardio	Heart-Cardio	Meso	Had-HU	83	M	White	184	CABG	Coronary artery disease	1353242333	91.08	0.889	0.804	0.361	2174811400	168.9	30.69	0.978	0.942	0.011	0.014	0.991	0.785338	0.984
Heart-Cardiomyocyte-Z0000044K	Heart-Card-4K	Heart	Cardiomyocyte	Heart-Cardio	Heart-Cardio	Meso	Had-HU	54	M	White	181	CABG	Coronary artery disease	1001038704	75.94	0.959	0.91	0.255	1821829834	168	31.76	0.977	0.938	0.012	0.015	0.99	0.796117	0.993
Heart-Cardiomyocyte-Z0000044Q	Heart-Card-4Q	Heart	Cardiomyocyte	Heart-Cardio	Heart-Cardio	Meso	Had-HU	81	M	White	171	CABG	Coronary artery disease	1038373094	72.345	0.883	0.823	0.331	1708383460	172.7	26.17	0.977	0.933	0.011	0.013	0.991	0.786608	0.981
Heart-Cardiomyocyte-Z0000044R	Heart-Card-4R	Heart	Cardiomyocyte	Heart-Cardio	Heart-Cardio	Meso	Had-HU	70	M	White	170	CABG	Coronary artery disease	1193937821	78.827	0.867	0.811	0.374	1935553794	160.2	25.4	0.977	0.929	0.011	0.014	0.991	0.781709	0.927
Bone-Osteoblasts-Z0000042Z	Bone-Osteob-2Z	Bone	Osteoblasts	Bone-Osteob	Bone-Osteob	Meso	Lonza	5	F	Hisp	426160	NA	NA	964863192	71.839	0.934	0.886	0.189	1709510158	173	33.47	0.974	0.94	0.008	0.009	0.992	0.653815	1
Oligodendrocytes-Z000000TK	Oligodend-TK	Brain	Oligodendrocytes	Oligodend	Oligodend	Ecto	KI	31	M	NA	KE42	Autopsy	Suicide	1126141228	75.95	0.947	0.909	0.364	2048262396	127.7	24.14	0.976	0.919	0.015	0.023	0.992	0.807891	0.961
Oligodendrocytes-Z0000042E	Oligodend-2E	Brain	Oligodendrocytes	Oligodend	Oligodend	Ecto	KI	56	M	NA	ND419	Autopsy	NA	990997580	73.89	0.945	0.903	0.158	1789978032	164.5	34.16	0.977	0.938	0.015	0.022	0.991	0.815835	0.98
Oligodendrocytes-Z0000042L	Oligodend-2L	Brain	Oligodendrocytes	Oligodend	Oligodend	Ecto	KI	25	M	NA	ND417	Autopsy	Suicide	923242655	65.827	0.897	0.852	0.22	1573244036	167.4	27.49	0.977	0.932	0.014	0.02	0.992	0.803014	0.946
Oligodendrocytes-Z0000042N	Oligodend-2N	Brain	Oligodendrocytes	Oligodend	Oligodend	Ecto	KI	39	M	NA	ND416	Autopsy	Accident	946532667	72.289	0.958	0.915	0.157	1731512348	167.6	34.04	0.977	0.937	0.013	0.018	0.992	0.812838	0.983
Cortex-Neuron-Z000000TF	Neuron-Cortex-TF	Brain	Neuronal	Neuron	Neuron	Ecto	KI	38	M	NA	ND273	Autopsy	NA	1277009998	83.051	0.931	0.89	0.408	2272761296	124.9	24.3	0.975	0.912	0.028	0.047	0.989	0.816813	0.478	not sorted
Neuron-Z000000TH	Neuron-TH	Brain	Neuronal	Neuron	Neuron	Ecto	KI	31	M	NA	KE41	Autopsy	Suicide	997689590	74.838	0.975	0.941	0.266	1878166004	143.7	28.64	0.976	0.932	0.059	0.108	0.987	0.84166	0.975
Cortex-Neuron-Z0000042F	Neuron-Cortex-2F	Brain	Neuronal	Neuron	Neuron	Ecto	KI	56	M	NA	ND419	Autopsy	NA	842399198	64.159	0.946	0.907	0.123	1527536024	170.2	31.41	0.976	0.931	0.047	0.085	0.988	0.838787	0.944
Cortex-Neuron-Z0000042H	Neuron-Cortex-2H	Brain	Neuronal	Neuron	Neuron	Ecto	KI	65	F	NA	ND418	Autopsy	NA	947459745	73.433	0.959	0.918	0.168	1740089550	171.3	34.63	0.974	0.939	0.05	0.092	0.989	0.831521	0.931
Cortex-Neuron-Z0000042J	Neuron-Cortex-2J	Brain	Neuronal	Neuron	Neuron	Ecto	KI	25	M	NA	ND417	Autopsy	Suicide	921938230	68.363	0.945	0.905	0.159	1668838002	162.6	30.98	0.976	0.928	0.054	0.098	0.988	0.855276	0.898
Cortex-Neuron-Z0000042M	Neuron-Cortex-2M	Brain	Neuronal	Neuron	Neuron	Ecto	KI	25	M	NA	ND417	Autopsy	Suicide	976767682	75.69	0.956	0.916	0.218	1789911716	173.2	33.31	0.977	0.937	0.055	0.101	0.988	0.841332	0.951
Cortex-Neuron-Z0000042P	Neuron-Cortex-2P	Brain	Neuronal	Neuron	Neuron	Ecto	KI	39	M	NA	ND416	Autopsy	Accident	858690979	63.477	0.933	0.891	0.147	1529930966	162.5	29.8	0.976	0.932	0.052	0.095	0.989	0.833976	0.951
Cortex-Neuron-Z0000042K	Neuron-Cortex-2K	Brain	Neuronal	Neuron	Neuron	Ecto	KI	25	M	NA	ND417	Autopsy	Suicide	950308549	69.035	0.92	0.88	0.154	1671942158	162.5	31.4	0.976	0.932	0.052	0.094	0.988	0.831258	0.935
Cerebellum-Neuron-Z000000TB	Neuron-Cereb-TB	Brain	Neuronal	Neuron	Neuron-Bulk	Ecto	KI	19	M	NA	ND264	Autopsy	NA	981264893	74.327	0.956	0.918	0.349	1800949650	161.9	27.73	0.977	0.931	0.021	0.033	0.991	0.797871	0.949	not sorted
Cortex-Neuron-Z000000TD	Neuron-Cortex-TD	Brain	Neuronal	Neuron	Neuron-Bulk	Ecto	KI	19	M	NA	ND264	Autopsy	NA	1141596169	86.414	0.951	0.911	0.28	2079428630	164.7	36.18	0.978	0.946	0.021	0.034	0.991	0.79742	0.969	not sorted
Liver-Hepatocytes-Z000000R3	Liver-Hep-R3	Liver	Hepatocyte	Liver-Hep	Liver-Hep	Endo	OHSU	24	M	NA	RET	NA	NA	995333299	73.663	0.931	0.861	0.125	1713123474	160	35.14	0.977	0.942	0.01	0.012	0.991	0.767107	0.959
Liver-Hepatocytes-Z000000T3	Liver-Hep-T3	Liver	Hepatocyte	Liver-Hep	Liver-Hep	Endo	OHSU	NA	NA	NA	RTC	NA	NA	942592752	72.016	0.94	0.873	0.163	1645271400	167.5	32.87	0.977	0.939	0.01	0.012	0.991	0.757229	0.975
Liver-Hepatocytes-Z0000043Q	Liver-Hep-3Q	Liver	Hepatocyte	Liver-Hep	Liver-Hep	Endo	Lonza	56	F	White	HUM4256	NA	NA	1041751845	81.479	0.973	0.926	0.157	1928831840	170.8	38.74	0.974	0.942	0.009	0.011	0.992	0.764442	0.995
Liver-Hepatocytes-Z0000044H	Liver-Hep-4H	Liver	Hepatocyte	Liver-Hep	Liver-Hep	Endo	Had-HU	55	M	White	183	Partial hepatectomy	Degenerated echinococcal cyst	1252352608	96.257	0.956	0.916	0.189	2293717384	167.8	45.25	0.979	0.953	0.013	0.015	0.987	0.745686	0.97
Liver-Hepatocytes-Z0000044M	Liver-Hep-4M	Liver	Hepatocyte	Liver-Hep	Liver-Hep	Endo	Had-HU	66	M	White	179	Liver lobectomy	Neuroendocrine tumor	877235823	63.887	0.914	0.865	0.246	1517898674	172.1	26.93	0.977	0.929	0.013	0.014	0.986	0.751425	0.817
Liver-Hepatocytes-Z00000431	Liver-Hep-31	Liver	Hepatocyte	Liver-Hep	Liver-Hep	Endo	Lonza	45	F	White	HUM4133	NA	NA	832989798	63.51	0.946	0.902	0.14	1502629816	170	30.55	0.972	0.929	0.01	0.012	0.992	0.787497	0.985
Pancreas-Duct-Z0000043T	Panc-Duct-3T	Pancreas	Duct	Pancreas-Duct	Pancreas-Duct	Endo	UA	26	F	NA	H2226	Organ donor	Deceased	804901200	63.271	0.971	0.923	0.14	1486105498	172.5	30.88	0.973	0.934	0.009	0.011	0.992	0.798594	0.999
Pancreas-Duct-Z0000043U	Panc-Duct-3U	Pancreas	Duct	Pancreas-Duct	Pancreas-Duct	Endo	UA	19	M	NA	H2224	Organ donor	Deceased	936146877	71.321	0.947	0.896	0.206	1678164348	172.6	31.39	0.973	0.935	0.009	0.01	0.992	0.790689	0.979
Pancreas-Duct-Z0000043V	Panc-Duct-3V	Pancreas	Duct	Pancreas-Duct	Pancreas-Duct	Endo	UA	23	M	NA	H2220	Organ donor	Deceased	658908316	49.404	0.959	0.881	0.114	1160706418	177.4	22.81	0.971	0.872	0.009	0.01	0.992	0.790937	0.967
Pancreas-Duct-Z000000QZ	Panc-Duct-QZ	Pancreas	Duct	Pancreas-Duct	Pancreas-Duct	Endo	OHSU	45	M	NA	AFCD035	Organ donor	Deceased	708647140	51.441	0.889	0.794	0.243	1125843526	194.1	21.13	0.977	0.91	0.009	0.011	0.992	0.790619	0.914
Pancreas-Acinar-Z000000QX	Panc-Acinar-QX	Pancreas	Acinar	Pancreas-Acinar	Pancreas-Acinar	Endo	OHSU	45	M	NA	AFCD035	Organ donor	Deceased	1266270791	98.054	0.94	0.858	0.17	2173665598	185.7	45.81	0.98	0.955	0.01	0.012	0.992	0.687301	0.962
Pancreas-Acinar-Z0000043W	Panc-Acinar-3W	Pancreas	Acinar	Pancreas-Acinar	Pancreas-Acinar	Endo	UA	26	F	NA	H2226	Organ donor	Deceased	757682439	59.208	0.97	0.924	0.134	1400040138	168	28.66	0.972	0.927	0.01	0.011	0.992	0.679541	0.91
Pancreas-Acinar-Z0000043X	Panc-Acinar-3X	Pancreas	Acinar	Pancreas-Acinar	Pancreas-Acinar	Endo	UA	19	M	NA	H2224	Organ donor	Deceased	870053045	65.047	0.941	0.888	0.291	1545377238	166.6	25.42	0.972	0.918	0.01	0.011	0.99	0.644135	0.904
Pancreas-Acinar-Z0000043Y	Panc-Acinar-3Y	Pancreas	Acinar	Pancreas-Acinar	Pancreas-Acinar	Endo	UA	23	M	NA	H2220	Organ donor	Deceased	992168356	74.396	0.956	0.879	0.124	1743555186	172.4	33.33	0.973	0.917	0.01	0.011	0.992	0.703077	0.986
Pancreas-Delta-Z00000451	Panc-Delta-51	Pancreas	Delta	Pancreas-Delta	Pancreas-Delta	Endo	UA	58	F	NA	H2207	Organ donor	Deceased	1065709458	77.027	0.893	0.838	0.466	1785509272	185.2	20.54	0.972	0.908	0.012	0.017	0.992	0.776045	0.981
Pancreas-Delta-Z00000454	Panc-Delta-54	Pancreas	Delta	Pancreas-Delta	Pancreas-Delta	Endo	UA	43	F	NA	H2211	Organ donor	Deceased	1012089704	78.106	0.951	0.904	0.333	1829755934	178.5	29.24	0.974	0.936	0.013	0.018	0.992	0.785428	0.989
Pancreas-Delta-Z00000457	Panc-Delta-57	Pancreas	Delta	Pancreas-Delta	Pancreas-Delta	Endo	IIDP	58	F	White	SCICRC1146	Autopsy	Anoxia	1043731283	72.517	0.865	0.812	0.418	1695789138	177.9	20.61	0.972	0.9	0.012	0.017	0.992	0.772429	0.948
Pancreas-Beta-Z00000452	Panc-Beta-52	Pancreas	Beta	Pancreas-Beta	Pancreas-Beta	Endo	UA	58	F	NA	H2207	Organ donor	Deceased	1065809875	81.166	0.935	0.891	0.413	1899580578	178.3	25.56	0.973	0.929	0.013	0.019	0.992	0.789073	0.967
Pancreas-Beta-Z00000455	Panc-Beta-55	Pancreas	Beta	Pancreas-Beta	Pancreas-Beta	Endo	UA	43	F	NA	H2211	Organ donor	Deceased	1141773226	83.201	0.947	0.903	0.371	2062198384	160.3	27.64	0.973	0.929	0.012	0.016	0.992	0.777887	0.959
Pancreas-Beta-Z00000458	Panc-Beta-58	Pancreas	Beta	Pancreas-Beta	Pancreas-Beta	Endo	IIDP	58	F	White	SCICRC1146	Autopsy	Anoxia	871559363	65.95	0.941	0.897	0.316	1563668016	174.7	25.79	0.973	0.929	0.014	0.02	0.992	0.791857	0.973
Pancreas-Alpha-Z00000453	Panc-Alpha-53	Pancreas	Alpha	Pancreas-Alpha	Pancreas-Alpha	Endo	UA	58	F	NA	H2207	Organ donor	Deceased	1107855922	83.72	0.945	0.9	0.284	1994384214	173.4	33.97	0.975	0.942	0.013	0.018	0.992	0.777658	0.971
Pancreas-Alpha-Z00000456	Panc-Alpha-56	Pancreas	Alpha	Pancreas-Alpha	Pancreas-Alpha	Endo	UA	43	F	NA	H2211	Organ donor	Deceased	1069545232	82.436	0.955	0.914	0.381	1954108198	174.4	28.52	0.974	0.932	0.012	0.017	0.992	0.776755	0.985
Pancreas-Alpha-Z00000459	Panc-Alpha-59	Pancreas	Alpha	Pancreas-Alpha	Pancreas-Alpha	Endo	IIDP	58	F	White	SCICRC1146	Autopsy	Anoxia	1062213167	82.345	0.963	0.926	0.368	1967557074	171.5	29.4	0.974	0.934	0.014	0.02	0.992	0.785106	0.982
Kidney-Glomerular-Epithelium-Z0000045K	Kidney-Glom-Ep-5K	Kidney glomerular	Epithelium	Kidney-Ep	Kidney-Ep	Endo	Had-HU	47	M	White	130	Nephrectomy, left	Renal cell carcinoma	916660268	71.164	0.955	0.908	0.261	1665350766	175.8	30.44	0.977	0.936	0.009	0.01	0.992	0.794923	0.998
Kidney-Glomerular-Epithelium-Z0000045L	Kidney-Glom-Ep-5L	Kidney glomerular	Epithelium	Kidney-Ep	Kidney-Ep	Endo	Had-HU	47	M	White	130	Nephrectomy, left	Renal cell carcinoma	878206266	65.845	0.923	0.877	0.273	1540484124	175.8	26.2	0.976	0.919	0.009	0.01	0.992	0.803148	0.933
Kidney-Tubular-Epithelium-Z000000QH	Kidney-Tub-Ep-QH	Kidney tubular	Epithelium	Kidney-Ep	Kidney-Ep	Endo	Had-HU	47	M	White	130	Nephrectomy, left	Renal cell carcinoma	1353227728	102.227	0.921	0.865	0.377	2342283170	193.6	35.62	0.979	0.948	0.008	0.01	0.993	0.796014	0.999
Kidney-Tubular-Epithelium-Z0000043Z	Kidney-Tub-Ep-3Z	Kidney tubular	Epithelium	Kidney-Ep	Kidney-Ep	Endo	Had-HU	60	M	White	176	Nephro-ureterectomy	Renal pelvis, urothelial carcinoma	976736439	75.501	0.96	0.914	0.298	1785274316	173.8	30.88	0.977	0.939	0.01	0.012	0.992	0.790126	0.882
Kidney-Tubular-Epithelium-Z00000440	Kidney-Tub-Ep-40	Kidney tubular	Epithelium	Kidney-Ep	Kidney-Ep	Endo	Had-HU	60	M	White	176	Nephro-ureterectomy	Renal pelvis, urothelial carcinoma	1011702618	75.849	0.938	0.887	0.237	1794725192	172.1	34.16	0.978	0.946	0.011	0.014	0.992	0.805101	0.972
Kidney-Glomerular-Podocytes-Z0000042W	Kidney-Glom-Pod-2W	Kidney glomerular	Podocyte	Kidney-Ep	Kidney-Ep	Endo	Had-HU	74	F	White	199	Nephrectomy, radical	Clear cell carcinoma of kidney	818584526	58.63	0.921	0.874	0.178	1431179856	158.6	25.21	0.971	0.913	0.01	0.011	0.992	0.801924	0.849
Kidney-Glomerular-Podocytes-Z00000441	Kidney-Pod-41	Kidney glomerular	Podocyte	Kidney-Ep	Kidney-Ep	Endo	Had-HU	60	M	White	176	Nephro-ureterectomy	Renal pelvis, urothelial carcinoma	1204556342	94.079	0.962	0.918	0.237	2212425428	175.4	42.23	0.979	0.951	0.01	0.012	0.992	0.793037	0.892
Kidney-Glomerular-Podocytes-Z00000442	Kidney-Pod-42	Kidney glomerular	Podocyte	Kidney-Ep	Kidney-Ep	Endo	Had-HU	60	M	White	176	Nephro-ureterectomy	Renal pelvis, urothelial carcinoma	859759004	64.53	0.942	0.895	0.236	1539241316	168.1	28.05	0.976	0.931	0.011	0.013	0.992	0.803073	0.978
Thyroid-Epithelium-Z0000042S	Thyroid-Ep-2S	Thyroid	Epithelium	Thyroid-Ep	Thyroid-Ep	Endo	Had-HU	28	F	White	208	Thyroidectomy, total	Thyroid, papillary microcarcinoma, nodular hyperplasia	838733344	63.818	0.943	0.898	0.163	1506938404	173.7	30.67	0.973	0.935	0.009	0.01	0.992	0.809317	0.99
Thyroid-Epithelium-Z0000042T	Thyroid-Ep-2T	Thyroid	Epithelium	Thyroid-Ep	Thyroid-Ep	Endo	Had-HU	40	F	White	193	Thyroidectomy, total	Thyroid, papillary carcinoma follicular variant	902804492	66.642	0.939	0.895	0.168	1615453424	162.5	30.88	0.973	0.934	0.009	0.01	0.992	0.812503	0.972
Thyroid-Epithelium-Z0000042U	Thyroid-Ep-2U	Thyroid	Epithelium	Thyroid-Ep	Thyroid-Ep	Endo	Had-HU	35	F	White	190	Thyroidectomy, partial	Nodular hyperplasia-No malignancy	831062920	64.76	0.959	0.914	0.191	1519604332	175.9	30.02	0.973	0.931	0.008	0.01	0.993	0.813061	0.989
Fallopian-Epithelium-Z000000Q7	Fallop-Ep-Q7	Fallopien tubes	Epithelium	Fallopian-Ep	Fallopian-Ep	Endo	Had-HU	36	F	White	104	Hysterectomy, total abdominal	Endometrial carcinoma-normal fallopian tubes	1352339869	107.966	0.969	0.926	0.399	2504332844	181.8	36.96	0.975	0.944	0.009	0.01	0.992	0.786113	0.984
Fallopian-Epithelium-Z000000S9	Fallop-Ep-S9	Fallopien tubes	Epithelium	Fallopian-Ep	Fallopian-Ep	Endo	Had-HU	50	F	White	74	Hysterectomy, total	Fallopian tubes normal, Uterine leiomyomas	891931185	66.872	0.932	0.862	0.157	1536888146	168.8	29.59	0.972	0.921	0.009	0.01	0.992	0.78827	0.911
Fallopian-Epithelium-Z000000UV	Fallop-Ep-UV	Fallopien tubes	Epithelium	Fallopian-Ep	Fallopian-Ep	Endo	Had-HU	46	F	White	30	Hysterectomy & Fallopian tubes	Fallopian tubes normal, Uterine leiomyomas	803940636	60.826	0.937	0.864	0.146	1389937458	168.1	28.38	0.973	0.928	0.012	0.013	0.99	0.770741	0.961
Ovary-Epithelium-Z000000QT	Ovary-Ep-QT	Ovary	Epithelium	Ovary+Endom-Ep	Ovary-Ep	Endo	Had-HU	72	F	White	122	Salpingo oopherectomy+Radical cystectomy+Total abdominal hysterectomy	Bladder, squamous cell carcinoma	1119802780	72.954	0.811	0.746	0.493	1671460382	187.1	15.46	0.969	0.835	0.008	0.009	0.993	0.751041	0.797
Endometrium-Epithelium-Z00000434	Endometrium-Ep-34	Endometrium	Epithelium	Ovary+Endom-Ep	Endometrium	Endo	Had-HU	29	F	White	EDM44	Hysterectomy	Endometrial polyp	773948201	57.789	0.933	0.89	0.103	1378050338	169	29.57	0.973	0.93	0.008	0.009	0.992	0.75598	0.95
Endometrium-Epithelium-Z00000435	Endometrium-Ep-35	Endometrium	Epithelium	Ovary+Endom-Ep	Endometrium	Endo	Had-HU	42	F	White	EDM41A	Hysterectomy	Endometrial polyp	860274506	56.91	0.844	0.795	0.241	1367189998	167.1	22.13	0.971	0.902	0.009	0.01	0.992	0.768332	0.847
Endometrium-Epithelium-Z0000043S	Endometrium-Ep-3S	Endometrium	Epithelium	Ovary+Endom-Ep	Endometrium	Endo	Had-HU	29	F	White	EDM21A	Hysterectomy	Endometrial polyp	1093531081	83.233	0.938	0.892	0.228	1951366014	174.7	37.77	0.975	0.946	0.009	0.01	0.992	0.748249	0.98
Bone_marrow-Erythrocyte_progenitors-Z000000RF	Eryth-prog-RF	Bone marrow	Erythrocyte progenitors	Eryth-prog	Eryth-prog	Meso	Had-HU	60	M	White	67	Hip replacement	Osteoarthritis of hip	1519294266	108.587	0.914	0.838	0.179	2547213206	162.9	50.01	0.98	0.958	0.009	0.01	0.992	0.572041	0.985
Bone_marrow-Erythrocyte_progenitors-Z000000RH	Eryth-prog-RH	Bone marrow	Erythrocyte progenitors	Eryth-prog	Eryth-prog	Meso	Had-HU	53	F	White	65	Hip replacement	Osteoarthritis of hip	1184672429	87.42	0.935	0.862	0.165	2043482290	166.2	41.74	0.976	0.95	0.009	0.009	0.992	0.522037	0.76
Bone_marrow-Erythrocyte_progenitors-Z000000RK	Eryth-prog-RK	Bone marrow	Erythrocyte progenitors	Eryth-prog	Eryth-prog	Meso	Had-HU	64	F	White	60	Hip replacement	Head of femur necrosis	546848960	40.757	0.924	0.85	0.126	929929824	168.9	19.1	0.97	0.881	0.009	0.009	0.992	0.586083	0.99
Blood-T-CD3-Z000000TV	Blood-T-CD3-TV	Blood	T (CD3+) cells	Blood-T	Blood-T	Meso	Had-HU	56	F	White	54	Blood donor	Healthy	1036659802	76.11	0.907	0.828	0.22	1716409362	173.7	31.12	0.974	0.933	0.012	0.013	0.99	0.787915	0.965
Blood-T-CD3-Z000000UP	Blood-T-CD3-UP	Blood	T (CD3+) cells	Blood-T	Blood-T	Meso	Had-HU	55	F	White	49	Blood donor	Healthy	982661188	72.875	0.921	0.845	0.266	1660785846	171.2	27.77	0.973	0.925	0.012	0.014	0.99	0.813674	0.986
Blood-T-CD4-Z000000TT	Blood-T-CD4-TT	Blood	T helper(CD4+) cells	Blood-T	Blood-T	Meso	Had-HU	56	F	White	54	Blood donor	Healthy	1047088843	80.216	0.937	0.865	0.171	1810927112	173.5	36.03	0.974	0.932	0.012	0.013	0.99	0.819053	0.997
Blood-T-CD4-Z000000U7	Blood-T-CD4-U7	Blood	T helper(CD4+) cells	Blood-T	Blood-T	Meso	Had-HU	50	M	White	51	Blood donor	Healthy	738703111	53.678	0.926	0.846	0.19	1249526026	161.5	21.8	0.974	0.89	0.012	0.014	0.989	0.802771	0.993
Blood-T-CD4-Z000000UM	Blood-T-CD4-UM	Blood	T helper(CD4+) cells	Blood-T	Blood-T	Meso	Had-HU	55	F	White	49	Blood donor	Healthy	994645708	72.016	0.921	0.85	0.164	1690764294	162.7	32.69	0.974	0.939	0.009	0.01	0.992	0.809566	0.983
Blood-T-CD8-Z000000TR	Blood-T-CD8-TR	Blood	T cytotoxic (CD8+) cells	Blood-T	Blood-T	Meso	Had-HU	56	F	White	54	Blood donor	Healthy	1004642200	74.799	0.933	0.859	0.212	1726187464	165.5	29.64	0.972	0.916	0.012	0.013	0.989	0.74885	0.877
Blood-T-CD8-Z000000U5	Blood-T-CD8-U5	Blood	T cytotoxic (CD8+) cells	Blood-T	Blood-T	Meso	Had-HU	50	M	White	51	Blood donor	Healthy	1454616483	92.148	0.804	0.722	0.444	2101737688	170	21.12	0.976	0.907	0.009	0.01	0.992	0.725118	0.798
Blood-T-CD8-Z000000UK	Blood-T-CD8-UK	Blood	T cytotoxic (CD8+) cells	Blood-T	Blood-T	Meso	Had-HU	55	F	White	49	Blood donor	Healthy	1029711491	74.058	0.92	0.846	0.178	1742667556	160.4	31.62	0.973	0.93	0.011	0.012	0.99	0.792283	0.983
Blood-T-CenMem-CD4-Z00000417	Blood-T-CenMem-CD4-17	Blood	T central memory CD4	Blood-T	Blood-T	Meso	Had-HU	30	F	White	248	Blood donor	Healthy	941712783	68.87	0.92	0.874	0.152	1645699390	167.6	32.43	0.974	0.935	0.008	0.009	0.992	0.776738	0.977
Blood-T-CenMem-CD4-Z0000041D	Blood-T-CenMem-CD4-1D	Blood	T central memory CD4	Blood-T	Blood-T	Meso	Had-HU	29	F	White	247	Blood donor	Healthy	883690796	59.476	0.859	0.808	0.184	1428005994	167.5	25.88	0.973	0.923	0.009	0.009	0.992	0.774009	0.994
Blood-T-CenMem-CD4-Z0000041N	Blood-T-CenMem-CD4-1N	Blood	T central memory CD4	Blood-T	Blood-T	Meso	Had-HU	69	M	White	223	Blood donor	Healthy	689379610	47.833	0.887	0.837	0.138	1153751296	164.3	21.84	0.974	0.894	0.009	0.009	0.992	0.760517	0.983
Blood-T-Eff-CD8-Z00000419	Blood-T-Eff-CD8-19	Blood	T effector cell CD8	Blood-T	Blood-T	Meso	Had-HU	30	F	White	248	Blood donor	Healthy	915788157	63.881	0.875	0.818	0.314	1498828382	175	22.49	0.973	0.913	0.008	0.009	0.992	0.757882	0.884
Blood-T-Eff-CD8-Z0000041F	Blood-T-Eff-CD8-1F	Blood	T effector cell CD8	Blood-T	Blood-T	Meso	Had-HU	29	F	White	247	Blood donor	Healthy	961543529	68.323	0.895	0.845	0.218	1625963294	170.1	28.37	0.973	0.926	0.008	0.009	0.992	0.748309	0.907
Blood-T-Eff-CD8-Z0000041Q	Blood-T-Eff-CD8-1Q	Blood	T effector cell CD8	Blood-T	Blood-T	Meso	Had-HU	69	M	White	223	Blood donor	Healthy	991180983	69.969	0.905	0.847	0.22	1679043148	166.1	28.72	0.976	0.922	0.009	0.011	0.992	0.72829	0.813
Blood-T-EffMem-CD4-Z00000416	Blood-T-EffMem-CD4-16	Blood	T effector memory CD4	Blood-T	Blood-T	Meso	Had-HU	30	F	White	248	Blood donor	Healthy	722651565	53.334	0.928	0.882	0.246	1274330454	170.1	22.69	0.972	0.915	0.008	0.009	0.992	0.738519	0.962
Blood-T-EffMem-CD4-Z0000041C	Blood-T-EffMem-CD4-1C	Blood	T effector memory CD4	Blood-T	Blood-T	Meso	Had-HU	29	F	White	247	Blood donor	Healthy	873888053	63.018	0.913	0.863	0.181	1508904172	169.2	28.02	0.973	0.925	0.008	0.009	0.992	0.725101	0.935
Blood-T-EffMem-CD4-Z0000041M	Blood-T-EffMem-CD4-1M	Blood	T effector memory CD4	Blood-T	Blood-T	Meso	Had-HU	69	M	White	223	Blood donor	Healthy	1000782948	66.825	0.859	0.805	0.209	1611546504	164.8	27.36	0.976	0.923	0.009	0.01	0.992	0.714126	0.943
Blood-T-EffMem-CD8-Z0000041A	Blood-T-EffMem-CD8-1A	Blood	T effector memory CD8	Blood-T	Blood-T	Meso	Had-HU	30	F	White	248	Blood donor	Healthy	823741483	58.27	0.881	0.831	0.232	1368240540	174.7	22.62	0.971	0.888	0.008	0.009	0.992	0.746876	0.933
Blood-T-EffMem-CD8-Z0000041G	Blood-T-EffMem-CD8-1G	Blood	T effector memory CD8	Blood-T	Blood-T	Meso	Had-HU	29	F	White	247	Blood donor	Healthy	883549542	61.914	0.892	0.844	0.169	1491291496	165.9	27.93	0.973	0.929	0.009	0.009	0.992	0.713871	0.881
Blood-T-Naive-CD4-Z0000041E	Blood-T-Naive-CD4-1E	Blood	Naïve T cells CD4	Blood-T	Blood-T-Naïve	Meso	Had-HU	29	F	White	247	Blood donor	Healthy	925023704	70.228	0.937	0.894	0.188	1653485742	173.9	32.01	0.973	0.928	0.009	0.01	0.992	0.854673	0.993
Blood-T-Naive-CD8-Z0000041B	Blood-T-Naive-CD8-1B	Blood	Naïve T cells CD8	Blood-T	Blood-T-Naïve	Meso	Had-HU	30	F	White	248	Blood donor	Healthy	713972731	41.234	0.75	0.69	0.307	984734186	167.2	12.11	0.966	0.658	0.009	0.011	0.992	0.86627	0.99
Blood-T-Naive-CD8-Z0000041H	Blood-T-Naive-CD8-1H	Blood	Naïve T cells CD8	Blood-T	Blood-T-Naïve	Meso	Had-HU	29	F	White	247	Blood donor	Healthy	907656020	64.839	0.906	0.858	0.14	1557658978	165.3	30.71	0.973	0.932	0.009	0.011	0.992	0.855704	0.98
Blood-NK-Z000000TM	Blood-NK-TM	Blood	NK	Blood-NK	Blood-NK	Meso	Had-HU	56	F	White	54	Blood donor	Healthy	996615489	72.258	0.908	0.828	0.238	1649750894	170.4	29.61	0.974	0.938	0.012	0.013	0.99	0.814851	0.989
Blood-NK-Z000000U1	Blood-NK-U1	Blood	NK	Blood-NK	Blood-NK	Meso	Had-HU	50	M	White	51	Blood donor	Healthy	1059924366	73.697	0.892	0.819	0.24	1736984940	162.2	28.96	0.978	0.938	0.009	0.01	0.992	0.770789	0.858
Blood-NK-Z000000UF	Blood-NK-UF	Blood	NK	Blood-NK	Blood-NK	Meso	Had-HU	55	F	White	49	Blood donor	Healthy	814900063	60.279	0.93	0.853	0.203	1390861366	167	24.03	0.971	0.897	0.012	0.014	0.989	0.836827	0.996
Blood-Monocytes-Z000000TP	Blood-Mono-TP	Blood	Monocytes	Blood-Mono+Macro	Blood-Mono+Macro	Meso	Had-HU	56	F	White	54	Blood donor	Healthy	620846604	43.059	0.898	0.818	0.184	1015913206	162.3	18.05	0.971	0.877	0.009	0.01	0.992	0.812378	0.992
Blood-Monocytes-Z000000U3	Blood-Mono-U3	Blood	Monocytes	Blood-Mono+Macro	Blood-Mono+Macro	Meso	Had-HU	50	M	White	51	Blood donor	Healthy	857737478	59.91	0.889	0.815	0.21	1398731050	165.3	23.79	0.975	0.904	0.009	0.01	0.992	0.83041	1
Blood-Monocytes-Z000000UH	Blood-Mono-UH	Blood	Monocytes	Blood-Mono+Macro	Blood-Mono+Macro	Meso	Had-HU	55	F	White	49	Blood donor	Healthy	1278323347	94.345	0.911	0.831	0.269	2124411822	174.2	34.32	0.973	0.927	0.011	0.013	0.99	0.834598	1
Colon-Macrophages-Z00000444	Colon-Mac-44	Colon	Macrophages	Blood-Mono+Macro	Blood-Mono+Macro	Meso	Had-HU	79	F	White	169	Hemicolectomy, right	Adenocarcinoma, colon	1216789974	90.86	0.946	0.899	0.29	2187684512	169.2	37.68	0.975	0.947	0.01	0.011	0.991	0.772942	0.585
Colon-Macrophages-Z00000446	Colon-Mac-46	Colon	Macrophages	Blood-Mono+Macro	Blood-Mono+Macro	Meso	Had-HU	79	F	White	169	Hemicolectomy, right	Adenocarcinoma, colon	991399632	74.282	0.941	0.896	0.233	1776544840	169.8	32.26	0.974	0.939	0.009	0.01	0.992	0.803742	0.923
Liver-Macrophages-Z0000043P	Liver-Mac-3P	Liver	Macrophages	Blood-Mono+Macro	Blood-Mono+Macro	Meso	Sigma	43	M	NA	sigma_kupffer1	Autopsy	Anoxia	1094332383	85.838	0.972	0.924	0.162	2022442168	169.7	40.4	0.978	0.946	0.009	0.01	0.992	0.810751	0.742
Lung-Alveolar-Macrophages-Z00000448	Lung-Alv-Mac-48	Lung alveolar	Macrophages	Blood-Mono+Macro	Blood-Mono+Macro	Meso	Had-HU	64	M	White	161	Lung segmentectomy	Colloid adenocarcinoma	746932526	56.598	0.954	0.908	0.192	1356247004	168	25.78	0.976	0.919	0.01	0.012	0.992	0.826638	0.981
Lung-Alveolar-Macrophages-Z0000044C	Lung-Alv-Mac-4C	Lung alveolar	Macrophages	Blood-Mono+Macro	Blood-Mono+Macro	Meso	Had-HU	70	M	White	148	Lung lobectomy, right	Adenocarcinoma, lung	1608440597	119.845	0.939	0.882	0.355	2837774710	171.5	42.06	0.979	0.948	0.01	0.012	0.992	0.825256	0.961
Lung-Interstitial-Macrophages-Z00000447	Lung-Int-Mac-47	Lung interstitial	Macrophages	Blood-Mono+Macro	Blood-Mono+Macro	Meso	Had-HU	64	M	White	161	Lung segmentectomy	Colloid adenocarcinoma	906779385	68.92	0.953	0.906	0.228	1643778320	170.5	30.69	0.977	0.938	0.009	0.011	0.992	0.811128	0.893
Lung-Interstitial-Macrophages-Z0000044D	Lung-Int-Mac-4D	Lung interstitial	Macrophages	Blood-Mono+Macro	Blood-Mono+Macro	Meso	Had-HU	70	M	White	148	Lung lobectomy, right	Adenocarcinoma, lung	1083296110	84.893	0.962	0.917	0.23	1987558618	176.4	38.34	0.978	0.947	0.01	0.011	0.991	0.823061	0.999
Lung-Interstitial-Macrophages-Z0000044E	Lung-Int-Mac-4E	Lung interstitial	Macrophages	Blood-Mono+Macro	Blood-Mono+Macro	Meso	Had-HU	70	F	White	143	Lung lobectomy, right	Lung, squamous cell carcinoma	1367266104	99.548	0.919	0.873	0.319	2388103772	167	35.83	0.974	0.936	0.009	0.011	0.992	0.832203	0.986
Blood-Granulocytes-Z000000TZ	Blood-Gran-TZ	Blood	Granulocytes	Blood-Granul	Blood-Granul	Meso	Had-HU	56	F	White	54	Blood donor	Healthy	841053597	60.752	0.921	0.846	0.185	1423466804	162.4	25.94	0.973	0.921	0.012	0.014	0.989	0.813183	0.973
Blood-Granulocytes-Z000000UD	Blood-Gran-UD	Blood	Granulocytes	Blood-Granul	Blood-Granul	Meso	Had-HU	50	M	White	51	Blood donor	Healthy	1457929390	101.198	0.887	0.81	0.285	2362349038	163.2	36.64	0.979	0.949	0.009	0.01	0.992	0.808778	0.981
Blood-Granulocytes-Z000000UT	Blood-Gran-UT	Blood	Granulocytes	Blood-Granul	Blood-Granul	Meso	Had-HU	55	F	White	49	Blood donor	Healthy	1229301661	91.927	0.922	0.846	0.297	2080183742	173.2	34.3	0.975	0.944	0.012	0.013	0.99	0.812025	0.99
Blood-B-Z000000TX	Blood-B-TX	Blood	B cells	Blood-B	Blood-B	Meso	Had-HU	56	F	White	54	Blood donor	Healthy	1134305271	72.881	0.824	0.751	0.285	1704360882	163.2	24.47	0.973	0.915	0.009	0.01	0.992	0.783204	0.959
Blood-B-Z000000UB	Blood-B-UB	Blood	B cells	Blood-B	Blood-B	Meso	Had-HU	50	M	White	51	Blood donor	Healthy	876074075	64.438	0.911	0.83	0.275	1454482522	174.4	23.51	0.976	0.904	0.012	0.013	0.99	0.808647	1
Blood-B-Z000000UR	Blood-B-UR	Blood	B cells	Blood-B	Blood-B	Meso	Had-HU	55	F	White	49	Blood donor	Healthy	1305038689	93.935	0.91	0.834	0.27	2175809256	166.4	36.02	0.975	0.945	0.012	0.013	0.989	0.814547	0.999
Blood-B-Mem-Z0000041J	Blood-B-Mem-1J	Blood	Memory B cells	Blood-B	Blood-B	Meso	Had-HU	32	F	White	232	Blood donor	Healthy	656239415	47.46	0.906	0.858	0.146	1126138294	171.3	22.29	0.97	0.895	0.008	0.009	0.992	0.749884	0.942
Blood-B-Mem-Z0000041K	Blood-B-Mem-1K	Blood	Memory B cells	Blood-B	Blood-B	Meso	Had-HU	35	F	White	231	Blood donor	Healthy	818283811	50.298	0.808	0.75	0.191	1227605318	160.8	20.65	0.971	0.898	0.009	0.009	0.992	0.727427	0.837
Epidermal-Keratinocytes-Z00000424	Epidermal-Kerat-24	Skin	keratinocyte	Epid-Kerat	Epid-Kerat	Ecto	Lonza	26	M	White	NHEK/19TL217391	NA	NA	939039736	68.021	0.918	0.877	0.168	1646183410	164.2	31.24	0.977	0.933	0.008	0.009	0.992	0.755411	1
Tonsil-Palatine-Epithelium-Z000000QF	Tonsil-Pal-Ep-QF	Tonsil palatine	Epithelium	Head-Neck-Ep	Tonsil	Ecto	Had-HU	27	M	White	94	Tonsillectomy	Tonsillar hypertrophy	1017302701	77.092	0.959	0.921	0.299	1872902684	161.3	31.02	0.977	0.939	0.009	0.01	0.992	0.713182	0.876
Tonsil-Palatine-Epithelium-Z000000RP	Tonsil-Pal-Ep-RP	Tonsil palatine	Epithelium	Head-Neck-Ep	Tonsil	Ecto	Had-HU	36	F	White	92	Tonsillectomy	Lymphoepithelial tissue, reactive	1128548095	80.514	0.916	0.845	0.165	1907051934	159.4	36.59	0.975	0.943	0.009	0.01	0.991	0.723407	0.91
Tonsil-Palatine-Epithelium-Z000000RR	Tonsil-Pal-Ep-RR	Tonsil palatine	Epithelium	Head-Neck-Ep	Tonsil	Ecto	Had-HU	20	M	White	90	Tonsillectomy	Lymphoepithelial tissue, reactive	1027509159	74.891	0.927	0.855	0.16	1757749778	162.5	33.97	0.977	0.938	0.009	0.01	0.991	0.734426	0.929
Tonsil-Pharyngeal-Epithelium-Z000000Q9	Tonsil-Phar-Ep-Q9	Tonsil pharyngeal	Epithelium	Head-Neck-Ep	Tonsil	Ecto	Had-HU	37	F	White	100	Adenoidectomy	Lymphoepithelial hyperplasia	1145683201	89.77	0.967	0.922	0.353	2113019756	176.5	33.4	0.974	0.941	0.009	0.01	0.992	0.701597	0.872
Tonsil-Pharyngeal-Epithelium-Z000000S1	Tonsil-Phar-Ep-S1	Tonsil pharyngeal	Epithelium	Head-Neck-Ep	Tonsil	Ecto	Had-HU	3	F	White	79	Adenoidectomy Tonsillectomy	Tonsil & adenoid hypertrophy	814002361	57.447	0.91	0.833	0.132	1355755296	158.9	26.13	0.973	0.924	0.01	0.01	0.991	0.745797	0.738
Tongue-Epithelium-Z000000QV	Tongue-Ep-QV	Tongue	Epithelium	Head-Neck-Ep	Head-Neck-Ep	Ecto	Had-HU	65	F	White	118	Partial glossectomy	Tongue, squamous cell carcinoma	987676768	74.884	0.94	0.895	0.324	1767469684	176.7	29.03	0.974	0.936	0.008	0.009	0.992	0.761057	0.998
Tongue-Epithelium-Z00000449	Tongue-Ep-49	Tongue	Epithelium	Head-Neck-Ep	Head-Neck-Ep	Ecto	Had-HU	59	M	White	150	Tongue and pharynx, resection	Oropharynx, squamous cell carcinoma	981579311	75.548	0.949	0.902	0.19	1770410242	177.6	35.43	0.977	0.938	0.009	0.01	0.992	0.753733	0.989
Tongue-Epithelium-Z0000044F	Tongue-Ep-4F	Tongue	Epithelium	Head-Neck-Ep	Head-Neck-Ep	Ecto	Had-HU	70	M	White	185	Tongue-excision of lesion	Carcinoma, mouth and pharynx	1161583044	89.652	0.958	0.912	0.232	2119412250	172.4	39.45	0.978	0.948	0.009	0.01	0.992	0.765766	0.973
Tongue_base-Epithelium-Z0000044B	Tongue-Ep-4B	Tongue	Epithelium	Head-Neck-Ep	Head-Neck-Ep	Ecto	Had-HU	59	M	White	150	Tongue and pharynx, resection	Oropharynx, squamous cell carcinoma	966504648	66.426	0.862	0.799	0.41	1545326548	180.3	20.03	0.976	0.896	0.009	0.01	0.992	0.730902	0.924
Larynx-Epithelium-Z000000QB	Larynx-Ep-QB	Larynx	Epithelium	Head-Neck-Ep	Head-Neck-Ep	Ecto	Had-HU	34	M	White	97	Laryngectomy Pharyngectomy Esophagectomy	Esophagus, squamous cell carcinoma	1157351965	90.554	0.955	0.913	0.299	2112825122	181	37.65	0.979	0.948	0.009	0.009	0.992	0.726883	0.984
Esophagus-Epithelium-Z000000PZ	Esophpgus-Ep-PZ	Esophagus	Epithelium	Head-Neck-Ep	Head-Neck-Ep	Endo	Had-HU	73	F	White	110	Esophagectomy, total	Adenocarcinoma, stomach	906695151	69.138	0.943	0.898	0.346	1629096868	177.6	25.8	0.973	0.929	0.008	0.009	0.992	0.752516	0.98
Esophagus-Epithelium-Z00000426	Esophagus-Ep-26	Esophagus	Epithelium	Head-Neck-Ep	Head-Neck-Ep	Endo	Had-HU	69	F	White	235	Esophagectomy, total	Achalasia	779156017	38.323	0.643	0.583	0.221	909223334	170.6	14.29	0.97	0.807	0.008	0.009	0.992	0.76011	1
Pharynx-Epithelium-Z0000044A	Pharynx-Ep-4A	Pharynx	Epithelium	Head-Neck-Ep	Pharynx	Ecto	Had-HU	59	M	White	150	Tongue and pharynx, resection	Oropharynx, squamous cell carcinoma	1100569562	62.559	0.756	0.669	0.475	1471987806	172.7	12.51	0.973	0.736	0.01	0.011	0.992	0.716505	0.895
Lung-Bronchus-Epithelium-Z000000QD	Lung-Bron-Ep-QD	Lung bronchus	Epithelium	Lung-Ep-Bron	Lung-Ep-Bron	Endo	Had-HU	64	F	White	96	Lung lumpectomy, right	Squamous cell carcinoma	1109656862	86.844	0.962	0.918	0.352	2036979018	176.6	32.47	0.974	0.941	0.009	0.01	0.992	0.768773	0.996
Lung-Bronchus-Epithelium-Z000000RZ	Lung-Bron-Ep-RZ	Lung bronchus	Epithelium	Lung-Ep-Bron	Lung-Ep-Bron	Endo	Had-HU	70	M	White	80	Lung lobectomy, right	Squamous cell carcinoma	1018248418	77.084	0.941	0.862	0.157	1755363046	168.3	34.8	0.978	0.942	0.009	0.01	0.992	0.747389	0.86
Lung-Bronchus-Epithelium-Z000000S5	Lung-Bron-Ep-S5	Lung bronchus	Epithelium	Lung-Ep-Bron	Lung-Ep-Bron	Endo	Had-HU	62	M	White	76	Lung lobectomy	Non-small cell carcinoma	1548472087	117.198	0.941	0.857	0.19	2654271972	170.2	51.41	0.98	0.956	0.009	0.01	0.992	0.772402	0.96
Prostate-Epithelium-Z000000RV	Prost-Ep-RV	Prostate	Epithelium	Prostate-Ep	Prostate-Ep	Endo	Had-HU	54	M	White	85	Prostatectomy	Prostate hyertrophy	860332025	63.177	0.927	0.849	0.144	1460962988	166.8	29.87	0.977	0.939	0.009	0.01	0.992	0.769054	0.8
Prostate-Epithelium-Z000000S3	Prost-Ep-S3	Prostate	Epithelium	Prostate-Ep	Prostate-Ep	Endo	Had-HU	75	M	White	77	Prostatectomy	Bladder neck obstruction, no malignancy	1005864354	71.326	0.897	0.825	0.168	1660269704	164.7	30.37	0.976	0.921	0.009	0.01	0.992	0.771547	0.844
Prostate-Epithelium-Z0000045F	Prost-Ep-5F	Prostate	Epithelium	Prostate-Ep	Prostate-Ep	Endo	Had-HU	83	M	White	73	Prostatectomy	Adenocarcinoma, prostate	963093106	75.301	0.96	0.915	0.239	1763383458	176.2	33	0.977	0.94	0.009	0.01	0.992	0.782738	0.938
Prostate-Epithelium-Z0000045G	Prost-Ep-5G	Prostate	Epithelium	Prostate-Ep	Prostate-Ep	Endo	Had-HU	76	M	White	133	Prostatectomy	Prostate hyertrophy	1016498224	80.947	0.969	0.927	0.26	1883918386	180.8	34.96	0.978	0.945	0.009	0.01	0.992	0.804089	0.938
Bladder-Epithelium-Z000000QM	Bladder-Ep-QM	Bladder	Epithelium	Bladder-Ep	Bladder-Ep	Endo	Had-HU	66	M	White	127	Cystectomy, radical	Urothelial carcinoma, bladder normal	1020550093	74.969	0.905	0.852	0.317	1739579732	189.4	29.33	0.978	0.936	0.009	0.009	0.992	0.743001	0.958
Bladder-Epithelium-Z000000QP	Bladder-Ep-QP	Bladder	Epithelium	Bladder-Ep	Bladder-Ep	Endo	Had-HU	66	M	White	127	Cystectomy, radical	Urothelial carcinoma, bladder normal	1156764774	86.939	0.911	0.84	0.383	1943401578	207.2	30.07	0.979	0.939	0.008	0.008	0.993	0.744765	0.966
Bladder-Epithelium-Z0000043F	Bladder-Ep-3F	Bladder	Epithelium	Bladder-Ep	Bladder-Ep	Endo	Had-HU	56	M	White	191	Cystectomy, radical+Rectum, resection	Adenocarcinoma, rectum invading bladder	779593697	56.792	0.891	0.825	0.307	1286557120	200.1	22.28	0.977	0.912	0.008	0.008	0.993	0.758727	0.834
Bladder-Epithelium-Z0000044L	Bladder-Ep-4L	Bladder	Epithelium	Bladder-Ep	Bladder-Ep	Endo	Had-HU	52	M	White	180	Bladder diverticulectomy	Focal reactive urothelial atypia	994395562	76.891	0.949	0.897	0.315	1784023954	178.9	29.88	0.977	0.929	0.009	0.01	0.992	0.784319	0.989
Bladder-Epithelium-Z00000450	Bladder-Ep-50	Bladder	Epithelium	Bladder-Ep	Bladder-Ep	Endo	Had-HU	66	F	White	115	Cystectomy, radical + Total abdominal hysterectomy + Salpingo oopherectomy	Urothelial carcinoma, bladder normal	1084652454	64.006	0.77	0.685	0.457	1486475944	174.8	13.97	0.97	0.8	0.01	0.011	0.992	0.713549	0.848
Breast-Luminal-Epithelium-Z000000V2	Breast-Lum-Ep-V2	Breast	Luminal epithelial	Breast-Luminal-Ep	Breast-Luminal-Ep	Ecto	Had-HU	71	F	White	27	Breast lumpectomy, left	Ductal Carcinoma of Breast	1166546997	77.794	0.864	0.79	0.222	1842340690	161.5	32.11	0.975	0.944	0.01	0.01	0.991	0.788919	0.957
Breast-Luminal-Epithelium-Z000000VJ	Breast-Lum-Ep-VJ	Breast	Luminal epithelial	Breast-Luminal-Ep	Breast-Luminal-Ep	Ecto	Had-HU	53	F	White	28	Breast lumpectomy, left	Benign intraductal papilloma of breast	637277946	45.118	0.911	0.829	0.134	1056852270	159.6	20.67	0.971	0.904	0.012	0.014	0.989	0.781386	0.926
Breast-Luminal-Epithelium-Z000000VN	Breast-Lum-Ep-VN	Breast	Luminal epithelial	Breast-Luminal-Ep	Breast-Luminal-Ep	Ecto	Had-HU	50	F	White	3	Breast, lumpectomy, reduction & lifting on left	Carcinoma, breast	1012354408	69.12	0.892	0.805	0.22	1629467560	155.3	28.49	0.974	0.938	0.013	0.015	0.989	0.769667	0.965
Breast-Basal-Epithelium-Z000000V6	Breast-Bas-Ep-V6	Breast	Basal epithelial	Breast-Basal-Ep	Breast-Basal-Ep	Ecto	Had-HU	41	F	White	12	Mastectomy-bilateral	Carcinoma, breast	842085635	62.279	0.914	0.834	0.235	1405070794	174.2	25.51	0.973	0.925	0.013	0.016	0.99	0.808627	0.978
Breast-Basal-Epithelium-Z000000VG	Breast-Bas-Ep-VG	Breast	Basal epithelial	Breast-Basal-Ep	Breast-Basal-Ep	Ecto	Had-HU	53	F	White	28	Breast lumpectomy, left	Benign intraductal papilloma of breast	795101061	56.202	0.904	0.821	0.171	1305049872	158	24.14	0.972	0.921	0.013	0.016	0.989	0.800625	0.881
Breast-Basal-Epithelium-Z000000VL	Breast-Bas-Ep-VL	Breast	Basal epithelial	Breast-Basal-Ep	Breast-Basal-Ep	Ecto	Had-HU	50	F	White	3	Breast, lumpectomy, reduction & lifting on left	Carcinoma, breast	725702291	53.039	0.922	0.841	0.141	1220183158	161.8	24.09	0.972	0.917	0.013	0.017	0.989	0.801128	0.967
Breast-Basal-Epithelium-Z0000043E	Breast-Bas-Ep-3E	Breast	Basal epithelial	Breast-Basal-Ep	Breast-Basal-Ep	Ecto	Had-HU	27	F	White	21	Mastectomy	Breast, invasive ductal carcinoma	928410670	58.702	0.805	0.757	0.269	1405336714	169.4	22.14	0.973	0.918	0.011	0.014	0.992	0.804155	1
Lung-Alveolar-Epithelium-Z000000T1	Lung-Alv-Ep-T1	Lung alveolar	Epithelium	Lung-Ep-Alveo	Lung-Ep-Alveo	Endo	Had-HU	71	M	White	57	Lung lobectomy, left	Adenocarcinoma, lung	1276441271	95.015	0.937	0.852	0.183	2175935274	165.6	41.81	0.979	0.949	0.012	0.014	0.989	0.77598	0.866
Lung-Alveolar-Epithelium-Z000000VC	Lung-Alv-Ep-VC	Lung alveolar	Epithelium	Lung-Ep-Alveo	Lung-Ep-Alveo	Endo	Had-HU	37	M	White	35	Lung partial resection	Carcinoid tumor, benign, lung	1051940987	75.829	0.923	0.84	0.167	1767999072	156	33.11	0.977	0.941	0.012	0.014	0.989	0.776059	0.975
Lung-Alveolar-Epithelium-Z000000VE	Lung-Alv-Ep-VE	Lung alveolar	Epithelium	Lung-Ep-Alveo	Lung-Ep-Alveo	Endo	Had-HU	68	M	White	34	Lung partial resection	Pulmonary Hamartoma	1258859727	90.145	0.925	0.844	0.131	2124512946	154.3	41.4	0.978	0.947	0.012	0.014	0.989	0.776426	0.986
Lung-Pleura-Z0000042B	Lung-Pleura-2B	Lung pleural	Epithelium	Lung-Ep-Alveo	Lung-Ep-Alveo	Endo	Had-HU	72	F	White	217	Lung lobectomy	Adenocarcinoma, lung	856578816	64.808	0.948	0.9	0.163	1542092880	167.2	30.02	0.973	0.93	0.008	0.009	0.992	0.771408	0.995
Gallbladder-Epithelium-Z00000432	Gallbladder-Ep-32	Gallbladder	Epithelium	Gallbladder	Gallbladder	Endo	Had-HU	41	F	White	203	Whipple's procedure, partial hepatectomy	Neuroendocrine tumor	889864054	60.054	0.851	0.799	0.24	1421797426	174	24.6	0.973	0.925	0.008	0.009	0.992	0.777909	1
Gastric-fundus-Epithelium-Z000000RX	Gastric-fun-Ep-RX	Gastric fundus	Epithelium	Gastric-Ep	Gastric-Ep	Endo	Had-HU	27	F	White	81	Gastric bypass, cholecystectomy	Stomach, normal	1035807820	78.702	0.94	0.857	0.113	1775151692	169.5	36.49	0.973	0.933	0.009	0.01	0.991	0.743358	0.937
Gastric-fundus-Epithelium-Z000000SK	Gastric-fun-Ep-SK	Gastric fundus	Epithelium	Gastric-Ep	Gastric-Ep	Endo	Had-HU	28	F	White	66	Sleeve Gastrectomy	Gastritis, follicular, HP related	1151997845	87.396	0.94	0.87	0.183	2003846912	168	38.42	0.975	0.944	0.009	0.01	0.991	0.721783	0.942
Gastric-fundus-Epithelium-Z000000SV	Gastric-fun-Ep-SV	Gastric fundus	Epithelium	Gastric-Ep	Gastric-Ep	Endo	Had-HU	44	F	White	61	Sleeve Gastrectomy	Chronic inflammation, mild	1079971540	80.328	0.928	0.856	0.161	1849036480	166.2	36.41	0.974	0.94	0.009	0.01	0.991	0.75378	0.987
Gastric-body-Epithelium-Z000000SD	Gastric-bod-Ep-SD	Gastric body	Epithelium	Gastric-Ep	Gastric-Ep	Endo	Had-HU	29	F	White	70	Gastric bypass	Stomach, normal	1091862795	79.442	0.916	0.846	0.161	1846503672	165.2	36.08	0.974	0.938	0.009	0.01	0.992	0.745606	0.939
Gastric-body-Epithelium-Z000000SM	Gastric-bod-Ep-SM	Gastric body	Epithelium	Gastric-Ep	Gastric-Ep	Endo	Had-HU	28	F	White	66	Sleeve Gastrectomy	Gastritis, follicular, HP related	861965890	64.832	0.94	0.871	0.172	1502342164	164.5	28.29	0.973	0.927	0.009	0.01	0.991	0.7331	0.959
Gastric-body-Epithelium-Z000000ST	Gastric-bod-Ep-ST	Gastric body	Epithelium	Gastric-Ep	Gastric-Ep	Endo	Had-HU	44	F	White	61	Sleeve Gastrectomy	Chronic inflammation, mild	979137320	70.237	0.912	0.84	0.157	1644157514	164.5	32.62	0.974	0.942	0.009	0.01	0.991	0.752019	0.985
Gastric-antrum-Epithelium-Z000000SF	Gastric-ant-Ep-SF	Gastric antrum	Epithelium	Gastric-Ep	Gastric-Ep	Endo	Had-HU	29	F	White	70	Gastric bypass	Stomach, normal	1005939597	73.991	0.928	0.857	0.187	1723621354	167.1	33.89	0.975	0.944	0.009	0.01	0.991	0.732581	0.961
Gastric-antrum-Epithelium-Z000000SP	Gastric-ant-Ep-SP	Gastric antrum	Epithelium	Gastric-Ep	Gastric-Ep	Endo	Had-HU	28	F	White	66	Sleeve Gastrectomy	Gastritis, follicular, HP related	1103696461	81.441	0.935	0.868	0.175	1916457014	161.4	35.67	0.974	0.94	0.01	0.01	0.99	0.751108	0.979
Gastric-antrum-Epithelium-Z000000SR	Gastric-ant-Ep-SR	Gastric antrum	Epithelium	Gastric-Ep	Gastric-Ep	Endo	Had-HU	44	F	White	61	Sleeve Gastrectomy	Chronic inflammation, mild	1041298078	75.733	0.923	0.858	0.189	1787043182	161.5	32.21	0.973	0.931	0.009	0.01	0.991	0.761189	0.997
Gastric-antrum-Endocrine-Z00000437	Gastric-ant-End-37	Gastric	Endocrine	Gastric-Ep	Gastric-Ep	Endo	Had-HU	34	F	White	211	Sleeve Gastrectomy	Stomach, normal	803222670	38.043	0.646	0.576	0.278	925886398	163.9	11.52	0.965	0.649	0.009	0.009	0.991	0.746028	0.955
Gastric-antrum-Endocrine-Z00000438	Gastric-ant-End-38	Gastric	Endocrine	Gastric-Ep	Gastric-Ep	Endo	Had-HU	36	M	White	210	Sleeve Gastrectomy	Gastric wall with lymphoid follicles, HP positive	759214009	56.823	0.933	0.889	0.193	1349612870	168.7	25	0.975	0.912	0.009	0.009	0.992	0.759112	0.982
Colon-Right-Epithelium-Z000000V0	Colon-Ep-V0	Colon	Epithelium	Colon-Ep	Colon-Ep	Endo	Had-HU	78	F	White	58	Colectomy, near total	Cecum, submucosal lymphoma-Lynch syndrome	888072955	67.468	0.939	0.867	0.147	1539176186	170.3	31.35	0.977	0.934	0.009	0.009	0.992	0.773739	0.971
Colon-Right-Epithelium-Z000000V8	Colon-Ep-V8	Colon	Epithelium	Colon-Ep	Colon-Ep	Endo	Had-HU	72	F	White	41	Hemicolectomy, right	Adenocarcinoma, colon	927955203	64.969	0.909	0.827	0.14	1534000502	154.3	29.57	0.973	0.936	0.012	0.014	0.989	0.749919	0.951
Colon-Right-Endocrine-Z0000044S	Colon-End-4S	Colon	Endocrine	Colon-Ep	Colon-Ep	Endo	Had-HU	79	F	White	169	Hemicolectomy, right	Adenocarcinoma, colon	1429591266	102.065	0.918	0.864	0.309	2469539752	163.7	37.33	0.975	0.941	0.009	0.01	0.991	0.775614	0.914
Colon-Left-Epithelium-Z000000VA	Colon-Ep-VA	Colon	Epithelium	Colon-Ep	Colon-Ep	Endo	Had-HU	51	M	White	25	Sigmoidectomy	Adenocarcinoma, colon	761601995	55.768	0.933	0.856	0.116	1304153774	157.9	26	0.975	0.919	0.012	0.014	0.989	0.78538	0.995
Colon-Left-Endocrine-Z0000044J	Colon-End-4J	Colon	Endocrine	Colon-Ep	Colon-Ep	Endo	Had-HU	48	F	White	182	Rectum, resection	Adenocarcinoma, rectum	863922778	56.869	0.88	0.788	0.522	1362154106	164.1	10.87	0.942	0.638	0.01	0.011	0.99	0.751233	0.884
Colon-Left-Endocrine-Z0000044T	Colon-End-4T	Colon	Endocrine	Colon-Ep	Colon-Ep	Endo	Had-HU	67	F	White	163	Hemicolectomy right	Adenocarcinoma, colon	864266182	65.715	0.951	0.902	0.246	1559070636	169.7	27.6	0.973	0.928	0.009	0.01	0.992	0.773752	0.935
Colon-Left-Epithelium-Z0000043B	Colon-Left-Ep-3B	Colon	Epithelium	Colon-Ep	Colon-Ep	Endo	Had-HU	56	M	White	17	Sigmoidectomy	Diverticulosis	793249588	59.502	0.939	0.896	0.146	1421064160	167.7	28.89	0.977	0.933	0.009	0.009	0.992	0.771244	0.992
Colon-Left-Epithelium-Z0000043C	Colon-Left-Ep-3C	Colon	Epithelium	Colon-Ep	Colon-Ep	Endo	Had-HU	56	F	White	15	Hemicolectomy, left	Adenocarcinoma, rectum	882989825	66.038	0.942	0.899	0.154	1588256796	164.3	30.95	0.973	0.931	0.012	0.012	0.989	0.770445	0.999
Small-int-Epithelium-Z0000042V	Small-Int-Ep-2V	Jejunum	Epithelium	Small-Int-Ep	Small-Int-Ep	Endo	Had-HU	63	M	White	198	Small bowel, partial resection	Lymphovascular malformation of submucosa	859730370	68.577	0.964	0.921	0.207	1583543984	178.4	30.97	0.977	0.932	0.009	0.009	0.991	0.767561	0.959
Small-int-Epithelium-Z000000RT	Small-Int-Ep-RT	Small intestine	Epithelium	Small-Int-Ep	Small-Int-Ep	Endo	Had-HU	65	M	White	87	Hemicolectomy, right	Adenocarcinoma, colon	1139971430	81.089	0.905	0.83	0.208	1891454194	163.5	34.01	0.978	0.942	0.009	0.01	0.991	0.763246	0.948
Small-int-Epithelium-Z000000UW	Small-Int-Ep-UW	Small intestine	Epithelium	Small-Int-Ep	Small-Int-Ep	Endo	Had-HU	78	F	White	58	Colectomy, near total	Cecum, submucosal lymphoma-Lynch syndrome	1070145317	79.699	0.923	0.848	0.22	1815315320	172.8	33.95	0.978	0.944	0.012	0.013	0.989	0.766035	0.932
Small-int-Epithelium-Z000000UY	Small-Int-Ep-UY	Small intestine	Epithelium	Small-Int-Ep	Small-Int-Ep	Endo	Had-HU	72	F	White	41	Hemicolectomy, right	Adenocarcinoma, colon	764303065	56.194	0.938	0.857	0.158	1310615874	160.2	24.93	0.972	0.916	0.012	0.014	0.989	0.757347	0.941
Small-int-Endocrine-Z00000436	Small-Int-End-36	Jejunum	Endocrine	Small-Int-Ep	Small-Int-Ep	Endo	Had-HU	63	M	White	198	Small bowel, partial resection	Lymphovascular malformation of submucosa	819123647	60.603	0.943	0.9	0.141	1474136958	159.8	27.82	0.975	0.918	0.009	0.01	0.991	0.77261	0.906

## Sheet: Table S2
Supplementary Table S2. Top 1% of variable blocks of >=4 CpGs (hg19)
chr	start	end	startCpG	endCpG
chr1	833868	833979	8105	8112
chr1	863298	863331	9412	9417
chr1	868547	868841	9605	9615
chr1	960232	960486	13719	13732
chr1	960489	960801	13732	13748
chr1	1009186	1009446	16046	16062
chr1	1009503	1009742	16063	16075
chr1	1060214	1060323	17917	17921
chr1	1060361	1060601	17922	17935
chr1	1063424	1063669	18045	18063
chr1	1063717	1064173	18063	18087
chr1	1065815	1065868	18141	18150
chr1	1067907	1067978	18244	18249
chr1	1067997	1068127	18249	18255
chr1	1068139	1068190	18255	18260
chr1	1068450	1068572	18268	18275
chr1	1068777	1069091	18281	18299
chr1	1080563	1080732	18776	18787
chr1	1097827	1097949	19365	19371
chr1	1098487	1098813	19412	19439
chr1	1098849	1099224	19439	19463
chr1	1099245	1099510	19463	19481
chr1	1099553	1099652	19481	19490
chr1	1099754	1099990	19490	19507
chr1	1100005	1100215	19507	19527
chr1	1100232	1100416	19528	19542
chr1	1100442	1100584	19542	19558
chr1	1100625	1101000	19558	19570
chr1	1101006	1101245	19571	19578
chr1	1101396	1101605	19584	19596
chr1	1102733	1102891	19654	19663
chr1	1118206	1118446	20266	20283
chr1	1148229	1148597	21265	21286
chr1	1148882	1148974	21297	21304
chr1	1160735	1160827	21843	21848
chr1	1186461	1186515	23160	23164
chr1	1207927	1208023	23831	23837
chr1	1216970	1217402	24212	24229
chr1	1226851	1226905	24747	24753
chr1	1268243	1268367	26700	26712
chr1	1268450	1268608	26716	26728
chr1	1282923	1283124	27314	27318
chr1	1353426	1353449	29876	29881
chr1	1356565	1356941	30070	30080
chr1	1372437	1372512	30696	30703
chr1	1372532	1372581	30703	30707
chr1	1440276	1440334	33236	33240
chr1	1562702	1562868	37931	37945
chr1	1564478	1564591	38032	38048
chr1	1564870	1564937	38084	38091
chr1	1564977	1565112	38092	38104
chr1	1609115	1609256	39904	39914
chr1	1609267	1609483	39914	39924
chr1	1609508	1609625	39924	39933
chr1	1610656	1610683	39962	39967
chr1	1617836	1617994	40200	40207
chr1	1653064	1653357	41603	41608
chr1	1690235	1690502	43012	43029
chr1	1690520	1690621	43029	43034
chr1	1790621	1790761	45123	45131
chr1	1847334	1847711	46630	46640
chr1	2058381	2058637	53953	53968
chr1	2058668	2058925	53968	53977
chr1	2058929	2059087	53977	53984
chr1	2138904	2139136	56729	56744
chr1	2139175	2139297	56744	56750
chr1	2139318	2139349	56751	56755
chr1	2139396	2139480	56755	56767
chr1	2139504	2139658	56767	56771
chr1	2139737	2139950	56771	56779
chr1	2139953	2140315	56779	56787
chr1	2145356	2145585	56971	56979
chr1	2145637	2145778	56979	56988
chr1	2163717	2163755	57805	57809
chr1	2170380	2170460	58006	58011
chr1	2177979	2178015	58221	58225
chr1	2179919	2180043	58276	58284
chr1	2182126	2182230	58343	58349
chr1	2182283	2182352	58350	58358
chr1	2183232	2183318	58388	58392
chr1	2187195	2187763	58496	58500
chr1	2222176	2222347	59591	59604
chr1	2222537	2222675	59614	59621
chr1	2230945	2231016	59883	59888
chr1	2231783	2231859	59907	59911
chr1	2232063	2232312	59916	59930
chr1	2232322	2232364	59930	59936
chr1	2232391	2232518	59936	59943
chr1	2232525	2232858	59943	59963
chr1	2254099	2254246	60928	60936
chr1	2254283	2254309	60936	60940
chr1	2266262	2266414	61394	61405
chr1	2284330	2284415	62059	62066
chr1	2284490	2284660	62066	62074
chr1	2459632	2459729	67734	67740
chr1	2468750	2468902	68123	68130
chr1	2507240	2507360	69296	69300
chr1	2507656	2507748	69306	69311
chr1	2508169	2508324	69319	69325
chr1	2782910	2783151	74779	74795
chr1	2978819	2979161	79289	79308
chr1	2979248	2979646	79308	79334
chr1	2979659	2979874	79334	79357
chr1	2979941	2980180	79357	79378
chr1	2980199	2980500	79378	79422
chr1	2980507	2980672	79422	79438
chr1	2980674	2980895	79438	79450
chr1	3022307	3022329	81080	81084
chr1	3043772	3043860	81754	81761
chr1	3043944	3044103	81761	81768
chr1	3056559	3056578	82161	82165
chr1	3102969	3103051	83629	83638
chr1	3103070	3103196	83638	83646
chr1	3103204	3103352	83646	83657
chr1	3104957	3105071	83698	83708
chr1	3105084	3105253	83709	83725
chr1	3130535	3130581	84528	84533
chr1	3135632	3135757	84678	84685
chr1	3135824	3136085	84685	84698
chr1	3136127	3136239	84698	84704
chr1	3139831	3139856	84801	84805
chr1	3139902	3139947	84808	84812
chr1	3157570	3157687	85346	85357
chr1	3209910	3210069	86932	86941
chr1	3230250	3230304	87486	87492
chr1	3231523	3231923	87526	87539
chr1	3265820	3265924	88320	88327
chr1	3276281	3276346	88620	88624
chr1	3276459	3276536	88628	88635
chr1	3286526	3286595	88953	88957
chr1	3289058	3289228	88979	88985
chr1	3297142	3297391	89176	89184
chr1	3336019	3336122	90428	90433
chr1	3376360	3376594	91611	91620
chr1	3376644	3376896	91620	91631
chr1	3446011	3446283	93760	93770
chr1	3446657	3446738	93781	93786
chr1	3463918	3464212	94389	94401
chr1	3507022	3507223	95514	95528
chr1	3514055	3514237	95761	95767
chr1	3614496	3614579	98996	99002
chr1	3619331	3619346	99153	99158
chr1	3807709	3807894	104021	104026
chr1	5562483	5562545	125002	125007
chr1	5562611	5562749	125007	125011
chr1	6031033	6031239	132418	132424
chr1	6054784	6054950	133035	133042
chr1	6086984	6087683	133735	133751
chr1	6087772	6087898	133752	133759
chr1	6088407	6088679	133765	133777
chr1	6112857	6113284	134276	134287
chr1	6347498	6347746	140813	140822
chr1	6385628	6385835	141708	141712
chr1	6390403	6390759	141827	141838
chr1	6403879	6404059	142183	142190
chr1	6410580	6410728	142327	142333
chr1	6412035	6412114	142356	142362
chr1	6413788	6413958	142401	142405
chr1	6414221	6414456	142410	142417
chr1	6425319	6425552	142641	142646
chr1	6434210	6434287	142784	142788
chr1	6445612	6445732	143028	143034
chr1	6446147	6446295	143044	143051
chr1	6475133	6475150	143778	143782
chr1	6487976	6488064	144308	144313
chr1	6510401	6510653	144987	144997
chr1	6532112	6532451	145893	145900
chr1	6549310	6549453	146373	146378
chr1	6580308	6580542	147231	147238
chr1	6642243	6642301	148587	148592
chr1	6659954	6660061	148967	148972
chr1	6664359	6664600	149266	149272
chr1	6671820	6671999	149419	149423
chr1	6822300	6822464	152666	152670
chr1	6882899	6883118	153669	153674
chr1	6883273	6883366	153674	153678
chr1	6886203	6886493	153691	153695
chr1	7296258	7296295	159541	159545
chr1	7323038	7323146	159941	159946
chr1	7326230	7326346	159977	159982
chr1	7515407	7515636	162474	162480
chr1	7515681	7515897	162480	162493
chr1	7551535	7551630	163158	163163
chr1	7616070	7616224	164242	164246
chr1	7630422	7630535	164506	164511
chr1	7634475	7634617	164557	164563
chr1	7634674	7634766	164563	164571
chr1	7646402	7646429	164776	164780
chr1	7711085	7711113	165892	165897
chr1	8064726	8064831	172017	172021
chr1	8064852	8065040	172021	172030
chr1	8065133	8065515	172030	172038
chr1	8066353	8066816	172060	172067
chr1	8087321	8087422	172444	172452
chr1	8087471	8087766	172452	172463
chr1	8088295	8088529	172466	172471
chr1	8118602	8118768	172840	172844
chr1	8137399	8137546	173115	173121
chr1	8156318	8156524	173366	173373
chr1	8176840	8177169	173637	173642
chr1	8177265	8177499	173642	173647
chr1	8234585	8234739	174599	174603
chr1	8235037	8235113	174603	174607
chr1	8242167	8242337	174681	174686
chr1	8242479	8242718	174687	174692
chr1	8318822	8318927	176184	176188
chr1	8403566	8403681	177855	177860
chr1	8403698	8403780	177860	177871
chr1	8403787	8403945	177871	177880
chr1	8430605	8430746	178556	178560
chr1	8433625	8433893	178597	178607
chr1	8433941	8434068	178607	178611
chr1	8455306	8455408	178887	178893
chr1	8472751	8472985	179113	179117
chr1	8485011	8485060	179354	179358
chr1	8487859	8487979	179392	179398
chr1	8570260	8570451	180557	180561
chr1	8635080	8635372	181166	181171
chr1	8658211	8658323	181348	181354
chr1	8740812	8741124	182150	182158
chr1	8849802	8849901	183418	183422
chr1	8889362	8889409	184040	184045
chr1	8936805	8936850	184787	184792
chr1	8936925	8936965	184793	184797
chr1	8940827	8940896	185018	185022
chr1	9031262	9031464	186499	186504
chr1	9046324	9046564	186758	186765
chr1	9062082	9062173	187004	187008
chr1	9075737	9075938	187316	187322
chr1	9130576	9130739	188284	188288
chr1	9145034	9145275	188570	188576
chr1	9146273	9146410	188583	188588
chr1	9187461	9187524	189248	189253
chr1	9187683	9187922	189255	189260
chr1	9187963	9188080	189260	189266
chr1	9222101	9222316	189938	189946
chr1	9230910	9230955	190097	190101
chr1	9301992	9302108	191626	191631
chr1	9302182	9302256	191631	191636
chr1	9302833	9302968	191640	191646
chr1	9398961	9399146	193871	193880
chr1	9445054	9445258	194927	194938
chr1	9486442	9486539	195701	195707
chr1	9486610	9486749	195709	195714
chr1	9498915	9498951	195926	195930
chr1	9526926	9526967	196418	196422
chr1	9527002	9527178	196422	196427
chr1	9591308	9591391	197664	197668
chr1	9615455	9615686	198216	198220
chr1	9714305	9714409	200530	200538
chr1	9764851	9765061	201590	201598
chr1	9847879	9848039	203425	203429
chr1	9852660	9852786	203529	203535
chr1	9864731	9865041	203748	203757
chr1	9868659	9868750	203824	203828
chr1	9903142	9903372	204577	204586
chr1	9938044	9938360	205147	205157
chr1	9942480	9942556	205222	205227
chr1	9952758	9952903	205412	205417
chr1	9960399	9960467	205573	205577
chr1	10126856	10126959	208671	208676
chr1	10168263	10168493	209211	209216
chr1	10556175	10556295	215492	215500
chr1	10556363	10556409	215500	215504
chr1	10577433	10577786	215839	215844
chr1	10579296	10579502	215867	215871
chr1	10579522	10579643	215871	215875
chr1	10588836	10588967	215984	215991
chr1	10688911	10689023	217525	217529
chr1	10695101	10695478	217707	217715
chr1	10695600	10695718	217715	217724
chr1	10695747	10695917	217724	217732
chr1	10695975	10696384	217733	217755
chr1	10698692	10698878	217824	217842
chr1	10699076	10699102	217875	217883
chr1	10706709	10706817	218218	218225
chr1	10726030	10726095	218883	218888
chr1	10726111	10726225	218888	218893
chr1	10735135	10735430	219186	219197
chr1	10735443	10735825	219197	219208
chr1	10746136	10746399	219462	219469
chr1	10746417	10746642	219469	219475
chr1	10746656	10746760	219475	219480
chr1	10747333	10747666	219496	219503
chr1	10759495	10759875	219953	219961
chr1	10774483	10774748	220320	220332
chr1	10777409	10777881	220394	220405
chr1	10782931	10783034	220528	220533
chr1	10785221	10785319	220573	220580
chr1	10786502	10786703	220599	220612
chr1	10798078	10798337	220853	220861
chr1	10798367	10798490	220861	220869
chr1	10798598	10798760	220869	220874
chr1	10822192	10822354	221425	221429
chr1	10825513	10825571	221503	221509
chr1	10825861	10826059	221518	221524
chr1	10833365	10833402	221653	221657
chr1	10835064	10835286	221694	221705
chr1	10836611	10836828	221730	221736
chr1	10838580	10838675	221765	221771
chr1	10838811	10839069	221774	221780
chr1	10839193	10839297	221781	221785
chr1	10839417	10839585	221785	221800
chr1	10839656	10839869	221800	221809
chr1	10839871	10840055	221809	221814
chr1	10875686	10876011	222658	222666
chr1	10960505	10961104	224369	224381
chr1	10961119	10961647	224381	224403
chr1	10961712	10961759	224403	224407
chr1	11000090	11000211	225106	225112
chr1	11025120	11025264	225662	225667
chr1	11035922	11036028	225853	225859
chr1	11342284	11342432	230762	230766
chr1	11401938	11402088	231769	231774
chr1	11629822	11629886	235493	235500
chr1	11790460	11790777	238832	238836
chr1	11848754	11848924	239982	239989
chr1	11851235	11851297	240031	240035
chr1	11979065	11979214	242555	242563
chr1	12027931	12028042	243645	243649
chr1	12195780	12195963	246955	246959
chr1	12210744	12210845	247225	247229
chr1	12213506	12213577	247257	247261
chr1	12270711	12271010	248374	248383
chr1	12304707	12304938	248927	248931
chr1	12405515	12405994	250053	250058
chr1	12436550	12436766	250357	250361
chr1	12493542	12493764	250887	250895
chr1	12510624	12510762	251059	251065
chr1	12521451	12521745	251169	251173
chr1	12529566	12529692	251258	251263
chr1	12533120	12533478	251284	251293
chr1	12538139	12538351	251344	251353
chr1	12538913	12538947	251367	251371
chr1	12546609	12546762	251459	251466
chr1	12556847	12556872	251599	251603
chr1	12588426	12588655	252184	252190
chr1	12588700	12588903	252190	252198
chr1	12600258	12600409	252340	252348
chr1	12600468	12600618	252353	252362
chr1	12609705	12609817	252566	252572
chr1	12610104	12610208	252579	252588
chr1	12651403	12651647	253260	253269
chr1	12660401	12660563	253489	253494
chr1	12682034	12682240	253951	253958
chr1	12682555	12682838	253963	253972
chr1	12682866	12682964	253972	253976
chr1	12714863	12715021	254429	254434
chr1	14057514	14057633	268719	268726
chr1	14059619	14059975	268740	268744
chr1	14125447	14125609	269686	269692
chr1	14127965	14128113	269736	269741
chr1	14128239	14128506	269741	269748
chr1	14317578	14317746	271853	271857
chr1	14467330	14467579	273136	273145
chr1	14507904	14508017	273493	273498
chr1	14895841	14895888	277141	277145
chr1	14928754	14928889	277699	277705
chr1	14954675	14954803	278003	278008
chr1	14987413	14987556	278407	278414
chr1	15062448	15062570	279463	279467
chr1	15066035	15066332	279514	279523
chr1	15085670	15085841	279715	279723
chr1	15237866	15237996	281944	281948
chr1	15256054	15256272	282403	282413
chr1	15272238	15272384	282715	282723
chr1	15282013	15282184	282853	282857
chr1	15295075	15295183	283095	283100
chr1	15499415	15499739	286834	286842
chr1	15499746	15499873	286842	286850
chr1	15506784	15506937	286941	286946
chr1	15507957	15508024	286956	286960
chr1	15508063	15508157	286960	286965
chr1	15523680	15523972	287180	287186
chr1	15527413	15527600	287245	287251
chr1	15528185	15528280	287257	287261
chr1	15528406	15528493	287263	287267
chr1	15528509	15528837	287267	287275
chr1	15534304	15534592	287372	287377
chr1	15575592	15575874	287961	287966
chr1	15611119	15611383	288409	288416
chr1	15653145	15653344	289022	289029
chr1	15653394	15653510	289029	289038
chr1	15654940	15655176	289074	289080
chr1	15664182	15664278	289228	289232
chr1	15664385	15664509	289234	289240
chr1	15666085	15666415	289267	289271
chr1	15672463	15672644	289362	289371
chr1	15678676	15678845	289465	289469
chr1	15697588	15697747	289805	289809
chr1	15739486	15739616	290662	290672
chr1	15743661	15743923	290740	290748
chr1	15745352	15745588	290784	290791
chr1	15750668	15751030	290885	290890
chr1	15751063	15751219	290892	290898
chr1	15885724	15885879	293181	293185
chr1	15886024	15886142	293186	293192
chr1	15929005	15929212	293943	293949
chr1	15932375	15932442	294066	294070
chr1	16007609	16007638	295100	295104
chr1	16023594	16023738	295476	295481
chr1	16029858	16030113	295575	295582
chr1	16061907	16062070	296282	296286
chr1	16062622	16062758	296294	296303
chr1	16062861	16062916	296303	296307
chr1	16062938	16062989	296307	296311
chr1	16090884	16090948	297056	297060
chr1	16107139	16107227	297368	297372
chr1	16107482	16107537	297373	297377
chr1	16114717	16114942	297524	297533
chr1	16124549	16124748	297713	297717
chr1	16126356	16126495	297750	297755
chr1	16126498	16126731	297755	297761
chr1	16157355	16157533	298348	298359
chr1	16245931	16246117	300098	300105
chr1	16275779	16275897	300771	300777
chr1	16279320	16279406	300861	300867
chr1	16292927	16293052	301031	301035
chr1	16344487	16344660	301986	301996
chr1	16449572	16449671	303935	303940
chr1	16469961	16470058	304406	304410
chr1	16470096	16470325	304410	304417
chr1	16472271	16472316	304455	304459
chr1	16472602	16472792	304470	304482
chr1	16479425	16479792	304613	304629
chr1	16485495	16485810	304830	304837
chr1	16499745	16499918	305172	305178
chr1	16505677	16506027	305279	305291
chr1	16508237	16508702	305344	305354
chr1	16509790	16509853	305379	305383
chr1	16509880	16509924	305383	305387
chr1	16538747	16539014	305948	305953
chr1	16625757	16625849	307281	307285
chr1	16661445	16661497	307781	307785
chr1	16705966	16706035	308732	308736
chr1	16950360	16950511	312680	312685
chr1	16950807	16950859	312691	312696
chr1	16951164	16951185	312703	312707
chr1	17091465	17091737	315860	315865
chr1	17091921	17091984	315867	315873
chr1	17092499	17092681	315885	315895
chr1	17274770	17275019	318276	318294
chr1	17275045	17275338	318294	318300
chr1	17275361	17275426	318300	318304
chr1	17275668	17275818	318304	318311
chr1	17738744	17738974	325770	325775
chr1	17754782	17755143	326154	326161
chr1	17877435	17877514	328624	328630
chr1	17886516	17886753	328735	328741
chr1	17888154	17888413	328764	328769
chr1	17891289	17891464	328808	328812
chr1	17907024	17907179	329059	329063
chr1	17907191	17907389	329064	329073
chr1	17908483	17908731	329091	329095
chr1	17909000	17909110	329095	329100
chr1	18790972	18791228	340702	340709
chr1	18862309	18862360	341520	341524
chr1	19253004	19253436	348072	348083
chr1	19253688	19253873	348086	348096
chr1	19254598	19254732	348108	348113
chr1	19268576	19268701	348320	348324
chr1	19277471	19277615	348490	348496
chr1	19278045	19278241	348501	348506
chr1	19288460	19288813	348849	348854
chr1	19337020	19337485	349374	349382
chr1	19337532	19337569	349382	349387
chr1	19399892	19400103	350430	350438
chr1	19401216	19401308	350465	350472
chr1	19401463	19401566	350474	350480
chr1	19401965	19402119	350483	350491
chr1	19402386	19402715	350495	350503
chr1	19406554	19407016	350578	350584
chr1	19408241	19408273	350608	350612
chr1	19412689	19412838	350680	350689
chr1	19447804	19447882	351081	351085
chr1	19614045	19614810	353294	353312
chr1	19694265	19694289	354965	354969
chr1	19694347	19694491	354969	354973
chr1	19712470	19712659	355272	355278
chr1	19739221	19739397	355731	355736
chr1	19751269	19751406	355902	355906
chr1	19757197	19757259	355974	355980
chr1	19772614	19772739	356239	356243
chr1	19775456	19775522	356283	356288
chr1	19775629	19775804	356288	356295
chr1	19946201	19946946	358590	358594
chr1	19972313	19972540	359149	359157
chr1	19972954	19973240	359166	359172
chr1	20062123	20062330	360663	360668
chr1	20062458	20062640	360668	360674
chr1	20064683	20064877	360694	360699
chr1	20113538	20113729	361404	361409
chr1	20113731	20113840	361409	361413
chr1	20141610	20141839	361859	361866
chr1	20142056	20142346	361866	361872
chr1	20407615	20407781	364642	364651
chr1	20511868	20511971	366010	366014
chr1	20806846	20806894	369699	369703
chr1	20822897	20823031	370190	370194
chr1	20940438	20940596	372104	372109
chr1	21578546	21578832	380759	380763
chr1	21588199	21588418	380959	380968
chr1	21588990	21589222	380981	380987
chr1	21594961	21595153	381096	381101
chr1	21595185	21595257	381101	381106
chr1	21604896	21605037	381260	381265
chr1	21611025	21611277	381379	381385
chr1	21611753	21612098	381391	381395
chr1	21619471	21619583	381579	381584
chr1	21643915	21644033	381956	381963
chr1	21646210	21646319	382018	382022
chr1	21655777	21655884	382185	382189
chr1	21665164	21665364	382353	382357
chr1	21665711	21665831	382358	382362
chr1	21669140	21669272	382413	382420
chr1	21941195	21941477	387266	387273
chr1	21941482	21941722	387273	387277
chr1	21950195	21950435	387501	387510
chr1	21960551	21960758	387676	387680
chr1	21960790	21960865	387680	387685
chr1	21961091	21961208	387685	387692
chr1	22048073	22048225	389060	389064
chr1	22114783	22114934	390133	390140
chr1	22223268	22223552	392582	392590
chr1	22231045	22231192	392722	392726
chr1	22231285	22231539	392729	392735
chr1	22232849	22232922	392760	392765
chr1	22238307	22238537	392849	392854
chr1	22241489	22241839	392892	392909
chr1	22254149	22254312	393118	393123
chr1	22257894	22258034	393188	393194
chr1	22261367	22261390	393253	393257
chr1	22262919	22262961	393290	393294
chr1	22301232	22301490	394030	394036
chr1	22326162	22326275	394462	394466
chr1	22565981	22566218	398324	398333
chr1	22566238	22566368	398333	398337
chr1	22584493	22584629	398639	398651
chr1	22740766	22741091	400816	400824
chr1	23077723	23077811	406090	406095
chr1	23100539	23100764	406423	406431
chr1	23141293	23141386	407003	407008
chr1	23173195	23173391	407419	407425
chr1	23211902	23211928	407995	407999
chr1	23496275	23496649	411455	411460
chr1	23703729	23703795	414529	414534
chr1	23703928	23704232	414534	414540
chr1	23805521	23805941	416024	416031
chr1	23854566	23854648	416886	416890
chr1	23882783	23882844	417510	417514
chr1	23884322	23884404	417520	417524
chr1	23891111	23891303	417692	417698
chr1	23953522	23953786	418635	418642
chr1	24283657	24283995	424241	424249
chr1	24345233	24345277	425266	425271
chr1	24345845	24345921	425276	425281
chr1	24447046	24447200	426875	426883
chr1	24512895	24513075	427784	427789
chr1	24530094	24530194	428140	428146
chr1	24563255	24563308	428585	428589
chr1	24563511	24563562	428589	428593
chr1	24971705	24971892	434336	434341
chr1	25032457	25032555	435198	435202
chr1	25049248	25049351	435494	435499
chr1	25073306	25073431	436051	436059
chr1	25188613	25188726	437628	437634
chr1	25197268	25197280	437801	437805
chr1	25201419	25201459	437866	437870
chr1	25201485	25201618	437870	437877
chr1	25257622	25257987	439029	439056
chr1	25258017	25258147	439056	439069
chr1	25258181	25258237	439069	439079
chr1	25258304	25258391	439082	439089
chr1	25291486	25291893	439685	439702
chr1	25433620	25433845	441712	441720
chr1	25521118	25521280	442845	442854
chr1	25521304	25521508	442854	442860
chr1	25810674	25810801	447156	447166
chr1	25833097	25833180	447399	447406
chr1	25833214	25833242	447406	447411
chr1	25893352	25893787	448397	448413
chr1	25894889	25895136	448433	448439
chr1	25895156	25895220	448439	448444
chr1	25900135	25900196	448546	448551
chr1	25900286	25900467	448553	448557
chr1	25900508	25900635	448557	448561
chr1	25969279	25969512	449748	449753
chr1	25969530	25969635	449753	449757
chr1	26021655	26021846	450460	450465
chr1	26070166	26070201	451100	451104
chr1	26093169	26093251	451491	451495
chr1	26093380	26093495	451495	451501
chr1	26097867	26097919	451564	451569
chr1	26100048	26100501	451609	451613
chr1	26122908	26122949	451979	451983
chr1	26193746	26193932	453252	453257
chr1	26217081	26217269	453658	453666
chr1	26219045	26219115	453689	453693
chr1	26440789	26440954	457213	457222
chr1	26504153	26504287	458395	458400
chr1	26504406	26504549	458401	458408
chr1	26613811	26614242	460166	460172
chr1	26615623	26615806	460187	460193
chr1	26616293	26616482	460201	460208
chr1	26646043	26646268	460735	460739
chr1	26680523	26680822	461338	461351
chr1	26701694	26701885	461730	461735
chr1	26795467	26795600	463076	463085
chr1	26857642	26857994	464389	464398
chr1	26858197	26858489	464401	464410
chr1	26859045	26859217	464417	464421
chr1	26868603	26869005	464540	464551
chr1	26872295	26872539	464598	464612
chr1	27067562	27067758	467735	467740
chr1	27175974	27176145	469592	469598
chr1	27189567	27190235	469788	469823
chr1	27190246	27190396	469823	469831
chr1	27240262	27240479	470845	470856
chr1	27240694	27241186	470859	470863
chr1	27297389	27297448	471892	471897
chr1	27321585	27321795	472427	472431
chr1	27334888	27334988	472662	472667
chr1	27335552	27335688	472674	472679
chr1	27336289	27336990	472681	472690
chr1	27337585	27337671	472692	472700
chr1	27357697	27357754	473119	473126
chr1	27359756	27360115	473193	473198
chr1	27442409	27442617	474698	474703
chr1	27470872	27470995	475072	475077
chr1	27471225	27471329	475077	475081
chr1	27472473	27472665	475089	475094
chr1	27593777	27593882	476971	476975
chr1	27669245	27669394	478149	478158
chr1	27676954	27677034	478403	478411
chr1	27677763	27677933	478455	478473
chr1	27677942	27678067	478473	478482
chr1	27683224	27683346	478595	478602
chr1	27696457	27696537	479075	479080
chr1	27729971	27730100	479719	479727
chr1	27830983	27831329	481203	481216
chr1	27836046	27836735	481286	481293
chr1	27844894	27845179	481427	481434
chr1	27845878	27846049	481444	481455
chr1	27846127	27846317	481455	481461
chr1	27846360	27846496	481461	481466
chr1	27848871	27849043	481506	481512
chr1	27849092	27849178	481512	481519
chr1	27863299	27863604	481846	481856
chr1	27869000	27869135	481938	481944
chr1	27871866	27872048	481985	481989
chr1	27898139	27898412	482654	482666
chr1	27901411	27901532	482705	482711
chr1	27901636	27901751	482713	482723
chr1	28013129	28013387	484738	484750
chr1	28116289	28116470	486042	486046
chr1	28213760	28214029	487744	487749
chr1	28318922	28319048	489346	489350
chr1	28495791	28495979	491410	491415
chr1	28780444	28780469	496035	496039
chr1	29483447	29483585	508229	508235
chr1	30562099	30562149	518642	518647
chr1	31222636	31222750	525664	525670
chr1	31226532	31226866	525734	525746
chr1	31229122	31229256	525774	525778
chr1	31229451	31229664	525778	525783
chr1	31229781	31229973	525783	525788
chr1	31230028	31230249	525788	525798
chr1	31230303	31230602	525798	525812
chr1	31341965	31342307	527532	527540
chr1	31350464	31350654	527654	527659
chr1	31382949	31383117	528271	528282
chr1	31383133	31383232	528282	528288
chr1	31862972	31863203	534608	534615
chr1	31887424	31887780	535052	535058
chr1	31889363	31889488	535072	535077
chr1	32001612	32001940	536280	536292
chr1	32041171	32041328	536802	536806
chr1	32042756	32043052	536840	536863
chr1	32054986	32055040	537120	537126
chr1	32062499	32062680	537217	537222
chr1	32093405	32093508	537678	537684
chr1	32093624	32093824	537685	537690
chr1	32161725	32162156	538729	538734
chr1	32202194	32202222	539478	539484
chr1	32219296	32219383	539812	539816
chr1	32219884	32219997	539818	539825
chr1	32314242	32314284	541533	541537
chr1	32347221	32347489	541953	541960
chr1	32354974	32355094	542085	542090
chr1	32363457	32363568	542156	542161
chr1	32409836	32409899	542884	542889
chr1	32670675	32670859	546904	546919
chr1	32705586	32705681	547538	547546
chr1	32716773	32716890	547852	547862
chr1	32804085	32804246	549434	549442
chr1	32814803	32814934	549614	549619
chr1	33208218	33208465	556151	556155
chr1	33220878	33221022	556430	556435
chr1	33225672	33226381	556481	556501
chr1	33226390	33226624	556501	556514
chr1	33226634	33226975	556514	556520
chr1	33228253	33228294	556531	556535
chr1	33383220	33383487	559216	559222
chr1	33415217	33415258	559677	559681
chr1	33455057	33455178	560507	560511
chr1	33565018	33565229	562003	562008
chr1	33565342	33565421	562010	562014
chr1	33686696	33687085	563441	563450
chr1	33723757	33723847	564007	564012
chr1	33793320	33793503	565131	565135
chr1	33799947	33800006	565233	565238
chr1	33800110	33800221	565238	565243
chr1	35291197	35291448	579199	579204
chr1	35611940	35612177	583384	583396
chr1	36019723	36020242	587764	587769
chr1	36026400	36026659	587954	587970
chr1	36026693	36026758	587970	587976
chr1	36040752	36040853	588322	588326
chr1	36574849	36574893	595261	595265
chr1	36644276	36644657	596669	596708
chr1	36724270	36724360	598144	598150
chr1	36734578	36734627	598289	598293
chr1	36952572	36952759	602118	602126
chr1	37941024	37941362	612936	612950
chr1	37941373	37941429	612950	612956
chr1	37941496	37941756	612956	612963
chr1	37941854	37941942	612963	612968
chr1	38405859	38406247	620245	620250
chr1	38679326	38679468	624233	624242
chr1	38679616	38679776	624248	624253
chr1	38712672	38712799	624597	624603
chr1	39037673	39037743	627462	627466
chr1	39407375	39407770	631856	631869
chr1	39416837	39417067	631991	632000
chr1	39531272	39531728	633916	633921
chr1	39594576	39595054	635059	635064
chr1	39624431	39624921	635333	635343
chr1	39671298	39671787	635833	635837
chr1	39680956	39681138	635941	635948
chr1	39682442	39682726	635952	635957
chr1	39734220	39734564	636578	636586
chr1	39734594	39734674	636586	636590
chr1	39742005	39742238	636664	636668
chr1	39975252	39975379	639355	639364
chr1	39975504	39975605	639364	639369
chr1	40032659	40032736	640393	640397
chr1	40098963	40099016	641717	641722
chr1	40285318	40285439	644803	644813
chr1	40318385	40318470	645130	645134
chr1	40388241	40388312	646296	646303
chr1	40409237	40409438	646539	646543
chr1	40426487	40426611	646861	646865
chr1	40573325	40573411	648755	648759
chr1	40778221	40778358	651234	651240
chr1	41385195	41385255	659212	659217
chr1	41388796	41388878	659251	659257
chr1	41410709	41410847	659498	659502
chr1	41411024	41411217	659502	659506
chr1	41510735	41511240	661039	661043
chr1	41511452	41511766	661043	661048
chr1	41512094	41512431	661049	661059
chr1	41807865	41808038	663452	663457
chr1	41864993	41865022	664538	664542
chr1	41884613	41884796	664778	664786
chr1	41884902	41885231	664787	664794
chr1	41898134	41898232	665012	665019
chr1	41898247	41898322	665019	665024
chr1	41940291	41940569	665469	665480
chr1	41940634	41940746	665480	665485
chr1	41942576	41942668	665502	665506
chr1	41948988	41949173	665610	665618
chr1	41949761	41949838	665627	665633
chr1	41950237	41950326	665638	665646
chr1	41950634	41950732	665656	665660
chr1	41964571	41964782	665920	665930
chr1	41966227	41966449	665945	665953
chr1	41967340	41967416	665962	665968
chr1	41967435	41967769	665968	665983
chr1	42083858	42084077	667456	667463
chr1	42091947	42092171	667556	667562
chr1	42138008	42138172	668179	668183
chr1	42193265	42193297	668790	668797
chr1	42193353	42193461	668798	668802
chr1	42204637	42204737	668930	668934
chr1	42204766	42204827	668934	668941
chr1	42237111	42237379	669265	669271
chr1	42326661	42326723	670044	670048
chr1	42347936	42347964	670219	670223
chr1	42420449	42420581	670802	670807
chr1	42469027	42469189	671156	671161
chr1	42643443	42643450	672806	672810
chr1	43158569	43159317	677677	677681
chr1	43201614	43201741	678154	678159
chr1	43397660	43397825	680680	680685
chr1	43398089	43398249	680690	680694
chr1	43408979	43409194	680835	680840
chr1	43422920	43423196	681031	681045
chr1	43750507	43750845	685329	685340
chr1	43751333	43751642	685350	685360
chr1	43814173	43814260	686231	686237
chr1	43814306	43814525	686237	686256
chr1	43893404	43893483	687484	687488
chr1	43998506	43999021	689023	689031
chr1	44002154	44002509	689064	689071
chr1	44002650	44002826	689072	689078
chr1	44003109	44003362	689082	689087
chr1	44007533	44007664	689143	689148
chr1	44007872	44007964	689150	689155
chr1	44014116	44014189	689259	689263
chr1	44023456	44023797	689433	689440
chr1	44401357	44401532	694481	694485
chr1	44446937	44447111	695452	695462
chr1	44498175	44498315	696595	696600
chr1	44587792	44587863	697554	697558
chr1	44759536	44759611	699459	699463
chr1	44967156	44967385	701949	701956
chr1	45068826	45068875	703284	703289
chr1	45082667	45083236	703467	703527
chr1	45125928	45126207	704238	704246
chr1	45637730	45637947	711440	711446
chr1	45814632	45815065	713571	713575
chr1	46008348	46008558	715979	715983
chr1	46056031	46056146	716850	716856
chr1	46056380	46056564	716860	716864
chr1	46113112	46113423	717587	717591
chr1	46330457	46330633	720476	720480
chr1	46358131	46358328	720712	720717
chr1	46441258	46441301	721423	721428
chr1	46601365	46601432	723054	723058
chr1	46645763	46645969	723567	723572
chr1	46647239	46647437	723583	723587
chr1	46653374	46653515	723665	723670
chr1	46669624	46669906	723988	723997
chr1	46860697	46861082	727176	727187
chr1	46862227	46862372	727204	727208
chr1	46986299	46986345	729274	729278
chr1	47220736	47220803	731858	731862
chr1	47655424	47655744	734733	734741
chr1	48024448	48024558	740085	740093
chr1	48024692	48024814	740093	740101
chr1	48026080	48026184	740110	740114
chr1	48053902	48054080	740415	740421
chr1	48217909	48218059	742282	742293
chr1	48297327	48297523	743256	743264
chr1	48429432	48429666	744436	744443
chr1	48565077	48565233	745846	745850
chr1	48693494	48693642	746827	746832
chr1	49159139	49159220	750244	750251
chr1	49159475	49159676	750254	750260
chr1	49397315	49397433	751788	751793
chr1	51086623	51087048	762356	762363
chr1	51099216	51099481	762474	762480
chr1	51795193	51795341	769053	769057
chr1	51795443	51795600	769057	769062
chr1	51895612	51895898	770086	770090
chr1	52102901	52103031	772068	772072
chr1	52284363	52284643	773582	773586
chr1	52494591	52494779	775810	775815
chr1	52563897	52563968	776770	776774
chr1	52889644	52889877	780604	780608
chr1	53574391	53574679	789595	789599
chr1	53611683	53611838	790134	790140
chr1	53611971	53612165	790143	790153
chr1	53800620	53800659	792755	792759
chr1	53992380	53992542	795689	795697
chr1	54719814	54720017	804943	804950
chr1	54738723	54739009	805306	805317
chr1	54739022	54739412	805317	805329
chr1	54741003	54741151	805357	805361
chr1	54743776	54744132	805391	805395
chr1	54764418	54764524	805700	805708
chr1	54764863	54765045	805711	805717
chr1	54775718	54775838	805894	805899
chr1	54801338	54801490	806280	806285
chr1	54801518	54801704	806285	806291
chr1	54813610	54813825	806482	806487
chr1	54837337	54837421	806829	806834
chr1	54867622	54867777	807298	807302
chr1	54947295	54947354	808723	808727
chr1	55029976	55030067	810246	810250
chr1	55047143	55047737	810443	810450
chr1	55070403	55070595	810793	810797
chr1	55246946	55246982	813008	813015
chr1	55246992	55247094	813015	813029
chr1	55247098	55247276	813030	813053
chr1	55247281	55247409	813053	813068
chr1	55261961	55262237	813243	813252
chr1	55331361	55331507	814123	814127
chr1	55350823	55351158	814323	814328
chr1	55351384	55351706	814328	814337
chr1	55741012	55741179	818739	818743
chr1	55894810	55895104	819894	819901
chr1	56431725	56432184	822996	823002
chr1	56880573	56880804	825666	825674
chr1	56941963	56942017	826234	826240
chr1	57333292	57333393	829280	829284
chr1	59041292	59041507	841530	841536
chr1	59063787	59064048	841912	841916
chr1	59086007	59086234	842025	842030
chr1	59218968	59219212	843227	843234
chr1	59279987	59280082	843946	843951
chr1	59280093	59280168	843951	843956
chr1	59280241	59280551	843956	843986
chr1	59280585	59280620	843986	843990
chr1	59314607	59315061	844277	844285
chr1	59340605	59341044	844424	844430
chr1	59341113	59341411	844430	844434
chr1	59349302	59349362	844487	844491
chr1	59349691	59349805	844494	844498
chr1	59359277	59359432	844581	844588
chr1	59395555	59395654	844947	844953
chr1	59408557	59408715	845046	845050
chr1	59479405	59479507	845553	845561
chr1	59509539	59509688	845782	845786
chr1	59697998	59698119	846989	846993
chr1	59782473	59782656	847581	847587
chr1	59859015	59859215	848121	848125
chr1	59965327	59965808	848822	848826
chr1	60008972	60009278	849173	849178
chr1	60139289	60139468	850158	850163
chr1	60139592	60139794	850163	850170
chr1	60139877	60140451	850170	850175
chr1	60158388	60158522	850277	850281
chr1	60234619	60234839	850841	850845
chr1	60281400	60281835	851202	851210
chr1	60322549	60322776	851405	851409
chr1	61086023	61086063	855877	855881
chr1	61541765	61541804	859399	859403
chr1	61549857	61550773	859750	859761
chr1	61558411	61558573	859833	859838
chr1	61608598	61608667	860215	860220
chr1	61649606	61650004	860564	860579
chr1	61692418	61692696	860968	860973
chr1	61721118	61721457	861175	861179
chr1	61911062	61911335	862728	862733
chr1	62051500	62051576	863829	863834
chr1	62636766	62636801	869684	869688
chr1	62646478	62646586	869824	869828
chr1	62737778	62737940	871223	871228
chr1	62751590	62751680	871380	871384
chr1	62765525	62765657	871543	871547
chr1	62802883	62803042	872102	872106
chr1	64107040	64107291	884265	884270
chr1	64127667	64127810	884433	884437
chr1	64127963	64128048	884437	884442
chr1	64135304	64135558	884496	884503
chr1	64135617	64135640	884503	884507
chr1	64166963	64167155	884799	884805
chr1	64170915	64170992	884845	884850
chr1	64197350	64197530	885062	885066
chr1	64224476	64224766	885253	885258
chr1	64431711	64431846	886884	886888
chr1	64508357	64508561	887373	887378
chr1	64538099	64538370	887593	887597
chr1	64809985	64810154	889771	889778
chr1	64940301	64940811	891119	891123
chr1	64982093	64982254	891436	891442
chr1	65002150	65002335	891568	891575
chr1	65002768	65003054	891578	891584
chr1	65330047	65330162	894326	894332
chr1	65447700	65447885	895541	895546
chr1	65449000	65449071	895552	895556
chr1	65466947	65467231	895702	895718
chr1	66647840	66647978	904916	904920
chr1	66744392	66744564	905550	905555
chr1	66801876	66802206	905881	905887
chr1	66815929	66816009	905972	905976
chr1	67635533	67635879	911619	911623
chr1	67746585	67746678	912406	912410
chr1	67859043	67859102	913436	913440
chr1	67859145	67859319	913441	913448
chr1	68006207	68006358	915041	915045
chr1	68038213	68038266	915388	915392
chr1	68038398	68038546	915393	915398
chr1	68099050	68099263	915901	915905
chr1	68215287	68215418	916928	916932
chr1	68611301	68611617	919709	919714
chr1	68684332	68684452	920330	920334
chr1	68687748	68687892	920352	920356
chr1	69737445	69737656	926818	926822
chr1	74231028	74231309	952383	952387
chr1	74861308	74861411	955596	955600
chr1	75169212	75169368	957404	957410
chr1	75197300	75197461	957563	957570
chr1	76191820	76191891	963770	963776
chr1	77296217	77296385	970827	970831
chr1	78004867	78004907	975657	975661
chr1	78355487	78355667	979184	979190
chr1	78512997	78513285	980742	980747
chr1	81918997	81919384	1000239	1000244
chr1	81975032	81975212	1000676	1000682
chr1	81975457	81975636	1000682	1000687
chr1	82165095	82165327	1002143	1002148
chr1	82378301	82378499	1003891	1003895
chr1	83445408	83445650	1010123	1010127
chr1	84367276	84367564	1015323	1015327
chr1	85100625	85100854	1020205	1020209
chr1	85185602	85185690	1020927	1020931
chr1	85185964	85186095	1020931	1020935
chr1	85301125	85301160	1021927	1021931
chr1	85603358	85603813	1024566	1024576
chr1	85872804	85873291	1026842	1026847
chr1	85961531	85961663	1027531	1027537
chr1	86047861	86048059	1028352	1028358
chr1	86094598	86094869	1028727	1028732
chr1	86570714	86571126	1031600	1031608
chr1	86970585	86970923	1034476	1034480
chr1	87245249	87245432	1036442	1036446
chr1	87318632	87318857	1037179	1037184
chr1	87668725	87668838	1040291	1040297
chr1	87692418	87692454	1040480	1040484
chr1	87902185	87902374	1042380	1042385
chr1	88150152	88150296	1044249	1044258
chr1	88150834	88151066	1044266	1044270
chr1	88151162	88151219	1044270	1044274
chr1	88262286	88262362	1044983	1044988
chr1	88271412	88271593	1045045	1045050
chr1	88271752	88272272	1045050	1045060
chr1	89078536	89078748	1049817	1049823
chr1	89484503	89484607	1053200	1053204
chr1	89664782	89665353	1054415	1054419
chr1	89725264	89725638	1054718	1054727
chr1	89738135	89738619	1054797	1054813
chr1	89744706	89744774	1054873	1054878
chr1	90032391	90032656	1056734	1056739
chr1	90058513	90058621	1056903	1056907
chr1	90074569	90074701	1057010	1057016
chr1	90336891	90337141	1059574	1059580
chr1	90462197	90462253	1060805	1060810
chr1	90468713	90468882	1060845	1060850
chr1	90664184	90664286	1062175	1062180
chr1	91492081	91492154	1068543	1068547
chr1	92150176	92150505	1073924	1073929
chr1	92202550	92202672	1074395	1074401
chr1	92261051	92261255	1074923	1074928
chr1	92270263	92270496	1075023	1075029
chr1	92292778	92292836	1075229	1075235
chr1	92293084	92293189	1075235	1075239
chr1	92293427	92293712	1075239	1075245
chr1	92294031	92294299	1075248	1075252
chr1	92294493	92294762	1075252	1075257
chr1	92316790	92316982	1075479	1075483
chr1	92316986	92317194	1075483	1075489
chr1	92329722	92329802	1075624	1075628
chr1	92907586	92907717	1081184	1081191
chr1	92946009	92946133	1081580	1081597
chr1	92946146	92946473	1081597	1081633
chr1	92946499	92946902	1081634	1081668
chr1	92946910	92947227	1081668	1081687
chr1	93049568	93049932	1082820	1082826
chr1	93313884	93313948	1085386	1085390
chr1	93790692	93790837	1089400	1089405
chr1	93908026	93908166	1090326	1090330
chr1	93912411	93912477	1090356	1090360
chr1	94018931	94018979	1091288	1091292
chr1	94045478	94045538	1091573	1091578
chr1	94050268	94051149	1091650	1091666
chr1	94057587	94057790	1091740	1091745
chr1	94057914	94058321	1091750	1091757
chr1	94059517	94059662	1091769	1091778
chr1	94079492	94079705	1091978	1091988
chr1	94083371	94083468	1092036	1092040
chr1	94104016	94104215	1092254	1092258
chr1	94187693	94187989	1093180	1093187
chr1	94270127	94270459	1093856	1093860
chr1	94311135	94311200	1094218	1094222
chr1	94429245	94429538	1095473	1095480
chr1	94538713	94538952	1096564	1096570
chr1	94558014	94558272	1096718	1096722
chr1	94582117	94582149	1097081	1097086
chr1	94782956	94783019	1098750	1098754
chr1	94791275	94791721	1098829	1098833
chr1	94849430	94849659	1099304	1099308
chr1	95028490	95028770	1100887	1100891
chr1	95068090	95068144	1101225	1101229
chr1	95086398	95086494	1101418	1101423
chr1	95113857	95114197	1101680	1101690
chr1	95141902	95142072	1101895	1101900
chr1	95193404	95193672	1102344	1102349
chr1	95287046	95287610	1103074	1103087
chr1	95341655	95341683	1103576	1103580
chr1	95437068	95437298	1104667	1104672
chr1	96416917	96417148	1111129	1111133
chr1	96417345	96417558	1111136	1111141
chr1	97610992	97611228	1118622	1118627
chr1	98802161	98802539	1125226	1125230
chr1	100046068	100046225	1132425	1132430
chr1	100110875	100111016	1132788	1132793
chr1	100112431	100112619	1132814	1132819
chr1	100113903	100113935	1132824	1132828
chr1	100250225	100250586	1133789	1133794
chr1	100896299	100896529	1139291	1139296
chr1	100951399	100951831	1139636	1139640
chr1	101781986	101782070	1145233	1145239
chr1	106174909	106175141	1168972	1168981
chr1	108087016	108087171	1179670	1179674
chr1	108211555	108211724	1180421	1180427
chr1	108226453	108228827	1180505	1180513
chr1	108228888	108230808	1180514	1180525
chr1	108536625	108536771	1182670	1182675
chr1	108588076	108588263	1183000	1183005
chr1	109074169	109074273	1186763	1186767
chr1	109152356	109152526	1187407	1187411
chr1	109189292	109189412	1187735	1187743
chr1	109603369	109603627	1192596	1192601
chr1	109657394	109657906	1193764	1193772
chr1	109680926	109681084	1194028	1194033
chr1	109691621	109691850	1194160	1194166
chr1	109817168	109817384	1196291	1196300
chr1	109885289	109885471	1197262	1197266
chr1	109933424	109933431	1197724	1197728
chr1	110326249	110326311	1202927	1202932
chr1	110395049	110395219	1203683	1203689
chr1	110419901	110420375	1203889	1203903
chr1	110435541	110435625	1204080	1204085
chr1	110470765	110470861	1204560	1204564
chr1	110490628	110490775	1204763	1204767
chr1	110502952	110503133	1204866	1204871
chr1	110522564	110522756	1205027	1205032
chr1	110591903	110592278	1205834	1205840
chr1	110762974	110763172	1208495	1208499
chr1	110778013	110778100	1208764	1208770
chr1	110783079	110783275	1208827	1208832
chr1	110873426	110873457	1209661	1209665
chr1	110873486	110873599	1209665	1209669
chr1	111030581	111030659	1211600	1211604
chr1	111416181	111416866	1214827	1214832
chr1	111742964	111743060	1217089	1217094
chr1	111743271	111743412	1217098	1217102
chr1	111965626	111965722	1218789	1218793
chr1	112016487	112016804	1219241	1219251
chr1	112078136	112078485	1219845	1219852
chr1	112119236	112119464	1220109	1220115
chr1	112936720	112936812	1227451	1227456
chr1	113248492	113248861	1230929	1230936
chr1	113256309	113256470	1231116	1231120
chr1	113424484	113424598	1233948	1233953
chr1	113499640	113499844	1235047	1235057
chr1	113589344	113589549	1236267	1236271
chr1	113797812	113798513	1238670	1238678
chr1	113809511	113809593	1238773	1238778
chr1	113934971	113935271	1239827	1239831
chr1	114337173	114337365	1242676	1242680
chr1	114414042	114414533	1243437	1243443
chr1	114429185	114429242	1243558	1243562
chr1	114429460	114429606	1243562	1243567
chr1	114429732	114429904	1243568	1243574
chr1	114483378	114483598	1244293	1244297
chr1	114750404	114750460	1246791	1246798
chr1	115083545	115083796	1249832	1249836
chr1	115599278	115599338	1253874	1253878
chr1	115605417	115605578	1253927	1253933
chr1	115605921	115606169	1253933	1253938
chr1	115611517	115611706	1253977	1253981
chr1	115641588	115641768	1254319	1254324
chr1	115860274	115860411	1255862	1255866
chr1	116090476	116090619	1257587	1257591
chr1	116197506	116197741	1258395	1258401
chr1	116213701	116213731	1258568	1258573
chr1	116219112	116219424	1258649	1258655
chr1	116652534	116652606	1262255	1262260
chr1	116652622	116652669	1262260	1262265
chr1	116653389	116653452	1262271	1262275
chr1	116654477	116654569	1262285	1262289
chr1	116665745	116665854	1262370	1262375
chr1	116668495	116668611	1262396	1262401
chr1	116695616	116695963	1262733	1262737
chr1	116785558	116785688	1263379	1263385
chr1	116854396	116854649	1263884	1263891
chr1	116854869	116855221	1263891	1263899
chr1	116872783	116873028	1264033	1264038
chr1	116976161	116976399	1265133	1265141
chr1	117018034	117018206	1265418	1265426
chr1	117037171	117037248	1265617	1265622
chr1	117057904	117057978	1265816	1265822
chr1	117058344	117058626	1265823	1265830
chr1	117099234	117099449	1266151	1266157
chr1	117123830	117124194	1266462	1266466
chr1	117148714	117148839	1266767	1266771
chr1	117281353	117281448	1268151	1268155
chr1	117312085	117312754	1268476	1268482
chr1	117359165	117359400	1268863	1268867
chr1	117452174	117452252	1269779	1269786
chr1	117453903	117453944	1269928	1269932
chr1	117458264	117458375	1269971	1269976
chr1	117635821	117636152	1271720	1271727
chr1	117714642	117714818	1272429	1272442
chr1	117753497	117753617	1272750	1272756
chr1	117811788	117811880	1273223	1273227
chr1	118113560	118113917	1275434	1275443
chr1	118134955	118135132	1275665	1275670
chr1	119192744	119193089	1282147	1282151
chr1	119822122	119822268	1287117	1287121
chr1	120216809	120217025	1290216	1290220
chr1	120280196	120280268	1290824	1290828
chr1	120308928	120309342	1291099	1291105
chr1	120323024	120323162	1291219	1291223
chr1	120821559	120821970	1294644	1294652
chr1	120905926	120906337	1295727	1295762
chr1	120906340	120906524	1295762	1295772
chr1	121127004	121127239	1296419	1296423
chr1	121127828	121128078	1296427	1296431
chr1	121258361	121258757	1297382	1297390
chr1	143998696	143998942	1309514	1309518
chr1	145129884	145130260	1317393	1317403
chr1	145216894	145216935	1318280	1318284
chr1	145283368	145283637	1318737	1318741
chr1	145502057	145502263	1321545	1321552
chr1	145694480	145694718	1324258	1324262
chr1	145723407	145723689	1324597	1324601
chr1	149910590	149910747	1363778	1363783
chr1	149910763	149910892	1363783	1363791
chr1	149980898	149981281	1364494	1364501
chr1	150123610	150123735	1366113	1366121
chr1	150225678	150225750	1367759	1367763
chr1	150504672	150504994	1372342	1372350
chr1	150640271	150640366	1374708	1374714
chr1	150736933	150737091	1375803	1375808
chr1	150783564	150783757	1376418	1376423
chr1	150977698	150977854	1379347	1379355
chr1	151104622	151104670	1381577	1381585
chr1	151104817	151104998	1381590	1381612
chr1	151129208	151130080	1382177	1382189
chr1	151167514	151167637	1382845	1382854
chr1	151344911	151345340	1385906	1385915
chr1	151485306	151485895	1387942	1387948
chr1	151486421	151486561	1387951	1387956
chr1	151788227	151788540	1391858	1391869
chr1	151803508	151804849	1392097	1392111
chr1	151811354	151811404	1392300	1392308
chr1	151908990	151909360	1393358	1393365
chr1	151947590	151948005	1393704	1393708
chr1	151962404	151962817	1393852	1393857
chr1	151964612	151964906	1393867	1393877
chr1	152390746	152390761	1397625	1397632
chr1	153266549	153266629	1403321	1403325
chr1	153358924	153359196	1404177	1404181
chr1	153518248	153518477	1405869	1405877
chr1	153521872	153522002	1405930	1405934
chr1	153581369	153581828	1406878	1406890
chr1	153584309	153584576	1406922	1406927
chr1	153584746	153585735	1406927	1406947
chr1	153588927	153589074	1406972	1406977
chr1	153610800	153610825	1407386	1407390
chr1	153750267	153750412	1409863	1409869
chr1	153753813	153753923	1409941	1409946
chr1	153763235	153763335	1410168	1410172
chr1	154323945	154324163	1418526	1418534
chr1	154363670	154363761	1419202	1419207
chr1	154375707	154376147	1419359	1419365
chr1	154380064	154380180	1419495	1419499
chr1	154390625	154390785	1419643	1419647
chr1	154391023	154391135	1419649	1419653
chr1	154391201	154391297	1419653	1419658
chr1	154406911	154407131	1419915	1419925
chr1	154407180	154407367	1419925	1419930
chr1	154417675	154417818	1420088	1420093
chr1	154457113	154457177	1420692	1420697
chr1	154519553	154519808	1421767	1421771
chr1	154519846	154520110	1421771	1421778
chr1	154731786	154732037	1424679	1424685
chr1	154820418	154820451	1425957	1425962
chr1	154904454	154904863	1427079	1427089
chr1	154944957	154945268	1427827	1427835
chr1	154978355	154978378	1428718	1428722
chr1	154979936	154980300	1428726	1428732
chr1	154980523	154981240	1428732	1428745
chr1	155021993	155022052	1429460	1429465
chr1	155098004	155098100	1431280	1431288
chr1	155098414	155098521	1431290	1431300
chr1	155098531	155098653	1431300	1431314
chr1	155103905	155104051	1431514	1431519
chr1	155159154	155159326	1432680	1432684
chr1	155161479	155162020	1432764	1432801
chr1	155295313	155295496	1435958	1435967
chr1	155362531	155362722	1436853	1436858
chr1	155362768	155363385	1436858	1436863
chr1	155607362	155607491	1440414	1440418
chr1	155937240	155937307	1445509	1445513
chr1	155971033	155971336	1446070	1446076
chr1	155973173	155973509	1446095	1446104
chr1	155976896	155976992	1446138	1446142
chr1	156030568	156030810	1447144	1447152
chr1	156030838	156031599	1447153	1447164
chr1	156031614	156031814	1447164	1447171
chr1	156087750	156087914	1448202	1448207
chr1	156088001	156088302	1448207	1448215
chr1	156123186	156123420	1448767	1448775
chr1	156131740	156131782	1448939	1448944
chr1	156217150	156217241	1450449	1450456
chr1	156254008	156254170	1450980	1450986
chr1	156271688	156271812	1451336	1451344
chr1	156432140	156432398	1454156	1454167
chr1	156441459	156441738	1454326	1454330
chr1	156478449	156478535	1455001	1455005
chr1	156480645	156480830	1455034	1455040
chr1	156663979	156664230	1458090	1458095
chr1	156821692	156821760	1460956	1460960
chr1	156868166	156868198	1461954	1461958
chr1	156877745	156877981	1462126	1462147
chr1	156877985	156878192	1462147	1462166
chr1	157210814	157210838	1465945	1465949
chr1	157935859	157936097	1470613	1470619
chr1	158929174	158929209	1477740	1477744
chr1	158980893	158981122	1478054	1478062
chr1	158982823	158983022	1478068	1478072
chr1	159787529	159787647	1483518	1483523
chr1	159793311	159793370	1483588	1483594
chr1	159870216	159870413	1484474	1484478
chr1	159883502	159883736	1484599	1484604
chr1	159909280	159909725	1485082	1485086
chr1	159919106	159919351	1485247	1485251
chr1	159927951	159928048	1485333	1485338
chr1	160187289	160187428	1488375	1488379
chr1	160187463	160187498	1488379	1488383
chr1	160377743	160377837	1490484	1490488
chr1	160377899	160378274	1490488	1490495
chr1	160616870	160617125	1492162	1492168
chr1	160751274	160751497	1493205	1493210
chr1	160751551	160751942	1493210	1493214
chr1	160807375	160807695	1493748	1493757
chr1	160948260	160948333	1495209	1495213
chr1	160948412	160948590	1495214	1495220
chr1	160959647	160959711	1495455	1495461
chr1	161007698	161007749	1496291	1496295
chr1	161038779	161039440	1496795	1496810
chr1	161039593	161039696	1496812	1496818
chr1	161058715	161059066	1497084	1497088
chr1	161059109	161059251	1497088	1497094
chr1	161059267	161059536	1497094	1497107
chr1	161168105	161168401	1499053	1499068
chr1	161168731	161169008	1499070	1499079
chr1	161171403	161171470	1499096	1499100
chr1	161171549	161171633	1499100	1499106
chr1	161214733	161214857	1499751	1499755
chr1	161672158	161672299	1507836	1507841
chr1	161932159	161932213	1509931	1509936
chr1	162183344	162183587	1512217	1512223
chr1	162532290	162532656	1515706	1515713
chr1	162557278	162557405	1515912	1515918
chr1	163442063	163442163	1521615	1521620
chr1	163442314	163442404	1521620	1521626
chr1	164533298	164533464	1527978	1527982
chr1	164568039	164568189	1528348	1528352
chr1	164571449	164571589	1528392	1528396
chr1	164581373	164581568	1528488	1528492
chr1	164629502	164629876	1528952	1528956
chr1	164652583	164652885	1529176	1529180
chr1	164717500	164717678	1529749	1529755
chr1	164723392	164723755	1529798	1529806
chr1	164744292	164744437	1529987	1529991
chr1	165143129	165143320	1532900	1532904
chr1	165257924	165257983	1533741	1533747
chr1	165857199	165857654	1539503	1539511
chr1	165869915	165869987	1539653	1539659
chr1	165870221	165870332	1539662	1539668
chr1	165880152	165880623	1539770	1539781
chr1	167073553	167073776	1548375	1548381
chr1	167407508	167407708	1551327	1551333
chr1	167596936	167597285	1553664	1553669
chr1	167597517	167597844	1553671	1553677
chr1	167600116	167600402	1553761	1553769
chr1	167601275	167601920	1553772	1553778
chr1	167604725	167604894	1553797	1553810
chr1	167786473	167786704	1555866	1555873
chr1	167880797	167880878	1556833	1556838
chr1	167895695	167895944	1556965	1556971
chr1	167897304	167897541	1556977	1556994
chr1	168085705	168086005	1558727	1558733
chr1	168091000	168091204	1558772	1558777
chr1	168426539	168426848	1562065	1562071
chr1	168464950	168465080	1562316	1562320
chr1	168662508	168662742	1563492	1563497
chr1	168678743	168678886	1563604	1563608
chr1	168889961	168890166	1565036	1565040
chr1	169071867	169072212	1566093	1566098
chr1	169072236	169072515	1566098	1566104
chr1	169072700	169072811	1566104	1566108
chr1	169077418	169078317	1566325	1566338
chr1	169080663	169081529	1566358	1566367
chr1	169085240	169085331	1566416	1566422
chr1	169114220	169114624	1566637	1566643
chr1	169214717	169214967	1567176	1567181
chr1	169452823	169453026	1568722	1568726
chr1	169453427	169453551	1568729	1568733
chr1	169903410	169903666	1572085	1572089
chr1	171226337	171226419	1580094	1580098
chr1	171313084	171313464	1580684	1580688
chr1	171403965	171404160	1581489	1581494
chr1	172110825	172111041	1587077	1587081
chr1	172150129	172150407	1587273	1587277
chr1	172291467	172292111	1588037	1588048
chr1	172327385	172327531	1588252	1588256
chr1	172360160	172360228	1588449	1588455
chr1	172400895	172401083	1588680	1588686
chr1	172401484	172401666	1588690	1588694
chr1	172422437	172422617	1588887	1588891
chr1	173021956	173022262	1592406	1592410
chr1	173096665	173096843	1592853	1592858
chr1	173097114	173097231	1592861	1592865
chr1	173159378	173159537	1593248	1593252
chr1	174844397	174844561	1606403	1606408
chr1	175610888	175610987	1612760	1612764
chr1	177794604	177794652	1627110	1627114
chr1	177939225	177939283	1628247	1628251
chr1	178310534	178310784	1631238	1631248
chr1	178482861	178483089	1632584	1632593
chr1	178908308	178908377	1636289	1636294
chr1	179097858	179097877	1638808	1638812
chr1	179257039	179257627	1640688	1640697
chr1	179257684	179257734	1640697	1640702
chr1	180096020	180096123	1648714	1648718
chr1	180126793	180127207	1649178	1649182
chr1	180127391	180127471	1649182	1649186
chr1	180137207	180137457	1649275	1649283
chr1	180143319	180143438	1649363	1649368
chr1	180491288	180491583	1653282	1653290
chr1	180567887	180568058	1654001	1654005
chr1	180585679	180585937	1654139	1654144
chr1	181031745	181032091	1658725	1658734
chr1	181103702	181104102	1659866	1659873
chr1	181118801	181119127	1660036	1660044
chr1	181439246	181439285	1662748	1662752
chr1	182089792	182090257	1667720	1667732
chr1	182205489	182205638	1668481	1668486
chr1	183129111	183129249	1677250	1677254
chr1	183129313	183129419	1677255	1677259
chr1	183155843	183156064	1677544	1677550
chr1	183251002	183251034	1678486	1678490
chr1	183812536	183812807	1683271	1683275
chr1	183846595	183846780	1683539	1683544
chr1	183901685	183901867	1684016	1684025
chr1	184559437	184559791	1688972	1688976
chr1	184591445	184591691	1689259	1689264
chr1	184831266	184831415	1691265	1691271
chr1	184899275	184899590	1691745	1691750
chr1	184980182	184980541	1692509	1692516
chr1	185335631	185335972	1695534	1695538
chr1	185335985	185336058	1695538	1695544
chr1	185362867	185363129	1695737	1695741
chr1	185540139	185540221	1696879	1696884
chr1	185555008	185555136	1696969	1696973
chr1	185663289	185663372	1697625	1697631
chr1	186461796	186462067	1702567	1702572
chr1	187321335	187321557	1707748	1707752
chr1	191497513	191497593	1730474	1730478
chr1	192500369	192500436	1735870	1735874
chr1	192830999	192831114	1737903	1737907
chr1	193083992	193084104	1739866	1739870
chr1	193378139	193378373	1741948	1741954
chr1	193558881	193559179	1743011	1743015
chr1	197191550	197191697	1763391	1763397
chr1	197589873	197590162	1765770	1765775
chr1	198589946	198590277	1772429	1772434
chr1	198590665	198590830	1772435	1772440
chr1	198609124	198609846	1772527	1772532
chr1	198610485	198611246	1772532	1772536
chr1	198625848	198626090	1772585	1772590
chr1	198633497	198633879	1772628	1772632
chr1	200209935	200210080	1783255	1783263
chr1	200212207	200212346	1783287	1783293
chr1	200446955	200447193	1785739	1785748
chr1	200862579	200862917	1790251	1790257
chr1	200863901	200864375	1790266	1790280
chr1	200864509	200864852	1790280	1790287
chr1	200864963	200865337	1790289	1790296
chr1	200865540	200866036	1790296	1790305
chr1	200882219	200882379	1790559	1790569
chr1	200983273	200983356	1792054	1792060
chr1	201095941	201096029	1793658	1793662
chr1	201096201	201096334	1793664	1793672
chr1	201136272	201136380	1794247	1794254
chr1	201244318	201244387	1795513	1795517
chr1	201244412	201244689	1795517	1795526
chr1	201244691	201244822	1795526	1795533
chr1	201277015	201277104	1795988	1795992
chr1	201350315	201350632	1796927	1796934
chr1	201366125	201366494	1797138	1797147
chr1	201367321	201367725	1797150	1797158
chr1	201374776	201374859	1797316	1797320
chr1	201376117	201376456	1797327	1797334
chr1	201431152	201431268	1798011	1798017
chr1	201436697	201436943	1798100	1798105
chr1	201437025	201437079	1798105	1798111
chr1	201437101	201437376	1798111	1798115
chr1	201463271	201463399	1798573	1798578
chr1	201465093	201465273	1798596	1798602
chr1	201465311	201465498	1798602	1798608
chr1	201465593	201465616	1798608	1798612
chr1	201471354	201471720	1798689	1798695
chr1	201472603	201472840	1798705	1798712
chr1	201481336	201481393	1798858	1798862
chr1	201486795	201487071	1798914	1798920
chr1	201665778	201665866	1801237	1801241
chr1	201684009	201684175	1801428	1801433
chr1	201688998	201689191	1801507	1801513
chr1	201977080	201977593	1805062	1805071
chr1	201977684	201978019	1805072	1805078
chr1	201979421	201979732	1805099	1805107
chr1	201979743	201980016	1805107	1805121
chr1	201980126	201980738	1805122	1805130
chr1	201980774	201981202	1805130	1805143
chr1	201981218	201981845	1805143	1805153
chr1	201982112	201982444	1805160	1805177
chr1	201982458	201983044	1805177	1805192
chr1	201984025	201984274	1805217	1805222
chr1	201984350	201984605	1805222	1805233
chr1	201986727	201986773	1805260	1805264
chr1	201987105	201987228	1805269	1805274
chr1	201988042	201988265	1805295	1805302
chr1	201988531	201988585	1805306	1805310
chr1	202004275	202004418	1805560	1805566
chr1	202012207	202012435	1805685	1805692
chr1	202015283	202015610	1805733	1805737
chr1	202025725	202025775	1805908	1805912
chr1	202026063	202026181	1805917	1805922
chr1	202026287	202026500	1805925	1805929
chr1	202041493	202041583	1806158	1806164
chr1	202075546	202075667	1806696	1806700
chr1	202076492	202076915	1806708	1806714
chr1	202076935	202077169	1806714	1806718
chr1	202077491	202077725	1806721	1806727
chr1	202091865	202092006	1806946	1806956
chr1	202095750	202095816	1807021	1807025
chr1	202101347	202101917	1807116	1807124
chr1	202128781	202129625	1807686	1807706
chr1	202431443	202431731	1811231	1811236
chr1	202474547	202474774	1811484	1811488
chr1	202508838	202508872	1811695	1811699
chr1	202547478	202547635	1811921	1811925
chr1	202558353	202558646	1811992	1811996
chr1	202585243	202585436	1812241	1812246
chr1	202682626	202682671	1813615	1813619
chr1	202934035	202934403	1817092	1817096
chr1	203090899	203091049	1819181	1819185
chr1	203251999	203252122	1821096	1821100
chr1	203273798	203273866	1821373	1821377
chr1	203293402	203293557	1821669	1821673
chr1	203297974	203298324	1821787	1821795
chr1	203612388	203612683	1825383	1825387
chr1	203641598	203641728	1825739	1825745
chr1	203643188	203643251	1825763	1825767
chr1	203829481	203829854	1828085	1828090
chr1	204058386	204058536	1830956	1830963
chr1	204073369	204073479	1831145	1831149
chr1	204098722	204098766	1831504	1831510
chr1	204160037	204160098	1832391	1832395
chr1	204195079	204195184	1832844	1832851
chr1	204235610	204236114	1833335	1833341
chr1	204255304	204255493	1833559	1833563
chr1	204257233	204257548	1833584	1833589
chr1	204276499	204276671	1833762	1833768
chr1	204276793	204276897	1833769	1833774
chr1	204346340	204346698	1834640	1834648
chr1	204412369	204412713	1835449	1835458
chr1	204422336	204422588	1835565	1835572
chr1	204435021	204435151	1835749	1835755
chr1	204449107	204449151	1835940	1835944
chr1	204449204	204449256	1835945	1835949
chr1	204482288	204482524	1836470	1836477
chr1	205255082	205255366	1845959	1845965
chr1	205255820	205255990	1845970	1845974
chr1	205257384	205257480	1845984	1845989
chr1	205270678	205270779	1846185	1846189
chr1	205324192	205324558	1847116	1847120
chr1	205326005	205326078	1847140	1847147
chr1	205410491	205410629	1848094	1848098
chr1	205411603	205411819	1848110	1848115
chr1	205446898	205447079	1848664	1848671
chr1	205534832	205535233	1849897	1849901
chr1	205568424	205568600	1850427	1850436
chr1	205633744	205633797	1851380	1851384
chr1	205633815	205633998	1851384	1851392
chr1	205820991	205821251	1853838	1853842
chr1	205882792	205882997	1854185	1854189
chr1	205904022	205904188	1854491	1854495
chr1	205919587	205919789	1854666	1854672
chr1	206120870	206121694	1855102	1855116
chr1	206288590	206288749	1857110	1857114
chr1	206290320	206290582	1857126	1857131
chr1	206292461	206292848	1857138	1857145
chr1	206317348	206317421	1857374	1857378
chr1	206328938	206329019	1857466	1857471
chr1	206577244	206577479	1858303	1858307
chr1	206578069	206578319	1858311	1858315
chr1	206618576	206618820	1858666	1858670
chr1	206686924	206687210	1859763	1859771
chr1	206689766	206689859	1859783	1859789
chr1	206694569	206694824	1859866	1859870
chr1	206709241	206709516	1860003	1860008
chr1	206713621	206714082	1860056	1860062
chr1	206731319	206731539	1860289	1860295
chr1	206731590	206731868	1860295	1860300
chr1	206753453	206753790	1860518	1860525
chr1	206831637	206831970	1861489	1861501
chr1	206832693	206832939	1861519	1861527
chr1	206833125	206833153	1861532	1861538
chr1	206865077	206865310	1861999	1862004
chr1	207095405	207095669	1864260	1864264
chr1	207113844	207113912	1864515	1864521
chr1	207115228	207115547	1864532	1864537
chr1	207142594	207142724	1864795	1864799
chr1	207193487	207193696	1865183	1865190
chr1	207200606	207200949	1865264	1865276
chr1	207200993	207201166	1865276	1865284
chr1	207204989	207205526	1865302	1865309
chr1	207262706	207262986	1865887	1865893
chr1	207478092	207478674	1867182	1867189
chr1	207566998	207567300	1867834	1867838
chr1	207924376	207924789	1870956	1870963
chr1	207927663	207928022	1871072	1871078
chr1	207981371	207981449	1871534	1871540
chr1	207981663	207981838	1871541	1871545
chr1	207981873	207981972	1871545	1871549
chr1	207985419	207985514	1871579	1871584
chr1	207985532	207985772	1871584	1871592
chr1	207992403	207992556	1871706	1871713
chr1	207999321	207999450	1871826	1871831
chr1	207999470	207999743	1871831	1871839
chr1	208000130	208000234	1871842	1871848
chr1	208012028	208012119	1871967	1871972
chr1	208098655	208098742	1872906	1872911
chr1	208136125	208136254	1873257	1873263
chr1	208137597	208137694	1873352	1873359
chr1	208137753	208137990	1873360	1873367
chr1	208221514	208221574	1874269	1874274
chr1	208281390	208281432	1874949	1874953
chr1	208305330	208305406	1875185	1875189
chr1	208323099	208323413	1875337	1875344
chr1	208358018	208358112	1875665	1875669
chr1	208376443	208376588	1875861	1875866
chr1	208377340	208377526	1875875	1875879
chr1	208380912	208380944	1875909	1875913
chr1	208385300	208385564	1875954	1875958
chr1	208393088	208393302	1876050	1876059
chr1	208406973	208407359	1876226	1876233
chr1	208413042	208413174	1876303	1876307
chr1	208413382	208413649	1876307	1876311
chr1	209007926	209008101	1880711	1880718
chr1	209393796	209393856	1883526	1883530
chr1	209701480	209701796	1885754	1885762
chr1	209825672	209825748	1886932	1886937
chr1	209825786	209825944	1886937	1886944
chr1	209827498	209827686	1886954	1886958
chr1	209847368	209847397	1887112	1887116
chr1	209929329	209929826	1887726	1887734
chr1	209930018	209930696	1887735	1887740
chr1	209941813	209942067	1887814	1887821
chr1	209943126	209943218	1887836	1887840
chr1	209943265	209943457	1887840	1887844
chr1	209978050	209978505	1888158	1888168
chr1	209978692	209978797	1888168	1888172
chr1	210466453	210466909	1892599	1892608
chr1	210506288	210506449	1893110	1893114
chr1	210755681	210755747	1895051	1895055
chr1	211402575	211402867	1899789	1899798
chr1	211523258	211523600	1901277	1901281
chr1	211526627	211526706	1901307	1901311
chr1	211643412	211643525	1902455	1902461
chr1	211908218	211908413	1905861	1905865
chr1	212091394	212091539	1907589	1907593
chr1	212102465	212102607	1907695	1907699
chr1	212118193	212118458	1907866	1907874
chr1	212321099	212321365	1909553	1909558
chr1	212401966	212402363	1910472	1910480
chr1	212637708	212637806	1913223	1913228
chr1	212640461	212640630	1913265	1913271
chr1	212643483	212643709	1913300	1913311
chr1	213154553	213154647	1919625	1919629
chr1	213154688	213154807	1919629	1919635
chr1	213952568	213952899	1926104	1926110
chr1	214072915	214073105	1926984	1926988
chr1	214503365	214503702	1931145	1931155
chr1	214601339	214601543	1932212	1932217
chr1	214620305	214620725	1932352	1932357
chr1	214649574	214649732	1932634	1932638
chr1	214650429	214650708	1932644	1932649
chr1	214723201	214723880	1933374	1933384
chr1	215178553	215178672	1937034	1937039
chr1	215742969	215743040	1940536	1940542
chr1	215756786	215756904	1940652	1940656
chr1	215810460	215810587	1941037	1941041
chr1	215967694	215967759	1942138	1942143
chr1	218399459	218399660	1958525	1958530
chr1	218521933	218522115	1959641	1959645
chr1	218647600	218647776	1960830	1960834
chr1	218819953	218820107	1962139	1962143
chr1	219634297	219634398	1966832	1966836
chr1	220167310	220167391	1970867	1970871
chr1	220864547	220864587	1977058	1977062
chr1	220864694	220864880	1977064	1977071
chr1	220935526	220935683	1977894	1977900
chr1	220961102	220961161	1978277	1978281
chr1	221017162	221017321	1978804	1978810
chr1	221057652	221057723	1979364	1979372
chr1	221057746	221058031	1979372	1979395
chr1	221886639	221886847	1984793	1984797
chr1	221947714	221947873	1985380	1985385
chr1	221951266	221951389	1985411	1985415
chr1	221952002	221952129	1985419	1985423
chr1	221982900	221983016	1985622	1985626
chr1	222011253	222011527	1985758	1985766
chr1	222019282	222019455	1985815	1985822
chr1	222653122	222653251	1990202	1990207
chr1	222927856	222927985	1992995	1993000
chr1	223017742	223018068	1993680	1993684
chr1	223101782	223102070	1994265	1994269
chr1	223442466	223442732	1997760	1997764
chr1	223676889	223676997	2000095	2000099
chr1	223850751	223850899	2001784	2001788
chr1	223853279	223853648	2001804	2001808
chr1	223895637	223895762	2002210	2002214
chr1	223919261	223919340	2002588	2002592
chr1	223926162	223926443	2002680	2002685
chr1	223926453	223926678	2002685	2002691
chr1	223927496	223927666	2002697	2002702
chr1	223927746	223928112	2002702	2002711
chr1	223959545	223959598	2003220	2003224
chr1	224075776	224075971	2004630	2004639
chr1	224091841	224092062	2004778	2004782
chr1	224100326	224100651	2004856	2004863
chr1	224369916	224370022	2007854	2007860
chr1	224370054	224370158	2007860	2007867
chr1	224642352	224642508	2011603	2011607
chr1	224690134	224690320	2012085	2012090
chr1	225416696	225416823	2017635	2017639
chr1	225566787	225566914	2018566	2018574
chr1	225600774	225601184	2018932	2018943
chr1	225632473	225632540	2019485	2019489
chr1	225637100	225637223	2019559	2019567
chr1	225654937	225655069	2019871	2019878
chr1	225655147	225655185	2019878	2019882
chr1	225655378	225655665	2019883	2019895
chr1	225665649	225665836	2020156	2020162
chr1	225731666	225731714	2020776	2020780
chr1	225799640	225799796	2021435	2021439
chr1	225896866	225896991	2022783	2022787
chr1	225923642	225923692	2023112	2023117
chr1	225942647	225942744	2023420	2023427
chr1	225954076	225954170	2023562	2023566
chr1	225954692	225954770	2023570	2023575
chr1	226001131	226001526	2024316	2024326
chr1	226004643	226004867	2024376	2024381
chr1	226004957	226005165	2024381	2024387
chr1	226063165	226063365	2025309	2025314
chr1	226065325	226065455	2025349	2025354
chr1	226077577	226077653	2025717	2025722
chr1	226079198	226079346	2025731	2025736
chr1	226085679	226085861	2025844	2025848
chr1	226110029	226110062	2026208	2026212
chr1	226160975	226161128	2027163	2027168
chr1	226222432	226222541	2028068	2028072
chr1	226310721	226310808	2029921	2029928
chr1	226310836	226310853	2029928	2029932
chr1	226320799	226320898	2030114	2030120
chr1	226321075	226321139	2030120	2030125
chr1	226322521	226322561	2030139	2030143
chr1	226323054	226323140	2030162	2030168
chr1	226613301	226613549	2034142	2034155
chr1	226729959	226730240	2035438	2035444
chr1	226730561	226730678	2035450	2035454
chr1	226845959	226846179	2037211	2037215
chr1	226848297	226848503	2037252	2037259
chr1	226850537	226850951	2037281	2037292
chr1	226852232	226852506	2037312	2037320
chr1	226862656	226863092	2037465	2037476
chr1	226899674	226899919	2037947	2037957
chr1	226900245	226900295	2037962	2037967
chr1	226900506	226900658	2037970	2037977
chr1	226966383	226966562	2038993	2038998
chr1	227126484	227126575	2041022	2041027
chr1	227132932	227133007	2041226	2041232
chr1	227133357	227133527	2041237	2041243
chr1	227162715	227162941	2041645	2041652
chr1	227163064	227163098	2041652	2041657
chr1	227431444	227431668	2043825	2043830
chr1	227508318	227508458	2044623	2044627
chr1	227510888	227511107	2044646	2044650
chr1	227544961	227545310	2044932	2044936
chr1	227953968	227954103	2049278	2049283
chr1	227954460	227954584	2049289	2049297
chr1	228073574	228073636	2050765	2050769
chr1	228103528	228103606	2051355	2051360
chr1	228233662	228233812	2053843	2053849
chr1	228338353	228338729	2056015	2056029
chr1	228346471	228346575	2056282	2056298
chr1	228559000	228559264	2060560	2060587
chr1	228559308	228559450	2060587	2060595
chr1	228560301	228560419	2060609	2060617
chr1	228841512	228841562	2068016	2068023
chr1	228857260	228857430	2068150	2068155
chr1	228872824	228873234	2068469	2068475
chr1	228903559	228903689	2068774	2068778
chr1	228919010	228919262	2068978	2068984
chr1	228973780	228974134	2069500	2069506
chr1	228996691	228996774	2069704	2069708
chr1	229038836	229039127	2070175	2070182
chr1	229085413	229085639	2070657	2070665
chr1	229114616	229114706	2071000	2071005
chr1	229193874	229194093	2071862	2071870
chr1	229229304	229229612	2072190	2072194
chr1	229244679	229244923	2072342	2072347
chr1	229260515	229260776	2072563	2072567
chr1	229291302	229291520	2072877	2072885
chr1	229359323	229359493	2073643	2073648
chr1	229366204	229366320	2073734	2073738
chr1	229406328	229406512	2074184	2074191
chr1	229978729	229978866	2081088	2081092
chr1	230257790	230258151	2084187	2084192
chr1	230312687	230312835	2085018	2085023
chr1	230312943	230313002	2085023	2085028
chr1	230313055	230313096	2085029	2085034
chr1	230321653	230322086	2085100	2085109
chr1	230341569	230341801	2085394	2085401
chr1	230634540	230634681	2089476	2089480
chr1	230843811	230844038	2091344	2091352
chr1	230887960	230888033	2091857	2091861
chr1	230985698	230985733	2093002	2093006
chr1	231002755	231002950	2093205	2093210
chr1	231108544	231108738	2094457	2094461
chr1	231355369	231355680	2097769	2097773
chr1	231369367	231369444	2097974	2097979
chr1	231369459	231369597	2097979	2097984
chr1	231370145	231370360	2097987	2097991
chr1	231748327	231748604	2102282	2102291
chr1	231820515	231820875	2102983	2102992
chr1	232148829	232148914	2105958	2105962
chr1	232571474	232571757	2109826	2109830
chr1	232706053	232706153	2111134	2111138
chr1	232861985	232862458	2112870	2112876
chr1	233036737	233036868	2114508	2114516
chr1	233464962	233465011	2118573	2118578
chr1	233465125	233465175	2118578	2118582
chr1	233465220	233465490	2118583	2118596
chr1	233495166	233495798	2118830	2118837
chr1	234635537	234635710	2129299	2129304
chr1	234658332	234658533	2129640	2129647
chr1	234667230	234667378	2129747	2129757
chr1	234667459	234667550	2129757	2129766
chr1	234670184	234670503	2129797	2129804
chr1	234672688	234672830	2129842	2129847
chr1	234674200	234674241	2129865	2129869
chr1	234674294	234674435	2129869	2129875
chr1	234680793	234681035	2129966	2129973
chr1	234755998	234756222	2131310	2131314
chr1	234774961	234775204	2131488	2131492
chr1	234778933	234779141	2131511	2131520
chr1	234779234	234779340	2131520	2131525
chr1	234797100	234797258	2131702	2131707
chr1	234806707	234806895	2131836	2131841
chr1	234852790	234852918	2132300	2132307
chr1	234852944	234853028	2132307	2132311
chr1	234857667	234857932	2132365	2132374
chr1	234858912	234859008	2132393	2132405
chr1	234879622	234879731	2132772	2132778
chr1	234879914	234880214	2132778	2132783
chr1	234908366	234908389	2133201	2133205
chr1	234908654	234908701	2133211	2133215
chr1	234945422	234945633	2133648	2133656
chr1	234947670	234947961	2133675	2133680
chr1	234951423	234951551	2133716	2133720
chr1	234951878	234951975	2133724	2133731
chr1	234952039	234952447	2133731	2133748
chr1	234952472	234952688	2133748	2133755
chr1	234952804	234953025	2133755	2133762
chr1	234953051	234953318	2133762	2133767
chr1	234953465	234953707	2133767	2133773
chr1	234961766	234961846	2133868	2133872
chr1	234978758	234978815	2134039	2134043
chr1	234980398	234980582	2134058	2134062
chr1	234999387	234999468	2134236	2134241
chr1	235002202	235002267	2134273	2134277
chr1	235011562	235011683	2134417	2134426
chr1	235022998	235023026	2134580	2134584
chr1	235034590	235034823	2134718	2134722
chr1	235043538	235043592	2134854	2134858
chr1	235043673	235044143	2134858	2134865
chr1	235049053	235049144	2134914	2134919
chr1	235053863	235054018	2135003	2135010
chr1	235054103	235054228	2135010	2135015
chr1	235054254	235054479	2135015	2135023
chr1	235057110	235057182	2135062	2135066
chr1	235057332	235057559	2135069	2135073
chr1	235080823	235080990	2135388	2135392
chr1	235090966	235091107	2135508	2135513
chr1	235091187	235091381	2135513	2135518
chr1	235095889	235096234	2135597	2135605
chr1	235096860	235096960	2135617	2135623
chr1	235099796	235099808	2135664	2135668
chr1	235100100	235100163	2135669	2135675
chr1	235110120	235110225	2135845	2135849
chr1	235115463	235115621	2135926	2135930
chr1	235116611	235116691	2135942	2135946
chr1	235116726	235116738	2135946	2135950
chr1	235120232	235120417	2135999	2136003
chr1	235132948	235133052	2136182	2136186
chr1	235134029	235134229	2136202	2136210
chr1	235134355	235134446	2136210	2136215
chr1	235147403	235147470	2136385	2136390
chr1	235147646	235147964	2136392	2136402
chr1	235183841	235183929	2136804	2136808
chr1	235400430	235400839	2139316	2139321
chr1	235805676	235805771	2145287	2145296
chr1	236051677	236051892	2147664	2147669
chr1	236072041	236072437	2147919	2147926
chr1	236093948	236094112	2148227	2148231
chr1	236095453	236095620	2148252	2148257
chr1	236117887	236118440	2148571	2148579
chr1	236162727	236162940	2149128	2149132
chr1	236230277	236230464	2150191	2150196
chr1	236283950	236284322	2151045	2151055
chr1	236496549	236496794	2153667	2153671
chr1	236513037	236513150	2153895	2153899
chr1	236654400	236654608	2155994	2156006
chr1	236673406	236673501	2156295	2156299
chr1	237176163	237176228	2162055	2162059
chr1	239376106	239376385	2179634	2179639
chr1	239376399	239376550	2179639	2179646
chr1	239478736	239478865	2180304	2180308
chr1	239883024	239883283	2183635	2183640
chr1	239883464	239883790	2183642	2183646
chr1	239888934	239889041	2183664	2183668
chr1	240060508	240060630	2185182	2185186
chr1	240444217	240444442	2189230	2189235
chr1	241372000	241372108	2198549	2198553
chr1	241714996	241715331	2201568	2201578
chr1	241721801	241722044	2201651	2201656
chr1	241778902	241779094	2202066	2202070
chr1	241912190	241912540	2203168	2203177
chr1	243431636	243431891	2218241	2218245
chr1	243528248	243528415	2219124	2219129
chr1	243557837	243558494	2219346	2219361
chr1	244253030	244253198	2226219	2226224
chr1	244264102	244264184	2226371	2226375
chr1	244482762	244483059	2229024	2229029
chr1	244513060	244513128	2229347	2229351
chr1	245004597	245004812	2235352	2235357
chr1	245210081	245210295	2238438	2238444
chr1	245331568	245331637	2240471	2240479
chr1	245408810	245408831	2241709	2241713
chr1	245421419	245421535	2241888	2241893
chr1	245421641	245421977	2241893	2241899
chr1	245422176	245422227	2241902	2241906
chr1	245462134	245462191	2242380	2242386
chr1	245462400	245462494	2242388	2242393
chr1	245470530	245470630	2242526	2242532
chr1	245474268	245474508	2242588	2242594
chr1	245474659	245474762	2242597	2242601
chr1	245499812	245500265	2243053	2243063
chr1	246150331	246150374	2251753	2251757
chr1	246171775	246172047	2252091	2252100
chr1	246172215	246172363	2252100	2252108
chr1	246329530	246330063	2253774	2253782
chr1	246772070	246772269	2258808	2258815
chr1	246899017	246899382	2260758	2260763
chr1	246948202	246948361	2261472	2261481
chr1	246990762	246991002	2262312	2262317
chr1	247479506	247479519	2269056	2269062
chr1	247579184	247579535	2270667	2270676
chr1	247611745	247612047	2271136	2271150
chr1	247660401	247660579	2271687	2271694
chr1	249219463	249219674	2284168	2284174
chr2	38292	38387	2284875	2284879
chr2	70114	70173	2285359	2285363
chr2	214448	214636	2286784	2286794
chr2	263013	263223	2287220	2287226
chr2	263236	263466	2287226	2287238
chr2	273531	273589	2287496	2287500
chr2	430005	430091	2290263	2290271
chr2	430818	430887	2290280	2290287
chr2	461141	461271	2290823	2290827
chr2	479948	480029	2291172	2291177
chr2	555672	555757	2292382	2292386
chr2	587008	587092	2292951	2292956
chr2	969817	969917	2299446	2299450
chr2	1149844	1149861	2301683	2301687
chr2	1568302	1568380	2308061	2308068
chr2	1629049	1629118	2309390	2309397
chr2	1635821	1635905	2309488	2309492
chr2	1656977	1657056	2310017	2310023
chr2	1705807	1705865	2310959	2310963
chr2	1720882	1721145	2311288	2311296
chr2	1725330	1725375	2311367	2311371
chr2	1777816	1777954	2312448	2312452
chr2	1839380	1839530	2313747	2313753
chr2	1935049	1935265	2315512	2315525
chr2	1949652	1949831	2315751	2315757
chr2	1993127	1993315	2316336	2316340
chr2	1993764	1993984	2316347	2316351
chr2	2540317	2540432	2322180	2322184
chr2	2690183	2690381	2324357	2324363
chr2	2767482	2767514	2325794	2325798
chr2	2767559	2767680	2325798	2325806
chr2	2773401	2773530	2325926	2325935
chr2	3246580	3246704	2332945	2332950
chr2	3286183	3286530	2333609	2333634
chr2	3309740	3309937	2334198	2334206
chr2	3309962	3310200	2334207	2334212
[truncated: 18,999 more rows]

## Sheet: Table S3
Supplementary Table S3: List of 39 cell types and 12 super groups.
Adipocytes	Neurons + Oligodendrocytes
Bladder Epithelial cells	Pancreatic Alpha + Beta + Delta cells
Blood B cells	Breast Basal + Luminal Epithelium
Blood Granulocytes	Lung Alveolar + Bronchial cells
Monocytes / Macrophages	Fallopian + Ovary Epithelium
Blood NK cells	Gastric + Small Intes. + Colon Epithelium
Blood T cells	Gastric + Small Intes. Epithelium
Bone Osteoblasts	Small Intes. + Colon Epithelium
Breast Basal Epithelium	Colon + Heart Fibroblasts
Breast Luminal Epithelium	Cardiomyocytes + Skeltal + Smooth muscle cells
Colon Epithelium	Skeletal + Smooth muscle cells
Colon Fibroblasts	Heart Cardiomyocytes + Fibroblasts
Dermal Fibroblasts
Endothelial cells
Epidermal Keratinocytes
Erythrocyte progenitors
Fallopian Epithelium
Gallbladder epithelium
Gastric Epithelium
Oral Epithelium
Heart Cardiomyocytes
Heart Fibroblasts
Kidney Epithelium
Liver Hepatocytes
Lung Alveolar Epithelium
Lung Bronchial Epithelium
Neurons
Oligodendrocytes
Ovary / Endometrial Epithelium
Pancreas Acinar cells
Pancreas Alpha cells
Pancreas Beta cells
Pancreas Delta cells
Pancreas Duct cells
Prostate Epithelium
Skeletal Muscle cells
Small intestine Epithelium
Smooth Muscle cells
Thyroid Epithelium

## Sheet: Table S4A
Supplementary Table S4A. List of 953 cell type-specific unmethylated markers (top 25). Also included are 293 markers (to a total of 1246 unique markers), unmethylated in combinations of related cell types (hg19).
Type	chr	start	end	startCpG	endCpG	position	Number of CpGs	Length	Target meth.	Background meth.	Diff	Genomic class	Gene		p-value
Adipocytes	chr7	134849833	134850163	11801018	11801023	chr7:134849833-134850163	5CpGs	330bp	0.164	0.833	0.669	TTS	C7orf49		5.09e-18
Adipocytes	chr11	62304487	62304527	16537896	16537901	chr11:62304487-62304527	5CpGs	40bp	0.267	0.903	0.636	intron	AHNAK		9.98e-20
Adipocytes	chr11	27502491	27502972	16266846	16266856	chr11:27502491-27502972	10CpGs	481bp	0.264	0.887	0.623	Intergenic	LGR4		5.54e-13
Adipocytes	chr1	110426398	110427130	1203983	1203990	chr1:110426398-110427130	7CpGs	732bp	0.272	0.887	0.615	Intergenic	CSF1		1.25e-16
Adipocytes	chr19	57125150	57125481	25042639	25042645	chr19:57125150-57125481	6CpGs	331bp	0.304	0.901	0.597	intron	ZNF71		8.1e-16
Adipocytes	chr11	75537042	75537264	16761615	16761623	chr11:75537042-75537264	8CpGs	222bp	0.295	0.891	0.596	intron	UVRAG		1.41e-17
Adipocytes	chr6	155357994	155358380	10333318	10333326	chr6:155357994-155358380	8CpGs	386bp	0.284	0.877	0.593	Intergenic	TIAM2		6.09e-18
Adipocytes	chr12	109595371	109595609	18191990	18191997	chr12:109595371-109595609	7CpGs	238bp	0.276	0.862	0.586	intron	ACACB		3.87e-10
Adipocytes	chr17	47692960	47693460	22856554	22856559	chr17:47692960-47693460	5CpGs	500bp	0.289	0.859	0.57	intron	SPOP		1.41e-18
Adipocytes	chr19	5714972	5715186	24199686	24199692	chr19:5714972-5715186	6CpGs	214bp	0.315	0.884	0.569	intron	LONP1		4.82e-09
Adipocytes	chr10	71232978	71233198	15286563	15286568	chr10:71232978-71233198	5CpGs	220bp	0.331	0.895	0.564	intron	TSPAN15		7.98e-17
Adipocytes	chr8	22514202	22515015	12367354	12367362	chr8:22514202-22515015	8CpGs	813bp	0.337	0.878	0.541	intron	BIN3		1.86e-28
Adipocytes	chr5	123204556	123205221	8476445	8476451	chr5:123204556-123205221	6CpGs	665bp	0.337	0.87	0.533	Intergenic	CSNK1G3		1.87e-16
Adipocytes	chr6	25068659	25069230	9320108	9320115	chr6:25068659-25069230	7CpGs	571bp	0.374	0.904	0.53	Intergenic	CMAHP		3.12e-19
Adipocytes	chr15	73988788	73988964	20764094	20764099	chr15:73988788-73988964	5CpGs	176bp	0.36	0.875	0.515	intron	CD276		4.72e-12
Adipocytes	chr11	93266034	93266361	16889457	16889462	chr11:93266034-93266361	5CpGs	327bp	0.335	0.844	0.509	intron	C11orf75		1.26e-18
Adipocytes	chr8	19438540	19439073	12330688	12330695	chr8:19438540-19439073	7CpGs	533bp	0.364	0.872	0.508	intron	CSGALNACT1		3.23e-12
Adipocytes	chr12	94389336	94389633	18056762	18056767	chr12:94389336-94389633	5CpGs	297bp	0.324	0.831	0.507	Intergenic	PLXNC1		8.35e-10
Adipocytes	chr9	101673727	101674131	14122429	14122436	chr9:101673727-101674131	7CpGs	404bp	0.39	0.896	0.506	Intergenic	COL15A1		1.85e-19
Adipocytes	chr17	80024096	80024158	23307133	23307138	chr17:80024096-80024158	5CpGs	62bp	0.351	0.847	0.496	promoter-TSS	DUS1L		1.75e-11
Adipocytes	chr20	11974567	11974955	25194089	25194094	chr20:11974567-11974955	5CpGs	388bp	0.386	0.88	0.494	Intergenic	BTBD3		2.48e-10
Adipocytes	chr9	111944902	111945064	14199597	14199603	chr9:111944902-111945064	6CpGs	162bp	0.339	0.831	0.492	intron	EPB41L4B		5.02e-16
Adipocytes	chr22	38051826	38052317	26491403	26491411	chr22:38051826-38052317	8CpGs	491bp	0.361	0.823	0.462	TTS,exon	SH3BP1		8.98e-24
Adipocytes	chr17	41722916	41723060	22762063	22762068	chr17:41722916-41723060	5CpGs	144bp	0.355	0.81	0.455	intron	MEOX1		7.51e-10
Adipocytes	chr5	5303926	5304132	7638523	7638529	chr5:5303926-5304132	6CpGs	206bp	0.369	0.82	0.451	intron	ADAMTS16		3.7e-12
Bladder-Ep	chr3	189704095	189704172	5970820	5970826	chr3:189704095-189704172	6CpGs	77bp	0.0438	0.927	0.8832	intron	LEPREL1		0
Bladder-Ep	chr7	97408637	97408741	11465464	11465469	chr7:97408637-97408741	5CpGs	104bp	0.108	0.946	0.838	Intergenic	TAC1		0
Bladder-Ep	chr2	135276067	135276150	3542355	3542360	chr2:135276067-135276150	5CpGs	83bp	0.0957	0.926	0.8303	intron	TMEM163		9.84e-43
Bladder-Ep	chr1	184970698	184970984	1692429	1692449	chr1:184970698-184970984	20CpGs	286bp	0.114	0.926	0.812	Intergenic	FAM129A		0
Bladder-Ep	chr1	34004606	34004729	567627	567636	chr1:34004606-34004729	9CpGs	123bp	0.0898	0.9	0.8102	intron	CSMD2		0
Bladder-Ep	chr6	34966596	34967579	9453054	9453073	chr6:34966596-34967579	19CpGs	983bp	0.141	0.945	0.804	intron	ANKS1A		0
Bladder-Ep	chr19	11926771	11927571	24327154	24327166	chr19:11926771-11927571	12CpGs	800bp	0.12	0.923	0.803	intron	ZNF440		3.08e-44
Bladder-Ep	chr10	9271378	9271574	14753306	14753313	chr10:9271378-9271574	7CpGs	196bp	0.0928	0.892	0.7992	Intergenic	GATA3		0
Bladder-Ep	chr4	2961192	2961472	6140392	6140401	chr4:2961192-2961472	9CpGs	280bp	0.153	0.941	0.788	intron	NOP14		0
Bladder-Ep	chr15	77448649	77448988	20809856	20809873	chr15:77448649-77448988	17CpGs	339bp	0.135	0.92	0.785	intron	PEAK1		0
Bladder-Ep	chr16	28578899	28579559	21525375	21525381	chr16:28578899-28579559	6CpGs	660bp	0.164	0.949	0.785	intron	CCDC101		0
Bladder-Ep	chr1	145126176	145126555	1317373	1317379	chr1:145126176-145126555	6CpGs	379bp	0.134	0.918	0.784	Intergenic	SEC22B		0
Bladder-Ep	chr7	116048933	116049199	11653590	11653606	chr7:116048933-116049199	16CpGs	266bp	0.145	0.924	0.779	Intergenic	CAV2		0
Bladder-Ep	chr10	133993221	133993304	15939063	15939068	chr10:133993221-133993304	5CpGs	83bp	0.136	0.912	0.776	intron	JAKMIP3		0
Bladder-Ep	chr6	34778179	34778644	9451046	9451053	chr6:34778179-34778644	7CpGs	465bp	0.164	0.937	0.773	intron	UHRF1BP1		1.06e-32
Bladder-Ep	chr16	33785709	33785771	21611976	21611981	chr16:33785709-33785771	5CpGs	62bp	0.146	0.916	0.77	Intergenic	LINC00273		0
Bladder-Ep	chr3	120097307	120097436	5399661	5399673	chr3:120097307-120097436	12CpGs	129bp	0.18	0.937	0.757	Intergenic	MIR198		0
Bladder-Ep	chr4	38568851	38569129	6463951	6463959	chr4:38568851-38569129	8CpGs	278bp	0.176	0.926	0.75	Intergenic	KLF3		0
Bladder-Ep	chr16	32889552	32889614	21601426	21601432	chr16:32889552-32889614	6CpGs	62bp	0.176	0.918	0.742	intron	SLC6A10P		0
Bladder-Ep	chr14	81856494	81856863	19898590	19898595	chr14:81856494-81856863	5CpGs	369bp	0.196	0.935	0.739	intron	STON2		8.41e-45
Bladder-Ep	chr13	111691869	111692013	19287166	19287172	chr13:111691869-111692013	6CpGs	144bp	0.207	0.934	0.727	Intergenic	ARHGEF7		0
Bladder-Ep	chr1	154254086	154254277	1417347	1417359	chr1:154254086-154254277	12CpGs	191bp	0.221	0.918	0.697	Intergenic	HAX1		0
Bladder-Ep	chrY	28486018	28486203	28208023	28208034	chrY:28486018-28486203	11CpGs	185bp	0.199	0.877	0.678	Intergenic	TTTY3B		0
Bladder-Ep	chr4	2961841	2962323	6140407	6140418	chr4:2961841-2962323	11CpGs	482bp	0.3	0.92	0.62	intron	NOP14		0
Bladder-Ep	chr2	122419715	122420778	3418577	3418585	chr2:122419715-122420778	8CpGs	1063bp	0.288	0.905	0.617	intron	LOC254128		0
Blood-B	chr17	74419888	74420091	23172974	23172982	chr17:74419888-74420091	8CpGs	203bp	0.0242	0.96	0.9358	intron	UBE2O		0
Blood-B	chr19	1648937	1648991	24078326	24078332	chr19:1648937-1648991	6CpGs	54bp	0.0134	0.941	0.9276	intron	TCF3		0
Blood-B	chr20	16373028	16373294	25225019	25225027	chr20:16373028-16373294	8CpGs	266bp	0.023	0.946	0.923	intron	KIF16B		0
Blood-B	chr15	91138717	91138946	20961388	20961397	chr15:91138717-91138946	9CpGs	229bp	0.0236	0.944	0.9204	intron	CRTC3		0
Blood-B	chr19	16554452	16554748	24415876	24415886	chr19:16554452-16554748	10CpGs	296bp	0.0334	0.953	0.9196	intron	EPS15L1		0
Blood-B	chr11	45960244	45960605	16409635	16409646	chr11:45960244-45960605	11CpGs	361bp	0.0271	0.933	0.9059	intron	PHF21A		0
Blood-B	chr12	65007600	65007773	17864392	17864399	chr12:65007600-65007773	7CpGs	173bp	0.0181	0.914	0.8959	intron	RASSF3		0
Blood-B	chr6	99932478	99932972	9907569	9907576	chr6:99932478-99932972	7CpGs	494bp	0.0426	0.935	0.8924	intron	USP45		0
Blood-B	chr6	14254953	14255246	9215497	9215506	chr6:14254953-14255246	9CpGs	293bp	0.0611	0.949	0.8879	Intergenic	CD83		0
Blood-B	chr16	71762004	71762093	21896214	21896219	chr16:71762004-71762093	5CpGs	89bp	0.061	0.947	0.886	TTS	AP1G1		0
Blood-B	chr7	97943968	97944179	11474232	11474242	chr7:97943968-97944179	10CpGs	211bp	0.0425	0.924	0.8815	intron	BAIAP2L1		0
Blood-B	chr10	131271386	131271707	15894920	15894930	chr10:131271386-131271707	10CpGs	321bp	0.0506	0.931	0.8804	intron	MGMT		0
Blood-B	chr16	87734836	87735383	22112708	22112732	chr16:87734836-87735383	24CpGs	547bp	0.058	0.933	0.875	Intergenic	KLHDC4		0
Blood-B	chr1	101712282	101712512	1144614	1144626	chr1:101712282-101712512	12CpGs	230bp	0.0209	0.895	0.8741	Intergenic	S1PR1		0
Blood-B	chr13	111328090	111328433	19281790	19281807	chr13:111328090-111328433	17CpGs	343bp	0.0907	0.964	0.8733	intron	CARS2		0
Blood-B	chr11	82777661	82777874	16822376	16822382	chr11:82777661-82777874	6CpGs	213bp	0.057	0.918	0.861	intron	RAB30		0
Blood-B	chr13	31017465	31018922	18686517	18686539	chr13:31017465-31018922	22CpGs	1457bp	0.085	0.937	0.852	Intergenic	HMGB1		0
Blood-B	chr8	38134856	38135041	12513557	12513563	chr8:38134856-38135041	6CpGs	185bp	0.0997	0.948	0.8483	intron	WHSC1L1		0
Blood-B	chr3	66436552	66437002	5057947	5057952	chr3:66436552-66437002	5CpGs	450bp	0.0702	0.907	0.8368	intron	LRIG1		0
Blood-B	chr17	37706849	37707048	22698750	22698755	chr17:37706849-37707048	5CpGs	199bp	0.0754	0.909	0.8336	Intergenic	NEUROD2		0
Blood-B	chr18	21059320	21059755	23529659	23529664	chr18:21059320-21059755	5CpGs	435bp	0.0974	0.928	0.8306	intron	RIOK3		0
Blood-B	chr19	11162685	11163043	24310490	24310498	chr19:11162685-11163043	8CpGs	358bp	0.109	0.936	0.827	intron	SMARCA4		0
Blood-B	chr6	64375368	64375610	9681557	9681562	chr6:64375368-64375610	5CpGs	242bp	0.114	0.937	0.823	intron	PHF3		0
Blood-B	chr11	2414931	2415351	16049631	16049650	chr11:2414931-2415351	19CpGs	420bp	0.119	0.926	0.807	intron	CD81		0
Blood-B	chr12	57681746	57682067	17810314	17810323	chr12:57681746-57682067	9CpGs	321bp	0.168	0.946	0.778	intron	R3HDM2		0
Blood-Granul	chr5	1475254	1475347	7585587	7585592	chr5:1475254-1475347	5CpGs	93bp	0.0288	0.949	0.9202	intron	LPCAT1		0
Blood-Granul	chr20	48270862	48271231	25562126	25562134	chr20:48270862-48271231	8CpGs	369bp	0.0171	0.937	0.9199	intron	B4GALT5		0
Blood-Granul	chr19	19295400	19295570	24480923	24480928	chr19:19295400-19295570	5CpGs	170bp	0.0347	0.951	0.9163	intron	MEF2BNB-MEF2B		0
Blood-Granul	chr7	156930534	156930581	12050260	12050268	chr7:156930534-156930581	8CpGs	47bp	0.0489	0.953	0.9041	Intergenic	UBE3C		0
Blood-Granul	chr3	150286079	150286437	5665704	5665709	chr3:150286079-150286437	5CpGs	358bp	0.0421	0.938	0.8959	intron	EIF2A		0
Blood-Granul	chr12	57894060	57894297	17813435	17813444	chr12:57894060-57894297	9CpGs	237bp	0.0589	0.954	0.8951	exon	MARS		0
Blood-Granul	chr7	100028821	100028980	11507677	11507685	chr7:100028821-100028980	8CpGs	159bp	0.0127	0.898	0.8853	exon	MEPCE		0
Blood-Granul	chr12	32740571	32741585	17590076	17590083	chr12:32740571-32741585	7CpGs	1014bp	0.0343	0.917	0.8827	intron	FGD4		0
Blood-Granul	chr16	15053620	15054097	21358347	21358354	chr16:15053620-15054097	7CpGs	477bp	0.0259	0.901	0.8751	Intergenic	PDXDC1		0
Blood-Granul	chr12	133242506	133242772	18539218	18539224	chr12:133242506-133242772	6CpGs	266bp	0.0731	0.946	0.8729	intron	POLE		0
Blood-Granul	chr19	41238916	41239115	24742188	24742193	chr19:41238916-41239115	5CpGs	199bp	0.0253	0.897	0.8717	intron	ITPKC		0
Blood-Granul	chr6	52199435	52199552	9621066	9621071	chr6:52199435-52199552	5CpGs	117bp	0.0861	0.952	0.8659	Intergenic	PAQR8		0
Blood-Granul	chr3	38322197	38322421	4769308	4769316	chr3:38322197-38322421	8CpGs	224bp	0.0861	0.943	0.8569	Intergenic	SLC22A13		0
Blood-Granul	chr16	67755255	67755384	21836324	21836330	chr16:67755255-67755384	6CpGs	129bp	0.0103	0.86	0.8497	Intergenic	GFOD2		0
Blood-Granul	chr20	33197229	33197639	25379493	25379501	chr20:33197229-33197639	8CpGs	410bp	0.105	0.951	0.846	intron	PIGU		0
Blood-Granul	chr14	90437959	90438621	19960598	19960605	chr14:90437959-90438621	7CpGs	662bp	0.082	0.92	0.838	intron	TDP1		0
Blood-Granul	chr5	68613848	68614345	8092674	8092687	chr5:68613848-68614345	13CpGs	497bp	0.11	0.943	0.833	intron	CCDC125		0
Blood-Granul	chr12	76934829	76935131	17949048	17949054	chr12:76934829-76935131	6CpGs	302bp	0.103	0.933	0.83	intron	OSBPL8		0
Blood-Granul	chr11	75807955	75808565	16763825	16763835	chr11:75807955-75808565	10CpGs	610bp	0.125	0.939	0.814	intron	UVRAG		0
Blood-Granul	chr11	113641630	113641843	17035083	17035091	chr11:113641630-113641843	8CpGs	213bp	0.135	0.946	0.811	intron	ZW10		0
Blood-Granul	chr3	47122329	47122886	4852006	4852018	chr3:47122329-47122886	12CpGs	557bp	0.154	0.95	0.796	intron	SETD2		0
Blood-Granul	chr1	173854822	173855687	1598513	1598531	chr1:173854822-173855687	18CpGs	865bp	0.174	0.959	0.785	exon	ZBTB37		0
Blood-Granul	chr20	35666101	35666235	25415818	25415823	chr20:35666101-35666235	5CpGs	134bp	0.17	0.951	0.781	intron	RBL1		0
Blood-Granul	chr9	130905356	130905546	14400295	14400303	chr9:130905356-130905546	8CpGs	190bp	0.166	0.944	0.778	Intergenic	LCN2		0
Blood-Granul	chr7	8046949	8047053	10700296	10700304	chr7:8046949-8047053	8CpGs	104bp	0.225	0.966	0.741	intron	GLCCI1		0
Blood-Mono+Macro	chr11	73733661	73733930	16742105	16742111	chr11:73733661-73733930	6CpGs	269bp	0.131	0.941	0.81	Intergenic	UCP3		0
Blood-Mono+Macro	chr16	29184910	29185242	21537825	21537834	chr16:29184910-29185242	9CpGs	332bp	0.123	0.926	0.803	Intergenic	RRN3P2		0
Blood-Mono+Macro	chr1	60046062	60046410	849408	849413	chr1:60046062-60046410	5CpGs	348bp	0.115	0.918	0.803	intron	FGGY		0
Blood-Mono+Macro	chr11	33219522	33219705	16307401	16307410	chr11:33219522-33219705	9CpGs	183bp	0.138	0.927	0.789	Intergenic	CSTF3-AS1		0
Blood-Mono+Macro	chr7	106668694	106668907	11594018	11594025	chr7:106668694-106668907	7CpGs	213bp	0.154	0.937	0.783	Intergenic	PRKAR2B		0
Blood-Mono+Macro	chr2	64981299	64981413	2909927	2909932	chr2:64981299-64981413	5CpGs	114bp	0.169	0.93	0.761	Intergenic	SERTAD2		0
Blood-Mono+Macro	chr12	25120044	25120203	17523626	17523633	chr12:25120044-25120203	7CpGs	159bp	0.163	0.922	0.759	Intergenic	BCAT1		0
Blood-Mono+Macro	chr14	77984470	77984510	19869302	19869307	chr14:77984470-77984510	5CpGs	40bp	0.168	0.926	0.758	exon	SPTLC2		0
Blood-Mono+Macro	chr2	122044859	122045165	3414526	3414531	chr2:122044859-122045165	5CpGs	306bp	0.119	0.868	0.749	Intergenic	TFCP2L1		0
Blood-Mono+Macro	chr19	52314719	52314908	24952827	24952835	chr19:52314719-52314908	8CpGs	189bp	0.144	0.891	0.747	intron	FPR3		0
Blood-Mono+Macro	chr6	26545988	26546170	9335232	9335238	chr6:26545988-26546170	6CpGs	182bp	0.174	0.916	0.742	exon	HMGN4		0
Blood-Mono+Macro	chr21	47851984	47852146	26170476	26170486	chr21:47851984-47852146	10CpGs	162bp	0.144	0.874	0.73	exon	PCNT		0
Blood-Mono+Macro	chr3	185403060	185403563	5930701	5930707	chr3:185403060-185403563	6CpGs	503bp	0.197	0.926	0.729	intron	IGF2BP2		0
Blood-Mono+Macro	chr12	1032945	1033045	17288439	17288446	chr12:1032945-1033045	7CpGs	100bp	0.23	0.954	0.724	intron	RAD52		0
Blood-Mono+Macro	chr3	185367171	185367389	5930315	5930323	chr3:185367171-185367389	8CpGs	218bp	0.203	0.915	0.712	intron	IGF2BP2		0
Blood-Mono+Macro	chr19	52327634	52327731	24952948	24952953	chr19:52327634-52327731	5CpGs	97bp	0.205	0.911	0.706	exon	FPR3		0
Blood-Mono+Macro	chr14	103657270	103657437	20141527	20141533	chr14:103657270-103657437	6CpGs	167bp	0.201	0.906	0.705	Intergenic	LINC00605		0
Blood-Mono+Macro	chr19	54349022	54349161	24984712	24984720	chr19:54349022-54349161	8CpGs	139bp	0.179	0.879	0.7	Intergenic	NLRP12		0
Blood-Mono+Macro	chr12	14405611	14405731	17448003	17448009	chr12:14405611-14405731	6CpGs	120bp	0.237	0.936	0.699	Intergenic	ATF7IP		0
Blood-Mono+Macro	chr10	134264798	134264879	15947001	15947006	chr10:134264798-134264879	5CpGs	81bp	0.246	0.933	0.687	Intergenic	C10orf91		0
Blood-Mono+Macro	chr3	13620469	13620616	4580449	4580456	chr3:13620469-13620616	7CpGs	147bp	0.186	0.873	0.687	intron	FBLN2		0
Blood-Mono+Macro	chr14	103909521	103909987	20146065	20146072	chr14:103909521-103909987	7CpGs	466bp	0.248	0.93	0.682	intron	MARK3		0
Blood-Mono+Macro	chr9	112918684	112918833	14209106	14209114	chr9:112918684-112918833	8CpGs	149bp	0.26	0.926	0.666	exon	AKAP2		0
Blood-Mono+Macro	chr7	2284482	2284612	10597785	10597795	chr7:2284482-2284612	10CpGs	130bp	0.302	0.94	0.638	intron	NUDT1		0
Blood-Mono+Macro	chr10	134257600	134257840	15946819	15946825	chr10:134257600-134257840	6CpGs	240bp	0.18	0.808	0.628	promoter-TSS	C10orf91		0
Blood-NK	chr15	91370195	91370328	20964623	20964633	chr15:91370195-91370328	10CpGs	133bp	0.0532	0.93	0.8768	Intergenic	FURIN		0
Blood-NK	chr17	72464526	72464889	23130843	23130848	chr17:72464526-72464889	5CpGs	363bp	0.0655	0.932	0.8665	intron	CD300A		6.21e-40
Blood-NK	chr12	9983597	9983990	17407156	17407162	chr12:9983597-9983990	6CpGs	393bp	0.0762	0.924	0.8478	intron	KLRF1		0
Blood-NK	chr12	9795269	9795804	17405667	17405680	chr12:9795269-9795804	13CpGs	535bp	0.0609	0.904	0.8431	promoter-TSS	LOC374443		0
Blood-NK	chr10	7285284	7285392	14732018	14732023	chr10:7285284-7285392	5CpGs	108bp	0.0749	0.918	0.8431	intron	SFMBT2		0
Blood-NK	chr17	72464234	72464453	23130837	23130842	chr17:72464234-72464453	5CpGs	219bp	0.0775	0.919	0.8415	intron	CD300A		0
Blood-NK	chr6	170426268	170426456	10517574	10517581	chr6:170426268-170426456	7CpGs	188bp	0.0416	0.876	0.8344	Intergenic	LOC154449		0
Blood-NK	chr2	232393196	232393817	4274370	4274390	chr2:232393196-232393817	20CpGs	621bp	0.105	0.925	0.82	exon,intron	NMUR1		2.9e-34
Blood-NK	chr20	5977891	5978015	25152033	25152039	chr20:5977891-5978015	6CpGs	124bp	0.119	0.937	0.818	Intergenic	CRLS1		4.31e-28
Blood-NK	chr18	77391680	77392005	24004396	24004404	chr18:77391680-77392005	8CpGs	325bp	0.0848	0.902	0.8172	Intergenic	CTDP1		0
Blood-NK	chr17	72460470	72460658	23130745	23130755	chr17:72460470-72460658	10CpGs	188bp	0.0951	0.897	0.8019	Intergenic	CD300A		0
Blood-NK	chr6	166748511	166748770	10458470	10458477	chr6:166748511-166748770	7CpGs	259bp	0.152	0.932	0.78	intron	SFT2D1		2.8e-45
Blood-NK	chr7	2039945	2040190	10590621	10590631	chr7:2039945-2040190	10CpGs	245bp	0.165	0.944	0.779	intron	MAD1L1		7.96e-43
Blood-NK	chr17	20601541	20601801	22517735	22517740	chr17:20601541-20601801	5CpGs	260bp	0.152	0.924	0.772	Intergenic	LOC100287072		3.56e-41
Blood-NK	chr13	110411405	110411561	19267180	19267188	chr13:110411405-110411561	8CpGs	156bp	0.142	0.899	0.757	intron	IRS2		0
Blood-NK	chr14	22927508	22928551	19393710	19393717	chr14:22927508-22928551	7CpGs	1043bp	0.185	0.93	0.745	Intergenic	DAD1		1.46e-43
Blood-NK	chr1	167421177	167421813	1551556	1551572	chr1:167421177-167421813	16CpGs	636bp	0.214	0.927	0.713	intron	CD247		6.17e-43
Blood-NK	chr3	32945527	32945861	4729098	4729111	chr3:32945527-32945861	13CpGs	334bp	0.227	0.935	0.708	Intergenic	CCR4		0
Blood-NK	chr22	22035220	22035894	26274277	26274298	chr22:22035220-22035894	21CpGs	674bp	0.232	0.937	0.705	exon,intron	PPIL2		2.36e-37
Blood-NK	chr2	120686123	120686629	3394234	3394242	chr2:120686123-120686629	8CpGs	506bp	0.252	0.943	0.691	intron	PTPN4		0
Blood-NK	chr13	114836096	114836754	19349032	19349086	chr13:114836096-114836754	54CpGs	658bp	0.284	0.965	0.681	intron	RASA3		2.71e-31
Blood-NK	chr17	81012325	81012657	23336523	23336531	chr17:81012325-81012657	8CpGs	332bp	0.223	0.895	0.672	Intergenic	B3GNTL1		0
Blood-NK	chr7	158525146	158525802	12086640	12086649	chr7:158525146-158525802	9CpGs	656bp	0.293	0.927	0.634	exon	ESYT2		6.45e-44
Blood-NK	chr11	47637422	47638051	16434529	16434540	chr11:47637422-47638051	11CpGs	629bp	0.347	0.954	0.607	Intergenic	C1QTNF4		3.29e-34
Blood-NK	chr1	167470352	167470592	1552303	1552317	chr1:167470352-167470592	14CpGs	240bp	0.303	0.909	0.606	intron	CD247		6.15e-41
Blood-T	chr5	118635509	118635758	8447215	8447229	chr5:118635509-118635758	14CpGs	249bp	0.0181	0.913	0.8949	intron	TNFAIP8		0
Blood-T	chr16	28996939	28997967	21534233	21534260	chr16:28996939-28997967	27CpGs	1028bp	0.0511	0.944	0.8929	TTS,exon	LAT,SPNS1		0
Blood-T	chr11	118175631	118176495	17083995	17084009	chr11:118175631-118176495	14CpGs	864bp	0.0146	0.896	0.8814	exon,intron	CD3E		0
Blood-T	chr11	118212314	118213273	17084487	17084498	chr11:118212314-118213273	11CpGs	959bp	0.0172	0.883	0.8658	intron	CD3D		0
Blood-T	chr12	9830225	9830765	17405981	17405989	chr12:9830225-9830765	8CpGs	540bp	0.0766	0.94	0.8634	intron	CLEC2D		0
Blood-T	chr8	28918821	28919042	12435472	12435482	chr8:28918821-28919042	10CpGs	221bp	0.0621	0.923	0.8609	Intergenic	HMBOX1		0
Blood-T	chr11	118210159	118211374	17084473	17084483	chr11:118210159-118211374	10CpGs	1215bp	0.0331	0.891	0.8579	intron	CD3D		0
Blood-T	chr7	3501574	3501868	10622758	10622765	chr7:3501574-3501868	7CpGs	294bp	0.0676	0.92	0.8524	intron	SDK1		0
Blood-T	chr1	32718447	32718738	547889	547895	chr1:32718447-32718738	6CpGs	291bp	0.0271	0.875	0.8479	intron	LCK		0
Blood-T	chr9	92096477	92096894	14008892	14008904	chr9:92096477-92096894	12CpGs	417bp	0.0548	0.889	0.8342	Intergenic	SEMA4D		0
Blood-T	chr21	43825682	43825849	26076355	26076362	chr21:43825682-43825849	7CpGs	167bp	0.113	0.944	0.831	intron	UBASH3A		0
Blood-T	chr11	133928201	133928276	17259618	17259624	chr11:133928201-133928276	6CpGs	75bp	0.0687	0.894	0.8253	Intergenic	JAM3		0
Blood-T	chr17	80084861	80085214	23309318	23309334	chr17:80084861-80085214	16CpGs	353bp	0.0938	0.919	0.8252	intron	CCDC57		0
Blood-T	chr11	118213527	118214011	17084503	17084512	chr11:118213527-118214011	9CpGs	484bp	0.0568	0.875	0.8182	promoter-TSS	CD3D		0
Blood-T	chr1	32719917	32720788	547917	547932	chr1:32719917-32720788	15CpGs	871bp	0.108	0.919	0.811	intron	LCK		0
Blood-T	chr5	39201956	39202821	7905708	7905722	chr5:39201956-39202821	14CpGs	865bp	0.12	0.929	0.809	exon	FYB		0
Blood-T	chr11	118214295	118214532	17084517	17084526	chr11:118214295-118214532	9CpGs	237bp	0.0853	0.891	0.8057	promoter-TSS	CD3G		0
Blood-T	chr14	106657339	106657466	20208812	20208822	chr14:106657339-106657466	10CpGs	127bp	0.0422	0.845	0.8028	Intergenic	LINC00226		0
Blood-T	chr10	129131921	129132267	15868684	15868691	chr10:129131921-129132267	7CpGs	346bp	0.148	0.926	0.778	intron	DOCK1		0
Blood-T	chrY	7194391	7195223	28079266	28079275	chrY:7194391-7195223	9CpGs	832bp	0.105	0.883	0.778	intron	PRKY		0
Blood-T	chr14	22995934	22997013	19394316	19394340	chr14:22995934-22997013	24CpGs	1079bp	0.114	0.888	0.774	Intergenic	DAD1		0
Blood-T	chr22	48475730	48475917	26687821	26687830	chr22:48475730-48475917	9CpGs	187bp	0.0993	0.853	0.7537	Intergenic	MIR3201		0
Blood-T	chr12	69285539	69285674	17898247	17898252	chr12:69285539-69285674	5CpGs	135bp	0.159	0.899	0.74	intron	CPM		0
Blood-T	chr17	71818566	71818918	23120043	23120057	chr17:71818566-71818918	14CpGs	352bp	0.181	0.908	0.727	intron	LINC00469		0
Blood-T	chr8	144543703	144543811	13358087	13358095	chr8:144543703-144543811	8CpGs	108bp	0.283	0.914	0.631	intron	ZC3H3		0
Bone-Osteob	chr22	25310719	25311023	26322401	26322414	chr22:25310719-25311023	13CpGs	304bp	0.0112	0.937	0.9258	intron	SGSM1		1.64e-34
Bone-Osteob	chr10	100288820	100288831	15566882	15566887	chr10:100288820-100288831	5CpGs	11bp	0.0431	0.967	0.9239	intron	HPSE2		3.01e-26
Bone-Osteob	chr15	89238600	89238630	20932988	20932993	chr15:89238600-89238630	5CpGs	30bp	0.00741	0.928	0.92059	Intergenic	ISG20		2.48e-39
Bone-Osteob	chr17	25927592	25927657	22545567	22545572	chr17:25927592-25927657	5CpGs	65bp	0.0552	0.957	0.9018	intron	KSR1		2.6e-34
Bone-Osteob	chr6	143447049	143447403	10225771	10225777	chr6:143447049-143447403	6CpGs	354bp	0.0374	0.933	0.8956	intron	AIG1		6.44e-19
Bone-Osteob	chr13	76765436	76765495	19016262	19016267	chr13:76765436-76765495	5CpGs	59bp	0.00457	0.898	0.89343	Intergenic	C13orf45		1.11e-24
Bone-Osteob	chr2	39646607	39647085	2696762	2696767	chr2:39646607-39647085	5CpGs	478bp	0.0163	0.88	0.8637	intron	MAP4K3		0
Bone-Osteob	chr10	130929379	130929519	15890814	15890820	chr10:130929379-130929519	6CpGs	140bp	0.062	0.92	0.858	Intergenic	MGMT		0
Bone-Osteob	chr19	57454683	57454950	25047142	25047151	chr19:57454683-57454950	9CpGs	267bp	0.0647	0.92	0.8553	Intergenic	MIMT1		1.41e-25
Bone-Osteob	chr6	71012146	71012483	9718167	9718179	chr6:71012146-71012483	12CpGs	337bp	0.0395	0.893	0.8535	intron	COL9A1		3.02e-32
Bone-Osteob	chr7	6952692	6952931	10691126	10691136	chr7:6952692-6952931	10CpGs	239bp	0.0668	0.92	0.8532	Intergenic	CCZ1B		2.77e-39
Bone-Osteob	chr1	118130149	118130487	1275618	1275629	chr1:118130149-118130487	11CpGs	338bp	0.0761	0.925	0.8489	Intergenic	FAM46C		1.01e-32
Bone-Osteob	chr4	7107002	7107095	6209216	6209222	chr4:7107002-7107095	6CpGs	93bp	0.0718	0.914	0.8422	Intergenic	FLJ36777		0
Bone-Osteob	chr9	124206177	124206331	14306628	14306636	chr9:124206177-124206331	8CpGs	154bp	0.0721	0.91	0.8379	Intergenic	GGTA1P		1.84e-32
Bone-Osteob	chr17	20678753	20678922	22518638	22518655	chr17:20678753-20678922	17CpGs	169bp	0.101	0.933	0.832	Intergenic	LOC100287072		0
Bone-Osteob	chr9	125878907	125879080	14326560	14326569	chr9:125878907-125879080	9CpGs	173bp	0.105	0.93	0.825	Intergenic	MIR600HG		1.37e-23
Bone-Osteob	chr13	22480904	22480991	18593310	18593316	chr13:22480904-22480991	6CpGs	87bp	0.121	0.941	0.82	Intergenic	LINC00424		2.15e-29
Bone-Osteob	chr6	154780671	154781111	10326150	10326157	chr6:154780671-154781111	7CpGs	440bp	0.12	0.919	0.799	intron	CNKSR3		1.96e-28
Bone-Osteob	chr4	155952978	155953145	7254884	7254899	chr4:155952978-155953145	15CpGs	167bp	0.161	0.942	0.781	Intergenic	NPY2R		6.7e-22
Bone-Osteob	chr12	19588892	19589286	17484427	17484434	chr12:19588892-19589286	7CpGs	394bp	0.121	0.884	0.763	Intergenic	AEBP2		1.12e-44
Bone-Osteob	chr4	8487488	8488144	6237123	6237137	chr4:8487488-8488144	14CpGs	656bp	0.151	0.91	0.759	Intergenic	TRMT44		1.89e-40
Bone-Osteob	chr5	1501806	1502131	7586353	7586365	chr5:1501806-1502131	12CpGs	325bp	0.223	0.956	0.733	intron	LPCAT1		3.32e-38
Bone-Osteob	chr11	1520812	1520882	16027743	16027748	chr11:1520812-1520882	5CpGs	70bp	0.251	0.97	0.719	intron	MOB2		3.15e-21
Bone-Osteob	chr7	105159466	105159944	11579897	11579909	chr7:105159466-105159944	12CpGs	478bp	0.301	0.957	0.656	intron	PUS7		2.93e-21
Bone-Osteob	chr5	154334374	154334649	8761966	8761982	chr5:154334374-154334649	16CpGs	275bp	0.338	0.958	0.62	intron	MRPL22		4.35e-39
Breast-Basal-Ep	chr9	139103335	139103782	14572851	14572868	chr9:139103335-139103782	17CpGs	447bp	0.042	0.922	0.88	intron	QSOX2		0
Breast-Basal-Ep	chr6	35058103	35058217	9454364	9454373	chr6:35058103-35058217	9CpGs	114bp	0.0749	0.953	0.8781	exon	ANKS1A		0
Breast-Basal-Ep	chr14	105919522	105919721	20195162	20195176	chr14:105919522-105919721	14CpGs	199bp	0.083	0.955	0.872	intron	MTA1		0
Breast-Basal-Ep	chr14	104172919	104172966	20151771	20151777	chr14:104172919-104172966	6CpGs	47bp	0.096	0.955	0.859	intron	XRCC3		0
Breast-Basal-Ep	chr8	103755444	103755750	13009174	13009180	chr8:103755444-103755750	6CpGs	306bp	0.0767	0.93	0.8533	Intergenic	KLF10		0
Breast-Basal-Ep	chr16	81390362	81390582	22003396	22003404	chr16:81390362-81390582	8CpGs	220bp	0.0938	0.946	0.8522	intron	GAN		0
Breast-Basal-Ep	chr1	234529405	234529509	2127985	2127992	chr1:234529405-234529509	7CpGs	104bp	0.0987	0.945	0.8463	exon	TARBP1		0
Breast-Basal-Ep	chr20	39803942	39804432	25458588	25458594	chr20:39803942-39804432	6CpGs	490bp	0.0985	0.931	0.8325	TTS,exon	PLCG1		0
Breast-Basal-Ep	chr22	36692812	36693195	26465715	26465733	chr22:36692812-36693195	18CpGs	383bp	0.102	0.931	0.829	intron	MYH9		0
Breast-Basal-Ep	chr12	120656820	120656996	18332231	18332238	chr12:120656820-120656996	7CpGs	176bp	0.121	0.943	0.822	intron	PXN		0
Breast-Basal-Ep	chr19	16618102	16618215	24417266	24417272	chr19:16618102-16618215	6CpGs	113bp	0.118	0.936	0.818	intron	C19orf44		0
Breast-Basal-Ep	chr19	52718855	52719365	24957749	24957758	chr19:52718855-52719365	9CpGs	510bp	0.113	0.929	0.816	exon,intron	PPP2R1A		0
Breast-Basal-Ep	chr19	14040781	14041351	24368724	24368753	chr19:14040781-14041351	29CpGs	570bp	0.0945	0.91	0.8155	TTS,intron	CC2D1A,PODNL1		0
Breast-Basal-Ep	chr6	35057138	35057475	9454342	9454355	chr6:35057138-35057475	13CpGs	337bp	0.124	0.938	0.814	exon	ANKS1A		0
Breast-Basal-Ep	chr21	46398140	46398323	26135447	26135462	chr21:46398140-46398323	15CpGs	183bp	0.172	0.961	0.789	Intergenic	LINC00163		0
Breast-Basal-Ep	chr14	99936328	99936719	20073042	20073049	chr14:99936328-99936719	7CpGs	391bp	0.164	0.943	0.779	intron	SETD3		0
Breast-Basal-Ep	chr19	4944196	4944585	24180396	24180420	chr19:4944196-4944585	24CpGs	389bp	0.186	0.954	0.768	intron	UHRF1		0
Breast-Basal-Ep	chr18	20551897	20552304	23522678	23522690	chr18:20551897-20552304	12CpGs	407bp	0.178	0.944	0.766	intron	RBBP8		0
Breast-Basal-Ep	chr17	79173297	79174206	23279154	23279196	chr17:79173297-79174206	42CpGs	909bp	0.184	0.938	0.754	intron	AZI1		0
Breast-Basal-Ep	chr22	39822758	39823143	26528590	26528607	chr22:39822758-39823143	17CpGs	385bp	0.185	0.937	0.752	intron	TAB1		0
Breast-Basal-Ep	chr19	39956365	39957253	24719874	24719895	chr19:39956365-39957253	21CpGs	888bp	0.186	0.933	0.747	intron	SUPT5H		0
Breast-Basal-Ep	chr5	176919342	176919704	8978911	8978940	chr5:176919342-176919704	29CpGs	362bp	0.213	0.954	0.741	intron	PDLIM7		0
Breast-Basal-Ep	chr13	24873567	24873866	18618378	18618388	chr13:24873567-24873866	10CpGs	299bp	0.206	0.943	0.737	intron	SPATA13		0
Breast-Basal-Ep	chr9	134350774	134351153	14468933	14468959	chr9:134350774-134351153	26CpGs	379bp	0.209	0.938	0.729	exon	PRRC2B		0
Breast-Basal-Ep	chr5	1808108	1808452	7593446	7593458	chr5:1808108-1808452	12CpGs	344bp	0.27	0.941	0.671	intron	NDUFS6		0
Breast-Basal-Ep:Breast-Luminal-Ep	chr22	23801402	23801639	26298046	26298072	chr22:23801402-23801639	26CpGs	237bp	0.0318	0.921	0.8892	Intergenic	ZDHHC8P1		0
Breast-Basal-Ep:Breast-Luminal-Ep	chr7	37152662	37152919	10935283	10935288	chr7:37152662-37152919	5CpGs	257bp	0.0389	0.906	0.8671	intron	ELMO1		0
Breast-Basal-Ep:Breast-Luminal-Ep	chr12	27948858	27949120	17547394	17547400	chr12:27948858-27949120	6CpGs	262bp	0.061	0.884	0.823	intron	KLHL42		0
Breast-Basal-Ep:Breast-Luminal-Ep	chr3	150491825	150491965	5667930	5667937	chr3:150491825-150491965	7CpGs	140bp	0.125	0.941	0.816	Intergenic	SIAH2		0
Breast-Basal-Ep:Breast-Luminal-Ep	chr1	228083442	228083607	2051005	2051015	chr1:228083442-228083607	10CpGs	165bp	0.0662	0.881	0.8148	Intergenic	MIR5008		0
Breast-Basal-Ep:Breast-Luminal-Ep	chr16	28708764	28709052	21527753	21527761	chr16:28708764-28709052	8CpGs	288bp	0.0147	0.819	0.8043	intron	EIF3C		0
Breast-Basal-Ep:Breast-Luminal-Ep	chr3	126775127	126775297	5465903	5465914	chr3:126775127-126775297	11CpGs	170bp	0.124	0.925	0.801	Intergenic	PLXNA1		0
Breast-Basal-Ep:Breast-Luminal-Ep	chr2	127240232	127240498	3451053	3451065	chr2:127240232-127240498	12CpGs	266bp	0.129	0.924	0.795	Intergenic	GYPC		0
Breast-Basal-Ep:Breast-Luminal-Ep	chr16	1478098	1478340	21140397	21140417	chr16:1478098-1478340	20CpGs	242bp	0.0941	0.886	0.7919	Intergenic	C16orf91		0
Breast-Basal-Ep:Breast-Luminal-Ep	chr8	47144675	47144710	12578787	12578792	chr8:47144675-47144710	5CpGs	35bp	0.0645	0.856	0.7915	Intergenic	LINC00293		0
Breast-Basal-Ep:Breast-Luminal-Ep	chr10	119314894	119314953	15752829	15752834	chr10:119314894-119314953	5CpGs	59bp	0.0436	0.824	0.7804	Intergenic	EMX2OS		0
Breast-Basal-Ep:Breast-Luminal-Ep	chr10	19443233	19443503	14866882	14866887	chr10:19443233-19443503	5CpGs	270bp	0.113	0.879	0.766	Intergenic	ARL5B		0
Breast-Basal-Ep:Breast-Luminal-Ep	chr13	39540888	39541096	18753270	18753277	chr13:39540888-39541096	7CpGs	208bp	0.143	0.904	0.761	exon	STOML3		0
Breast-Basal-Ep:Breast-Luminal-Ep	chr11	232603	233049	15986509	15986521	chr11:232603-233049	12CpGs	446bp	0.182	0.938	0.756	intron	SIRT3		0
Breast-Basal-Ep:Breast-Luminal-Ep	chr18	57090982	57091075	23810536	23810542	chr18:57090982-57091075	6CpGs	93bp	0.152	0.903	0.751	Intergenic	LMAN1		0
Breast-Basal-Ep:Breast-Luminal-Ep	chr2	16362594	16362687	2471685	2471692	chr2:16362594-16362687	7CpGs	93bp	0.159	0.91	0.751	Intergenic	MYCNOS		0
Breast-Basal-Ep:Breast-Luminal-Ep	chr3	44945282	44945994	4828382	4828400	chr3:44945282-44945994	18CpGs	712bp	0.16	0.91	0.75	exon,intron	TGM4		3.78e-40
Breast-Basal-Ep:Breast-Luminal-Ep	chr2	26524688	26524872	2566874	2566881	chr2:26524688-26524872	7CpGs	184bp	0.197	0.94	0.743	Intergenic	EPT1		0
Breast-Basal-Ep:Breast-Luminal-Ep	chr11	233160	233419	15986522	15986530	chr11:233160-233419	8CpGs	259bp	0.15	0.891	0.741	intron	SIRT3		0
Breast-Basal-Ep:Breast-Luminal-Ep	chr16	88147033	88147160	22124147	22124153	chr16:88147033-88147160	6CpGs	127bp	0.146	0.886	0.74	Intergenic	BANP		0
Breast-Basal-Ep:Breast-Luminal-Ep	chr16	4787695	4787973	21229007	21229017	chr16:4787695-4787973	10CpGs	278bp	0.104	0.834	0.73	exon,intron	C16orf71		0
Breast-Basal-Ep:Breast-Luminal-Ep	chr19	20056294	20056493	24495863	24495871	chr19:20056294-20056493	8CpGs	199bp	0.211	0.933	0.722	Intergenic	ZNF93		0
Breast-Basal-Ep:Breast-Luminal-Ep	chr8	47145602	47145698	12578818	12578826	chr8:47145602-47145698	8CpGs	96bp	0.166	0.881	0.715	Intergenic	LINC00293		0
Breast-Basal-Ep:Breast-Luminal-Ep	chr2	242757513	242757607	4440860	4440871	chr2:242757513-242757607	11CpGs	94bp	0.202	0.911	0.709	exon	NEU4		0
Breast-Basal-Ep:Breast-Luminal-Ep	chr12	123211652	123212092	18379070	18379077	chr12:123211652-123212092	7CpGs	440bp	0.245	0.894	0.649	TTS	HCAR1		0
Breast-Luminal-Ep	chr6	83921378	83921764	9802196	9802202	chr6:83921378-83921764	6CpGs	386bp	0.0265	0.913	0.8865	exon	ME1		1.8e-28
Breast-Luminal-Ep	chr19	10295669	10295840	24288061	24288067	chr19:10295669-10295840	6CpGs	171bp	0.0178	0.878	0.8602	intron	DNMT1		2.65e-27
Breast-Luminal-Ep	chr10	61931723	61932134	15212580	15212585	chr10:61931723-61932134	5CpGs	411bp	0.0635	0.922	0.8585	intron	ANK3		0
Breast-Luminal-Ep	chr2	236424117	236424363	4328528	4328535	chr2:236424117-236424363	7CpGs	246bp	0.0427	0.886	0.8433	intron	AGAP1		0
Breast-Luminal-Ep	chr8	8572296	8572475	12217350	12217356	chr8:8572296-8572475	6CpGs	179bp	0.0354	0.872	0.8366	Intergenic	CLDN23		6.71e-20
Breast-Luminal-Ep	chr1	15281037	15281105	282827	282832	chr1:15281037-15281105	5CpGs	68bp	0.0597	0.896	0.8363	intron	KAZN		4.05e-36
Breast-Luminal-Ep	chr2	27433191	27433456	2580865	2580875	chr2:27433191-27433456	10CpGs	265bp	0.0959	0.927	0.8311	intron	SLC5A6		4.12e-24
Breast-Luminal-Ep	chr4	48301032	48301742	6543521	6543526	chr4:48301032-48301742	5CpGs	710bp	0.0395	0.866	0.8265	Intergenic	TEC		3.29e-34
Breast-Luminal-Ep	chr17	1848936	1849266	22231902	22231913	chr17:1848936-1849266	11CpGs	330bp	0.143	0.93	0.787	intron	RTN4RL1		1.73e-39
Breast-Luminal-Ep	chr11	129324900	129325422	17208140	17208147	chr11:129324900-129325422	7CpGs	522bp	0.0444	0.831	0.7866	Intergenic	BARX2		1.04e-28
Breast-Luminal-Ep	chr21	44850180	44850273	26098365	26098370	chr21:44850180-44850273	5CpGs	93bp	0.0988	0.876	0.7772	Intergenic	SIK1		3.3e-41
Breast-Luminal-Ep	chr17	1523792	1523910	22223576	22223584	chr17:1523792-1523910	8CpGs	118bp	0.118	0.895	0.777	intron	SLC43A2		1.56e-23
Breast-Luminal-Ep	chr18	73395621	73395761	23939595	23939603	chr18:73395621-73395761	8CpGs	140bp	0.125	0.896	0.771	Intergenic	C18orf62		1.18e-37
Breast-Luminal-Ep	chr6	42397428	42397763	9539027	9539037	chr6:42397428-42397763	10CpGs	335bp	0.149	0.91	0.761	intron	TRERF1		0
Breast-Luminal-Ep	chr12	5747733	5747898	17350758	17350764	chr12:5747733-5747898	6CpGs	165bp	0.155	0.915	0.76	intron	ANO2		1.74e-36
Breast-Luminal-Ep	chr2	233986730	233986989	4299128	4299137	chr2:233986730-233986989	9CpGs	259bp	0.0533	0.812	0.7587	exon,intron	INPP5D		0
Breast-Luminal-Ep	chr2	61471508	61471744	2877266	2877274	chr2:61471508-61471744	8CpGs	236bp	0.193	0.949	0.756	intron	USP34		0
Breast-Luminal-Ep	chr8	117231799	117232276	13091995	13092001	chr8:117231799-117232276	6CpGs	477bp	0.154	0.887	0.733	intron	LINC00536		5.8e-42
Breast-Luminal-Ep	chr6	34506312	34506489	9447137	9447145	chr6:34506312-34506489	8CpGs	177bp	0.116	0.841	0.725	exon,intron	SPDEF		0
Breast-Luminal-Ep	chr11	71324397	71324560	16711766	16711771	chr11:71324397-71324560	5CpGs	163bp	0.182	0.862	0.68	Intergenic	KRTAP5-11		5.45e-32
Breast-Luminal-Ep	chr1	33263752	33264393	557107	557118	chr1:33263752-33264393	11CpGs	641bp	0.244	0.922	0.678	intron	YARS		1.45e-36
Breast-Luminal-Ep	chr9	139984622	139984981	14601776	14601783	chr9:139984622-139984981	7CpGs	359bp	0.248	0.899	0.651	intron	MAN1B1		1.16e-37
Breast-Luminal-Ep	chr22	30190746	30191206	26384692	26384702	chr22:30190746-30191206	10CpGs	460bp	0.302	0.945	0.643	intron	ASCC2		2.57e-29
Breast-Luminal-Ep	chr21	46935507	46935982	26148975	26148997	chr21:46935507-46935982	22CpGs	475bp	0.292	0.933	0.641	exon	SLC19A1		0
Breast-Luminal-Ep	chr20	2962767	2962980	25112599	25112607	chr20:2962767-2962980	8CpGs	213bp	0.369	0.953	0.584	intron	PTPRA		0
Colon-Ep	chr4	48679616	48680504	6546891	6546909	chr4:48679616-48680504	18CpGs	888bp	0.0156	0.967	0.9514	intron	FRYL		0
Colon-Ep	chr10	114252502	114252720	15701631	15701637	chr10:114252502-114252720	6CpGs	218bp	0.0349	0.964	0.9291	intron	VTI1A		0
Colon-Ep	chr4	48679336	48679573	6546882	6546890	chr4:48679336-48679573	8CpGs	237bp	0.0365	0.949	0.9125	intron	FRYL		0
Colon-Ep	chr14	62106209	62106229	19702375	19702380	chr14:62106209-62106229	5CpGs	20bp	0.0537	0.966	0.9123	intron	FLJ22447		0
Colon-Ep	chr3	123667213	123667567	5430760	5430771	chr3:123667213-123667567	11CpGs	354bp	0.0518	0.962	0.9102	intron	CCDC14		0
Colon-Ep	chr6	4909889	4910097	9117689	9117697	chr6:4909889-4910097	8CpGs	208bp	0.0269	0.934	0.9071	intron	CDYL		0
Colon-Ep	chr16	81453443	81453729	22004346	22004354	chr16:81453443-81453729	8CpGs	286bp	0.0393	0.94	0.9007	Intergenic	CMIP		0
Colon-Ep	chr12	105319208	105319365	18150425	18150434	chr12:105319208-105319365	9CpGs	157bp	0.0523	0.952	0.8997	intron	SLC41A2		0
Colon-Ep	chr2	242735211	242735409	4440060	4440067	chr2:242735211-242735409	7CpGs	198bp	0.0417	0.939	0.8973	intron	GAL3ST2		0
Colon-Ep	chr13	103262799	103263477	19209077	19209084	chr13:103262799-103263477	7CpGs	678bp	0.0428	0.94	0.8972	intron	TPP2		0
Colon-Ep	chr6	2030637	2031365	9080650	9080659	chr6:2030637-2031365	9CpGs	728bp	0.0295	0.926	0.8965	intron	GMDS		0
Colon-Ep	chr16	30293866	30294426	21560630	21560639	chr16:30293866-30294426	9CpGs	560bp	0.0376	0.934	0.8964	intron	LOC440354		0
Colon-Ep	chr8	22101450	22101686	12360386	12360395	chr8:22101450-22101686	9CpGs	236bp	0.0254	0.916	0.8906	TTS	MIR320A		0
Colon-Ep	chr8	101226599	101227482	12983912	12983923	chr8:101226599-101227482	11CpGs	883bp	0.0519	0.942	0.8901	intron	SPAG1		0
Colon-Ep	chr1	167870100	167870517	1556756	1556761	chr1:167870100-167870517	5CpGs	417bp	0.0383	0.924	0.8857	intron	ADCY10		0
Colon-Ep	chr2	74323528	74323723	3000769	3000774	chr2:74323528-74323723	5CpGs	195bp	0.0485	0.933	0.8845	intron	TET3		0
Colon-Ep	chr1	47905855	47906213	738700	738708	chr1:47905855-47906213	8CpGs	358bp	0.00875	0.892	0.88325	exon	FOXD2		0
Colon-Ep	chr10	105133978	105134444	15629901	15629908	chr10:105133978-105134444	7CpGs	466bp	0.0252	0.906	0.8808	intron	TAF5		0
Colon-Ep	chr22	33187198	33187740	26427074	26427086	chr22:33187198-33187740	12CpGs	542bp	0.0228	0.902	0.8792	intron	SYN3		0
Colon-Ep	chr7	73407779	73408130	11272697	11272714	chr7:73407779-73408130	17CpGs	351bp	0.0524	0.929	0.8766	Intergenic	ELN		0
Colon-Ep	chr15	32993304	32993383	20358801	20358808	chr15:32993304-32993383	7CpGs	79bp	0.0386	0.907	0.8684	Intergenic	GREM1		0
Colon-Ep	chr5	80476007	80476312	8203975	8203983	chr5:80476007-80476312	8CpGs	305bp	0.0387	0.902	0.8633	intron	RASGRF2		0
Colon-Ep	chr8	141343678	141344378	13292415	13292423	chr8:141343678-141344378	8CpGs	700bp	0.115	0.951	0.836	intron	TRAPPC9		0
Colon-Ep	chr2	240940021	240940299	4401780	4401787	chr2:240940021-240940299	7CpGs	278bp	0.0928	0.924	0.8312	intron	NDUFA10		0
Colon-Ep	chr8	141594714	141595055	13297325	13297334	chr8:141594714-141595055	9CpGs	341bp	0.174	0.939	0.765	intron	AGO2		0
Colon-Ep:Gastric-Ep:Small-Int-Ep	chr6	31112951	31113027	9393742	9393748	chr6:31112951-31113027	6CpGs	76bp	0.0311	0.95	0.9189	exon	CCHCR1		0
Colon-Ep:Gastric-Ep:Small-Int-Ep	chr17	10704453	10704607	22389060	22389069	chr17:10704453-10704607	9CpGs	154bp	0.018	0.931	0.913	intron	LINC00675		0
Colon-Ep:Gastric-Ep:Small-Int-Ep	chr13	30707879	30707975	18682990	18682995	chr13:30707879-30707975	5CpGs	96bp	0.0111	0.916	0.9049	Intergenic	KATNAL1		0
Colon-Ep:Gastric-Ep:Small-Int-Ep	chr17	70409454	70409818	23098318	23098331	chr17:70409454-70409818	13CpGs	364bp	0.0192	0.918	0.8988	intron	LINC00673		0
Colon-Ep:Gastric-Ep:Small-Int-Ep	chr14	78141056	78141709	19871303	19871315	chr14:78141056-78141709	12CpGs	653bp	0.0323	0.927	0.8947	intron	ALKBH1		0
Colon-Ep:Gastric-Ep:Small-Int-Ep	chr4	38540553	38540633	6463718	6463723	chr4:38540553-38540633	5CpGs	80bp	0.0659	0.96	0.8941	Intergenic	KLF3		0
Colon-Ep:Gastric-Ep:Small-Int-Ep	chr13	30707459	30707773	18682974	18682989	chr13:30707459-30707773	15CpGs	314bp	0.0522	0.94	0.8878	Intergenic	KATNAL1		0
Colon-Ep:Gastric-Ep:Small-Int-Ep	chr5	98112512	98112786	8316198	8316211	chr5:98112512-98112786	13CpGs	274bp	0.021	0.908	0.887	intron	RGMB		0
Colon-Ep:Gastric-Ep:Small-Int-Ep	chr3	18664732	18665035	4627499	4627505	chr3:18664732-18665035	6CpGs	303bp	0.0235	0.895	0.8715	Intergenic	SATB1		0
Colon-Ep:Gastric-Ep:Small-Int-Ep	chr2	231958855	231959733	4267797	4267806	chr2:231958855-231959733	9CpGs	878bp	0.0631	0.934	0.8709	intron	PSMD1		0
Colon-Ep:Gastric-Ep:Small-Int-Ep	chr19	19691202	19691616	24489984	24489989	chr19:19691202-19691616	5CpGs	414bp	0.0389	0.905	0.8661	intron	PBX4		0
Colon-Ep:Gastric-Ep:Small-Int-Ep	chr3	71580226	71580369	5098149	5098154	chr3:71580226-71580369	5CpGs	143bp	0.0214	0.887	0.8656	intron	FOXP1		0
Colon-Ep:Gastric-Ep:Small-Int-Ep	chr8	128582449	128582940	13183929	13183937	chr8:128582449-128582940	8CpGs	491bp	0.0253	0.887	0.8617	Intergenic	LOC727677		0
Colon-Ep:Gastric-Ep:Small-Int-Ep	chr1	208043192	208043707	1872366	1872374	chr1:208043192-208043707	8CpGs	515bp	0.0231	0.882	0.8589	Intergenic	CD34		0
Colon-Ep:Gastric-Ep:Small-Int-Ep	chr19	50680078	50680330	24922600	24922606	chr19:50680078-50680330	6CpGs	252bp	0.0578	0.909	0.8512	Intergenic	IZUMO2		0
Colon-Ep:Gastric-Ep:Small-Int-Ep	chr12	124723891	124724057	18406533	18406538	chr12:124723891-124724057	5CpGs	166bp	0.0933	0.933	0.8397	intron	ZNF664-FAM101A		0
Colon-Ep:Gastric-Ep:Small-Int-Ep	chr19	45508986	45509917	24804282	24804305	chr19:45508986-45509917	23CpGs	931bp	0.0766	0.915	0.8384	intron	RELB		0
Colon-Ep:Gastric-Ep:Small-Int-Ep	chr3	23550224	23550489	4658427	4658432	chr3:23550224-23550489	5CpGs	265bp	0.0869	0.925	0.8381	intron	UBE2E2		0
Colon-Ep:Gastric-Ep:Small-Int-Ep	chr2	33029366	33030020	2639123	2639128	chr2:33029366-33030020	5CpGs	654bp	0.084	0.919	0.835	intron	TTC27		0
Colon-Ep:Gastric-Ep:Small-Int-Ep	chr15	85770444	85771292	20903249	20903255	chr15:85770444-85771292	6CpGs	848bp	0.0459	0.854	0.8081	Intergenic	LOC642423		0
Colon-Ep:Gastric-Ep:Small-Int-Ep	chr8	8733962	8734061	12219491	12219496	chr8:8733962-8734061	5CpGs	99bp	0.136	0.944	0.808	intron	MFHAS1		0
Colon-Ep:Gastric-Ep:Small-Int-Ep	chr2	58008344	58008718	2850314	2850319	chr2:58008344-58008718	5CpGs	374bp	0.107	0.913	0.806	Intergenic	VRK2		0
Colon-Ep:Gastric-Ep:Small-Int-Ep	chr22	18819370	18820744	26211013	26211032	chr22:18819370-18820744	19CpGs	1374bp	0.0192	0.821	0.8018	Intergenic	GGT3P		0
Colon-Ep:Gastric-Ep:Small-Int-Ep	chr2	131926142	131926445	3511596	3511601	chr2:131926142-131926445	5CpGs	303bp	0.0549	0.843	0.7881	Intergenic	POTEE		0
Colon-Ep:Gastric-Ep:Small-Int-Ep	chr1	23028593	23028920	405241	405246	chr1:23028593-23028920	5CpGs	327bp	0.027	0.758	0.731	Intergenic	EPHB2		0
Colon-Ep:Small-Int-Ep	chr3	142322358	142322485	5612579	5612584	chr3:142322358-142322485	5CpGs	127bp	0.0115	0.955	0.9435	intron	PLS1		0
Colon-Ep:Small-Int-Ep	chr10	99481763	99481815	15557550	15557555	chr10:99481763-99481815	5CpGs	52bp	0.0118	0.952	0.9402	Intergenic	MARVELD1		0
Colon-Ep:Small-Int-Ep	chr17	66148580	66148805	23061529	23061540	chr17:66148580-66148805	11CpGs	225bp	0.0206	0.955	0.9344	Intergenic	LOC440461		0
Colon-Ep:Small-Int-Ep	chr7	11119454	11119928	10719601	10719606	chr7:11119454-11119928	5CpGs	474bp	0.0139	0.945	0.9311	intron	PHF14		0
Colon-Ep:Small-Int-Ep	chr2	200806812	200807037	3997345	3997355	chr2:200806812-200807037	10CpGs	225bp	0.0227	0.95	0.9273	intron	TYW5		0
Colon-Ep:Small-Int-Ep	chr14	55668352	55668537	19648145	19648156	chr14:55668352-55668537	11CpGs	185bp	0.0133	0.936	0.9227	Intergenic	DLGAP5		0
Colon-Ep:Small-Int-Ep	chr15	72758420	72759190	20752112	20752133	chr15:72758420-72759190	21CpGs	770bp	0.021	0.941	0.92	Intergenic	ARIH1		0
Colon-Ep:Small-Int-Ep	chr21	45513359	45513532	26113169	26113176	chr21:45513359-45513532	7CpGs	173bp	0.0334	0.953	0.9196	intron	TRAPPC10		0
Colon-Ep:Small-Int-Ep	chr6	160511976	160512529	10393599	10393641	chr6:160511976-160512529	42CpGs	553bp	0.0398	0.959	0.9192	intron	IGF2R		0
Colon-Ep:Small-Int-Ep	chr17	80535398	80535834	23322468	23322480	chr17:80535398-80535834	12CpGs	436bp	0.0462	0.958	0.9118	intron	FOXK2		0
Colon-Ep:Small-Int-Ep	chr2	97427531	97428080	3167545	3167566	chr2:97427531-97428080	21CpGs	549bp	0.0392	0.95	0.9108	exon	CNNM4		0
Colon-Ep:Small-Int-Ep	chr19	39305863	39306356	24706157	24706172	chr19:39305863-39306356	15CpGs	493bp	0.0142	0.921	0.9068	TTS,exon	ECH1		0
Colon-Ep:Small-Int-Ep	chr6	136733238	136733282	10173484	10173489	chr6:136733238-136733282	5CpGs	44bp	0.0429	0.947	0.9041	intron	MAP7		0
Colon-Ep:Small-Int-Ep	chr17	80535107	80535365	23322456	23322467	chr17:80535107-80535365	11CpGs	258bp	0.0562	0.959	0.9028	intron	FOXK2		0
Colon-Ep:Small-Int-Ep	chr22	31925419	31925984	26409891	26409905	chr22:31925419-31925984	14CpGs	565bp	0.0354	0.937	0.9016	intron	SFI1		0
Colon-Ep:Small-Int-Ep	chr18	21882532	21882890	23539030	23539039	chr18:21882532-21882890	9CpGs	358bp	0.0467	0.942	0.8953	intron	OSBPL1A		0
Colon-Ep:Small-Int-Ep	chr2	170569105	170569762	3778266	3778281	chr2:170569105-170569762	15CpGs	657bp	0.0515	0.941	0.8895	intron	PHOSPHO2-KLHL23		0
Colon-Ep:Small-Int-Ep	chr11	120360377	120361107	17115840	17115846	chr11:120360377-120361107	6CpGs	730bp	0.0376	0.923	0.8854	TTS,exon	ARHGEF12		0
Colon-Ep:Small-Int-Ep	chr4	718410	718627	6083946	6083957	chr4:718410-718627	11CpGs	217bp	0.0778	0.963	0.8852	intron	PCGF3		0
Colon-Ep:Small-Int-Ep	chr11	75858934	75858995	16764288	16764293	chr11:75858934-75858995	5CpGs	61bp	0.061	0.945	0.884	Intergenic	WNT11		0
Colon-Ep:Small-Int-Ep	chr16	70124847	70124968	21873299	21873304	chr16:70124847-70124968	5CpGs	121bp	0.0366	0.92	0.8834	Intergenic	PDPR		0
Colon-Ep:Small-Int-Ep	chr11	61148275	61148747	16518133	16518143	chr11:61148275-61148747	10CpGs	472bp	0.0605	0.94	0.8795	Intergenic	TMEM216		0
Colon-Ep:Small-Int-Ep	chr10	1166110	1166314	14653900	14653908	chr10:1166110-1166314	8CpGs	204bp	0.0776	0.957	0.8794	intron	WDR37		0
Colon-Ep:Small-Int-Ep	chr13	114189623	114190491	19336021	19336052	chr13:114189623-114190491	31CpGs	868bp	0.0863	0.962	0.8757	intron	TMCO3		0
Colon-Ep:Small-Int-Ep	chrY	21894597	21894965	28162773	28162778	chrY:21894597-21894965	5CpGs	368bp	0.0113	0.886	0.8747	intron	KDM5D		0
Colon-Fibro	chr3	57657521	57657831	4985778	4985783	chr3:57657521-57657831	5CpGs	310bp	0.354	0.889	0.535	intron	DENND6A		7.93e-08
Colon-Fibro	chr19	49961241	49961349	24904306	24904311	chr19:49961241-49961349	5CpGs	108bp	0.323	0.846	0.523	intron	ALDH16A1		1.75e-10
Colon-Fibro	chr15	38716228	38716439	20406518	20406523	chr15:38716228-38716439	5CpGs	211bp	0.358	0.874	0.516	Intergenic	FAM98B		2.52e-08
Colon-Fibro:Heart-Fibro	chr2	192160572	192161143	3938613	3938618	chr2:192160572-192161143	5CpGs	571bp	0.206	0.875	0.669	exon	MYO1B		4.12e-28
Colon-Fibro:Heart-Fibro	chr2	151395644	151395893	3646685	3646690	chr2:151395644-151395893	5CpGs	249bp	0.273	0.865	0.592	Intergenic	RND3		1.55e-21
Colon-Fibro:Heart-Fibro	chr2	75765726	75766102	3016679	3016684	chr2:75765726-75766102	5CpGs	376bp	0.267	0.859	0.592	intron	EVA1A		2.55e-20
Colon-Fibro:Heart-Fibro	chr2	229936018	229936344	4247168	4247173	chr2:229936018-229936344	5CpGs	326bp	0.252	0.839	0.587	intron	PID1		1.73e-25
Colon-Fibro:Heart-Fibro	chr8	99384613	99384677	12969545	12969550	chr8:99384613-99384677	5CpGs	64bp	0.257	0.839	0.582	Intergenic	KCNS2		2.13e-20
Colon-Fibro:Heart-Fibro	chr15	96664662	96665197	21018065	21018073	chr15:96664662-96665197	8CpGs	535bp	0.258	0.837	0.579	Intergenic	NR2F2		3.09e-21
Colon-Fibro:Heart-Fibro	chr3	184433561	184433656	5919846	5919853	chr3:184433561-184433656	7CpGs	95bp	0.27	0.848	0.578	Intergenic	MAGEF1		1.59e-28
Colon-Fibro:Heart-Fibro	chr19	30583464	30583883	24568805	24568816	chr19:30583464-30583883	11CpGs	419bp	0.294	0.856	0.562	Intergenic	URI1		5.62e-17
Colon-Fibro:Heart-Fibro	chr17	55217858	55218016	22923894	22923901	chr17:55217858-55218016	7CpGs	158bp	0.3	0.849	0.549	Intergenic	AKAP1		2.44e-20
Colon-Fibro:Heart-Fibro	chr2	8110088	8110288	2380382	2380390	chr2:8110088-8110288	8CpGs	200bp	0.313	0.857	0.544	intron	LOC339788		6.93e-18
Colon-Fibro:Heart-Fibro	chr3	10997594	10997775	4543612	4543619	chr3:10997594-10997775	7CpGs	181bp	0.258	0.8	0.542	Intergenic	SLC6A1		9.61e-17
Colon-Fibro:Heart-Fibro	chr2	16159338	16159375	2469843	2469848	chr2:16159338-16159375	5CpGs	37bp	0.363	0.901	0.538	Intergenic	MYCNOS		1.05e-16
Colon-Fibro:Heart-Fibro	chr7	128786732	128787532	11741647	11741653	chr7:128786732-128787532	6CpGs	800bp	0.25	0.784	0.534	intron	TSPAN33		9.54e-20
Colon-Fibro:Heart-Fibro	chr11	17037276	17037356	16189920	16189927	chr11:17037276-17037356	7CpGs	80bp	0.367	0.899	0.532	Intergenic	PLEKHA7		3.35e-16
Colon-Fibro:Heart-Fibro	chr7	149609098	149609566	11943941	11943946	chr7:149609098-149609566	5CpGs	468bp	0.281	0.813	0.532	Intergenic	ATP6V0E2-AS1		8.95e-17
Colon-Fibro:Heart-Fibro	chr7	11243092	11243775	10720410	10720415	chr7:11243092-11243775	5CpGs	683bp	0.308	0.82	0.512	Intergenic	PHF14		8.87e-15
Colon-Fibro:Heart-Fibro	chr7	118604826	118605511	11670519	11670525	chr7:118604826-118605511	6CpGs	685bp	0.272	0.778	0.506	Intergenic	ANKRD7		9.2e-16
Colon-Fibro:Heart-Fibro	chr11	8378249	8378405	16113967	16113972	chr11:8378249-8378405	5CpGs	156bp	0.33	0.834	0.504	Intergenic	LMO1		4.56e-19
Colon-Fibro:Heart-Fibro	chr6	131302275	131303775	10130772	10130777	chr6:131302275-131303775	5CpGs	1500bp	0.343	0.847	0.504	intron	EPB41L2		1.44e-21
Colon-Fibro:Heart-Fibro	chr9	113430506	113431616	14213384	14213398	chr9:113430506-113431616	14CpGs	1110bp	0.387	0.886	0.499	promoter-TSS	MUSK		1.17e-22
Colon-Fibro:Heart-Fibro	chrX	68415027	68415156	27341768	27341773	chrX:68415027-68415156	5CpGs	129bp	0.319	0.8	0.481	Intergenic	PJA1		1.3e-17
Colon-Fibro:Heart-Fibro	chr5	39380163	39380583	7906921	7906927	chr5:39380163-39380583	6CpGs	420bp	0.355	0.836	0.481	intron	DAB2		1.9e-16
Colon-Fibro:Heart-Fibro	chr12	52204648	52205022	17735301	17735306	chr12:52204648-52205022	5CpGs	374bp	0.34	0.82	0.48	exon	SCN8A		1.22e-18
Colon-Fibro:Heart-Fibro	chr9	90833523	90834009	13994405	13994410	chr9:90833523-90834009	5CpGs	486bp	0.362	0.826	0.464	Intergenic	SPATA31C2		8.25e-20
Colon-Fibro:Heart-Fibro	chr12	8562937	8563518	17391749	17391759	chr12:8562937-8563518	10CpGs	581bp	0.329	0.785	0.456	Intergenic	LOC389634		7.3e-15
Dermal-Fibro	chr11	104454814	104454955	16965286	16965293	chr11:104454814-104454955	7CpGs	141bp	0.0617	0.907	0.8453	Intergenic	CASP12		1.83e-14
Dermal-Fibro	chr12	47298922	47298958	17673587	17673592	chr12:47298922-47298958	5CpGs	36bp	0.0841	0.923	0.8389	Intergenic	SLC38A4		1.04e-14
Dermal-Fibro	chr15	50684234	50684378	20525756	20525761	chr15:50684234-50684378	5CpGs	144bp	0.0602	0.898	0.8378	Intergenic	MIR4712		3.77e-18
Dermal-Fibro	chr7	36650421	36650720	10931249	10931256	chr7:36650421-36650720	7CpGs	299bp	0.0809	0.914	0.8331	intron	AOAH		5.2e-10
Dermal-Fibro	chr13	68483269	68483340	18963486	18963491	chr13:68483269-68483340	5CpGs	71bp	0.0485	0.879	0.8305	Intergenic	PCDH9		3.98e-11
Dermal-Fibro	chr3	169250875	169251264	5788892	5788900	chr3:169250875-169251264	8CpGs	389bp	0.0419	0.872	0.8301	intron	MECOM		8.43e-19
Dermal-Fibro	chrY	7287132	7287208	28080111	28080116	chrY:7287132-7287208	5CpGs	76bp	0.0625	0.876	0.8135	Intergenic	PRKY		2.4e-12
Dermal-Fibro	chr17	79390776	79391089	23286839	23286857	chr17:79390776-79391089	18CpGs	313bp	0.0787	0.873	0.7943	intron	BAHCC1		1.12e-14
Dermal-Fibro	chr9	3689072	3689653	13439411	13439424	chr9:3689072-3689653	13CpGs	581bp	0.16	0.922	0.762	Intergenic	RFX3		3.02e-15
Dermal-Fibro	chr2	99690665	99690794	3193982	3193989	chr2:99690665-99690794	7CpGs	129bp	0.15	0.911	0.761	intron	TSGA10		9.6e-09
Dermal-Fibro	chr8	26238970	26239144	12406203	12406211	chr8:26238970-26239144	8CpGs	174bp	0.164	0.923	0.759	Intergenic	BNIP3L		2.43e-20
Dermal-Fibro	chrX	134033886	134034248	27804563	27804569	chrX:134033886-134034248	6CpGs	362bp	0.092	0.842	0.75	intron	MOSPD1		5.44e-10
Dermal-Fibro	chr7	6266433	6266756	10676269	10676285	chr7:6266433-6266756	16CpGs	323bp	0.177	0.923	0.746	intron	CYTH3		8.88e-20
Dermal-Fibro	chr16	81183400	81183470	22000209	22000217	chr16:81183400-81183470	8CpGs	70bp	0.162	0.901	0.739	exon	PKD1L2		3.1e-14
Dermal-Fibro	chr17	6152148	6152349	22310916	22310922	chr17:6152148-6152349	6CpGs	201bp	0.175	0.912	0.737	Intergenic	WSCD1		1.67e-19
Dermal-Fibro	chr22	49061263	49061300	26699465	26699470	chr22:49061263-49061300	5CpGs	37bp	0.149	0.878	0.729	intron	FAM19A5		1.52e-10
Dermal-Fibro	chr1	222080603	222080835	1986258	1986263	chr1:222080603-222080835	5CpGs	232bp	0.185	0.908	0.723	Intergenic	DUSP10		3.59e-13
Dermal-Fibro	chr3	11791178	11791496	4554323	4554330	chr3:11791178-11791496	7CpGs	318bp	0.183	0.889	0.706	Intergenic	VGLL4		3.69e-11
Dermal-Fibro	chr21	40021088	40021155	26027227	26027232	chr21:40021088-40021155	5CpGs	67bp	0.255	0.928	0.673	intron	ERG		3.73e-19
Dermal-Fibro	chr4	88541491	88542223	6804053	6804058	chr4:88541491-88542223	5CpGs	732bp	0.225	0.893	0.668	Intergenic	DSPP		1.29e-16
Dermal-Fibro	chr1	16218740	16219322	299754	299762	chr1:16218740-16219322	8CpGs	582bp	0.267	0.923	0.656	intron	SPEN		4.88e-23
Dermal-Fibro	chr13	114620235	114620337	19345138	19345146	chr13:114620235-114620337	8CpGs	102bp	0.232	0.885	0.653	Intergenic	LINC00565		0.00392
Dermal-Fibro	chr7	65668565	65668768	11176576	11176587	chr7:65668565-65668768	11CpGs	203bp	0.281	0.887	0.606	Intergenic	TPST1		0.000739
Dermal-Fibro	chr5	5132809	5133037	7636451	7636460	chr5:5132809-5133037	9CpGs	228bp	0.304	0.909	0.605	Intergenic	ADAMTS16		1.82e-09
Dermal-Fibro	chr22	44505759	44505988	26611908	26611928	chr22:44505759-44505988	20CpGs	229bp	0.366	0.933	0.567	intron	PARVB		0.0048
Endothel	chr5	76014256	76014548	8160297	8160302	chr5:76014256-76014548	5CpGs	292bp	0.159	0.881	0.722	intron	F2R		0
Endothel	chr17	80804200	80804266	23330221	23330226	chr17:80804200-80804266	5CpGs	66bp	0.143	0.863	0.72	intron	TBCD		0
Endothel	chr17	80802844	80803542	23330171	23330198	chr17:80802844-80803542	27CpGs	698bp	0.217	0.923	0.706	intron	TBCD		0
Endothel	chr17	80803660	80804189	23330199	23330220	chr17:80803660-80804189	21CpGs	529bp	0.232	0.933	0.701	intron	TBCD		0
Endothel	chr17	8214564	8214719	22352486	22352493	chr17:8214564-8214719	7CpGs	155bp	0.189	0.875	0.686	intron	ARHGEF15		0
Endothel	chr5	77819955	77820340	8177895	8177904	chr5:77819955-77820340	9CpGs	385bp	0.242	0.91	0.668	intron	LHFPL2		0
Endothel	chr2	128416959	128417048	3465840	3465845	chr2:128416959-128417048	5CpGs	89bp	0.261	0.92	0.659	intron	LIMS2		0
Endothel	chr5	32098278	32098496	7845643	7845650	chr5:32098278-32098496	7CpGs	218bp	0.276	0.933	0.657	intron	PDZD2		0
Endothel	chr9	84544549	84545633	13938025	13938039	chr9:84544549-84545633	14CpGs	1084bp	0.172	0.827	0.655	exon,intron	SPATA31D4		0
Endothel	chr16	1562267	1562661	21143867	21143881	chr16:1562267-1562661	14CpGs	394bp	0.205	0.859	0.654	intron	IFT140		0
Endothel	chr19	11707038	11707247	24323707	24323715	chr19:11707038-11707247	8CpGs	209bp	0.254	0.908	0.654	Intergenic,promoter-TSS	ZNF627		0
Endothel	chr5	71853664	71853919	8124590	8124595	chr5:71853664-71853919	5CpGs	255bp	0.181	0.833	0.652	Intergenic	ZNF366		4.2e-44
Endothel	chr2	160081735	160082057	3707678	3707691	chr2:160081735-160082057	13CpGs	322bp	0.287	0.915	0.628	intron	TANC1		3.08e-42
Endothel	chr6	113817584	113817952	10017313	10017320	chr6:113817584-113817952	7CpGs	368bp	0.259	0.882	0.623	Intergenic	MARCKS		0
Endothel	chr11	65379744	65379963	16597069	16597076	chr11:65379744-65379963	7CpGs	219bp	0.188	0.81	0.622	intron	MAP3K11		0
Endothel	chr12	50040684	50040780	17707525	17707530	chr12:50040684-50040780	5CpGs	96bp	0.274	0.893	0.619	exon	FMNL3		0
Endothel	chr17	80560369	80560453	23323189	23323195	chr17:80560369-80560453	6CpGs	84bp	0.28	0.895	0.615	exon	FOXK2		0
Endothel	chr3	129326756	129326962	5503638	5503645	chr3:129326756-129326962	7CpGs	206bp	0.247	0.858	0.611	Intergenic	PLXND1		0
Endothel	chr14	104326499	104326618	20154959	20154964	chr14:104326499-104326618	5CpGs	119bp	0.247	0.858	0.611	Intergenic	LINC00637		0
Endothel	chr6	46915212	46915720	9588444	9588452	chr6:46915212-46915720	8CpGs	508bp	0.276	0.874	0.598	intron	GPR116		0
Endothel	chr11	109900473	109900819	17002571	17002576	chr11:109900473-109900819	5CpGs	346bp	0.273	0.869	0.596	Intergenic	ZC3H12C		0
Endothel	chr5	17170760	17171196	7746834	7746840	chr5:17170760-17171196	6CpGs	436bp	0.284	0.857	0.573	intron	LOC285696		0
Endothel	chr2	128394957	128395180	3465281	3465292	chr2:128394957-128395180	11CpGs	223bp	0.283	0.851	0.568	TTS	LIMS2		0
Endothel	chr20	62320143	62320310	25776203	25776210	chr20:62320143-62320310	7CpGs	167bp	0.22	0.787	0.567	intron	RTEL1-TNFRSF6B		0
Endothel	chr9	138903401	138903479	14566296	14566305	chr9:138903401-138903479	9CpGs	78bp	0.247	0.787	0.54	exon	NACC2		0
Epid-Kerat	chrX	84117156	84117270	27456106	27456116	chrX:84117156-84117270	10CpGs	114bp	0.0207	0.936	0.9153	Intergenic	UBE2DNL		5.21e-21
Epid-Kerat	chr8	71185517	71185642	12772661	12772668	chr8:71185517-71185642	7CpGs	125bp	0.0529	0.923	0.8701	intron	NCOA2		3.07e-16
Epid-Kerat	chr3	65838606	65838837	5053024	5053036	chr3:65838606-65838837	12CpGs	231bp	0.0635	0.924	0.8605	intron	MAGI1		2.63e-24
Epid-Kerat	chr19	54638473	54638877	24991494	24991506	chr19:54638473-54638877	12CpGs	404bp	0.0333	0.885	0.8517	Intergenic	CNOT3		5.71e-28
Epid-Kerat	chr16	81410860	81411377	22003630	22003645	chr16:81410860-81411377	15CpGs	517bp	0.103	0.943	0.84	exon	GAN		5.89e-37
Epid-Kerat	chr10	8302733	8302842	14745744	14745754	chr10:8302733-8302842	10CpGs	109bp	0.0893	0.926	0.8367	Intergenic	GATA3		3.08e-28
Epid-Kerat	chr8	90867618	90867747	12902416	12902421	chr8:90867618-90867747	5CpGs	129bp	0.118	0.953	0.835	Intergenic	OSGIN2		6.39e-26
Epid-Kerat	chr21	46169969	46170229	26129268	26129290	chr21:46169969-46170229	22CpGs	260bp	0.0935	0.926	0.8325	Intergenic	TSPEAR		4.91e-22
Epid-Kerat	chr4	42442067	42442601	6508582	6508588	chr4:42442067-42442601	6CpGs	534bp	0.114	0.942	0.828	intron	ATP8A1		0.0026
Epid-Kerat	chr8	20176552	20176780	12338452	12338457	chr8:20176552-20176780	5CpGs	228bp	0.123	0.922	0.799	Intergenic	LZTS1-AS1		5.97e-19
Epid-Kerat	chr19	2230349	2230508	24099623	24099637	chr19:2230349-2230508	14CpGs	159bp	0.143	0.94	0.797	exon	DOT1L		0
Epid-Kerat	chr1	6010708	6010978	132009	132015	chr1:6010708-6010978	6CpGs	270bp	0.123	0.911	0.788	intron	NPHP4		1.15e-33
Epid-Kerat	chr15	35320312	35320434	20383100	20383109	chr15:35320312-35320434	9CpGs	122bp	0.142	0.925	0.783	Intergenic	ZNF770		0
Epid-Kerat	chr2	15686808	15687804	2463709	2463718	chr2:15686808-15687804	9CpGs	996bp	0.16	0.93	0.77	intron	NBAS		2.88e-24
Epid-Kerat	chr19	877313	877800	24045683	24045703	chr19:877313-877800	20CpGs	487bp	0.181	0.936	0.755	intron	MED16		4.64e-30
Epid-Kerat	chr17	10534794	10535329	22386676	22386697	chr17:10534794-10535329	21CpGs	535bp	0.165	0.92	0.755	intron	MYH3		2.86e-16
Epid-Kerat	chr2	109670888	109670945	3291181	3291186	chr2:109670888-109670945	5CpGs	57bp	0.195	0.932	0.737	Intergenic	EDAR		8.48e-35
Epid-Kerat	chr8	16820326	16820526	12304583	12304588	chr8:16820326-16820526	5CpGs	200bp	0.122	0.857	0.735	Intergenic	FGF20		0
Epid-Kerat	chr1	236044087	236044287	2147572	2147580	chr1:236044087-236044287	8CpGs	200bp	0.185	0.919	0.734	Intergenic	LYST		1.6e-24
Epid-Kerat	chr19	45844838	45844980	24812552	24812561	chr19:45844838-45844980	9CpGs	142bp	0.174	0.902	0.728	intron	KLC3		4.7e-16
Epid-Kerat	chr12	106749774	106750249	18163328	18163339	chr12:106749774-106750249	11CpGs	475bp	0.198	0.917	0.719	Intergenic	POLR3B		0
Epid-Kerat	chr13	27699652	27700120	18649730	18649748	chr13:27699652-27700120	18CpGs	468bp	0.246	0.96	0.714	intron	USP12		3.5e-39
Epid-Kerat	chr1	85028761	85029068	1019576	1019583	chr1:85028761-85029068	7CpGs	307bp	0.245	0.936	0.691	intron	CTBS		0
Epid-Kerat	chr11	61917560	61917805	16532583	16532593	chr11:61917560-61917805	10CpGs	245bp	0.301	0.936	0.635	intron	INCENP		4.18e-35
Epid-Kerat	chr5	176860929	176861253	8977083	8977104	chr5:176860929-176861253	21CpGs	324bp	0.4	0.953	0.553	exon	GRK6		1.1e-28
Eryth-prog	chr15	99260720	99260890	21043575	21043580	chr15:99260720-99260890	5CpGs	170bp	0.00635	0.953	0.94665	intron	IGF1R		0
Eryth-prog	chr5	145224022	145224184	8681967	8681972	chr5:145224022-145224184	5CpGs	162bp	0.00639	0.943	0.93661	Intergenic	PRELID2		0
Eryth-prog	chr6	34583467	34583666	9448270	9448275	chr6:34583467-34583666	5CpGs	199bp	0.00519	0.938	0.93281	intron	C6orf106		0
Eryth-prog	chr19	13830749	13830839	24363246	24363251	chr19:13830749-13830839	5CpGs	90bp	0.0132	0.944	0.9308	Intergenic	CCDC130		0
Eryth-prog	chr19	14253916	14254072	24374566	24374571	chr19:14253916-14254072	5CpGs	156bp	0.0117	0.941	0.9293	intron	LOC100507373		0
Eryth-prog	chr8	41910906	41910993	12551847	12551853	chr8:41910906-41910993	6CpGs	87bp	0.0103	0.933	0.9227	Intergenic	KAT6A		0
Eryth-prog	chr22	44365225	44365726	26609082	26609095	chr22:44365225-44365726	13CpGs	501bp	0.0323	0.953	0.9207	intron	SAMM50		0
Eryth-prog	chr15	34946822	34947088	20379554	20379561	chr15:34946822-34947088	7CpGs	266bp	0.0205	0.94	0.9195	Intergenic	GOLGA8B		0
Eryth-prog	chr12	113629175	113629399	18249441	18249456	chr12:113629175-113629399	15CpGs	224bp	0.0283	0.947	0.9187	exon	C12orf52		0
Eryth-prog	chr19	56045142	56045197	25022888	25022895	chr19:56045142-56045197	7CpGs	55bp	0.0149	0.931	0.9161	intron	SBK2		0
Eryth-prog	chr13	103259016	103259116	19209036	19209041	chr13:103259016-103259116	5CpGs	100bp	0.00793	0.923	0.91507	intron	TPP2		0
Eryth-prog	chr1	159927345	159927501	1485322	1485329	chr1:159927345-159927501	7CpGs	156bp	0.0159	0.929	0.9131	Intergenic	SLAMF9		0
Eryth-prog	chr21	34878181	34878544	25967432	25967441	chr21:34878181-34878544	9CpGs	363bp	0.0463	0.959	0.9127	Intergenic	DNAJC28		0
Eryth-prog	chr15	85160527	85160624	20895773	20895779	chr15:85160527-85160624	6CpGs	97bp	0.0628	0.967	0.9042	TTS	ZSCAN2		0
Eryth-prog	chr19	12997746	12997943	24347332	24347337	chr19:12997746-12997943	5CpGs	197bp	0.0219	0.92	0.8981	intron,promoter-TSS	KLF1		0
Eryth-prog	chr16	449350	449654	21100374	21100385	chr16:449350-449654	11CpGs	304bp	0.00697	0.903	0.89603	intron	NME4		0
Eryth-prog	chr7	2369007	2369161	10600303	10600310	chr7:2369007-2369161	7CpGs	154bp	0.0574	0.952	0.8946	Intergenic	SNX8		0
Eryth-prog	chr9	139122369	139122430	14573428	14573434	chr9:139122369-139122430	6CpGs	61bp	0.0571	0.951	0.8939	intron	QSOX2		0
Eryth-prog	chr16	449680	449814	21100386	21100391	chr16:449680-449814	5CpGs	134bp	0.00652	0.9	0.89348	exon,intron	NME4		0
Eryth-prog	chr10	46070843	46071052	15096731	15096736	chr10:46070843-46071052	5CpGs	209bp	0.0694	0.958	0.8886	intron	2022-03-08		0
Eryth-prog	chr1	22013638	22014602	388657	388663	chr1:22013638-22014602	6CpGs	964bp	0.066	0.949	0.883	intron	USP48		0
Eryth-prog	chr5	140058343	140059406	8632111	8632127	chr5:140058343-140059406	16CpGs	1063bp	0.0906	0.959	0.8684	intron	HARS		0
Eryth-prog	chr1	156727306	156727888	1459483	1459492	chr1:156727306-156727888	9CpGs	582bp	0.105	0.952	0.847	Intergenic	HDGF		0
Eryth-prog	chr15	93482256	93483190	20989167	20989179	chr15:93482256-93483190	12CpGs	934bp	0.109	0.94	0.831	exon,intron	CHD2		0
Eryth-prog	chr16	21548067	21548199	21441918	21441931	chr16:21548067-21548199	13CpGs	132bp	0.123	0.953	0.83	Intergenic	SLC7A5P2		0
Fallopian-Ep	chr21	45483246	45483619	26112603	26112615	chr21:45483246-45483619	12CpGs	373bp	0.0438	0.939	0.8952	exon,intron	TRAPPC10		4.42e-42
Fallopian-Ep	chr1	169165330	169166059	1566953	1566960	chr1:169165330-169166059	7CpGs	729bp	0.0284	0.922	0.8936	intron	NME7		0
Fallopian-Ep	chr1	172579244	172579387	1589957	1589963	chr1:172579244-172579387	6CpGs	143bp	0.0226	0.907	0.8844	exon	SUCO		4.11e-38
Fallopian-Ep	chr4	22604364	22604526	6353029	6353037	chr4:22604364-22604526	8CpGs	162bp	0.0452	0.922	0.8768	Intergenic	GPR125		3.25e-22
Fallopian-Ep	chr8	17350396	17350623	12309910	12309915	chr8:17350396-17350623	5CpGs	227bp	0.0228	0.894	0.8712	Intergenic	SLC7A2		0
Fallopian-Ep	chr17	12902144	12902626	22411764	22411775	chr17:12902144-12902626	11CpGs	482bp	0.075	0.942	0.867	intron	ELAC2		0
Fallopian-Ep	chr4	22603266	22603730	6353017	6353026	chr4:22603266-22603730	9CpGs	464bp	0.093	0.936	0.843	Intergenic	GPR125		2.06e-25
Fallopian-Ep	chr2	110987073	110987938	3306467	3306472	chr2:110987073-110987938	5CpGs	865bp	0.0273	0.858	0.8307	Intergenic	LINC00116		8.41e-31
Fallopian-Ep	chr8	145249327	145249614	13381087	13381092	chr8:145249327-145249614	5CpGs	287bp	0.0821	0.912	0.8299	intron	MROH1		0
Fallopian-Ep	chr16	66678015	66678589	21816994	21817001	chr16:66678015-66678589	7CpGs	574bp	0.102	0.926	0.824	intron	CMTM4		0
Fallopian-Ep	chr8	87446644	87447226	12882782	12882787	chr8:87446644-87447226	5CpGs	582bp	0.0905	0.913	0.8225	intron	WWP1		0
Fallopian-Ep	chr1	111961053	111962326	1218758	1218768	chr1:111961053-111962326	10CpGs	1273bp	0.0864	0.908	0.8216	intron	OVGP1		0
Fallopian-Ep	chr3	130708467	130709247	5516726	5516733	chr3:130708467-130709247	7CpGs	780bp	0.124	0.945	0.821	intron	ATP2C1		2.99e-37
Fallopian-Ep	chr6	28906639	28907424	9366717	9366724	chr6:28906639-28907424	7CpGs	785bp	0.0561	0.877	0.8209	Intergenic	TRIM27		3.64e-37
Fallopian-Ep	chr1	111985459	111985651	1218935	1218940	chr1:111985459-111985651	5CpGs	192bp	0.12	0.918	0.798	intron	WDR77		0
Fallopian-Ep	chr8	64032053	64032429	12715805	12715814	chr8:64032053-64032429	9CpGs	376bp	0.118	0.912	0.794	Intergenic	TTPA		6.15e-38
Fallopian-Ep	chr8	23339	23418	12097211	12097217	chr8:23339-23418	6CpGs	79bp	0.0332	0.814	0.7808	Intergenic	OR4F21		2.31e-26
Fallopian-Ep	chr7	123510738	123510842	11699636	11699641	chr7:123510738-123510842	5CpGs	104bp	0.154	0.906	0.752	intron	HYAL4		4.66e-41
Fallopian-Ep	chr16	83997324	83997563	22034373	22034378	chr16:83997324-83997563	5CpGs	239bp	0.115	0.858	0.743	intron	OSGIN1		2.74e-32
Fallopian-Ep	chr2	217013459	217014356	4129452	4129459	chr2:217013459-217014356	7CpGs	897bp	0.202	0.917	0.715	intron	XRCC5		1.47e-29
Fallopian-Ep	chr3	136690262	136690399	5564235	5564241	chr3:136690262-136690399	6CpGs	137bp	0.241	0.936	0.695	intron	IL20RB		5.36e-40
Fallopian-Ep	chr2	173721702	173722199	3809411	3809424	chr2:173721702-173722199	13CpGs	497bp	0.25	0.939	0.689	intron	RAPGEF4		0
Fallopian-Ep	chr12	75702858	75703172	17939844	17939851	chr12:75702858-75703172	7CpGs	314bp	0.243	0.929	0.686	intron	CAPS2		0
Fallopian-Ep	chr2	206890514	206890843	4054789	4054798	chr2:206890514-206890843	9CpGs	329bp	0.31	0.944	0.634	intron	INO80D		7.22e-27
Fallopian-Ep	chr15	77240488	77241273	20807392	20807401	chr15:77240488-77241273	9CpGs	785bp	0.301	0.891	0.59	intron	RCN2		0
Fallopian-Ep:Ovary-Ep	chr1	28726744	28726839	495461	495467	chr1:28726744-28726839	6CpGs	95bp	0.0658	0.96	0.8942	intron	PHACTR4		0
Fallopian-Ep:Ovary-Ep	chr8	101891130	101891243	12990695	12990704	chr8:101891130-101891243	9CpGs	113bp	0.0611	0.953	0.8919	Intergenic	YWHAZ		0
Fallopian-Ep:Ovary-Ep	chr20	23427139	23427227	25294653	25294658	chr20:23427139-23427227	5CpGs	88bp	0.0379	0.913	0.8751	Intergenic	CST11		0
Fallopian-Ep:Ovary-Ep	chr10	114144318	114144466	15700660	15700666	chr10:114144318-114144466	6CpGs	148bp	0.0733	0.941	0.8677	intron	ACSL5		0
Fallopian-Ep:Ovary-Ep	chr1	46963395	46963485	728974	728981	chr1:46963395-46963485	7CpGs	90bp	0.0843	0.948	0.8637	Intergenic	DMBX1		0
Fallopian-Ep:Ovary-Ep	chr19	36531822	36532042	24655842	24655848	chr19:36531822-36532042	6CpGs	220bp	0.0613	0.923	0.8617	intron	THAP8		0
Fallopian-Ep:Ovary-Ep	chr7	2221948	2222456	10596161	10596173	chr7:2221948-2222456	12CpGs	508bp	0.0656	0.926	0.8604	intron	MAD1L1		0
Fallopian-Ep:Ovary-Ep	chr17	8453016	8453251	22356557	22356572	chr17:8453016-8453251	15CpGs	235bp	0.0834	0.938	0.8546	intron	MYH10		0
Fallopian-Ep:Ovary-Ep	chr7	148907974	148908418	11932906	11932912	chr7:148907974-148908418	6CpGs	444bp	0.0397	0.894	0.8543	intron	ZNF282		0
Fallopian-Ep:Ovary-Ep	chr4	1913187	1913523	6119428	6119437	chr4:1913187-1913523	9CpGs	336bp	0.0367	0.884	0.8473	intron	WHSC1		0
Fallopian-Ep:Ovary-Ep	chr2	11652968	11653251	2432269	2432276	chr2:11652968-11653251	7CpGs	283bp	0.0557	0.903	0.8473	Intergenic	GREB1		0
Fallopian-Ep:Ovary-Ep	chr17	59161841	59162244	22972945	22972951	chr17:59161841-59162244	6CpGs	403bp	0.104	0.951	0.847	intron	BCAS3		0
Fallopian-Ep:Ovary-Ep	chr2	237233447	237233837	4343074	4343080	chr2:237233447-237233837	6CpGs	390bp	0.0302	0.877	0.8468	intron	IQCA1		0
Fallopian-Ep:Ovary-Ep	chr13	113797654	113797983	19326543	19326560	chr13:113797654-113797983	17CpGs	329bp	0.0788	0.923	0.8442	intron	F10		0
Fallopian-Ep:Ovary-Ep	chr1	28727151	28727248	495469	495475	chr1:28727151-28727248	6CpGs	97bp	0.117	0.958	0.841	intron	PHACTR4		0
Fallopian-Ep:Ovary-Ep	chr9	131955855	131955976	14423168	14423173	chr9:131955855-131955976	5CpGs	121bp	0.0414	0.88	0.8386	Intergenic	IER5L		0
Fallopian-Ep:Ovary-Ep	chr14	104024102	104024245	20148494	20148499	chr14:104024102-104024245	5CpGs	143bp	0.079	0.914	0.835	exon	BAG5		0
Fallopian-Ep:Ovary-Ep	chr10	11405274	11405489	14771254	14771263	chr10:11405274-11405489	9CpGs	215bp	0.0625	0.89	0.8275	Intergenic	USP6NL		0
Fallopian-Ep:Ovary-Ep	chr6	152094539	152095068	10305077	10305082	chr6:152094539-152095068	5CpGs	529bp	0.0582	0.877	0.8188	intron	ESR1		0
Fallopian-Ep:Ovary-Ep	chr3	17318273	17318989	4618395	4618402	chr3:17318273-17318989	7CpGs	716bp	0.125	0.921	0.796	intron	TBC1D5		0
Fallopian-Ep:Ovary-Ep	chr19	30324602	30324851	24565078	24565086	chr19:30324602-30324851	8CpGs	249bp	0.0978	0.879	0.7812	Intergenic	CCNE1		0
Fallopian-Ep:Ovary-Ep	chr2	44809203	44810035	2743961	2743966	chr2:44809203-44810035	5CpGs	832bp	0.188	0.917	0.729	intron	CAMKMT		0
Fallopian-Ep:Ovary-Ep	chr4	83707670	83707933	6766285	6766294	chr4:83707670-83707933	9CpGs	263bp	0.192	0.917	0.725	intron	SCD5		0
Fallopian-Ep:Ovary-Ep	chr9	132633613	132633909	14437888	14437897	chr9:132633613-132633909	9CpGs	296bp	0.235	0.958	0.723	intron	USP20		0
Fallopian-Ep:Ovary-Ep	chr16	74466824	74467110	21927019	21927026	chr16:74466824-74467110	7CpGs	286bp	0.145	0.848	0.703	Intergenic	CLEC18B		0
Gallbladder	chr18	3214677	3215155	23371749	23371786	chr18:3214677-3215155	37CpGs	478bp	0.00661	0.957	0.95039	intron	MYOM1		0
Gallbladder	chr19	55738427	55738740	25014040	25014054	chr19:55738427-55738740	14CpGs	313bp	0.0134	0.951	0.9376	exon	TMEM86B		0
Gallbladder	chr17	79429555	79429841	23288201	23288218	chr17:79429555-79429841	17CpGs	286bp	0.00769	0.945	0.93731	intron	BAHCC1		0
Gallbladder	chr17	60217867	60217996	22985523	22985537	chr17:60217867-60217996	14CpGs	129bp	0	0.935	0.935	Intergenic	MED13		0
Gallbladder	chr11	1249809	1249897	16019143	16019151	chr11:1249809-1249897	8CpGs	88bp	0.00905	0.944	0.93495	exon	MUC5B		0
Gallbladder	chr3	171469408	171469788	5809452	5809468	chr3:171469408-171469788	16CpGs	380bp	0.0369	0.964	0.9271	intron	PLD1		0
Gallbladder	chr1	167885483	167885594	1556888	1556894	chr1:167885483-167885594	6CpGs	111bp	0.0347	0.961	0.9263	TTS	MPC2		0
Gallbladder	chr3	149198710	149198942	5656938	5656950	chr3:149198710-149198942	12CpGs	232bp	0.00496	0.931	0.92604	intron	TM4SF4		0
Gallbladder	chr14	51491780	51492062	19611431	19611441	chr14:51491780-51492062	10CpGs	282bp	0.00709	0.93	0.92291	intron	TRIM9		0
Gallbladder	chr4	39177876	39177989	6470344	6470350	chr4:39177876-39177989	6CpGs	113bp	0.00535	0.927	0.92165	Intergenic	WDR19		0
Gallbladder	chr6	111272867	111273199	9997804	9997815	chr6:111272867-111273199	11CpGs	332bp	0.011	0.932	0.921	Intergenic	GTF3C6		0
Gallbladder	chr3	71157777	71157871	5093439	5093444	chr3:71157777-71157871	5CpGs	94bp	0.048	0.967	0.919	intron	FOXP1		1.17e-36
Gallbladder	chr17	79429246	79429477	23288183	23288199	chr17:79429246-79429477	16CpGs	231bp	0.0242	0.936	0.9118	intron	BAHCC1		0
Gallbladder	chr3	171463636	171463794	5809389	5809400	chr3:171463636-171463794	11CpGs	158bp	0.0518	0.947	0.8952	intron	PLD1		1.87e-39
Gallbladder	chr17	60217549	60217822	22985507	22985522	chr17:60217549-60217822	15CpGs	273bp	0.0197	0.911	0.8913	Intergenic	MED13		0
Gallbladder	chr11	1247831	1247979	16019056	16019071	chr11:1247831-1247979	15CpGs	148bp	0.00915	0.897	0.88785	exon	MUC5B		1.8e-41
Gallbladder	chr3	184071111	184071691	5913447	5913465	chr3:184071111-184071691	18CpGs	580bp	0.042	0.926	0.884	intron	CLCN2		0
Gallbladder	chr3	141737928	141738403	5607272	5607285	chr3:141737928-141738403	13CpGs	475bp	0.0655	0.948	0.8825	intron	TFDP2		2.37e-42
Gallbladder	chr14	64107269	64107373	19717804	19717811	chr14:64107269-64107373	7CpGs	104bp	0.0745	0.948	0.8735	intron	WDR89		0
Gallbladder	chr11	1243300	1243606	16018905	16018920	chr11:1243300-1243606	15CpGs	306bp	0.0135	0.882	0.8685	promoter-TSS	MUC5B		0
Gallbladder	chr17	79914295	79914394	23302558	23302564	chr17:79914295-79914394	6CpGs	99bp	0.0595	0.921	0.8615	intron	NOTUM		0
Gallbladder	chr8	90768318	90768563	12901659	12901666	chr8:90768318-90768563	7CpGs	245bp	0.0874	0.948	0.8606	Intergenic	RIPK2		0
Gallbladder	chr19	55742007	55742488	25014150	25014167	chr19:55742007-55742488	17CpGs	481bp	0.0588	0.895	0.8362	exon	PPP6R1		2.71e-34
Gallbladder	chr19	55738780	55739170	25014054	25014066	chr19:55738780-55739170	12CpGs	390bp	0.0561	0.888	0.8319	exon,intron	TMEM86B		2.33e-41
Gallbladder	chr8	8083513	8084237	12211498	12211510	chr8:8083513-8084237	12CpGs	724bp	0.102	0.92	0.818	Intergenic	FAM86B3P		0
Gastric-Ep	chr13	28837971	28838117	18664392	18664397	chr13:28837971-28838117	5CpGs	146bp	0.0288	0.959	0.9302	intron	PAN3		0
Gastric-Ep	chr3	65168887	65168944	5047636	5047643	chr3:65168887-65168944	7CpGs	57bp	0.0231	0.947	0.9239	Intergenic	MIR548A2		0
Gastric-Ep	chr5	139627446	139627766	8626913	8626923	chr5:139627446-139627766	10CpGs	320bp	0.0357	0.948	0.9123	intron	PFDN1		0
Gastric-Ep	chr6	126336351	126336656	10098733	10098740	chr6:126336351-126336656	7CpGs	305bp	0.0582	0.97	0.9118	intron	TRMT11		0
Gastric-Ep	chr2	37118525	37119160	2670732	2670738	chr2:37118525-37119160	6CpGs	635bp	0.0295	0.941	0.9115	intron	STRN		0
Gastric-Ep	chr3	137717665	137717901	5571309	5571321	chr3:137717665-137717901	12CpGs	236bp	0.0159	0.924	0.9081	exon	CLDN18		0
Gastric-Ep	chr16	71844287	71845072	21897292	21897308	chr16:71844287-71845072	16CpGs	785bp	0.0326	0.935	0.9024	Intergenic	AP1G1		0
Gastric-Ep	chr1	117614584	117615150	1271495	1271505	chr1:117614584-117615150	10CpGs	566bp	0.0636	0.964	0.9004	intron	TTF2		0
Gastric-Ep	chr18	55321793	55321988	23789821	23789827	chr18:55321793-55321988	6CpGs	195bp	0.0562	0.955	0.8988	intron	ATP8B1		0
Gastric-Ep	chr6	119154681	119155027	10052601	10052609	chr6:119154681-119155027	8CpGs	346bp	0.0181	0.916	0.8979	intron	MCM9		0
Gastric-Ep	chr7	152166508	152166877	11983626	11983633	chr7:152166508-152166877	7CpGs	369bp	0.0159	0.912	0.8961	Intergenic	LOC100128822		0
Gastric-Ep	chr2	103095409	103095902	3231709	3231735	chr2:103095409-103095902	26CpGs	493bp	0.0224	0.916	0.8936	exon	SLC9A4		0
Gastric-Ep	chr2	232284718	232284781	4272504	4272511	chr2:232284718-232284781	7CpGs	63bp	0.0627	0.951	0.8883	Intergenic	B3GNT7		0
Gastric-Ep	chr2	98376000	98376235	3179934	3179940	chr2:98376000-98376235	6CpGs	235bp	0.0419	0.93	0.8881	exon	TMEM131		0
Gastric-Ep	chr9	136250832	136250998	14503876	14503883	chr9:136250832-136250998	7CpGs	166bp	0.0552	0.943	0.8878	intron	C9orf96		0
Gastric-Ep	chr21	35738641	35739007	25977740	25977750	chr21:35738641-35739007	10CpGs	366bp	0.0275	0.904	0.8765	intron	KCNE2		0
Gastric-Ep	chr21	35739053	35739404	25977751	25977764	chr21:35739053-35739404	13CpGs	351bp	0.037	0.911	0.874	intron	KCNE2		0
Gastric-Ep	chr19	41667028	41667644	24748396	24748409	chr19:41667028-41667644	13CpGs	616bp	0.056	0.906	0.85	Intergenic	CYP2S1		0
Gastric-Ep	chr4	25304443	25304718	6374695	6374704	chr4:25304443-25304718	9CpGs	275bp	0.0356	0.883	0.8474	Intergenic	ZCCHC4		0
Gastric-Ep	chr1	54805307	54805623	806344	806355	chr1:54805307-54805623	11CpGs	316bp	0.0918	0.938	0.8462	intron	SSBP3		0
Gastric-Ep	chr16	15002290	15003400	21356735	21356750	chr16:15002290-15003400	15CpGs	1110bp	0.0429	0.889	0.8461	Intergenic	MIR3180-2		0
Gastric-Ep	chr4	1364945	1365430	6104320	6104335	chr4:1364945-1365430	15CpGs	485bp	0.0737	0.919	0.8453	intron	UVSSA		0
Gastric-Ep	chr2	17862228	17862982	2482225	2482232	chr2:17862228-17862982	7CpGs	754bp	0.116	0.957	0.841	intron	SMC6		0
Gastric-Ep	chr15	85770444	85771292	20903249	20903255	chr15:85770444-85771292	6CpGs	848bp	0.0459	0.854	0.8081	Intergenic	LOC642423		0
Gastric-Ep	chr22	18819370	18820744	26211013	26211032	chr22:18819370-18820744	19CpGs	1374bp	0.0192	0.821	0.8018	Intergenic	GGT3P		0
Gastric-Ep:Small-Int-Ep	chr12	117400776	117401266	18293426	18293435	chr12:117400776-117401266	9CpGs	490bp	0.0586	0.931	0.8724	intron	FBXW8		0
Gastric-Ep:Small-Int-Ep	chr8	126371226	126371458	13166341	13166355	chr8:126371226-126371458	14CpGs	232bp	0.0871	0.956	0.8689	intron	NSMCE2		0
Gastric-Ep:Small-Int-Ep	chr9	79076230	79076784	13893625	13893642	chr9:79076230-79076784	17CpGs	554bp	0.1	0.936	0.836	intron	GCNT1		0
Gastric-Ep:Small-Int-Ep	chr12	98968977	98969436	18098485	18098491	chr12:98968977-98969436	6CpGs	459bp	0.0542	0.887	0.8328	Intergenic	SLC25A3		8.41e-45
Gastric-Ep:Small-Int-Ep	chr6	74119043	74119668	9740697	9740706	chr6:74119043-74119668	9CpGs	625bp	0.0458	0.873	0.8272	intron	DDX43		0
Gastric-Ep:Small-Int-Ep	chr9	113028863	113028919	14210347	14210352	chr9:113028863-113028919	5CpGs	56bp	0.0893	0.908	0.8187	Intergenic	TXN		0
Gastric-Ep:Small-Int-Ep	chr16	31034362	31034407	21577548	21577553	chr16:31034362-31034407	5CpGs	45bp	0.0473	0.866	0.8187	Intergenic	STX4		0
Gastric-Ep:Small-Int-Ep	chr11	67091057	67091249	16632841	16632846	chr11:67091057-67091249	5CpGs	192bp	0.084	0.895	0.811	intron	LOC100130987		0
Gastric-Ep:Small-Int-Ep	chr15	85770444	85771292	20903249	20903255	chr15:85770444-85771292	6CpGs	848bp	0.0459	0.854	0.8081	Intergenic	LOC642423		0
Gastric-Ep:Small-Int-Ep	chr18	21189207	21190217	23531560	23531573	chr18:21189207-21190217	13CpGs	1010bp	0.121	0.924	0.803	intron	ANKRD29		0
Gastric-Ep:Small-Int-Ep	chr22	18819370	18820744	26211013	26211032	chr22:18819370-18820744	19CpGs	1374bp	0.0192	0.821	0.8018	Intergenic	GGT3P		0
Gastric-Ep:Small-Int-Ep	chr7	103033055	103033111	11561715	11561722	chr7:103033055-103033111	7CpGs	56bp	0.0934	0.893	0.7996	intron	SLC26A5		0
Gastric-Ep:Small-Int-Ep	chr7	74201042	74201138	11288517	11288522	chr7:74201042-74201138	5CpGs	96bp	0.0669	0.864	0.7971	exon	NCF1		0
Gastric-Ep:Small-Int-Ep	chr6	147879063	147879592	10257293	10257301	chr6:147879063-147879592	8CpGs	529bp	0.0697	0.854	0.7843	intron	SAMD5		0
Gastric-Ep:Small-Int-Ep	chr12	120131739	120131942	18324189	18324194	chr12:120131739-120131942	5CpGs	203bp	0.0614	0.84	0.7786	intron	CIT		0
Gastric-Ep:Small-Int-Ep	chr7	106659628	106659759	11593952	11593957	chr7:106659628-106659759	5CpGs	131bp	0.054	0.823	0.769	Intergenic	PRKAR2B		0
Gastric-Ep:Small-Int-Ep	chr10	123809806	123809985	15802551	15802556	chr10:123809806-123809985	5CpGs	179bp	0.136	0.889	0.753	exon,intron	TACC2		0
Gastric-Ep:Small-Int-Ep	chr6	126312588	126312739	10098611	10098616	chr6:126312588-126312739	5CpGs	151bp	0.135	0.881	0.746	intron	TRMT11		0
Gastric-Ep:Small-Int-Ep	chr8	41673482	41673864	12548547	12548552	chr8:41673482-41673864	5CpGs	382bp	0.218	0.917	0.699	intron	ANK1		0
Gastric-Ep:Small-Int-Ep	chr7	73660418	73660661	11277706	11277716	chr7:73660418-73660661	10CpGs	243bp	0.246	0.944	0.698	intron	RFC2		0
Gastric-Ep:Small-Int-Ep	chr12	76342313	76342368	17944142	17944147	chr12:76342313-76342368	5CpGs	55bp	0.254	0.931	0.677	Intergenic	PHLDA1		0
Gastric-Ep:Small-Int-Ep	chr6	141181297	141181344	10211552	10211558	chr6:141181297-141181344	6CpGs	47bp	0.261	0.927	0.666	Intergenic	MIR4465		0
Gastric-Ep:Small-Int-Ep	chr1	28803742	28803839	496298	496305	chr1:28803742-28803839	7CpGs	97bp	0.316	0.945	0.629	intron	PHACTR4		0
Gastric-Ep:Small-Int-Ep	chr10	101697444	101698278	15579525	15579531	chr10:101697444-101698278	6CpGs	834bp	0.283	0.9	0.617	intron	DNMBP-AS1		0
Gastric-Ep:Small-Int-Ep	chr4	9178328	9178569	6250535	6250544	chr4:9178328-9178569	9CpGs	241bp	0.316	0.808	0.492	Intergenic	USP17L10		0
Head-Neck-Ep	chr1	232372658	232372669	2107855	2107860	chr1:232372658-232372669	5CpGs	11bp	0.051	0.946	0.895	Intergenic	SIPA1L2		0
Head-Neck-Ep	chr22	45557574	45557799	26631869	26631878	chr22:45557574-45557799	9CpGs	225bp	0.03	0.917	0.887	intron	LOC100506714		0
Head-Neck-Ep	chr9	119238427	119238710	14269787	14269792	chr9:119238427-119238710	5CpGs	283bp	0.0551	0.94	0.8849	intron	ASTN2		0
Head-Neck-Ep	chr9	139546439	139546630	14586477	14586488	chr9:139546439-139546630	11CpGs	191bp	0.0337	0.916	0.8823	Intergenic	EGFL7		0
Head-Neck-Ep	chr7	101652569	101652820	11541337	11541345	chr7:101652569-101652820	8CpGs	251bp	0.0672	0.929	0.8618	intron	CUX1		0
Head-Neck-Ep	chr4	69018630	69018725	6664611	6664616	chr4:69018630-69018725	5CpGs	95bp	0.0546	0.907	0.8524	Intergenic	TMPRSS11F		0
Head-Neck-Ep	chr22	47436553	47436864	26672549	26672560	chr22:47436553-47436864	11CpGs	311bp	0.0883	0.937	0.8487	intron	TBC1D22A		0
Head-Neck-Ep	chr9	107109138	107109515	14158871	14158879	chr9:107109138-107109515	8CpGs	377bp	0.0595	0.905	0.8455	Intergenic	OR13F1		0
Head-Neck-Ep	chr12	53251350	53251752	17750290	17750299	chr12:53251350-53251752	9CpGs	402bp	0.0741	0.906	0.8319	Intergenic	KRT78		0
Head-Neck-Ep	chr7	107851407	107851946	11604326	11604334	chr7:107851407-107851946	8CpGs	539bp	0.0896	0.904	0.8144	intron	NRCAM		0
Head-Neck-Ep	chr22	50954593	50954994	26745299	26745310	chr22:50954593-50954994	11CpGs	401bp	0.0889	0.896	0.8071	intron	NCAPH2		0
Head-Neck-Ep	chr3	126650706	126650821	5463227	5463232	chr3:126650706-126650821	5CpGs	115bp	0.131	0.936	0.805	intron	CHCHD6		0
Head-Neck-Ep	chr22	43477616	43478441	26593329	26593344	chr22:43477616-43478441	15CpGs	825bp	0.139	0.937	0.798	intron	TTLL1		0
Head-Neck-Ep	chr2	65251128	65251227	2913074	2913080	chr2:65251128-65251227	6CpGs	99bp	0.14	0.937	0.797	TTS	SLC1A4		0
Head-Neck-Ep	chr1	55096065	55096322	811205	811214	chr1:55096065-55096322	9CpGs	257bp	0.0887	0.881	0.7923	exon,intron	ACOT11		0
Head-Neck-Ep	chr7	110559652	110559955	11620043	11620048	chr7:110559652-110559955	5CpGs	303bp	0.119	0.911	0.792	intron	IMMP2L		0
Head-Neck-Ep	chr13	68460537	68460623	18963297	18963302	chr13:68460537-68460623	5CpGs	86bp	0.099	0.88	0.781	Intergenic	PCDH9		0
Head-Neck-Ep	chr2	121550957	121551278	3406683	3406694	chr2:121550957-121551278	11CpGs	321bp	0.0909	0.864	0.7731	Intergenic	GLI2		0
Head-Neck-Ep	chr1	249138696	249138855	2282959	2282966	chr1:249138696-249138855	7CpGs	159bp	0.164	0.937	0.773	exon	ZNF672		0
Head-Neck-Ep	chr11	128518761	128519111	17199182	17199189	chr11:128518761-128519111	7CpGs	350bp	0.122	0.881	0.759	Intergenic	FLI1		0
Head-Neck-Ep	chrY	5675251	5675532	28068622	28068629	chrY:5675251-5675532	7CpGs	281bp	0.146	0.875	0.729	Intergenic	TSPY2		0
Head-Neck-Ep	chr22	33656465	33656603	26432091	26432096	chr22:33656465-33656603	5CpGs	138bp	0.0673	0.795	0.7277	Intergenic	MIR4764		0
Head-Neck-Ep	chr11	130242997	130243058	17220237	17220242	chr11:130242997-130243058	5CpGs	61bp	0.222	0.925	0.703	Intergenic	ADAMTS8		0
Head-Neck-Ep	chr16	21569207	21569365	21442447	21442453	chr16:21569207-21569365	6CpGs	158bp	0.233	0.9	0.667	Intergenic	SLC7A5P2		0
Head-Neck-Ep	chr17	34808227	34809173	22652735	22652753	chr17:34808227-34809173	18CpGs	946bp	0.233	0.725	0.492	Intergenic,intron,promoter-TSS	TBC1D3G		0
Heart-Cardio	chr17	45289451	45289570	22820262	22820268	chr17:45289451-45289570	6CpGs	119bp	0.0327	0.963	0.9303	intron	MYL4		0
Heart-Cardio	chr12	2080081	2080856	17303021	17303032	chr12:2080081-2080856	11CpGs	775bp	0.0412	0.962	0.9208	intron	DCP1B		0
Heart-Cardio	chr1	150995966	150996023	1379699	1379704	chr1:150995966-150996023	5CpGs	57bp	0.0345	0.95	0.9155	intron	PRUNE		0
Heart-Cardio	chr6	504028	504466	9059319	9059343	chr6:504028-504466	24CpGs	438bp	0.0421	0.952	0.9099	intron	EXOC2		0
Heart-Cardio	chr14	31642248	31642461	19464306	19464313	chr14:31642248-31642461	7CpGs	213bp	0.0707	0.969	0.8983	intron	HECTD1		0
Heart-Cardio	chr14	52477280	52477727	19619846	19619854	chr14:52477280-52477727	8CpGs	447bp	0.0377	0.935	0.8973	intron	NID2		0
Heart-Cardio	chr12	1752352	1752721	17298008	17298019	chr12:1752352-1752721	11CpGs	369bp	0.0493	0.946	0.8967	intron	WNT5B		0
Heart-Cardio	chr21	47975412	47975995	26172426	26172449	chr21:47975412-47975995	23CpGs	583bp	0.0589	0.955	0.8961	TTS	DIP2A		0
Heart-Cardio	chr3	151599078	151599173	5676222	5676228	chr3:151599078-151599173	6CpGs	95bp	0.0293	0.921	0.8917	exon	SUCNR1		0
Heart-Cardio	chr9	134111086	134111579	14463669	14463685	chr9:134111086-134111579	16CpGs	493bp	0.0474	0.935	0.8876	Intergenic	FAM78A		0
Heart-Cardio	chr19	2797235	2797660	24117799	24117816	chr19:2797235-2797660	17CpGs	425bp	0.0678	0.952	0.8842	intron	THOP1		0
Heart-Cardio	chr1	11906187	11907270	241109	241137	chr1:11906187-11907270	28CpGs	1083bp	0.0646	0.941	0.8764	intron	NPPA		0
Heart-Cardio	chr11	68550868	68551337	16661143	16661159	chr11:68550868-68551337	16CpGs	469bp	0.0629	0.939	0.8761	intron	CPT1A		0
Heart-Cardio	chr15	44171204	44172030	20474363	20474380	chr15:44171204-44172030	17CpGs	826bp	0.0846	0.954	0.8694	intron,promoter-TSS	FRMD5,PIN4P1		0
Heart-Cardio	chr3	176989876	176990257	5848322	5848335	chr3:176989876-176990257	13CpGs	381bp	0.0979	0.964	0.8661	Intergenic	TBL1XR1		0
Heart-Cardio	chr19	3965028	3965381	24152545	24152562	chr19:3965028-3965381	17CpGs	353bp	0.0616	0.924	0.8624	intron	DAPK3		0
Heart-Cardio	chr12	113712523	113712922	18250805	18250814	chr12:113712523-113712922	9CpGs	399bp	0.0763	0.932	0.8557	intron	TPCN1		0
Heart-Cardio	chr1	86157317	86157430	1029168	1029173	chr1:86157317-86157430	5CpGs	113bp	0.0806	0.932	0.8514	intron	ZNHIT6		0
Heart-Cardio	chr13	23932454	23932713	18607762	18607769	chr13:23932454-23932713	7CpGs	259bp	0.105	0.956	0.851	intron	SACS		0
Heart-Cardio	chr22	42042134	42042507	26565557	26565567	chr22:42042134-42042507	10CpGs	373bp	0.0909	0.934	0.8431	intron	XRCC6		0
Heart-Cardio	chr11	68550315	68550776	16661117	16661142	chr11:68550315-68550776	25CpGs	461bp	0.115	0.955	0.84	intron	CPT1A		0
Heart-Cardio	chr10	71091101	71091452	15284514	15284519	chr10:71091101-71091452	5CpGs	351bp	0.106	0.941	0.835	intron	HK1		0
Heart-Cardio	chr7	2253483	2254041	10596886	10596905	chr7:2253483-2254041	19CpGs	558bp	0.113	0.948	0.835	intron	MAD1L1		0
Heart-Cardio	chr5	134686461	134686575	8574847	8574856	chr5:134686461-134686575	9CpGs	114bp	0.121	0.949	0.828	intron	H2AFY		0
Heart-Cardio	chr16	3815167	3815349	21207223	21207232	chr16:3815167-3815349	9CpGs	182bp	0.152	0.963	0.811	intron	CREBBP		0
Heart-Cardio:Heart-Fibro	chr12	124692480	124692530	18406032	18406038	chr12:124692480-124692530	6CpGs	50bp	0.0457	0.948	0.9023	intron	ZNF664-FAM101A		0
Heart-Cardio:Heart-Fibro	chr2	204995100	204995148	4039974	4039979	chr2:204995100-204995148	5CpGs	48bp	0.0698	0.944	0.8742	Intergenic	ICOS		0
Heart-Cardio:Heart-Fibro	chr8	140847731	140848083	13284251	13284258	chr8:140847731-140848083	7CpGs	352bp	0.0388	0.909	0.8702	intron	TRAPPC9		0
Heart-Cardio:Heart-Fibro	chr12	124692706	124692822	18406039	18406045	chr12:124692706-124692822	6CpGs	116bp	0.0337	0.869	0.8353	intron	ZNF664-FAM101A		0
Heart-Cardio:Heart-Fibro	chr13	30098260	30098505	18676593	18676607	chr13:30098260-30098505	14CpGs	245bp	0.0985	0.933	0.8345	exon	SLC7A1		0
Heart-Cardio:Heart-Fibro	chr7	35284638	35285236	10918120	10918125	chr7:35284638-35285236	5CpGs	598bp	0.0899	0.909	0.8191	intron	TBX20		0
Heart-Cardio:Heart-Fibro	chr7	150489478	150489835	11954495	11954503	chr7:150489478-150489835	8CpGs	357bp	0.0713	0.884	0.8127	intron	TMEM176B		0
Heart-Cardio:Heart-Fibro	chr1	205811634	205811975	1853721	1853726	chr1:205811634-205811975	5CpGs	341bp	0.0726	0.881	0.8084	exon,intron	PM20D1		0
Heart-Cardio:Heart-Fibro	chr10	52440841	52441025	15155002	15155008	chr10:52440841-52441025	6CpGs	184bp	0.0804	0.881	0.8006	Intergenic	SGMS1		0
Heart-Cardio:Heart-Fibro	chr11	116728737	116729030	17064888	17064895	chr11:116728737-116729030	7CpGs	293bp	0.071	0.862	0.791	exon	SIK3		0
Heart-Cardio:Heart-Fibro	chr1	19383637	19383929	350123	350133	chr1:19383637-19383929	10CpGs	292bp	0.101	0.879	0.778	Intergenic	IFFO2		0
Heart-Cardio:Heart-Fibro	chr6	164265488	164265691	10433571	10433577	chr6:164265488-164265691	6CpGs	203bp	0.147	0.914	0.767	Intergenic	QKI		0
Heart-Cardio:Heart-Fibro	chr8	36788587	36788946	12497086	12497092	chr8:36788587-36788946	6CpGs	359bp	0.134	0.898	0.764	intron	KCNU1		0
Heart-Cardio:Heart-Fibro	chr6	56485141	56485569	9651168	9651177	chr6:56485141-56485569	9CpGs	428bp	0.132	0.895	0.763	exon	DST		0
Heart-Cardio:Heart-Fibro	chr1	165378811	165379231	1535069	1535076	chr1:165378811-165379231	7CpGs	420bp	0.155	0.915	0.76	intron	RXRG		0
Heart-Cardio:Heart-Fibro	chr17	78846018	78846245	23268470	23268479	chr17:78846018-78846245	9CpGs	227bp	0.109	0.866	0.757	intron	RPTOR		0
Heart-Cardio:Heart-Fibro	chr7	35271577	35272433	10918037	10918045	chr7:35271577-35272433	8CpGs	856bp	0.14	0.884	0.744	intron	TBX20		0
Heart-Cardio:Heart-Fibro	chr21	44738312	44738467	26095025	26095032	chr21:44738312-44738467	7CpGs	155bp	0.246	0.937	0.691	Intergenic	SIK1		0
Heart-Cardio:Heart-Fibro	chr17	74694601	74695046	23178684	23178691	chr17:74694601-74695046	7CpGs	445bp	0.224	0.91	0.686	intron	MXRA7		0
Heart-Cardio:Heart-Fibro	chr3	39228062	39228270	4778053	4778061	chr3:39228062-39228270	8CpGs	208bp	0.184	0.87	0.686	exon	XIRP1		0
Heart-Cardio:Heart-Fibro	chr6	7425578	7425652	9146820	9146825	chr6:7425578-7425652	5CpGs	74bp	0.242	0.925	0.683	Intergenic	RIOK1		0
Heart-Cardio:Heart-Fibro	chr19	53516958	53517454	24969989	24969997	chr19:53516958-53517454	8CpGs	496bp	0.214	0.897	0.683	promoter-TSS	ERVV-1		0
Heart-Cardio:Heart-Fibro	chr4	3911816	3912192	6161156	6161166	chr4:3911816-3912192	10CpGs	376bp	0.184	0.853	0.669	Intergenic	FAM86EP		0
Heart-Cardio:Heart-Fibro	chr1	117115307	117116016	1266367	1266372	chr1:117115307-117116016	5CpGs	709bp	0.173	0.828	0.655	Intergenic	CD58		0
Heart-Cardio:Heart-Fibro	chr10	10954582	10954771	14765635	14765641	chr10:10954582-10954771	6CpGs	189bp	0.281	0.915	0.634	Intergenic	LINC00710		0
Heart-Cardio:Skeletal-Musc:Smooth-Musc	chr10	121043007	121043308	15771362	15771367	chr10:121043007-121043308	5CpGs	301bp	0.204	0.861	0.657	intron	GRK5		1.12e-29
Heart-Cardio:Skeletal-Musc:Smooth-Musc	chr3	14564094	14564246	4592521	4592528	chr3:14564094-14564246	7CpGs	152bp	0.196	0.847	0.651	intron	GRIP2		2.27e-31
Heart-Cardio:Skeletal-Musc:Smooth-Musc	chr13	103353210	103353269	19209888	19209894	chr13:103353210-103353269	6CpGs	59bp	0.246	0.895	0.649	Intergenic	METTL21C		0
Heart-Cardio:Skeletal-Musc:Smooth-Musc	chr12	109182411	109182584	18187039	18187044	chr12:109182411-109182584	5CpGs	173bp	0.243	0.88	0.637	exon	SSH1		1.04e-31
Heart-Cardio:Skeletal-Musc:Smooth-Musc	chr7	139596699	139596860	11846505	11846510	chr7:139596699-139596860	5CpGs	161bp	0.217	0.846	0.629	intron	TBXAS1		5.36e-38
Heart-Cardio:Skeletal-Musc:Smooth-Musc	chr3	194577074	194577479	6016119	6016127	chr3:194577074-194577479	8CpGs	405bp	0.265	0.872	0.607	Intergenic	LOC100507391		6.09e-32
Heart-Cardio:Skeletal-Musc:Smooth-Musc	chr3	62082777	62083170	5023966	5023977	chr3:62082777-62083170	11CpGs	393bp	0.291	0.891	0.6	intron	PTPRG		1.58e-40
Heart-Cardio:Skeletal-Musc:Smooth-Musc	chr3	75428327	75428519	5131661	5131667	chr3:75428327-75428519	6CpGs	192bp	0.232	0.818	0.586	Intergenic	FAM86DP		2.66e-34
Heart-Cardio:Skeletal-Musc:Smooth-Musc	chr4	169561224	169561409	7345637	7345645	chr4:169561224-169561409	8CpGs	185bp	0.33	0.915	0.585	intron	PALLD		2.83e-38
Heart-Cardio:Skeletal-Musc:Smooth-Musc	chr17	74127093	74127503	23166609	23166628	chr17:74127093-74127503	19CpGs	410bp	0.263	0.833	0.57	Intergenic	RNF157-AS1		0
Heart-Cardio:Skeletal-Musc:Smooth-Musc	chr1	6125551	6125712	134551	134557	chr1:6125551-6125712	6CpGs	161bp	0.281	0.848	0.567	intron	KCNAB2		0
Heart-Cardio:Skeletal-Musc:Smooth-Musc	chr1	208568164	208568369	1877700	1877706	chr1:208568164-208568369	6CpGs	205bp	0.28	0.824	0.544	Intergenic	PLXNA2		0
Heart-Cardio:Skeletal-Musc:Smooth-Musc	chr2	64567904	64568182	2905656	2905661	chr2:64567904-64568182	5CpGs	278bp	0.318	0.851	0.533	Intergenic	LGALSL		6.94e-41
Heart-Cardio:Skeletal-Musc:Smooth-Musc	chr1	229999401	229999489	2081296	2081301	chr1:229999401-229999489	5CpGs	88bp	0.344	0.87	0.526	Intergenic	GALNT2		0
Heart-Cardio:Skeletal-Musc:Smooth-Musc	chr5	34042976	34043141	7862966	7862971	chr5:34042976-34043141	5CpGs	165bp	0.354	0.875	0.521	exon	C1QTNF3		1.79e-25
Heart-Cardio:Skeletal-Musc:Smooth-Musc	chr18	34026119	34026264	23627149	23627155	chr18:34026119-34026264	6CpGs	145bp	0.323	0.843	0.52	intron	FHOD3		0
Heart-Cardio:Skeletal-Musc:Smooth-Musc	chr12	94659279	94659540	18059579	18059585	chr12:94659279-94659540	6CpGs	261bp	0.321	0.836	0.515	intron	PLXNC1		0
Heart-Cardio:Skeletal-Musc:Smooth-Musc	chr11	54735019	54735982	16462611	16462622	chr11:54735019-54735982	11CpGs	963bp	0.39	0.682	0.292	Intergenic	TRIM48		1.68e-44
Heart-Fibro	chr2	236526611	236526802	4330311	4330320	chr2:236526611-236526802	9CpGs	191bp	0.0363	0.919	0.8827	intron	AGAP1		7.07e-27
Heart-Fibro	chr1	20355843	20355900	364233	364238	chr1:20355843-20355900	5CpGs	57bp	0.0404	0.923	0.8826	Intergenic	PLA2G5		6.91e-28
Heart-Fibro	chr6	169567777	169568065	10505013	10505031	chr6:169567777-169568065	18CpGs	288bp	0.0316	0.893	0.8614	Intergenic	THBS2		0
Heart-Fibro	chr8	140847540	140847722	13284237	13284251	chr8:140847540-140847722	14CpGs	182bp	0.0807	0.94	0.8593	intron	TRAPPC9		2.04e-35
Heart-Fibro	chr21	27223171	27223269	25896462	25896468	chr21:27223171-27223269	6CpGs	98bp	0.0619	0.916	0.8541	Intergenic	ATP5J		0
Heart-Fibro	chr6	169568859	169569140	10505066	10505080	chr6:169568859-169569140	14CpGs	281bp	0.0501	0.89	0.8399	Intergenic	THBS2		2.25e-28
Heart-Fibro	chr16	55010895	55010997	21713712	21713722	chr16:55010895-55010997	10CpGs	102bp	0.102	0.92	0.818	Intergenic	IRX5		6.66e-29
Heart-Fibro	chr20	11969797	11969966	25194051	25194057	chr20:11969797-11969966	6CpGs	169bp	0.105	0.923	0.818	Intergenic	BTBD3		4.32e-40
Heart-Fibro	chr4	17083666	17084168	6315564	6315572	chr4:17083666-17084168	8CpGs	502bp	0.0816	0.895	0.8134	Intergenic	LDB2		3.18e-40
Heart-Fibro	chr17	10810563	10810874	22390185	22390192	chr17:10810563-10810874	7CpGs	311bp	0.0774	0.885	0.8076	Intergenic	PIRT		0
Heart-Fibro	chr13	47760131	47760255	18825161	18825166	chr13:47760131-47760255	5CpGs	124bp	0.0464	0.854	0.8076	Intergenic	HTR2A		0
Heart-Fibro	chr21	41033887	41034083	26039928	26039935	chr21:41033887-41034083	7CpGs	196bp	0.148	0.936	0.788	exon	B3GALT5		0
Heart-Fibro	chr8	49110226	49110402	12598942	12598947	chr8:49110226-49110402	5CpGs	176bp	0.0683	0.83	0.7617	Intergenic	UBE2V2		1.54e-43
Heart-Fibro	chr10	80492603	80492845	15389372	15389377	chr10:80492603-80492845	5CpGs	242bp	0.129	0.888	0.759	Intergenic	ZMIZ1-AS1		0
Heart-Fibro	chr16	72939959	72940108	21908600	21908607	chr16:72939959-72940108	7CpGs	149bp	0.2	0.946	0.746	intron	ZFHX3		0
Heart-Fibro	chr7	84762303	84762819	11383790	11383796	chr7:84762303-84762819	6CpGs	516bp	0.131	0.876	0.745	Intergenic	SEMA3D		0
Heart-Fibro	chr7	4038381	4038774	10629010	10629020	chr7:4038381-4038774	10CpGs	393bp	0.199	0.933	0.734	intron	SDK1		0
Heart-Fibro	chr1	198237636	198237874	1770520	1770526	chr1:198237636-198237874	6CpGs	238bp	0.242	0.952	0.71	intron	NEK7		0
Heart-Fibro	chr22	46694698	46695638	26654959	26654988	chr22:46694698-46695638	29CpGs	940bp	0.246	0.949	0.703	intron	GTSE1		0
Heart-Fibro	chr7	35569892	35570086	10920719	10920728	chr7:35569892-35570086	9CpGs	194bp	0.225	0.916	0.691	Intergenic	HERPUD2		0
Heart-Fibro	chr17	3671806	3671944	22266930	22266937	chr17:3671806-3671944	7CpGs	138bp	0.236	0.919	0.683	intron	ITGAE		0
Heart-Fibro	chr16	940791	941095	21119644	21119655	chr16:940791-941095	11CpGs	304bp	0.225	0.883	0.658	intron	LMF1		0
Heart-Fibro	chr19	3012448	3012865	24123466	24123479	chr19:3012448-3012865	13CpGs	417bp	0.254	0.905	0.651	intron	TLE2		0
Heart-Fibro	chr16	22016090	22017369	21448052	21448062	chr16:22016090-22017369	10CpGs	1279bp	0.232	0.879	0.647	Intergenic	C16orf52,PDZD9		0
Heart-Fibro	chr2	24475040	24476123	2539038	2539044	chr2:24475040-24476123	6CpGs	1083bp	0.303	0.902	0.599	exon,intron	ITSN2		0
Kidney-Ep	chr18	42290985	42291186	23677934	23677941	chr18:42290985-42291186	7CpGs	201bp	0.0667	0.936	0.8693	intron	SETBP1		0
Kidney-Ep	chr3	125062531	125062913	5443503	5443513	chr3:125062531-125062913	10CpGs	382bp	0.0769	0.941	0.8641	intron	ZNF148		0
Kidney-Ep	chr13	96085429	96085970	19138089	19138104	chr13:96085429-96085970	15CpGs	541bp	0.0712	0.914	0.8428	promoter-TSS	CLDN10		0
Kidney-Ep	chr2	99302337	99302637	3189590	3189596	chr2:99302337-99302637	6CpGs	300bp	0.0962	0.925	0.8288	intron	MGAT4A		0
Kidney-Ep	chr16	12609458	12609724	21328929	21328938	chr16:12609458-12609724	9CpGs	266bp	0.0842	0.911	0.8268	intron	SNX29		0
Kidney-Ep	chr5	130707029	130707674	8528446	8528452	chr5:130707029-130707674	6CpGs	645bp	0.0912	0.903	0.8118	intron	CDC42SE2		0
Kidney-Ep	chr7	12583963	12584063	10728161	10728166	chr7:12583963-12584063	5CpGs	100bp	0.0896	0.882	0.7924	Intergenic	SCIN		0
Kidney-Ep	chr7	87640622	87640842	11400229	11400238	chr7:87640622-87640842	9CpGs	220bp	0.149	0.936	0.787	intron	ADAM22		0
Kidney-Ep	chr5	74826137	74826703	8150608	8150615	chr5:74826137-74826703	7CpGs	566bp	0.203	0.969	0.766	intron	POLK		0
Kidney-Ep	chr11	939169	939468	16011669	16011674	chr11:939169-939468	5CpGs	299bp	0.173	0.939	0.766	intron	AP2A2		0
Kidney-Ep	chrY	16487057	16487297	28129136	28129144	chrY:16487057-16487297	8CpGs	240bp	0.133	0.889	0.756	Intergenic	NLGN4Y		0
Kidney-Ep	chr19	8064907	8065003	24250269	24250275	chr19:8064907-8065003	6CpGs	96bp	0.15	0.901	0.751	intron	ELAVL1		0
Kidney-Ep	chr4	28642378	28642648	6402206	6402223	chr4:28642378-28642648	17CpGs	270bp	0.152	0.898	0.746	Intergenic	MIR4275		0
Kidney-Ep	chr1	70661377	70661571	931952	931960	chr1:70661377-70661571	8CpGs	194bp	0.221	0.966	0.745	intron	LRRC40		0
Kidney-Ep	chr8	68323403	68323481	12750304	12750310	chr8:68323403-68323481	6CpGs	78bp	0.173	0.916	0.743	Intergenic	ARFGEF1		0
Kidney-Ep	chr7	8175827	8176181	10701314	10701324	chr7:8175827-8176181	10CpGs	354bp	0.181	0.921	0.74	intron	ICA1		0
Kidney-Ep	chr5	112953981	112954101	8409097	8409103	chr5:112953981-112954101	6CpGs	120bp	0.214	0.934	0.72	Intergenic	YTHDC2		0
Kidney-Ep	chr3	192778355	192778486	5994131	5994138	chr3:192778355-192778486	7CpGs	131bp	0.204	0.91	0.706	Intergenic	MB21D2		0
Kidney-Ep	chr6	149868192	149868429	10276676	10276691	chr6:149868192-149868429	15CpGs	237bp	0.244	0.938	0.694	Intergenic	PPIL4		0
Kidney-Ep	chr10	972671	972945	14649832	14649843	chr10:972671-972945	11CpGs	274bp	0.241	0.918	0.677	intron	LARP4B		0
Kidney-Ep	chr11	35515942	35516177	16329388	16329405	chr11:35515942-35516177	17CpGs	235bp	0.291	0.949	0.658	intron	PAMR1		0
Kidney-Ep	chr10	135120066	135120641	15974544	15974565	chr10:135120066-135120641	21CpGs	575bp	0.268	0.913	0.645	intron	TUBGCP2		0
Kidney-Ep	chr10	99251294	99251664	15553805	15553814	chr10:99251294-99251664	9CpGs	370bp	0.295	0.936	0.641	intron	MMS19		0
Kidney-Ep	chr4	129735232	129735504	7072977	7072982	chr4:129735232-129735504	5CpGs	272bp	0.333	0.958	0.625	intron	PHF17		0
Kidney-Ep	chr16	72038677	72039042	21900277	21900285	chr16:72038677-72039042	8CpGs	365bp	0.318	0.902	0.584	Intergenic	DHODH		0
Liver-Hep	chr10	47373114	47373495	15109972	15109984	chr10:47373114-47373495	12CpGs	381bp	0.0152	0.932	0.9168	Intergenic	FAM35DP		0
Liver-Hep	chr1	9614272	9614521	198193	198202	chr1:9614272-9614521	9CpGs	249bp	0.042	0.952	0.91	intron	SLC25A33		0
Liver-Hep	chr6	160500588	160501052	10393342	10393363	chr6:160500588-160501052	21CpGs	464bp	0.0405	0.949	0.9085	intron	IGF2R		0
Liver-Hep	chr6	134297765	134297909	10153037	10153043	chr6:134297765-134297909	6CpGs	144bp	0.0541	0.961	0.9069	intron	TBPL1		0
Liver-Hep	chr22	18214095	18214170	26199830	26199836	chr22:18214095-18214170	6CpGs	75bp	0.0643	0.962	0.8977	TTS	BCL2L13		0
Liver-Hep	chr14	35227700	35228450	19496504	19496519	chr14:35227700-35228450	15CpGs	750bp	0.0516	0.945	0.8934	intron	BAZ1A		0
Liver-Hep	chr2	231385134	231385378	4260046	4260053	chr2:231385134-231385378	7CpGs	244bp	0.0413	0.93	0.8887	intron	SP100		0
Liver-Hep	chr15	91194697	91194834	20962240	20962247	chr15:91194697-91194834	7CpGs	137bp	0.0543	0.942	0.8877	Intergenic	BLM		0
Liver-Hep	chr4	110434478	110434728	6943418	6943429	chr4:110434478-110434728	11CpGs	250bp	0.0777	0.965	0.8873	intron	SEC24B		0
Liver-Hep	chr4	3105910	3106021	6142997	6143005	chr4:3105910-3106021	8CpGs	111bp	0.0569	0.943	0.8861	intron	HTT		0
Liver-Hep	chr15	41549503	41550185	20439074	20439086	chr15:41549503-41550185	12CpGs	682bp	0.0607	0.928	0.8673	intron	CHP1		0
Liver-Hep	chr17	79984007	79984372	23305340	23305354	chr17:79984007-79984372	14CpGs	365bp	0.0688	0.936	0.8672	intron	LRRC45		0
Liver-Hep	chr10	99062257	99062594	15550344	15550352	chr10:99062257-99062594	8CpGs	337bp	0.0691	0.933	0.8639	Intergenic	ARHGAP19		0
Liver-Hep	chr9	133474347	133474507	14451139	14451147	chr9:133474347-133474507	8CpGs	160bp	0.0831	0.941	0.8579	intron	FUBP3		0
Liver-Hep	chr20	32995984	32996958	25376712	25376722	chr20:32995984-32996958	10CpGs	974bp	0.0804	0.935	0.8546	intron	ITCH		0
Liver-Hep	chr9	26907260	26907310	13608113	13608119	chr9:26907260-26907310	6CpGs	50bp	0.107	0.959	0.852	intron	PLAA		0
Liver-Hep	chr19	45446080	45446265	24802845	24802854	chr19:45446080-45446265	9CpGs	185bp	0.0463	0.895	0.8487	intron	APOC4-APOC2		0
Liver-Hep	chr5	32229751	32229932	7847718	7847725	chr5:32229751-32229932	7CpGs	181bp	0.0893	0.936	0.8467	exon	MTMR12		0
Liver-Hep	chr6	37114490	37114948	9482827	9482836	chr6:37114490-37114948	9CpGs	458bp	0.103	0.943	0.84	Intergenic	PIM1		0
Liver-Hep	chr7	74124285	74124759	11287216	11287223	chr7:74124285-74124759	7CpGs	474bp	0.0787	0.914	0.8353	intron	GTF2I		0
Liver-Hep	chr3	52245330	52245717	4928421	4928438	chr3:52245330-52245717	17CpGs	387bp	0.126	0.954	0.828	exon	ALAS1		0
Liver-Hep	chr16	67805212	67805664	21837043	21837057	chr16:67805212-67805664	14CpGs	452bp	0.142	0.955	0.813	intron	RANBP10		0
Liver-Hep	chr17	80440933	80441177	23320048	23320057	chr17:80440933-80441177	9CpGs	244bp	0.127	0.932	0.805	exon	NARF		0
Liver-Hep	chr15	40959187	40959313	20428993	20429002	chr15:40959187-40959313	9CpGs	126bp	0.154	0.955	0.801	Intergenic	LOC100505648		0
Liver-Hep	chr12	112014821	112015139	18228363	18228375	chr12:112014821-112015139	12CpGs	318bp	0.192	0.959	0.767	intron	ATXN2		0
Lung-Ep-Alveo	chr16	22363430	22363835	21452814	21452825	chr16:22363430-22363835	11CpGs	405bp	0.0486	0.957	0.9084	intron	CDR2		0
Lung-Ep-Alveo	chr15	42027356	42027926	20447511	20447525	chr15:42027356-42027926	14CpGs	570bp	0.0348	0.941	0.9062	intron	MGA		0
Lung-Ep-Alveo	chr20	13790372	13791033	25206866	25206872	chr20:13790372-13791033	6CpGs	661bp	0.0271	0.931	0.9039	intron	NDUFAF5		0
Lung-Ep-Alveo	chr16	678028	678174	21108455	21108468	chr16:678028-678174	13CpGs	146bp	0.0279	0.915	0.8871	exon	RAB40C		0
Lung-Ep-Alveo	chr6	138883706	138884002	10192889	10192899	chr6:138883706-138884002	10CpGs	296bp	0.053	0.939	0.886	intron	NHSL1		0
Lung-Ep-Alveo	chr12	749800	750838	17284811	17284826	chr12:749800-750838	15CpGs	1038bp	0.0542	0.934	0.8798	intron	NINJ2		0
Lung-Ep-Alveo	chr4	103637380	103638408	6899986	6899993	chr4:103637380-103638408	7CpGs	1028bp	0.0585	0.921	0.8625	intron	MANBA		0
Lung-Ep-Alveo	chr11	70372606	70372794	16694576	16694584	chr11:70372606-70372794	8CpGs	188bp	0.0428	0.899	0.8562	intron	SHANK2		0
Lung-Ep-Alveo	chr1	244823723	244823818	2232530	2232537	chr1:244823723-244823818	7CpGs	95bp	0.105	0.96	0.855	intron	DESI2		0
Lung-Ep-Alveo	chr2	73723864	73724126	2994246	2994251	chr2:73723864-73724126	5CpGs	262bp	0.0885	0.942	0.8535	intron	ALMS1		0
Lung-Ep-Alveo	chr15	57626002	57626445	20585814	20585821	chr15:57626002-57626445	7CpGs	443bp	0.0584	0.91	0.8516	Intergenic	LOC283663		0
Lung-Ep-Alveo	chr22	46109795	46110258	26642203	26642210	chr22:46109795-46110258	7CpGs	463bp	0.0837	0.931	0.8473	intron	ATXN10		0
Lung-Ep-Alveo	chr6	151583157	151583386	10298868	10298877	chr6:151583157-151583386	9CpGs	229bp	0.0853	0.93	0.8447	intron	AKAP12		0
Lung-Ep-Alveo	chr19	4111120	4111727	24157806	24157822	chr19:4111120-4111727	16CpGs	607bp	0.102	0.945	0.843	intron	MAP2K2		0
Lung-Ep-Alveo	chr2	203154129	203154747	4020328	4020336	chr2:203154129-203154747	8CpGs	618bp	0.0864	0.929	0.8426	intron	NOP58		0
Lung-Ep-Alveo	chr2	160086171	160086572	3707741	3707753	chr2:160086171-160086572	12CpGs	401bp	0.0805	0.917	0.8365	exon	TANC1		0
Lung-Ep-Alveo	chr14	96790748	96790915	20040072	20040078	chr14:96790748-96790915	6CpGs	167bp	0.131	0.958	0.827	intron	ATG2B		0
Lung-Ep-Alveo	chr2	85883844	85885025	3085919	3085931	chr2:85883844-85885025	12CpGs	1181bp	0.0985	0.923	0.8245	TTS	SFTPB		0
Lung-Ep-Alveo	chr2	85885695	85886437	3085936	3085950	chr2:85885695-85886437	14CpGs	742bp	0.132	0.952	0.82	exon	SFTPB		0
Lung-Ep-Alveo	chr5	61757253	61757581	8044130	8044135	chr5:61757253-61757581	5CpGs	328bp	0.12	0.936	0.816	intron	IPO11		0
Lung-Ep-Alveo	chr17	5333679	5334450	22300383	22300392	chr17:5333679-5334450	9CpGs	771bp	0.143	0.933	0.79	TTS,intron	RPAIN		0
Lung-Ep-Alveo	chr7	148858762	148859335	11931956	11931963	chr7:148858762-148859335	7CpGs	573bp	0.162	0.945	0.783	intron	ZNF398		0
Lung-Ep-Alveo	chr17	55071173	55071657	22921830	22921836	chr17:55071173-55071657	6CpGs	484bp	0.151	0.931	0.78	intron	SCPEP1		0
Lung-Ep-Alveo	chr1	28855995	28856510	497325	497330	chr1:28855995-28856510	5CpGs	515bp	0.172	0.91	0.738	intron	RCC1		4.63e-33
Lung-Ep-Alveo	chr2	112626889	112627842	3323959	3323976	chr2:112626889-112627842	17CpGs	953bp	0.247	0.954	0.707	intron	ANAPC1		0
Lung-Ep-Alveo:Lung-Ep-Bron	chr9	125983841	125984260	14327406	14327411	chr9:125983841-125984260	5CpGs	419bp	0.0453	0.91	0.8647	intron	STRBP		2.63e-38
Lung-Ep-Alveo:Lung-Ep-Bron	chr2	232113287	232113349	4269560	4269565	chr2:232113287-232113349	5CpGs	62bp	0.0803	0.944	0.8637	intron	ARMC9		0
Lung-Ep-Alveo:Lung-Ep-Bron	chr6	31189950	31190176	9395066	9395074	chr6:31189950-31190176	8CpGs	226bp	0.0669	0.891	0.8241	Intergenic	HCG27		1.12e-44
Lung-Ep-Alveo:Lung-Ep-Bron	chr14	87899146	87899413	19936694	19936699	chr14:87899146-87899413	5CpGs	267bp	0.0925	0.912	0.8195	Intergenic	LOC283585		3.43e-37
Lung-Ep-Alveo:Lung-Ep-Bron	chr15	25863109	25863714	20271224	20271235	chr15:25863109-25863714	11CpGs	605bp	0.05	0.85	0.8	Intergenic	UBE3A		0
Lung-Ep-Alveo:Lung-Ep-Bron	chr8	111833914	111834224	13061278	13061284	chr8:111833914-111834224	6CpGs	310bp	0.11	0.909	0.799	Intergenic	KCNV1		0
Lung-Ep-Alveo:Lung-Ep-Bron	chr20	60485351	60485445	25722249	25722254	chr20:60485351-60485445	5CpGs	94bp	0.0675	0.865	0.7975	exon,intron	CDH4		5.62e-27
Lung-Ep-Alveo:Lung-Ep-Bron	chr1	71656617	71656874	939006	939011	chr1:71656617-71656874	5CpGs	257bp	0.0725	0.866	0.7935	intron	ZRANB2-AS2		3.79e-41
Lung-Ep-Alveo:Lung-Ep-Bron	chr1	44303413	44303983	693384	693397	chr1:44303413-44303983	13CpGs	570bp	0.16	0.937	0.777	intron	ST3GAL3		0
Lung-Ep-Alveo:Lung-Ep-Bron	chr11	75948297	75948529	16766399	16766405	chr11:75948297-75948529	6CpGs	232bp	0.134	0.905	0.771	Intergenic	WNT11		0
Lung-Ep-Alveo:Lung-Ep-Bron	chr9	88836212	88836390	13973745	13973750	chr9:88836212-88836390	5CpGs	178bp	0.0754	0.846	0.7706	exon	C9orf153		5.72e-34
Lung-Ep-Alveo:Lung-Ep-Bron	chr15	66025603	66026594	20677654	20677668	chr15:66025603-66026594	14CpGs	991bp	0.12	0.888	0.768	intron	DENND4A		2.8e-45
Lung-Ep-Alveo:Lung-Ep-Bron	chr1	28854250	28854590	497280	497292	chr1:28854250-28854590	12CpGs	340bp	0.18	0.939	0.759	intron	RCC1		0
Lung-Ep-Alveo:Lung-Ep-Bron	chr8	134602104	134602204	13233151	13233158	chr8:134602104-134602204	7CpGs	100bp	0.164	0.914	0.75	Intergenic	ST3GAL1		9.23e-30
Lung-Ep-Alveo:Lung-Ep-Bron	chr9	31633242	31633447	13637282	13637289	chr9:31633242-31633447	7CpGs	205bp	0.0869	0.827	0.7401	Intergenic	ACO1		0
Lung-Ep-Alveo:Lung-Ep-Bron	chr6	121423085	121423311	10066266	10066271	chr6:121423085-121423311	5CpGs	226bp	0.201	0.933	0.732	intron	C6orf170		5.21e-36
Lung-Ep-Alveo:Lung-Ep-Bron	chr16	18655911	18656419	21408105	21408116	chr16:18655911-18656419	11CpGs	508bp	0.123	0.853	0.73	Intergenic	ABCC6P1		0
Lung-Ep-Alveo:Lung-Ep-Bron	chr4	813142	813320	6087212	6087219	chr4:813142-813320	7CpGs	178bp	0.0986	0.821	0.7224	intron	CPLX1		0
Lung-Ep-Alveo:Lung-Ep-Bron	chr3	53161967	53162112	4942714	4942720	chr3:53161967-53162112	6CpGs	145bp	0.227	0.939	0.712	intron	RFT1		6.29e-34
Lung-Ep-Alveo:Lung-Ep-Bron	chr4	96521671	96522311	6855861	6855868	chr4:96521671-96522311	7CpGs	640bp	0.196	0.89	0.694	Intergenic	UNC5C		0
Lung-Ep-Alveo:Lung-Ep-Bron	chr3	125617768	125618204	5450111	5450120	chr3:125617768-125618204	9CpGs	436bp	0.209	0.893	0.684	Intergenic	FAM86JP		1.36e-24
Lung-Ep-Alveo:Lung-Ep-Bron	chr7	156903523	156903917	12049810	12049819	chr7:156903523-156903917	9CpGs	394bp	0.185	0.837	0.652	Intergenic	UBE3C		0
Lung-Ep-Alveo:Lung-Ep-Bron	chr5	55228853	55229538	7995782	7995795	chr5:55228853-55229538	13CpGs	685bp	0.266	0.912	0.646	Intergenic	IL6ST		1.96e-28
Lung-Ep-Alveo:Lung-Ep-Bron	chr7	66074579	66074814	11182246	11182251	chr7:66074579-66074814	5CpGs	235bp	0.249	0.883	0.634	Intergenic	KCTD7		6.8e-39
Lung-Ep-Alveo:Lung-Ep-Bron	chr7	155189643	155189744	12021110	12021115	chr7:155189643-155189744	5CpGs	101bp	0.282	0.859	0.577	Intergenic	EN2		1.05e-32
Lung-Ep-Bron	chr6	151417788	151418368	10296608	10296617	chr6:151417788-151418368	9CpGs	580bp	0.0285	0.917	0.8885	intron	MTHFD1L		1.8e-40
Lung-Ep-Bron	chr16	23408418	23408837	21464278	21464284	chr16:23408418-23408837	6CpGs	419bp	0.0506	0.926	0.8754	intron	COG7		0
Lung-Ep-Bron	chr1	8051177	8051743	171797	171810	chr1:8051177-8051743	13CpGs	566bp	0.089	0.954	0.865	Intergenic	PARK7		1.23e-35
Lung-Ep-Bron	chr5	53433340	53434106	7980235	7980241	chr5:53433340-53434106	6CpGs	766bp	0.053	0.895	0.842	intron	ARL15		1.24e-28
Lung-Ep-Bron	chr17	8209419	8209554	22352384	22352389	chr17:8209419-8209554	5CpGs	135bp	0.0605	0.901	0.8405	Intergenic	ARHGEF15		9.45e-29
Lung-Ep-Bron	chr8	26293472	26293784	12406966	12406973	chr8:26293472-26293784	7CpGs	312bp	0.0857	0.919	0.8333	Intergenic	BNIP3L		1.23e-36
Lung-Ep-Bron	chr17	64274922	64275068	23035078	23035085	chr17:64274922-64275068	7CpGs	146bp	0.105	0.937	0.832	Intergenic	PRKCA		0
Lung-Ep-Bron	chr17	56027572	56027664	22934530	22934536	chr17:56027572-56027664	6CpGs	92bp	0.109	0.94	0.831	intron	CUEDC1		5.95e-38
Lung-Ep-Bron	chr5	132231880	132232257	8543824	8543830	chr5:132231880-132232257	6CpGs	377bp	0.0544	0.878	0.8236	exon	AFF4		0
Lung-Ep-Bron	chr17	64571956	64572373	23038692	23038699	chr17:64571956-64572373	7CpGs	417bp	0.124	0.946	0.822	intron	PRKCA		4.98e-41
Lung-Ep-Bron	chr11	120077845	120078074	17112673	17112682	chr11:120077845-120078074	9CpGs	229bp	0.107	0.926	0.819	Intergenic	OAF		0
Lung-Ep-Bron	chr8	59583884	59584024	12684130	12684136	chr8:59583884-59584024	6CpGs	140bp	0.0482	0.867	0.8188	Intergenic	NSMAF		1.32e-38
Lung-Ep-Bron	chr2	62030600	62030689	2884220	2884225	chr2:62030600-62030689	5CpGs	89bp	0.122	0.934	0.812	Intergenic	FAM161A		0
Lung-Ep-Bron	chr21	33872620	33873118	25953947	25953955	chr21:33872620-33873118	8CpGs	498bp	0.12	0.927	0.807	intron	EVA1C		0
Lung-Ep-Bron	chr3	132200711	132201465	5526114	5526121	chr3:132200711-132201465	7CpGs	754bp	0.131	0.938	0.807	exon	DNAJC13		0
Lung-Ep-Bron	chr8	72266612	72267207	12780100	12780108	chr8:72266612-72267207	8CpGs	595bp	0.0986	0.9	0.8014	intron	EYA1		4.9e-34
Lung-Ep-Bron	chr1	78986213	78986896	983402	983407	chr1:78986213-78986896	5CpGs	683bp	0.0578	0.858	0.8002	intron	PTGFR		0
Lung-Ep-Bron	chr14	51061096	51061694	19606679	19606688	chr14:51061096-51061694	9CpGs	598bp	0.136	0.927	0.791	intron	ATL1		1.33e-40
Lung-Ep-Bron	chr18	44084653	44084850	23694496	23694501	chr18:44084653-44084850	5CpGs	197bp	0.0582	0.842	0.7838	intron	LOXHD1		0
Lung-Ep-Bron	chr3	147749806	147750025	5647130	5647136	chr3:147749806-147750025	6CpGs	219bp	0.0571	0.827	0.7699	Intergenic	ZIC1		0
Lung-Ep-Bron	chr8	72269986	72270117	12780124	12780129	chr8:72269986-72270117	5CpGs	131bp	0.106	0.869	0.763	intron	EYA1		0
Lung-Ep-Bron	chr16	56799917	56800896	21731847	21731858	chr16:56799917-56800896	11CpGs	979bp	0.156	0.914	0.758	intron	NUP93		0
Lung-Ep-Bron	chr17	53331547	53331841	22907034	22907043	chr17:53331547-53331841	9CpGs	294bp	0.157	0.913	0.756	Intergenic	HLF		0
Lung-Ep-Bron	chr7	64711787	64711973	11164808	11164819	chr7:64711787-64711973	11CpGs	186bp	0.0895	0.842	0.7525	Intergenic	ZNF92		0
Lung-Ep-Bron	chr1	44305551	44306420	693409	693424	chr1:44305551-44306420	15CpGs	869bp	0.27	0.934	0.664	intron	ST3GAL3		1.51e-39
Neuron	chr7	127670469	127670635	11725179	11725194	chr7:127670469-127670635	15CpGs	166bp	0.0808	0.93	0.8492	exon	LRRC4		0
Neuron	chr1	229476664	229476936	2075025	2075044	chr1:229476664-229476936	19CpGs	272bp	0.143	0.937	0.794	intron	CCSAP		0
Neuron	chr19	18313277	18313355	24455988	24455994	chr19:18313277-18313355	6CpGs	78bp	0.142	0.915	0.773	exon,intron	RAB3A		0
Neuron	chr2	210526620	210527069	4086385	4086391	chr2:210526620-210527069	6CpGs	449bp	0.145	0.91	0.765	intron	MAP2		0
Neuron	chr1	156388230	156388344	1453236	1453241	chr1:156388230-156388344	5CpGs	114bp	0.197	0.94	0.743	intron	C1orf61		0
Neuron	chr19	14314665	14314865	24375969	24375981	chr19:14314665-14314865	12CpGs	200bp	0.19	0.925	0.735	intron	LPHN1		0
Neuron	chr1	151684072	151684272	1390532	1390541	chr1:151684072-151684272	9CpGs	200bp	0.152	0.88	0.728	intron	CELF3		0
Neuron	chr19	5121264	5121838	24185645	24185668	chr19:5121264-5121838	23CpGs	574bp	0.222	0.946	0.724	intron	KDM4B		0
Neuron	chr2	85658366	85658996	3082132	3082140	chr2:85658366-85658996	8CpGs	630bp	0.174	0.891	0.717	Intergenic	SH2D6		8.33e-42
Neuron	chr2	51254072	51254314	2801748	2801757	chr2:51254072-51254314	9CpGs	242bp	0.217	0.923	0.706	intron	NRXN1		0
Neuron	chr9	132998165	132998235	14444746	14444752	chr9:132998165-132998235	6CpGs	70bp	0.215	0.905	0.69	intron	NCS1		0
Neuron	chr22	18838908	18839122	26211376	26211385	chr22:18838908-18839122	9CpGs	214bp	0.114	0.801	0.687	Intergenic	DGCR6		0
Neuron	chr19	11466793	11467057	24317533	24317538	chr19:11466793-11467057	5CpGs	264bp	0.194	0.866	0.672	intron	LPPR2		0
Neuron	chr1	2315599	2316184	62813	62833	chr1:2315599-2316184	20CpGs	585bp	0.268	0.926	0.658	intron	MORN1		0
Neuron	chr18	13374254	13374752	23481828	23481838	chr18:13374254-13374752	10CpGs	498bp	0.28	0.927	0.647	intron	LDLRAD4		0
Neuron	chr17	43177214	43177274	22789131	22789137	chr17:43177214-43177274	6CpGs	60bp	0.318	0.963	0.645	intron	NMT1		0
Neuron	chr11	1301635	1301926	16020962	16020978	chr11:1301635-1301926	16CpGs	291bp	0.276	0.921	0.645	intron	TOLLIP		0
Neuron	chr7	44427912	44428239	10999174	10999180	chr7:44427912-44428239	6CpGs	327bp	0.29	0.932	0.642	intron	NUDCD3		0
Neuron	chr17	78442716	78442800	23259721	23259728	chr17:78442716-78442800	7CpGs	84bp	0.249	0.891	0.642	exon	NPTX1		0
Neuron	chr5	145986293	145986488	8688971	8688979	chr5:145986293-145986488	8CpGs	195bp	0.292	0.92	0.628	intron	PPP2R2B		0
Neuron	chr9	43425711	43426476	13758564	13758577	chr9:43425711-43426476	13CpGs	765bp	0.255	0.881	0.626	Intergenic	SPATA31A6		0
Neuron	chr16	2151613	2152293	21163134	21163168	chr16:2151613-2152293	34CpGs	680bp	0.316	0.932	0.616	intron	PKD1		0
Neuron	chr17	56402890	56403056	22939558	22939566	chr17:56402890-56403056	8CpGs	166bp	0.299	0.903	0.604	exon,intron,promoter-TSS	BZRAP1,BZRAP1-AS1		0
Neuron	chr20	62295856	62296183	25775409	25775418	chr20:62295856-62296183	9CpGs	327bp	0.298	0.892	0.594	intron	RTEL1-TNFRSF6B		0
Neuron	chr22	45343200	45343315	26627825	26627830	chr22:45343200-45343315	5CpGs	115bp	0.358	0.881	0.523	intron	PHF21B		0
Neuron:Oligodend	chr16	72459149	72459742	21904220	21904236	chr16:72459149-72459742	16CpGs	593bp	0.0454	0.942	0.8966	Intergenic	PMFBP1		0
Neuron:Oligodend	chr16	72459785	72460304	21904237	21904260	chr16:72459785-72460304	23CpGs	519bp	0.0698	0.958	0.8882	Intergenic	PMFBP1		0
Neuron:Oligodend	chr3	42190918	42191193	4801661	4801671	chr3:42190918-42191193	10CpGs	275bp	0.0305	0.883	0.8525	exon	TRAK1		0
Neuron:Oligodend	chr18	53014425	53014713	23770683	23770694	chr18:53014425-53014713	11CpGs	288bp	0.0488	0.896	0.8472	intron	TCF4		0
Neuron:Oligodend	chr16	72460443	72460716	21904261	21904268	chr16:72460443-72460716	7CpGs	273bp	0.0985	0.941	0.8425	Intergenic	PMFBP1		0
Neuron:Oligodend	chr16	72462787	72463392	21904298	21904310	chr16:72462787-72463392	12CpGs	605bp	0.107	0.921	0.814	Intergenic	PMFBP1		0
Neuron:Oligodend	chr1	2006859	2007311	52117	52134	chr1:2006859-2007311	17CpGs	452bp	0.101	0.911	0.81	intron	PRKCZ		0
Neuron:Oligodend	chr19	36267294	36267629	24650106	24650113	chr19:36267294-36267629	7CpGs	335bp	0.0972	0.905	0.8078	intron	ARHGAP33		0
Neuron:Oligodend	chr1	243633926	243634392	2220071	2220080	chr1:243633926-243634392	9CpGs	466bp	0.121	0.926	0.805	intron	SDCCAG8		0
Neuron:Oligodend	chr17	26700008	26700187	22554282	22554287	chr17:26700008-26700187	5CpGs	179bp	0.0655	0.87	0.8045	intron	SARM1		0
Neuron:Oligodend	chr8	25542884	25542962	12399475	12399481	chr8:25542884-25542962	6CpGs	78bp	0.107	0.905	0.798	Intergenic	CDCA2		0
Neuron:Oligodend	chrX	70367594	70367840	27359243	27359254	chrX:70367594-70367840	11CpGs	246bp	0.107	0.895	0.788	exon	NLGN3		0
Neuron:Oligodend	chr10	131694675	131694773	15902199	15902212	chr10:131694675-131694773	13CpGs	98bp	0.126	0.892	0.766	intron	EBF3		0
Neuron:Oligodend	chr1	155841960	155842893	1443934	1443942	chr1:155841960-155842893	8CpGs	933bp	0.141	0.907	0.766	intron	SYT11		0
Neuron:Oligodend	chr3	51731038	51731232	4921316	4921325	chr3:51731038-51731232	9CpGs	194bp	0.165	0.928	0.763	intron	TEX264		0
Neuron:Oligodend	chr8	25543136	25543237	12399482	12399492	chr8:25543136-25543237	10CpGs	101bp	0.126	0.879	0.753	Intergenic	CDCA2		0
Neuron:Oligodend	chr11	63451294	63451644	16553829	16553841	chr11:63451294-63451644	12CpGs	350bp	0.176	0.921	0.745	intron	RTN3		0
Neuron:Oligodend	chr7	101723289	101723736	11542546	11542565	chr7:101723289-101723736	19CpGs	447bp	0.164	0.909	0.745	intron	CUX1		0
Neuron:Oligodend	chr12	49578980	49580101	17699922	17699938	chr12:49578980-49580101	16CpGs	1121bp	0.202	0.937	0.735	exon	TUBA1A		0
Neuron:Oligodend	chr8	26446113	26446811	12409071	12409083	chr8:26446113-26446811	12CpGs	698bp	0.153	0.875	0.722	intron	DPYSL2		0
Neuron:Oligodend	chr22	31091742	31092170	26397515	26397521	chr22:31091742-31092170	6CpGs	428bp	0.205	0.907	0.702	intron	OSBP2		0
Neuron:Oligodend	chr3	33683316	33684009	4736532	4736539	chr3:33683316-33684009	7CpGs	693bp	0.231	0.933	0.702	intron	CLASP2		0
Neuron:Oligodend	chr19	51046227	51046366	24931373	24931384	chr19:51046227-51046366	11CpGs	139bp	0.189	0.861	0.672	intron	LRRC4B		0
Neuron:Oligodend	chr6	161677637	161677998	10405529	10405541	chr6:161677637-161677998	12CpGs	361bp	0.283	0.93	0.647	intron	AGPAT4		0
Neuron:Oligodend	chr8	26438745	26439133	12408963	12408970	chr8:26438745-26439133	7CpGs	388bp	0.268	0.915	0.647	intron	DPYSL2		0
Oligodend	chr11	113105700	113105887	17030205	17030219	chr11:113105700-113105887	14CpGs	187bp	0.0172	0.938	0.9208	exon	NCAM1		0
Oligodend	chr11	61404281	61404334	16522975	16522980	chr11:61404281-61404334	5CpGs	53bp	0.026	0.938	0.912	exon	RPLP0P2		0
Oligodend	chr17	58559304	58559432	22966781	22966788	chr17:58559304-58559432	7CpGs	128bp	0.0466	0.945	0.8984	intron	APPBP2		0
Oligodend	chr9	115509635	115509919	14233132	14233138	chr9:115509635-115509919	6CpGs	284bp	0.0359	0.932	0.8961	Intergenic	SNX30		0
Oligodend	chr10	102692483	102692494	15593054	15593060	chr10:102692483-102692494	6CpGs	11bp	0.0737	0.969	0.8953	intron	FAM178A		0
Oligodend	chr18	74722899	74723649	23959012	23959026	chr18:74722899-74723649	14CpGs	750bp	0.0495	0.941	0.8915	intron	MBP		0
Oligodend	chr4	2877658	2877779	6138602	6138608	chr4:2877658-2877779	6CpGs	121bp	0.0649	0.954	0.8891	exon	ADD1		0
Oligodend	chr12	123332891	123333036	18381399	18381407	chr12:123332891-123333036	8CpGs	145bp	0.0234	0.909	0.8856	intron	HIP1R		0
Oligodend	chr18	8639631	8639796	23422514	23422521	chr18:8639631-8639796	7CpGs	165bp	0.0839	0.969	0.8851	TTS	RAB12		0
Oligodend	chr6	17839739	17840027	9256500	9256507	chr6:17839739-17840027	7CpGs	288bp	0.0569	0.933	0.8761	intron	KIF13A		0
Oligodend	chr18	74721791	74721931	23958989	23959001	chr18:74721791-74721931	12CpGs	140bp	0.0688	0.944	0.8752	intron	MBP		0
Oligodend	chr1	229618170	229618509	2077208	2077213	chr1:229618170-229618509	5CpGs	339bp	0.0671	0.935	0.8679	intron	NUP133		0
Oligodend	chr18	74717914	74718427	23958881	23958897	chr18:74717914-74718427	16CpGs	513bp	0.05	0.917	0.867	intron	MBP		0
Oligodend	chr18	74710213	74710376	23958698	23958713	chr18:74710213-74710376	15CpGs	163bp	0.0741	0.935	0.8609	intron	MBP		0
Oligodend	chr14	34257319	34257709	19485021	19485033	chr14:34257319-34257709	12CpGs	390bp	0.0568	0.916	0.8592	intron	NPAS3		0
Oligodend	chr12	120951809	120952171	18338083	18338090	chr12:120951809-120952171	7CpGs	362bp	0.0438	0.902	0.8582	intron	COQ5		0
Oligodend	chr4	185707763	185707951	7479672	7479678	chr4:185707763-185707951	6CpGs	188bp	0.0911	0.943	0.8519	intron	ACSL1		0
Oligodend	chr7	951473	951986	10555141	10555174	chr7:951473-951986	33CpGs	513bp	0.0576	0.908	0.8504	intron	ADAP1		8.94e-38
Oligodend	chr11	604874	605238	15999936	15999956	chr11:604874-605238	20CpGs	364bp	0.112	0.943	0.831	exon,intron	PHRF1		2.16e-30
Oligodend	chr12	125474255	125474587	18423606	18423615	chr12:125474255-125474587	9CpGs	332bp	0.106	0.933	0.827	promoter-TSS	DHX37		3.3e-28
Oligodend	chr3	183517689	183517916	5903535	5903548	chr3:183517689-183517916	13CpGs	227bp	0.132	0.952	0.82	intron	YEATS2		0
Oligodend	chr14	75149176	75149568	19833304	19833312	chr14:75149176-75149568	8CpGs	392bp	0.117	0.921	0.804	intron	KIAA0317		0
Oligodend	chr4	159776363	159776554	7280289	7280294	chr4:159776363-159776554	5CpGs	191bp	0.154	0.956	0.802	intron	FNIP2		2.69e-43
Oligodend	chr18	74710903	74711314	23958731	23958743	chr18:74710903-74711314	12CpGs	411bp	0.133	0.931	0.798	intron	MBP		0
Oligodend	chr18	74713115	74713578	23958776	23958793	chr18:74713115-74713578	17CpGs	463bp	0.161	0.931	0.77	intron	MBP		9.68e-36
Ovary-Ep	chr18	3580863	3581955	23376631	23376649	chr18:3580863-3581955	18CpGs	1092bp	0.0784	0.926	0.8476	intron	DLGAP1		1.97e-37
Ovary-Ep	chr6	30374412	30374808	9382047	9382055	chr6:30374412-30374808	8CpGs	396bp	0.00575	0.833	0.82725	Intergenic	RPP21		1.13e-34
Ovary-Ep	chr17	41407341	41407474	22757032	22757039	chr17:41407341-41407474	7CpGs	133bp	0.103	0.898	0.795	Intergenic	LINC00854		7.03e-39
Ovary-Ep	chr22	47227516	47227746	26668606	26668612	chr22:47227516-47227746	6CpGs	230bp	0.106	0.897	0.791	intron	TBC1D22A		2.25e-22
Ovary-Ep	chr6	32527588	32527757	9416676	9416682	chr6:32527588-32527757	6CpGs	169bp	0.104	0.886	0.782	exon	HLA-DRB6		7.51e-29
Ovary-Ep	chr1	91319920	91320504	1067231	1067238	chr1:91319920-91320504	7CpGs	584bp	0.12	0.899	0.779	Intergenic	BARHL2		4.63e-35
Ovary-Ep	chr15	30783184	30783827	20332025	20332030	chr15:30783184-30783827	5CpGs	643bp	0.138	0.916	0.778	Intergenic	ULK4P1		0
Ovary-Ep	chr1	168194169	168194525	1560059	1560065	chr1:168194169-168194525	6CpGs	356bp	0.135	0.905	0.77	promoter-TSS	SFT2D2		5.93e-26
Ovary-Ep	chr18	3582028	3582727	23376651	23376663	chr18:3582028-3582727	12CpGs	699bp	0.148	0.917	0.769	exon,intron	DLGAP1		2.43e-28
Ovary-Ep	chr7	54901102	54901215	11090316	11090325	chr7:54901102-54901215	9CpGs	113bp	0.125	0.894	0.769	Intergenic	SEC61G		9.18e-26
Ovary-Ep	chr10	131647377	131647544	15901160	15901171	chr10:131647377-131647544	11CpGs	167bp	0.129	0.898	0.769	intron	EBF3		0
Ovary-Ep	chr4	4760872	4761053	6173380	6173389	chr4:4760872-4761053	9CpGs	181bp	0.163	0.924	0.761	Intergenic	MSX1		0
Ovary-Ep	chr15	32808283	32808932	20356428	20356434	chr15:32808283-32808932	6CpGs	649bp	0.174	0.933	0.759	Intergenic	WHAMMP1		1.18e-36
Ovary-Ep	chr18	71680258	71680349	23919269	23919274	chr18:71680258-71680349	5CpGs	91bp	0.111	0.863	0.752	Intergenic	FBXO15		8.46e-31
Ovary-Ep	chr1	206277697	206278426	1856984	1857007	chr1:206277697-206278426	23CpGs	729bp	0.179	0.929	0.75	Intergenic	CTSE		1.54e-27
Ovary-Ep	chr4	3948578	3948903	6161746	6161758	chr4:3948578-3948903	12CpGs	325bp	0.19	0.926	0.736	exon,intron	FAM86EP		2.95e-39
Ovary-Ep	chr9	132048516	132048588	14424991	14424997	chr9:132048516-132048588	6CpGs	72bp	0.231	0.937	0.706	Intergenic	C9orf106		8.66e-26
Ovary-Ep	chr21	37752927	37752973	25999907	25999912	chr21:37752927-37752973	5CpGs	46bp	0.247	0.947	0.7	Intergenic	CHAF1B		0
Ovary-Ep	chr6	107001544	107001852	9954396	9954406	chr6:107001544-107001852	10CpGs	308bp	0.264	0.94	0.676	intron	AIM1		0
Ovary-Ep	chr10	3023582	3023765	14679232	14679242	chr10:3023582-3023765	10CpGs	183bp	0.175	0.85	0.675	Intergenic	PFKP		0
Ovary-Ep	chr3	125643874	125643979	5450632	5450637	chr3:125643874-125643979	5CpGs	105bp	0.24	0.881	0.641	exon	FAM86JP		0
Ovary-Ep	chr18	3363758	3363956	23373585	23373591	chr18:3363758-3363956	6CpGs	198bp	0.252	0.891	0.639	Intergenic	TGIF1		0
Ovary-Ep	chr4	8216134	8216352	6231265	6231274	chr4:8216134-8216352	9CpGs	218bp	0.267	0.904	0.637	exon	SH3TC1		0
Ovary-Ep	chr7	2377989	2378565	10600484	10600498	chr7:2377989-2378565	14CpGs	576bp	0.293	0.927	0.634	Intergenic	EIF3B		0
Ovary-Ep	chr12	132891356	132891480	18527067	18527075	chr12:132891356-132891480	8CpGs	124bp	0.205	0.804	0.599	intron	GALNT9		0
Pancreas-Acinar	chr22	26958816	26958893	26343324	26343329	chr22:26958816-26958893	5CpGs	77bp	0.0241	0.947	0.9229	intron	TPST2		0
Pancreas-Acinar	chr7	130021519	130021681	11757959	11757973	chr7:130021519-130021681	14CpGs	162bp	0.0155	0.933	0.9175	intron	CEP41		0
Pancreas-Acinar	chr4	87911546	87912120	6798192	6798202	chr4:87911546-87912120	10CpGs	574bp	0.0385	0.956	0.9175	intron	AFF1		0
Pancreas-Acinar	chr5	176696395	176696757	8973485	8973492	chr5:176696395-176696757	7CpGs	362bp	0.029	0.941	0.912	intron	NSD1		0
Pancreas-Acinar	chr14	81997731	81998180	19900137	19900145	chr14:81997731-81998180	8CpGs	449bp	0.0225	0.933	0.9105	intron	SEL1L		0
Pancreas-Acinar	chr2	182763736	182764601	3880761	3880770	chr2:182763736-182764601	9CpGs	865bp	0.0366	0.946	0.9094	exon,intron	SSFA2		0
Pancreas-Acinar	chr10	115612089	115612530	15715888	15715893	chr10:115612089-115612530	5CpGs	441bp	0.0397	0.947	0.9073	intron	DCLRE1A		0
Pancreas-Acinar	chr7	97841591	97842223	11471632	11471683	chr7:97841591-97842223	51CpGs	632bp	0.0291	0.935	0.9059	exon	BHLHA15		0
Pancreas-Acinar	chr14	81990943	81991704	19900106	19900114	chr14:81990943-81991704	8CpGs	761bp	0.0426	0.946	0.9034	intron	SEL1L		0
Pancreas-Acinar	chr14	81935607	81936372	19899605	19899625	chr14:81935607-81936372	20CpGs	765bp	0.0436	0.947	0.9034	Intergenic	STON2		0
Pancreas-Acinar	chr17	80395185	80395451	23318709	23318725	chr17:80395185-80395451	16CpGs	266bp	0.0293	0.932	0.9027	exon,intron	HEXDC		0
Pancreas-Acinar	chr4	3181386	3182456	6143903	6143913	chr4:3181386-3182456	10CpGs	1070bp	0.028	0.93	0.902	intron	HTT		0
Pancreas-Acinar	chr3	148555831	148556262	5651553	5651569	chr3:148555831-148556262	16CpGs	431bp	0.0318	0.932	0.9002	intron	CPB1		0
Pancreas-Acinar	chr4	3179772	3180232	6143873	6143886	chr4:3179772-3180232	13CpGs	460bp	0.0369	0.936	0.8991	intron	HTT		0
Pancreas-Acinar	chr16	67963725	67964349	21840161	21840175	chr16:67963725-67964349	14CpGs	624bp	0.0327	0.931	0.8983	TTS	CTRL,PSKH1		0
Pancreas-Acinar	chr8	37891295	37891560	12509948	12509963	chr8:37891295-37891560	15CpGs	265bp	0.0624	0.956	0.8936	intron	EIF4EBP1		0
Pancreas-Acinar	chr16	67964396	67965341	21840176	21840203	chr16:67964396-67965341	27CpGs	945bp	0.0363	0.927	0.8907	TTS,exon	CTRL,PSKH1		0
Pancreas-Acinar	chr7	97858311	97858591	11472151	11472164	chr7:97858311-97858591	13CpGs	280bp	0.0468	0.931	0.8842	intron	TECPR1		1.11e-39
Pancreas-Acinar	chr17	61787185	61787688	23004855	23004863	chr17:61787185-61787688	8CpGs	503bp	0.0702	0.953	0.8828	intron	STRADA		0
Pancreas-Acinar	chr16	630414	630879	21106711	21106730	chr16:630414-630879	19CpGs	465bp	0.066	0.948	0.882	intron	PIGQ		0
Pancreas-Acinar	chr7	2415447	2415668	10601478	10601485	chr7:2415447-2415668	7CpGs	221bp	0.0521	0.923	0.8709	intron	EIF3B		0
Pancreas-Acinar	chr1	1595935	1596277	39407	39426	chr1:1595935-1596277	19CpGs	342bp	0.0596	0.913	0.8534	exon	SLC35E2B		2.13e-33
Pancreas-Acinar	chr16	630925	631744	21106731	21106762	chr16:630925-631744	31CpGs	819bp	0.109	0.96	0.851	exon,intron	PIGQ		8.59e-31
Pancreas-Acinar	chr22	22041093	22041569	26274416	26274435	chr22:22041093-22041569	19CpGs	476bp	0.116	0.957	0.841	exon	PPIL2		0
Pancreas-Acinar	chr11	118931857	118932942	17096066	17096083	chr11:118931857-118932942	17CpGs	1085bp	0.115	0.944	0.829	Intergenic	HYOU1,VPS11		7.23e-36
Pancreas-Alpha	chr22	41269489	41269561	26550216	26550221	chr22:41269489-41269561	5CpGs	72bp	0.0148	0.944	0.9292	intron	XPNPEP3		0
Pancreas-Alpha	chr12	123058908	123059163	18376676	18376684	chr12:123058908-123059163	8CpGs	255bp	0.0203	0.945	0.9247	intron	KNTC1		0
Pancreas-Alpha	chr9	136894752	136894940	14520164	14520172	chr9:136894752-136894940	8CpGs	188bp	0.0209	0.93	0.9091	TTS	BRD3		0
Pancreas-Alpha	chr4	147484842	147485419	7189780	7189786	chr4:147484842-147485419	6CpGs	577bp	0.0214	0.918	0.8966	Intergenic	SLC10A7		7.29e-44
Pancreas-Alpha	chr9	33998275	33998844	13659128	13659136	chr9:33998275-33998844	8CpGs	569bp	0.0225	0.908	0.8855	intron	UBAP2		0
Pancreas-Alpha	chr12	58900864	58901510	17824198	17824204	chr12:58900864-58901510	6CpGs	646bp	0.0276	0.906	0.8784	Intergenic	LRIG3		2.22e-41
Pancreas-Alpha	chr4	3305594	3305919	6146689	6146694	chr4:3305594-3305919	5CpGs	325bp	0.023	0.895	0.872	Intergenic	RGS12		0
Pancreas-Alpha	chr18	5398260	5399022	23390993	23391017	chr18:5398260-5399022	24CpGs	762bp	0.0578	0.929	0.8712	intron	EPB41L3		4.86e-40
Pancreas-Alpha	chr9	122767613	122767942	14292534	14292541	chr9:122767613-122767942	7CpGs	329bp	0.0173	0.883	0.8657	Intergenic	MIR147A		0
Pancreas-Alpha	chr2	163007419	163008823	3728751	3728763	chr2:163007419-163008823	12CpGs	1404bp	0.0485	0.897	0.8485	intron	GCG		0
Pancreas-Alpha	chr18	5399141	5399589	23391017	23391022	chr18:5399141-5399589	5CpGs	448bp	0.0336	0.881	0.8474	intron	EPB41L3		0
Pancreas-Alpha	chr5	57310246	57310710	8013498	8013504	chr5:57310246-57310710	6CpGs	464bp	0.0595	0.89	0.8305	Intergenic	PLK2		0
Pancreas-Alpha	chr2	163006618	163007096	3728742	3728749	chr2:163006618-163007096	7CpGs	478bp	0.0421	0.87	0.8279	intron	GCG		2.08e-28
Pancreas-Alpha	chr19	38695130	38695461	24692197	24692206	chr19:38695130-38695461	9CpGs	331bp	0.0997	0.927	0.8273	intron	SIPA1L3		0
Pancreas-Alpha	chr14	93655063	93655456	20003654	20003660	chr14:93655063-93655456	6CpGs	393bp	0.102	0.92	0.818	Intergenic	TMEM251		0
Pancreas-Alpha	chr4	128912121	128912568	7064607	7064621	chr4:128912121-128912568	14CpGs	447bp	0.121	0.938	0.817	intron	C4orf29		3.25e-40
Pancreas-Alpha	chr6	157907038	157907402	10358366	10358375	chr6:157907038-157907402	9CpGs	364bp	0.121	0.928	0.807	intron	ZDHHC14		0
Pancreas-Alpha	chr14	34144321	34144556	19484052	19484058	chr14:34144321-34144556	6CpGs	235bp	0.146	0.928	0.782	intron	NPAS3		0
Pancreas-Alpha	chr20	31950133	31950345	25360849	25360854	chr20:31950133-31950345	5CpGs	212bp	0.0988	0.867	0.7682	intron	CDK5RAP1		0
Pancreas-Alpha	chr20	24640196	24640385	25305675	25305682	chr20:24640196-24640385	7CpGs	189bp	0.0822	0.849	0.7668	intron	SYNDIG1		0
Pancreas-Alpha	chr13	24244799	24245023	18611378	18611386	chr13:24244799-24245023	8CpGs	224bp	0.154	0.9	0.746	intron	TNFRSF19		0
Pancreas-Alpha	chr5	72316217	72316797	8128503	8128513	chr5:72316217-72316797	10CpGs	580bp	0.272	0.953	0.681	intron	FCHO2		0
Pancreas-Alpha	chr8	140863882	140864142	13284573	13284583	chr8:140863882-140864142	10CpGs	260bp	0.281	0.955	0.674	intron	TRAPPC9		0
Pancreas-Alpha	chr13	113173833	113174185	19310585	19310597	chr13:113173833-113174185	12CpGs	352bp	0.283	0.953	0.67	intron	TUBGCP3		0
Pancreas-Alpha	chr16	3795172	3795663	21206894	21206907	chr16:3795172-3795663	13CpGs	491bp	0.317	0.932	0.615	exon,intron	CREBBP		0
Pancreas-Alpha:Pancreas-Beta:Pancreas-Delta	chr18	77076138	77076401	23993793	23993804	chr18:77076138-77076401	11CpGs	263bp	0.03	0.96	0.93	intron	ATP9B		0
Pancreas-Alpha:Pancreas-Beta:Pancreas-Delta	chr1	54317669	54317816	799856	799861	chr1:54317669-54317816	5CpGs	147bp	0.0125	0.94	0.9275	exon	YIPF1		0
Pancreas-Alpha:Pancreas-Beta:Pancreas-Delta	chr1	64259663	64259887	885687	885692	chr1:64259663-64259887	5CpGs	224bp	0.0106	0.924	0.9134	intron	ROR1		0
Pancreas-Alpha:Pancreas-Beta:Pancreas-Delta	chr1	11174802	11175184	228544	228550	chr1:11174802-11175184	6CpGs	382bp	0.0209	0.934	0.9131	intron	MTOR		0
Pancreas-Alpha:Pancreas-Beta:Pancreas-Delta	chr15	73547092	73547379	20759477	20759484	chr15:73547092-73547379	7CpGs	287bp	0.0115	0.919	0.9075	intron	NEO1		0
Pancreas-Alpha:Pancreas-Beta:Pancreas-Delta	chr18	39584405	39584731	23663090	23663096	chr18:39584405-39584731	6CpGs	326bp	0.0384	0.945	0.9066	intron	PIK3C3		0
Pancreas-Alpha:Pancreas-Beta:Pancreas-Delta	chr4	184205408	184205524	7458583	7458589	chr4:184205408-184205524	6CpGs	116bp	0.0278	0.93	0.9022	exon	WWC2		0
Pancreas-Alpha:Pancreas-Beta:Pancreas-Delta	chr6	35196350	35196501	9455909	9455915	chr6:35196350-35196501	6CpGs	151bp	0.0341	0.936	0.9019	exon	SCUBE3		0
Pancreas-Alpha:Pancreas-Beta:Pancreas-Delta	chr1	65144855	65145175	892619	892626	chr1:65144855-65145175	7CpGs	320bp	0.0345	0.935	0.9005	intron	CACHD1		0
Pancreas-Alpha:Pancreas-Beta:Pancreas-Delta	chr19	5080780	5080862	24184434	24184440	chr19:5080780-5080862	6CpGs	82bp	0.025	0.921	0.896	intron	KDM4B		0
Pancreas-Alpha:Pancreas-Beta:Pancreas-Delta	chr14	102467285	102467628	20117049	20117061	chr14:102467285-102467628	12CpGs	343bp	0.0199	0.912	0.8921	exon,intron	DYNC1H1		0
Pancreas-Alpha:Pancreas-Beta:Pancreas-Delta	chr17	29669584	29670055	22595434	22595439	chr17:29669584-29670055	5CpGs	471bp	0.0558	0.947	0.8912	intron	NF1		0
Pancreas-Alpha:Pancreas-Beta:Pancreas-Delta	chr2	3425344	3425500	2336370	2336379	chr2:3425344-3425500	9CpGs	156bp	0.0508	0.939	0.8882	intron	TRAPPC12		0
Pancreas-Alpha:Pancreas-Beta:Pancreas-Delta	chr7	38479445	38479649	10945801	10945807	chr7:38479445-38479649	6CpGs	204bp	0.0138	0.892	0.8782	intron	AMPH		0
Pancreas-Alpha:Pancreas-Beta:Pancreas-Delta	chr4	71762250	71762513	6681787	6681792	chr4:71762250-71762513	5CpGs	263bp	0.0398	0.912	0.8722	Intergenic	MOB1B		0
Pancreas-Alpha:Pancreas-Beta:Pancreas-Delta	chr2	118676217	118676802	3374247	3374254	chr2:118676217-118676802	7CpGs	585bp	0.0404	0.903	0.8626	exon	CCDC93		0
Pancreas-Alpha:Pancreas-Beta:Pancreas-Delta	chr12	132505059	132505637	18518258	18518268	chr12:132505059-132505637	10CpGs	578bp	0.0262	0.883	0.8568	exon,intron	EP400		0
Pancreas-Alpha:Pancreas-Beta:Pancreas-Delta	chr17	17393032	17393516	22465455	22465462	chr17:17393032-17393516	7CpGs	484bp	0.0862	0.935	0.8488	intron	MED9		0
Pancreas-Alpha:Pancreas-Beta:Pancreas-Delta	chr19	50424333	50424507	24917250	24917256	chr19:50424333-50424507	6CpGs	174bp	0.072	0.919	0.847	intron	NUP62		0
Pancreas-Alpha:Pancreas-Beta:Pancreas-Delta	chr8	30917044	30917400	12457413	12457421	chr8:30917044-30917400	8CpGs	356bp	0.116	0.962	0.846	intron	WRN		0
Pancreas-Alpha:Pancreas-Beta:Pancreas-Delta	chr14	89306347	89307268	19947837	19947843	chr14:89306347-89307268	6CpGs	921bp	0.0883	0.921	0.8327	intron	TTC8		4.62e-40
Pancreas-Alpha:Pancreas-Beta:Pancreas-Delta	chr15	42024581	42025180	20447481	20447489	chr15:42024581-42025180	8CpGs	599bp	0.143	0.956	0.813	intron	MGA		0
Pancreas-Alpha:Pancreas-Beta:Pancreas-Delta	chr6	7565596	7565820	9148972	9148983	chr6:7565596-7565820	11CpGs	224bp	0.112	0.921	0.809	exon	DSP		0
Pancreas-Alpha:Pancreas-Beta:Pancreas-Delta	chr6	26863547	26863776	9339459	9339475	chr6:26863547-26863776	16CpGs	229bp	0.137	0.93	0.793	intron	GUSBP2		0
Pancreas-Alpha:Pancreas-Beta:Pancreas-Delta	chr7	101703633	101703815	11542197	11542202	chr7:101703633-101703815	5CpGs	182bp	0.135	0.899	0.764	intron	CUX1		0
Pancreas-Beta	chr8	144546287	144546547	13358177	13358190	chr8:144546287-144546547	13CpGs	260bp	0.0301	0.954	0.9239	intron	ZC3H3		0
Pancreas-Beta	chr1	11017503	11017566	225484	225490	chr1:11017503-11017566	6CpGs	63bp	0.0224	0.946	0.9236	intron	C1orf127		0
Pancreas-Beta	chr8	144521750	144522324	13357739	13357757	chr8:144521750-144522324	18CpGs	574bp	0.028	0.93	0.902	intron	ZC3H3		0
Pancreas-Beta	chr16	71049526	71049602	21888560	21888568	chr16:71049526-71049602	8CpGs	76bp	0.00643	0.905	0.89857	intron	HYDIN		0
Pancreas-Beta	chr17	45757584	45757964	22826110	22826115	chr17:45757584-45757964	5CpGs	380bp	0.0339	0.93	0.8961	exon,intron	KPNB1		1.68e-44
Pancreas-Beta	chr5	137712761	137712926	8601434	8601439	chr5:137712761-137712926	5CpGs	165bp	0.0245	0.92	0.8955	intron	KDM3B		8.7e-32
Pancreas-Beta	chr22	30719173	30719481	26390972	26390977	chr22:30719173-30719481	5CpGs	308bp	0.0291	0.917	0.8879	intron	TBC1D10A		0
Pancreas-Beta	chr5	45128099	45128340	7946633	7946643	chr5:45128099-45128340	10CpGs	241bp	0.0501	0.926	0.8759	Intergenic	MRPS30		9.29e-31
Pancreas-Beta	chr22	32628870	32629027	26419991	26419998	chr22:32628870-32629027	7CpGs	157bp	0.0266	0.902	0.8754	intron	SLC5A4		0
Pancreas-Beta	chr11	2176043	2176303	16044228	16044239	chr11:2176043-2176303	11CpGs	260bp	0.0164	0.885	0.8686	intron	INS-IGF2		0
Pancreas-Beta	chr5	176260994	176261118	8966089	8966094	chr5:176260994-176261118	5CpGs	124bp	0.032	0.893	0.861	intron	UNC5A		0
Pancreas-Beta	chr7	157822975	157823022	12072177	12072182	chr7:157822975-157823022	5CpGs	47bp	0.0836	0.936	0.8524	intron	PTPRN2		0
Pancreas-Beta	chr7	111371216	111371583	11625136	11625149	chr7:111371216-111371583	13CpGs	367bp	0.0666	0.914	0.8474	intron	DOCK4		0
Pancreas-Beta	chr11	2174558	2174640	16044191	16044197	chr11:2174558-2174640	6CpGs	82bp	0.0562	0.893	0.8368	intron	INS-IGF2		0
Pancreas-Beta	chr19	4614761	4614945	24171739	24171745	chr19:4614761-4614945	6CpGs	184bp	0.0734	0.91	0.8366	Intergenic	TNFAIP8L1		0
Pancreas-Beta	chr5	43316070	43316451	7935474	7935480	chr5:43316070-43316451	6CpGs	381bp	0.0644	0.9	0.8356	Intergenic	HMGCS1		5.77e-43
Pancreas-Beta	chr10	94293775	94293991	15503583	15503589	chr10:94293775-94293991	6CpGs	216bp	0.0976	0.922	0.8244	intron	IDE		0
Pancreas-Beta	chr18	56002609	56002897	23797462	23797472	chr18:56002609-56002897	10CpGs	288bp	0.103	0.908	0.805	intron	NEDD4L		0
Pancreas-Beta	chr11	2175280	2176022	16044213	16044227	chr11:2175280-2176022	14CpGs	742bp	0.0394	0.84	0.8006	intron	INS-IGF2		0
Pancreas-Beta	chr15	28473191	28473513	20300895	20300911	chr15:28473191-28473513	16CpGs	322bp	0.199	0.97	0.771	exon,intron	HERC2		2.6e-37
Pancreas-Beta	chr8	144520662	144521300	13357695	13357714	chr8:144520662-144521300	19CpGs	638bp	0.231	0.94	0.709	intron	ZC3H3		1.16e-32
Pancreas-Beta	chr17	33443734	33444046	22636561	22636575	chr17:33443734-33444046	14CpGs	312bp	0.253	0.957	0.704	exon,intron	RAD51D		0
Pancreas-Beta	chr3	185519686	185520867	5931954	5931963	chr3:185519686-185520867	9CpGs	1181bp	0.217	0.897	0.68	intron	IGF2BP2		3.36e-44
Pancreas-Beta	chr3	115762709	115762788	5370359	5370369	chr3:115762709-115762788	10CpGs	79bp	0.3	0.958	0.658	intron	LSAMP		2.29e-24
Pancreas-Beta	chr8	131215176	131216515	13205506	13205521	chr8:131215176-131216515	15CpGs	1339bp	0.31	0.953	0.643	intron	ASAP1		5.78e-36
Pancreas-Delta	chr7	101575497	101575709	11539838	11539846	chr7:101575497-101575709	8CpGs	212bp	0.0048	0.925	0.9202	intron	CUX1		5.37e-32
Pancreas-Delta	chr9	130226701	130226898	14386030	14386036	chr9:130226701-130226898	6CpGs	197bp	0.0581	0.946	0.8879	intron	LRSAM1		1.99e-39
Pancreas-Delta	chr1	168260481	168260699	1560716	1560728	chr1:168260481-168260699	12CpGs	218bp	0.0761	0.954	0.8779	exon	TBX19		3.36e-44
Pancreas-Delta	chr16	85546140	85546414	22067787	22067796	chr16:85546140-85546414	9CpGs	274bp	0.0243	0.899	0.8747	Intergenic	GSE1		1.31e-34
Pancreas-Delta	chr3	117526700	117527245	5381002	5381008	chr3:117526700-117527245	6CpGs	545bp	0.0253	0.888	0.8627	Intergenic	LSAMP-AS3		0
Pancreas-Delta	chr17	49272475	49273003	22882160	22882167	chr17:49272475-49273003	7CpGs	528bp	0.072	0.927	0.855	intron	MBTD1		1.46e-20
Pancreas-Delta	chr13	49762704	49763100	18839470	18839475	chr13:49762704-49763100	5CpGs	396bp	0.0646	0.907	0.8424	exon,intron	FNDC3A		0
Pancreas-Delta	chr3	39497339	39497426	4780589	4780595	chr3:39497339-39497426	6CpGs	87bp	0.0934	0.923	0.8296	Intergenic	MOBP		8.36e-34
Pancreas-Delta	chr18	2950356	2950609	23368554	23368561	chr18:2950356-2950609	7CpGs	253bp	0.105	0.934	0.829	intron	LPIN2		0
Pancreas-Delta	chr5	170039130	170039387	8885385	8885390	chr5:170039130-170039387	5CpGs	257bp	0.0815	0.886	0.8045	intron	KCNIP1		0
Pancreas-Delta	chr17	33217450	33217684	22634057	22634063	chr17:33217450-33217684	6CpGs	234bp	0.0477	0.849	0.8013	Intergenic	CCT6B		1.48e-41
Pancreas-Delta	chr21	19008653	19008975	25842350	25842355	chr21:19008653-19008975	5CpGs	322bp	0.0833	0.88	0.7967	Intergenic	BTG3		1.59e-30
Pancreas-Delta	chr1	184078999	184079425	1685321	1685326	chr1:184078999-184079425	5CpGs	426bp	0.133	0.917	0.784	Intergenic	TSEN15		6.96e-29
Pancreas-Delta	chr9	129143335	129143781	14369775	14369782	chr9:129143335-129143781	7CpGs	446bp	0.114	0.891	0.777	intron	MVB12B		3.76e-43
Pancreas-Delta	chr3	172058903	172059233	5814968	5814976	chr3:172058903-172059233	8CpGs	330bp	0.136	0.909	0.773	intron	FNDC3B		1.57e-34
Pancreas-Delta	chr11	78039188	78039580	16790290	16790297	chr11:78039188-78039580	7CpGs	392bp	0.16	0.92	0.76	intron	GAB2		0
Pancreas-Delta	chr3	187385076	187385216	5952283	5952289	chr3:187385076-187385216	6CpGs	140bp	0.103	0.853	0.75	Intergenic	SST		8.9e-31
Pancreas-Delta	chr20	20412544	20412858	25265403	25265409	chr20:20412544-20412858	6CpGs	314bp	0.166	0.906	0.74	intron	RALGAPA2		1.55e-37
Pancreas-Delta	chr11	72022054	72022343	16720932	16720938	chr11:72022054-72022343	6CpGs	289bp	0.194	0.905	0.711	intron	CLPB		0
Pancreas-Delta	chr2	151905312	151906063	3649906	3649912	chr2:151905312-151906063	6CpGs	751bp	0.247	0.932	0.685	Intergenic	RBM43		1.19e-37
Pancreas-Delta	chr7	101575751	101576237	11539847	11539858	chr7:101575751-101576237	11CpGs	486bp	0.265	0.948	0.683	intron	CUX1		1.12e-34
Pancreas-Delta	chr7	151850900	151851399	11979920	11979926	chr7:151850900-151851399	6CpGs	499bp	0.246	0.919	0.673	exon	MLL3		8.51e-34
Pancreas-Delta	chr2	39474855	39475301	2695447	2695452	chr2:39474855-39475301	5CpGs	446bp	0.243	0.91	0.667	Intergenic	CDKL4		0
Pancreas-Delta	chr1	156101313	156101821	1448399	1448406	chr1:156101313-156101821	7CpGs	508bp	0.242	0.906	0.664	intron	LMNA		0
Pancreas-Delta	chr2	129168742	129169054	3477526	3477534	chr2:129168742-129169054	8CpGs	312bp	0.286	0.922	0.636	Intergenic	HS6ST1		0
Pancreas-Duct	chr4	72059033	72059669	6684820	6684836	chr4:72059033-72059669	16CpGs	636bp	0.0265	0.93	0.9035	intron	SLC4A4		0
Pancreas-Duct	chr4	72062706	72063597	6684855	6684862	chr4:72062706-72063597	7CpGs	891bp	0.0628	0.946	0.8832	intron	SLC4A4		0
Pancreas-Duct	chr16	72958470	72958531	21908911	21908916	chr16:72958470-72958531	5CpGs	61bp	0.043	0.924	0.881	intron	ZFHX3		0
Pancreas-Duct	chr5	133081567	133081765	8553562	8553567	chr5:133081567-133081765	5CpGs	198bp	0.0511	0.904	0.8529	Intergenic	FSTL4		1.57e-41
Pancreas-Duct	chr7	156781826	156781902	12046873	12046878	chr7:156781826-156781902	5CpGs	76bp	0.0713	0.91	0.8387	Intergenic	MNX1		0
Pancreas-Duct	chr2	97169667	97170013	3163542	3163549	chr2:97169667-97170013	7CpGs	346bp	0.0495	0.888	0.8385	intron	NEURL3		0
Pancreas-Duct	chr4	72091063	72091933	6685060	6685067	chr4:72091063-72091933	7CpGs	870bp	0.0377	0.875	0.8373	intron	SLC4A4		0
Pancreas-Duct	chr6	24781291	24782248	9317323	9317330	chr6:24781291-24782248	7CpGs	957bp	0.125	0.954	0.829	intron	GMNN		0
Pancreas-Duct	chr1	46949367	46949430	728523	728529	chr1:46949367-46949430	6CpGs	63bp	0.0281	0.852	0.8239	Intergenic	DMBX1		2.57e-42
Pancreas-Duct	chr4	20354428	20354668	6337869	6337874	chr4:20354428-20354668	5CpGs	240bp	0.0658	0.884	0.8182	intron	SLIT2		7.8e-30
Pancreas-Duct	chr13	52359350	52359737	18864007	18864013	chr13:52359350-52359737	6CpGs	387bp	0.0809	0.899	0.8181	intron	DHRS12		0
Pancreas-Duct	chr4	72100165	72101049	6685128	6685143	chr4:72100165-72101049	15CpGs	884bp	0.11	0.926	0.816	intron	SLC4A4		0
Pancreas-Duct	chr4	72078860	72080224	6684944	6684955	chr4:72078860-72080224	11CpGs	1364bp	0.0802	0.891	0.8108	intron	SLC4A4		4.18e-37
Pancreas-Duct	chr2	97170092	97170610	3163550	3163567	chr2:97170092-97170610	17CpGs	518bp	0.145	0.941	0.796	intron	NEURL3		5.04e-44
Pancreas-Duct	chr4	72065389	72065648	6684866	6684872	chr4:72065389-72065648	6CpGs	259bp	0.135	0.927	0.792	intron	SLC4A4		0
Pancreas-Duct	chr16	85230631	85230834	22059684	22059694	chr16:85230631-85230834	10CpGs	203bp	0.0693	0.857	0.7877	Intergenic	LOC400548		1.12e-44
Pancreas-Duct	chr12	95749866	95750100	18070621	18070629	chr12:95749866-95750100	8CpGs	234bp	0.124	0.897	0.773	Intergenic	MIR3685		1.12e-44
Pancreas-Duct	chr4	72151093	72151944	6685436	6685450	chr4:72151093-72151944	14CpGs	851bp	0.166	0.938	0.772	intron	SLC4A4		5.07e-17
Pancreas-Duct	chr21	37749151	37749409	25999855	25999866	chr21:37749151-37749409	11CpGs	258bp	0.146	0.917	0.771	TTS	MORC3		6.14e-35
Pancreas-Duct	chr2	106552192	106553483	3262145	3262154	chr2:106552192-106553483	9CpGs	1291bp	0.185	0.939	0.754	Intergenic	C2orf40		2.56e-25
Pancreas-Duct	chr1	39901386	39902140	638302	638311	chr1:39901386-39902140	9CpGs	754bp	0.17	0.924	0.754	intron	MACF1		0
Pancreas-Duct	chr1	179265091	179265384	1640888	1640899	chr1:179265091-179265384	11CpGs	293bp	0.171	0.916	0.745	intron	SOAT1		0
Pancreas-Duct	chr4	72122185	72123479	6685258	6685265	chr4:72122185-72123479	7CpGs	1294bp	0.143	0.883	0.74	intron	SLC4A4		0
Pancreas-Duct	chr3	128909292	128909617	5496383	5496388	chr3:128909292-128909617	5CpGs	325bp	0.184	0.923	0.739	Intergenic	CNBP		8.02e-39
Pancreas-Duct	chr21	33876043	33876602	25953995	25954005	chr21:33876043-33876602	10CpGs	559bp	0.229	0.921	0.692	intron	EVA1C		1.59e-26
Prostate-Ep	chr11	82843650	82843843	16823002	16823013	chr11:82843650-82843843	11CpGs	193bp	0.031	0.884	0.853	Intergenic	PCF11		0
Prostate-Ep	chr5	58395983	58396402	8020757	8020765	chr5:58395983-58396402	8CpGs	419bp	0.0928	0.934	0.8412	intron	PDE4D		1.13e-35
Prostate-Ep	chr7	293859	294354	10534525	10534552	chr7:293859-294354	27CpGs	495bp	0.0666	0.884	0.8174	intron	FAM20C		7.75e-40
Prostate-Ep	chr5	174920572	174921016	8945057	8945068	chr5:174920572-174921016	11CpGs	444bp	0.0992	0.895	0.7958	intron	SFXN1		1.33e-40
Prostate-Ep	chr22	32563087	32563522	26418952	26418961	chr22:32563087-32563522	9CpGs	435bp	0.0817	0.866	0.7843	Intergenic	C22orf42		1.28e-23
Prostate-Ep	chr22	30443171	30443234	26387513	26387520	chr22:30443171-30443234	7CpGs	63bp	0.159	0.935	0.776	Intergenic	HORMAD2		8.08e-30
Prostate-Ep	chr17	9348632	9348936	22370535	22370542	chr17:9348632-9348936	7CpGs	304bp	0.106	0.881	0.775	intron	STX8		0
Prostate-Ep	chrX	35518524	35518565	27081154	27081160	chrX:35518524-35518565	6CpGs	41bp	0.116	0.88	0.764	Intergenic	MAGEB16		1.35e-40
Prostate-Ep	chr10	26677932	26678672	14931713	14931718	chr10:26677932-26678672	5CpGs	740bp	0.156	0.911	0.755	Intergenic	APBB1IP		4.58e-27
Prostate-Ep	chr6	14459412	14460086	9217406	9217411	chr6:14459412-14460086	5CpGs	674bp	0.136	0.889	0.753	Intergenic	CD83		1.3e-28
Prostate-Ep	chr4	3403136	3403533	6148533	6148550	chr4:3403136-3403533	17CpGs	397bp	0.189	0.94	0.751	intron	RGS12		3.44e-26
Prostate-Ep	chr6	720637	720836	9062530	9062535	chr6:720637-720836	5CpGs	199bp	0.157	0.904	0.747	Intergenic	EXOC2		0
Prostate-Ep	chr12	40171398	40171533	17625071	17625078	chr12:40171398-40171533	7CpGs	135bp	0.174	0.919	0.745	intron	SLC2A13		3.15e-18
Prostate-Ep	chr8	852832	853136	12111570	12111593	chr8:852832-853136	23CpGs	304bp	0.141	0.876	0.735	intron	ERICH1-AS1		7.97e-28
Prostate-Ep	chr3	193675634	193675817	6001879	6001884	chr3:193675634-193675817	5CpGs	183bp	0.144	0.878	0.734	exon	LOC647323		3.68e-25
Prostate-Ep	chr4	100342854	100343193	6879371	6879377	chr4:100342854-100343193	6CpGs	339bp	0.211	0.933	0.722	intron	ADH7		3.84e-37
Prostate-Ep	chr14	62263031	62263982	19703999	19704008	chr14:62263031-62263982	9CpGs	951bp	0.186	0.904	0.718	TTS	SNAPC1		1.22e-35
Prostate-Ep	chr19	33355362	33355623	24601692	24601704	chr19:33355362-33355623	12CpGs	261bp	0.158	0.876	0.718	exon,intron	SLC7A9		1.56e-42
Prostate-Ep	chr5	171223147	171223508	8898357	8898366	chr5:171223147-171223508	9CpGs	361bp	0.177	0.894	0.717	Intergenic	FBXW11		2.54e-14
Prostate-Ep	chr15	88585662	88585851	20925689	20925696	chr15:88585662-88585851	7CpGs	189bp	0.16	0.849	0.689	intron	NTRK3		1.75e-15
Prostate-Ep	chr11	82843881	82843953	16823014	16823022	chr11:82843881-82843953	8CpGs	72bp	0.255	0.937	0.682	Intergenic	PCF11		3.02e-12
Prostate-Ep	chr9	16204126	16204160	13531477	13531483	chr9:16204126-16204160	6CpGs	34bp	0.259	0.926	0.667	intron	C9orf92		2.03e-26
Prostate-Ep	chr19	51858650	51858910	24946313	24946318	chr19:51858650-51858910	5CpGs	260bp	0.223	0.863	0.64	intron,promoter-TSS	ETFB		1.84e-13
Prostate-Ep	chr2	112285718	112285861	3320379	3320385	chr2:112285718-112285861	6CpGs	143bp	0.272	0.876	0.604	Intergenic	LOC541471		4.72e-14
Prostate-Ep	chr2	232613577	232614172	4279171	4279185	chr2:232613577-232614172	14CpGs	595bp	0.339	0.923	0.584	intron	PDE6D		1.69e-18
Skeletal-Musc	chr12	131173467	131173598	18491401	18491409	chr12:131173467-131173598	8CpGs	131bp	0.289	0.936	0.647	Intergenic	STX2		1.57e-23
Skeletal-Musc	chr15	64186563	64186671	20652606	20652612	chr15:64186563-64186671	6CpGs	108bp	0.26	0.876	0.616	Intergenic	HERC1		1.61e-26
Skeletal-Musc	chr14	20904169	20904321	19372478	19372487	chr14:20904169-20904321	9CpGs	152bp	0.315	0.928	0.613	promoter-TSS	KLHL33		3e-21
Skeletal-Musc	chr19	8203063	8203188	24253111	24253120	chr19:8203063-8203188	9CpGs	125bp	0.333	0.931	0.598	exon	FBN3		1.76e-21
Skeletal-Musc	chr19	40308620	40309168	24724049	24724059	chr19:40308620-40309168	10CpGs	548bp	0.34	0.931	0.591	Intergenic	DYRK1B		4.65e-28
Skeletal-Musc	chr2	127072611	127073081	3450008	3450025	chr2:127072611-127073081	17CpGs	470bp	0.324	0.906	0.582	Intergenic	GYPC		3.26e-13
Skeletal-Musc	chr10	23353063	23353387	14902141	14902153	chr10:23353063-23353387	12CpGs	324bp	0.345	0.926	0.581	Intergenic	MSRB2		2.97e-43
Skeletal-Musc	chr10	134894695	134894939	15966226	15966244	chr10:134894695-134894939	18CpGs	244bp	0.347	0.922	0.575	Intergenic	GPR123		1.53e-22
Skeletal-Musc	chr1	55667004	55667231	817911	817920	chr1:55667004-55667231	9CpGs	227bp	0.373	0.941	0.568	intron	USP24		2.52e-15
Skeletal-Musc	chr1	201069470	201070117	1793239	1793249	chr1:201069470-201070117	10CpGs	647bp	0.353	0.919	0.566	intron	CACNA1S		2.44e-15
Skeletal-Musc	chr21	45881984	45882112	26123759	26123766	chr21:45881984-45882112	7CpGs	128bp	0.367	0.931	0.564	Intergenic	LRRC3		2.52e-19
Skeletal-Musc	chr2	232553513	232553561	4277741	4277747	chr2:232553513-232553561	6CpGs	48bp	0.378	0.939	0.561	Intergenic	PTMA		2.88e-32
Skeletal-Musc	chr19	3442501	3442686	24135916	24135923	chr19:3442501-3442686	7CpGs	185bp	0.362	0.92	0.558	intron	NFIC		1.1e-14
Skeletal-Musc	chr17	79898713	79898988	23302113	23302127	chr17:79898713-79898988	14CpGs	275bp	0.359	0.916	0.557	exon	MYADML2		3.98e-34
Skeletal-Musc	chr18	19038178	19038228	23507063	23507068	chr18:19038178-19038228	5CpGs	50bp	0.377	0.931	0.554	intron	GREB1L		8.97e-13
Skeletal-Musc	chr21	44857515	44857623	26098573	26098579	chr21:44857515-44857623	6CpGs	108bp	0.358	0.912	0.554	Intergenic	SIK1		1.59e-26
Skeletal-Musc	chr11	72922672	72923693	16731316	16731327	chr11:72922672-72923693	11CpGs	1021bp	0.363	0.915	0.552	Intergenic	P2RY2		3.17e-08
Skeletal-Musc	chr15	98977214	98977283	21039460	21039465	chr15:98977214-98977283	5CpGs	69bp	0.334	0.885	0.551	Intergenic	FAM169B		4.11e-16
Skeletal-Musc	chr8	33401219	33401413	12474946	12474953	chr8:33401219-33401413	7CpGs	194bp	0.348	0.898	0.55	Intergenic	RNF122		1.64e-19
Skeletal-Musc	chr19	2845990	2846770	24119391	24119405	chr19:2845990-2846770	14CpGs	780bp	0.383	0.927	0.544	intron	ZNF555		4.06e-20
Skeletal-Musc	chr10	69868216	69868829	15267649	15267662	chr10:69868216-69868829	13CpGs	613bp	0.395	0.919	0.524	promoter-TSS	MYPN		2.39e-26
Skeletal-Musc	chr4	1689116	1689175	6112892	6112897	chr4:1689116-1689175	5CpGs	59bp	0.355	0.871	0.516	Intergenic	FAM53A		2.84e-21
Skeletal-Musc	chr15	43566080	43566251	20466314	20466319	chr15:43566080-43566251	5CpGs	171bp	0.392	0.892	0.5	Intergenic	TGM5		1.93e-24
Skeletal-Musc	chr1	910433	910476	11594	11600	chr1:910433-910476	6CpGs	43bp	0.362	0.827	0.465	TTS	PLEKHN1		7.91e-24
Skeletal-Musc	chr1	229572271	229572478	2076715	2076722	chr1:229572271-229572478	7CpGs	207bp	0.384	0.849	0.465	Intergenic	ACTA1		5.41e-22
Skeletal-Musc:Smooth-Musc	chr7	28887244	28887569	10862162	10862174	chr7:28887244-28887569	12CpGs	325bp	0.226	0.858	0.632	Intergenic	TRIL		0.000209
Skeletal-Musc:Smooth-Musc	chr11	39346878	39347310	16354761	16354766	chr11:39346878-39347310	5CpGs	432bp	0.239	0.826	0.587	Intergenic	LRRC4C		9.88e-20
Skeletal-Musc:Smooth-Musc	chrX	104505056	104505350	27587429	27587434	chrX:104505056-104505350	5CpGs	294bp	0.203	0.786	0.583	intron	IL1RAPL2		5.72e-21
Skeletal-Musc:Smooth-Musc	chr10	127246369	127246830	15849043	15849048	chr10:127246369-127246830	5CpGs	461bp	0.293	0.875	0.582	Intergenic	LOC100169752		1.59e-18
Skeletal-Musc:Smooth-Musc	chr12	42671228	42671734	17640961	17640966	chr12:42671228-42671734	5CpGs	506bp	0.286	0.868	0.582	Intergenic	YAF2		1.42e-24
Skeletal-Musc:Smooth-Musc	chr7	68683058	68683273	11212240	11212248	chr7:68683058-68683273	8CpGs	215bp	0.268	0.842	0.574	Intergenic	AUTS2		4.48e-32
Skeletal-Musc:Smooth-Musc	chr12	124611762	124611966	18404875	18404882	chr12:124611762-124611966	7CpGs	204bp	0.352	0.911	0.559	intron	ZNF664-FAM101A		1.43e-32
Skeletal-Musc:Smooth-Musc	chr1	147102239	147102496	1336581	1336588	chr1:147102239-147102496	7CpGs	257bp	0.307	0.856	0.549	Intergenic	ACP6		4.11e-23
Skeletal-Musc:Smooth-Musc	chr16	50978161	50978815	21677464	21677471	chr16:50978161-50978815	7CpGs	654bp	0.288	0.825	0.537	Intergenic	CYLD		9.03e-24
Skeletal-Musc:Smooth-Musc	chr8	77690804	77691190	12818176	12818181	chr8:77690804-77691190	5CpGs	386bp	0.336	0.871	0.535	intron	ZFHX4		2.22e-22
Skeletal-Musc:Smooth-Musc	chr20	24763072	24763359	25307146	25307152	chr20:24763072-24763359	6CpGs	287bp	0.297	0.829	0.532	Intergenic	CST7		1.6e-21
Skeletal-Musc:Smooth-Musc	chr21	31009523	31009989	25925429	25925434	chr21:31009523-31009989	5CpGs	466bp	0.362	0.887	0.525	intron	GRIK1		0
Skeletal-Musc:Smooth-Musc	chr7	33540721	33541123	10905618	10905623	chr7:33540721-33541123	5CpGs	402bp	0.382	0.897	0.515	intron	BBS9		0
Skeletal-Musc:Smooth-Musc	chr12	102995594	102995755	18129904	18129909	chr12:102995594-102995755	5CpGs	161bp	0.321	0.835	0.514	Intergenic	IGF1		0
Skeletal-Musc:Smooth-Musc	chr12	97512575	97512827	18087872	18087878	chr12:97512575-97512827	6CpGs	252bp	0.348	0.849	0.501	Intergenic	NEDD1		0
Skeletal-Musc:Smooth-Musc	chr2	51530026	51530322	2803513	2803518	chr2:51530026-51530322	5CpGs	296bp	0.343	0.842	0.499	Intergenic	NRXN1		0
Skeletal-Musc:Smooth-Musc	chr2	240228774	240228846	4389423	4389428	chr2:240228774-240228846	5CpGs	72bp	0.398	0.883	0.485	intron	HDAC4		0
Skeletal-Musc:Smooth-Musc	chr3	129817943	129818177	5509561	5509567	chr3:129817943-129818177	6CpGs	234bp	0.364	0.837	0.473	TTS	ALG1L2		5.27e-42
Skeletal-Musc:Smooth-Musc	chr16	11239267	11239554	21305916	21305921	chr16:11239267-11239554	5CpGs	287bp	0.397	0.869	0.472	intron	CLEC16A		0
Skeletal-Musc:Smooth-Musc	chr1	114525871	114526075	1244660	1244666	chr1:114525871-114526075	6CpGs	204bp	0.346	0.808	0.462	Intergenic	OLFML3		0
Skeletal-Musc:Smooth-Musc	chr11	132582808	132582930	17243411	17243417	chr11:132582808-132582930	6CpGs	122bp	0.397	0.858	0.461	intron	OPCML		0
Skeletal-Musc:Smooth-Musc	chr10	119922743	119923025	15758075	15758080	chr10:119922743-119923025	5CpGs	282bp	0.356	0.807	0.451	intron	CASC2		0
Skeletal-Musc:Smooth-Musc	chr2	90376729	90377859	3129300	3129337	chr2:90376729-90377859	37CpGs	1130bp	0.293	0.735	0.442	Intergenic	MIR4436A		0
Skeletal-Musc:Smooth-Musc	chr6	167803160	167803400	10475942	10475954	chr6:167803160-167803400	12CpGs	240bp	0.339	0.758	0.419	Intergenic	TCP10		0
Skeletal-Musc:Smooth-Musc	chr11	54735019	54735982	16462611	16462622	chr11:54735019-54735982	11CpGs	963bp	0.39	0.682	0.292	Intergenic	TRIM48		0
Small-Int-Ep	chr7	2884997	2885041	10614031	10614036	chr7:2884997-2885041	5CpGs	44bp	0.0352	0.956	0.9208	Intergenic	GNA12		0
Small-Int-Ep	chr12	2506614	2506665	17308603	17308608	chr12:2506614-2506665	5CpGs	51bp	0.029	0.936	0.907	intron	CACNA1C		0
Small-Int-Ep	chr15	76793291	76793366	20804135	20804140	chr15:76793291-76793366	5CpGs	75bp	0.0603	0.961	0.9007	intron	SCAPER		0
Small-Int-Ep	chr5	137933890	137933983	8605054	8605059	chr5:137933890-137933983	5CpGs	93bp	0.0249	0.924	0.8991	Intergenic	HSPA9		0
Small-Int-Ep	chr11	65594327	65594631	16602184	16602193	chr11:65594327-65594631	9CpGs	304bp	0.0237	0.916	0.8923	Intergenic	SNX32		0
Small-Int-Ep	chr1	200073859	200074011	1781986	1781992	chr1:200073859-200074011	6CpGs	152bp	0.0317	0.922	0.8903	intron	NR5A2		0
Small-Int-Ep	chr10	126496740	126497035	15838314	15838331	chr10:126496740-126497035	17CpGs	295bp	0.06	0.949	0.889	intron	FAM175B		0
Small-Int-Ep	chr13	30110150	30110575	18676796	18676809	chr13:30110150-30110575	13CpGs	425bp	0.0393	0.928	0.8887	intron	SLC7A1		0
Small-Int-Ep	chr4	178322231	178322467	7409234	7409248	chr4:178322231-178322467	14CpGs	236bp	0.0562	0.943	0.8868	Intergenic	AGA		0
Small-Int-Ep	chr2	136594907	136595049	3555129	3555137	chr2:136594907-136595049	8CpGs	142bp	0.0653	0.941	0.8757	promoter-TSS	LCT		0
Small-Int-Ep	chr10	19338949	19339312	14866109	14866135	chr10:19338949-19339312	26CpGs	363bp	0.0552	0.93	0.8748	Intergenic	ARL5B		0
Small-Int-Ep	chr19	41942140	41943103	24754010	24754021	chr19:41942140-41943103	11CpGs	963bp	0.051	0.923	0.872	intron	ATP5SL		3.21e-16
Small-Int-Ep	chr20	62522747	62523437	25782995	25783014	chr20:62522747-62523437	19CpGs	690bp	0.0741	0.946	0.8719	TTS	TPD52L2		4.06e-24
Small-Int-Ep	chr3	100331802	100331981	5268694	5268699	chr3:100331802-100331981	5CpGs	179bp	0.0453	0.916	0.8707	intron	GPR128		5.43e-12
Small-Int-Ep	chr11	440653	440883	15993481	15993498	chr11:440653-440883	17CpGs	230bp	0.0587	0.926	0.8673	intron	ANO9		3.59e-43
Small-Int-Ep	chr11	272256	272629	15987299	15987313	chr11:272256-272629	14CpGs	373bp	0.0205	0.884	0.8635	Intergenic	NLRP6		5.43e-12
Small-Int-Ep	chr17	9123039	9123168	22366813	22366820	chr17:9123039-9123168	7CpGs	129bp	0.0248	0.882	0.8572	intron	NTN1		1.19e-15
Small-Int-Ep	chr7	100877583	100877928	11526502	11526515	chr7:100877583-100877928	13CpGs	345bp	0.0636	0.92	0.8564	intron	CLDN15		5.52e-12
Small-Int-Ep	chr11	283462	283609	15987682	15987692	chr11:283462-283609	10CpGs	147bp	0.0438	0.899	0.8552	intron	NLRP6		4.78e-26
Small-Int-Ep	chr12	22753117	22753663	17507157	17507162	chr12:22753117-22753663	5CpGs	546bp	0.0673	0.912	0.8447	Intergenic	ETNK1		3.64e-20
Small-Int-Ep	chr5	173969345	173969504	8934974	8934980	chr5:173969345-173969504	6CpGs	159bp	0.036	0.877	0.841	Intergenic	MSX2		2.77e-24
Small-Int-Ep	chr5	1368683	1368879	7582892	7582897	chr5:1368683-1368879	5CpGs	196bp	0.0549	0.891	0.8361	Intergenic	CLPTM1L		1.86e-20
Small-Int-Ep	chr22	46606529	46607155	26652912	26652920	chr22:46606529-46607155	8CpGs	626bp	0.13	0.947	0.817	intron	PPARA		1.73e-13
Small-Int-Ep	chr5	70827496	70827687	8115866	8115873	chr5:70827496-70827687	7CpGs	191bp	0.162	0.957	0.795	intron	BDP1		1.72e-17
Small-Int-Ep	chr2	26505537	26506631	2566565	2566583	chr2:26505537-26506631	18CpGs	1094bp	0.225	0.962	0.737	intron	HADHB		5.91e-16
Smooth-Musc	chr1	162472870	162473128	1514985	1514991	chr1:162472870-162473128	6CpGs	258bp	0.152	0.924	0.772	intron	UHMK1		2.2e-16
Smooth-Musc	chr5	105502349	105502821	8359388	8359393	chr5:105502349-105502821	5CpGs	472bp	0.144	0.78	0.636	Intergenic	RAB9BP1		6.6e-23
Smooth-Musc	chr17	27924735	27925012	22574676	22574681	chr17:27924735-27925012	5CpGs	277bp	0.26	0.861	0.601	intron	ANKRD13B		2.17e-24
Smooth-Musc	chr4	141041822	141042347	7145657	7145663	chr4:141041822-141042347	6CpGs	525bp	0.283	0.874	0.591	intron	MAML3		1.59e-25
Smooth-Musc	chr9	38596803	38597834	13716486	13716491	chr9:38596803-38597834	5CpGs	1031bp	0.285	0.858	0.573	intron	ANKRD18A		4.54e-20
Smooth-Musc	chr4	187344569	187344896	7501408	7501413	chr4:187344569-187344896	5CpGs	327bp	0.308	0.878	0.57	intron	LOC285441		2.02e-18
Smooth-Musc	chr8	127672887	127673555	13177460	13177466	chr8:127672887-127673555	6CpGs	668bp	0.322	0.876	0.554	Intergenic	FAM84B		2.55e-17
Smooth-Musc	chr11	41437638	41438038	16368015	16368020	chr11:41437638-41438038	5CpGs	400bp	0.251	0.799	0.548	intron	LRRC4C		1.01e-18
Smooth-Musc	chrX	37870948	37871246	27095878	27095883	chrX:37870948-37871246	5CpGs	298bp	0.247	0.795	0.548	intron	SYTL5		1.2e-17
Smooth-Musc	chr8	127420330	127421007	13175028	13175035	chr8:127420330-127421007	7CpGs	677bp	0.282	0.829	0.547	Intergenic	FAM84B		9.85e-19
Smooth-Musc	chr2	16023241	16024247	2467900	2467905	chr2:16023241-16024247	5CpGs	1006bp	0.32	0.835	0.515	Intergenic	MYCN		4.21e-17
Smooth-Musc	chr12	120780907	120781070	18334779	18334784	chr12:120780907-120781070	5CpGs	163bp	0.366	0.855	0.489	intron	MSI1		0
Smooth-Musc	chr18	18785355	18785726	23504397	23504402	chr18:18785355-18785726	5CpGs	371bp	0.329	0.816	0.487	Intergenic	GREB1L		0
Smooth-Musc	chr5	4024461	4025084	7626866	7626871	chr5:4024461-4025084	5CpGs	623bp	0.31	0.795	0.485	Intergenic	IRX1		0
Smooth-Musc	chr7	159083175	159083534	12096801	12096806	chr7:159083175-159083534	5CpGs	359bp	0.313	0.783	0.47	Intergenic	VIPR2		0
Smooth-Musc	chr6	29082084	29082446	9368845	9368850	chr6:29082084-29082446	5CpGs	362bp	0.34	0.808	0.468	TTS	OR2J3		0
Smooth-Musc	chr1	22517933	22518650	397623	397630	chr1:22517933-22518650	7CpGs	717bp	0.336	0.794	0.458	Intergenic	WNT4		0
Smooth-Musc	chr6	123791130	123792301	10081503	10081511	chr6:123791130-123792301	8CpGs	1171bp	0.344	0.799	0.455	intron	TRDN		0
Smooth-Musc	chr10	25922275	25923017	14925236	14925242	chr10:25922275-25923017	6CpGs	742bp	0.337	0.791	0.454	Intergenic	MYO3A		0
Smooth-Musc	chr22	47640570	47641315	26676972	26676977	chr22:47640570-47641315	5CpGs	745bp	0.285	0.735	0.45	Intergenic	FLJ46257		0
Smooth-Musc	chr2	90376729	90377859	3129300	3129337	chr2:90376729-90377859	37CpGs	1130bp	0.293	0.735	0.442	Intergenic	MIR4436A		0
Smooth-Musc	chr2	234106430	234106750	4300200	4300207	chr2:234106430-234106750	7CpGs	320bp	0.359	0.79	0.431	intron	INPP5D		0
Smooth-Musc	chr16	33704394	33705139	21610685	21610696	chr16:33704394-33705139	11CpGs	745bp	0.341	0.758	0.417	Intergenic	RNU6-76		0
Smooth-Musc	chrY	13129366	13130080	28100432	28100437	chrY:13129366-13130080	5CpGs	714bp	0.359	0.687	0.328	Intergenic	GYG2P1		0
Smooth-Musc	chr11	54735019	54735982	16462611	16462622	chr11:54735019-54735982	11CpGs	963bp	0.39	0.682	0.292	Intergenic	TRIM48		0
Thyroid-Ep	chr5	77841405	77841624	8178166	8178172	chr5:77841405-77841624	6CpGs	219bp	0.0101	0.951	0.9409	intron	LHFPL2		0
Thyroid-Ep	chr16	87460982	87461122	22105739	22105746	chr16:87460982-87461122	7CpGs	140bp	0.011	0.942	0.931	intron	ZCCHC14		0
Thyroid-Ep	chr10	134559550	134559867	15954911	15954922	chr10:134559550-134559867	11CpGs	317bp	0.0103	0.929	0.9187	intron	INPP5A		0
Thyroid-Ep	chr22	31522712	31522861	26403892	26403898	chr22:31522712-31522861	6CpGs	149bp	0.0201	0.936	0.9159	intron	INPP5J		0
Thyroid-Ep	chr17	26526466	26526641	22551478	22551485	chr17:26526466-26526641	7CpGs	175bp	0.0391	0.951	0.9119	Intergenic	PYY2
Thyroid-Ep	chr2	3456139	3456395	2336892	2336900	chr2:3456139-3456395	8CpGs	256bp	0.0293	0.936	0.9067	intron	TRAPPC12
Thyroid-Ep	chr17	7076025	7076444	22324995	22325010	chr17:7076025-7076444	15CpGs	419bp	0.0138	0.919	0.9052	TTS	ASGR1
Thyroid-Ep	chr6	155278118	155278598	10331932	10331941	chr6:155278118-155278598	9CpGs	480bp	0.0302	0.935	0.9048	Intergenic	TIAM2
Thyroid-Ep	chr12	132468369	132468607	18517591	18517600	chr12:132468369-132468607	9CpGs	238bp	0.0402	0.939	0.8988	intron	EP400
Thyroid-Ep	chr13	49855126	49855223	18840480	18840487	chr13:49855126-49855223	7CpGs	97bp	0.0352	0.931	0.8958	intron	CDADC1
Thyroid-Ep	chr5	172461534	172461942	8917119	8917129	chr5:172461534-172461942	10CpGs	408bp	0.0309	0.92	0.8891	exon	ATP6V0E1
Thyroid-Ep	chr3	196643735	196643992	6052548	6052554	chr3:196643735-196643992	6CpGs	257bp	0.0763	0.963	0.8867	intron	SENP5
Thyroid-Ep	chr15	40678519	40679199	20424427	20424436	chr15:40678519-40679199	9CpGs	680bp	0.0672	0.951	0.8838	intron	KNSTRN
Thyroid-Ep	chr22	31522407	31522468	26403878	26403885	chr22:31522407-31522468	7CpGs	61bp	0.0606	0.943	0.8824	exon	INPP5J
Thyroid-Ep	chr5	153692596	153692857	8753439	8753446	chr5:153692596-153692857	7CpGs	261bp	0.0461	0.925	0.8789	intron	GALNT10
Thyroid-Ep	chr19	46307986	46308453	24824800	24824823	chr19:46307986-46308453	23CpGs	467bp	0.011	0.887	0.876	exon,intron	RSPH6A
Thyroid-Ep	chr11	68368981	68369931	16657814	16657825	chr11:68368981-68369931	11CpGs	950bp	0.0694	0.939	0.8696	intron	PPP6R3
Thyroid-Ep	chr16	58030521	58031069	21750457	21750503	chr16:58030521-58031069	46CpGs	548bp	0.106	0.962	0.856	exon	ZNF319
Thyroid-Ep	chr1	226442408	226442836	2031903	2031916	chr1:226442408-226442836	13CpGs	428bp	0.1	0.955	0.855	intron	LIN9
Thyroid-Ep	chr8	96038416	96038675	12940415	12940430	chr8:96038416-96038675	15CpGs	259bp	0.0753	0.921	0.8457	intron	NDUFAF6
Thyroid-Ep	chr1	1491550	1491951	35443	35457	chr1:1491550-1491951	14CpGs	401bp	0.0931	0.933	0.8399	intron	SSU72
Thyroid-Ep	chr14	21559955	21560303	19380814	19380849	chr14:21559955-21560303	35CpGs	348bp	0.101	0.934	0.833	exon	ZNF219
Thyroid-Ep	chr2	239074186	239074709	4368918	4368931	chr2:239074186-239074709	13CpGs	523bp	0.112	0.92	0.808	Intergenic	KLHL30
Thyroid-Ep	chr17	38067990	38068365	22704598	22704604	chr17:38067990-38068365	6CpGs	375bp	0.15	0.945	0.795	intron	GSDMB
Thyroid-Ep	chr18	77688135	77688699	24013284	24013293	chr18:77688135-77688699	9CpGs	564bp	0.17	0.964	0.794	intron	PQLC1

## Sheet: Table S4B
Supplementary Table S4B. List of 11,713 cell type-specific unmethylated markers (top 250, hg19).
Type	chr	start	end	startCpG	endCpG	position	Number of CpGs	Length	Target meth.	Background meth.	Diff	Genomic class	Gene		p-value
Adipocytes	chr1	12559496	12560014	251636	251647	chr1:12559496-12560014	11CpGs	518bp	0.231	0.914	0.683	intron	VPS13D		5.09e-18
Adipocytes	chr7	134849833	134850163	11801018	11801023	chr7:134849833-134850163	5CpGs	330bp	0.164	0.833	0.669	TTS	C7orf49		9.98e-20
Adipocytes	chr2	127878592	127878832	3458229	3458234	chr2:127878592-127878832	5CpGs	240bp	0.209	0.877	0.668	Intergenic	BIN1		5.54e-13
Adipocytes	chr11	62304487	62304527	16537896	16537901	chr11:62304487-62304527	5CpGs	40bp	0.267	0.903	0.636	intron	AHNAK		1.25e-16
Adipocytes	chr2	238314091	238314154	4355874	4355879	chr2:238314091-238314154	5CpGs	63bp	0.243	0.874	0.631	intron	COL6A3		8.1e-16
Adipocytes	chr11	27502491	27502972	16266846	16266856	chr11:27502491-27502972	10CpGs	481bp	0.264	0.887	0.623	Intergenic	LGR4		1.41e-17
Adipocytes	chr3	179388211	179388365	5867804	5867809	chr3:179388211-179388365	5CpGs	154bp	0.244	0.861	0.617	intron	USP13		6.09e-18
Adipocytes	chr17	1378763	1378921	22219412	22219421	chr17:1378763-1378921	9CpGs	158bp	0.309	0.925	0.616	intron	MYO1C		3.87e-10
Adipocytes	chr1	110426398	110427130	1203983	1203990	chr1:110426398-110427130	7CpGs	732bp	0.272	0.887	0.615	Intergenic	CSF1		1.41e-18
Adipocytes	chr8	128170234	128170261	13180976	13180981	chr8:128170234-128170261	5CpGs	27bp	0.294	0.909	0.615	Intergenic	PCAT1		4.82e-09
Adipocytes	chr17	41004636	41004930	22750457	22750471	chr17:41004636-41004930	14CpGs	294bp	0.28	0.892	0.612	exon	AOC3		7.98e-17
Adipocytes	chr7	33450505	33450884	10905107	10905112	chr7:33450505-33450884	5CpGs	379bp	0.275	0.887	0.612	intron	BBS9		1.86e-28
Adipocytes	chr11	12840061	12840807	16158533	16158538	chr11:12840061-12840807	5CpGs	746bp	0.269	0.878	0.609	intron	TEAD1		1.87e-16
Adipocytes	chr19	57125150	57125481	25042639	25042645	chr19:57125150-57125481	6CpGs	331bp	0.304	0.901	0.597	intron	ZNF71		3.12e-19
Adipocytes	chr11	75537042	75537264	16761615	16761623	chr11:75537042-75537264	8CpGs	222bp	0.295	0.891	0.596	intron	UVRAG		4.72e-12
Adipocytes	chr12	64331589	64331861	17857614	17857621	chr12:64331589-64331861	7CpGs	272bp	0.282	0.878	0.596	intron	SRGAP1		1.26e-18
Adipocytes	chr6	155357994	155358380	10333318	10333326	chr6:155357994-155358380	8CpGs	386bp	0.284	0.877	0.593	Intergenic	TIAM2		3.23e-12
Adipocytes	chr19	48219990	48220176	24864428	24864442	chr19:48219990-48220176	14CpGs	186bp	0.271	0.863	0.592	exon	EHD2		8.35e-10
Adipocytes	chr17	41004345	41004548	22750448	22750455	chr17:41004345-41004548	7CpGs	203bp	0.272	0.863	0.591	exon	AOC3		1.85e-19
Adipocytes	chr17	40577387	40577762	22741997	22742002	chr17:40577387-40577762	5CpGs	375bp	0.242	0.83	0.588	Intergenic	PTRF		1.75e-11
Adipocytes	chr10	71891102	71891451	15294422	15294428	chr10:71891102-71891451	6CpGs	349bp	0.272	0.859	0.587	intron	AIFM2		2.48e-10
Adipocytes	chr12	109595371	109595609	18191990	18191997	chr12:109595371-109595609	7CpGs	238bp	0.276	0.862	0.586	intron	ACACB		5.02e-16
Adipocytes	chr9	133811283	133811331	14458181	14458186	chr9:133811283-133811331	5CpGs	48bp	0.297	0.869	0.572	intron	FIBCD1		8.98e-24
Adipocytes	chr13	110896068	110896287	19273554	19273561	chr13:110896068-110896287	7CpGs	219bp	0.299	0.87	0.571	intron	COL4A1		7.51e-10
Adipocytes	chr17	47692960	47693460	22856554	22856559	chr17:47692960-47693460	5CpGs	500bp	0.289	0.859	0.57	intron	SPOP		3.7e-12
Adipocytes	chr17	62011700	62011798	23008492	23008497	chr17:62011700-62011798	5CpGs	98bp	0.258	0.827	0.569	Intergenic	CD79B		0
Adipocytes	chr19	5714972	5715186	24199686	24199692	chr19:5714972-5715186	6CpGs	214bp	0.315	0.884	0.569	intron	LONP1		0
Adipocytes	chr12	115682865	115683070	18274516	18274521	chr12:115682865-115683070	5CpGs	205bp	0.299	0.866	0.567	Intergenic	TBX3		9.84e-43
Adipocytes	chr10	71232978	71233198	15286563	15286568	chr10:71232978-71233198	5CpGs	220bp	0.331	0.895	0.564	intron	TSPAN15		0
Adipocytes	chr12	117088493	117088772	18288850	18288855	chr12:117088493-117088772	5CpGs	279bp	0.282	0.846	0.564	Intergenic	C12orf49		0
Adipocytes	chr17	38449415	38450262	22711885	22711890	chr17:38449415-38450262	5CpGs	847bp	0.333	0.896	0.563	exon,intron	CDC6		0
Adipocytes	chr2	44463142	44463413	2741125	2741130	chr2:44463142-44463413	5CpGs	271bp	0.319	0.881	0.562	Intergenic	SLC3A1		3.08e-44
Adipocytes	chr18	3155154	3155377	23371134	23371143	chr18:3155154-3155377	9CpGs	223bp	0.357	0.917	0.56	intron	MYOM1		0
Adipocytes	chr4	144203887	144204237	7166565	7166580	chr4:144203887-144204237	15CpGs	350bp	0.336	0.895	0.559	Intergenic	GAB1		0
Adipocytes	chr4	38046966	38047177	6459235	6459240	chr4:38046966-38047177	5CpGs	211bp	0.344	0.903	0.559	intron	TBC1D1		0
Adipocytes	chr10	71890190	71890613	15294411	15294416	chr10:71890190-71890613	5CpGs	423bp	0.33	0.888	0.558	intron	AIFM2		0
Adipocytes	chr12	125111263	125111661	18416020	18416027	chr12:125111263-125111661	7CpGs	398bp	0.338	0.894	0.556	Intergenic	NCOR2		0
Adipocytes	chr13	107115260	107115679	19238219	19238228	chr13:107115260-107115679	9CpGs	419bp	0.285	0.841	0.556	Intergenic	EFNB2		0
Adipocytes	chr4	114766313	114766722	6976672	6976678	chr4:114766313-114766722	6CpGs	409bp	0.278	0.833	0.555	Intergenic	CAMK2D		0
Adipocytes	chr17	41003817	41004325	22750428	22750448	chr17:41003817-41004325	20CpGs	508bp	0.352	0.904	0.552	exon	AOC3		1.06e-32
Adipocytes	chr14	95882436	95882540	20029475	20029480	chr14:95882436-95882540	5CpGs	104bp	0.345	0.896	0.551	Intergenic	LINC00341		0
Adipocytes	chr8	122776475	122776909	13132429	13132435	chr8:122776475-122776909	6CpGs	434bp	0.261	0.811	0.55	Intergenic	HAS2		0
Adipocytes	chr9	19129150	19129252	13555799	13555806	chr9:19129150-19129252	7CpGs	102bp	0.29	0.84	0.55	Intergenic	PLIN2		0
Adipocytes	chr9	134195865	134195923	14465927	14465932	chr9:134195865-134195923	5CpGs	58bp	0.36	0.909	0.549	Intergenic	PPAPDC3		0
Adipocytes	chr2	10955156	10955481	2422660	2422669	chr2:10955156-10955481	9CpGs	325bp	0.33	0.877	0.547	Intergenic	PDIA6		8.41e-45
Adipocytes	chr9	129882759	129883094	14381406	14381422	chr9:129882759-129883094	16CpGs	335bp	0.319	0.866	0.547	intron	ANGPTL2		0
Adipocytes	chr6	5130525	5130907	9120986	9120993	chr6:5130525-5130907	7CpGs	382bp	0.327	0.871	0.544	intron	LYRM4		0
Adipocytes	chr8	22514202	22515015	12367354	12367362	chr8:22514202-22515015	8CpGs	813bp	0.337	0.878	0.541	intron	BIN3		0
Adipocytes	chr8	10576848	10576922	12242095	12242100	chr8:10576848-10576922	5CpGs	74bp	0.339	0.878	0.539	Intergenic	SOX7		0
Adipocytes	chr6	151857256	151857511	10303014	10303024	chr6:151857256-151857511	10CpGs	255bp	0.36	0.898	0.538	intron	CCDC170		0
Adipocytes	chr7	95237088	95237448	11449299	11449304	chr7:95237088-95237448	5CpGs	360bp	0.314	0.849	0.535	Intergenic	PDK4		0
Adipocytes	chr7	1096422	1096548	10560565	10560570	chr7:1096422-1096548	5CpGs	126bp	0.297	0.831	0.534	promoter-TSS	GPR146		0
Adipocytes	chr9	124063083	124063238	14305277	14305282	chr9:124063083-124063238	5CpGs	155bp	0.359	0.893	0.534	intron	GSN		0
Adipocytes	chr5	123204556	123205221	8476445	8476451	chr5:123204556-123205221	6CpGs	665bp	0.337	0.87	0.533	Intergenic	CSNK1G3		0
Adipocytes	chr12	125114610	125114926	18416076	18416082	chr12:125114610-125114926	6CpGs	316bp	0.352	0.883	0.531	Intergenic	NCOR2		0
Adipocytes	chr2	242517608	242518105	4434155	4434162	chr2:242517608-242518105	7CpGs	497bp	0.334	0.865	0.531	Intergenic	BOK-AS1		0
Adipocytes	chr6	25068659	25069230	9320108	9320115	chr6:25068659-25069230	7CpGs	571bp	0.374	0.904	0.53	Intergenic	CMAHP		0
Adipocytes	chr9	124064167	124064863	14305295	14305310	chr9:124064167-124064863	15CpGs	696bp	0.373	0.902	0.529	exon,intron	GSN		0
Adipocytes	chr11	18994018	18994128	16211500	16211509	chr11:18994018-18994128	9CpGs	110bp	0.321	0.849	0.528	Intergenic	MRGPRX1		0
Adipocytes	chr18	71452236	71452390	23917325	23917332	chr18:71452236-71452390	7CpGs	154bp	0.301	0.827	0.526	Intergenic	FBXO15		0
Adipocytes	chr2	109942715	109942956	3294977	3294982	chr2:109942715-109942956	5CpGs	241bp	0.333	0.859	0.526	intron	SH3RF3		0
Adipocytes	chr20	60782586	60782684	25731000	25731007	chr20:60782586-60782684	7CpGs	98bp	0.295	0.82	0.525	Intergenic	HRH3		0
Adipocytes	chr12	1903818	1903870	17299849	17299854	chr12:1903818-1903870	5CpGs	52bp	0.362	0.886	0.524	intron	CACNA2D4		0
Adipocytes	chr14	95948245	95948497	20030457	20030462	chr14:95948245-95948497	5CpGs	252bp	0.337	0.859	0.522	Intergenic	SYNE3		0
Adipocytes	chr7	151662343	151662407	11977491	11977496	chr7:151662343-151662407	5CpGs	64bp	0.368	0.89	0.522	intron	GALNTL5		0
Adipocytes	chr6	52409364	52409474	9623093	9623100	chr6:52409364-52409474	7CpGs	110bp	0.36	0.88	0.52	intron	TRAM2		0
Adipocytes	chr20	59920155	59920394	25710613	25710620	chr20:59920155-59920394	7CpGs	239bp	0.346	0.863	0.517	intron	CDH4		0
Adipocytes	chr15	73988788	73988964	20764094	20764099	chr15:73988788-73988964	5CpGs	176bp	0.36	0.875	0.515	intron	CD276		0
Adipocytes	chr22	45998871	45999063	26640500	26640508	chr22:45998871-45999063	8CpGs	192bp	0.364	0.878	0.514	Intergenic	ATXN10		0
Adipocytes	chr7	116171050	116171732	11654711	11654716	chr7:116171050-116171732	5CpGs	682bp	0.367	0.881	0.514	intron	CAV1		0
Adipocytes	chr2	1718267	1718569	2311236	2311244	chr2:1718267-1718569	8CpGs	302bp	0.338	0.85	0.512	intron	PXDN		0
Adipocytes	chr8	82400919	82401473	12850271	12850278	chr8:82400919-82401473	7CpGs	554bp	0.356	0.868	0.512	Intergenic	FABP4		0
Adipocytes	chr11	93266034	93266361	16889457	16889462	chr11:93266034-93266361	5CpGs	327bp	0.335	0.844	0.509	intron	C11orf75		0
Adipocytes	chr18	60904483	60904663	23843173	23843180	chr18:60904483-60904663	7CpGs	180bp	0.383	0.891	0.508	intron	BCL2		0
Adipocytes	chr2	238406391	238406507	4357232	4357239	chr2:238406391-238406507	7CpGs	116bp	0.339	0.847	0.508	intron	MLPH		0
Adipocytes	chr8	19438540	19439073	12330688	12330695	chr8:19438540-19439073	7CpGs	533bp	0.364	0.872	0.508	intron	CSGALNACT1		0
Adipocytes	chr12	94389336	94389633	18056762	18056767	chr12:94389336-94389633	5CpGs	297bp	0.324	0.831	0.507	Intergenic	PLXNC1		0
Adipocytes	chr9	101673727	101674131	14122429	14122436	chr9:101673727-101674131	7CpGs	404bp	0.39	0.896	0.506	Intergenic	COL15A1		0
Adipocytes	chr19	30197316	30197749	24562691	24562699	chr19:30197316-30197749	8CpGs	433bp	0.349	0.854	0.505	intron	C19orf12		0
Adipocytes	chr6	148702291	148702823	10264689	10264695	chr6:148702291-148702823	6CpGs	532bp	0.356	0.86	0.504	intron	SASH1		0
Adipocytes	chr12	13353280	13353801	17440012	17440020	chr12:13353280-13353801	8CpGs	521bp	0.341	0.843	0.502	intron	EMP1		0
Adipocytes	chr12	2037717	2037873	17302443	17302452	chr12:2037717-2037873	9CpGs	156bp	0.359	0.86	0.501	TTS	LOC100271702		0
Adipocytes	chr1	96991151	96991596	1114600	1114605	chr1:96991151-96991596	5CpGs	445bp	0.371	0.871	0.5	Intergenic	PTBP2		0
Adipocytes	chr17	80024096	80024158	23307133	23307138	chr17:80024096-80024158	5CpGs	62bp	0.351	0.847	0.496	promoter-TSS	DUS1L		0
Adipocytes	chr8	62322984	62323326	12704890	12704897	chr8:62322984-62323326	7CpGs	342bp	0.351	0.846	0.495	intron	CLVS1		0
Adipocytes	chr20	11974567	11974955	25194089	25194094	chr20:11974567-11974955	5CpGs	388bp	0.386	0.88	0.494	Intergenic	BTBD3		0
Adipocytes	chr7	3198119	3198426	10619318	10619328	chr7:3198119-3198426	10CpGs	307bp	0.356	0.849	0.493	Intergenic	CARD11		0
Adipocytes	chr4	8188123	8188193	6230530	6230535	chr4:8188123-8188193	5CpGs	70bp	0.35	0.842	0.492	Intergenic	SH3TC1		0
Adipocytes	chr9	111944902	111945064	14199597	14199603	chr9:111944902-111945064	6CpGs	162bp	0.339	0.831	0.492	intron	EPB41L4B		0
Adipocytes	chr18	45828285	45828616	23711967	23711973	chr18:45828285-45828616	6CpGs	331bp	0.369	0.859	0.49	Intergenic	ZBTB7C		0
Adipocytes	chr5	178296635	178296851	9003231	9003238	chr5:178296635-178296851	7CpGs	216bp	0.358	0.847	0.489	intron	ZNF354B		0
Adipocytes	chr15	74881568	74881807	20776758	20776769	chr15:74881568-74881807	11CpGs	239bp	0.37	0.858	0.488	intron	ARID3B		0
Adipocytes	chr13	110946430	110947629	19274353	19274359	chr13:110946430-110947629	6CpGs	1199bp	0.373	0.86	0.487	intron	COL4A1		0
Adipocytes	chr17	75673191	75673509	23198055	23198062	chr17:75673191-75673509	7CpGs	318bp	0.307	0.794	0.487	Intergenic	LOC100507351		0
Adipocytes	chr3	32231805	32232538	4719830	4719838	chr3:32231805-32232538	8CpGs	733bp	0.352	0.839	0.487	Intergenic	CMTM8		0
Adipocytes	chr19	4507562	4507878	24168697	24168703	chr19:4507562-4507878	6CpGs	316bp	0.372	0.851	0.479	intron	PLIN4		0
Adipocytes	chr1	65955930	65956591	900654	900660	chr1:65955930-65956591	6CpGs	661bp	0.377	0.854	0.477	intron	LEPR		0
Adipocytes	chr18	33313390	33313760	23620802	23620809	chr18:33313390-33313760	7CpGs	370bp	0.374	0.848	0.474	Intergenic	GALNT1		0
Adipocytes	chr19	45293500	45293653	24799273	24799279	chr19:45293500-45293653	6CpGs	153bp	0.316	0.789	0.473	intron	CBLC		0
Adipocytes	chr11	70685261	70685603	16700728	16700736	chr11:70685261-70685603	8CpGs	342bp	0.369	0.841	0.472	intron	SHANK2		0
Adipocytes	chr2	206569568	206570211	4051241	4051246	chr2:206569568-206570211	5CpGs	643bp	0.383	0.852	0.469	intron	NRP2		0
Adipocytes	chr6	11952164	11952844	9192096	9192101	chr6:11952164-11952844	5CpGs	680bp	0.339	0.807	0.468	Intergenic	HIVEP1		0
Adipocytes	chr22	38051826	38052317	26491403	26491411	chr22:38051826-38052317	8CpGs	491bp	0.361	0.823	0.462	TTS,exon	SH3BP1		0
Adipocytes	chr17	41722916	41723060	22762063	22762068	chr17:41722916-41723060	5CpGs	144bp	0.355	0.81	0.455	intron	MEOX1		0
Adipocytes	chr1	208816387	208816511	1879361	1879366	chr1:208816387-208816511	5CpGs	124bp	0.37	0.823	0.453	Intergenic	PLXNA2		0
Adipocytes	chr5	5303926	5304132	7638523	7638529	chr5:5303926-5304132	6CpGs	206bp	0.369	0.82	0.451	intron	ADAMTS16		0
Adipocytes	chr18	57396096	57396967	23813624	23813630	chr18:57396096-57396967	6CpGs	871bp	0.389	0.835	0.446	Intergenic	CCBE1		0
Adipocytes	chr22	39664962	39665254	26525158	26525163	chr22:39664962-39665254	5CpGs	292bp	0.39	0.83	0.44	Intergenic	PDGFB		0
Adipocytes	chr17	77435410	77435569	23235256	23235262	chr17:77435410-77435569	6CpGs	159bp	0.394	0.817	0.423	intron	RBFOX3		0
Adipocytes	chr9	133811341	133811535	14458186	14458192	chr9:133811341-133811535	6CpGs	194bp	0.386	0.792	0.406	intron	FIBCD1		0
Adipocytes	chr17	76471416	76471616	23214241	23214251	chr17:76471416-76471616	10CpGs	200bp	0.394	0.775	0.381	exon,intron	DNAH17		0
Bladder-Ep	chr3	189704095	189704172	5970820	5970826	chr3:189704095-189704172	6CpGs	77bp	0.0438	0.927	0.8832	intron	LEPREL1		0
Bladder-Ep	chr3	189704270	189704366	5970827	5970833	chr3:189704270-189704366	6CpGs	96bp	0.0776	0.948	0.8704	intron	LEPREL1		0
Bladder-Ep	chr7	97408637	97408741	11465464	11465469	chr7:97408637-97408741	5CpGs	104bp	0.108	0.946	0.838	Intergenic	TAC1		0
Bladder-Ep	chr15	81262936	81263036	20854459	20854464	chr15:81262936-81263036	5CpGs	100bp	0.0834	0.921	0.8376	Intergenic	MESDC2		0
Bladder-Ep	chr17	43208654	43208757	22789834	22789840	chr17:43208654-43208757	6CpGs	103bp	0.0603	0.894	0.8337	intron	PLCD3		0
Bladder-Ep	chr2	135276067	135276150	3542355	3542360	chr2:135276067-135276150	5CpGs	83bp	0.0957	0.926	0.8303	intron	TMEM163		0
Bladder-Ep	chr10	96989191	96989291	15528257	15528262	chr10:96989191-96989291	5CpGs	100bp	0.104	0.925	0.821	TTS	C10orf129		0
Bladder-Ep	chr2	61175512	61175883	2873718	2873728	chr2:61175512-61175883	10CpGs	371bp	0.103	0.92	0.817	intron	PUS10		0
Bladder-Ep	chr1	184970698	184970984	1692429	1692449	chr1:184970698-184970984	20CpGs	286bp	0.114	0.926	0.812	Intergenic	FAM129A		0
Bladder-Ep	chr1	33609720	33609941	562500	562512	chr1:33609720-33609941	12CpGs	221bp	0.125	0.937	0.812	Intergenic	TRIM62		0
Bladder-Ep	chr1	34004606	34004729	567627	567636	chr1:34004606-34004729	9CpGs	123bp	0.0898	0.9	0.8102	intron	CSMD2		0
Bladder-Ep	chr6	56894215	56894332	9654627	9654634	chr6:56894215-56894332	7CpGs	117bp	0.071	0.881	0.81	Intergenic	KIAA1586		0
Bladder-Ep	chr6	34966596	34967579	9453054	9453073	chr6:34966596-34967579	19CpGs	983bp	0.141	0.945	0.804	intron	ANKS1A		0
Bladder-Ep	chr19	11926771	11927571	24327154	24327166	chr19:11926771-11927571	12CpGs	800bp	0.12	0.923	0.803	intron	ZNF440		0
Bladder-Ep	chr10	9271378	9271574	14753306	14753313	chr10:9271378-9271574	7CpGs	196bp	0.0928	0.892	0.7992	Intergenic	GATA3		0
Bladder-Ep	chr14	93706295	93706736	20004525	20004544	chr14:93706295-93706736	19CpGs	441bp	0.117	0.916	0.799	exon	BTBD7		6.21e-40
Bladder-Ep	chr20	51841116	51841637	25611132	25611137	chr20:51841116-51841637	5CpGs	521bp	0.0657	0.864	0.7983	intron	TSHZ2		0
Bladder-Ep	chr18	7173233	7173411	23407963	23407974	chr18:7173233-7173411	11CpGs	178bp	0.0942	0.892	0.7978	Intergenic	LAMA1		0
Bladder-Ep	chr2	152635949	152636403	3656274	3656281	chr2:152635949-152636403	7CpGs	454bp	0.14	0.934	0.794	Intergenic	NEB		0
Bladder-Ep	chr4	103900660	103901142	6902229	6902234	chr4:103900660-103901142	5CpGs	482bp	0.0702	0.864	0.7938	intron	SLC9B1		0
Bladder-Ep	chr10	111585736	111585936	15677880	15677894	chr10:111585736-111585936	14CpGs	200bp	0.134	0.926	0.792	Intergenic	XPNPEP1		0
Bladder-Ep	chr1	120215851	120216640	1290211	1290216	chr1:120215851-120216640	5CpGs	789bp	0.0997	0.889	0.7893	Intergenic	ZNF697		2.9e-34
Bladder-Ep	chr4	2961192	2961472	6140392	6140401	chr4:2961192-2961472	9CpGs	280bp	0.153	0.941	0.788	intron	NOP14		4.31e-28
Bladder-Ep	chr8	82579222	82580128	12851550	12851557	chr8:82579222-82580128	7CpGs	906bp	0.112	0.898	0.786	intron	IMPA1		0
Bladder-Ep	chr15	77448649	77448988	20809856	20809873	chr15:77448649-77448988	17CpGs	339bp	0.135	0.92	0.785	intron	PEAK1		0
Bladder-Ep	chr16	28578899	28579559	21525375	21525381	chr16:28578899-28579559	6CpGs	660bp	0.164	0.949	0.785	intron	CCDC101		2.8e-45
Bladder-Ep	chr1	145126176	145126555	1317373	1317379	chr1:145126176-145126555	6CpGs	379bp	0.134	0.918	0.784	Intergenic	SEC22B		7.96e-43
Bladder-Ep	chr17	39658737	39658997	22725006	22725019	chr17:39658737-39658997	13CpGs	260bp	0.142	0.926	0.784	exon,intron	KRT13		3.56e-41
Bladder-Ep	chr10	124054428	124054658	15806588	15806596	chr10:124054428-124054658	8CpGs	230bp	0.077	0.86	0.783	intron	BTBD16		0
Bladder-Ep	chr10	70184305	70184465	15271372	15271383	chr10:70184305-70184465	11CpGs	160bp	0.161	0.941	0.78	intron	DNA2		1.46e-43
Bladder-Ep	chr7	34214882	34215193	10911011	10911029	chr7:34214882-34215193	18CpGs	311bp	0.115	0.895	0.78	Intergenic	BMPER		6.17e-43
Bladder-Ep	chr7	116048933	116049199	11653590	11653606	chr7:116048933-116049199	16CpGs	266bp	0.145	0.924	0.779	Intergenic	CAV2		0
Bladder-Ep	chr8	141660235	141660327	13298987	13298992	chr8:141660235-141660327	5CpGs	92bp	0.14	0.917	0.777	Intergenic	AGO2		2.36e-37
Bladder-Ep	chr10	133993221	133993304	15939063	15939068	chr10:133993221-133993304	5CpGs	83bp	0.136	0.912	0.776	intron	JAKMIP3		0
Bladder-Ep	chr2	113715851	113716005	3336869	3336874	chr2:113715851-113716005	5CpGs	154bp	0.126	0.901	0.775	Intergenic	IL36G		2.71e-31
Bladder-Ep	chr12	133435698	133435923	18545364	18545378	chr12:133435698-133435923	14CpGs	225bp	0.151	0.925	0.774	exon,intron	CHFR		0
Bladder-Ep	chr18	74246866	74247019	23950635	23950642	chr18:74246866-74247019	7CpGs	153bp	0.117	0.891	0.774	intron	LOC284276		6.45e-44
Bladder-Ep	chr4	6696935	6697114	6201128	6201133	chr4:6696935-6697114	5CpGs	179bp	0.157	0.931	0.774	intron	S100P		3.29e-34
Bladder-Ep	chr6	34778179	34778644	9451046	9451053	chr6:34778179-34778644	7CpGs	465bp	0.164	0.937	0.773	intron	UHRF1BP1		6.15e-41
Bladder-Ep	chr19	49305765	49305999	24888791	24888798	chr19:49305765-49305999	7CpGs	234bp	0.135	0.907	0.772	intron	BCAT2		0
Bladder-Ep	chr17	77844945	77845047	23244978	23244985	chr17:77844945-77845047	7CpGs	102bp	0.158	0.929	0.771	Intergenic	CBX4		0
Bladder-Ep	chr16	33785709	33785771	21611976	21611981	chr16:33785709-33785771	5CpGs	62bp	0.146	0.916	0.77	Intergenic	LINC00273		0
Bladder-Ep	chr3	184566501	184566691	5921490	5921497	chr3:184566501-184566691	7CpGs	190bp	0.156	0.926	0.77	intron	VPS8		0
Bladder-Ep	chr15	101938761	101938873	21080256	21080268	chr15:101938761-101938873	12CpGs	112bp	0.178	0.947	0.769	exon,intron	PCSK6		0
Bladder-Ep	chr2	30653591	30653622	2616530	2616535	chr2:30653591-30653622	5CpGs	31bp	0.163	0.932	0.769	Intergenic	LCLAT1		0
Bladder-Ep	chr12	11795761	11796562	17421032	17421041	chr12:11795761-11796562	9CpGs	801bp	0.136	0.904	0.768	Intergenic	ETV6		0
Bladder-Ep	chr19	53463258	53463449	24969037	24969043	chr19:53463258-53463449	6CpGs	191bp	0.184	0.952	0.768	intron	ZNF816		0
Bladder-Ep	chr13	20969691	20969953	18573623	18573630	chr13:20969691-20969953	7CpGs	262bp	0.11	0.877	0.767	Intergenic	MIR4499		0
Bladder-Ep	chr4	36101094	36101697	6444564	6444570	chr4:36101094-36101697	6CpGs	603bp	0.11	0.876	0.766	intron	ARAP2		0
Bladder-Ep	chr1	200967291	200967742	1791775	1791793	chr1:200967291-200967742	18CpGs	451bp	0.121	0.886	0.765	exon,intron	KIF21B		0
Bladder-Ep	chr14	102493027	102493778	20117580	20117594	chr14:102493027-102493778	14CpGs	751bp	0.123	0.887	0.764	intron	DYNC1H1		0
Bladder-Ep	chr3	53961626	53961837	4952373	4952387	chr3:53961626-53961837	14CpGs	211bp	0.145	0.909	0.764	Intergenic	SELK		0
Bladder-Ep	chr2	131085546	131085628	3498376	3498383	chr2:131085546-131085628	7CpGs	82bp	0.0508	0.814	0.7632	Intergenic	CCDC115		0
Bladder-Ep	chr14	50835876	50836194	19604680	19604685	chr14:50835876-50836194	5CpGs	318bp	0.134	0.896	0.762	intron	CDKL1		0
Bladder-Ep	chr14	55206370	55206541	19642680	19642685	chr14:55206370-55206541	5CpGs	171bp	0.102	0.864	0.762	intron	SAMD4A		0
Bladder-Ep	chr9	92717057	92717425	14013708	14013714	chr9:92717057-92717425	6CpGs	368bp	0.159	0.921	0.762	Intergenic	MIR4290		0
Bladder-Ep	chr14	33119636	33120170	19476469	19476475	chr14:33119636-33120170	6CpGs	534bp	0.126	0.887	0.761	intron	AKAP6		0
Bladder-Ep	chr17	39659217	39659640	22725023	22725034	chr17:39659217-39659640	11CpGs	423bp	0.134	0.892	0.758	exon,intron	KRT13		0
Bladder-Ep	chr11	43943238	43943764	16384758	16384764	chr11:43943238-43943764	6CpGs	526bp	0.0808	0.838	0.7572	Intergenic	LOC100507300		0
Bladder-Ep	chr3	120097307	120097436	5399661	5399673	chr3:120097307-120097436	12CpGs	129bp	0.18	0.937	0.757	Intergenic	MIR198		0
Bladder-Ep	chr13	81476948	81477470	19047916	19047922	chr13:81476948-81477470	6CpGs	522bp	0.101	0.857	0.756	Intergenic	SPRY2		0
Bladder-Ep	chr3	173816536	173817077	5827119	5827125	chr3:173816536-173817077	6CpGs	541bp	0.059	0.814	0.755	intron	NLGN1		0
Bladder-Ep	chr6	114453911	114454121	10022422	10022427	chr6:114453911-114454121	5CpGs	210bp	0.139	0.894	0.755	Intergenic	HS3ST5		0
Bladder-Ep	chr9	85843600	85843716	13946524	13946534	chr9:85843600-85843716	10CpGs	116bp	0.14	0.895	0.755	Intergenic	RASEF		0
Bladder-Ep	chr1	203273230	203273497	1821362	1821368	chr1:203273230-203273497	6CpGs	267bp	0.174	0.928	0.754	intron	LOC730227		1.64e-34
Bladder-Ep	chr16	1603357	1603506	21145278	21145286	chr16:1603357-1603506	8CpGs	149bp	0.146	0.899	0.753	intron	TMEM204		3.01e-26
Bladder-Ep	chr2	161086130	161086853	3715567	3715572	chr2:161086130-161086853	5CpGs	723bp	0.143	0.896	0.753	Intergenic	ITGB6		2.48e-39
Bladder-Ep	chr7	140707631	140707986	11861765	11861770	chr7:140707631-140707986	5CpGs	355bp	0.13	0.881	0.751	intron	MRPS33		2.6e-34
Bladder-Ep	chr10	33311432	33311625	14999245	14999250	chr10:33311432-33311625	5CpGs	193bp	0.142	0.892	0.75	Intergenic	ITGB1		6.44e-19
Bladder-Ep	chr4	38568851	38569129	6463951	6463959	chr4:38568851-38569129	8CpGs	278bp	0.176	0.926	0.75	Intergenic	KLF3		1.11e-24
Bladder-Ep	chr6	37102044	37102317	9482622	9482628	chr6:37102044-37102317	6CpGs	273bp	0.137	0.885	0.748	Intergenic	PIM1		0
Bladder-Ep	chr8	62146817	62146950	12703801	12703806	chr8:62146817-62146950	5CpGs	133bp	0.0874	0.835	0.7476	Intergenic	CLVS1		0
Bladder-Ep	chr16	1576680	1576810	21144319	21144332	chr16:1576680-1576810	13CpGs	130bp	0.18	0.927	0.747	exon,intron	IFT140		1.41e-25
Bladder-Ep	chr10	51500040	51500152	15146358	15146364	chr10:51500040-51500152	6CpGs	112bp	0.0988	0.844	0.7452	Intergenic	AGAP7		3.02e-32
Bladder-Ep	chr18	12723938	12724418	23472404	23472411	chr18:12723938-12724418	7CpGs	480bp	0.163	0.908	0.745	intron	PSMG2		2.77e-39
Bladder-Ep	chr2	231604240	231604554	4262644	4262658	chr2:231604240-231604554	14CpGs	314bp	0.178	0.923	0.745	intron	CAB39		1.01e-32
Bladder-Ep	chr7	140510166	140510603	11859885	11859896	chr7:140510166-140510603	11CpGs	437bp	0.183	0.928	0.745	intron	BRAF		0
Bladder-Ep	chr4	166246441	166246976	7324647	7324653	chr4:166246441-166246976	6CpGs	535bp	0.16	0.904	0.744	Intergenic	MSMO1		1.84e-32
Bladder-Ep	chr15	45375901	45376049	20486610	20486618	chr15:45375901-45376049	8CpGs	148bp	0.165	0.908	0.743	Intergenic	DUOX2		0
Bladder-Ep	chr4	121662379	121662872	7017365	7017380	chr4:121662379-121662872	15CpGs	493bp	0.154	0.897	0.743	intron	PRDM5		1.37e-23
Bladder-Ep	chr9	98119673	98119940	14078234	14078240	chr9:98119673-98119940	6CpGs	267bp	0.139	0.882	0.743	Intergenic	FANCC		2.15e-29
Bladder-Ep	chr10	3985198	3985387	14693955	14693960	chr10:3985198-3985387	5CpGs	189bp	0.126	0.868	0.742	Intergenic	KLF6		1.96e-28
Bladder-Ep	chr16	32889552	32889614	21601426	21601432	chr16:32889552-32889614	6CpGs	62bp	0.176	0.918	0.742	intron	SLC6A10P		6.7e-22
Bladder-Ep	chr2	55180750	55180954	2830387	2830396	chr2:55180750-55180954	9CpGs	204bp	0.211	0.953	0.742	intron	EML6		1.12e-44
Bladder-Ep	chr2	1692639	1692911	2310735	2310745	chr2:1692639-1692911	10CpGs	272bp	0.167	0.908	0.741	intron	PXDN		1.89e-40
Bladder-Ep	chr14	81856494	81856863	19898590	19898595	chr14:81856494-81856863	5CpGs	369bp	0.196	0.935	0.739	intron	STON2		3.32e-38
Bladder-Ep	chr2	48736358	48736769	2785832	2785838	chr2:48736358-48736769	6CpGs	411bp	0.154	0.893	0.739	intron	PPP1R21		3.15e-21
Bladder-Ep	chr7	90665174	90665228	11418006	11418013	chr7:90665174-90665228	7CpGs	54bp	0.184	0.923	0.739	intron	CDK14		2.93e-21
Bladder-Ep	chr1	240922366	240922535	2194345	2194352	chr1:240922366-240922535	7CpGs	169bp	0.145	0.883	0.738	Intergenic	GREM2		4.35e-39
Bladder-Ep	chr14	56735184	56735939	19657629	19657638	chr14:56735184-56735939	9CpGs	755bp	0.164	0.902	0.738	intron	PELI2		0
Bladder-Ep	chr16	14451243	14451418	21348464	21348469	chr16:14451243-14451418	5CpGs	175bp	0.078	0.816	0.738	Intergenic	MIR365A		0
Bladder-Ep	chr2	189648457	189648529	3920395	3920401	chr2:189648457-189648529	6CpGs	72bp	0.195	0.933	0.738	intron	DIRC1		0
Bladder-Ep	chr18	8552688	8552912	23421423	23421429	chr18:8552688-8552912	6CpGs	224bp	0.155	0.891	0.736	Intergenic	RAB12		0
Bladder-Ep	chr10	63871780	63871853	15226210	15226215	chr10:63871780-63871853	5CpGs	73bp	0.194	0.929	0.735	Intergenic	MIR548AV		0
Bladder-Ep	chr11	75405128	75405563	16760002	16760008	chr11:75405128-75405563	6CpGs	435bp	0.143	0.878	0.735	Intergenic	MOGAT2		0
Bladder-Ep	chr14	56008367	56009081	19651797	19651804	chr14:56008367-56009081	7CpGs	714bp	0.126	0.861	0.735	Intergenic	KTN1-AS1		0
Bladder-Ep	chr9	135812999	135813249	14494550	14494555	chr9:135812999-135813249	5CpGs	250bp	0.173	0.908	0.735	intron	TSC1		0
Bladder-Ep	chr10	54259688	54260368	15166322	15166329	chr10:54259688-54260368	7CpGs	680bp	0.135	0.868	0.733	Intergenic	DKK1		0
Bladder-Ep	chr14	24088493	24089238	19410971	19410978	chr14:24088493-24089238	7CpGs	745bp	0.158	0.891	0.733	Intergenic	DHRS2		0
Bladder-Ep	chr18	8683408	8684225	23423066	23423072	chr18:8683408-8684225	6CpGs	817bp	0.175	0.908	0.733	Intergenic	SOGA2		0
Bladder-Ep	chr22	35012949	35013010	26445668	26445676	chr22:35012949-35013010	8CpGs	61bp	0.152	0.882	0.73	Intergenic	ISX		0
Bladder-Ep	chr12	124616141	124616671	18404941	18404949	chr12:124616141-124616671	8CpGs	530bp	0.137	0.866	0.729	intron	ZNF664-FAM101A		0
Bladder-Ep	chr9	15513985	15514009	13525930	13525935	chr9:15513985-15514009	5CpGs	24bp	0.158	0.887	0.729	Intergenic	PSIP1		0
Bladder-Ep	chr13	111691869	111692013	19287166	19287172	chr13:111691869-111692013	6CpGs	144bp	0.207	0.934	0.727	Intergenic	ARHGEF7		0
Bladder-Ep	chr18	7048033	7048313	23406005	23406012	chr18:7048033-7048313	7CpGs	280bp	0.107	0.833	0.726	intron	LAMA1		0
Bladder-Ep	chr22	33089214	33089639	26426046	26426056	chr22:33089214-33089639	10CpGs	425bp	0.148	0.874	0.726	intron	SYN3		0
Bladder-Ep	chr3	128143761	128144040	5483013	5483020	chr3:128143761-128144040	7CpGs	279bp	0.175	0.9	0.725	Intergenic	DNAJB8-AS1		0
Bladder-Ep	chr2	24260144	24260497	2536284	2536291	chr2:24260144-24260497	7CpGs	353bp	0.185	0.909	0.724	intron	C2orf44		0
Bladder-Ep	chr15	78382664	78383330	20821556	20821563	chr15:78382664-78383330	7CpGs	666bp	0.22	0.941	0.721	Intergenic	SH2D7		0
Bladder-Ep	chr18	2592393	2593368	23364351	23364361	chr18:2592393-2593368	10CpGs	975bp	0.226	0.947	0.721	intron	NDC80		0
Bladder-Ep	chr20	19289258	19289428	25253615	25253623	chr20:19289258-19289428	8CpGs	170bp	0.114	0.835	0.721	intron	SLC24A3		0
Bladder-Ep	chr9	98919710	98919766	14088826	14088832	chr9:98919710-98919766	6CpGs	56bp	0.164	0.885	0.721	Intergenic	LOC158434		0
Bladder-Ep	chr10	28956172	28956309	14954852	14954857	chr10:28956172-28956309	5CpGs	137bp	0.148	0.868	0.72	Intergenic	BAMBI		0
Bladder-Ep	chr17	49162103	49162708	22880247	22880254	chr17:49162103-49162708	7CpGs	605bp	0.174	0.894	0.72	intron	SPAG9		0
Bladder-Ep	chr3	9191638	9192129	4518704	4518711	chr3:9191638-9192129	7CpGs	491bp	0.135	0.855	0.72	intron	SRGAP3		0
Bladder-Ep	chr17	39658076	39658664	22724996	22725005	chr17:39658076-39658664	9CpGs	588bp	0.172	0.891	0.719	intron	KRT13		0
Bladder-Ep	chr17	9338011	9338621	22370370	22370376	chr17:9338011-9338621	6CpGs	610bp	0.151	0.87	0.719	intron	STX8		0
Bladder-Ep	chr7	141808702	141808763	11871394	11871399	chr7:141808702-141808763	5CpGs	61bp	0.204	0.923	0.719	exon	MGAM		0
Bladder-Ep	chr13	43835051	43835441	18789968	18789975	chr13:43835051-43835441	7CpGs	390bp	0.133	0.851	0.718	intron	ENOX1		0
Bladder-Ep	chr20	50247316	50247452	25593197	25593203	chr20:50247316-50247452	6CpGs	136bp	0.217	0.934	0.717	intron	ATP9A		0
Bladder-Ep	chr21	43107863	43108409	26062054	26062064	chr21:43107863-43108409	10CpGs	546bp	0.208	0.925	0.717	intron	LINC00111		0
Bladder-Ep	chr8	59283087	59283164	12681497	12681502	chr8:59283087-59283164	5CpGs	77bp	0.146	0.862	0.716	Intergenic	UBXN2B		0
Bladder-Ep	chr2	10162285	10162472	2407672	2407679	chr2:10162285-10162472	7CpGs	187bp	0.211	0.926	0.715	Intergenic	KLF11		0
Bladder-Ep	chr13	37604069	37604829	18741042	18741049	chr13:37604069-37604829	7CpGs	760bp	0.178	0.892	0.714	intron	SUPT20H		0
Bladder-Ep	chr4	37528843	37529269	6453472	6453478	chr4:37528843-37529269	6CpGs	426bp	0.159	0.873	0.714	intron	C4orf19		0
Bladder-Ep	chr11	107416771	107417198	16982884	16982889	chr11:107416771-107417198	5CpGs	427bp	0.161	0.874	0.713	intron	ALKBH8		0
Bladder-Ep	chr14	24105184	24106091	19411073	19411093	chr14:24105184-24106091	20CpGs	907bp	0.216	0.929	0.713	promoter-TSS	DHRS2		0
Bladder-Ep	chr15	22977051	22977235	20241597	20241604	chr15:22977051-22977235	7CpGs	184bp	0.21	0.922	0.712	intron	CYFIP1		0
Bladder-Ep	chr8	19017754	19018050	12326499	12326504	chr8:19017754-19018050	5CpGs	296bp	0.17	0.882	0.712	Intergenic	LOC100128993		0
Bladder-Ep	chr3	126788816	126788943	5466084	5466093	chr3:126788816-126788943	9CpGs	127bp	0.125	0.836	0.711	Intergenic	PLXNA1		0
Bladder-Ep	chr7	73730638	73730783	11279265	11279270	chr7:73730638-73730783	5CpGs	145bp	0.201	0.911	0.71	intron	CLIP2		3.78e-40
Bladder-Ep	chr18	8458878	8459062	23420420	23420427	chr18:8458878-8459062	7CpGs	184bp	0.107	0.816	0.709	Intergenic	LOC100192426		0
Bladder-Ep	chr7	27063444	27063749	10842043	10842055	chr7:27063444-27063749	12CpGs	305bp	0.195	0.904	0.709	Intergenic	HOXA1		0
Bladder-Ep	chr17	7828771	7829035	22343712	22343719	chr17:7828771-7829035	7CpGs	264bp	0.225	0.932	0.707	intron	KCNAB3		0
Bladder-Ep	chrY	28486232	28486327	28208034	28208040	chrY:28486232-28486327	6CpGs	95bp	0.0456	0.752	0.7064	Intergenic	TTTY3B		0
Bladder-Ep	chr16	86636514	86636827	22090735	22090742	chr16:86636514-86636827	7CpGs	313bp	0.111	0.817	0.706	Intergenic	FOXL1		0
Bladder-Ep	chr2	110394539	110395110	3299653	3299663	chr2:110394539-110395110	10CpGs	571bp	0.194	0.9	0.706	Intergenic	SOWAHC		0
Bladder-Ep	chr3	70922903	70923140	5091084	5091089	chr3:70922903-70923140	5CpGs	237bp	0.173	0.879	0.706	Intergenic	MIR1284		0
Bladder-Ep	chr1	6377471	6377733	141537	141545	chr1:6377471-6377733	8CpGs	262bp	0.157	0.861	0.704	intron	ACOT7		0
Bladder-Ep	chr4	40705336	40705459	6490278	6490284	chr4:40705336-40705459	6CpGs	123bp	0.173	0.875	0.702	Intergenic	NSUN7		1.8e-28
Bladder-Ep	chr8	53755910	53756057	12633853	12633861	chr8:53755910-53756057	8CpGs	147bp	0.217	0.918	0.701	Intergenic	NPBWR1		2.65e-27
Bladder-Ep	chr10	81064042	81064303	15397478	15397483	chr10:81064042-81064303	5CpGs	261bp	0.199	0.898	0.699	intron	ZMIZ1		0
Bladder-Ep	chr19	46005910	46006102	24817107	24817113	chr19:46005910-46006102	6CpGs	192bp	0.171	0.87	0.699	TTS	PPM1N		0
Bladder-Ep	chr17	36388261	36388527	22674152	22674166	chr17:36388261-36388527	14CpGs	266bp	0.226	0.924	0.698	intron	LOC440434		6.71e-20
Bladder-Ep	chr3	53961526	53961581	4952367	4952373	chr3:53961526-53961581	6CpGs	55bp	0.128	0.826	0.698	Intergenic	SELK		4.05e-36
Bladder-Ep	chr6	126115982	126116529	10097062	10097068	chr6:126115982-126116529	6CpGs	547bp	0.198	0.896	0.698	intron	NCOA7		4.12e-24
Bladder-Ep	chr1	154254086	154254277	1417347	1417359	chr1:154254086-154254277	12CpGs	191bp	0.221	0.918	0.697	Intergenic	HAX1		3.29e-34
Bladder-Ep	chr11	57500830	57501055	16484046	16484057	chr11:57500830-57501055	11CpGs	225bp	0.237	0.934	0.697	intron	TMX2-CTNND1		1.73e-39
Bladder-Ep	chr1	15232920	15233019	281868	281873	chr1:15232920-15233019	5CpGs	99bp	0.208	0.903	0.695	intron	KAZN		1.04e-28
Bladder-Ep	chr7	155581063	155581412	12028515	12028535	chr7:155581063-155581412	20CpGs	349bp	0.227	0.922	0.695	Intergenic	SHH		3.3e-41
Bladder-Ep	chr14	104047749	104048041	20149099	20149108	chr14:104047749-104048041	9CpGs	292bp	0.231	0.924	0.693	intron	APOPT1		1.56e-23
Bladder-Ep	chrY	21580607	21580889	28160830	28160841	chrY:21580607-21580889	11CpGs	282bp	0.212	0.903	0.691	Intergenic	BCORP1		1.18e-37
Bladder-Ep	chrY	8735779	8736220	28088606	28088612	chrY:8735779-8736220	6CpGs	441bp	0.15	0.84	0.69	Intergenic	TTTY11		0
Bladder-Ep	chr4	6694162	6694451	6201067	6201075	chr4:6694162-6694451	8CpGs	289bp	0.188	0.877	0.689	Intergenic	S100P		1.74e-36
Bladder-Ep	chr2	10162505	10162865	2407680	2407689	chr2:10162505-10162865	9CpGs	360bp	0.217	0.905	0.688	Intergenic	KLF11		0
Bladder-Ep	chr7	102380675	102381115	11556002	11556008	chr7:102380675-102381115	6CpGs	440bp	0.234	0.921	0.687	Intergenic	FAM185A		0
Bladder-Ep	chr9	137271333	137271575	14528947	14528956	chr9:137271333-137271575	9CpGs	242bp	0.175	0.862	0.687	TTS	MIR4669		5.8e-42
Bladder-Ep	chr4	89768104	89768913	6814561	6814570	chr4:89768104-89768913	9CpGs	809bp	0.239	0.924	0.685	intron	FAM13A		0
Bladder-Ep	chr2	103328048	103328252	3233697	3233702	chr2:103328048-103328252	5CpGs	204bp	0.159	0.843	0.684	TTS	SLC9A2		5.45e-32
Bladder-Ep	chr7	92939955	92940638	11434677	11434687	chr7:92939955-92940638	10CpGs	683bp	0.243	0.926	0.683	intron	CCDC132		1.45e-36
Bladder-Ep	chr10	98602423	98602685	15544206	15544211	chr10:98602423-98602685	5CpGs	262bp	0.211	0.892	0.681	intron	LCOR		1.16e-37
Bladder-Ep	chr4	129712962	129713394	7072438	7072445	chr4:129712962-129713394	7CpGs	432bp	0.225	0.906	0.681	Intergenic	PHF17		2.57e-29
Bladder-Ep	chr6	167137819	167138150	10465356	10465363	chr6:167137819-167138150	7CpGs	331bp	0.186	0.867	0.681	intron	RPS6KA2		0
Bladder-Ep	chr9	38638840	38638952	13717102	13717108	chr9:38638840-38638952	6CpGs	112bp	0.211	0.892	0.681	Intergenic	FAM201A		0
Bladder-Ep	chr16	74239995	74240253	21923530	21923538	chr16:74239995-74240253	8CpGs	258bp	0.236	0.914	0.678	Intergenic	PSMD7		0
Bladder-Ep	chr2	11108531	11108714	2425157	2425164	chr2:11108531-11108714	7CpGs	183bp	0.177	0.855	0.678	Intergenic	KCNF1		0
Bladder-Ep	chr9	36274911	36275149	13687929	13687940	chr9:36274911-36275149	11CpGs	238bp	0.267	0.945	0.678	intron	GNE		0
Bladder-Ep	chrY	28486018	28486203	28208023	28208034	chrY:28486018-28486203	11CpGs	185bp	0.199	0.877	0.678	Intergenic	TTTY3B		0
Bladder-Ep	chr10	30453416	30453576	14972010	14972015	chr10:30453416-30453576	5CpGs	160bp	0.174	0.851	0.677	Intergenic	KIAA1462		0
Bladder-Ep	chr8	75890638	75891265	12807624	12807630	chr8:75890638-75891265	6CpGs	627bp	0.175	0.852	0.677	Intergenic	CRISPLD1		0
Bladder-Ep	chr22	35012625	35012727	26445660	26445666	chr22:35012625-35012727	6CpGs	102bp	0.222	0.898	0.676	Intergenic	ISX		0
Bladder-Ep	chr8	37682104	37682234	12506475	12506480	chr8:37682104-37682234	5CpGs	130bp	0.199	0.875	0.676	intron	GPR124		0
Bladder-Ep	chr5	156450889	156451084	8775529	8775534	chr5:156450889-156451084	5CpGs	195bp	0.221	0.896	0.675	Intergenic	HAVCR1		0
Bladder-Ep	chr13	35274384	35274930	18723298	18723304	chr13:35274384-35274930	6CpGs	546bp	0.217	0.891	0.674	Intergenic	LINC00457		0
Bladder-Ep	chr17	63883436	63884072	23031762	23031767	chr17:63883436-63884072	5CpGs	636bp	0.218	0.891	0.673	intron	CEP112		0
Bladder-Ep	chr2	101471612	101471860	3213274	3213281	chr2:101471612-101471860	7CpGs	248bp	0.217	0.89	0.673	intron	NPAS2		0
Bladder-Ep	chr2	29447485	29447586	2605375	2605381	chr2:29447485-29447586	6CpGs	101bp	0.188	0.861	0.673	intron	ALK		0
Bladder-Ep	chr8	141749367	141750091	13299950	13299959	chr8:141749367-141750091	9CpGs	724bp	0.228	0.899	0.671	intron	PTK2		0
Bladder-Ep	chrX	49721248	49721636	27220103	27220108	chrX:49721248-49721636	5CpGs	388bp	0.204	0.875	0.671	intron	CLCN5		0
Bladder-Ep	chr19	56725662	56726052	25037803	25037809	chr19:56725662-56726052	6CpGs	390bp	0.231	0.898	0.667	Intergenic	ZSCAN5A		0
Bladder-Ep	chr19	54141951	54142084	24980579	24980584	chr19:54141951-54142084	5CpGs	133bp	0.153	0.818	0.665	Intergenic	DPRX		0
Bladder-Ep	chr4	55455564	55456239	6579033	6579038	chr4:55455564-55456239	5CpGs	675bp	0.198	0.863	0.665	Intergenic	KIT		0
Bladder-Ep	chr19	46006156	46006295	24817114	24817119	chr19:46006156-46006295	5CpGs	139bp	0.164	0.828	0.664	TTS	PPM1N		0
Bladder-Ep	chr3	11581015	11581215	4550875	4550882	chr3:11581015-11581215	7CpGs	200bp	0.264	0.926	0.662	intron	ATG7		0
Bladder-Ep	chr11	131515832	131516239	17233376	17233382	chr11:131515832-131516239	6CpGs	407bp	0.21	0.869	0.659	intron	NTM		0
Bladder-Ep	chr22	36448425	36448637	26462115	26462121	chr22:36448425-36448637	6CpGs	212bp	0.25	0.905	0.655	Intergenic	APOL3		0
Bladder-Ep	chr3	28884735	28884849	4696947	4696953	chr3:28884735-28884849	6CpGs	114bp	0.264	0.919	0.655	Intergenic	LINC00693		0
Bladder-Ep	chr8	134917504	134917801	13236084	13236090	chr8:134917504-134917801	6CpGs	297bp	0.209	0.864	0.655	Intergenic	ST3GAL1		0
Bladder-Ep	chr15	67441115	67441518	20695916	20695921	chr15:67441115-67441518	5CpGs	403bp	0.252	0.901	0.649	intron	SMAD3		0
Bladder-Ep	chr10	34773423	34773829	15012603	15012608	chr10:34773423-34773829	5CpGs	406bp	0.247	0.895	0.648	intron	PARD3		0
Bladder-Ep	chr10	124049993	124050067	15806540	15806545	chr10:124049993-124050067	5CpGs	74bp	0.159	0.805	0.646	intron	BTBD16		0
Bladder-Ep	chr3	22157400	22157746	4649645	4649650	chr3:22157400-22157746	5CpGs	346bp	0.194	0.84	0.646	Intergenic	ZNF385D		0
Bladder-Ep	chr12	109936018	109936169	18196757	18196764	chr12:109936018-109936169	7CpGs	151bp	0.301	0.941	0.64	exon	UBE3B		0
Bladder-Ep	chr15	79471899	79472016	20836262	20836267	chr15:79471899-79472016	5CpGs	117bp	0.2	0.84	0.64	Intergenic	MIR184		0
Bladder-Ep	chr8	27981782	27982447	12424662	12424667	chr8:27981782-27982447	5CpGs	665bp	0.286	0.926	0.64	intron	ELP3		0
Bladder-Ep	chr16	12236884	12237154	21323689	21323700	chr16:12236884-12237154	11CpGs	270bp	0.303	0.942	0.639	intron	SNX29		0
Bladder-Ep	chr10	74560771	74562033	15331064	15331076	chr10:74560771-74562033	12CpGs	1262bp	0.28	0.918	0.638	intron	MCU		0
Bladder-Ep	chr5	95992213	95992496	8302837	8302843	chr5:95992213-95992496	6CpGs	283bp	0.248	0.886	0.638	Intergenic	CAST		0
Bladder-Ep	chr16	89674297	89674436	22170511	22170519	chr16:89674297-89674436	8CpGs	139bp	0.171	0.808	0.637	Intergenic	DPEP1		0
Bladder-Ep	chr4	154193329	154193458	7240886	7240891	chr4:154193329-154193458	5CpGs	129bp	0.295	0.932	0.637	intron	TRIM2		0
Bladder-Ep	chr1	246784177	246785208	2259018	2259029	chr1:246784177-246785208	11CpGs	1031bp	0.307	0.943	0.636	exon,intron	CNST		0
Bladder-Ep	chr17	5738472	5738603	22305430	22305438	chr17:5738472-5738603	8CpGs	131bp	0.274	0.91	0.636	intron	LOC339166		0
Bladder-Ep	chr6	1252667	1252846	9068902	9068910	chr6:1252667-1252846	8CpGs	179bp	0.268	0.904	0.636	Intergenic	FOXQ1		0
Bladder-Ep	chr8	126291702	126292152	13165583	13165588	chr8:126291702-126292152	5CpGs	450bp	0.246	0.882	0.636	intron	NSMCE2		0
Bladder-Ep	chr9	1264232	1265060	13421182	13421188	chr9:1264232-1265060	6CpGs	828bp	0.182	0.818	0.636	Intergenic	DMRT2		0
Bladder-Ep	chr13	110832875	110833093	19272555	19272562	chr13:110832875-110833093	7CpGs	218bp	0.27	0.905	0.635	intron	COL4A1		0
Bladder-Ep	chr2	30524427	30524604	2615194	2615199	chr2:30524427-30524604	5CpGs	177bp	0.287	0.922	0.635	Intergenic	LBH		0
Bladder-Ep	chr5	133681166	133681773	8561003	8561009	chr5:133681166-133681773	6CpGs	607bp	0.236	0.869	0.633	intron	CDKL3		0
Bladder-Ep	chr8	133936781	133937077	13225475	13225480	chr8:133936781-133937077	5CpGs	296bp	0.237	0.87	0.633	intron	TG		0
Bladder-Ep	chr14	24107363	24107576	19411111	19411120	chr14:24107363-24107576	9CpGs	213bp	0.299	0.931	0.632	intron	DHRS2		0
Bladder-Ep	chr2	101802746	101803172	3217979	3217988	chr2:101802746-101803172	9CpGs	426bp	0.257	0.889	0.632	Intergenic	TBC1D8		0
Bladder-Ep	chr18	71902900	71903228	23921653	23921658	chr18:71902900-71903228	5CpGs	328bp	0.257	0.885	0.628	Intergenic	CYB5A		0
Bladder-Ep	chr18	33741240	33741681	23624504	23624511	chr18:33741240-33741681	7CpGs	441bp	0.283	0.909	0.626	intron	ELP2		0
Bladder-Ep	chr2	44975430	44975638	2745181	2745187	chr2:44975430-44975638	6CpGs	208bp	0.314	0.939	0.625	intron	CAMKMT		0
Bladder-Ep	chr10	121084795	121085118	15771959	15771964	chr10:121084795-121085118	5CpGs	323bp	0.263	0.883	0.62	intron	GRK5		0
Bladder-Ep	chr4	2961841	2962323	6140407	6140418	chr4:2961841-2962323	11CpGs	482bp	0.3	0.92	0.62	intron	NOP14		0
Bladder-Ep	chr6	90201471	90201771	9847933	9847938	chr6:90201471-90201771	5CpGs	300bp	0.265	0.884	0.619	intron	ANKRD6		0
Bladder-Ep	chr2	122419715	122420778	3418577	3418585	chr2:122419715-122420778	8CpGs	1063bp	0.288	0.905	0.617	intron	LOC254128		0
Bladder-Ep	chr1	245652302	245652570	2245303	2245310	chr1:245652302-245652570	7CpGs	268bp	0.263	0.876	0.613	intron	KIF26B		0
Bladder-Ep	chr2	43267250	43267421	2727611	2727616	chr2:43267250-43267421	5CpGs	171bp	0.295	0.9	0.605	Intergenic	ZFP36L2		0
Bladder-Ep	chr9	90892837	90893046	13995255	13995260	chr9:90892837-90893046	5CpGs	209bp	0.283	0.888	0.605	Intergenic	SPIN1		0
Bladder-Ep	chr11	32325233	32325432	16297892	16297897	chr11:32325233-32325432	5CpGs	199bp	0.255	0.858	0.603	Intergenic	WT1		0
Bladder-Ep	chr20	43358892	43359077	25496458	25496465	chr20:43358892-43359077	7CpGs	185bp	0.301	0.9	0.599	Intergenic	WISP2		0
Bladder-Ep	chr2	209092868	209092967	4077186	4077192	chr2:209092868-209092967	6CpGs	99bp	0.321	0.92	0.599	Intergenic	IDH1		0
Bladder-Ep	chr3	13612895	13612972	4580314	4580322	chr3:13612895-13612972	8CpGs	77bp	0.283	0.882	0.599	exon	FBLN2		0
Bladder-Ep	chr7	86668921	86669145	11393544	11393551	chr7:86668921-86669145	7CpGs	224bp	0.146	0.745	0.599	intron	KIAA1324L		0
Bladder-Ep	chr7	86669175	86669279	11393551	11393559	chr7:86669175-86669279	8CpGs	104bp	0.124	0.722	0.598	intron	KIAA1324L		0
Bladder-Ep	chr14	103717739	103718125	20142671	20142681	chr14:103717739-103718125	10CpGs	386bp	0.346	0.939	0.593	Intergenic	LINC00605		0
Bladder-Ep	chr4	125862853	125864215	7045693	7045700	chr4:125862853-125864215	7CpGs	1362bp	0.336	0.927	0.591	Intergenic	ANKRD50		0
Bladder-Ep	chr19	18964013	18964409	24473235	24473248	chr19:18964013-18964409	13CpGs	396bp	0.345	0.933	0.588	exon,intron	UPF1		0
Bladder-Ep	chr6	106582669	106582732	9950687	9950692	chr6:106582669-106582732	5CpGs	63bp	0.325	0.913	0.588	Intergenic	PRDM1		0
Bladder-Ep	chr8	128676466	128676733	13184701	13184709	chr8:128676466-128676733	8CpGs	267bp	0.321	0.909	0.588	Intergenic	MYC		0
Bladder-Ep	chr15	58727874	58728190	20595812	20595821	chr15:58727874-58728190	9CpGs	316bp	0.345	0.932	0.587	intron	LIPC		0
Bladder-Ep	chr1	224792401	224793414	2012938	2012945	chr1:224792401-224793414	7CpGs	1013bp	0.322	0.907	0.585	Intergenic	CNIH3		0
Bladder-Ep	chr14	37516288	37516679	19518840	19518845	chr14:37516288-37516679	5CpGs	391bp	0.288	0.871	0.583	intron	SLC25A21		0
Bladder-Ep	chr2	12027522	12027768	2438116	2438122	chr2:12027522-12027768	6CpGs	246bp	0.333	0.915	0.582	Intergenic	MIR4262		0
Bladder-Ep	chr22	41111889	41112251	26547935	26547944	chr22:41111889-41112251	9CpGs	362bp	0.306	0.887	0.581	Intergenic	MCHR1		0
Bladder-Ep	chr9	15542758	15543404	13526315	13526320	chr9:15542758-15543404	5CpGs	646bp	0.322	0.902	0.58	Intergenic	CCDC171		0
Bladder-Ep	chr1	118823577	118823833	1280297	1280311	chr1:118823577-118823833	14CpGs	256bp	0.331	0.907	0.576	Intergenic	SPAG17		0
Bladder-Ep	chr5	82561678	82562174	8219497	8219503	chr5:82561678-82562174	6CpGs	496bp	0.334	0.909	0.575	intron	XRCC4		7.93e-08
Bladder-Ep	chr20	31391898	31392659	25353849	25353859	chr20:31391898-31392659	10CpGs	761bp	0.355	0.929	0.574	intron	DNMT3B		1.75e-10
Bladder-Ep	chr2	228613435	228613963	4237795	4237801	chr2:228613435-228613963	6CpGs	528bp	0.323	0.896	0.573	Intergenic	SLC19A3		2.52e-08
Bladder-Ep	chr20	19204280	19204438	25252840	25252845	chr20:19204280-19204438	5CpGs	158bp	0.352	0.922	0.57	intron	SLC24A3		4.12e-28
Bladder-Ep	chr7	17410064	17410628	10761422	10761427	chr7:17410064-17410628	5CpGs	564bp	0.268	0.832	0.564	Intergenic	AHR		1.55e-21
Bladder-Ep	chr21	47335732	47335970	26156945	26156950	chr21:47335732-47335970	5CpGs	238bp	0.342	0.903	0.561	intron	PCBP3		2.55e-20
Bladder-Ep	chr9	75175475	75175696	13866145	13866156	chr9:75175475-75175696	11CpGs	221bp	0.356	0.912	0.556	intron	TMC1		1.73e-25
Bladder-Ep	chr8	29856414	29856666	12445173	12445178	chr8:29856414-29856666	5CpGs	252bp	0.369	0.922	0.553	Intergenic	MIR3148		2.13e-20
Bladder-Ep	chr15	72525481	72525573	20749588	20749594	chr15:72525481-72525573	6CpGs	92bp	0.363	0.902	0.539	Intergenic	PKM		3.09e-21
Bladder-Ep	chr13	114762431	114762866	19346280	19346288	chr13:114762431-114762866	8CpGs	435bp	0.355	0.888	0.533	intron	RASA3		1.59e-28
Bladder-Ep	chr1	202026867	202027318	1805934	1805941	chr1:202026867-202027318	7CpGs	451bp	0.356	0.863	0.507	Intergenic	ELF3		5.62e-17
Blood-B	chr17	74419888	74420091	23172974	23172982	chr17:74419888-74420091	8CpGs	203bp	0.0242	0.96	0.9358	intron	UBE2O		2.44e-20
Blood-B	chr19	1648937	1648991	24078326	24078332	chr19:1648937-1648991	6CpGs	54bp	0.0134	0.941	0.9276	intron	TCF3		6.93e-18
Blood-B	chr20	16373028	16373294	25225019	25225027	chr20:16373028-16373294	8CpGs	266bp	0.023	0.946	0.923	intron	KIF16B		9.61e-17
Blood-B	chr15	50736822	50737207	20526474	20526481	chr15:50736822-50737207	7CpGs	385bp	0.0205	0.943	0.9225	intron	USP8		1.05e-16
Blood-B	chr6	107096723	107097077	9955420	9955427	chr6:107096723-107097077	7CpGs	354bp	0.0177	0.94	0.9223	exon	QRSL1		9.54e-20
Blood-B	chr15	91138717	91138946	20961388	20961397	chr15:91138717-91138946	9CpGs	229bp	0.0236	0.944	0.9204	intron	CRTC3		3.35e-16
Blood-B	chr19	16554452	16554748	24415876	24415886	chr19:16554452-16554748	10CpGs	296bp	0.0334	0.953	0.9196	intron	EPS15L1		8.95e-17
Blood-B	chr2	198009875	198009972	3976091	3976097	chr2:198009875-198009972	6CpGs	97bp	0.0368	0.951	0.9142	intron	ANKRD44		8.87e-15
Blood-B	chr8	101918331	101918636	12991078	12991096	chr8:101918331-101918636	18CpGs	305bp	0.0227	0.931	0.9083	Intergenic	YWHAZ		9.2e-16
Blood-B	chr11	45960244	45960605	16409635	16409646	chr11:45960244-45960605	11CpGs	361bp	0.0271	0.933	0.9059	intron	PHF21A		4.56e-19
Blood-B	chr16	29348723	29349010	21541414	21541427	chr16:29348723-29349010	13CpGs	287bp	0.0242	0.928	0.9038	intron	SNX29P2		1.44e-21
Blood-B	chr21	34668541	34668701	25964130	25964136	chr21:34668541-34668701	6CpGs	160bp	0.0298	0.932	0.9022	exon,intron	IL10RB		1.17e-22
Blood-B	chr12	123305259	123305345	18380715	18380722	chr12:123305259-123305345	7CpGs	86bp	0.0193	0.92	0.9007	intron	CCDC62		1.3e-17
Blood-B	chr10	126289844	126290136	15834263	15834277	chr10:126289844-126290136	14CpGs	292bp	0.0285	0.929	0.9005	intron	LHPP		1.9e-16
Blood-B	chr2	145319859	145320213	3609756	3609762	chr2:145319859-145320213	6CpGs	354bp	0.0288	0.929	0.9002	Intergenic	ZEB2		1.22e-18
Blood-B	chr14	89850172	89850775	19953428	19953436	chr14:89850172-89850775	8CpGs	603bp	0.0284	0.928	0.8996	intron	FOXN3		8.25e-20
Blood-B	chr21	44800830	44801109	26096633	26096649	chr21:44800830-44801109	16CpGs	279bp	0.015	0.914	0.899	Intergenic	SIK1		7.3e-15
Blood-B	chr12	65007600	65007773	17864392	17864399	chr12:65007600-65007773	7CpGs	173bp	0.0181	0.914	0.8959	intron	RASSF3		1.83e-14
Blood-B	chr6	99932478	99932972	9907569	9907576	chr6:99932478-99932972	7CpGs	494bp	0.0426	0.935	0.8924	intron	USP45		1.04e-14
Blood-B	chr12	113488772	113488926	18246665	18246670	chr12:113488772-113488926	5CpGs	154bp	0.0264	0.917	0.8906	Intergenic	DTX1		3.77e-18
Blood-B	chr1	185572197	185572415	1697063	1697069	chr1:185572197-185572415	6CpGs	218bp	0.0575	0.948	0.8905	Intergenic	HMCN1		5.2e-10
Blood-B	chr19	38540408	38540518	24688998	24689005	chr19:38540408-38540518	7CpGs	110bp	0.0524	0.942	0.8896	intron	SIPA1L3		3.98e-11
Blood-B	chr12	132250981	132251257	18511404	18511415	chr12:132250981-132251257	11CpGs	276bp	0.0191	0.908	0.8889	intron	SFSWAP		8.43e-19
Blood-B	chr6	14254953	14255246	9215497	9215506	chr6:14254953-14255246	9CpGs	293bp	0.0611	0.949	0.8879	Intergenic	CD83		2.4e-12
Blood-B	chr16	71762004	71762093	21896214	21896219	chr16:71762004-71762093	5CpGs	89bp	0.061	0.947	0.886	TTS	AP1G1		1.12e-14
Blood-B	chr13	100026972	100027482	19176679	19176688	chr13:100026972-100027482	9CpGs	510bp	0.0217	0.907	0.8853	intron	UBAC2		3.02e-15
Blood-B	chr7	97943968	97944179	11474232	11474242	chr7:97943968-97944179	10CpGs	211bp	0.0425	0.924	0.8815	intron	BAIAP2L1		9.6e-09
Blood-B	chr19	2680895	2681205	24113988	24113996	chr19:2680895-2681205	8CpGs	310bp	0.0217	0.903	0.8813	intron	GNG7		2.43e-20
Blood-B	chr10	131271386	131271707	15894920	15894930	chr10:131271386-131271707	10CpGs	321bp	0.0506	0.931	0.8804	intron	MGMT		5.44e-10
Blood-B	chr8	28196033	28196315	12426774	12426781	chr8:28196033-28196315	7CpGs	282bp	0.0207	0.901	0.8803	intron	PNOC		8.88e-20
Blood-B	chr10	64413207	64413338	15230037	15230042	chr10:64413207-64413338	5CpGs	131bp	0.0215	0.901	0.8795	intron	ZNF365		3.1e-14
Blood-B	chr16	88079457	88079796	22122213	22122227	chr16:88079457-88079796	14CpGs	339bp	0.0209	0.9	0.8791	intron	BANP		1.67e-19
Blood-B	chr7	47709855	47710436	11034125	11034133	chr7:47709855-47710436	8CpGs	581bp	0.043	0.922	0.879	Intergenic	C7orf65		1.52e-10
Blood-B	chr16	87734836	87735383	22112708	22112732	chr16:87734836-87735383	24CpGs	547bp	0.058	0.933	0.875	Intergenic	KLHDC4		3.59e-13
Blood-B	chr16	85944509	85944671	22077666	22077673	chr16:85944509-85944671	7CpGs	162bp	0.0441	0.919	0.8749	intron	IRF8		3.69e-11
Blood-B	chr1	101712282	101712512	1144614	1144626	chr1:101712282-101712512	12CpGs	230bp	0.0209	0.895	0.8741	Intergenic	S1PR1		3.73e-19
Blood-B	chr11	75535804	75535970	16761587	16761597	chr11:75535804-75535970	10CpGs	166bp	0.0223	0.896	0.8737	intron	UVRAG		1.29e-16
Blood-B	chr13	111328090	111328433	19281790	19281807	chr13:111328090-111328433	17CpGs	343bp	0.0907	0.964	0.8733	intron	CARS2		4.88e-23
Blood-B	chr2	25642578	25642831	2555318	2555324	chr2:25642578-25642831	6CpGs	253bp	0.00937	0.882	0.87263	intron	DTNB		0.00392
Blood-B	chr17	62002915	62003306	23008324	23008330	chr17:62002915-62003306	6CpGs	391bp	0.0187	0.89	0.8713	Intergenic	CD79B,GH1		0.000739
Blood-B	chr8	103546969	103547366	13006511	13006521	chr8:103546969-103547366	10CpGs	397bp	0.0839	0.954	0.8701	Intergenic	ODF1		1.82e-09
Blood-B	chr16	21657961	21658138	21443642	21443649	chr16:21657961-21658138	7CpGs	177bp	0.0814	0.951	0.8696	intron	IGSF6		0.0048
Blood-B	chr16	12059916	12060135	21320712	21320718	chr16:12059916-12060135	6CpGs	219bp	0.0523	0.921	0.8687	exon,intron	TNFRSF17		0
Blood-B	chr22	42332019	42332166	26570928	26570936	chr22:42332019-42332166	8CpGs	147bp	0.0429	0.91	0.8671	Intergenic	TNFRSF13C		0
Blood-B	chr9	136993826	136994083	14522831	14522840	chr9:136993826-136994083	9CpGs	257bp	0.0339	0.901	0.8671	Intergenic	WDR5		0
Blood-B	chr17	78885352	78885564	23269822	23269829	chr17:78885352-78885564	7CpGs	212bp	0.0693	0.936	0.8667	intron	RPTOR		0
Blood-B	chr9	35719096	35719254	13680912	13680920	chr9:35719096-35719254	8CpGs	158bp	0.0751	0.938	0.8629	exon	TLN1		0
Blood-B	chr4	84143169	84143534	6771498	6771503	chr4:84143169-84143534	5CpGs	365bp	0.0745	0.937	0.8625	Intergenic	COQ2		0
Blood-B	chr17	76736048	76736238	23219521	23219529	chr17:76736048-76736238	8CpGs	190bp	0.0691	0.931	0.8619	intron	CYTH1		0
Blood-B	chr11	82777661	82777874	16822376	16822382	chr11:82777661-82777874	6CpGs	213bp	0.057	0.918	0.861	intron	RAB30		0
Blood-B	chr12	131464806	131465104	18496801	18496811	chr12:131464806-131465104	10CpGs	298bp	0.0416	0.901	0.8594	intron	GPR133		0
Blood-B	chr12	112452758	112453042	18235009	18235020	chr12:112452758-112453042	11CpGs	284bp	0.0789	0.938	0.8591	intron	ERP29		0
Blood-B	chr2	233989525	233989627	4299168	4299177	chr2:233989525-233989627	9CpGs	102bp	0.0379	0.897	0.8591	intron	INPP5D		0
Blood-B	chr21	44801137	44801320	26096649	26096658	chr21:44801137-44801320	9CpGs	183bp	0.0173	0.872	0.8547	Intergenic	SIK1		4.2e-44
Blood-B	chr22	42752683	42752806	26578416	26578423	chr22:42752683-42752806	7CpGs	123bp	0.017	0.871	0.854	Intergenic	NFAM1		3.08e-42
Blood-B	chr10	80441039	80441253	15388927	15388933	chr10:80441039-80441253	6CpGs	214bp	0.0467	0.9	0.8533	Intergenic	ZMIZ1-AS1		0
Blood-B	chr13	31017465	31018922	18686517	18686539	chr13:31017465-31018922	22CpGs	1457bp	0.085	0.937	0.852	Intergenic	HMGB1		0
Blood-B	chr17	74477987	74478763	23174192	23174204	chr17:74477987-74478763	12CpGs	776bp	0.0873	0.939	0.8517	intron	RHBDF2		0
Blood-B	chr16	88103031	88103137	22122830	22122838	chr16:88103031-88103137	8CpGs	106bp	0.0163	0.866	0.8497	intron	BANP		0
Blood-B	chr7	18606808	18606923	10769169	10769174	chr7:18606808-18606923	5CpGs	115bp	0.0907	0.939	0.8483	intron	HDAC9		0
Blood-B	chr8	38134856	38135041	12513557	12513563	chr8:38134856-38135041	6CpGs	185bp	0.0997	0.948	0.8483	intron	WHSC1L1		0
Blood-B	chr2	61691741	61691923	2879539	2879548	chr2:61691741-61691923	9CpGs	182bp	0.0568	0.904	0.8472	intron	USP34		0
Blood-B	chr8	38762703	38763360	12521679	12521692	chr8:38762703-38763360	13CpGs	657bp	0.0878	0.935	0.8472	intron	PLEKHA2		0
Blood-B	chr9	125996217	125997178	14327507	14327524	chr9:125996217-125997178	17CpGs	961bp	0.0992	0.946	0.8468	intron	STRBP		0
Blood-B	chr11	35293206	35293377	16327659	16327666	chr11:35293206-35293377	7CpGs	171bp	0.101	0.947	0.846	intron	SLC1A2		0
Blood-B	chr16	88079879	88080175	22122228	22122238	chr16:88079879-88080175	10CpGs	296bp	0.086	0.932	0.846	intron	BANP		0
Blood-B	chr12	122447888	122448058	18366014	18366021	chr12:122447888-122448058	7CpGs	170bp	0.0461	0.891	0.8449	Intergenic	BCL7A		0
Blood-B	chr9	95491541	95491680	14043291	14043297	chr9:95491541-95491680	6CpGs	139bp	0.0211	0.866	0.8449	intron	BICD2		5.21e-21
Blood-B	chr10	126228283	126228556	15832973	15832978	chr10:126228283-126228556	5CpGs	273bp	0.0254	0.869	0.8436	intron	LHPP		3.07e-16
Blood-B	chr22	18487558	18487993	26205632	26205644	chr22:18487558-18487993	12CpGs	435bp	0.0525	0.896	0.8435	intron	MICAL3		2.63e-24
Blood-B	chr21	37627310	37628156	25997885	25997902	chr21:37627310-37628156	17CpGs	846bp	0.0775	0.919	0.8415	intron	DOPEY2		5.71e-28
Blood-B	chr2	128335752	128335810	3464191	3464197	chr2:128335752-128335810	6CpGs	58bp	0.1	0.94	0.84	exon	MYO7B		5.89e-37
Blood-B	chr13	52385331	52385462	18864423	18864430	chr13:52385331-52385462	7CpGs	131bp	0.0655	0.905	0.8395	Intergenic	DHRS12		3.08e-28
Blood-B	chr3	16475405	16475588	4612082	4612091	chr3:16475405-16475588	9CpGs	183bp	0.0869	0.926	0.8391	exon	RFTN1		6.39e-26
Blood-B	chr17	62014306	62014408	23008543	23008552	chr17:62014306-62014408	9CpGs	102bp	0.0875	0.926	0.8385	Intergenic	CD79B		4.91e-22
Blood-B	chr6	74013762	74013930	9738911	9738916	chr6:74013762-74013930	5CpGs	168bp	0.0337	0.871	0.8373	intron	C6orf147		0.0026
Blood-B	chr3	66436552	66437002	5057947	5057952	chr3:66436552-66437002	5CpGs	450bp	0.0702	0.907	0.8368	intron	LRIG1		5.97e-19
Blood-B	chr4	38782986	38784078	6466455	6466467	chr4:38782986-38784078	12CpGs	1092bp	0.0738	0.91	0.8362	intron	TLR10		0
Blood-B	chr7	73514961	73515393	11274783	11274806	chr7:73514961-73515393	23CpGs	432bp	0.0938	0.93	0.8362	intron	LIMK1		1.15e-33
Blood-B	chr6	132005035	132005181	10136307	10136316	chr6:132005035-132005181	9CpGs	146bp	0.096	0.932	0.836	intron	ENPP3		0
Blood-B	chr2	33755483	33756007	2646300	2646306	chr2:33755483-33756007	6CpGs	524bp	0.0849	0.919	0.8341	intron	RASGRP3		2.88e-24
Blood-B	chr3	71470615	71470827	5096909	5096914	chr3:71470615-71470827	5CpGs	212bp	0.0979	0.932	0.8341	intron	FOXP1		4.64e-30
Blood-B	chr17	37706849	37707048	22698750	22698755	chr17:37706849-37707048	5CpGs	199bp	0.0754	0.909	0.8336	Intergenic	NEUROD2		2.86e-16
Blood-B	chr9	80612470	80612572	13908146	13908151	chr9:80612470-80612572	5CpGs	102bp	0.0894	0.922	0.8326	intron	GNAQ		8.48e-35
Blood-B	chr8	19467459	19467866	12330965	12330981	chr8:19467459-19467866	16CpGs	407bp	0.0825	0.915	0.8325	intron	CSGALNACT1		0
Blood-B	chr14	96959466	96960046	20042146	20042152	chr14:96959466-96960046	6CpGs	580bp	0.0959	0.928	0.8321	Intergenic	PAPOLA		1.6e-24
Blood-B	chr4	15786449	15786843	6304078	6304087	chr4:15786449-15786843	9CpGs	394bp	0.0822	0.914	0.8318	intron	CD38		4.7e-16
Blood-B	chr6	13261108	13261475	9203647	9203653	chr6:13261108-13261475	6CpGs	367bp	0.0617	0.893	0.8313	intron	PHACTR1		0
Blood-B	chr15	91138542	91138632	20961382	20961387	chr15:91138542-91138632	5CpGs	90bp	0.102	0.933	0.831	intron	CRTC3		3.5e-39
Blood-B	chr22	24095077	24095518	26302698	26302716	chr22:24095077-24095518	18CpGs	441bp	0.111	0.942	0.831	TTS,intron	VPREB3		0
Blood-B	chr18	21059320	21059755	23529659	23529664	chr18:21059320-21059755	5CpGs	435bp	0.0974	0.928	0.8306	intron	RIOK3		4.18e-35
Blood-B	chr2	3258229	3258479	2333123	2333131	chr2:3258229-3258479	8CpGs	250bp	0.106	0.936	0.83	intron	TSSC1		1.1e-28
Blood-B	chr10	98459767	98460038	15542049	15542062	chr10:98459767-98460038	13CpGs	271bp	0.0978	0.927	0.8292	intron	PIK3AP1		0
Blood-B	chr16	29357925	29358558	21541567	21541576	chr16:29357925-29358558	9CpGs	633bp	0.0794	0.908	0.8286	intron	SNX29P2		0
Blood-B	chr19	11162685	11163043	24310490	24310498	chr19:11162685-11163043	8CpGs	358bp	0.109	0.936	0.827	intron	SMARCA4		0
Blood-B	chr3	15426202	15427030	4602927	4602936	chr3:15426202-15427030	9CpGs	828bp	0.0929	0.919	0.8261	Intergenic	METTL6		0
Blood-B	chr3	20168036	20168338	4637490	4637498	chr3:20168036-20168338	8CpGs	302bp	0.125	0.951	0.826	intron	KAT2B		0
Blood-B	chr13	100082003	100082172	19177584	19177593	chr13:100082003-100082172	9CpGs	169bp	0.095	0.92	0.825	Intergenic	MIR548AN		0
Blood-B	chr10	1618865	1619186	14662392	14662399	chr10:1618865-1619186	7CpGs	321bp	0.0692	0.894	0.8248	intron	ADARB2		0
Blood-B	chr1	245862393	245862573	2248552	2248560	chr1:245862393-245862573	8CpGs	180bp	0.0312	0.856	0.8248	intron	KIF26B		0
Blood-B	chr20	49156463	49156742	25576723	25576732	chr20:49156463-49156742	9CpGs	279bp	0.101	0.925	0.824	intron	PTPN1		0
Blood-B	chr22	18077231	18077699	26197611	26197621	chr22:18077231-18077699	10CpGs	468bp	0.111	0.935	0.824	intron	ATP6V1E1		0
Blood-B	chr9	37189397	37189677	13700320	13700329	chr9:37189397-37189677	9CpGs	280bp	0.132	0.956	0.824	intron	ZCCHC7		0
Blood-B	chr11	75602735	75602937	16762358	16762365	chr11:75602735-75602937	7CpGs	202bp	0.0925	0.916	0.8235	intron	UVRAG		0
Blood-B	chr6	64375368	64375610	9681557	9681562	chr6:64375368-64375610	5CpGs	242bp	0.114	0.937	0.823	intron	PHF3		0
Blood-B	chr12	56769221	56769576	17796674	17796679	chr12:56769221-56769576	5CpGs	355bp	0.068	0.89	0.822	Intergenic	APOF		0
Blood-B	chr14	106285075	106285224	20204392	20204400	chr14:106285075-106285224	8CpGs	149bp	0.042	0.864	0.822	Intergenic	KIAA0125		0
Blood-B	chr9	112671433	112671665	14206723	14206728	chr9:112671433-112671665	5CpGs	232bp	0.114	0.936	0.822	intron	PALM2-AKAP2		0
Blood-B	chr16	68104804	68105016	21842966	21842976	chr16:68104804-68105016	10CpGs	212bp	0.0911	0.913	0.8219	exon,intron	DUS2L		0
Blood-B	chr20	49427147	49427638	25581383	25581407	chr20:49427147-49427638	24CpGs	491bp	0.107	0.927	0.82	intron	BCAS4		0
Blood-B	chr16	21378773	21379406	21438941	21438951	chr16:21378773-21379406	10CpGs	633bp	0.0917	0.911	0.8193	intron	SNX29P1		0
Blood-B	chr16	87735396	87735517	22112732	22112737	chr16:87735396-87735517	5CpGs	121bp	0.0137	0.833	0.8193	Intergenic	KLHDC4		0
Blood-B	chr3	42705063	42705492	4806927	4806938	chr3:42705063-42705492	11CpGs	429bp	0.106	0.925	0.819	intron	ZBTB47		0
Blood-B	chr9	127052370	127052412	14341564	14341569	chr9:127052370-127052412	5CpGs	42bp	0.0501	0.869	0.8189	intron	NEK6		0
Blood-B	chr19	11710636	11710773	24323833	24323839	chr19:11710636-11710773	6CpGs	137bp	0.103	0.921	0.818	intron	ZNF627		0
Blood-B	chr11	70283519	70284008	16692884	16692898	chr11:70283519-70284008	14CpGs	489bp	0.135	0.952	0.817	Intergenic	CTTN		0
Blood-B	chr22	41873983	41874440	26562140	26562148	chr22:41873983-41874440	8CpGs	457bp	0.115	0.932	0.817	intron	ACO2		0
Blood-B	chr9	81371909	81372327	13914661	13914667	chr9:81371909-81372327	6CpGs	418bp	0.0154	0.831	0.8156	Intergenic	PSAT1		4.42e-42
Blood-B	chr17	3493609	3493903	22262425	22262437	chr17:3493609-3493903	12CpGs	294bp	0.114	0.929	0.815	exon	TRPV1		0
Blood-B	chr6	43352107	43352270	9554008	9554016	chr6:43352107-43352270	8CpGs	163bp	0.09	0.905	0.815	Intergenic	ZNF318		4.11e-38
Blood-B	chr20	46041015	46041520	25530825	25530832	chr20:46041015-46041520	7CpGs	505bp	0.0593	0.874	0.8147	Intergenic	ZMYND8		3.25e-22
Blood-B	chr21	46419673	46420022	26136252	26136265	chr21:46419673-46420022	13CpGs	349bp	0.104	0.917	0.813	intron	LINC00162		0
Blood-B	chr22	33964527	33964904	26435979	26435989	chr22:33964527-33964904	10CpGs	377bp	0.107	0.92	0.813	intron	LARGE		0
Blood-B	chr5	138724964	138725094	8614497	8614505	chr5:138724964-138725094	8CpGs	130bp	0.0942	0.907	0.8128	intron	MZB1		2.06e-25
Blood-B	chr8	81012035	81012693	12837718	12837723	chr8:81012035-81012693	5CpGs	658bp	0.0668	0.879	0.8122	intron	TPD52		8.41e-31
Blood-B	chr7	403585	403752	10538023	10538034	chr7:403585-403752	11CpGs	167bp	0.0849	0.897	0.8121	Intergenic	LOC442497		0
Blood-B	chr8	28195582	28195952	12426764	12426771	chr8:28195582-28195952	7CpGs	370bp	0.0593	0.871	0.8117	intron	PNOC		0
Blood-B	chr5	157986713	157987095	8790394	8790402	chr5:157986713-157987095	8CpGs	382bp	0.0939	0.902	0.8081	Intergenic	EBF1		0
Blood-B	chr20	52510390	52511208	25620374	25620393	chr20:52510390-52511208	19CpGs	818bp	0.129	0.937	0.808	Intergenic	SUMO1P1		0
Blood-B	chr9	645679	645812	13413613	13413619	chr9:645679-645812	6CpGs	133bp	0.108	0.916	0.808	intron	KANK1		2.99e-37
Blood-B	chr11	2414931	2415351	16049631	16049650	chr11:2414931-2415351	19CpGs	420bp	0.119	0.926	0.807	intron	CD81		3.64e-37
Blood-B	chr5	132439040	132439295	8546927	8546935	chr5:132439040-132439295	8CpGs	255bp	0.12	0.927	0.807	intron	HSPA4		0
Blood-B	chr16	1530823	1530937	21142557	21142563	chr16:1530823-1530937	6CpGs	114bp	0.0377	0.844	0.8063	Intergenic	CLCN7		6.15e-38
Blood-B	chr3	13127967	13128167	4571720	4571728	chr3:13127967-13128167	8CpGs	200bp	0.0659	0.872	0.8061	Intergenic	IQSEC1		2.31e-26
Blood-B	chr4	6964847	6964911	6206009	6206014	chr4:6964847-6964911	5CpGs	64bp	0.0709	0.876	0.8051	intron	TBC1D14		4.66e-41
Blood-B	chr19	11548895	11549203	24319691	24319700	chr19:11548895-11549203	9CpGs	308bp	0.111	0.916	0.805	intron	PRKCSH		2.74e-32
Blood-B	chr19	18218838	18219018	24453245	24453250	chr19:18218838-18219018	5CpGs	180bp	0.106	0.91	0.804	intron	MAST3		1.47e-29
Blood-B	chr10	11577115	11577839	14773344	14773350	chr10:11577115-11577839	6CpGs	724bp	0.0823	0.886	0.8037	intron	USP6NL		5.36e-40
Blood-B	chr1	45160336	45160768	704743	704750	chr1:45160336-45160768	7CpGs	432bp	0.113	0.915	0.802	intron	C1orf228		0
Blood-B	chr7	580703	580894	10543616	10543625	chr7:580703-580894	9CpGs	191bp	0.089	0.888	0.799	Intergenic	FLJ44511		0
Blood-B	chr17	27215973	27216078	22563270	22563276	chr17:27215973-27216078	6CpGs	105bp	0.122	0.92	0.798	intron	FLOT2		7.22e-27
Blood-B	chr8	11351835	11351929	12252851	12252856	chr8:11351835-11351929	5CpGs	94bp	0.0239	0.821	0.7971	exon	BLK		0
Blood-B	chr15	100055770	100055858	21054001	21054007	chr15:100055770-100055858	6CpGs	88bp	0.118	0.914	0.796	Intergenic	MEF2A		0
Blood-B	chr9	33124557	33124985	13648937	13648942	chr9:33124557-33124985	5CpGs	428bp	0.113	0.909	0.796	intron	B4GALT1		0
Blood-B	chr19	35814453	35814908	24640823	24640828	chr19:35814453-35814908	5CpGs	455bp	0.0989	0.894	0.7951	Intergenic	CD22		0
Blood-B	chr6	138241334	138241799	10186775	10186781	chr6:138241334-138241799	6CpGs	465bp	0.135	0.929	0.794	Intergenic	LOC100130476		0
Blood-B	chr17	38780008	38780374	22716980	22716987	chr17:38780008-38780374	7CpGs	366bp	0.0848	0.878	0.7932	Intergenic	SMARCE1		0
Blood-B	chr14	100624029	100624394	20084791	20084801	chr14:100624029-100624394	10CpGs	365bp	0.0852	0.878	0.7928	intron	DEGS2		0
Blood-B	chr17	71128337	71128596	23108226	23108232	chr17:71128337-71128596	6CpGs	259bp	0.0772	0.869	0.7918	Intergenic	SSTR2		0
Blood-B	chr3	169564165	169564565	5791942	5791950	chr3:169564165-169564565	8CpGs	400bp	0.12	0.911	0.791	intron	LRRC31		0
Blood-B	chr1	25911759	25912018	448763	448773	chr1:25911759-25912018	10CpGs	259bp	0.126	0.915	0.789	Intergenic	MAN1C1		0
Blood-B	chr2	89305601	89305840	3122221	3122227	chr2:89305601-89305840	6CpGs	239bp	0.0524	0.84	0.7876	Intergenic	MIR4436A		0
Blood-B	chr10	5882123	5882205	14713427	14713432	chr10:5882123-5882205	5CpGs	82bp	0.0618	0.849	0.7872	Intergenic	GDI2		0
Blood-B	chr17	29137381	29137543	22589196	22589203	chr17:29137381-29137543	7CpGs	162bp	0.168	0.954	0.786	intron	CRLF3		0
Blood-B	chr5	176718219	176718483	8973754	8973762	chr5:176718219-176718483	8CpGs	264bp	0.13	0.916	0.786	intron	NSD1		0
Blood-B	chr17	71278102	71278356	23110870	23110876	chr17:71278102-71278356	6CpGs	254bp	0.0915	0.877	0.7855	Intergenic	CPSF4L		0
Blood-B	chr20	56274540	56274915	25662386	25662394	chr20:56274540-56274915	8CpGs	375bp	0.0465	0.831	0.7845	intron	PMEPA1		0
Blood-B	chr13	43562634	43562854	18787710	18787720	chr13:43562634-43562854	10CpGs	220bp	0.171	0.954	0.783	intron	EPSTI1		0
Blood-B	chr19	38469342	38469927	24687839	24687851	chr19:38469342-38469927	12CpGs	585bp	0.149	0.931	0.782	intron	SIPA1L3		0
Blood-B	chr9	140653375	140653892	14623424	14623442	chr9:140653375-140653892	18CpGs	517bp	0.179	0.959	0.78	intron	EHMT1		0
Blood-B	chr12	57681746	57682067	17810314	17810323	chr12:57681746-57682067	9CpGs	321bp	0.168	0.946	0.778	intron	R3HDM2		0
Blood-B	chr12	49554512	49555120	17699596	17699603	chr12:49554512-49555120	7CpGs	608bp	0.14	0.917	0.777	Intergenic	TUBA1A		0
Blood-B	chr9	136046882	136047016	14499404	14499409	chr9:136046882-136047016	5CpGs	134bp	0.0824	0.859	0.7766	Intergenic	GBGT1		0
Blood-B	chr4	40186231	40186737	6483587	6483600	chr4:40186231-40186737	13CpGs	506bp	0.155	0.931	0.776	Intergenic	RHOH		0
Blood-B	chr6	110527371	110527795	9990379	9990387	chr6:110527371-110527795	8CpGs	424bp	0.167	0.942	0.775	intron	CDC40		0
Blood-B	chr2	45922768	45922905	2755534	2755539	chr2:45922768-45922905	5CpGs	137bp	0.117	0.891	0.774	intron	PRKCE		0
Blood-B	chr9	136826772	136827084	14518113	14518123	chr9:136826772-136827084	10CpGs	312bp	0.123	0.897	0.774	intron	VAV2		0
Blood-B	chr20	4968040	4968217	25140431	25140436	chr20:4968040-4968217	5CpGs	177bp	0.155	0.928	0.773	intron	SLC23A2		0
Blood-B	chr11	121440247	121441068	17128074	17128097	chr11:121440247-121441068	23CpGs	821bp	0.154	0.926	0.772	intron	SORL1		0
Blood-B	chr14	103383229	103383582	20134673	20134685	chr14:103383229-103383582	12CpGs	353bp	0.112	0.882	0.77	Intergenic	AMN		0
Blood-B	chr15	44886044	44886157	20482063	20482068	chr15:44886044-44886157	5CpGs	113bp	0.105	0.875	0.77	intron	SPG11		0
Blood-B	chr8	133680727	133680910	13223384	13223394	chr8:133680727-133680910	10CpGs	183bp	0.141	0.911	0.77	intron	LRRC6		0
Blood-B	chr3	194417128	194417264	6013919	6013924	chr3:194417128-194417264	5CpGs	136bp	0.0945	0.864	0.7695	Intergenic	FAM43A		0
Blood-B	chr20	62702729	62702820	25788812	25788818	chr20:62702729-62702820	6CpGs	91bp	0.0706	0.838	0.7674	intron	TCEA2		0
Blood-B	chr2	169388102	169388318	3768555	3768561	chr2:169388102-169388318	6CpGs	216bp	0.155	0.922	0.767	intron	CERS6		0
Blood-B	chr12	122443613	122443967	18365907	18365913	chr12:122443613-122443967	6CpGs	354bp	0.173	0.939	0.766	Intergenic	BCL7A		0
Blood-B	chr1	207598349	207598460	1868132	1868137	chr1:207598349-207598460	5CpGs	111bp	0.0353	0.801	0.7657	Intergenic	CR2		0
Blood-B	chr19	14694990	14695196	24385063	24385073	chr19:14694990-14695196	10CpGs	206bp	0.121	0.885	0.764	intron	CLEC17A		0
Blood-B	chr4	1014849	1015467	6094642	6094657	chr4:1014849-1015467	15CpGs	618bp	0.134	0.897	0.763	intron	FGFRL1		1.17e-36
Blood-B	chr4	38762492	38762768	6466265	6466272	chr4:38762492-38762768	7CpGs	276bp	0.168	0.929	0.761	Intergenic	TLR10		0
Blood-B	chr18	77220712	77220869	23998559	23998569	chr18:77220712-77220869	10CpGs	157bp	0.154	0.913	0.759	intron	NFATC1		1.87e-39
Blood-B	chr1	3496959	3497162	95244	95250	chr1:3496959-3497162	6CpGs	203bp	0.0822	0.839	0.7568	intron	MEGF6		0
Blood-B	chr11	36595360	36595594	16339464	16339470	chr11:36595360-36595594	6CpGs	234bp	0.116	0.871	0.755	exon	RAG1		1.8e-41
Blood-B	chr1	178574321	178575054	1633606	1633622	chr1:178574321-178575054	16CpGs	733bp	0.166	0.921	0.755	Intergenic	C1orf220		0
Blood-B	chr19	34692273	34692526	24623927	24623936	chr19:34692273-34692526	9CpGs	253bp	0.196	0.95	0.754	intron	LSM14A		2.37e-42
Blood-B	chr20	50141508	50141691	25591387	25591395	chr20:50141508-50141691	8CpGs	183bp	0.159	0.913	0.754	intron	NFATC2		0
Blood-B	chr13	51347216	51347336	18854969	18854975	chr13:51347216-51347336	6CpGs	120bp	0.162	0.915	0.753	intron	DLEU7		0
Blood-B	chr17	40412973	40413169	22738962	22738969	chr17:40412973-40413169	7CpGs	196bp	0.146	0.899	0.753	intron	STAT5B		0
Blood-B	chr10	63864722	63865069	15226153	15226165	chr10:63864722-63865069	12CpGs	347bp	0.184	0.935	0.751	Intergenic	MIR548AV		0
Blood-B	chr14	105123889	105124077	20171933	20171938	chr14:105123889-105124077	5CpGs	188bp	0.141	0.892	0.751	Intergenic	MIR4710		2.71e-34
Blood-B	chr3	13237540	13237741	4573525	4573530	chr3:13237540-13237741	5CpGs	201bp	0.0262	0.777	0.7508	Intergenic	NUP210		2.33e-41
Blood-B	chr22	26931530	26932364	26342891	26342902	chr22:26931530-26932364	11CpGs	834bp	0.182	0.931	0.749	intron	TPST2		0
Blood-B	chr19	14688402	14688736	24384959	24384970	chr19:14688402-14688736	11CpGs	334bp	0.122	0.869	0.747	Intergenic	CLEC17A		0
Blood-B	chr12	132555447	132556138	18519416	18519427	chr12:132555447-132556138	11CpGs	691bp	0.173	0.917	0.744	intron	EP400		0
Blood-B	chr1	24214691	24215070	423086	423091	chr1:24214691-24215070	5CpGs	379bp	0.165	0.909	0.744	intron	CNR2		0
Blood-B	chr9	135763543	135764023	14493940	14493961	chr9:135763543-135764023	21CpGs	480bp	0.197	0.938	0.741	intron	C9orf9		0
Blood-B	chr1	161674728	161675517	1507860	1507875	chr1:161674728-161675517	15CpGs	789bp	0.18	0.92	0.74	Intergenic	FCRLA		0
Blood-B	chr22	41379242	41379502	26551940	26551949	chr22:41379242-41379502	9CpGs	260bp	0.18	0.919	0.739	Intergenic	RBX1		0
Blood-B	chr8	26182590	26182908	12405744	12405749	chr8:26182590-26182908	5CpGs	318bp	0.164	0.901	0.737	intron	PPP2R2A		0
Blood-B	chr17	79415651	79415762	23287665	23287671	chr17:79415651-79415762	6CpGs	111bp	0.14	0.876	0.736	intron	BAHCC1		0
Blood-B	chr4	42333872	42333988	6507313	6507318	chr4:42333872-42333988	5CpGs	116bp	0.0919	0.827	0.7351	Intergenic	SHISA3		0
Blood-B	chr6	132473358	132473687	10139825	10139835	chr6:132473358-132473687	10CpGs	329bp	0.151	0.886	0.735	intron	LOC100507254		0
Blood-B	chr11	66565836	66566020	16622264	16622269	chr11:66565836-66566020	5CpGs	184bp	0.197	0.931	0.734	intron	C11orf80		0
Blood-B	chr4	39620050	39621531	6475364	6475369	chr4:39620050-39621531	5CpGs	1481bp	0.216	0.95	0.734	intron	SMIM14		0
Blood-B	chr5	16556103	16556559	7737755	7737772	chr5:16556103-16556559	17CpGs	456bp	0.176	0.91	0.734	intron	FAM134B		0
Blood-B	chr2	89159064	89159274	3121177	3121192	chr2:89159064-89159274	15CpGs	210bp	0.215	0.947	0.732	Intergenic	MIR4436A		0
Blood-B	chr2	102321065	102321248	3224852	3224858	chr2:102321065-102321248	6CpGs	183bp	0.209	0.936	0.727	intron	MAP4K4		0
Blood-B	chr3	30678282	30679002	4707834	4707847	chr3:30678282-30679002	13CpGs	720bp	0.225	0.951	0.726	intron	TGFBR2		0
Blood-B	chr18	77863295	77863613	24016530	24016536	chr18:77863295-77863613	6CpGs	318bp	0.162	0.887	0.725	Intergenic	ADNP2		0
Blood-B	chr2	3257930	3258157	2333114	2333122	chr2:3257930-3258157	8CpGs	227bp	0.23	0.954	0.724	intron	TSSC1		0
Blood-B	chr2	89384943	89385363	3122725	3122730	chr2:89384943-89385363	5CpGs	420bp	0.0383	0.759	0.7207	Intergenic	MIR4436A		0
Blood-B	chr4	38764383	38765043	6466312	6466328	chr4:38764383-38765043	16CpGs	660bp	0.182	0.902	0.72	Intergenic	TLR10		0
Blood-B	chr3	111833276	111833953	5342494	5342506	chr3:111833276-111833953	12CpGs	677bp	0.218	0.937	0.719	intron	C3orf52		0
Blood-B	chr14	96953363	96953806	20042071	20042083	chr14:96953363-96953806	12CpGs	443bp	0.183	0.901	0.718	intron	AK7		0
Blood-B	chr2	64318934	64319706	2903543	2903554	chr2:64318934-64319706	11CpGs	772bp	0.231	0.949	0.718	TTS	PELI1		0
Blood-B	chr9	37369664	37370587	13701611	13701623	chr9:37369664-37370587	12CpGs	923bp	0.174	0.892	0.718	Intergenic	GRHPR		0
Blood-B	chr7	72681853	72682376	11258356	11258364	chr7:72681853-72682376	8CpGs	523bp	0.146	0.863	0.717	intron	GTF2IRD2P1		0
Blood-B	chr1	161951040	161951364	1510151	1510159	chr1:161951040-161951364	8CpGs	324bp	0.174	0.887	0.713	Intergenic	OLFML2B		0
Blood-B	chr18	33640190	33641073	23623311	23623327	chr18:33640190-33641073	16CpGs	883bp	0.242	0.955	0.713	intron	RPRD1A		0
Blood-B	chr19	17638467	17638987	24439978	24439989	chr19:17638467-17638987	11CpGs	520bp	0.184	0.897	0.713	intron	FAM129C		0
Blood-B	chr16	81513882	81514124	22005618	22005626	chr16:81513882-81514124	8CpGs	242bp	0.234	0.945	0.711	intron	CMIP		8.41e-45
Blood-B	chr4	6965413	6965775	6206023	6206033	chr4:6965413-6965775	10CpGs	362bp	0.228	0.938	0.71	intron	TBC1D14		0
Blood-B	chr2	39754507	39755008	2697836	2697847	chr2:39754507-39755008	11CpGs	501bp	0.246	0.954	0.708	intron	LOC728730		0
Blood-B	chr10	126290535	126290741	15834293	15834302	chr10:126290535-126290741	9CpGs	206bp	0.191	0.894	0.703	intron	LHPP		0
Blood-B	chr22	17696846	17697032	26191071	26191080	chr22:17696846-17697032	9CpGs	186bp	0.24	0.942	0.702	Intergenic	CECR1		0
Blood-B	chr2	114618942	114619675	3347182	3347192	chr2:114618942-114619675	10CpGs	733bp	0.217	0.916	0.699	Intergenic	ACTR3		0
Blood-B	chr2	242332125	242332687	4430460	4430468	chr2:242332125-242332687	8CpGs	562bp	0.243	0.94	0.697	intron	FARP2		0
Blood-B	chr10	80953658	80953873	15395348	15395353	chr10:80953658-80953873	5CpGs	215bp	0.18	0.874	0.694	intron	ZMIZ1		0
Blood-B	chr8	123929295	123929516	13141063	13141070	chr8:123929295-123929516	7CpGs	221bp	0.235	0.928	0.693	intron	ZHX2		0
Blood-B	chr4	3042559	3042727	6141834	6141843	chr4:3042559-3042727	9CpGs	168bp	0.233	0.923	0.69	TTS	GRK4		0
Blood-B	chr2	231336869	231337138	4259726	4259736	chr2:231336869-231337138	10CpGs	269bp	0.235	0.923	0.688	intron	SP100		0
Blood-B	chr21	42601420	42602540	26055306	26055320	chr21:42601420-42602540	14CpGs	1120bp	0.257	0.942	0.685	intron	BACE2		0
Blood-B	chr5	130983529	130983911	8530753	8530758	chr5:130983529-130983911	5CpGs	382bp	0.275	0.959	0.684	intron	FNIP1		0
Blood-B	chr14	105127323	105128500	20172039	20172061	chr14:105127323-105128500	22CpGs	1177bp	0.216	0.898	0.682	Intergenic	MIR4710		0
Blood-B	chr7	139825238	139825736	11849387	11849393	chr7:139825238-139825736	6CpGs	498bp	0.257	0.939	0.682	intron	JHDM1D		0
Blood-B	chr22	30775765	30776040	26391997	26392005	chr22:30775765-30776040	8CpGs	275bp	0.193	0.873	0.68	exon,intron	RNF215		0
Blood-B	chr19	38442393	38442515	24687487	24687494	chr19:38442393-38442515	7CpGs	122bp	0.24	0.918	0.678	intron	SIPA1L3		0
Blood-B	chr3	142074750	142075939	5610422	5610428	chr3:142074750-142075939	6CpGs	1189bp	0.249	0.924	0.675	intron	XRN1		0
Blood-B	chr1	181099496	181100260	1659796	1659809	chr1:181099496-181100260	13CpGs	764bp	0.261	0.932	0.671	Intergenic	IER5		0
Blood-B	chr1	27329142	27329223	472539	472546	chr1:27329142-27329223	7CpGs	81bp	0.263	0.933	0.67	Intergenic	TRNP1		0
Blood-B	chr17	3548870	3549371	22263728	22263739	chr17:3548870-3549371	11CpGs	501bp	0.244	0.91	0.666	intron	CTNS		0
Blood-B	chr14	106037875	106037958	20199198	20199205	chr14:106037875-106037958	7CpGs	83bp	0.23	0.895	0.665	Intergenic	TMEM121		0
Blood-B	chr2	109810720	109810959	3293219	3293226	chr2:109810720-109810959	7CpGs	239bp	0.257	0.922	0.665	intron	SH3RF3		0
Blood-B	chr19	13216592	13217134	24352982	24352999	chr19:13216592-13217134	17CpGs	542bp	0.284	0.936	0.652	intron	TRMT1		0
Blood-B	chr3	58334110	58335496	4994284	4994296	chr3:58334110-58335496	12CpGs	1386bp	0.28	0.927	0.647	intron	PXK		0
Blood-B	chr4	102733741	102734804	6894028	6894033	chr4:102733741-102734804	5CpGs	1063bp	0.264	0.909	0.645	promoter-TSS	BANK1		0
Blood-B	chr17	55081324	55081620	22921954	22921961	chr17:55081324-55081620	7CpGs	296bp	0.317	0.953	0.636	intron	SCPEP1		0
Blood-B	chr1	15890104	15890791	293236	293252	chr1:15890104-15890791	16CpGs	687bp	0.31	0.941	0.631	exon	DNAJC16		0
Blood-B	chr12	132255459	132255921	18511502	18511514	chr12:132255459-132255921	12CpGs	462bp	0.301	0.918	0.617	intron	SFSWAP		0
Blood-B	chr12	56772333	56772693	17796711	17796725	chr12:56772333-56772693	14CpGs	360bp	0.303	0.908	0.605	Intergenic	APOF		0
Blood-Granul	chr12	12513079	12513282	17429795	17429801	chr12:12513079-12513282	6CpGs	203bp	0.0041	0.932	0.9279	intron	LOH12CR1		0
Blood-Granul	chr4	25409949	25410245	6375789	6375794	chr4:25409949-25410245	5CpGs	296bp	0.00997	0.936	0.92603	intron	ANAPC4		0
Blood-Granul	chr7	65214762	65214844	11169935	11169942	chr7:65214762-65214844	7CpGs	82bp	0.0225	0.946	0.9235	intron	LOC441242		0
Blood-Granul	chr5	1475254	1475347	7585587	7585592	chr5:1475254-1475347	5CpGs	93bp	0.0288	0.949	0.9202	intron	LPCAT1		0
Blood-Granul	chr20	48270862	48271231	25562126	25562134	chr20:48270862-48271231	8CpGs	369bp	0.0171	0.937	0.9199	intron	B4GALT5		0
Blood-Granul	chr10	3815120	3815328	14691612	14691619	chr10:3815120-3815328	7CpGs	208bp	0.0186	0.938	0.9194	Intergenic	KLF6		0
Blood-Granul	chr19	19295400	19295570	24480923	24480928	chr19:19295400-19295570	5CpGs	170bp	0.0347	0.951	0.9163	intron	MEF2BNB-MEF2B		0
Blood-Granul	chr2	8926362	8926832	2390454	2390460	chr2:8926362-8926832	6CpGs	470bp	0.00603	0.921	0.91497	intron	KIDINS220		0
Blood-Granul	chr2	150424639	150425278	3640567	3640576	chr2:150424639-150425278	9CpGs	639bp	0.0142	0.925	0.9108	Intergenic	MMADHC		0
Blood-Granul	chr2	98429359	98429682	3180509	3180516	chr2:98429359-98429682	7CpGs	323bp	0.0104	0.918	0.9076	intron	TMEM131		0
Blood-Granul	chr1	10211350	10211689	209824	209829	chr1:10211350-10211689	5CpGs	339bp	0.0144	0.921	0.9066	exon	UBE4B		0
Blood-Granul	chr16	88906304	88907250	22146402	22146436	chr16:88906304-88907250	34CpGs	946bp	0.0198	0.926	0.9062	intron	GALNS		0
Blood-Granul	chr7	156930534	156930581	12050260	12050268	chr7:156930534-156930581	8CpGs	47bp	0.0489	0.953	0.9041	Intergenic	UBE3C		0
Blood-Granul	chr15	50266301	50266405	20522126	20522133	chr15:50266301-50266405	7CpGs	104bp	0.0242	0.928	0.9038	intron	ATP8B4		0
Blood-Granul	chr19	4464265	4464433	24167284	24167291	chr19:4464265-4464433	7CpGs	168bp	0.016	0.919	0.903	Intergenic	UBXN6		0
Blood-Granul	chr14	90440873	90441060	19960623	19960628	chr14:90440873-90441060	5CpGs	187bp	0.011	0.913	0.902	intron	TDP1		0
Blood-Granul	chr2	64234846	64235273	2902562	2902567	chr2:64234846-64235273	5CpGs	427bp	0.0376	0.936	0.8984	intron	VPS54		0
Blood-Granul	chr2	64642834	64643180	2906225	2906231	chr2:64642834-64643180	6CpGs	346bp	0.0258	0.924	0.8982	Intergenic	LGALSL		0
Blood-Granul	chr3	150286079	150286437	5665704	5665709	chr3:150286079-150286437	5CpGs	358bp	0.0421	0.938	0.8959	intron	EIF2A		0
Blood-Granul	chr12	57894060	57894297	17813435	17813444	chr12:57894060-57894297	9CpGs	237bp	0.0589	0.954	0.8951	exon	MARS		0
Blood-Granul	chr2	9035989	9036452	2391588	2391605	chr2:9035989-9036452	17CpGs	463bp	0.0581	0.952	0.8939	intron	MBOAT2		0
Blood-Granul	chr4	140852379	140852580	7143912	7143919	chr4:140852379-140852580	7CpGs	201bp	0.0252	0.919	0.8938	intron	MAML3		0
Blood-Granul	chr21	46335363	46335432	26133578	26133585	chr21:46335363-46335432	7CpGs	69bp	0.00229	0.894	0.89171	intron	ITGB2		0
Blood-Granul	chr3	37436720	37437523	4760288	4760294	chr3:37436720-37437523	6CpGs	803bp	0.0281	0.919	0.8909	Intergenic	C3orf35		0
Blood-Granul	chr7	100028821	100028980	11507677	11507685	chr7:100028821-100028980	8CpGs	159bp	0.0127	0.898	0.8853	exon	MEPCE		0
Blood-Granul	chr1	109712081	109712163	1194423	1194428	chr1:109712081-109712163	5CpGs	82bp	0.0313	0.915	0.8837	intron	KIAA1324		0
Blood-Granul	chr14	93124774	93125486	19994893	19994898	chr14:93124774-93125486	5CpGs	712bp	0.0111	0.894	0.8829	intron	RIN3		0
Blood-Granul	chr12	32740571	32741585	17590076	17590083	chr12:32740571-32741585	7CpGs	1014bp	0.0343	0.917	0.8827	intron	FGD4		0
Blood-Granul	chr3	128710307	128710637	5492615	5492632	chr3:128710307-128710637	17CpGs	330bp	0.0383	0.921	0.8827	intron	KIAA1257		0
Blood-Granul	chr9	101592971	101593231	14121586	14121591	chr9:101592971-101593231	5CpGs	260bp	0.0224	0.905	0.8826	intron	GALNT12		0
Blood-Granul	chr3	183662759	183663081	5905975	5905981	chr3:183662759-183663081	6CpGs	322bp	0.0176	0.899	0.8814	intron	ABCC5		0
Blood-Granul	chr22	19674543	19674623	26225597	26225602	chr22:19674543-19674623	5CpGs	80bp	0.00564	0.886	0.88036	Intergenic	2022-09-05		0
Blood-Granul	chr12	11819580	11819761	17421437	17421443	chr12:11819580-11819761	6CpGs	181bp	0.04	0.92	0.88	intron	ETV6		0
Blood-Granul	chr7	2116648	2116853	10592996	10593012	chr7:2116648-2116853	16CpGs	205bp	0.0702	0.95	0.8798	intron	MAD1L1		0
Blood-Granul	chr15	78291531	78291693	20820412	20820418	chr15:78291531-78291693	6CpGs	162bp	0.0123	0.892	0.8797	intron	TBC1D2B		0
Blood-Granul	chr14	102676909	102677377	20120931	20120956	chr14:102676909-102677377	25CpGs	468bp	0.0449	0.924	0.8791	TTS	WDR20		0
Blood-Granul	chr1	6035727	6035846	132504	132509	chr1:6035727-6035846	5CpGs	119bp	0.0191	0.898	0.8789	intron	NPHP4		0
Blood-Granul	chr1	206898410	206898583	1862365	1862371	chr1:206898410-206898583	6CpGs	173bp	0.0398	0.917	0.8772	intron	MAPKAPK2		0
Blood-Granul	chr2	24310755	24310909	2537168	2537173	chr2:24310755-24310909	5CpGs	154bp	0.0195	0.896	0.8765	Intergenic	TP53I3		0
Blood-Granul	chr20	47779597	47779715	25554954	25554959	chr20:47779597-47779715	5CpGs	118bp	0.0595	0.935	0.8755	intron	STAU1		0
Blood-Granul	chr16	15053620	15054097	21358347	21358354	chr16:15053620-15054097	7CpGs	477bp	0.0259	0.901	0.8751	Intergenic	PDXDC1		0
Blood-Granul	chr15	70096332	70096600	20724675	20724681	chr15:70096332-70096600	6CpGs	268bp	0.0735	0.948	0.8745	Intergenic	LINC00593		0
Blood-Granul	chr16	46661322	46661444	21629961	21629966	chr16:46661322-46661444	5CpGs	122bp	0.0376	0.912	0.8744	Intergenic	SHCBP1		0
Blood-Granul	chr3	5131788	5131877	4487896	4487901	chr3:5131788-5131877	5CpGs	89bp	0.0172	0.891	0.8738	Intergenic	ARL8B		0
Blood-Granul	chr17	71065127	71065267	23107355	23107360	chr17:71065127-71065267	5CpGs	140bp	0.0346	0.908	0.8734	intron	SLC39A11		0
Blood-Granul	chr9	139806556	139806684	14595320	14595326	chr9:139806556-139806684	6CpGs	128bp	0.0419	0.915	0.8731	intron	TRAF2		0
Blood-Granul	chr12	133242506	133242772	18539218	18539224	chr12:133242506-133242772	6CpGs	266bp	0.0731	0.946	0.8729	intron	POLE		0
Blood-Granul	chr16	89566941	89567064	22166659	22166665	chr16:89566941-89567064	6CpGs	123bp	0.0157	0.888	0.8723	Intergenic	SPG7		0
Blood-Granul	chr19	41238916	41239115	24742188	24742193	chr19:41238916-41239115	5CpGs	199bp	0.0253	0.897	0.8717	intron	ITPKC		0
Blood-Granul	chr2	9136659	9136856	2392438	2392445	chr2:9136659-9136856	7CpGs	197bp	0.0634	0.935	0.8716	intron	MBOAT2		0
Blood-Granul	chr8	61496608	61496839	12697330	12697335	chr8:61496608-61496839	5CpGs	231bp	0.0404	0.912	0.8716	intron	RAB2A		0
Blood-Granul	chr17	4053478	4053742	22274864	22274869	chr17:4053478-4053742	5CpGs	264bp	0.0407	0.912	0.8713	intron	CYB5D2		0
Blood-Granul	chr20	1785041	1785521	25097187	25097195	chr20:1785041-1785521	8CpGs	480bp	0.00983	0.878	0.86817	Intergenic	LOC100289473		0
Blood-Granul	chr15	99074273	99074398	21040656	21040661	chr15:99074273-99074398	5CpGs	125bp	0.0481	0.915	0.8669	Intergenic	FAM169B		0
Blood-Granul	chr6	52199435	52199552	9621066	9621071	chr6:52199435-52199552	5CpGs	117bp	0.0861	0.952	0.8659	Intergenic	PAQR8		0
Blood-Granul	chr17	64421921	64422066	23036989	23036994	chr17:64421921-64422066	5CpGs	145bp	0.0199	0.884	0.8641	intron	PRKCA		0
Blood-Granul	chr16	16065225	16065555	21374216	21374224	chr16:16065225-16065555	8CpGs	330bp	0.0288	0.892	0.8632	intron	ABCC1		0
Blood-Granul	chr9	92271825	92271989	14011323	14011331	chr9:92271825-92271989	8CpGs	164bp	0.0283	0.89	0.8617	intron	UNQ6494		0
Blood-Granul	chr18	9704835	9705006	23434820	23434826	chr18:9704835-9705006	6CpGs	171bp	0.0119	0.873	0.8611	Intergenic	RAB31		0
Blood-Granul	chr17	68311119	68311224	23081694	23081699	chr17:68311119-68311224	5CpGs	105bp	0.053	0.914	0.861	Intergenic	KCNJ2		0
Blood-Granul	chr1	213066546	213066948	1918469	1918477	chr1:213066546-213066948	8CpGs	402bp	0.0942	0.953	0.8588	intron	FLVCR1		0
Blood-Granul	chr8	68262826	68263288	12749634	12749647	chr8:68262826-68263288	13CpGs	462bp	0.0523	0.911	0.8587	Intergenic	ARFGEF1		0
Blood-Granul	chr15	66064304	66064493	20678000	20678009	chr15:66064304-66064493	9CpGs	189bp	0.0457	0.904	0.8583	intron	DENND4A		0
Blood-Granul	chr5	14401522	14401652	7718522	7718529	chr5:14401522-14401652	7CpGs	130bp	0.0322	0.89	0.8578	intron	TRIO		0
Blood-Granul	chr1	14031910	14032104	268436	268441	chr1:14031910-14032104	5CpGs	194bp	0.00673	0.864	0.85727	exon	PRDM2		0
Blood-Granul	chr3	38322197	38322421	4769308	4769316	chr3:38322197-38322421	8CpGs	224bp	0.0861	0.943	0.8569	Intergenic	SLC22A13		0
Blood-Granul	chr11	33720840	33721148	16312634	16312641	chr11:33720840-33721148	7CpGs	308bp	0.0325	0.889	0.8565	intron	C11orf91		0
Blood-Granul	chr15	65585965	65586123	20671556	20671561	chr15:65585965-65586123	5CpGs	158bp	0.0176	0.874	0.8564	Intergenic	PARP16		1.12e-29
Blood-Granul	chr2	135160648	135161488	3541067	3541075	chr2:135160648-135161488	8CpGs	840bp	0.073	0.929	0.856	intron	MGAT5		2.27e-31
Blood-Granul	chr9	139812189	139812430	14595476	14595489	chr9:139812189-139812430	13CpGs	241bp	0.0758	0.93	0.8542	intron	TRAF2		0
Blood-Granul	chr19	2303624	2303682	24102679	24102685	chr19:2303624-2303682	6CpGs	58bp	0.0676	0.921	0.8534	intron	LINGO3		1.04e-31
Blood-Granul	chr7	23327214	23327556	10807029	10807035	chr7:23327214-23327556	6CpGs	342bp	0.0148	0.868	0.8532	Intergenic	MALSU1		5.36e-38
Blood-Granul	chr7	40500479	40501022	10963528	10963538	chr7:40500479-40501022	10CpGs	543bp	0.0291	0.882	0.8529	intron	C7orf10		6.09e-32
Blood-Granul	chr16	1538648	1538671	21142816	21142821	chr16:1538648-1538671	5CpGs	23bp	0.0574	0.909	0.8516	promoter-TSS	PTX4		1.58e-40
Blood-Granul	chr7	2185546	2185719	10595225	10595234	chr7:2185546-2185719	9CpGs	173bp	0.0945	0.946	0.8515	intron	MAD1L1		2.66e-34
Blood-Granul	chr18	60608036	60608675	23839701	23839706	chr18:60608036-60608675	5CpGs	639bp	0.0356	0.886	0.8504	intron	PHLPP1		2.83e-38
Blood-Granul	chr1	204974957	204975174	1842039	1842044	chr1:204974957-204975174	5CpGs	217bp	0.0403	0.89	0.8497	intron	NFASC		0
Blood-Granul	chr16	67755255	67755384	21836324	21836330	chr16:67755255-67755384	6CpGs	129bp	0.0103	0.86	0.8497	Intergenic	GFOD2		0
Blood-Granul	chr10	35453775	35454353	15020813	15020823	chr10:35453775-35454353	10CpGs	578bp	0.0826	0.931	0.8484	intron	CREM		0
Blood-Granul	chr12	116721783	116721941	18283657	18283662	chr12:116721783-116721941	5CpGs	158bp	0.0784	0.926	0.8476	Intergenic	MED13L		6.94e-41
Blood-Granul	chr20	33197229	33197639	25379493	25379501	chr20:33197229-33197639	8CpGs	410bp	0.105	0.951	0.846	intron	PIGU		0
Blood-Granul	chr7	99745687	99745752	11502524	11502530	chr7:99745687-99745752	6CpGs	65bp	0.0796	0.925	0.8454	promoter-TSS	LAMTOR4		1.79e-25
Blood-Granul	chr10	97478423	97479041	15533373	15533382	chr10:97478423-97479041	9CpGs	618bp	0.0481	0.89	0.8419	intron	ENTPD1		0
Blood-Granul	chr7	105274407	105274693	11581704	11581711	chr7:105274407-105274693	7CpGs	286bp	0.0773	0.918	0.8407	intron	ATXN7L1		0
Blood-Granul	chr11	15185242	15185414	16177149	16177154	chr11:15185242-15185414	5CpGs	172bp	0.0472	0.887	0.8398	intron	INSC		1.68e-44
Blood-Granul	chr12	124377241	124377298	18401001	18401007	chr12:124377241-124377298	6CpGs	57bp	0.02	0.859	0.839	intron	DNAH10		7.07e-27
Blood-Granul	chr14	90437959	90438621	19960598	19960605	chr14:90437959-90438621	7CpGs	662bp	0.082	0.92	0.838	intron	TDP1		6.91e-28
Blood-Granul	chr15	91488251	91488695	20967417	20967426	chr15:91488251-91488695	9CpGs	444bp	0.0751	0.912	0.8369	intron	UNC45A		0
Blood-Granul	chr10	70826761	70826942	15280925	15280931	chr10:70826761-70826942	6CpGs	181bp	0.116	0.951	0.835	Intergenic	SRGN		2.04e-35
Blood-Granul	chr7	105082754	105082936	11578835	11578842	chr7:105082754-105082936	7CpGs	182bp	0.108	0.943	0.835	Intergenic	SRPK2		0
Blood-Granul	chr5	68613848	68614345	8092674	8092687	chr5:68613848-68614345	13CpGs	497bp	0.11	0.943	0.833	intron	CCDC125		2.25e-28
Blood-Granul	chr12	105616358	105616672	18153463	18153468	chr12:105616358-105616672	5CpGs	314bp	0.0272	0.86	0.8328	intron	APPL2		6.66e-29
Blood-Granul	chr5	137907093	137907257	8604605	8604612	chr5:137907093-137907257	7CpGs	164bp	0.092	0.924	0.832	intron	HSPA9		4.32e-40
Blood-Granul	chr8	8102015	8102197	12211910	12211918	chr8:8102015-8102197	8CpGs	182bp	0.067	0.898	0.831	intron	FAM86B3P		3.18e-40
Blood-Granul	chr12	76934829	76935131	17949048	17949054	chr12:76934829-76935131	6CpGs	302bp	0.103	0.933	0.83	intron	OSBPL8		0
Blood-Granul	chr11	3953224	3953341	16077329	16077335	chr11:3953224-3953341	6CpGs	117bp	0.123	0.952	0.829	intron	STIM1		0
Blood-Granul	chr9	132286031	132286384	14430048	14430057	chr9:132286031-132286384	9CpGs	353bp	0.106	0.934	0.828	Intergenic	LOC100506190		0
Blood-Granul	chr9	37131440	37131855	13699864	13699873	chr9:37131440-37131855	9CpGs	415bp	0.102	0.93	0.828	intron	ZCCHC7		1.54e-43
Blood-Granul	chr17	1372751	1372893	22219187	22219193	chr17:1372751-1372893	6CpGs	142bp	0.0931	0.921	0.8279	exon,intron	MYO1C		0
Blood-Granul	chr3	11312808	11312976	4547823	4547829	chr3:11312808-11312976	6CpGs	168bp	0.0393	0.867	0.8277	Intergenic	ATG7		0
Blood-Granul	chr11	59493011	59493539	16499490	16499501	chr11:59493011-59493539	11CpGs	528bp	0.0597	0.883	0.8233	Intergenic	OR10V1		0
Blood-Granul	chr11	1834597	1834847	16035268	16035276	chr11:1834597-1834847	8CpGs	250bp	0.0698	0.893	0.8232	Intergenic	SYT8		0
Blood-Granul	chr13	21045259	21045318	18574717	18574722	chr13:21045259-21045318	5CpGs	59bp	0.0941	0.917	0.8229	intron	CRYL1		0
Blood-Granul	chr10	105092700	105092833	15628959	15628964	chr10:105092700-105092833	5CpGs	133bp	0.109	0.931	0.822	intron	PCGF6		0
Blood-Granul	chr10	1088606	1088693	14652290	14652296	chr10:1088606-1088693	6CpGs	87bp	0.114	0.934	0.82	intron	IDI1		0
Blood-Granul	chr17	18672614	18672919	22488387	22488394	chr17:18672614-18672919	7CpGs	305bp	0.0933	0.913	0.8197	intron	FBXW10		0
Blood-Granul	chr1	172769019	172769212	1591123	1591129	chr1:172769019-172769212	6CpGs	193bp	0.119	0.936	0.817	Intergenic	FASLG		0
Blood-Granul	chr9	126185525	126185683	14330830	14330836	chr9:126185525-126185683	6CpGs	158bp	0.102	0.919	0.817	intron	DENND1A		0
Blood-Granul	chr16	89780013	89780155	22173912	22173917	chr16:89780013-89780155	5CpGs	142bp	0.0724	0.887	0.8146	intron	LOC100128881		0
Blood-Granul	chr11	75807955	75808565	16763825	16763835	chr11:75807955-75808565	10CpGs	610bp	0.125	0.939	0.814	intron	UVRAG		0
Blood-Granul	chr1	229118242	229118558	2071053	2071059	chr1:229118242-229118558	6CpGs	316bp	0.105	0.919	0.814	Intergenic	RAB4A		0
Blood-Granul	chr7	37373397	37374024	10937389	10937398	chr7:37373397-37374024	9CpGs	627bp	0.0965	0.91	0.8135	intron	ELMO1		0
Blood-Granul	chr22	19309653	19309989	26220074	26220086	chr22:19309653-19309989	12CpGs	336bp	0.112	0.924	0.812	exon	HIRA		0
Blood-Granul	chr5	145560642	145560809	8684709	8684718	chr5:145560642-145560809	9CpGs	167bp	0.144	0.956	0.812	intron	LARS		0
Blood-Granul	chr11	113641630	113641843	17035083	17035091	chr11:113641630-113641843	8CpGs	213bp	0.135	0.946	0.811	intron	ZW10		0
Blood-Granul	chr1	202711580	202711865	1813940	1813947	chr1:202711580-202711865	7CpGs	285bp	0.144	0.955	0.811	exon	KDM5B		0
Blood-Granul	chr10	134400435	134400536	15950499	15950506	chr10:134400435-134400536	7CpGs	101bp	0.0964	0.907	0.8106	intron	INPP5A		0
Blood-Granul	chr17	41565871	41565958	22759681	22759688	chr17:41565871-41565958	7CpGs	87bp	0.136	0.945	0.809	intron	DHX8		0
Blood-Granul	chr3	38332173	38333073	4769423	4769433	chr3:38332173-38333073	10CpGs	900bp	0.104	0.913	0.809	Intergenic	SLC22A14		0
Blood-Granul	chr9	88899143	88899283	13974539	13974547	chr9:88899143-88899283	8CpGs	140bp	0.114	0.922	0.808	Intergenic	ISCA1		0
Blood-Granul	chr7	101444974	101445345	11537011	11537016	chr7:101444974-101445345	5CpGs	371bp	0.0811	0.889	0.8079	Intergenic	CUX1		0
Blood-Granul	chr8	67570884	67571493	12742152	12742161	chr8:67570884-67571493	9CpGs	609bp	0.132	0.939	0.807	intron	VCPIP1		0
Blood-Granul	chr6	14827822	14827984	9221158	9221167	chr6:14827822-14827984	9CpGs	162bp	0.131	0.937	0.806	Intergenic	JARID2		0
Blood-Granul	chr17	47810066	47810180	22858135	22858141	chr17:47810066-47810180	6CpGs	114bp	0.105	0.91	0.805	intron	FAM117A		0
Blood-Granul	chr16	3662705	3662884	21203907	21203915	chr16:3662705-3662884	8CpGs	179bp	0.0927	0.897	0.8043	Intergenic	SLX4		0
Blood-Granul	chr2	42438504	42439142	2717072	2717086	chr2:42438504-42439142	14CpGs	638bp	0.098	0.901	0.803	intron	EML4		0
Blood-Granul	chr20	36922428	36922621	25432548	25432553	chr20:36922428-36922621	5CpGs	193bp	0.0997	0.902	0.8023	Intergenic	BPI		0
Blood-Granul	chr15	90586002	90586176	20952719	20952728	chr15:90586002-90586176	9CpGs	174bp	0.0973	0.898	0.8007	intron	ZNF710		0
Blood-Granul	chr8	22109342	22109448	12360612	12360618	chr8:22109342-22109448	6CpGs	106bp	0.117	0.917	0.8	Intergenic,TTS	POLR3D		0
Blood-Granul	chr9	124085171	124085401	14305595	14305602	chr9:124085171-124085401	7CpGs	230bp	0.0911	0.891	0.7999	intron	GSN		0
Blood-Granul	chr19	19292201	19292561	24480837	24480842	chr19:19292201-19292561	5CpGs	360bp	0.122	0.921	0.799	TTS	MEF2BNB		0
Blood-Granul	chr7	29284189	29284381	10866074	10866080	chr7:29284189-29284381	6CpGs	192bp	0.0945	0.892	0.7975	intron	CHN2		0
Blood-Granul	chr5	42942647	42942745	7929553	7929559	chr5:42942647-42942745	6CpGs	98bp	0.0907	0.887	0.7963	Intergenic	LOC648987		0
Blood-Granul	chr3	47122329	47122886	4852006	4852018	chr3:47122329-47122886	12CpGs	557bp	0.154	0.95	0.796	intron	SETD2		0
Blood-Granul	chr19	1423535	1423830	24069127	24069145	chr19:1423535-1423830	18CpGs	295bp	0.144	0.937	0.793	intron	DAZAP1		0
Blood-Granul	chr10	69962050	69962185	15268520	15268527	chr10:69962050-69962185	7CpGs	135bp	0.0879	0.88	0.7921	intron	MYPN		0
Blood-Granul	chr10	323625	323769	14636099	14636110	chr10:323625-323769	11CpGs	144bp	0.121	0.913	0.792	intron	DIP2C		0
Blood-Granul	chr1	110153945	110154120	1200528	1200535	chr1:110153945-110154120	7CpGs	175bp	0.14	0.931	0.791	intron	GNAT2		0
Blood-Granul	chr2	95779443	95779605	3146330	3146336	chr2:95779443-95779605	6CpGs	162bp	0.149	0.94	0.791	intron	MRPS5		0
Blood-Granul	chr1	39309316	39309919	630386	630396	chr1:39309316-39309919	10CpGs	603bp	0.0994	0.89	0.7906	intron	RRAGC		0
Blood-Granul	chr6	1725687	1725771	9077598	9077605	chr6:1725687-1725771	7CpGs	84bp	0.167	0.957	0.79	intron	GMDS		0
Blood-Granul	chr9	38639604	38639764	13717110	13717115	chr9:38639604-38639764	5CpGs	160bp	0.127	0.916	0.789	Intergenic	FAM201A		0
Blood-Granul	chr20	55934139	55934721	25655860	25655868	chr20:55934139-55934721	8CpGs	582bp	0.125	0.913	0.788	exon	MTRNR2L3		0
Blood-Granul	chr21	38857119	38857805	26016074	26016080	chr21:38857119-38857805	6CpGs	686bp	0.103	0.891	0.788	intron	DYRK1A		0
Blood-Granul	chr1	173854822	173855687	1598513	1598531	chr1:173854822-173855687	18CpGs	865bp	0.174	0.959	0.785	exon	ZBTB37		0
Blood-Granul	chr15	67139336	67139646	20692065	20692072	chr15:67139336-67139646	7CpGs	310bp	0.12	0.905	0.785	Intergenic	SMAD6		0
Blood-Granul	chr2	143913667	143913868	3599629	3599634	chr2:143913667-143913868	5CpGs	201bp	0.118	0.903	0.785	intron	ARHGAP15		0
Blood-Granul	chr1	3563696	3563874	97449	97456	chr1:3563696-3563874	7CpGs	178bp	0.1	0.884	0.784	intron	WRAP73		0
Blood-Granul	chr1	53796001	53796530	792712	792722	chr1:53796001-53796530	10CpGs	529bp	0.12	0.901	0.781	Intergenic	LRP8		0
Blood-Granul	chr20	35666101	35666235	25415818	25415823	chr20:35666101-35666235	5CpGs	134bp	0.17	0.951	0.781	intron	RBL1		0
Blood-Granul	chr16	69047468	69047685	21856928	21856934	chr16:69047468-69047685	6CpGs	217bp	0.163	0.942	0.779	intron	TANGO6		0
Blood-Granul	chr2	210972188	210972509	4089615	4089626	chr2:210972188-210972509	11CpGs	321bp	0.164	0.942	0.778	intron	KANSL1L		0
Blood-Granul	chr9	130905356	130905546	14400295	14400303	chr9:130905356-130905546	8CpGs	190bp	0.166	0.944	0.778	Intergenic	LCN2		0
Blood-Granul	chr1	12094956	12095142	245114	245120	chr1:12094956-12095142	6CpGs	186bp	0.152	0.929	0.777	Intergenic	MIIP		0
Blood-Granul	chr10	104808849	104809270	15625233	15625241	chr10:104808849-104809270	8CpGs	421bp	0.154	0.93	0.776	intron	CNNM2		0
Blood-Granul	chr20	55978184	55978434	25656953	25656960	chr20:55978184-55978434	7CpGs	250bp	0.124	0.899	0.775	intron	RBM38		0
Blood-Granul	chr7	6631130	6631356	10683978	10683986	chr7:6631130-6631356	8CpGs	226bp	0.155	0.929	0.774	intron	C7orf26		0
Blood-Granul	chr9	130511864	130511940	14391461	14391468	chr9:130511864-130511940	7CpGs	76bp	0.128	0.902	0.774	exon	SH2D3C		0
Blood-Granul	chr12	99020727	99020999	18099268	18099277	chr12:99020727-99020999	9CpGs	272bp	0.169	0.942	0.773	intron	IKBIP		0
Blood-Granul	chr21	35890911	35891055	25979556	25979563	chr21:35890911-35891055	7CpGs	144bp	0.158	0.931	0.773	intron	RCAN1		0
Blood-Granul	chr6	108575223	108575698	9972629	9972638	chr6:108575223-108575698	9CpGs	475bp	0.157	0.93	0.773	intron	SNX3		0
Blood-Granul	chr11	62597429	62597584	16545008	16545013	chr11:62597429-62597584	5CpGs	155bp	0.121	0.893	0.772	intron	STX5		0
Blood-Granul	chr2	47666517	47666792	2775180	2775190	chr2:47666517-47666792	10CpGs	275bp	0.161	0.933	0.772	intron	MSH2		0
Blood-Granul	chr8	131000173	131000563	13202910	13202934	chr8:131000173-131000563	24CpGs	390bp	0.167	0.939	0.772	intron	FAM49B		0
Blood-Granul	chr1	10450842	10451653	213264	213279	chr1:10450842-10451653	15CpGs	811bp	0.163	0.933	0.77	Intergenic	PGD		0
Blood-Granul	chr16	22242239	22242567	21450889	21450895	chr16:22242239-22242567	6CpGs	328bp	0.171	0.94	0.769	intron	EEF2K		0
Blood-Granul	chr7	2874556	2874621	10613740	10613747	chr7:2874556-2874621	7CpGs	65bp	0.161	0.93	0.769	intron	GNA12		0
Blood-Granul	chr16	4678631	4678873	21225993	21225999	chr16:4678631-4678873	6CpGs	242bp	0.193	0.961	0.768	intron	MGRN1		0
Blood-Granul	chr19	42957384	42957844	24772229	24772234	chr19:42957384-42957844	5CpGs	460bp	0.0932	0.861	0.7678	intron	LOC100996307		0
Blood-Granul	chr1	6100977	6101098	134014	134022	chr1:6100977-6101098	8CpGs	121bp	0.121	0.879	0.758	intron	KCNAB2		0
Blood-Granul	chr12	15135059	15135400	17454522	17454532	chr12:15135059-15135400	10CpGs	341bp	0.184	0.941	0.757	TTS	PDE6H		0
Blood-Granul	chr12	6705822	6705999	17365376	17365386	chr12:6705822-6705999	10CpGs	177bp	0.174	0.928	0.754	intron	CHD4		0
Blood-Granul	chr22	24015343	24015883	26301265	26301274	chr22:24015343-24015883	9CpGs	540bp	0.191	0.944	0.753	intron	GUSBP11		0
Blood-Granul	chr3	197260100	197260527	6061447	6061458	chr3:197260100-197260527	11CpGs	427bp	0.178	0.931	0.753	intron	BDH1		0
Blood-Granul	chr14	23584533	23584891	19403573	19403578	chr14:23584533-23584891	5CpGs	358bp	0.0072	0.76	0.7528	Intergenic	CEBPE		0
Blood-Granul	chr17	47312993	47313289	22850658	22850663	chr17:47312993-47313289	5CpGs	296bp	0.0166	0.769	0.7524	Intergenic	PHOSPHO1		0
Blood-Granul	chr14	23587998	23588231	19403647	19403659	chr14:23587998-23588231	12CpGs	233bp	0.117	0.869	0.752	exon	CEBPE		0
Blood-Granul	chr14	52771707	52772014	19622425	19622432	chr14:52771707-52772014	7CpGs	307bp	0.182	0.934	0.752	Intergenic	PTGER2		0
Blood-Granul	chr2	70204639	70204732	2954819	2954824	chr2:70204639-70204732	5CpGs	93bp	0.185	0.937	0.752	intron	PCBP1-AS1		0
Blood-Granul	chr10	120801913	120802124	15767055	15767068	chr10:120801913-120802124	13CpGs	211bp	0.175	0.925	0.75	exon	EIF3A		0
Blood-Granul	chr17	58448667	58448845	22965411	22965417	chr17:58448667-58448845	6CpGs	178bp	0.193	0.94	0.747	intron	USP32		0
Blood-Granul	chr10	112356173	112356843	15686440	15686445	chr10:112356173-112356843	5CpGs	670bp	0.2	0.945	0.745	intron	SMC3		0
Blood-Granul	chr16	4396751	4396972	21219225	21219231	chr16:4396751-4396972	6CpGs	221bp	0.141	0.886	0.745	intron	CORO7-PAM16		0
Blood-Granul	chr2	179398989	179399863	3859816	3859828	chr2:179398989-179399863	12CpGs	874bp	0.202	0.946	0.744	exon	TTN		4.63e-33
Blood-Granul	chr7	8046949	8047053	10700296	10700304	chr7:8046949-8047053	8CpGs	104bp	0.225	0.966	0.741	intron	GLCCI1		0
[truncated: 10,917 more rows]

## Sheet: Table S4C
Supplementary Table S4C. List of 50286 cell type-specific unmethylated markers (top 1000, hg19).
[truncated: 50,287 more rows]

[truncated: 17 more sheets: Table S5, Table S6A, Table S6B, Table S6C, Table S6D, Table S7, S7_pairs, Table S8, Table S9, Table S10, Tabls S11, Table S12, Table S13, Table S14, Table S15, Table S16, Table S17]
