# Supplementary material for: A DNA methylation atlas of normal human cell types
Source: Nature. 2023 Jan 4;613(7943):355–64. doi: 10.1038/s41586-022-05580-6 (PMC9811898; doi:10.1038/s41586-022-05580-6)
Supplement: Supplementary file 5 — Genome-wide set of unmethylated regions per cell type, annotated. Zip file contains 39 bed files, each with all genomic regions (blocks of at least four CpGs in which at least 85% of sequenced fragments are unmethylated in at least 85% of covered CpGs). Bed file information includes position (chr, from, to, CpG_from, CpG_to, hg19), regional annotation by HOMER and neighbouring gene, and annotations of when a region is 1 kb or less from a transcriptional start site, overlapping a CpG island, chromHMM annotation in that cell type or similar, ChIP–seq peak annotations for H3K4me3 (promoter), H3K27ac (gene regulation), H3K4me1 (enhancer), H3K27me3, overlapping ATAC–seq peak, presence of CTCF binding site and CTCF ChIP–seq peak. [file 41586_2022_5580_MOESM5_ESM.zip]

Archive with 39 entries (39 files):
- Adipocytes.4CpGs.U85.f85.bed
- Bladder-Ep.4CpGs.U85.f85.bed
- Blood-B.4CpGs.U85.f85.bed
- Blood-Granul.4CpGs.U85.f85.bed
- Blood-Mono+Macro.4CpGs.U85.f85.bed
- Blood-NK.4CpGs.U85.f85.bed
- Blood-T.4CpGs.U85.f85.bed
- Bone-Osteob.4CpGs.U85.f85.bed
- Breast-Basal-Ep.4CpGs.U85.f85.bed
- Breast-Luminal-Ep.4CpGs.U85.f85.bed
- Colon-Ep.4CpGs.U85.f85.bed
- Colon-Fibro.4CpGs.U85.f85.bed
- Dermal-Fibro.4CpGs.U85.f85.bed
- Endothel.4CpGs.U85.f85.bed
- Epid-Kerat.4CpGs.U85.f85.bed
- Eryth-prog.4CpGs.U85.f85.bed
- Fallopian-Ep.4CpGs.U85.f85.bed
- Gallbladder.4CpGs.U85.f85.bed
- Gastric-Ep.4CpGs.U85.f85.bed
- Head-Neck-Ep.4CpGs.U85.f85.bed
- Heart-Cardio.4CpGs.U85.f85.bed
- Heart-Fibro.4CpGs.U85.f85.bed
- Kidney-Ep.4CpGs.U85.f85.bed
- Liver-Hep.4CpGs.U85.f85.bed
- Lung-Ep-Alveo.4CpGs.U85.f85.bed
- Lung-Ep-Bron.4CpGs.U85.f85.bed
- Neuron.4CpGs.U85.f85.bed
- Oligodend.4CpGs.U85.f85.bed
- Ovary-Ep.4CpGs.U85.f85.bed
- Pancreas-Acinar.4CpGs.U85.f85.bed
- Pancreas-Alpha.4CpGs.U85.f85.bed
- Pancreas-Beta.4CpGs.U85.f85.bed
- Pancreas-Delta.4CpGs.U85.f85.bed
- Pancreas-Duct.4CpGs.U85.f85.bed
- Prostate-Ep.4CpGs.U85.f85.bed
- Skeletal-Musc.4CpGs.U85.f85.bed
- Small-Int-Ep.4CpGs.U85.f85.bed
- Smooth-Musc.4CpGs.U85.f85.bed
- Thyroid-Ep.4CpGs.U85.f85.bed
