# Supplementary material for: A DNA methylation atlas of normal human cell types
Source: Nature. 2023 Jan 4;613(7943):355–64. doi: 10.1038/s41586-022-05580-6 (PMC9811898; doi:10.1038/s41586-022-05580-6)
Supplement: Supplementary file 5 — Genome-wide set of unmethylated regions per cell type, annotated. Zip file contains 39 bed files, each with all genomic regions (blocks of at least four CpGs in which at least 85% of sequenced fragments are unmethylated in at least 85% of covered CpGs). Bed file information includes position (chr, from, to, CpG_from, CpG_to, hg19), regional annotation by HOMER and neighbouring gene, and annotations of when a region is 1 kb or less from a transcriptional start site, overlapping a CpG island, chromHMM annotation in that cell type or similar, ChIP–seq peak annotations for H3K4me3 (promoter), H3K27ac (gene regulation), H3K4me1 (enhancer), H3K27me3, overlapping ATAC–seq peak, presence of CTCF binding site and CTCF ChIP–seq peak. [file 41586_2022_5580_MOESM5_ESM.zip › Bladder-Ep.4CpGs.U85.f85.bed]

chr	from	to	CpG_from	CpG_to	HOMER_anno	neigh_gene	TSS+1Kb	CpG-island	H3K4me3	H3K27ac	H3K4me1	ATAC	CTCF_BS
chr1	565170	565398	4918	4923	Intergenic	OR4F3	0	0	0	0	0	0	0
chr1	566678	566740	4951	4956	Intergenic	OR4F3	0	0	0	0	0	0	0
chr1	567206	567376	4967	4973	Intergenic	OR4F3	0	0	0	0	0	0	0
chr1	569330	569508	5033	5038	Intergenic	OR4F3	0	0	0	0	0	0	0
chr1	570123	570222	5053	5057	Intergenic	OR4F3	0	0	0	0	0	0	0
chr1	713773	714661	6386	6457	promoter-TSS	LOC100288069	1	1	1	1	0	1	1
chr1	714715	714926	6457	6467	promoter-TSS	LOC100288069	1	0	1	0	0	0	0
chr1	762113	763551	6954	7092	promoter-TSS	LOC643837	1	1	1	1	0	1	0
chr1	794033	794332	7566	7576	exon	LOC643837	0	0	0	0	0	1	0
chr1	805158	805487	7737	7775	intron	FAM41C	0	1	0	0	0	1	1
chr1	840025	840619	8322	8399	Intergenic	LOC100130417	0	1	1	0	0	1	1
chr1	840680	840857	8399	8417	Intergenic	LOC100130417	0	0	1	0	0	1	0
chr1	840913	841009	8419	8427	Intergenic	LOC100130417	0	0	0	0	0	1	0
chr1	842405	842461	8458	8464	Intergenic	LOC100130417	0	0	0	0	0	1	0
chr1	845441	845848	8604	8652	Intergenic	LOC100130417	0	1	1	0	1	1	0
chr1	846396	846625	8671	8680	Intergenic	LOC100130417	0	0	0	0	0	1	0
chr1	852036	852447	8822	8840	TTS	LOC100130417	0	0	0	0	0	1	0
chr1	852803	852866	8845	8850	TTS	LOC100130417	0	0	0	0	0	0	0
chr1	853190	853272	8858	8864	intron	LOC100130417	0	0	0	0	0	0	0
chr1	855609	855778	8940	8951	promoter-TSS	LOC100130417	1	0	0	0	0	0	0
chr1	856040	856075	8956	8962	Intergenic	LOC100130417	0	0	0	0	0	1	0
chr1	856109	856765	8962	8989	Intergenic	LOC100130417	0	0	0	0	0	1	1
chr1	858790	858875	9032	9038	Intergenic	SAMD11	0	0	1	0	0	0	0
chr1	858941	859666	9038	9141	Intergenic	SAMD11	0	1	1	0	0	1	0
chr1	859711	861214	9151	9348	promoter-TSS	SAMD11	1	1	1	0	0	1	0
chr1	868547	868841	9605	9615	intron	SAMD11	0	0	0	1	0	1	0
chr1	875469	876419	9927	10017	intron	SAMD11	0	1	1	1	0	1	0
chr1	876454	876858	10017	10047	exon	SAMD11	0	1	1	1	0	1	0
chr1	876870	878210	10047	10200	exon	SAMD11	0	1	1	1	0	1	0
chr1	878490	878756	10212	10225	TTS	NOC2L	0	0	1	1	0	0	0
chr1	893954	894910	10654	10744	exon	NOC2L	1	1	1	1	0	1	0
chr1	895767	896613	10821	10943	intron	KLHL17	1	1	1	0	1	1	0
chr1	901550	901608	11233	11238	promoter-TSS	PLEKHN1	1	1	0	1	0	1	0
chr1	901725	902014	11242	11260	promoter-TSS	PLEKHN1	1	1	1	1	0	1	0
chr1	902025	902725	11260	11325	intron	PLEKHN1	1	1	1	1	0	1	0
chr1	911375	911756	11615	11641	intron	C1orf170	0	0	1	1	0	1	1
chr1	911794	912126	11641	11660	intron	C1orf170	0	0	1	1	0	1	0
chr1	915297	915495	11882	11891	exon	C1orf170	0	0	0	0	0	1	0
chr1	931187	931328	12336	12343	Intergenic	HES4	0	0	0	0	0	1	0
chr1	934167	936347	12475	12750	exon	HES4	1	1	1	1	0	1	1
chr1	936448	937562	12751	12846	Intergenic	HES4	1	1	1	1	1	1	1
chr1	948467	949165	13174	13200	intron,promoter-TSS	ISG15	1	1	1	1	0	1	0
chr1	954619	956456	13401	13612	intron,promoter-TSS	AGRN	1	1	1	1	0	1	1
chr1	956458	956686	13612	13623	intron	AGRN	1	0	1	0	0	1	0
chr1	956751	956940	13623	13632	intron	AGRN	0	0	1	0	0	1	0
chr1	960489	960801	13732	13748	intron	AGRN	0	0	0	0	0	1	0
chr1	994207	995407	15300	15412	Intergenic	RNF223	0	1	1	0	0	1	1
chr1	997403	998038	15481	15504	Intergenic	RNF223	0	0	0	0	0	0	0
chr1	999277	999911	15547	15585	Intergenic	RNF223	0	1	0	0	0	1	1
chr1	1003973	1004980	15762	15872	Intergenic	RNF223	0	1	1	1	0	1	0
chr1	1005031	1005101	15880	15891	Intergenic	RNF223	0	1	1	1	0	0	0
chr1	1009186	1009446	16046	16062	exon	RNF223	1	0	0	1	0	1	0
chr1	1009503	1009742	16063	16075	exon	RNF223	1	0	0	1	0	1	0
chr1	1014746	1015602	16302	16347	Intergenic	RNF223	0	0	1	1	0	1	0
chr1	1015612	1016104	16347	16363	Intergenic	RNF223	0	0	0	0	0	1	0
chr1	1045270	1045383	17252	17257	intron	C1orf159	0	0	0	0	0	1	0
chr1	1050551	1050582	17441	17446	intron	C1orf159	0	1	0	0	0	0	0
chr1	1050656	1050824	17450	17468	exon,intron	C1orf159	1	1	1	0	0	0	0
chr1	1050827	1052352	17468	17638	exon	C1orf159	1	1	1	1	0	1	0
chr1	1057487	1057837	17817	17839	Intergenic	C1orf159	0	0	1	0	0	1	1
chr1	1072259	1073003	18410	18474	intron	LOC254099	1	1	0	0	0	1	0
chr1	1079469	1079850	18718	18740	TTS	LOC254099	0	0	0	1	0	1	0
chr1	1092688	1093836	19140	19214	Intergenic	MIR200B	0	1	1	1	0	1	0
chr1	1098103	1098483	19382	19412	Intergenic	MIR200B	0	1	1	1	0	1	0
chr1	1098487	1098813	19412	19439	Intergenic	MIR200B	0	1	1	1	0	1	0
chr1	1098849	1099224	19439	19463	Intergenic	MIR200B	0	1	1	1	0	1	0
chr1	1099245	1099510	19463	19481	Intergenic	MIR200B	0	1	1	1	0	1	0
chr1	1099553	1099652	19481	19490	Intergenic	MIR200B	0	1	1	0	0	0	0
chr1	1099754	1099990	19490	19507	Intergenic	MIR200B	0	1	0	0	0	1	0
chr1	1100005	1100215	19507	19527	Intergenic	MIR200B	0	1	0	0	0	1	0
chr1	1100232	1100416	19528	19542	Intergenic	MIR200B	0	1	0	0	0	1	0
chr1	1100442	1100584	19542	19558	Intergenic	MIR200B	0	1	0	0	0	0	0
chr1	1101006	1101245	19571	19578	Intergenic	MIR200B	0	0	0	1	0	0	0
chr1	1101396	1101605	19584	19596	Intergenic	MIR200B	1	0	0	1	0	1	0
chr1	1136361	1137174	20723	20829	Intergenic	TNFRSF18	0	1	1	0	0	1	0
chr1	1141617	1142124	20974	21030	exon	TNFRSF18	1	1	1	0	0	1	0
chr1	1143523	1143782	21081	21096	Intergenic	TNFRSF18	0	0	1	1	0	1	1
chr1	1143837	1144006	21097	21106	Intergenic	TNFRSF18	0	0	1	1	0	1	0
chr1	1166201	1166398	22091	22097	intron	SDF4	0	0	1	0	0	0	1
chr1	1166472	1167980	22098	22286	intron,promoter-TSS	B3GALT6,SDF4	1	1	1	1	0	1	0
chr1	1172934	1173180	22552	22564	Intergenic	B3GALT6	0	0	0	0	0	1	0
chr1	1173205	1173357	22566	22577	Intergenic	B3GALT6	0	0	0	0	0	1	1
chr1	1173360	1173526	22577	22587	Intergenic	B3GALT6	0	0	0	0	0	1	1
chr1	1173725	1173753	22595	22600	Intergenic	B3GALT6	0	0	0	0	0	1	0
chr1	1186461	1186515	23160	23164	Intergenic	FAM132A	0	0	0	0	0	1	1
chr1	1208098	1208245	23837	23847	intron	UBE2J2	1	0	1	0	0	1	0
chr1	1208405	1209817	23855	24016	exon	UBE2J2	1	1	1	1	0	1	1
chr1	1216970	1217402	24212	24229	intron	SCNN1D	0	0	0	0	0	1	0
chr1	1221126	1221201	24344	24351	intron	SCNN1D	0	0	0	0	0	1	0
chr1	1227209	1227244	24766	24773	TTS	ACAP3	0	0	0	0	0	1	0
chr1	1227262	1227454	24773	24782	TTS	SCNN1D	0	0	0	0	0	1	1
chr1	1227487	1227516	24783	24788	TTS	SCNN1D	0	0	0	0	0	1	1
chr1	1238531	1238713	25314	25329	exon,intron	ACAP3	0	0	0	1	0	1	0
chr1	1240199	1240503	25374	25388	intron	ACAP3	0	0	1	1	0	0	0
chr1	1240834	1240985	25394	25403	intron	ACAP3	0	0	1	1	0	1	1
chr1	1242321	1242440	25436	25445	intron	ACAP3	1	1	1	0	0	0	0
chr1	1242487	1242660	25446	25458	intron	ACAP3	1	1	1	0	0	0	0
chr1	1242699	1244645	25458	25736	promoter-TSS	ACAP3	1	1	1	1	0	1	1
chr1	1244661	1244842	25736	25752	intron	PUSL1	1	1	1	1	0	1	0
chr1	1245912	1246182	25794	25803	TTS	CPSF3L	0	0	0	0	0	1	0
chr1	1259503	1260792	26248	26375	promoter-TSS	GLTPD1	1	1	1	1	0	1	0
chr1	1266546	1266831	26599	26609	promoter-TSS	TAS1R3	1	0	0	0	0	1	0
chr1	1283146	1283240	27318	27325	intron	DVL1	0	0	0	0	0	1	0
chr1	1283394	1283594	27326	27334	intron	DVL1	1	0	1	1	0	1	0
chr1	1283832	1286435	27342	27653	promoter-TSS	DVL1	1	1	1	1	0	1	1
chr1	1293778	1294114	28017	28033	promoter-TSS	MXRA8	1	0	1	1	0	1	0
chr1	1309875	1311129	28477	28596	intron,promoter-TSS	AURKAIP1	1	1	1	1	0	1	1
chr1	1333745	1333946	29177	29186	intron	CCNL2	1	0	1	0	0	0	0
chr1	1333994	1335602	29186	29356	promoter-TSS	CCNL2	1	1	1	1	0	1	1
chr1	1335650	1335807	29356	29361	intron	LOC148413	1	0	1	0	0	1	0
chr1	1341910	1343416	29505	29652	promoter-TSS	MRPL20	1	1	1	1	1	1	1
chr1	1353426	1353449	29876	29881	TTS	ANKRD65	0	0	0	0	0	0	0
chr1	1355361	1355896	29961	30045	exon	ANKRD65	1	1	1	1	0	1	0
chr1	1356565	1356941	30070	30080	exon	ANKRD65	1	0	1	1	0	1	0
chr1	1368712	1369145	30494	30510	Intergenic	VWA1	0	0	0	1	0	1	0
chr1	1369333	1369535	30515	30524	Intergenic	VWA1	0	0	0	1	0	1	0
chr1	1370878	1371516	30580	30673	exon	VWA1	1	1	1	1	0	1	0
chr1	1376403	1376510	30917	30924	exon	VWA1	0	0	0	0	0	1	1
chr1	1396086	1396212	31591	31601	exon,intron	ATAD3C	0	1	0	0	0	1	0
chr1	1406426	1408148	31865	32022	exon	ATAD3B	1	1	1	1	0	1	0
chr1	1440276	1440334	33236	33240	Intergenic	ATAD3A	0	0	0	0	0	1	1
chr1	1440369	1440629	33240	33250	Intergenic	ATAD3A	0	0	0	0	0	1	1
chr1	1440891	1441116	33257	33272	Intergenic	ATAD3A	0	0	0	0	0	1	1
chr1	1446692	1448373	33434	33619	promoter-TSS	ATAD3A	1	1	1	1	0	1	0
chr1	1509275	1510884	35951	36134	exon	SSU72	1	1	1	1	0	1	1
chr1	1510956	1510992	36134	36139	promoter-TSS	SSU72	1	0	1	0	0	0	0
chr1	1534810	1534947	36780	36802	exon	C1orf233	1	1	1	0	0	1	1
chr1	1534962	1535868	36802	36957	promoter-TSS	C1orf233	1	1	1	0	0	1	1
chr1	1549676	1550135	37295	37314	promoter-TSS	MIB2	1	0	1	0	0	0	0
chr1	1550151	1551903	37314	37518	promoter-TSS	MIB2	1	1	1	1	0	1	0
chr1	1551964	1552103	37518	37530	intron	MIB2	0	1	1	0	0	0	0
chr1	1562702	1562868	37931	37945	exon	MIB2	0	0	0	0	0	1	0
chr1	1567245	1568171	38283	38360	promoter-TSS	MMP23A	1	1	1	1	0	0	0
chr1	1589783	1589932	39166	39174	intron	CDK11B	0	0	0	0	0	1	0
chr1	1589933	1591051	39174	39274	intron	CDK11B	0	1	1	1	0	1	1
chr1	1617836	1617994	40200	40207	intron	SLC35E2B	0	0	0	0	0	1	0
chr1	1623033	1625247	40355	40551	exon	SLC35E2B	1	1	1	1	0	1	0
chr1	1655105	1656324	41655	41753	promoter-TSS	CDK11A	1	1	1	1	0	1	1
chr1	1676388	1678513	42387	42579	promoter-TSS	SLC35E2	1	1	1	1	0	1	0
chr1	1690235	1690502	43012	43029	promoter-TSS	NADK	0	0	0	1	0	1	0
chr1	1709109	1710566	43459	43626	promoter-TSS	NADK	1	1	1	1	0	1	1
chr1	1710581	1710749	43626	43633	promoter-TSS	NADK	1	1	1	1	0	1	1
chr1	1713614	1714007	43687	43720	Intergenic	NADK	0	1	1	1	0	1	0
chr1	1714042	1714623	43720	43745	Intergenic	NADK	0	1	1	1	0	1	0
chr1	1790207	1790359	45116	45121	intron	GNB1	0	0	0	1	0	1	1
chr1	1790621	1790761	45123	45131	intron	GNB1	0	0	0	1	0	1	0
chr1	1821186	1823367	45657	45937	intron	GNB1	1	1	1	1	0	1	0
chr1	1826153	1826326	46002	46008	Intergenic	GNB1	0	0	0	0	1	0	0
chr1	1837770	1838023	46278	46288	Intergenic	CALML6	0	0	0	0	0	1	1
chr1	1840008	1840905	46334	46449	Intergenic	CALML6	0	1	1	1	1	1	1
chr1	1840950	1841130	46449	46465	Intergenic	CALML6	0	0	1	0	0	1	0
chr1	1850275	1851225	46726	46822	promoter-TSS	TMEM52	1	1	1	0	0	1	1
chr1	1851231	1851284	46822	46831	promoter-TSS	TMEM52	1	1	0	0	0	1	0
chr1	1874340	1874611	47611	47624	Intergenic	TMEM52	0	0	0	0	0	1	0
chr1	1874722	1874848	47627	47640	Intergenic	TMEM52	0	1	0	0	0	1	0
chr1	1875439	1875697	47664	47679	Intergenic	TMEM52	0	1	0	0	0	1	1
chr1	1875831	1875877	47687	47693	Intergenic	TMEM52	0	1	0	0	0	1	0
chr1	1879116	1879184	47789	47793	Intergenic	TMEM52	0	0	0	0	0	1	0
chr1	1891341	1891816	48118	48138	intron	KIAA1751	0	0	0	0	0	1	1
chr1	1901973	1902129	48418	48426	intron	KIAA1751	0	0	0	0	0	1	0
chr1	1920111	1920348	49234	49245	intron	KIAA1751	0	0	0	0	0	1	0
chr1	1950555	1951364	50060	50178	intron	GABRD	1	1	1	0	0	1	0
chr1	1974488	1974616	50888	50894	Intergenic	PRKCZ	0	0	0	0	0	0	0
chr1	1974734	1974912	50901	50913	Intergenic	PRKCZ	0	1	0	0	0	1	0
chr1	1976143	1976639	50943	51000	Intergenic	PRKCZ	0	1	1	0	1	1	1
chr1	1980970	1981295	51118	51132	promoter-TSS	PRKCZ	1	1	1	0	0	1	1
chr1	1981306	1982577	51132	51303	intron,promoter-TSS	PRKCZ	1	1	1	0	0	1	0
chr1	1982581	1982893	51303	51331	intron	PRKCZ	1	1	1	0	0	0	0
chr1	2064408	2065016	54150	54196	intron	PRKCZ	0	1	1	1	0	1	0
chr1	2120881	2121420	56009	56046	exon	C1orf86	0	1	1	1	0	1	0
chr1	2121432	2121666	56046	56063	intron	C1orf86	0	1	1	1	1	1	0
chr1	2125889	2126917	56225	56316	promoter-TSS	C1orf86	0	1	1	1	0	1	1
chr1	2130635	2130990	56394	56408	exon	C1orf86	0	0	1	1	0	1	0
chr1	2131080	2131283	56408	56417	exon	C1orf86	0	0	1	1	0	1	0
chr1	2136217	2137068	56558	56646	intron	C1orf86	0	1	1	1	0	1	0
chr1	2139396	2139480	56755	56767	promoter-TSS	C1orf86	0	0	0	1	0	1	0
chr1	2141580	2141848	56818	56832	intron	C1orf86	0	0	0	0	0	1	0
chr1	2143969	2144482	56902	56936	promoter-TSS	C1orf86	1	1	1	1	0	1	1
chr1	2158461	2158772	57291	57336	Intergenic	SKI	0	1	1	1	0	1	0
chr1	2158778	2160925	57336	57690	exon,promoter-TSS	SKI	1	1	1	1	0	1	1
chr1	2160928	2161139	57690	57709	exon	SKI	1	1	1	1	0	1	0
chr1	2161859	2162095	57735	57747	intron	SKI	0	0	1	1	0	0	0
chr1	2162293	2162474	57749	57759	intron	SKI	0	0	1	1	0	0	0
chr1	2162506	2162894	57759	57776	intron	SKI	0	0	1	1	0	0	0
chr1	2165868	2166156	57874	57888	intron	SKI	0	0	1	1	0	1	0
chr1	2171710	2171930	58051	58059	intron	SKI	0	0	0	0	0	1	0
chr1	2183330	2183504	58392	58402	intron	SKI	0	0	0	0	0	1	0
chr1	2189778	2189834	58553	58558	intron	SKI	0	0	0	0	0	1	0
chr1	2230945	2231016	59883	59888	intron	SKI	0	0	0	0	0	1	0
chr1	2245895	2246842	60526	60636	Intergenic	LOC100129534	0	1	1	1	0	1	1
chr1	2253724	2253851	60898	60910	intron	MORN1	0	1	0	0	0	1	0
chr1	2253865	2254041	60910	60925	intron	MORN1	0	1	0	0	0	1	0
chr1	2266262	2266414	61394	61405	intron	MORN1	0	1	0	0	0	1	0
chr1	2266419	2266631	61405	61415	intron	MORN1	0	1	0	0	0	1	0
chr1	2267318	2267641	61447	61465	intron	MORN1	0	0	0	1	0	1	0
chr1	2267662	2267779	61465	61473	intron	MORN1	0	0	0	0	0	1	0
chr1	2284490	2284660	62066	62074	promoter-TSS	LOC100129534	1	0	0	0	0	1	0
chr1	2322436	2323906	63024	63190	promoter-TSS	RER1	1	1	1	1	0	1	0
chr1	2343528	2344791	63775	63916	promoter-TSS	PEX10	1	1	1	1	0	1	0
chr1	2345690	2346298	63949	63974	Intergenic	PEX10	0	1	0	0	0	0	1
chr1	2347181	2347567	63996	64014	Intergenic	PEX10	0	0	0	1	0	1	1
chr1	2347829	2348145	64020	64033	Intergenic	PEX10	0	0	0	1	0	1	0
chr1	2359946	2360127	64321	64339	Intergenic	PEX10	0	1	0	1	0	1	0
chr1	2360150	2360589	64339	64354	Intergenic	PEX10	0	1	0	1	0	1	0
chr1	2362872	2363080	64410	64418	Intergenic	PEX10	0	0	0	0	0	1	0
chr1	2425851	2425902	66364	66370	intron	PLCH2	0	0	0	0	0	1	0
chr1	2457085	2458235	67578	67699	intron	PANK4	1	1	1	0	0	1	0
chr1	2460717	2460837	67774	67786	exon	HES5	1	1	1	0	0	0	0
chr1	2460850	2462109	67786	67944	intron	HES5	1	1	1	0	0	1	0
chr1	2462152	2462581	67944	67962	promoter-TSS	HES5	1	0	0	0	0	1	0
chr1	2468750	2468902	68123	68130	Intergenic	HES5	0	0	0	0	0	1	0
chr1	2472149	2472586	68192	68239	Intergenic	HES5	0	1	0	0	0	0	0
chr1	2477457	2478628	68374	68464	Intergenic	LOC115110	0	1	1	1	0	1	0
chr1	2478634	2478986	68464	68478	Intergenic	LOC115110	0	0	1	1	0	1	0
chr1	2479553	2480432	68492	68529	Intergenic	LOC115110	0	0	1	1	0	1	1
chr1	2487105	2487417	68753	68770	promoter-TSS	TNFRSF14	1	0	1	1	0	1	0
chr1	2487421	2488314	68770	68805	promoter-TSS	TNFRSF14	1	0	1	1	0	1	1
chr1	2488398	2488721	68805	68817	promoter-TSS	LOC100133445	1	0	1	1	0	1	1
chr1	2509658	2510072	69371	69385	Intergenic	FAM213B	0	0	0	1	0	1	1
chr1	2516780	2518892	69516	69693	promoter-TSS	FAM213B	1	1	1	1	0	1	1
chr1	2524233	2524466	69857	69867	exon	MMEL1	0	0	0	0	0	1	0
chr1	2525523	2525679	69901	69910	intron	MMEL1	0	0	0	0	0	1	0
chr1	2525835	2525873	69910	69915	exon	MMEL1	0	0	0	0	0	1	0
chr1	2542576	2542851	70375	70393	intron	MMEL1	0	0	0	0	0	1	0
chr1	2560024	2561019	70632	70720	intron	MMEL1	0	1	0	0	0	1	0
chr1	2573861	2575092	71005	71106	intron	TTC34	0	1	1	1	0	1	1
chr1	2738544	2738844	73668	73688	Intergenic	TTC34	0	0	0	0	0	1	1
chr1	2764252	2764302	74227	74233	Intergenic	TTC34	0	0	0	0	0	1	0
chr1	2822673	2822761	75930	75938	Intergenic	ACTRT2	0	0	0	0	0	0	0
chr1	2822779	2822902	75938	75946	Intergenic	ACTRT2	0	0	0	0	0	0	0
chr1	2885063	2885169	77397	77406	Intergenic	ACTRT2	0	1	0	0	0	1	0
chr1	2921137	2921335	78192	78201	Intergenic	ACTRT2	0	0	0	0	0	1	0
chr1	2934027	2934143	78452	78458	Intergenic	ACTRT2	0	0	0	0	0	1	0
chr1	2980199	2980500	79378	79422	TTS	FLJ42875	0	1	0	0	0	0	0
chr1	2984840	2987346	79604	79930	intron	PRDM16	1	1	1	0	0	1	0
chr1	2989949	2990264	80058	80093	intron	PRDM16	0	1	0	0	0	0	0
chr1	3043772	3043860	81754	81761	promoter-TSS	MIR4251	1	0	0	0	0	1	0
chr1	3043944	3044103	81761	81768	promoter-TSS	MIR4251	1	0	0	0	0	1	0
chr1	3049274	3049457	81905	81911	intron	PRDM16	0	0	0	0	0	1	0
chr1	3077835	3078077	82774	82784	intron	PRDM16	0	0	0	0	0	0	0
chr1	3087138	3087972	83098	83136	intron	PRDM16	0	0	1	1	0	1	0
chr1	3091388	3091719	83246	83261	intron	PRDM16	0	0	0	0	0	1	0
chr1	3102969	3103051	83629	83638	exon	PRDM16	0	1	0	0	0	1	0
chr1	3103070	3103196	83638	83646	intron	PRDM16	0	1	0	0	0	1	0
chr1	3103204	3103352	83646	83657	intron	PRDM16	0	1	0	0	0	1	0
chr1	3104957	3105071	83698	83708	intron	PRDM16	0	1	0	0	0	1	0
chr1	3105084	3105253	83709	83725	intron	PRDM16	0	1	0	0	0	1	0
chr1	3130535	3130581	84528	84533	intron	PRDM16	0	0	0	0	0	1	0
chr1	3135824	3136085	84685	84698	intron	PRDM16	0	0	0	0	0	1	0
chr1	3136127	3136239	84698	84704	intron	PRDM16	0	0	0	0	0	1	0
chr1	3164232	3164512	85610	85640	intron	PRDM16	0	1	0	0	0	0	0
chr1	3164765	3164932	85652	85659	intron	PRDM16	0	0	0	0	0	0	0
chr1	3165188	3165272	85667	85673	intron	PRDM16	0	0	0	0	0	0	0
chr1	3200671	3200852	86631	86644	intron	PRDM16	0	0	0	0	0	1	1
chr1	3209910	3210069	86932	86941	intron	PRDM16	0	0	0	0	0	1	0
chr1	3229683	3229740	87454	87458	intron	PRDM16	0	0	0	0	0	1	0
chr1	3229755	3230040	87458	87480	intron	PRDM16	0	0	0	0	0	1	0
chr1	3239809	3240050	87711	87726	intron	PRDM16	0	1	0	0	0	1	0
chr1	3240055	3240235	87726	87737	intron	PRDM16	0	1	0	0	0	1	0
chr1	3265820	3265924	88320	88327	intron	PRDM16	0	0	0	0	0	1	0
chr1	3269665	3269775	88425	88430	intron	PRDM16	0	0	0	0	0	1	0
chr1	3282288	3282438	88826	88833	intron	PRDM16	0	0	0	0	0	0	0
chr1	3283221	3283298	88870	88875	intron	PRDM16	0	0	0	0	0	1	0
chr1	3297142	3297391	89176	89184	intron	PRDM16	0	0	0	0	0	1	0
chr1	3309831	3309973	89531	89538	intron	PRDM16	0	0	0	0	1	1	0
chr1	3309991	3310156	89538	89549	intron	PRDM16	0	1	0	0	1	1	0
chr1	3310159	3310673	89549	89602	intron	PRDM16	0	1	0	0	0	1	0
chr1	3326805	3326944	90113	90121	intron	PRDM16	0	0	0	0	0	1	0
chr1	3336019	3336122	90428	90433	intron	PRDM16	0	0	0	0	0	1	0
chr1	3339883	3340109	90519	90529	intron	PRDM16	0	0	0	0	0	1	0
chr1	3340124	3340235	90529	90537	intron	PRDM16	0	0	0	0	0	1	0
chr1	3341329	3341575	90568	90583	intron	PRDM16	0	0	0	0	0	1	1
chr1	3369769	3370010	91366	91375	Intergenic	ARHGEF16	0	0	0	0	0	1	1
chr1	3370780	3371744	91396	91503	exon	ARHGEF16	1	1	1	0	0	1	1
chr1	3376644	3376896	91620	91631	intron	ARHGEF16	0	0	0	1	0	1	0
chr1	3400477	3400701	92408	92422	Intergenic	ARHGEF16	0	0	0	0	0	1	1
chr1	3407779	3408050	92587	92604	intron	MEGF6	0	0	0	0	0	1	1
chr1	3411225	3411470	92694	92703	intron	MEGF6	0	0	0	0	0	1	0
chr1	3447093	3447399	93798	93808	intron	MEGF6	0	0	1	1	0	1	0
chr1	3447431	3448490	93808	93914	intron	MEGF6	0	1	1	1	0	1	0
chr1	3504091	3504167	95455	95464	intron	MEGF6	0	0	0	0	0	1	0
chr1	3514804	3515014	95784	95803	intron	MEGF6	0	0	0	0	0	1	0
chr1	3527501	3528552	96163	96263	promoter-TSS	MEGF6	1	1	1	0	0	1	0
chr1	3528566	3528640	96263	96270	promoter-TSS	MEGF6	1	1	0	0	0	1	0
chr1	3535549	3535925	96426	96437	Intergenic	TPRG1L	0	0	0	0	0	1	1
chr1	3537826	3538024	96470	96480	Intergenic	TPRG1L	0	0	0	0	0	0	1
chr1	3540675	3542350	96526	96706	promoter-TSS	TPRG1L	1	1	1	1	0	1	0
chr1	3542383	3542419	96706	96710	exon	TPRG1L	1	0	1	0	0	1	0
chr1	3566138	3566268	97490	97497	intron	WRAP73	1	0	1	0	0	1	0
chr1	3566304	3566819	97497	97547	exon	WRAP73	1	1	1	0	0	1	1
chr1	3568073	3568485	97641	97679	promoter-TSS	TP73	1	1	1	0	0	0	0
chr1	3568495	3569559	97679	97809	promoter-TSS	TP73	1	1	1	0	0	0	0
chr1	3581627	3581801	98095	98101	intron	TP73	0	0	0	0	0	0	0
chr1	3585376	3585712	98160	98179	intron	TP73	0	0	0	0	0	1	0
chr1	3600708	3600814	98548	98560	intron	TP73	0	0	0	0	0	1	0
chr1	3601746	3601972	98594	98605	intron	TP73	0	0	0	0	0	1	0
chr1	3612283	3612450	98922	98932	intron	TP73	0	0	0	0	0	1	1
chr1	3614496	3614579	98996	99002	promoter-TSS	TP73	0	0	0	0	0	1	0
chr1	3615432	3615830	99028	99047	intron	TP73	0	0	0	0	0	1	0
chr1	3616153	3616343	99053	99063	intron	TP73	0	0	0	0	0	0	0
chr1	3619144	3619277	99144	99153	intron	TP73	0	0	0	0	0	1	0
chr1	3619331	3619346	99153	99158	intron	TP73	0	0	0	0	0	1	0
chr1	3619419	3619468	99158	99162	intron	TP73	0	0	0	0	0	0	0
chr1	3619929	3620112	99171	99182	intron	TP73	0	0	0	0	0	1	0
chr1	3620528	3620675	99190	99199	intron	TP73	0	0	0	0	0	1	0
chr1	3620693	3620837	99199	99208	intron	TP73	0	0	0	0	0	1	0
chr1	3625728	3625929	99397	99405	intron	TP73	0	0	0	0	0	1	0
chr1	3633635	3633713	99583	99588	intron	TP73	0	0	0	0	0	1	0
chr1	3633982	3634170	99601	99613	intron	TP73	0	0	0	0	0	1	0
chr1	3663527	3664167	100439	100504	promoter-TSS	TP73-AS1	1	1	1	0	0	1	0
chr1	3688532	3688613	101027	101036	promoter-TSS	SMIM1	1	1	1	0	0	1	0
chr1	3688626	3689532	101036	101125	promoter-TSS	SMIM1	1	1	1	0	0	1	0
chr1	3689558	3689744	101125	101138	exon	SMIM1	1	1	1	0	0	1	0
chr1	3712248	3713435	101777	101880	exon	LRRC47	1	1	1	0	1	1	0
chr1	3718069	3718329	101962	101972	Intergenic	LRRC47	0	0	0	0	0	0	1
chr1	3736357	3736484	102367	102373	intron	CEP104	0	0	0	0	0	1	0
chr1	3772978	3774552	103078	103212	promoter-TSS	DFFB	1	1	1	1	0	1	1
chr1	3774575	3774692	103212	103218	promoter-TSS	CEP104	1	0	1	0	0	1	0
chr1	3816281	3818038	104205	104339	promoter-TSS	C1orf174	1	1	1	1	0	1	1
chr1	3827357	3827881	104591	104616	Intergenic	LOC728716	0	0	0	0	0	1	1
chr1	4015420	4015490	105329	105336	Intergenic	LOC728716	0	0	0	0	0	1	0
chr1	4383051	4383100	110363	110367	Intergenic	LOC284661	0	0	0	0	0	1	0
chr1	4712687	4712965	114700	114720	Intergenic	AJAP1	0	0	0	0	0	1	1
chr1	4714203	4715025	114776	114897	promoter-TSS	AJAP1	1	1	1	0	0	0	0
chr1	4715027	4716705	114897	115092	intron	AJAP1	1	1	1	0	1	1	1
chr1	4716723	4716878	115092	115097	intron	AJAP1	0	0	0	0	0	1	0
chr1	4770935	4771057	116098	116106	intron	AJAP1	0	0	0	0	0	1	0
chr1	4771084	4771494	116106	116126	intron	AJAP1	0	0	1	0	0	1	0
chr1	4887242	4887389	117917	117922	Intergenic	AJAP1	0	0	0	0	0	1	0
chr1	4897914	4898138	118035	118042	Intergenic	AJAP1	0	0	0	0	0	1	0
chr1	5569978	5570257	125143	125152	Intergenic	MIR4417	0	0	0	0	0	1	1
chr1	5574798	5574937	125207	125215	Intergenic	MIR4417	0	0	0	0	0	1	1
chr1	5657407	5657678	125991	125997	Intergenic	MIR4417	0	0	0	0	0	1	0
chr1	5712662	5712884	126658	126668	Intergenic	MIR4417	0	0	0	0	0	1	0
chr1	5720367	5720614	126729	126735	Intergenic	MIR4417	0	0	0	0	0	1	0
chr1	5748684	5748782	127094	127104	Intergenic	MIR4417	0	0	0	0	0	1	0
chr1	5751058	5751147	127132	127137	Intergenic	MIR4417	0	0	0	0	0	1	0
chr1	5805942	5806188	128015	128024	Intergenic	MIR4689	0	0	0	0	0	1	1
chr1	5826836	5826991	128388	128396	Intergenic	MIR4689	0	0	0	0	0	1	0
chr1	5907554	5907611	129741	129748	Intergenic	MIR4689	0	0	0	0	0	0	0
chr1	6051425	6053466	132796	133000	promoter-TSS	KCNAB2	1	1	1	1	0	1	1
chr1	6086113	6086494	133698	133722	exon	KCNAB2	0	1	0	1	0	1	1
chr1	6112604	6112856	134270	134276	intron	KCNAB2	0	0	0	0	0	1	0
chr1	6118731	6118951	134394	134404	intron	KCNAB2	0	0	0	0	0	1	0
chr1	6187866	6188090	136136	136157	intron	CHD5	0	1	0	0	0	1	0
chr1	6208749	6209079	136626	136660	exon	CHD5	0	1	0	0	0	1	0
chr1	6217910	6217997	136837	136844	intron	CHD5	0	0	0	0	0	1	0
chr1	6239037	6240814	137303	137516	exon,intron	CHD5	1	1	1	0	1	1	1
chr1	6258846	6260017	137874	137951	intron	RPL22	1	1	1	1	0	1	0
chr1	6264840	6264881	138037	138041	Intergenic	RNF207	0	0	0	0	0	0	0
chr1	6265071	6265132	138051	138055	Intergenic	RNF207	0	0	0	1	0	1	0
chr1	6265240	6265624	138056	138077	promoter-TSS	RNF207	1	0	1	1	0	1	1
chr1	6265707	6265880	138079	138095	promoter-TSS	RNF207	1	1	1	1	0	1	0
chr1	6265894	6266455	138095	138147	promoter-TSS	RNF207	1	1	1	1	0	1	0
chr1	6266480	6266562	138147	138160	intron	RNF207	1	1	1	0	0	1	0
chr1	6266572	6266761	138160	138182	exon	RNF207	1	1	1	0	0	1	0
chr1	6280363	6280509	138595	138602	TTS	ICMT	0	0	0	0	0	1	0
chr1	6295368	6296327	138905	139015	exon	ICMT	1	1	1	0	0	1	0
chr1	6296331	6296439	139015	139024	promoter-TSS	ICMT	1	0	1	0	0	1	0
chr1	6302036	6302928	139179	139282	Intergenic	HES3	0	1	1	0	1	0	0
chr1	6304888	6305664	139335	139401	exon	HES3	1	1	0	0	0	1	1
chr1	6305737	6306353	139406	139462	TTS	HES3	0	1	0	0	0	1	0
chr1	6306761	6307102	139480	139500	TTS	GPR153	0	0	0	0	0	1	1
chr1	6309204	6310150	139541	139673	exon	GPR153	0	1	1	0	0	1	0
chr1	6320038	6321554	139920	140102	intron	GPR153	1	1	1	1	0	1	1
chr1	6412035	6412114	142356	142362	intron	ACOT7	0	0	0	0	0	0	0
chr1	6419010	6419113	142514	142519	promoter-TSS	ACOT7	0	0	0	1	0	1	0
chr1	6452759	6452900	143171	143181	intron	ACOT7	1	1	0	0	0	0	0
chr1	6452907	6454279	143181	143348	exon	ACOT7	1	1	1	1	0	1	1
chr1	6464843	6465039	143583	143599	Intergenic	HES2	0	0	0	0	0	1	1
chr1	6474507	6474720	143761	143771	TTS	HES2	0	0	0	0	0	1	1
chr1	6474755	6474878	143771	143776	TTS	HES2	0	0	0	0	0	1	0
chr1	6478998	6479661	143868	143946	exon	HES2	1	1	1	0	0	1	0
chr1	6479671	6480342	143946	144020	exon,promoter-TSS	HES2	1	1	1	0	0	1	0
chr1	6480357	6480531	144020	144033	promoter-TSS	HES2	1	1	1	0	0	0	0
chr1	6480784	6480938	144049	144070	promoter-TSS	HES2	1	1	0	0	0	1	0
chr1	6483476	6484016	144110	144131	Intergenic	ESPN	1	0	0	0	0	1	1
chr1	6484131	6484569	144134	144165	promoter-TSS	ESPN	1	1	0	0	0	0	0
chr1	6484616	6485151	144166	144239	promoter-TSS	ESPN	1	1	1	0	0	0	0
chr1	6485172	6485288	144239	144256	exon	ESPN	1	1	1	0	0	0	0
chr1	6500219	6500969	144542	144625	exon,intron	ESPN	0	1	0	0	0	1	1
chr1	6507208	6507868	144784	144846	intron	ESPN	0	1	1	0	0	1	0
chr1	6507909	6508382	144846	144884	intron	ESPN	0	1	0	0	0	1	1
chr1	6508397	6509027	144884	144947	intron	ESPN	0	1	0	0	0	1	1
chr1	6515174	6515524	145221	145268	intron	ESPN	0	1	0	0	0	1	0
chr1	6532112	6532451	145893	145900	intron	PLEKHG5	0	0	0	1	0	1	0
chr1	6535697	6535864	146002	146012	intron	PLEKHG5	0	0	0	0	0	1	1
chr1	6545238	6546091	146234	146311	promoter-TSS	PLEKHG5	0	1	1	0	0	0	0
chr1	6546517	6546840	146319	146332	promoter-TSS	PLEKHG5	0	0	0	0	0	1	1
chr1	6550021	6550944	146389	146461	exon	PLEKHG5	0	1	1	1	0	1	1
chr1	6550971	6551134	146461	146477	exon,promoter-TSS	PLEKHG5	0	1	1	1	0	1	0
chr1	6557055	6558011	146587	146682	promoter-TSS	PLEKHG5	0	1	1	0	0	1	0
chr1	6580308	6580542	147231	147238	promoter-TSS	PLEKHG5	1	0	0	0	0	1	0
chr1	6613728	6614835	147853	147951	exon	NOL9	1	1	1	1	0	1	1
chr1	6623404	6623497	148141	148147	intron	TAS1R1	0	0	0	0	0	1	0
chr1	6639622	6639763	148482	148494	promoter-TSS	ZBTB48	1	1	1	1	0	1	0
chr1	6639788	6640685	148494	148562	TTS	TAS1R1	1	1	1	1	1	1	0
chr1	6642243	6642301	148587	148592	exon	ZBTB48	0	0	0	0	0	1	0
chr1	6647426	6647651	148679	148685	exon	ZBTB48	0	0	0	0	0	1	0
chr1	6647655	6647751	148685	148690	intron	ZBTB48	0	0	0	0	0	1	0
chr1	6659954	6660061	148967	148972	intron	KLHL21	0	0	1	0	0	0	0
chr1	6660997	6663740	148984	149245	exon	KLHL21	1	1	1	1	0	1	1
chr1	6663764	6663887	149245	149253	promoter-TSS	KLHL21	1	1	1	1	0	1	0
chr1	6669990	6670068	149380	149385	Intergenic	PHF13	0	0	0	0	0	0	0
chr1	6672656	6675685	149447	149793	intron	PHF13	1	1	1	1	1	1	0
chr1	6685072	6686080	150023	150116	intron	THAP3	1	1	1	1	0	1	1
chr1	6761080	6762131	151463	151565	intron	DNAJC11	1	1	1	1	0	1	1
chr1	6803664	6804139	152356	152367	Intergenic	CAMTA1	0	0	0	1	0	1	0
chr1	6844084	6846420	153005	153267	promoter-TSS	CAMTA1	1	1	1	1	0	1	1
chr1	6978571	6978721	154739	154746	intron	CAMTA1	0	0	0	0	0	1	0
chr1	7022422	7023522	155448	155486	intron	CAMTA1	0	0	0	0	0	1	1
chr1	7130092	7130361	157260	157276	intron	CAMTA1	0	0	0	0	0	0	0
chr1	7130495	7130802	157277	157288	intron	CAMTA1	0	0	0	0	0	1	1
chr1	7209701	7209890	158395	158407	intron	CAMTA1	0	0	0	0	0	1	0
chr1	7394801	7394956	160640	160645	intron	CAMTA1	0	0	0	0	0	1	0
chr1	7439496	7439760	161302	161312	intron	CAMTA1	0	0	0	0	0	0	0
chr1	7531074	7531196	162781	162789	intron	CAMTA1	0	0	0	0	0	1	0
chr1	7630422	7630535	164506	164511	intron	CAMTA1	0	0	0	0	0	1	0
chr1	7705677	7705757	165777	165782	intron	CAMTA1	0	0	0	0	0	1	0
chr1	7707444	7707582	165804	165816	intron	CAMTA1	0	0	0	0	0	1	1
chr1	7727635	7728128	166294	166303	intron	CAMTA1	0	0	0	0	0	1	1
chr1	7740144	7741165	166527	166642	intron	CAMTA1	0	1	1	1	0	1	0
chr1	7763868	7764016	167004	167018	intron	CAMTA1	0	0	1	0	0	1	0
chr1	7764046	7765382	167018	167236	intron	CAMTA1	0	1	1	0	0	1	0
chr1	7765390	7765892	167236	167306	intron	CAMTA1	0	1	1	0	0	1	0
chr1	7805739	7806225	167926	167937	exon	CAMTA1	0	0	0	0	0	1	0
chr1	7831009	7832099	168246	168353	intron	VAMP3	1	1	1	1	0	1	0
chr1	7843260	7844455	168504	168626	promoter-TSS	PER3	1	1	1	1	0	1	0
chr1	7844655	7844801	168652	168662	promoter-TSS	PER3	1	1	1	1	0	1	0
chr1	7962817	7963016	170241	170253	Intergenic	TNFRSF9	0	0	0	0	0	1	1
chr1	8002302	8002738	170838	170873	intron	TNFRSF9	1	1	1	0	0	1	1
chr1	8013994	8014677	171096	171159	Intergenic	PARK7	0	1	1	1	0	1	0
chr1	8021126	8022226	171253	171347	promoter-TSS	PARK7	1	1	1	1	0	1	1
chr1	8042439	8042649	171663	171670	intron	PARK7	0	0	0	0	0	1	1
chr1	8064852	8065040	172021	172030	Intergenic	ERRFI1	0	0	0	1	0	1	0
chr1	8065133	8065515	172030	172038	Intergenic	ERRFI1	0	0	0	1	0	1	0
chr1	8072453	8072487	172138	172142	exon	ERRFI1	0	0	0	0	0	1	0
chr1	8085495	8086618	172257	172404	intron	ERRFI1	1	1	1	1	0	1	0
chr1	8086640	8086803	172404	172425	promoter-TSS	ERRFI1	1	1	1	1	0	1	0
chr1	8087471	8087766	172452	172463	Intergenic	ERRFI1	0	0	0	1	1	1	0
chr1	8106024	8106098	172673	172680	Intergenic	ERRFI1	0	0	0	0	0	0	0
chr1	8106471	8106722	172682	172690	Intergenic	ERRFI1	0	0	0	0	0	0	0
chr1	8121893	8122099	172878	172885	Intergenic	ERRFI1	0	0	0	1	0	1	0
chr1	8137399	8137546	173115	173121	Intergenic	ERRFI1	0	0	0	1	0	1	0
chr1	8181067	8181345	173706	173716	Intergenic	ERRFI1	0	0	0	0	0	1	0
chr1	8181386	8181648	173716	173723	Intergenic	ERRFI1	0	0	0	0	0	1	0
chr1	8181687	8181750	173723	173727	Intergenic	ERRFI1	0	0	0	0	0	1	0
chr1	8214800	8214964	174261	174270	Intergenic	ERRFI1	0	0	0	0	0	1	0
chr1	8254744	8254886	174880	174885	Intergenic	SLC45A1	0	0	0	0	0	1	0
chr1	8257899	8258038	174933	174941	Intergenic	SLC45A1	0	0	0	0	0	0	0
chr1	8258063	8258180	174941	174947	Intergenic	SLC45A1	0	0	0	0	0	0	0
chr1	8262291	8262466	175035	175045	Intergenic	SLC45A1	0	0	0	0	0	1	0
chr1	8262519	8262686	175045	175050	Intergenic	SLC45A1	0	0	0	1	0	1	0
chr1	8272074	8272384	175269	175285	Intergenic	SLC45A1	0	1	0	0	0	1	0
chr1	8277196	8277777	175367	175435	Intergenic	SLC45A1	0	1	1	1	0	1	0
chr1	8285136	8285342	175541	175547	Intergenic	SLC45A1	0	0	0	0	0	1	0
chr1	8319223	8319826	176188	176198	Intergenic	SLC45A1	0	0	0	1	0	1	0
chr1	8378022	8378515	177124	177178	Intergenic	SLC45A1	0	1	1	0	0	1	0
chr1	8403566	8403681	177855	177860	intron	SLC45A1	0	0	0	0	0	1	0
chr1	8403698	8403780	177860	177871	intron	SLC45A1	0	1	0	1	0	1	0
chr1	8403787	8403945	177871	177880	exon	SLC45A1	0	1	0	1	0	1	0
chr1	8409074	8409265	178005	178016	Intergenic	SLC45A1	0	0	0	0	0	1	1
chr1	8455306	8455408	178887	178893	intron	RERE	0	0	0	0	0	1	0
chr1	8482650	8484373	179218	179345	promoter-TSS	RERE	0	1	1	1	0	1	0
chr1	8585426	8586306	180713	180730	intron	RERE	0	0	1	1	0	1	0
chr1	8761246	8762053	182368	182381	intron	RERE	0	0	1	1	1	1	1
chr1	8762277	8762749	182381	182393	intron	RERE	0	0	1	0	0	1	0
chr1	8762855	8763707	182393	182480	intron	RERE	0	1	1	1	0	1	1
chr1	8786433	8786464	182727	182731	intron	RERE	0	0	0	0	0	1	0
chr1	8876613	8878482	183736	183863	promoter-TSS	RERE	1	1	1	1	0	1	1
chr1	8908924	8909171	184344	184352	Intergenic	ENO1-AS1	0	0	0	0	0	1	1
chr1	8937704	8937898	184836	184849	intron,promoter-TSS	ENO1,ENO1-AS1	1	0	1	0	0	0	0
chr1	8937968	8939540	184849	185002	promoter-TSS	ENO1-AS1	1	1	1	1	0	1	1
chr1	8939700	8939746	185002	185006	promoter-TSS	ENO1	1	0	0	1	0	0	1
chr1	8940448	8940676	185012	185018	TTS	ENO1-AS1	0	0	0	0	0	1	0
chr1	9046324	9046564	186758	186765	Intergenic	SLC2A7	0	0	0	0	0	1	0
chr1	9135406	9135581	188408	188413	Intergenic	SLC2A5	0	0	0	0	0	1	0
chr1	9170877	9171153	188977	188986	intron	GPR157	0	0	0	0	0	1	1
chr1	9173095	9173214	189033	189038	intron	GPR157	0	0	0	0	0	1	0
chr1	9187963	9188080	189260	189266	intron	GPR157	0	0	1	0	0	0	0
chr1	9188171	9188554	189266	189282	intron	GPR157	1	1	1	1	0	1	0
chr1	9188572	9188785	189282	189302	intron	GPR157	1	1	1	1	0	1	1
chr1	9188795	9189812	189302	189415	promoter-TSS	GPR157	1	1	1	1	0	1	1
chr1	9189994	9190031	189416	189420	promoter-TSS	GPR157	1	0	0	1	0	0	0
chr1	9242015	9242126	190267	190274	Intergenic	MIR34A	0	0	1	0	0	1	0
chr1	9242147	9243145	190274	190384	Intergenic	MIR34A	0	1	1	1	0	1	1
chr1	9256596	9256875	190639	190654	Intergenic	H6PD	0	0	0	0	0	1	1
chr1	9258720	9259015	190702	190735	Intergenic	H6PD	0	1	0	0	0	1	1
chr1	9261606	9262448	190788	190810	Intergenic	H6PD	0	0	0	0	0	1	0
chr1	9262475	9262875	190810	190822	Intergenic	H6PD	0	0	0	0	0	0	0
chr1	9294306	9294526	191387	191399	promoter-TSS	H6PD	1	1	1	1	0	1	1
chr1	9294537	9295452	191399	191521	exon	H6PD	1	1	1	1	0	1	1
chr1	9340416	9340713	192500	192523	Intergenic	SPSB1	0	0	0	0	0	1	0
chr1	9352196	9352547	192686	192709	promoter-TSS	SPSB1	1	0	1	1	0	1	0
chr1	9352558	9353955	192709	192892	intron	SPSB1	1	0	1	1	0	1	0
chr1	9398961	9399146	193871	193880	intron	SPSB1	0	0	0	0	0	1	0
chr1	9400380	9400482	193907	193913	intron	SPSB1	0	0	0	0	0	1	0
chr1	9406149	9406276	194040	194045	intron	SPSB1	0	0	0	0	0	1	0
chr1	9473388	9473859	195481	195492	Intergenic	SPSB1	0	0	0	1	0	1	0
chr1	9488819	9489444	195763	195807	Intergenic	SLC25A33	0	1	1	1	0	1	0
chr1	9551172	9551413	196859	196868	Intergenic	SLC25A33	0	0	0	0	0	1	1
chr1	9555342	9555652	196948	196981	Intergenic	SLC25A33	0	1	0	0	0	1	1
chr1	9591308	9591391	197664	197668	Intergenic	SLC25A33	0	0	0	0	0	1	0
chr1	9599256	9600233	197811	197943	exon	SLC25A33	1	1	1	1	0	1	0
chr1	9600250	9600444	197943	197960	intron	SLC25A33	1	1	1	0	0	1	0
chr1	9648496	9649758	198777	198940	intron	TMEM201	1	1	1	1	0	1	1
chr1	9654060	9654118	199037	199043	intron	TMEM201	0	0	0	0	0	1	0
chr1	9687064	9687458	199885	199923	Intergenic	PIK3CD	0	1	0	0	0	1	1
chr1	9711468	9712908	200351	200491	TTS,exon,promoter-TSS	C1orf200,PIK3CD	1	1	1	0	1	1	1
chr1	9747241	9748016	201137	201182	intron	PIK3CD	0	0	1	0	0	1	1
chr1	9748030	9748334	201182	201204	intron	PIK3CD	0	0	1	0	0	1	0
chr1	9748340	9748552	201204	201211	intron	PIK3CD	0	0	0	0	0	1	0
chr1	9749050	9749203	201228	201236	intron	PIK3CD	0	0	1	0	1	1	0
chr1	9749221	9749944	201236	201322	intron	PIK3CD	0	1	1	0	0	1	0
chr1	9749958	9750228	201322	201346	intron	PIK3CD	0	1	1	1	0	1	0
chr1	9779294	9779372	201892	201898	intron	PIK3CD	0	0	0	0	0	1	0
chr1	9830472	9830599	203096	203104	intron	CLSTN1	0	0	0	0	0	1	0
chr1	9882851	9884525	204025	204218	exon,intron	CLSTN1	1	1	1	1	0	1	0
chr1	9884533	9884867	204218	204238	exon,promoter-TSS	CLSTN1	1	1	1	1	0	1	0
chr1	9885284	9885433	204248	204254	promoter-TSS	CLSTN1	1	0	0	0	0	1	0
chr1	9887756	9887817	204279	204284	Intergenic	CLSTN1	0	0	0	0	0	1	0
chr1	9887824	9887952	204284	204292	Intergenic	CLSTN1	0	0	0	0	0	1	0
chr1	9887957	9888105	204292	204297	Intergenic	CLSTN1	0	0	0	0	0	0	1
chr1	9934973	9935283	205091	205102	intron	CTNNBIP1	0	0	0	0	0	1	1
chr1	9938044	9938360	205147	205157	intron	CTNNBIP1	0	0	0	0	0	1	0
chr1	9952758	9952903	205412	205417	intron	CTNNBIP1	0	0	0	1	0	1	0
chr1	9969375	9969538	205719	205725	promoter-TSS	CTNNBIP1	1	0	1	0	0	0	1
chr1	9969637	9971229	205725	205874	promoter-TSS	CTNNBIP1	1	1	1	1	0	1	0
chr1	10002557	10003896	206366	206438	promoter-TSS	NMNAT1	1	1	1	1	0	1	1
chr1	10057122	10058092	207304	207425	intron	RBP7	1	1	1	0	0	1	0
chr1	10092533	10093972	208052	208157	exon	UBE4B	1	1	1	1	0	1	1
chr1	10124049	10124478	208637	208647	intron	UBE4B	0	0	0	1	0	1	0
chr1	10269828	10271358	210853	211030	promoter-TSS	KIF1B	1	1	1	1	0	1	1
chr1	10271392	10271611	211030	211040	intron	KIF1B	1	0	1	1	0	1	0
chr1	10437649	10437779	213045	213052	exon	KIF1B	0	0	0	0	0	1	1
chr1	10458439	10459813	213365	213503	promoter-TSS	PGD	1	1	1	1	0	1	1
chr1	10459818	10459997	213503	213516	intron	PGD	1	1	1	0	0	0	0
chr1	10490257	10491458	214104	214222	promoter-TSS	APITD1-CORT	1	1	1	0	0	1	1
chr1	10511520	10511597	214572	214579	exon	APITD1-CORT	0	0	0	0	0	1	0
chr1	10532086	10532848	215002	215066	exon	DFFA	1	1	1	0	0	1	0
chr1	10534809	10535754	215119	215170	intron	PEX14	1	1	1	1	0	1	0
chr1	10535759	10536015	215170	215176	intron	PEX14	1	0	1	0	0	0	0
chr1	10554866	10555465	215464	215479	intron	PEX14	0	0	0	0	0	1	1
chr1	10556175	10556295	215492	215500	intron	PEX14	0	0	0	1	0	1	0
chr1	10556363	10556409	215500	215504	intron	PEX14	0	0	0	1	0	1	0
chr1	10571080	10571126	215741	215745	intron	PEX14	0	0	0	0	0	1	0
chr1	10695101	10695478	217707	217715	Intergenic	PEX14	0	0	0	1	0	1	0
chr1	10695600	10695718	217715	217724	Intergenic	PEX14	0	0	0	1	0	1	0
chr1	10695747	10695917	217724	217732	TTS	CASZ1	0	0	0	1	0	1	0
chr1	10695975	10696384	217733	217755	TTS	CASZ1	0	0	0	1	0	1	0
chr1	10753604	10755367	219619	219854	intron	CASZ1	0	1	1	1	0	1	0
chr1	10759495	10759875	219953	219961	intron	CASZ1	0	0	0	0	0	1	0
chr1	10764495	10764569	220060	220066	intron	CASZ1	0	1	0	0	0	1	0
chr1	10764657	10764759	220071	220084	intron	CASZ1	0	1	0	0	0	1	0
chr1	10764790	10764837	220084	220090	intron	CASZ1	0	1	0	0	0	1	0
chr1	10764868	10764887	220090	220094	intron	CASZ1	0	1	0	0	0	1	0
chr1	10764894	10764955	220094	220099	intron	CASZ1	0	1	0	0	0	1	0
chr1	10777409	10777881	220394	220405	intron	CASZ1	0	0	0	0	0	1	0
chr1	10784206	10784316	220553	220558	intron	CASZ1	0	0	0	0	0	1	0
chr1	10784363	10784549	220558	220564	intron	CASZ1	0	0	0	0	0	1	0
chr1	10796812	10796950	220820	220826	intron	CASZ1	0	0	0	0	0	1	0
chr1	10816022	10816353	221280	221294	intron	CASZ1	0	0	0	0	0	1	0
chr1	10821826	10821916	221408	221416	intron	CASZ1	0	0	0	1	0	1	0
chr1	10821938	10822152	221416	221425	intron	CASZ1	0	0	0	1	0	1	0
chr1	10835064	10835286	221694	221705	intron	CASZ1	0	0	0	0	0	1	0
chr1	10839417	10839585	221785	221800	intron	CASZ1	0	0	0	1	0	1	0
chr1	10839656	10839869	221800	221809	intron	CASZ1	0	0	0	1	0	1	0
chr1	10853368	10853463	222069	222075	intron	CASZ1	0	0	0	0	0	1	0
chr1	10853489	10856928	222075	222356	intron	CASZ1	1	1	1	1	1	1	1
chr1	10856932	10857111	222356	222365	promoter-TSS	CASZ1	1	1	0	0	1	1	0
chr1	10864557	10864701	222466	222475	Intergenic	CASZ1	0	0	0	0	0	1	0
chr1	10875686	10876011	222658	222666	Intergenic	CASZ1	0	0	0	0	0	1	0
chr1	10885130	10885188	222840	222845	Intergenic	CASZ1	0	0	0	0	0	1	0
chr1	10926874	10927648	223648	223728	Intergenic	CASZ1	0	0	1	0	0	1	1
chr1	10960505	10961104	224369	224381	Intergenic	C1orf127	0	0	0	0	0	1	0
chr1	10961119	10961647	224381	224403	Intergenic	C1orf127	0	0	0	1	0	1	0
chr1	10961712	10961759	224403	224407	Intergenic	C1orf127	0	0	0	1	0	1	0
chr1	10967337	10967447	224512	224521	Intergenic	C1orf127	0	0	0	0	0	1	0
chr1	11002114	11002313	225150	225166	Intergenic	C1orf127	0	0	0	0	0	1	1
chr1	11004094	11004256	225191	225196	Intergenic	C1orf127	0	0	0	0	0	1	0
chr1	11004296	11004701	225196	225212	Intergenic	C1orf127	0	0	0	0	0	1	0
chr1	11021144	11021392	225581	225597	intron	C1orf127	0	0	0	0	0	1	1
chr1	11025794	11025875	225672	225678	intron	C1orf127	0	0	0	0	0	1	0
chr1	11028410	11028587	225718	225726	intron	C1orf127	0	0	1	0	0	0	0
chr1	11035922	11036028	225853	225859	intron	C1orf127	0	0	0	0	0	1	0
chr1	11036247	11036351	225862	225867	exon	C1orf127	0	0	0	0	0	1	0
chr1	11040192	11040597	225950	225965	intron	C1orf127	0	0	0	0	0	1	0
chr1	11072245	11073500	226459	226564	intron	TARDBP	1	1	1	1	0	1	0
chr1	11097653	11098200	226969	226981	intron	MASP2	0	0	0	0	0	1	1
chr1	11112982	11113183	227264	227275	Intergenic	MASP2	0	0	0	0	0	1	1
chr1	11119225	11119355	227451	227460	exon	SRM	1	1	1	0	0	0	0
chr1	11119371	11121120	227460	227612	promoter-TSS	SRM	1	1	1	0	1	1	1
chr1	11159118	11160155	228244	228326	intron	EXOSC10	1	1	1	1	0	1	0
chr1	11322148	11323036	230330	230393	promoter-TSS	MTOR	1	1	1	0	0	1	1
chr1	11332736	11333155	230563	230593	exon,promoter-TSS	UBIAD1	1	0	1	0	0	1	0
chr1	11333171	11334159	230593	230655	exon	UBIAD1	1	1	1	1	0	1	0
chr1	11399954	11400316	231741	231753	Intergenic	UBIAD1	0	0	0	0	0	1	0
chr1	11538670	11539698	233873	233996	promoter-TSS	PTCHD2	1	1	1	0	0	1	1
chr1	11623884	11624064	235392	235399	Intergenic	PTCHD2	0	0	0	0	0	1	0
chr1	11654370	11654550	235825	235832	Intergenic	FBXO2	0	0	0	0	0	0	0
chr1	11708703	11708835	236679	236687	exon	FBXO2	0	1	0	0	0	1	0
chr1	11708949	11709162	236696	236711	intron	FBXO2	0	1	0	0	0	1	0
chr1	11714434	11715358	236881	236983	promoter-TSS	FBXO44	1	1	1	0	0	1	0
chr1	11724114	11724944	237172	237265	intron	FBXO6	1	1	1	1	0	1	1
chr1	11740726	11741842	237634	237744	promoter-TSS	MAD2L2	0	1	1	1	1	1	0
chr1	11741917	11741978	237744	237748	promoter-TSS	MAD2L2	0	0	0	0	1	1	0
chr1	11750778	11752069	237882	238020	promoter-TSS	DRAXIN	1	1	1	0	1	1	0
chr1	11752076	11752312	238020	238043	promoter-TSS	DRAXIN,MAD2L2	1	1	1	0	0	1	0
chr1	11779482	11779668	238619	238629	intron	DRAXIN	0	1	1	1	0	1	0
chr1	11779673	11780112	238629	238658	exon	DRAXIN	0	1	1	1	0	1	1
chr1	11796010	11797063	238931	238996	intron	AGTRAP	1	1	1	1	0	1	0
chr1	11822116	11822326	239427	239450	Intergenic	AGTRAP	0	1	0	0	0	1	0
chr1	11845112	11845565	239894	239919	TTS	MTHFR	0	0	0	0	0	1	1
chr1	11863429	11864044	240272	240290	intron	MTHFR	0	0	1	1	0	1	0
chr1	11864850	11865353	240298	240310	intron	MTHFR	1	0	1	1	0	1	0
chr1	11865419	11866931	240310	240408	promoter-TSS	CLCN6	1	1	1	1	0	1	0
chr1	11898805	11898996	240983	240992	intron	CLCN6	0	0	0	0	0	1	1
chr1	11918988	11919160	241341	241352	promoter-TSS	NPPB	1	1	0	0	0	0	0
chr1	11919169	11919623	241352	241391	promoter-TSS	NPPB	1	1	0	0	0	1	1
chr1	11958953	11959225	242096	242112	Intergenic	KIAA2013	0	0	0	0	0	1	0
chr1	11961670	11961726	242144	242148	Intergenic	KIAA2013	0	0	0	0	0	0	0
chr1	11967809	11969992	242254	242358	Intergenic	KIAA2013	0	0	1	1	0	1	1
chr1	11985619	11986735	242714	242837	exon	KIAA2013	1	1	1	1	0	1	0
chr1	11986858	11986903	242842	242846	promoter-TSS	KIAA2013	1	0	0	1	0	1	0
chr1	11994216	11994282	242971	242976	promoter-TSS	PLOD1	1	0	1	1	0	1	0
chr1	11994373	11995179	242976	243032	promoter-TSS	PLOD1	1	1	1	1	0	1	0
chr1	12039712	12039809	243870	243876	promoter-TSS	MFN2	1	0	1	1	0	1	0
chr1	12039874	12041017	243876	243965	exon	MFN2	1	1	1	1	0	1	0
chr1	12079173	12080146	244698	244777	intron	MIIP	1	1	1	0	0	1	0
chr1	12112180	12112387	245478	245484	Intergenic	MIIP	0	0	0	0	0	1	0
chr1	12123105	12123263	245602	245608	promoter-TSS	TNFRSF8	1	0	0	0	0	0	0
chr1	12123299	12123705	245608	245650	promoter-TSS	TNFRSF8	1	1	0	0	0	1	1
chr1	12185016	12185187	246714	246720	promoter-TSS	TNFRSF8	0	0	0	0	0	1	1
chr1	12201591	12201654	247047	247051	intron	TNFRSF8	0	0	0	0	0	1	0
chr1	12201693	12201751	247051	247055	intron	TNFRSF8	0	0	0	0	0	1	0
chr1	12203845	12203982	247108	247116	exon	TNFRSF8	0	0	0	0	0	1	1
chr1	12226877	12227474	247463	247537	exon	TNFRSF1B	1	1	1	1	0	1	0
chr1	12289955	12291230	248637	248749	intron	VPS13D	1	1	1	1	0	1	1
chr1	12493542	12493764	250887	250895	intron	VPS13D	0	0	0	1	0	1	0
chr1	12529566	12529692	251258	251263	intron	VPS13D	0	0	0	0	0	0	0
chr1	12538139	12538351	251344	251353	intron	VPS13D	0	0	0	1	0	1	0
chr1	12538386	12538585	251353	251362	intron	VPS13D	0	0	0	1	0	1	0
chr1	12538913	12538947	251367	251371	intron	VPS13D	0	0	0	1	0	1	0
chr1	12579022	12579331	251987	251999	Intergenic	SNORA59B	0	0	0	0	0	1	0
chr1	12588426	12588655	252184	252190	Intergenic	SNORA59B	0	0	0	1	0	1	0
chr1	12601679	12601853	252384	252391	Intergenic	SNORA59B	0	0	0	1	0	1	0
chr1	12609957	12610063	252572	252579	Intergenic	SNORA59B	0	0	0	1	0	1	0
chr1	12610104	12610208	252579	252588	Intergenic	SNORA59B	0	0	0	0	0	1	0
chr1	12655157	12655869	253330	253375	intron	DHRS3	0	0	1	1	0	1	0
chr1	12655890	12656188	253375	253405	intron	DHRS3	0	1	1	1	0	1	0
chr1	12656197	12656507	253405	253419	intron	DHRS3	0	1	0	1	0	1	0
chr1	12656513	12656604	253419	253427	intron	DHRS3	0	0	0	1	1	1	0
chr1	12675959	12676641	253711	253725	intron	DHRS3	0	0	1	1	0	1	0
chr1	12676679	12677234	253725	253766	exon,intron	DHRS3	1	1	1	1	0	0	0
chr1	12677241	12678539	253766	253857	promoter-TSS	DHRS3	1	1	1	1	0	1	0
chr1	12678544	12678801	253857	253873	Intergenic,promoter-TSS	DHRS3	1	1	1	1	0	1	0
chr1	12678818	12679383	253873	253896	Intergenic	DHRS3	1	0	1	1	0	1	0
chr1	12679399	12679787	253896	253905	Intergenic	DHRS3	0	0	1	1	0	1	0
chr1	12679859	12680097	253908	253922	Intergenic	DHRS3	0	0	0	1	0	1	1
chr1	12718997	12719190	254484	254493	intron	AADACL4	0	0	0	0	0	1	1
chr1	13839630	13840179	265254	265321	exon	LRRC38	1	1	1	0	0	0	0
chr1	13840182	13840613	265321	265369	exon	LRRC38	1	1	1	0	0	1	0
chr1	13870602	13870632	265885	265890	Intergenic	LRRC38	0	0	0	0	0	1	1
chr1	13910071	13910886	266506	266567	exon	PDPN	1	1	1	1	0	1	0
chr1	13910913	13911057	266567	266576	promoter-TSS	PDPN	1	0	1	1	0	1	0
chr1	14010590	14011177	268021	268030	Intergenic	PRDM2	0	0	0	0	0	1	0
chr1	14026396	14026532	268260	268272	promoter-TSS	PRDM2	1	1	1	1	0	1	0
chr1	14026543	14027200	268272	268375	intron	PRDM2	1	1	1	1	0	1	0
chr1	14075268	14076746	268878	269048	intron,promoter-TSS	PRDM2	0	1	1	1	0	1	1
chr1	14125660	14125677	269692	269696	intron	PRDM2	0	0	0	0	0	1	0
chr1	14127965	14128113	269736	269741	intron	PRDM2	0	0	0	0	0	1	0
chr1	14219211	14219867	270836	270897	Intergenic	PRDM2	0	1	1	0	0	1	0
chr1	14286918	14287231	271571	271582	Intergenic	PRDM2	0	0	0	0	0	1	1
chr1	14924829	14926191	277537	277671	intron,promoter-TSS	KAZN	1	1	1	0	0	1	0
chr1	15059477	15059739	279372	279379	intron	KAZN	0	0	0	0	0	1	0
chr1	15059894	15059937	279380	279384	intron	KAZN	0	0	0	0	0	1	0
chr1	15059971	15060069	279384	279390	intron	KAZN	0	0	0	0	0	1	0
chr1	15085670	15085841	279715	279723	intron	KAZN	0	0	0	0	0	1	0
chr1	15240263	15240465	281978	281986	intron	KAZN	0	0	0	1	0	1	0
chr1	15250411	15251696	282143	282327	exon	KAZN	0	1	1	1	0	1	1
chr1	15256054	15256272	282403	282413	promoter-TSS	KAZN	0	0	0	0	0	1	0
chr1	15271850	15272109	282703	282715	promoter-TSS	KAZN	0	0	0	1	0	1	0
chr1	15272238	15272384	282715	282723	promoter-TSS	KAZN	0	0	0	1	0	1	0
chr1	15273470	15273654	282747	282753	intron	KAZN	0	0	0	1	0	1	0
chr1	15373089	15373246	284604	284610	intron	KAZN	0	0	0	0	0	1	1
chr1	15416965	15417205	285412	285422	intron	KAZN	0	0	0	0	0	1	0
chr1	15417250	15417288	285422	285426	intron	KAZN	0	0	0	0	0	1	0
chr1	15426927	15427133	285606	285615	intron	KAZN	0	0	0	0	0	1	1
chr1	15478869	15480903	286345	286532	promoter-TSS	TMEM51	1	1	1	1	0	1	1
chr1	15480925	15481425	286532	286568	intron	TMEM51	0	1	1	0	0	0	1
chr1	15499415	15499739	286834	286842	intron	TMEM51	0	0	0	0	0	1	0
chr1	15499746	15499873	286842	286850	intron	TMEM51	0	0	0	0	0	1	0
chr1	15500295	15500620	286854	286861	intron	TMEM51	0	0	0	1	0	1	0
chr1	15523680	15523972	287180	287186	intron	TMEM51	0	0	0	0	0	1	0
chr1	15528509	15528837	287267	287275	intron	TMEM51	0	0	0	0	0	1	0
chr1	15541910	15542006	287489	287495	intron	TMEM51	0	0	0	1	0	1	0
chr1	15573596	15574103	287893	287945	promoter-TSS	FHAD1	1	1	1	0	0	1	0
chr1	15587822	15588010	288113	288123	intron	FHAD1	0	0	0	0	0	1	0
chr1	15599062	15599367	288231	288242	intron	FHAD1	0	0	0	0	0	1	1
chr1	15611119	15611383	288409	288416	intron	FHAD1	0	0	0	0	0	1	0
chr1	15631300	15631502	288684	288692	intron	FHAD1	0	0	0	0	0	1	1
chr1	15650231	15650310	288969	288975	intron	FHAD1	0	0	0	0	0	1	1
chr1	15655291	15655531	289080	289088	intron	FHAD1	0	0	0	0	0	0	0
chr1	15672463	15672644	289362	289371	intron	FHAD1	0	0	0	0	0	1	0
chr1	15735833	15735923	290462	290469	promoter-TSS	EFHD2	1	0	1	0	0	1	0
chr1	15735949	15737253	290469	290616	exon	EFHD2	1	1	1	1	0	1	0
chr1	15743661	15743923	290740	290748	intron	EFHD2	0	0	0	1	0	1	0
chr1	15745352	15745588	290784	290791	intron	EFHD2	0	0	0	0	0	1	0
chr1	15751063	15751219	290892	290898	intron	EFHD2	0	0	0	1	0	1	0
chr1	15850253	15852180	292520	292677	promoter-TSS	CASP9	1	1	1	1	0	1	0
chr1	15852766	15854207	292687	292765	intron	DNAJC16	1	1	1	1	0	1	1
chr1	15886024	15886142	293186	293192	exon	DNAJC16	0	0	0	0	0	1	0
chr1	15911070	15911632	293583	293647	exon	AGMAT	1	1	1	0	0	1	1
chr1	15929420	15929579	293954	293962	Intergenic	DDI2	0	0	1	1	0	1	0
chr1	15929620	15930387	293962	294016	Intergenic	DDI2	0	1	1	1	0	1	0
chr1	15930464	15930537	294016	294020	Intergenic	DDI2	0	0	0	1	0	1	0
chr1	15943491	15945073	294231	294334	exon	DDI2	1	1	1	1	0	1	0
chr1	16010442	16011711	295147	295275	exon	PLEKHM2	1	1	1	1	0	1	0
chr1	16067693	16067719	296428	296432	exon	SLC25A34	0	0	0	0	0	1	0
chr1	16067888	16068139	296434	296442	promoter-TSS	TMEM82	1	0	0	0	0	1	1
chr1	16082880	16083195	296778	296792	Intergenic	FBLIM1	0	0	0	0	0	1	0
chr1	16084154	16084201	296806	296810	Intergenic	FBLIM1	0	0	0	0	0	1	0
chr1	16084962	16085776	296838	296933	intron	FBLIM1	1	1	1	1	0	1	0
chr1	16085820	16085966	296933	296943	intron	FBLIM1	1	1	1	1	0	1	0
chr1	16107482	16107537	297373	297377	intron	FBLIM1	0	0	0	0	0	1	0
chr1	16118524	16118816	297606	297618	Intergenic	UQCRHL	0	0	0	0	0	1	1
chr1	16127043	16127214	297766	297773	Intergenic	UQCRHL	0	0	0	1	0	1	0
chr1	16157355	16157533	298348	298359	Intergenic	SPEN	0	0	0	1	0	0	0
chr1	16159933	16159981	298422	298428	TTS	FLJ37453	0	0	0	1	0	1	0
chr1	16160031	16160173	298428	298434	TTS	FLJ37453	0	0	0	0	0	1	0
chr1	16160488	16162767	298436	298611	exon	FLJ37453	0	1	1	1	0	1	0
chr1	16162782	16162898	298611	298622	exon	FLJ37453	0	1	1	1	0	1	0
chr1	16173557	16176778	298878	299164	promoter-TSS	FLJ37453	1	1	1	1	0	1	0
chr1	16212402	16213287	299638	299654	intron	SPEN	0	0	1	1	0	1	1
chr1	16245931	16246117	300098	300105	intron	SPEN	0	0	0	0	0	1	0
chr1	16265916	16266171	300462	300471	exon	SPEN	0	0	0	0	0	1	0
chr1	16301863	16302711	301154	301243	intron	ZBTB17	1	1	1	1	0	1	1
chr1	16339223	16339913	301821	301866	TTS	HSPB7	0	0	1	1	0	1	1
chr1	16374987	16375632	302599	302629	promoter-TSS	CLCNKB	0	0	1	0	0	1	0
chr1	16382595	16382846	302756	302763	intron	CLCNKB	0	0	0	0	0	1	1
chr1	16399661	16400482	303043	303135	promoter-TSS	FAM131C	1	1	1	0	0	1	1
chr1	16428269	16428332	303604	303610	Intergenic	FAM131C	0	0	0	0	0	1	0
chr1	16450404	16450581	303954	303963	TTS	EPHA2	0	0	0	0	0	1	0
chr1	16470096	16470325	304410	304417	intron	EPHA2	0	0	0	1	0	1	0
chr1	16470406	16470950	304417	304430	intron	EPHA2	0	0	0	1	0	1	0
chr1	16471635	16472079	304436	304455	intron	EPHA2	0	0	0	1	0	1	0
chr1	16472271	16472316	304455	304459	intron	EPHA2	0	0	0	1	0	1	0
chr1	16472435	16472528	304459	304470	intron	EPHA2	0	0	0	0	0	0	0
chr1	16472602	16472792	304470	304482	intron	EPHA2	0	0	1	0	0	0	0
chr1	16472857	16473110	304482	304494	intron	EPHA2	0	0	0	0	0	0	0
chr1	16479425	16479792	304613	304629	intron	EPHA2	0	0	0	0	0	0	0
chr1	16480996	16481107	304645	304651	intron	EPHA2	0	0	0	0	0	0	0
chr1	16481175	16481552	304653	304674	intron	EPHA2	0	1	1	1	0	1	1
chr1	16481580	16482664	304674	304775	intron	EPHA2	1	1	1	1	0	1	1
chr1	16482685	16482828	304775	304785	promoter-TSS	EPHA2	1	1	0	0	0	1	0
chr1	16494089	16494575	305017	305064	Intergenic	EPHA2	0	1	1	0	1	1	0
chr1	16499509	16499613	305164	305169	Intergenic	EPHA2	0	0	0	1	0	1	0
chr1	16499745	16499918	305172	305178	Intergenic	EPHA2	0	0	0	1	0	1	0
chr1	16502256	16503003	305224	305244	Intergenic	EPHA2	0	0	0	1	1	1	0
chr1	16508237	16508702	305344	305354	Intergenic	EPHA2	0	0	0	1	0	1	0
chr1	16509790	16509853	305379	305383	Intergenic	EPHA2	0	0	0	1	0	1	0
chr1	16509880	16509924	305383	305387	Intergenic	EPHA2	0	0	0	1	0	1	0
chr1	16514382	16514738	305477	305488	Intergenic	ARHGEF19	0	0	0	0	0	1	1
chr1	16532980	16533812	305750	305845	intron	ARHGEF19	0	1	1	1	0	1	0
chr1	16539029	16539245	305953	305961	promoter-TSS	ARHGEF19	1	0	0	0	0	1	0
chr1	16543347	16543569	306046	306053	Intergenic	ARHGEF19	0	0	1	0	0	1	0
chr1	16543624	16544150	306053	306088	Intergenic	ARHGEF19	0	1	1	1	0	1	0
chr1	16544210	16544447	306088	306103	Intergenic	ARHGEF19	0	1	1	0	0	1	0
chr1	16562817	16563150	306473	306480	exon	RSG1	1	0	1	1	0	1	1
chr1	16563180	16563955	306480	306536	exon	RSG1	1	1	1	1	0	1	1
chr1	16677473	16679327	308061	308169	intron	FBXO42	1	1	1	1	0	1	1
chr1	16690002	16690209	308380	308387	Intergenic	SZRD1	0	0	0	0	0	0	1
chr1	16693404	16694921	308454	308542	intron	SZRD1	1	1	1	1	0	1	0
chr1	16694954	16695235	308542	308548	intron	SZRD1	0	0	1	0	0	0	0
chr1	16766946	16768074	309689	309770	intron	NECAP2	1	1	1	1	0	1	1
chr1	16825233	16826478	310759	310893	Intergenic	CROCCP3	0	1	1	1	0	1	1
chr1	16839824	16839998	311064	311071	Intergenic	CROCCP3	0	0	0	0	0	0	0
chr1	16840317	16841283	311083	311129	Intergenic	CROCCP3	0	1	0	1	0	1	0
chr1	16860845	16861177	311443	311469	Intergenic	CROCCP3	0	1	0	0	0	1	0
chr1	16861215	16861309	311469	311480	Intergenic	CROCCP3	0	1	0	0	0	1	0
chr1	16861392	16861520	311487	311498	Intergenic	CROCCP3	0	1	0	0	0	1	0
chr1	16861790	16861819	311516	311523	Intergenic	CROCCP3	0	1	0	0	0	1	0
chr1	16862001	16862073	311525	311535	Intergenic	CROCCP3	0	1	0	0	0	1	0
chr1	16918356	16918523	312223	312230	exon	NBPF1	0	0	0	0	0	0	1
chr1	16939093	16939174	312403	312407	intron	NBPF1	1	0	1	1	0	1	0
chr1	16939214	16939483	312407	312419	intron	NBPF1	1	1	1	1	0	1	0
chr1	16939493	16940454	312419	312516	promoter-TSS	NBPF1	1	1	1	1	1	1	1
chr1	16950807	16950859	312691	312696	intron	CROCCP2	0	0	0	0	0	1	0
chr1	16970610	16971408	313097	313165	Intergenic	MST1P2	1	1	1	1	0	1	1
chr1	17019163	17019272	314075	314089	intron	ESPNP	0	1	0	0	0	1	0
chr1	17019297	17019324	314090	314094	intron	ESPNP	0	1	0	0	0	1	0
chr1	17019340	17019458	314094	314110	intron	ESPNP	0	1	0	0	0	1	0
chr1	17019507	17019811	314113	314149	intron	ESPNP	0	1	0	0	0	1	0
chr1	17019834	17020072	314149	314186	intron	ESPNP	0	1	0	0	0	1	0
chr1	17020082	17020558	314186	314237	intron	ESPNP	0	1	0	0	0	1	0
chr1	17020565	17020732	314237	314253	intron	ESPNP	0	1	0	0	0	0	0
chr1	17026359	17026433	314447	314459	exon	ESPNP	0	1	0	0	0	0	0
chr1	17027092	17027305	314511	314533	intron	ESPNP	0	1	0	0	0	1	0
chr1	17027346	17027494	314533	314548	intron	ESPNP	0	1	0	0	0	1	0
chr1	17027597	17027875	314557	314586	intron	ESPNP	0	1	0	0	0	1	0
chr1	17029685	17029914	314621	314626	intron	ESPNP	0	0	0	0	0	1	1
chr1	17033939	17034109	314726	314753	intron	ESPNP	0	1	0	0	0	1	1
chr1	17034111	17034668	314753	314809	exon	ESPNP	0	1	0	0	0	1	1
chr1	17199173	17199295	316662	316670	Intergenic	MIR3675	0	1	0	0	0	1	0
chr1	17199333	17199385	316673	316679	Intergenic	MIR3675	0	1	0	0	0	1	0
chr1	17199403	17199475	316679	316686	Intergenic	MIR3675	0	1	0	0	0	1	0
chr1	17199504	17199708	316686	316709	Intergenic	MIR3675	0	1	0	0	0	1	0
chr1	17199866	17200116	316716	316735	Intergenic	MIR3675	0	1	1	0	0	1	0
chr1	17215650	17216094	316968	317004	Intergenic	MIR3675	0	1	1	1	0	1	0
chr1	17216161	17216315	317004	317015	Intergenic	MIR3675	0	0	1	1	0	1	0
chr1	17221973	17222893	317077	317124	Intergenic	CROCC	0	1	0	1	0	1	0
chr1	17222988	17223227	317124	317136	Intergenic	CROCC	0	0	0	1	0	0	0
chr1	17230317	17230802	317204	317229	Intergenic	CROCC	0	0	1	1	0	1	0
chr1	17230879	17231911	317229	317266	Intergenic	CROCC	0	1	1	1	0	1	0
chr1	17240156	17241129	317392	317512	Intergenic	CROCC	0	1	1	1	0	1	1
chr1	17241140	17241343	317512	317523	Intergenic	CROCC	0	0	1	0	0	1	0
chr1	17252289	17252365	317734	317739	intron	CROCC	0	0	0	0	0	1	0
chr1	17274770	17275019	318276	318294	exon	CROCC	0	0	0	1	0	1	0
chr1	17275045	17275338	318294	318300	intron	CROCC	0	0	0	1	0	1	0
chr1	17275668	17275818	318304	318311	intron	CROCC	0	0	0	0	0	1	0
chr1	17278220	17278490	318349	318356	intron	CROCC	0	0	0	0	0	1	1
chr1	17287202	17287684	318559	318611	exon	CROCC	0	1	1	0	0	1	1
chr1	17306386	17307360	319063	319151	intron	MFAP2	1	1	1	1	0	1	0
chr1	17337384	17338653	319859	319970	intron	ATP13A2	1	1	1	0	0	1	0
chr1	17338732	17338820	319970	319975	promoter-TSS	ATP13A2	1	0	1	0	0	1	0
chr1	17379782	17380935	320486	320542	intron	SDHB	1	1	1	1	0	1	0
chr1	17386143	17386476	320645	320651	Intergenic	SDHB	0	0	0	0	0	1	1
chr1	17445606	17446088	321527	321580	exon	PADI2	1	1	1	0	0	1	0
chr1	17452238	17452505	321689	321701	Intergenic	PADI2	0	0	0	0	0	1	1
chr1	17498287	17498382	322246	322254	Intergenic	PADI1	0	0	0	0	0	0	0
chr1	17518968	17519086	322466	322471	Intergenic	PADI1	0	0	0	0	0	1	0
chr1	17539356	17539568	322722	322729	intron	PADI1	0	0	0	0	0	1	0
chr1	17563594	17563890	323086	323098	intron	PADI1	0	0	0	0	0	1	1
chr1	17662612	17662821	324467	324476	exon	PADI4	0	0	0	0	0	1	1
chr1	17704108	17704237	325167	325172	intron	PADI6	0	0	0	0	0	1	0
chr1	17763943	17766584	326331	326607	promoter-TSS	RCC2	1	1	1	1	0	1	1
chr1	17769951	17770243	326663	326671	Intergenic	RCC2	0	0	0	0	0	1	0
chr1	17828916	17829185	327829	327841	Intergenic	ARHGEF10L	0	0	0	0	0	1	1
chr1	17865930	17867065	328375	328502	intron,promoter-TSS	ARHGEF10L	1	1	1	1	1	1	0
chr1	17880576	17880666	328665	328670	intron	ARHGEF10L	0	0	0	0	0	1	0
chr1	17886516	17886753	328735	328741	intron	ARHGEF10L	0	0	0	1	0	1	0
chr1	17892189	17892275	328825	328830	intron	ARHGEF10L	0	0	0	0	0	1	0
chr1	17896037	17896312	328879	328889	intron	ARHGEF10L	0	0	0	1	0	1	0
chr1	17909000	17909110	329095	329100	intron	ARHGEF10L	0	0	0	0	0	1	0
chr1	17914703	17915069	329169	329179	intron	ARHGEF10L	0	0	0	1	0	1	0
chr1	18152733	18152796	333076	333081	exon	ACTL8	0	1	0	0	0	0	1
chr1	18311194	18311226	334879	334883	Intergenic	IGSF21	0	0	0	0	0	0	1
chr1	18391262	18391352	335782	335787	Intergenic	IGSF21	0	0	0	0	0	1	0
chr1	18427065	18427261	336188	336197	Intergenic	IGSF21	0	0	0	0	0	1	1
chr1	18435851	18437104	336427	336498	intron	IGSF21	0	1	1	0	0	1	1
chr1	18523607	18523653	337673	337677	intron	IGSF21	0	0	0	0	0	1	0
chr1	18582876	18583131	338288	338297	intron	IGSF21	0	0	0	0	0	1	0
chr1	18606345	18606415	338549	338555	intron	IGSF21	0	0	0	0	0	1	0
chr1	18862309	18862360	341520	341524	Intergenic	KLHDC7A	0	0	0	0	0	1	0
chr1	18884193	18884522	341793	341811	Intergenic	PAX7	0	0	0	0	0	1	0
chr1	18902165	18902452	342061	342069	Intergenic	PAX7	0	0	0	0	0	1	1
chr1	18907975	18908123	342144	342156	Intergenic	PAX7	0	0	0	0	0	1	1
chr1	18923964	18924198	342362	342372	Intergenic	PAX7	0	0	0	0	0	1	1
chr1	18957447	18958191	342922	342986	exon,intron	PAX7	1	1	1	0	0	1	0
chr1	18969509	18969955	343409	343438	intron	PAX7	0	1	0	0	0	0	0
chr1	18969969	18970499	343438	343490	intron	PAX7	0	1	0	0	0	0	0
chr1	18971657	18972360	343530	343566	intron	PAX7	0	1	0	0	0	1	0
chr1	18972687	18973040	343577	343589	intron	PAX7	0	1	1	0	0	1	0
chr1	18973057	18973792	343589	343654	intron	PAX7	0	1	1	0	0	1	0
chr1	18988324	18988451	343858	343865	intron	PAX7	0	0	0	0	0	0	0
chr1	19147255	19147607	346174	346186	Intergenic	TAS1R2	0	0	0	0	0	1	1
chr1	19228442	19229932	347487	347589	exon	ALDH4A1	1	1	1	1	0	1	0
chr1	19248785	19248982	348000	348006	intron	IFFO2	0	0	0	1	0	1	0
chr1	19253004	19253436	348072	348083	intron	IFFO2	0	0	0	1	1	1	1
chr1	19253688	19253873	348086	348096	intron	IFFO2	0	0	0	1	0	0	0
chr1	19281886	19282021	348558	348565	intron	IFFO2	1	1	1	1	0	0	0
chr1	19282027	19283740	348565	348776	exon,promoter-TSS	IFFO2	1	1	1	1	0	1	1
chr1	19337020	19337485	349374	349382	Intergenic	IFFO2	0	0	0	1	0	1	0
chr1	19337532	19337569	349382	349387	Intergenic	IFFO2	0	0	0	1	0	1	0
chr1	19337689	19337876	349387	349398	Intergenic	IFFO2	0	0	0	0	0	1	0
chr1	19356120	19356223	349628	349635	Intergenic	IFFO2	0	0	0	0	0	1	1
chr1	19360504	19361002	349706	349721	Intergenic	IFFO2	0	0	0	0	0	0	0
chr1	19399892	19400103	350430	350438	Intergenic	IFFO2	0	0	0	0	0	1	0
chr1	19401463	19401566	350474	350480	intron	UBR4	0	0	0	0	0	1	0
chr1	19408241	19408273	350608	350612	intron	UBR4	0	0	0	0	0	1	0
chr1	19449356	19449461	351102	351107	exon	UBR4	0	0	0	0	0	1	0
chr1	19535871	19537629	351941	352060	promoter-TSS	UBR4	1	1	1	1	0	1	1
chr1	19577358	19578992	352570	352682	promoter-TSS	EMC1	1	1	1	1	0	1	0
chr1	19600406	19600508	353036	353052	exon	AKR7L	1	1	0	0	0	1	0
chr1	19600523	19600775	353052	353085	promoter-TSS	AKR7L	1	1	0	0	0	1	0
chr1	19600785	19600818	353085	353090	promoter-TSS	AKR7L	1	1	0	0	0	1	0
chr1	19615062	19615159	353326	353341	exon	AKR7A3	1	1	1	0	0	1	0
chr1	19615168	19615611	353341	353388	promoter-TSS	AKR7A3	1	1	1	0	0	1	0
chr1	19615619	19615703	353388	353394	promoter-TSS	AKR7A3	1	1	1	0	0	1	0
chr1	19637961	19639439	353648	353791	promoter-TSS	PQLC2	1	1	1	1	0	1	0
chr1	19687696	19687718	354844	354848	intron	CAPZB	0	0	0	0	0	1	0
chr1	19687912	19688086	354851	354860	intron	CAPZB	0	0	0	0	0	1	0
chr1	19694265	19694289	354965	354969	intron	CAPZB	0	0	0	0	0	1	0
chr1	19712470	19712659	355272	355278	intron	CAPZB	0	0	0	0	0	1	0
chr1	19717608	19717662	355357	355361	intron	CAPZB	0	0	0	1	0	1	0
chr1	19717844	19718102	355364	355371	intron	CAPZB	0	0	0	1	0	1	1
chr1	19810885	19812724	356802	356968	promoter-TSS	CAPZB	1	1	1	1	0	1	0
chr1	19812793	19812838	356968	356973	promoter-TSS	CAPZB	1	0	1	1	0	1	0
chr1	19923062	19924290	358276	358358	intron	C1orf151-NBL1	1	1	1	1	0	1	0
chr1	19970358	19971590	358937	359109	promoter-TSS	NBL1	1	1	1	1	0	1	0
chr1	19971612	19971807	359109	359124	promoter-TSS	NBL1	0	1	1	1	0	1	0
chr1	19971821	19971923	359124	359136	promoter-TSS	NBL1	0	1	1	1	0	1	0
chr1	19986336	19986653	359440	359453	Intergenic	HTR6	0	0	0	0	0	1	1
chr1	19991164	19992161	359544	359654	promoter-TSS	HTR6	1	1	1	0	0	1	1
chr1	20002968	20003147	359853	359860	intron	HTR6	0	0	0	0	0	1	0
chr1	20117229	20117350	361456	361461	intron	TMCO4	0	0	0	0	0	0	0
chr1	20125895	20126996	361566	361659	promoter-TSS	TMCO4	1	1	1	1	0	1	1
chr1	20141610	20141839	361859	361866	promoter-TSS	RNF186	1	0	0	0	0	1	0
chr1	20208553	20209716	362663	362765	exon	OTUD3	1	1	1	1	0	1	1
chr1	20427468	20427649	364865	364872	Intergenic	PLA2G2D	0	0	0	0	0	1	1
chr1	20437378	20437502	364964	364969	Intergenic	PLA2G2D	0	0	0	0	0	1	0
chr1	20478535	20478817	365516	365526	Intergenic	PLA2G2F	0	0	0	0	0	1	0
chr1	20478836	20479138	365526	365544	Intergenic	PLA2G2F	0	0	0	0	0	1	1
chr1	20512449	20513182	366027	366073	intron	UBXN10	1	1	1	0	0	1	0
chr1	20539300	20539657	366399	366414	Intergenic	UBXN10	0	0	0	0	0	1	1
chr1	20539744	20539812	366414	366418	Intergenic	UBXN10	0	0	0	0	0	1	0
chr1	20577038	20577441	366817	366824	Intergenic	VWA5B1	0	0	0	1	0	1	0
chr1	20618052	20618540	367237	367258	intron	VWA5B1	1	0	0	0	0	1	0
chr1	20686129	20686171	368242	368246	TTS	LOC339505	0	0	0	0	0	1	0
chr1	20688468	20688512	368282	368286	exon	LOC339505	0	0	0	0	0	0	1
chr1	20692604	20693994	368334	368450	intron	LOC339505	0	1	1	0	0	1	1
chr1	20802771	20803253	369639	369667	Intergenic	CAMK2N1	0	0	0	0	0	1	0
chr1	20810667	20813455	369763	370048	exon	CAMK2N1	1	1	1	1	1	1	0
chr1	20820275	20820673	370154	370165	Intergenic	CAMK2N1	0	0	0	0	0	1	1
chr1	20834029	20834844	370363	370419	exon	MUL1	1	1	1	1	0	1	0
chr1	20834863	20834996	370419	370424	promoter-TSS	MUL1	1	1	1	1	0	1	0
chr1	20848494	20849146	370628	370639	Intergenic	MUL1	0	0	0	0	0	1	1
chr1	20858931	20858982	370758	370762	Intergenic	FAM43B	0	0	0	0	0	0	0
chr1	20878895	20879364	371030	371074	exon	FAM43B	1	1	1	0	0	1	0
chr1	20879365	20879483	371074	371089	exon	FAM43B	1	1	1	0	0	1	0
chr1	20879493	20880374	371089	371203	exon	FAM43B	1	1	0	0	0	1	0
chr1	20915410	20915636	371719	371727	promoter-TSS	CDA	1	0	0	0	0	1	0
chr1	20959812	20960812	372341	372437	exon	PINK1	1	1	1	1	0	1	1
chr1	20960867	20961230	372437	372446	intron	PINK1	1	0	1	0	0	1	0
chr1	20987148	20988493	372895	372974	exon	DDOST	1	1	1	0	0	1	1
chr1	21022940	21023584	373632	373673	intron	KIF17	0	1	1	1	0	1	1
chr1	21044121	21044703	374160	374243	promoter-TSS	KIF17	1	1	1	0	1	1	0
chr1	21058007	21058185	374561	374577	intron	SH2D5	1	1	1	0	0	1	0
chr1	21058198	21059793	374577	374720	exon	SH2D5	1	1	1	0	0	1	1
chr1	21059978	21060243	374720	374726	promoter-TSS	SH2D5	1	0	0	0	0	1	0
chr1	21111986	21114550	375343	375570	promoter-TSS	HP1BP3	1	1	1	1	0	1	0
chr1	21501370	21501751	379328	379335	promoter-TSS	EIF4G3	0	0	1	1	0	0	0
chr1	21501819	21503702	379335	379481	exon	EIF4G3	1	1	1	1	0	1	0
chr1	21503711	21503886	379481	379499	promoter-TSS	EIF4G3	1	1	1	1	0	1	0
chr1	21521726	21522013	379762	379769	Intergenic	EIF4G3	0	0	0	0	0	1	1
chr1	21616130	21616351	381451	381460	intron	ECE1	0	0	1	0	0	1	0
chr1	21616381	21617242	381460	381552	promoter-TSS	ECE1	0	1	1	1	1	1	0
chr1	21650936	21651558	382098	382111	intron	ECE1	0	0	0	1	0	1	0
chr1	21671190	21671509	382450	382473	intron	ECE1	1	1	1	1	0	1	0
chr1	21671570	21672819	382473	382599	promoter-TSS	ECE1	1	1	1	1	0	1	0
chr1	21766230	21767199	384220	384313	promoter-TSS	NBPF3	1	1	1	1	0	1	0
chr1	21767211	21767443	384313	384324	intron	NBPF3	1	1	1	1	0	1	0
chr1	21835396	21835921	385117	385166	promoter-TSS	ALPL	1	1	1	0	0	1	1
chr1	21901260	21901527	386368	386378	intron	ALPL	0	0	0	0	0	1	0
chr1	21913440	21913620	386622	386633	Intergenic	ALPL	0	0	0	0	0	1	0
chr1	21950195	21950435	387501	387510	intron	RAP1GAP	0	0	0	0	0	1	0
chr1	21958657	21958845	387653	387661	intron	RAP1GAP	0	0	0	0	0	1	0
chr1	21961091	21961208	387685	387692	intron	RAP1GAP	0	0	0	0	0	1	0
chr1	21978053	21978750	387945	388039	promoter-TSS	RAP1GAP	0	1	1	0	0	1	0
chr1	21985617	21986131	388140	388198	intron	RAP1GAP	0	1	0	0	0	1	1
chr1	21986173	21986481	388198	388205	intron	RAP1GAP	0	0	0	0	0	1	0
chr1	21995408	21996525	388354	388446	promoter-TSS	RAP1GAP	1	1	1	0	1	1	1
chr1	22108284	22110290	389883	390029	intron	USP48	1	1	1	1	0	1	1
chr1	22114783	22114934	390133	390140	Intergenic	USP48	0	0	0	0	0	1	0
chr1	22257680	22257850	393179	393188	intron	HSPG2	0	0	0	1	0	1	0
chr1	22260257	22260676	393223	393235	intron	HSPG2	0	0	0	1	0	1	0
chr1	22262458	22262892	393281	393290	intron	HSPG2	1	0	1	1	0	1	0
chr1	22263200	22263362	393299	393306	intron	HSPG2	1	0	1	1	0	1	0
chr1	22263376	22264346	393306	393436	promoter-TSS	HSPG2	1	0	1	1	0	1	0
chr1	22269572	22269633	393517	393522	Intergenic	HSPG2	0	0	0	0	0	0	0
chr1	22283783	22283979	393735	393742	Intergenic	CELA3B	0	0	0	0	0	1	0
chr1	22284000	22284156	393743	393748	Intergenic	CELA3B	0	0	0	0	0	1	0
chr1	22299174	22299213	393996	394000	Intergenic	CELA3B	0	0	0	0	0	0	0
chr1	22351603	22352717	394890	394943	intron	LINC00339	1	1	1	1	0	1	0
chr1	22352744	22352894	394943	394953	intron	LINC00339	0	0	1	1	0	1	0
chr1	22369628	22369677	395221	395225	Intergenic	CDC42	0	0	0	0	0	1	0
chr1	22378940	22380468	395363	395503	intron	CDC42	1	1	1	1	0	1	0
chr1	22458530	22458687	396530	396537	intron	WNT4	0	0	0	0	0	1	1
chr1	22463669	22463865	396617	396623	intron	WNT4	0	0	0	1	0	0	0
chr1	22468584	22470252	396712	396924	exon	WNT4	1	1	1	1	0	1	1
chr1	22470290	22470408	396924	396932	promoter-TSS	WNT4	1	0	1	0	0	1	0
chr1	22498558	22498874	397357	397366	Intergenic	WNT4	0	0	0	0	0	1	0
chr1	22511880	22511964	397542	397549	Intergenic	WNT4	0	0	0	0	0	1	0
chr1	22555207	22555248	398158	398162	Intergenic	WNT4	0	0	0	0	0	1	0
chr1	22565981	22566218	398324	398333	Intergenic	WNT4	0	0	0	0	0	1	0
chr1	22602401	22602685	398968	398977	Intergenic	WNT4	0	0	0	0	0	1	1
chr1	22668568	22668874	399796	399816	Intergenic	ZBTB40	0	1	0	0	0	1	0
chr1	22677929	22678106	400006	400015	Intergenic	ZBTB40	0	0	0	0	0	1	0
chr1	22740766	22741091	400816	400824	Intergenic	ZBTB40	0	0	0	0	0	1	0
chr1	22743133	22743386	400851	400861	Intergenic	ZBTB40	0	0	0	0	0	1	1
chr1	22746944	22747242	400908	400915	Intergenic	ZBTB40	0	0	0	0	0	1	1
chr1	22778237	22779350	401288	401366	intron	ZBTB40	1	1	1	1	0	1	0
chr1	22889674	22890524	402764	402887	exon,promoter-TSS	EPHA8	1	1	1	0	0	0	0
chr1	22944732	22944986	404001	404010	Intergenic	C1QA	0	0	0	0	0	0	0
chr1	22968539	22968814	404383	404395	Intergenic	C1QC	0	0	0	0	0	1	1
chr1	22997199	22997218	404778	404782	Intergenic	C1QB	0	0	0	0	0	0	0
chr1	23036596	23038399	405321	405533	exon,promoter-TSS	EPHB2	1	1	1	0	1	1	0
chr1	23038430	23038584	405533	405541	intron	EPHB2	0	0	1	0	0	1	0
chr1	23076838	23077287	406084	406090	intron	EPHB2	0	0	0	1	0	1	0
chr1	23077723	23077811	406090	406095	intron	EPHB2	0	0	0	0	0	1	0
chr1	23155546	23155660	407180	407185	intron	EPHB2	0	0	0	1	0	1	0
chr1	23176394	23176465	407454	407458	intron	EPHB2	0	0	0	0	0	1	0
chr1	23203364	23203640	407849	407860	intron	EPHB2	0	0	0	0	0	1	0
chr1	23205262	23205405	407877	407885	intron	EPHB2	0	0	0	0	0	1	0
chr1	23242970	23243219	408419	408430	Intergenic	MIR4253	0	0	0	0	0	1	0
chr1	23279715	23279872	408872	408896	Intergenic	LOC729059	0	1	0	0	0	1	0
chr1	23290719	23290960	409130	409140	Intergenic	LOC729059	0	0	0	0	0	1	1
chr1	23337366	23337643	409623	409634	exon,intron	LOC729059	0	0	0	0	0	1	0
chr1	23345495	23347011	409754	409882	exon,promoter-TSS	KDM1A	1	1	1	1	0	1	1
chr1	23376504	23377009	410131	410139	exon,intron	KDM1A	0	0	0	0	0	1	0
chr1	23494059	23495528	411294	411431	intron	LUZP1	1	0	1	1	0	1	0
chr1	23503954	23504540	411530	411583	Intergenic	LUZP1	0	1	1	1	0	1	1
chr1	23504552	23504633	411583	411591	Intergenic	LUZP1	0	1	1	1	0	1	0
chr1	23511192	23511348	411689	411695	Intergenic	HTR1D	0	0	0	0	0	1	1
chr1	23543248	23544237	412124	412241	Intergenic	HTR1D	0	1	1	0	0	1	1
chr1	23551638	23551894	412345	412352	Intergenic	HTR1D	0	0	0	0	0	1	0
chr1	23669653	23671668	413788	413944	intron	HNRNPR	1	1	1	1	0	1	1
chr1	23693576	23694011	414280	414287	exon,intron	ZNF436	0	0	0	1	0	0	0
chr1	23694411	23696308	414298	414425	promoter-TSS	ZNF436	1	1	1	1	0	1	1
chr1	23703729	23703795	414529	414534	Intergenic	C1orf213	0	0	0	1	0	1	0
chr1	23703928	23704232	414534	414540	Intergenic	C1orf213	0	0	0	1	0	1	0
chr1	23730434	23730782	414912	414925	intron	TCEA3	0	0	0	0	0	1	1
chr1	23748878	23749154	415152	415163	intron	TCEA3	0	0	0	1	0	1	0
chr1	23750356	23750609	415183	415207	intron	TCEA3	1	1	1	0	0	1	0
chr1	23750636	23751596	415207	415297	intron,promoter-TSS	TCEA3	1	1	1	1	0	1	0
chr1	23751610	23751786	415297	415307	promoter-TSS	TCEA3	1	1	1	1	0	1	0
chr1	23809894	23811355	416086	416218	exon	ASAP3	1	1	1	1	0	1	1
chr1	23854832	23855150	416890	416898	intron	E2F2	0	0	0	0	0	1	0
chr1	23857012	23858089	416910	417018	exon	E2F2	1	1	1	0	0	1	1
chr1	23866315	23866686	417133	417146	Intergenic	E2F2	0	0	0	0	1	1	1
chr1	23880945	23881863	417409	417494	Intergenic	ID3	0	1	1	1	0	1	1
chr1	23884843	23885237	417533	417561	intron	ID3	0	1	1	1	0	1	0
chr1	23885342	23886410	417561	417631	exon	ID3	1	1	1	1	0	1	0
chr1	23888903	23889099	417654	417671	Intergenic	ID3	0	0	0	0	0	1	0
chr1	23894504	23895064	417771	417837	Intergenic	ID3	0	1	1	1	0	1	0
chr1	23945942	23946444	418492	418543	Intergenic	MDS2	0	1	1	0	0	1	0
chr1	23953522	23953786	418635	418642	promoter-TSS	MDS2	1	0	0	0	0	1	0
chr1	23953924	23954182	418642	418649	intron	MDS2	1	0	0	0	0	1	0
chr1	23961505	23961788	418768	418775	intron	MDS2	0	0	1	1	0	1	1
chr1	23963929	23964276	418819	418835	intron	MDS2	0	0	0	0	0	1	1
chr1	24018001	24018997	419661	419715	intron	RPL11	1	1	1	1	0	1	1
chr1	24053853	24054119	420221	420228	Intergenic	TCEB3	0	0	0	1	0	1	1
chr1	24069431	24069525	420445	420451	promoter-TSS	TCEB3	1	0	1	1	0	1	0
chr1	24069537	24071068	420451	420607	intron	TCEB3	1	1	1	1	0	1	0
chr1	24071099	24071424	420609	420617	intron	TCEB3	0	0	1	0	0	0	0
chr1	24098747	24098942	420988	420996	exon	LOC100506963	0	0	0	0	0	1	1
chr1	24104336	24105595	421072	421176	promoter-TSS	PITHD1	1	1	1	1	0	1	0
chr1	24117315	24118565	421350	421412	intron	LYPLA2	1	1	1	1	0	1	0
chr1	24125951	24126049	421556	421561	promoter-TSS	GALE	0	0	0	1	0	1	0
chr1	24126076	24126372	421561	421570	promoter-TSS	GALE	1	0	1	1	0	1	0
chr1	24126380	24127918	421570	421694	promoter-TSS	GALE	1	1	1	1	0	1	0
chr1	24128032	24128067	421702	421707	promoter-TSS	GALE	1	0	1	0	0	1	0
chr1	24151176	24151419	422011	422019	intron	HMGCL	1	0	1	0	0	1	0
chr1	24151477	24152207	422019	422063	intron	HMGCL	1	0	1	1	0	1	0
chr1	24164881	24165259	422237	422259	Intergenic	HMGCL	0	0	1	0	0	1	0
chr1	24194209	24195111	422708	422799	exon	FUCA1	1	1	1	0	0	1	1
chr1	24229215	24229320	423311	423327	intron	CNR2	0	1	1	0	0	1	0
chr1	24229334	24229683	423327	423377	intron	CNR2	0	1	1	0	0	1	0
chr1	24278420	24278579	424158	424164	Intergenic	PNRC2	0	0	0	0	0	1	0
chr1	24285538	24287495	424279	424406	promoter-TSS	PNRC2	1	1	1	1	0	1	1
chr1	24305498	24307154	424549	424652	intron	SRSF10	1	1	1	1	0	1	1
chr1	24345233	24345277	425266	425271	Intergenic	SRSF10	0	0	0	1	0	1	0
chr1	24345845	24345921	425276	425281	Intergenic	SRSF10	0	0	0	1	0	1	0
chr1	24397460	24397655	426004	426013	intron	MYOM3	0	0	0	0	0	1	1
chr1	24416868	24416956	426318	426325	intron	MYOM3	0	0	0	0	0	1	0
chr1	24437789	24437971	426714	426724	intron	MYOM3	1	0	0	0	0	1	0
chr1	24438862	24438942	426747	426754	promoter-TSS	MYOM3	1	0	0	0	0	1	0
chr1	24439003	24439288	426755	426762	promoter-TSS	MYOM3	1	0	0	0	0	1	1
chr1	24447046	24447200	426875	426883	exon	IL22RA1	0	0	0	0	0	1	0
chr1	24469443	24469907	427161	427174	promoter-TSS	IL22RA1	1	0	1	0	0	1	0
chr1	24476800	24476828	427289	427294	Intergenic	IL22RA1	0	0	0	0	0	1	0
chr1	24477041	24477479	427298	427318	Intergenic	IL22RA1	0	0	0	0	0	1	1
chr1	24513504	24514308	427801	427878	promoter-TSS	IFNLR1	1	1	1	1	0	1	0
chr1	24514362	24514477	427878	427888	promoter-TSS	IFNLR1	1	1	1	0	0	1	0
chr1	24525787	24526122	428069	428077	promoter-TSS	LOC284632	1	0	0	0	0	0	1
chr1	24530094	24530194	428140	428146	intron	LOC284632	0	0	0	0	0	1	0
chr1	24563255	24563308	428585	428589	Intergenic	LOC284632	0	0	0	0	0	1	0
chr1	24563511	24563562	428589	428593	Intergenic	LOC284632	0	0	0	0	0	1	0
chr1	24611871	24612379	429125	429140	Intergenic	GRHL3	0	0	0	1	0	1	0
chr1	24645397	24646192	429541	429562	promoter-TSS	GRHL3	1	0	0	0	0	1	0
chr1	24648213	24648247	429583	429587	intron	GRHL3	0	1	1	0	0	1	0
chr1	24648278	24648351	429587	429594	intron	GRHL3	0	1	1	0	0	1	0
chr1	24648370	24648643	429594	429625	intron	GRHL3	0	1	1	1	0	1	0
chr1	24648678	24648957	429625	429652	promoter-TSS	GRHL3	0	1	1	1	0	1	0
chr1	24648976	24649105	429652	429665	promoter-TSS	GRHL3	0	1	1	1	0	1	0
chr1	24649110	24649258	429665	429674	promoter-TSS	GRHL3	0	0	1	1	0	1	0
chr1	24649292	24649399	429674	429680	promoter-TSS	GRHL3	0	0	1	0	0	0	0
chr1	24701367	24701746	430416	430425	intron	STPG1	0	0	0	0	0	1	0
chr1	24717825	24718043	430621	430630	intron	STPG1	0	0	0	0	0	1	1
chr1	24718430	24718539	430634	430639	exon	STPG1	0	0	0	1	0	1	0
chr1	24739736	24740398	430791	430837	intron	STPG1	0	1	1	0	0	1	0
chr1	24741850	24742922	430895	430947	promoter-TSS	STPG1	1	1	1	0	0	1	1
chr1	24742956	24743152	430947	430957	intron	NIPAL3	1	1	1	0	0	0	0
chr1	24828397	24828608	431991	431999	promoter-TSS	RCAN3	1	0	1	1	1	1	0
chr1	24828625	24829956	431999	432131	promoter-TSS	RCAN3	1	1	1	1	0	1	0
chr1	24829987	24830236	432131	432141	intron	RCAN3	0	0	1	0	0	1	0
chr1	24867048	24867201	432653	432658	Intergenic	NCMAP	0	0	0	0	0	1	0
chr1	24882199	24882912	432849	432908	intron,promoter-TSS	NCMAP	1	0	1	0	0	1	0
chr1	24885664	24885727	432956	432960	intron	NCMAP	0	0	0	0	0	1	0
chr1	24968682	24970894	434151	434329	intron,promoter-TSS	SRRM1	1	1	1	1	0	1	1
chr1	25032016	25032383	435190	435198	Intergenic	CLIC4	0	0	0	0	0	1	0
chr1	25049248	25049351	435494	435499	Intergenic	CLIC4	0	0	0	0	0	1	0
chr1	25071173	25072699	435882	436037	exon	CLIC4	1	1	1	1	0	1	1
chr1	25072747	25073007	436037	436044	intron	CLIC4	1	0	1	1	0	0	0
chr1	25174407	25175282	437346	437429	Intergenic	RUNX3	0	1	1	1	0	1	1
chr1	25175286	25175497	437429	437439	Intergenic	RUNX3	0	1	1	0	0	1	0
chr1	25188784	25188945	437634	437641	Intergenic	RUNX3	0	0	0	0	0	1	0
chr1	25189140	25189182	437643	437647	Intergenic	RUNX3	0	0	0	0	0	1	0
chr1	25255948	25257297	438824	439004	exon	RUNX3	0	1	1	1	0	1	1
chr1	25258546	25258655	439107	439115	intron	RUNX3	0	1	1	0	0	0	0
chr1	25258739	25259055	439117	439152	intron	RUNX3	0	1	1	0	0	1	1
chr1	25297050	25297159	439799	439806	Intergenic	RUNX3	0	0	0	0	0	1	0
chr1	25333415	25333785	440309	440319	Intergenic	RUNX3	0	0	0	0	0	1	0
chr1	25428096	25428288	441644	441651	Intergenic	SYF2	0	0	0	0	0	1	1
chr1	25521118	25521280	442845	442854	Intergenic	SYF2	0	0	0	0	0	1	0
chr1	25558507	25559744	443436	443501	promoter-TSS	SYF2	1	1	1	1	0	1	0
chr1	25566206	25566754	443611	443651	Intergenic	SYF2	0	1	1	1	0	1	1
chr1	25572636	25574639	443728	443901	intron	C1orf63	1	1	1	1	0	1	1
chr1	25592964	25594728	444167	444271	Intergenic	RHD	0	1	1	1	0	1	0
chr1	25663114	25666077	445182	445352	promoter-TSS	TMEM50A	1	1	1	1	0	1	1
chr1	25756378	25758377	446494	446692	promoter-TSS	TMEM57	1	1	1	1	0	1	0
chr1	25810674	25810801	447156	447166	exon	TMEM57	0	0	0	0	0	1	0
chr1	25833214	25833242	447406	447411	Intergenic	LDLRAP1	0	0	0	0	0	1	0
chr1	25833370	25833398	447416	447420	Intergenic	LDLRAP1	0	0	0	0	0	0	0
chr1	25833404	25833441	447420	447424	Intergenic	LDLRAP1	0	0	0	0	0	0	0
chr1	25833446	25833569	447424	447431	Intergenic	LDLRAP1	0	0	0	0	0	0	0
chr1	25869900	25870829	447966	448074	intron	LDLRAP1	1	1	1	1	0	1	0
chr1	25870836	25871030	448074	448086	intron	LDLRAP1	1	1	1	0	0	1	0
chr1	25895156	25895220	448439	448444	exon	LDLRAP1	0	0	0	1	0	1	0
chr1	25895652	25895720	448459	448463	TTS	LDLRAP1	0	0	0	1	0	1	0
chr1	25899335	25899498	448528	448535	Intergenic	LDLRAP1	0	0	0	0	0	1	1
chr1	25900135	25900196	448546	448551	Intergenic	LDLRAP1	0	0	0	0	0	1	0
chr1	25935134	25935351	449173	449181	Intergenic	MAN1C1	0	0	0	0	0	1	1
chr1	25941873	25941936	449229	449233	Intergenic	MAN1C1	0	0	0	0	0	0	0
chr1	25942436	25942569	449238	449247	Intergenic	MAN1C1	0	0	1	1	0	1	0
chr1	25942594	25944330	449247	449478	promoter-TSS	MAN1C1	1	1	1	1	0	1	1
chr1	26093380	26093495	451495	451501	intron	MAN1C1	0	0	0	0	0	1	0
chr1	26123439	26123750	451991	452009	Intergenic	SEPN1	0	0	0	0	0	1	1
chr1	26126385	26127186	452048	452141	promoter-TSS	SEPN1	1	0	1	1	0	1	0
chr1	26137438	26137672	452334	452345	intron	SEPN1	0	0	0	0	0	1	1
chr1	26146123	26147460	452492	452620	promoter-TSS	MTFR1L	1	1	1	1	0	1	0
chr1	26185596	26186348	453032	453103	promoter-TSS	AUNIP	1	1	1	1	0	1	0
chr1	26201570	26202516	453346	453439	Intergenic	PAQR7	0	1	1	1	0	1	1
chr1	26217081	26217269	453658	453666	intron	STMN1	0	0	0	0	0	1	0
chr1	26221884	26222108	453738	453745	intron	STMN1	0	0	0	0	0	1	1
chr1	26231321	26231456	453837	453842	intron	STMN1	0	0	1	0	0	0	1
chr1	26231540	26233228	453842	453983	TTS	MIR3917	1	1	1	0	1	1	1
chr1	26233244	26233543	453983	454002	promoter-TSS	STMN1	1	1	1	0	1	1	0
chr1	26249052	26249787	454232	454293	Intergenic	MIR3917	0	1	1	1	0	1	0
chr1	26249805	26250269	454293	454307	Intergenic	MIR3917	0	0	1	1	0	1	0
chr1	26250286	26250351	454307	454312	Intergenic	MIR3917	0	0	0	0	0	0	0
chr1	26323743	26324121	455209	455218	intron	PAFAH2	1	0	1	1	0	1	0
chr1	26324188	26325178	455218	455268	intron	PAFAH2	1	1	1	1	0	1	1
chr1	26361594	26362812	455785	455876	exon	EXTL1	0	1	1	1	0	1	1
chr1	26362827	26362976	455876	455884	TTS	EXTL1	0	0	0	0	0	1	0
chr1	26372102	26372975	456026	456124	promoter-TSS	SLC30A2	1	1	1	0	0	1	0
chr1	26420230	26420298	456751	456755	Intergenic	PDIK1L	0	0	0	0	0	1	0
chr1	26437214	26439132	456991	457183	promoter-TSS	PDIK1L	1	1	1	1	1	1	1
chr1	26471680	26471849	457590	457598	Intergenic	FAM110D	0	0	0	0	0	1	1
chr1	26487894	26487938	457832	457837	exon	FAM110D	0	1	1	0	0	1	0
chr1	26487950	26488111	457837	457852	exon	FAM110D	0	1	1	0	0	1	0
chr1	26488129	26488872	457852	457940	exon	FAM110D	0	1	1	0	0	1	1
chr1	26490523	26490596	458010	458017	Intergenic	FAM110D	0	1	1	0	0	0	0
chr1	26490687	26491103	458021	458075	Intergenic	FAM110D	0	1	1	0	0	1	1
chr1	26496180	26496824	458150	458224	exon	ZNF593	1	1	1	0	0	1	1
chr1	26503776	26503989	458376	458390	promoter-TSS	CNKSR1	1	0	0	0	0	1	0
chr1	26504406	26504549	458401	458408	intron	CNKSR1	1	0	0	0	0	1	0
chr1	26545542	26545719	459015	459022	Intergenic	CEP85	0	0	0	0	0	0	0
chr1	26551706	26552329	459142	459180	Intergenic	CEP85	0	1	1	0	0	1	0
chr1	26560303	26561475	459296	459395	intron	CEP85	1	1	1	1	0	1	1
chr1	26561517	26561714	459395	459403	intron	CEP85	1	0	1	1	0	0	1
chr1	26605885	26606111	459952	459958	promoter-TSS	SH3BGRL3	1	0	1	1	0	1	1
chr1	26606222	26607054	459958	460033	exon	SH3BGRL3	1	1	1	1	0	1	1
chr1	26611241	26611493	460113	460125	intron	UBXN11	0	0	0	0	0	1	0
chr1	26632539	26633535	460476	460526	intron	UBXN11	0	1	1	0	0	1	0
chr1	26647932	26648328	460761	460772	TTS	AIM1L	0	0	0	0	0	1	1
chr1	26654658	26654766	460868	460873	exon	AIM1L	0	0	0	0	0	1	0
chr1	26662486	26663392	460993	461068	intron	AIM1L	0	1	1	0	0	1	0
chr1	26680523	26680822	461338	461351	promoter-TSS	AIM1L	1	0	0	0	0	1	0
chr1	26684068	26684126	461397	461401	Intergenic	AIM1L	0	0	0	0	0	1	0
chr1	26690442	26690579	461576	461589	intron	ZNF683	0	0	0	0	0	1	1
chr1	26735079	26735551	462197	462212	Intergenic	LIN28A	0	0	0	0	0	1	0
chr1	26735884	26737273	462223	462253	intron,promoter-TSS	LIN28A	1	1	0	0	0	0	0
chr1	26737711	26738044	462282	462316	exon	LIN28A	1	1	0	0	0	0	0
chr1	26743525	26743853	462388	462396	intron	LIN28A	0	0	0	0	0	1	1
chr1	26758348	26759225	462595	462649	promoter-TSS	DHDDS	1	1	1	1	0	1	0
chr1	26797816	26798178	463113	463129	promoter-TSS	HMGN2	1	0	1	0	0	1	0
chr1	26798222	26799880	463129	463302	exon	HMGN2	1	1	1	1	0	1	0
chr1	26826639	26827302	463679	463745	Intergenic	HMGN2	0	1	1	1	0	1	1
chr1	26827314	26828232	463746	463810	Intergenic	RPS6KA1	0	1	1	1	0	1	0
chr1	26855926	26856802	464276	464380	exon	RPS6KA1	1	1	1	0	0	1	0
chr1	26856881	26857063	464380	464386	intron	RPS6KA1	1	0	1	0	1	1	0
chr1	26857642	26857994	464389	464398	intron	RPS6KA1	0	0	0	1	0	1	1
chr1	26858197	26858489	464401	464410	intron	RPS6KA1	0	0	0	1	0	1	0
chr1	26868603	26869005	464540	464551	intron	RPS6KA1	0	0	0	1	0	1	1
chr1	26945964	26946165	465670	465678	Intergenic	MIR1976	0	0	1	1	0	0	0
chr1	26946384	26948272	465678	465823	Intergenic	MIR1976	0	1	1	1	0	1	1
chr1	26948358	26948482	465823	465831	Intergenic	MIR1976	0	0	1	1	0	0	0
chr1	27003873	27004388	466730	466738	Intergenic	ARID1A	0	0	0	0	0	1	1
chr1	27018729	27020182	466906	466972	Intergenic	ARID1A	0	0	1	1	0	1	1
chr1	27021676	27024896	466983	467282	exon,promoter-TSS	ARID1A	1	1	1	1	0	1	0
chr1	27050017	27050492	467550	467563	intron	ARID1A	0	0	0	0	0	1	1
chr1	27113321	27113723	468294	468302	promoter-TSS	PIGV	1	0	1	1	0	1	0
chr1	27113738	27115927	468302	468408	exon,promoter-TSS	PIGV	1	1	1	1	0	1	1
chr1	27152775	27153855	469170	469292	exon	ZDHHC18	1	1	1	1	0	1	1
chr1	27189567	27190235	469788	469823	exon,promoter-TSS	SFN	1	1	1	1	0	1	1
chr1	27190246	27190396	469823	469831	exon	SFN	1	0	1	1	0	1	0
chr1	27190399	27190684	469831	469844	exon	SFN	1	0	1	1	0	1	0
chr1	27190693	27190878	469844	469852	exon	SFN	0	0	1	1	0	1	0
chr1	27190973	27192101	469852	469939	TTS	SFN	0	1	1	1	0	1	0
chr1	27216074	27216222	470354	470363	TTS	GPATCH3	1	1	1	1	0	1	0
chr1	27216224	27217160	470363	470455	TTS	GPATCH3	1	1	1	1	0	1	0
chr1	27226449	27227274	470596	470647	promoter-TSS	GPATCH3	1	1	1	1	0	1	0
chr1	27247926	27248874	470947	471033	exon	NUDC	1	1	1	1	0	1	0
chr1	27285988	27286166	471658	471668	intron	C1orf172	1	1	1	0	1	1	0
chr1	27286198	27287065	471668	471753	intron	C1orf172	1	1	1	0	1	1	1
chr1	27297389	27297448	471892	471897	Intergenic	C1orf172	0	0	0	0	0	1	0
chr1	27319420	27319674	472240	472258	exon,promoter-TSS	TRNP1	1	0	0	0	0	0	0
chr1	27319743	27321198	472258	472414	exon	TRNP1	1	1	1	1	1	1	0
chr1	27321237	27321424	472414	472423	intron	TRNP1	0	0	1	1	0	1	0
chr1	27324030	27324472	472455	472466	intron	TRNP1	0	0	0	0	0	1	1
chr1	27334888	27334988	472662	472667	intron	FAM46B	0	0	0	0	0	1	0
chr1	27337585	27337671	472692	472700	intron	FAM46B	0	0	0	0	0	1	0
chr1	27339174	27339911	472749	472796	promoter-TSS	FAM46B	1	1	1	0	0	1	0
chr1	27353626	27353790	473021	473028	Intergenic	FAM46B	0	0	0	0	0	1	0
chr1	27358085	27358442	473132	473157	Intergenic	FAM46B	0	0	1	0	0	1	0
chr1	27371160	27371398	473382	473390	Intergenic	FAM46B	0	0	0	0	0	1	1
chr1	27372442	27372680	473407	473416	Intergenic	FAM46B	0	0	0	0	0	1	1
chr1	27397489	27397637	473967	473972	Intergenic	FAM46B	0	0	0	0	0	1	0
chr1	27470872	27470995	475072	475077	intron	SLC9A1	0	0	0	0	0	1	0
chr1	27481275	27482044	475196	475250	promoter-TSS	SLC9A1	1	1	1	1	0	1	1
chr1	27560706	27562473	476485	476607	intron	WDTC1	1	1	1	1	1	1	0
chr1	27648255	27649584	477712	477789	intron	TMEM222	1	1	1	1	0	1	0
chr1	27668325	27668817	478124	478143	promoter-TSS	SYTL1	1	0	1	1	0	1	0
chr1	27668921	27669133	478143	478149	intron	SYTL1	1	0	1	1	0	1	0
chr1	27669245	27669394	478149	478158	intron	SYTL1	1	0	1	1	0	1	0
chr1	27669462	27669521	478158	478162	intron	SYTL1	1	0	1	0	0	1	0
chr1	27669560	27669712	478162	478171	intron	SYTL1	0	0	1	1	0	1	0
chr1	27669729	27670330	478171	478184	intron	SYTL1	0	0	1	1	0	1	0
chr1	27675684	27675863	478293	478302	intron	SYTL1	0	0	1	1	0	1	0
chr1	27683127	27683156	478590	478594	exon	MAP3K6	0	0	0	0	0	1	0
chr1	27683351	27683558	478602	478617	exon	MAP3K6	0	1	0	0	0	1	0
chr1	27683809	27683898	478627	478632	intron	MAP3K6	0	0	0	1	0	1	0
chr1	27684060	27684285	478642	478656	intron	MAP3K6	0	0	0	1	0	1	1
chr1	27691978	27693389	478888	479007	intron	MAP3K6	1	1	1	1	0	1	1
chr1	27693398	27693688	479007	479021	promoter-TSS	MAP3K6	1	0	1	1	0	1	0
chr1	27717973	27718278	479431	479439	Intergenic	GPR3	1	0	0	0	0	1	1
chr1	27718785	27719407	479451	479522	promoter-TSS	GPR3	1	1	1	0	0	1	1
chr1	27721889	27722247	479576	479586	exon	GPR3	0	0	0	0	0	1	1
chr1	27728956	27729183	479696	479703	Intergenic	GPR3	0	0	0	1	0	1	1
chr1	27744942	27745368	479902	479910	intron	WASF2	0	0	0	1	0	1	0
chr1	27815697	27817170	480850	480933	intron	WASF2	1	1	1	1	0	1	0
chr1	27830983	27831329	481203	481216	Intergenic	WASF2	0	0	0	1	0	1	0
chr1	27844894	27845179	481427	481434	Intergenic	WASF2	0	0	0	1	0	1	0
chr1	27848871	27849043	481506	481512	Intergenic	WASF2	0	0	0	0	0	1	0
chr1	27849092	27849178	481512	481519	Intergenic	WASF2	0	0	1	1	0	1	0
chr1	27849218	27849348	481519	481526	Intergenic	WASF2	0	0	1	1	0	1	0
chr1	27849370	27849624	481526	481536	Intergenic	WASF2	0	0	1	1	0	1	0
chr1	27854408	27855015	481631	481687	Intergenic	WASF2	0	1	1	1	0	1	0
chr1	27855041	27855172	481687	481697	Intergenic	WASF2	0	0	1	1	0	1	0
chr1	27855201	27855650	481697	481708	Intergenic	WASF2	0	0	1	1	0	1	0
chr1	27869000	27869135	481938	481944	intron	AHDC1	0	0	0	1	0	1	0
chr1	27894928	27895467	482563	482621	intron	AHDC1	0	1	1	1	0	1	1
chr1	27901990	27902740	482740	482830	intron	AHDC1	0	1	1	1	0	1	1
chr1	27928352	27928843	483157	483179	intron	AHDC1	0	0	1	1	0	1	0
chr1	27928885	27931098	483179	483352	exon	AHDC1	1	1	1	1	0	1	1
chr1	27932966	27933191	483385	483392	Intergenic	AHDC1	0	0	0	0	0	0	1
chr1	27952169	27952279	483691	483697	intron	FGR	0	0	0	0	0	1	0
chr1	27960586	27961083	483808	483868	intron	FGR	1	1	1	1	0	1	0
chr1	27986288	27986808	484274	484343	Intergenic	IFI6	0	1	1	1	0	1	0
chr1	27995745	27996107	484522	484548	intron	IFI6	0	0	1	0	0	1	1
chr1	27998666	27998989	484576	484586	promoter-TSS	IFI6	1	0	1	1	0	1	1
chr1	28013129	28013387	484738	484750	Intergenic	IFI6	0	0	0	0	0	1	0
chr1	28052045	28053243	485172	485285	exon	FAM76A	1	1	1	1	0	1	1
chr1	28099332	28100479	485818	485882	exon	STX12	1	1	1	1	0	1	0
chr1	28156880	28157888	486525	486597	promoter-TSS	PPP1R8	1	1	1	1	0	1	0
chr1	28198825	28199526	487397	487463	exon	THEMIS2	1	1	1	0	0	1	0
chr1	28240465	28241426	488143	488217	exon,intron	RPA2	1	1	1	1	0	1	0
chr1	28261307	28262081	488510	488528	exon	SMPDL3B	1	0	0	0	0	1	0
chr1	28285949	28286923	488879	488969	promoter-TSS	XKR8	1	1	1	1	0	1	1
chr1	28414147	28414354	490186	490194	intron	EYA3	1	0	1	0	1	1	0
chr1	28414367	28415626	490194	490254	intron	EYA3	1	1	1	1	0	1	1
chr1	28523768	28523851	491844	491848	Intergenic	PTAFR	0	0	0	0	0	1	0
chr1	28523950	28524054	491850	491855	Intergenic	PTAFR	0	0	0	0	0	0	0
chr1	28558972	28559671	492324	492367	intron	DNAJC8	1	1	1	1	0	1	0
chr1	28562181	28563350	492445	492523	exon	ATPIF1	1	1	1	1	0	1	0
chr1	28573555	28574090	492680	492714	Intergenic	ATPIF1	0	1	1	0	0	1	0
chr1	28575067	28575480	492728	492737	Intergenic	SESN2	0	0	0	0	0	1	1
chr1	28578228	28578249	492771	492775	Intergenic	SESN2	0	0	0	0	0	0	0
chr1	28585702	28587062	492911	493040	exon	SESN2	1	1	1	1	0	1	0
chr1	28587099	28587271	493040	493054	exon,intron	SESN2	0	1	1	1	0	1	0
chr1	28655348	28655987	494133	494175	exon	MED18	1	1	1	1	0	1	0
chr1	28656017	28656190	494175	494187	intron	MED18	1	0	1	1	0	1	0
chr1	28696042	28697169	494909	494989	intron	PHACTR4	1	1	1	1	0	1	1
chr1	28831745	28831987	496727	496736	promoter-TSS	RCC1	1	0	1	0	0	1	0
chr1	28831992	28833200	496736	496801	intron,promoter-TSS	RCC1	1	0	1	1	0	1	0
chr1	28833282	28834003	496801	496831	intron	SNHG3	1	0	1	0	0	0	0
chr1	28844357	28845512	497002	497114	intron	RCC1	0	1	1	0	0	1	1
chr1	28879039	28880318	497837	497923	intron	TRNAU1AP	1	1	1	1	0	1	0
chr1	28907315	28907805	498428	498445	promoter-TSS	SNORA16A	1	0	1	1	0	1	1
chr1	28907833	28908959	498445	498537	promoter-TSS	SNORA16A	1	1	1	1	0	1	1
chr1	28909005	28909633	498537	498565	promoter-TSS	SNHG12	1	0	1	0	0	0	0
chr1	28918676	28919332	498743	498816	promoter-TSS	RAB42	1	1	1	0	0	1	0
chr1	28968760	28970391	499629	499709	promoter-TSS	TAF12	1	1	1	1	0	1	1
chr1	28970419	28970550	499709	499721	promoter-TSS	TAF12	1	0	1	0	0	1	0
chr1	28974334	28974365	499799	499803	promoter-TSS	RNU11	1	0	0	0	0	0	0
chr1	28974614	28975629	499808	499847	promoter-TSS	RNU11	1	0	1	1	0	1	1
chr1	28975648	28975795	499847	499858	TTS	RNU11	1	0	0	1	0	1	1
chr1	28995064	28996177	500239	500354	intron	GMEB1	1	0	1	1	0	1	1
chr1	29062924	29064610	501593	501742	intron	YTHDF2	1	1	1	1	0	1	1
chr1	29101688	29101991	502260	502283	Intergenic	OPRD1	0	1	1	1	0	1	0
chr1	29102007	29102154	502283	502292	Intergenic	OPRD1	0	1	1	1	0	1	0
chr1	29102210	29102312	502292	502298	Intergenic	OPRD1	0	0	1	0	0	1	0
chr1	29111481	29112137	502480	502501	Intergenic	OPRD1	0	0	0	0	0	1	1
chr1	29138502	29139182	502866	502970	exon	OPRD1	1	1	0	0	1	0	0
chr1	29203776	29204046	504069	504078	Intergenic	EPB41	0	0	0	0	0	1	1
chr1	29208642	29208873	504168	504175	Intergenic	EPB41	0	0	0	0	0	1	1
chr1	29213334	29214430	504239	504325	intron	EPB41	1	1	1	0	0	1	0
chr1	29240705	29241695	504677	504788	intron	EPB41	0	1	1	1	0	1	0
chr1	29241725	29241922	504788	504801	intron	EPB41	0	1	1	0	0	1	0
chr1	29448087	29448365	507170	507214	exon,intron	TMEM200B	0	1	1	1	1	0	0
chr1	29448394	29448924	507214	507275	intron	TMEM200B	0	1	1	1	0	0	0
chr1	29448947	29449317	507275	507313	promoter-TSS	TMEM200B	0	1	1	1	0	1	0
chr1	29449331	29449514	507313	507333	promoter-TSS	TMEM200B	1	1	1	1	0	1	0
chr1	29449832	29450237	507356	507390	intron,promoter-TSS	TMEM200B	1	1	1	1	0	1	0
chr1	29450248	29451601	507390	507524	promoter-TSS	TMEM200B	1	1	1	1	0	1	0
chr1	29507084	29508889	508526	508665	intron	SRSF4	1	1	1	1	0	1	1
chr1	29508990	29509080	508665	508669	promoter-TSS	SRSF4	1	0	1	1	0	0	0
chr1	29529454	29529639	508998	509004	intron	MECR	0	0	0	0	0	1	1
chr1	29557059	29557675	509378	509428	promoter-TSS	MECR	1	1	1	0	0	1	1
chr1	29562572	29562626	509481	509485	promoter-TSS	PTPRU	1	0	0	0	0	0	0
chr1	29562746	29564646	509490	509714	intron	PTPRU	1	1	1	1	0	1	1
chr1	29564656	29565057	509714	509762	intron	PTPRU	0	1	1	1	0	1	0
chr1	30182102	30182417	514973	514979	Intergenic	PTPRU	0	0	0	0	1	1	0
chr1	30265829	30266207	515726	515735	Intergenic	PTPRU	0	0	0	0	0	1	1
chr1	30324713	30324786	516379	516385	Intergenic	PTPRU	0	0	0	0	0	1	0
chr1	30507699	30507858	518070	518076	Intergenic	MATN1-AS1	0	0	0	0	0	1	0
chr1	30561842	30562072	518635	518642	Intergenic	MATN1-AS1	0	0	0	0	0	0	0
chr1	30584338	30584508	518952	518964	Intergenic	MATN1-AS1	0	0	0	0	0	1	1
chr1	30995572	30995635	523117	523121	Intergenic	MATN1-AS1	0	0	0	0	0	1	0
chr1	31157902	31158453	524576	524622	Intergenic	MATN1-AS1	0	1	0	0	0	1	0
chr1	31180829	31181247	524900	524908	Intergenic	MATN1-AS1	0	0	0	0	0	1	1
chr1	31190863	31192412	525066	525194	promoter-TSS	MATN1-AS1	1	1	1	1	0	1	1
chr1	31252564	31252759	526176	526183	Intergenic	LAPTM5	0	0	0	0	0	1	1
chr1	31255195	31255519	526215	526230	Intergenic	LAPTM5	0	0	0	0	0	1	1
chr1	31274620	31274912	526543	526561	Intergenic	LAPTM5	0	0	0	0	0	1	1
chr1	31280360	31280598	526668	526682	Intergenic	LAPTM5	0	1	0	0	0	0	0
chr1	31296853	31297599	526898	526943	Intergenic	LAPTM5	0	0	0	1	0	1	0
chr1	31380425	31380512	528071	528076	intron	SDC3	1	0	1	0	0	0	0
chr1	31380974	31381966	528101	528248	promoter-TSS	SDC3	1	1	1	0	0	1	0
chr1	31382949	31383117	528271	528282	Intergenic	SDC3	0	0	0	0	0	1	0
chr1	31536600	31538946	529964	530064	intron	PUM1	1	1	1	1	0	1	0
chr1	31627493	31627615	531457	531462	Intergenic	NKAIN1	0	0	1	1	0	1	0
chr1	31627645	31628652	531462	531555	Intergenic	NKAIN1	0	1	1	1	0	1	1
chr1	31635577	31635814	531676	531687	Intergenic	NKAIN1	0	0	0	0	0	1	1
chr1	31654307	31654737	532017	532052	exon	NKAIN1	0	1	0	0	0	1	1
chr1	31655119	31655559	532073	532094	intron	NKAIN1	0	0	0	0	0	1	1
chr1	31688959	31689137	532602	532610	intron	NKAIN1	0	0	0	0	0	1	0
chr1	31711951	31712934	532933	533050	exon	NKAIN1	1	1	1	0	0	1	0
chr1	31769072	31770605	533686	533766	promoter-TSS	SNRNP40	1	1	1	1	0	1	1
chr1	31846127	31846800	534411	534442	promoter-TSS	FABP3	1	0	1	1	0	1	1
chr1	31862972	31863203	534608	534615	Intergenic	FABP3	0	0	0	1	0	1	0
chr1	31867461	31867888	534653	534686	Intergenic	SERINC2	0	0	0	0	0	1	1
chr1	31885795	31886966	534914	535038	intron	SERINC2	0	1	1	1	0	1	0
chr1	31887424	31887780	535052	535058	intron	SERINC2	0	0	0	1	0	1	0
chr1	31889363	31889488	535072	535077	intron	SERINC2	0	0	0	0	0	1	0
chr1	32014529	32015028	536441	536455	Intergenic	LOC284551	0	0	0	0	0	1	1
chr1	32015048	32015398	536455	536465	Intergenic	LOC284551	0	0	0	0	0	1	1
chr1	32041967	32042540	536815	536838	intron	TINAGL1	1	0	1	1	0	1	0
chr1	32042756	32043052	536840	536863	promoter-TSS	TINAGL1	1	0	1	1	0	1	0
chr1	32054503	32054808	537078	537114	Intergenic	TINAGL1	0	1	1	1	0	1	0
chr1	32057553	32057687	537174	537179	Intergenic	TINAGL1	0	0	0	0	0	0	0
chr1	32062499	32062680	537217	537222	Intergenic	TINAGL1	0	0	0	0	0	0	0
chr1	32083171	32084001	537427	537503	intron	HCRTR1	1	1	1	0	0	1	1
chr1	32109798	32111169	537849	537933	promoter-TSS	PEF1	1	1	1	1	0	1	0
chr1	32135424	32135623	538248	538259	intron	COL16A1	0	0	0	1	0	1	0
chr1	32135799	32136124	538259	538274	intron	COL16A1	0	0	0	1	0	1	1
chr1	32169538	32170181	538860	538894	promoter-TSS	COL16A1	1	1	1	1	0	1	0
chr1	32170306	32170711	538894	538908	promoter-TSS	COL16A1	1	0	0	1	0	1	0
chr1	32180114	32180509	539043	539075	Intergenic	COL16A1	0	1	1	1	0	1	1
chr1	32180666	32181444	539080	539124	Intergenic	COL16A1	0	0	1	1	0	1	1
chr1	32202255	32202697	539484	539504	intron	BAI2	0	0	0	0	0	1	0
chr1	32226119	32226863	539943	540005	intron	BAI2	0	1	1	0	0	1	0
chr1	32228277	32230252	540020	540227	intron,promoter-TSS	BAI2	1	1	1	0	0	1	1
chr1	32237616	32237696	540323	540340	Intergenic	BAI2	0	0	1	0	0	1	0
chr1	32237737	32238038	540340	540371	Intergenic	BAI2	0	1	1	0	0	1	0
chr1	32238039	32238526	540371	540413	Intergenic	BAI2	0	1	1	0	0	1	0
chr1	32253906	32255159	540633	540708	Intergenic	BAI2	0	1	1	1	0	1	1
chr1	32268314	32268518	540893	540901	intron	SPOCD1	0	0	1	0	0	0	0
chr1	32363457	32363568	542156	542161	Intergenic	PTP4A2	0	0	0	0	0	1	0
chr1	32402503	32404438	542621	542781	exon,intron,promoter-TSS	PTP4A2	1	1	1	1	0	1	1
chr1	32404469	32404499	542781	542785	promoter-TSS	PTP4A2	1	0	1	1	0	1	0
chr1	32410037	32410221	542892	542903	Intergenic	PTP4A2	0	1	1	1	0	1	0
chr1	32410250	32410576	542903	542931	Intergenic	PTP4A2	0	1	1	1	0	1	0
chr1	32410585	32410648	542931	542939	Intergenic	PTP4A2	0	1	1	1	0	1	0
chr1	32478846	32480926	543905	544077	exon	KHDRBS1	1	1	1	1	0	1	0
chr1	32537953	32539147	544864	544954	promoter-TSS	TMEM39B	1	1	1	1	0	1	1
chr1	32573232	32574502	545522	545586	intron	KPNA6	1	1	1	1	0	1	0
chr1	32645060	32646207	546437	546539	intron	TXLNA	1	1	1	1	0	1	0
chr1	32646247	32646384	546539	546548	intron	TXLNA	1	0	1	1	0	1	0
chr1	32665870	32666956	546802	546852	intron	CCDC28B	1	1	1	1	0	1	1
chr1	32670675	32670859	546904	546919	promoter-TSS	IQCC	1	1	1	0	0	1	0
chr1	32670912	32671040	546919	546929	promoter-TSS	IQCC	1	1	1	0	0	1	0
chr1	32671052	32671783	546929	546992	TTS	CCDC28B	1	1	1	0	0	1	0
chr1	32671800	32671885	546992	547002	TTS	CCDC28B	1	1	1	0	0	1	0
chr1	32687427	32687591	547197	547208	promoter-TSS	EIF3I	1	1	1	0	0	1	0
chr1	32687631	32688514	547208	547262	promoter-TSS	TMEM234	1	1	1	1	0	1	0
chr1	32688565	32688634	547262	547270	promoter-TSS	TMEM234	1	0	1	1	0	1	0
chr1	32705857	32707167	547553	547661	intron	MTMR9LP	1	1	1	1	0	1	1
chr1	32707181	32707390	547661	547669	promoter-TSS	MTMR9LP	1	0	1	0	0	1	0
chr1	32713899	32714139	547783	547801	exon	FAM167B	0	1	0	1	0	1	1
chr1	32741096	32741208	548249	548262	intron	LCK	0	1	0	0	0	1	0
chr1	32757367	32758404	548530	548609	intron	HDAC1	1	1	1	1	0	1	0
chr1	32800686	32802092	549229	549392	intron	MARCKSL1	1	1	1	0	0	1	1
chr1	32802113	32802229	549392	549403	promoter-TSS	MARCKSL1	1	1	1	0	0	1	0
chr1	32816745	32817692	549657	549744	Intergenic	FAM229A	0	1	1	1	0	1	1
chr1	32817726	32817848	549744	549752	Intergenic	FAM229A	0	0	1	0	0	1	0
chr1	32827400	32828017	549911	549985	promoter-TSS	TSSK3	1	1	1	0	0	1	1
chr1	32859513	32860945	550402	550477	promoter-TSS	BSDC1	1	1	1	1	0	1	0
chr1	32866635	32866726	550535	550540	Intergenic	BSDC1	0	0	0	0	0	1	1
chr1	32892248	32892835	550808	550843	Intergenic	BSDC1	0	1	1	0	0	1	0
chr1	32929920	32930047	551307	551313	promoter-TSS	ZBTB8B	1	0	0	0	0	1	0
chr1	32930078	32931161	551313	551390	promoter-TSS	ZBTB8B	1	1	1	0	0	1	0
chr1	32931179	32931365	551390	551398	intron	ZBTB8B	1	0	1	0	0	0	0
chr1	32965597	32965823	551863	551871	Intergenic	ZBTB8B	0	0	1	1	0	1	0
chr1	32965863	32966688	551871	551972	Intergenic	ZBTB8B	0	1	1	1	0	1	1
chr1	32986209	32986367	552255	552267	Intergenic	ZBTB8A	0	0	0	0	0	1	1
chr1	33004672	33005779	552532	552654	intron	ZBTB8A	1	1	1	1	0	1	0
chr1	33005808	33005917	552654	552661	intron	ZBTB8A	0	0	1	0	0	1	0
chr1	33077575	33077706	553685	553696	Intergenic	ZBTB8OS	0	0	1	0	0	1	1
chr1	33077817	33078090	553696	553719	Intergenic	ZBTB8OS	0	0	1	0	0	1	1
chr1	33078098	33078277	553719	553727	Intergenic	ZBTB8OS	0	0	1	0	0	1	0
chr1	33115453	33115561	554268	554276	intron	ZBTB8OS	1	0	1	0	0	0	0
chr1	33115629	33117469	554276	554409	promoter-TSS	RBBP4	1	1	1	1	0	1	0
chr1	33117475	33117683	554409	554417	promoter-TSS	RBBP4	1	0	1	0	0	0	0
chr1	33167982	33169069	555215	555306	promoter-TSS	SYNC	1	1	1	1	0	1	0
chr1	33177824	33178140	555437	555468	Intergenic	SYNC	0	0	0	0	0	1	1
chr1	33197276	33197381	555802	555808	Intergenic	KIAA1522	0	0	0	0	0	1	0
chr1	33206958	33207874	556023	556140	promoter-TSS	KIAA1522	1	1	1	1	0	1	1
chr1	33207915	33208143	556140	556151	intron	KIAA1522	1	0	1	1	0	1	0
chr1	33219269	33219946	556315	556382	intron	KIAA1522	0	1	1	1	0	1	0
chr1	33219957	33220226	556382	556399	intron	KIAA1522	0	1	1	1	0	1	0
chr1	33220274	33220636	556399	556426	intron	KIAA1522	0	0	1	1	0	1	0
chr1	33225672	33226381	556481	556501	intron	KIAA1522	0	0	0	1	0	1	0
chr1	33226390	33226624	556501	556514	intron	KIAA1522	0	0	0	1	0	1	0
chr1	33227221	33227467	556520	556526	intron	KIAA1522	0	0	0	1	0	1	0
chr1	33282284	33284105	557453	557571	promoter-TSS	S100PBP	1	1	1	1	0	1	1
chr1	33336147	33336834	558170	558265	promoter-TSS	FNDC5	0	0	1	0	0	1	0
chr1	33351761	33352543	558530	558604	promoter-TSS	HPCA	1	1	0	0	0	1	1
chr1	33358627	33359269	558703	558769	intron	HPCA	0	1	1	0	0	1	1
chr1	33366412	33367322	558890	558987	promoter-TSS	TMEM54	1	1	1	0	0	1	0
chr1	33390566	33390792	559351	559369	Intergenic	TMEM54	0	0	0	0	0	1	0
chr1	33391129	33391350	559378	559389	Intergenic	TMEM54	0	0	0	0	0	1	1
chr1	33428783	33429055	559850	559862	intron	RNF19B	0	0	1	0	0	1	0
chr1	33429267	33430708	559870	560036	exon	RNF19B	1	1	1	1	0	1	0
chr1	33438462	33438979	560119	560174	Intergenic	RNF19B	0	1	1	0	0	1	0
chr1	33474062	33474196	560729	560734	exon	AK2	0	0	0	0	0	1	0
chr1	33501853	33502811	560998	561057	intron	AK2	1	1	1	1	0	1	0
chr1	33520769	33521084	561451	561458	Intergenic	AK2	0	0	0	0	0	1	1
chr1	33546437	33547438	561719	561789	intron	ADC	1	1	1	0	0	1	0
chr1	33560654	33560832	561960	561966	intron	ADC	0	0	0	0	0	1	1
chr1	33592571	33593247	562285	562326	Intergenic	ADC	0	1	1	1	0	1	1
chr1	33646347	33647974	563028	563172	exon	TRIM62	1	1	1	1	0	1	0
chr1	33686696	33687085	563441	563450	Intergenic	ZNF362	0	0	0	0	0	1	0
chr1	33721223	33721568	563788	563809	intron	ZNF362	1	1	1	1	0	1	0
chr1	33721572	33723172	563809	563998	intron	ZNF362	1	1	1	1	0	1	0
chr1	33772217	33772398	564671	564692	Intergenic	MIR3605	0	1	0	0	0	1	0
chr1	33772410	33772548	564692	564711	Intergenic	MIR3605	0	1	0	0	0	1	0
chr1	33814288	33816295	565381	565578	exon	PHC2	0	1	1	1	0	1	0
chr1	33833463	33833731	565780	565793	intron	PHC2	0	0	0	0	0	1	1
chr1	33895781	33895931	566372	566379	Intergenic	ZSCAN20	0	0	1	0	0	0	0
chr1	33895945	33897013	566379	566508	Intergenic	ZSCAN20	0	1	1	0	0	1	1
chr1	33936128	33936414	566860	566869	Intergenic	ZSCAN20	0	0	0	0	0	1	1
chr1	33937935	33938492	566888	566926	promoter-TSS	ZSCAN20	1	1	1	1	0	1	0
chr1	34004606	34004729	567627	567636	intron	CSMD2	0	0	0	0	0	1	0
chr1	34078555	34078771	568317	568324	intron	CSMD2	0	0	0	0	0	1	1
chr1	34098656	34098983	568546	568559	intron	CSMD2	0	1	0	0	0	1	1
chr1	34628606	34631276	573253	573459	intron	CSMD2	1	1	1	0	0	1	1
chr1	34632088	34632710	573493	573522	promoter-TSS	C1orf94	1	0	0	0	0	0	0
chr1	34716497	34716524	574276	574280	Intergenic	C1orf94	0	0	0	0	0	0	0
chr1	34716593	34716695	574282	574293	Intergenic	C1orf94	0	0	0	0	0	0	0
chr1	34716706	34716835	574293	574301	Intergenic	C1orf94	0	0	0	0	0	0	0
chr1	34731715	34731914	574453	574460	Intergenic	C1orf94	0	0	0	0	0	0	0
chr1	34966239	34966310	576077	576081	Intergenic	GJB5	0	0	0	0	0	1	0
chr1	35148214	35148286	577525	577529	Intergenic	GJB5	0	0	0	0	0	1	0
chr1	35208363	35208628	578120	578134	Intergenic	GJB5	0	0	0	0	0	1	1
chr1	35246829	35247499	578612	578675	promoter-TSS	GJB3	1	1	1	1	0	1	0
chr1	35247503	35247793	578675	578688	promoter-TSS	GJB3	1	1	1	1	0	1	0
chr1	35324488	35325630	579565	579626	exon,promoter-TSS	SMIM12	1	1	1	1	0	1	1
chr1	35331587	35332321	579722	579801	intron	DLGAP3	0	1	1	1	0	1	1
chr1	35351185	35351760	580068	580129	intron	DLGAP3	0	1	1	0	0	1	0
chr1	35384427	35385102	580496	580512	Intergenic	DLGAP3	0	0	0	0	0	1	1
chr1	35390552	35390975	580548	580562	Intergenic	DLGAP3	0	0	0	0	0	1	0
chr1	35394602	35395566	580617	580730	Intergenic	DLGAP3	0	1	1	0	0	1	0
chr1	35450246	35451223	581428	581492	intron	ZMYM6NB	1	1	1	1	0	1	1
chr1	35496605	35497696	581915	581976	intron	ZMYM6	1	1	1	1	0	1	0
chr1	35544630	35545542	582415	582468	intron	ZMYM1	1	1	1	1	0	1	0
chr1	35586435	35586709	583041	583062	Intergenic	ZMYM1	0	1	1	0	0	1	0
chr1	35655860	35656796	583936	583948	exon	SFPQ	0	0	1	0	0	0	0
chr1	35656875	35659183	583948	584118	exon	SFPQ	1	1	1	1	0	1	1
chr1	35734125	35735316	585081	585165	intron	ZMYM4	1	1	1	1	0	1	1
chr1	36021645	36022008	587778	587786	intron	KIAA0319L	0	0	0	0	0	0	0
chr1	36022382	36024105	587788	587910	promoter-TSS	NCDN	1	1	1	1	0	1	0
chr1	36038749	36039239	588155	588206	promoter-TSS	TFAP2E	1	1	1	0	0	1	0
chr1	36039246	36039316	588206	588213	intron	TFAP2E	1	1	1	0	0	1	0
chr1	36106529	36108003	589157	589233	promoter-TSS	PSMB2	1	1	1	1	0	1	0
chr1	36165563	36165695	589852	589860	Intergenic	C1orf216	0	0	0	0	0	0	0
chr1	36173257	36174229	589976	590057	Intergenic	C1orf216	0	1	1	0	1	1	0
chr1	36184003	36184979	590178	590260	exon	C1orf216	1	1	1	1	0	1	0
chr1	36234688	36235944	590796	590889	intron	CLSPN	1	1	1	0	0	1	1
chr1	36273236	36273269	591434	591439	promoter-TSS	AGO4	1	0	1	1	0	1	0
chr1	36273317	36274461	591439	591588	promoter-TSS	AGO4	1	1	1	1	0	1	0
chr1	36348627	36349731	592420	592509	intron	AGO1	1	1	1	1	0	1	1
chr1	36395848	36397623	592971	593125	promoter-TSS	AGO3	1	1	1	1	0	1	0
chr1	36549555	36550076	594611	594659	intron	TEKT2	1	1	1	0	0	0	0
chr1	36554277	36555203	594777	594871	TTS,intron	ADPRHL2,TEKT2	1	1	1	1	0	1	1
chr1	36555221	36555426	594872	594884	intron	ADPRHL2	1	0	1	0	0	1	0
chr1	36590559	36591147	595532	595612	Intergenic	TRAPPC3	0	1	1	0	0	1	0
chr1	36614379	36614548	595946	595952	intron	TRAPPC3	0	0	1	0	0	0	0
chr1	36614570	36615462	595952	596025	promoter-TSS	TRAPPC3	0	1	1	1	0	1	1
chr1	36620870	36622716	596094	596254	promoter-TSS	TRAPPC3	1	1	1	1	0	1	0
chr1	36653765	36653937	596893	596900	Intergenic	MAP7D1	0	0	0	1	0	1	1
chr1	36689185	36690684	597519	597606	promoter-TSS	THRAP3	1	1	1	1	0	1	1
chr1	36771831	36772010	598773	598787	promoter-TSS	SH3D21	1	1	1	0	0	1	1
chr1	36772014	36772999	598787	598881	promoter-TSS	SH3D21	1	1	1	1	0	1	1
chr1	36788625	36789589	599301	599394	exon,intron	EVA1B	1	1	1	1	0	1	0
chr1	36850358	36852191	600427	600544	intron	STK40	1	1	1	1	0	1	1
chr1	36862895	36863739	600698	600762	intron	LSM10	1	1	1	1	0	1	0
chr1	36881254	36881348	601027	601035	Intergenic	LSM10	0	0	0	0	0	1	0
chr1	36881490	36881903	601036	601044	Intergenic	LSM10	0	0	0	0	0	1	0
chr1	36886443	36886626	601114	601122	intron	OSCP1	0	0	0	0	0	1	1
chr1	36886894	36886935	601124	601129	intron	OSCP1	0	0	0	0	0	0	0
chr1	36915773	36915895	601501	601510	intron	OSCP1	1	1	1	1	0	1	0
chr1	36915900	36916580	601510	601558	promoter-TSS	OSCP1	1	1	1	1	0	1	0
chr1	36929327	36930363	601716	601789	exon	MRPS15	1	1	1	1	0	1	0
chr1	36947813	36947990	602039	602051	intron	CSF3R	1	0	0	0	0	1	0
chr1	36952572	36952759	602118	602126	Intergenic	CSF3R	0	0	0	1	0	1	0
chr1	37019500	37019663	602909	602922	Intergenic	CSF3R	0	0	0	0	0	1	1
chr1	37041714	37041971	603191	603199	Intergenic	CSF3R	0	0	0	0	0	1	1
chr1	37169315	37169655	604598	604611	Intergenic	CSF3R	0	0	0	0	0	1	1
chr1	37175807	37175843	604720	604724	Intergenic	CSF3R	0	0	0	0	0	0	0
chr1	37498583	37499075	608282	608331	intron	GRIK3	1	1	0	0	0	1	0
chr1	37499094	37499711	608331	608390	intron,promoter-TSS	GRIK3	1	1	1	0	0	1	0
chr1	37499717	37500624	608390	608522	promoter-TSS	GRIK3	1	1	1	0	0	1	0
chr1	37501055	37501370	608538	608549	Intergenic	GRIK3	0	0	0	0	0	0	0
chr1	37501419	37502276	608549	608571	Intergenic	GRIK3	0	0	0	0	0	1	1
chr1	37541492	37541588	609023	609029	Intergenic	GRIK3	0	0	0	0	0	1	0
chr1	37721037	37721275	610457	610469	Intergenic	MIR4255	0	0	0	0	0	1	0
chr1	37783753	37783991	611098	611118	Intergenic	LOC728431	0	1	0	0	0	0	0
chr1	37784156	37784289	611122	611135	Intergenic	LOC728431	0	1	0	0	0	0	0
chr1	37828715	37828844	611579	611586	Intergenic	LOC728431	0	0	0	0	0	0	0
chr1	37899955	37900218	612295	612304	Intergenic	LOC728431	0	0	0	0	0	1	1
chr1	37937273	37937607	612788	612797	intron	LOC728431	0	0	0	1	0	1	0
chr1	37939178	37939524	612811	612818	promoter-TSS	ZC3H12A	1	0	1	1	0	0	1
chr1	37939740	37940642	612822	612926	promoter-TSS	ZC3H12A	1	1	1	1	0	1	0
chr1	37940649	37940954	612926	612936	promoter-TSS	LOC728431,ZC3H12A	1	1	1	1	0	0	0
chr1	37941024	37941362	612936	612950	exon	ZC3H12A	1	0	1	1	0	0	0
chr1	37941854	37941942	612963	612968	intron	ZC3H12A	0	0	1	1	0	0	0
chr1	37944738	37945244	613002	613011	intron	ZC3H12A	0	0	1	1	0	1	1
chr1	37945273	37945559	613011	613024	intron	ZC3H12A	0	0	1	1	0	1	0
chr1	37979292	37979452	613420	613426	intron	MEAF6	1	0	1	0	0	1	0
chr1	37979466	37980801	613426	613550	intron	MEAF6	1	1	1	1	0	1	1
chr1	38019221	38019358	614182	614187	intron	SNIP1	1	0	1	0	0	1	0
chr1	38019398	38020101	614187	614239	exon,promoter-TSS	SNIP1	1	1	1	1	0	1	0
chr1	38022316	38022538	614284	614300	promoter-TSS	DNALI1	1	1	1	0	0	1	0
chr1	38061006	38061877	614784	614839	exon	GNL2	1	1	1	1	0	1	0
chr1	38099068	38099744	615280	615313	intron	RSPO1	1	1	1	0	0	0	0
chr1	38099855	38100697	615324	615403	exon,intron	RSPO1	1	1	1	0	0	1	0
chr1	38155362	38156415	616109	616169	intron	C1orf109	1	1	1	0	1	1	0
chr1	38157261	38158705	616195	616306	promoter-TSS	CDCA8	1	1	1	0	1	1	1
chr1	38218191	38218297	617100	617110	exon	EPHA10	0	1	1	0	0	1	0
chr1	38218326	38219461	617110	617226	exon	EPHA10	0	1	1	0	0	1	0
chr1	38230139	38230321	617425	617437	intron	EPHA10	1	1	0	0	0	1	0
chr1	38231139	38232040	617480	617516	promoter-TSS	EPHA10	1	0	0	0	0	0	1
chr1	38259218	38260268	617816	617944	promoter-TSS	MANEAL	1	1	1	0	1	1	0
chr1	38261226	38261252	617981	617987	promoter-TSS	MANEAL	0	0	0	0	0	1	0
chr1	38273072	38274653	618144	618290	promoter-TSS	YRDC	1	1	1	1	0	1	0
chr1	38324703	38326066	618794	618878	promoter-TSS	MTF1	1	1	1	1	0	1	1
chr1	38396957	38397774	619976	620046	intron	INPP5B	0	1	1	1	0	1	0
chr1	38397807	38397956	620046	620053	intron	INPP5B	0	0	1	1	0	1	0
chr1	38454961	38456087	620942	621003	intron	SF3A3	1	1	1	1	0	1	1
chr1	38456157	38456239	621003	621012	promoter-TSS	SF3A3	1	0	1	0	0	1	0
chr1	38470578	38471527	621297	621401	exon	FHL3	1	1	1	1	0	1	0
chr1	38478083	38478976	621497	621548	intron,promoter-TSS	UTP11L	1	1	1	1	0	1	0
chr1	38492829	38493215	621731	621744	Intergenic	UTP11L	0	0	0	0	0	1	0
chr1	38495170	38495289	621772	621779	Intergenic	UTP11L	0	0	0	0	0	0	0
chr1	38509864	38510004	621985	621991	exon	POU3F1	0	0	1	0	0	0	0
chr1	38510021	38510195	621991	622003	exon	POU3F1	0	1	1	0	0	0	0
chr1	38510197	38510902	622003	622059	exon	POU3F1	0	1	1	0	0	0	0
chr1	38510911	38511385	622059	622112	exon	POU3F1	0	1	1	0	0	0	0
chr1	38511388	38511757	622112	622155	exon	POU3F1	1	1	1	0	0	0	0
chr1	38511758	38512128	622155	622215	exon	POU3F1	1	1	1	0	0	0	1
chr1	38512139	38513271	622215	622385	promoter-TSS	POU3F1	1	1	1	1	0	1	1
chr1	38513295	38513461	622385	622403	promoter-TSS	POU3F1	1	1	1	0	0	1	0
chr1	38513486	38513670	622403	622417	Intergenic	POU3F1	0	1	0	0	0	1	0
chr1	38583283	38583565	623203	623213	Intergenic	MIR3659	0	0	0	0	0	1	0
chr1	38712672	38712799	624597	624603	Intergenic	LOC339442	0	0	0	0	0	1	0
chr1	38757784	38757866	625070	625077	Intergenic	LOC339442	0	0	0	0	0	1	0
chr1	38757913	38758102	625078	625086	Intergenic	LOC339442	0	0	0	0	0	1	0
chr1	38941882	38942371	626426	626467	Intergenic	LOC339442	0	1	0	0	0	0	0
chr1	39025235	39025544	627268	627293	Intergenic	RRAGC	0	0	0	0	0	1	0
chr1	39035964	39035994	627431	627436	Intergenic	RRAGC	0	0	0	0	0	1	0
chr1	39037673	39037743	627462	627466	Intergenic	RRAGC	0	0	0	0	0	1	0
chr1	39044023	39044518	627524	627581	Intergenic	RRAGC	0	1	0	0	0	1	0
chr1	39193952	39194478	628973	628984	Intergenic	RRAGC	0	0	0	1	0	1	0
chr1	39269693	39270251	629751	629826	Intergenic	RRAGC	0	1	1	0	1	1	0
chr1	39281895	39282016	629972	629981	Intergenic	RRAGC	0	0	0	0	0	1	1
chr1	39282017	39282173	629981	629990	Intergenic	RRAGC	0	0	0	0	0	1	0
chr1	39283895	39284478	630050	630109	Intergenic	RRAGC	0	1	1	0	1	1	1
chr1	39324587	39326090	630551	630672	exon	RRAGC	1	1	1	1	0	1	0
chr1	39338292	39339595	630839	630931	TTS	GJA9	1	1	1	0	0	1	0
chr1	39339683	39339824	630931	630936	promoter-TSS	MYCBP	1	0	1	0	0	1	0
chr1	39407375	39407770	631856	631869	promoter-TSS	RHBDL2	1	0	1	0	0	1	0
chr1	39416837	39417067	631991	632000	Intergenic	RHBDL2	0	0	0	0	0	1	0
chr1	39456295	39458344	632612	632726	intron	AKIRIN1	1	1	1	1	0	1	0
chr1	39491759	39492690	633221	633277	intron	NDUFS5	1	0	1	1	0	1	0
chr1	39546688	39547748	634181	634319	intron	MACF1	1	1	1	0	1	1	0
chr1	39570721	39571958	634679	634827	intron	MACF1	0	1	1	1	0	1	0
chr1	39572026	39572456	634827	634837	intron	MACF1	0	0	1	1	0	0	0
chr1	39874019	39875181	637934	638075	promoter-TSS	KIAA0754	1	1	1	1	0	1	0
chr1	39875193	39875542	638075	638089	exon	KIAA0754	1	1	1	1	0	1	0
chr1	39956508	39956709	638878	638893	promoter-TSS	BMP8A	1	1	1	0	0	1	0
chr1	39956713	39957597	638893	639017	promoter-TSS	BMP8A	1	1	1	0	0	1	1
chr1	39980398	39981035	639493	639560	intron	BMP8A	0	1	1	0	0	1	0
chr1	40040769	40041059	640494	640504	intron	PABPC4	0	0	1	0	0	1	0
chr1	40041131	40042765	640504	640678	exon,intron	PABPC4	1	1	1	1	0	1	1
chr1	40071932	40072213	641168	641181	Intergenic	PABPC4	0	0	0	0	0	1	1
chr1	40075348	40075496	641287	641296	Intergenic	HEYL	0	0	0	0	0	1	1
chr1	40098623	40098924	641672	641717	intron	HEYL	0	0	1	0	0	1	0
chr1	40119207	40119463	642017	642026	Intergenic	HEYL	0	0	0	0	0	1	1
chr1	40137279	40137971	642254	642313	promoter-TSS	NT5C1A	1	1	1	0	0	1	0
chr1	40156857	40157654	642609	642663	promoter-TSS	HPCAL4	1	1	1	0	0	1	0
chr1	40157740	40158207	642671	642700	promoter-TSS	HPCAL4	1	1	1	0	0	1	0
chr1	40158211	40158457	642700	642722	Intergenic	HPCAL4	0	1	1	0	0	1	0
chr1	40204382	40205071	643191	643240	intron	PPIE	1	1	1	1	0	1	0
chr1	40236444	40237158	643702	643779	exon	OXCT2	1	1	0	0	0	1	0
chr1	40254208	40255172	644186	644310	promoter-TSS	BMP8B	1	1	1	0	0	1	1
chr1	40282556	40282709	644749	644756	Intergenic	BMP8B	0	0	0	0	0	1	1
chr1	40283030	40283090	644764	644769	Intergenic	BMP8B	0	0	0	0	0	1	1
chr1	40283209	40283301	644771	644776	Intergenic	BMP8B	0	0	0	1	0	1	1
chr1	40285318	40285439	644803	644813	Intergenic	BMP8B	0	0	0	0	0	1	0
chr1	40348657	40349405	645516	645566	exon	TRIT1	1	1	1	0	0	1	0
chr1	40366596	40366685	645777	645787	exon	MYCL1	0	1	1	0	0	1	0
chr1	40366687	40368218	645787	645963	exon	MYCL1	1	1	1	1	0	1	1
chr1	40399833	40400506	646435	646446	Intergenic	MFSD2A	0	0	0	0	0	1	0
chr1	40420519	40420586	646708	646715	promoter-TSS	MFSD2A	1	1	1	0	0	1	0
chr1	40420587	40421824	646715	646799	intron	MFSD2A	1	1	1	0	1	1	0
chr1	40421862	40422170	646799	646809	intron	MFSD2A	0	0	0	0	1	1	0
chr1	40434946	40435099	647008	647014	intron	MFSD2A	0	0	0	0	0	1	0
chr1	40505129	40507194	647886	648014	promoter-TSS	CAP1	1	1	1	1	0	1	1
chr1	40550534	40550689	648478	648486	intron	PPT1	0	0	0	0	0	0	1
chr1	40562452	40563406	648609	648668	exon	PPT1	1	1	1	0	0	1	1
chr1	40609565	40609964	649172	649178	Intergenic	RLF	0	0	0	0	0	1	1
chr1	40626780	40628224	649357	649438	intron	RLF	1	1	1	1	0	1	1
chr1	40722916	40724267	650456	650532	promoter-TSS	ZMPSTE24	1	1	1	1	0	1	0
chr1	40778221	40778358	651234	651240	intron	COL9A2	0	0	0	0	0	1	1
chr1	40780956	40781071	651274	651283	intron	COL9A2	0	1	1	0	0	1	1
chr1	40781108	40781352	651283	651307	intron	COL9A2	0	1	1	0	0	1	1
chr1	40781389	40781569	651307	651320	intron	COL9A2	0	1	1	0	0	1	0
chr1	40781587	40781861	651320	651340	intron	COL9A2	0	1	1	0	0	1	0
chr1	40782202	40783064	651350	651440	intron	COL9A2	1	1	1	0	0	1	1
chr1	40804420	40804700	651730	651740	Intergenic	COL9A2	0	0	0	0	0	1	1
chr1	40839216	40840620	652065	652151	promoter-TSS	SMAP2	1	1	1	1	0	1	0
chr1	40915432	40916269	652949	653018	promoter-TSS	ZFP69B	1	1	1	0	0	1	1
chr1	40942625	40943600	653255	653333	promoter-TSS	ZFP69	1	1	1	0	0	1	0
chr1	40943642	40943771	653333	653338	intron	ZFP69	1	0	1	0	0	1	0
chr1	40974031	40974968	653667	653743	promoter-TSS	EXO5	1	1	1	1	0	1	0
chr1	40996996	40997795	653992	654031	exon,promoter-TSS	ZNF684	1	1	1	1	0	1	0
chr1	41130996	41131752	655572	655632	promoter-TSS	RIMS3	1	1	1	0	0	1	1
chr1	41134530	41134918	655671	655688	Intergenic	RIMS3	0	0	0	0	0	1	1
chr1	41157111	41158440	655918	656016	promoter-TSS	LOC100130557,NFYC	1	1	1	1	0	1	1
chr1	41174527	41175478	656192	656206	intron	NFYC	0	0	1	1	0	1	0
chr1	41175616	41176630	656206	656216	intron	NFYC	0	0	1	1	0	0	0
chr1	41248947	41249103	656910	656919	promoter-TSS	KCNQ4	1	1	1	0	1	1	0
chr1	41249122	41250051	656919	657052	promoter-TSS	KCNQ4	1	1	1	0	1	1	0
chr1	41267866	41268308	657330	657375	intron	KCNQ4	0	1	1	1	0	1	0
chr1	41284123	41284640	657641	657691	intron	KCNQ4	0	1	1	0	0	1	0
chr1	41315745	41315913	658191	658198	Intergenic	CITED4	0	0	0	0	0	1	1
chr1	41327066	41327234	658376	658398	exon	CITED4	1	1	1	0	0	1	0
chr1	41327236	41328285	658398	658536	exon	CITED4	1	1	1	1	0	1	1
chr1	41328378	41328633	658536	658543	promoter-TSS	CITED4	1	0	1	1	0	1	1
chr1	41352446	41352505	658868	658872	Intergenic	CITED4	0	0	0	0	0	1	0
chr1	41418190	41418495	659584	659597	Intergenic	CTPS1	0	0	0	0	0	1	1
chr1	41445002	41446175	660053	660197	intron	CTPS1	1	1	1	1	1	1	1
chr1	41446185	41446246	660197	660204	intron	CTPS1	0	0	1	0	0	0	0
chr1	41446381	41446521	660205	660210	intron	CTPS1	0	0	1	0	0	1	0
chr1	41469520	41469588	660468	660472	intron	CTPS1	0	0	0	0	0	1	1
chr1	41512094	41512431	661049	661059	exon	SCMH1	0	0	0	1	0	1	0
chr1	41706944	41708300	662374	662545	intron	SCMH1	1	1	1	1	0	1	0
chr1	41733909	41734161	662758	662765	Intergenic	SCMH1	0	0	0	0	0	1	1
chr1	41807687	41807841	663444	663452	Intergenic	SCMH1	0	0	0	0	0	1	0
chr1	41807865	41808038	663452	663457	Intergenic	SCMH1	0	0	0	0	0	1	0
chr1	41819541	41819636	663574	663580	Intergenic	SCMH1	0	0	0	0	0	1	0
chr1	41824248	41824299	663630	663635	Intergenic	SCMH1	0	0	0	0	0	0	0
chr1	41826614	41828131	663668	663847	Intergenic	SCMH1	0	1	1	0	0	1	1
chr1	41831865	41832542	663890	663951	Intergenic	EDN2	0	1	1	0	0	1	0
chr1	41846683	41846928	664105	664120	Intergenic	EDN2	0	0	1	0	0	1	0
chr1	41853342	41853716	664375	664385	Intergenic	EDN2	0	0	0	0	0	1	0
chr1	41869014	41869187	664582	664587	Intergenic	EDN2	0	0	0	0	0	1	0
chr1	41870095	41870552	664595	664606	Intergenic	EDN2	0	0	0	0	0	1	0
chr1	41884613	41884796	664778	664786	Intergenic	EDN2	0	0	0	0	0	1	0
chr1	41884902	41885231	664787	664794	Intergenic	EDN2	0	0	0	1	0	1	0
chr1	41898134	41898232	665012	665019	Intergenic	EDN2	0	0	0	0	0	1	0
chr1	41940291	41940569	665469	665480	Intergenic	EDN2	0	0	0	0	0	1	0
chr1	41940634	41940746	665480	665485	Intergenic	EDN2	0	0	0	0	0	1	0
chr1	41948146	41948268	665595	665605	exon	EDN2	0	0	0	0	0	1	0
chr1	41950237	41950326	665638	665646	promoter-TSS	EDN2	1	0	0	0	0	1	1
chr1	41961787	41962316	665817	665879	Intergenic	EDN2	0	1	0	1	0	1	0
chr1	41964571	41964782	665920	665930	Intergenic	EDN2	0	0	0	0	0	1	0
chr1	41966227	41966449	665945	665953	Intergenic	EDN2	0	0	0	0	0	1	0
chr1	41967435	41967769	665968	665983	Intergenic	EDN2	0	0	0	0	0	1	0
chr1	41981789	41982288	666245	666283	intron	HIVEP3	0	1	1	0	0	1	1
chr1	42039944	42040043	666973	666979	intron	HIVEP3	0	0	0	0	0	1	1
chr1	42083858	42084077	667456	667463	intron	HIVEP3	0	0	0	0	0	1	0
chr1	42127193	42128371	667944	668085	intron	HIVEP3	0	1	1	1	0	1	0
chr1	42347936	42347964	670219	670223	intron	HIVEP3	0	0	0	0	0	1	0
chr1	42356634	42356817	670295	670300	intron	HIVEP3	0	0	0	1	0	1	0
chr1	42357334	42357610	670304	670312	intron	HIVEP3	0	0	1	1	0	1	1
chr1	42383562	42384129	670506	670560	intron	HIVEP3	0	1	1	0	0	1	0
chr1	42384158	42384648	670560	670573	promoter-TSS	HIVEP3	0	0	1	0	0	1	0
chr1	42500708	42502078	671352	671480	intron	HIVEP3	1	1	1	1	0	1	1
chr1	42612523	42612852	672393	672404	Intergenic	GUCA2B	0	0	0	0	0	1	1
chr1	42643443	42643450	672806	672810	exon	FOXJ3	0	0	0	0	0	1	0
chr1	42799724	42801623	674037	674182	promoter-TSS	FOXJ3	1	1	1	1	0	1	1
chr1	42801726	42801966	674182	674187	promoter-TSS	FOXJ3	1	0	1	0	0	0	0
chr1	42845753	42846988	674607	674745	promoter-TSS	RIMKLA	1	1	1	0	0	1	0
chr1	42921698	42922722	675535	675622	promoter-TSS	PPCS	1	1	1	1	0	1	0
chr1	42928547	42929254	675692	675738	Intergenic	PPCS	0	1	1	0	0	1	0
chr1	42929290	42929472	675738	675754	Intergenic	PPCS	0	1	1	0	0	1	0
chr1	43123652	43124625	677098	677157	promoter-TSS	PPIH	1	1	1	1	0	1	1
chr1	43124639	43124851	677157	677169	intron	PPIH	1	0	1	0	0	1	0
chr1	43146926	43149246	677386	677594	promoter-TSS	YBX1	1	1	1	1	0	1	1
chr1	43149438	43149548	677596	677601	intron	YBX1	0	0	1	0	0	0	0
chr1	43231483	43233524	678681	678829	promoter-TSS	C1orf50	1	1	1	1	0	1	1
chr1	43282382	43283447	679396	679475	exon	ERMAP	1	1	1	1	0	1	1
chr1	43311861	43312826	679724	679779	promoter-TSS	ZNF691	1	1	1	1	0	1	1
chr1	43389549	43390756	680464	680552	TTS	SLC2A1	0	1	1	1	0	1	1
chr1	43406769	43406872	680805	680810	intron	SLC2A1	0	0	0	0	1	1	0
chr1	43408979	43409194	680835	680840	intron	SLC2A1	0	0	0	0	0	1	0
chr1	43422920	43423196	681031	681045	intron	SLC2A1	0	0	1	0	0	1	0
chr1	43423561	43425124	681058	681218	promoter-TSS	SLC2A1-AS1	1	1	1	1	0	1	0
chr1	43429484	43429603	681284	681289	intron	SLC2A1-AS1	0	0	0	0	0	1	0
chr1	43473030	43473048	681920	681924	Intergenic	SLC2A1	0	1	0	0	0	1	0
chr1	43473097	43473461	681925	681959	Intergenic	SLC2A1	0	1	0	1	0	1	0
chr1	43487359	43487505	682156	682161	Intergenic	SLC2A1	0	0	0	0	0	1	0
chr1	43533891	43534282	682794	682840	Intergenic	FAM183A	0	1	1	1	0	1	0
chr1	43534304	43534379	682840	682846	Intergenic	FAM183A	0	1	1	1	0	1	0
chr1	43585828	43585855	683344	683348	Intergenic	FAM183A	0	0	0	0	0	0	0
chr1	43613150	43613873	683591	683636	promoter-TSS	FAM183A	1	1	1	0	0	1	0
chr1	43637484	43638500	683919	683989	promoter-TSS	WDR65	1	1	1	0	0	1	0
chr1	43692958	43693062	684568	684575	intron	WDR65	0	0	0	0	0	1	1
chr1	43736126	43736233	685069	685076	intron	TMEM125	1	0	0	0	0	1	0
chr1	43736290	43736731	685076	685097	intron	TMEM125	1	0	0	0	0	1	0
chr1	43751333	43751642	685350	685360	promoter-TSS	C1orf210	1	0	0	0	0	1	0
chr1	43814173	43814260	686231	686237	intron	MPL	0	0	0	0	0	1	0
chr1	43814306	43814525	686237	686256	intron	MPL	0	1	1	1	0	1	0
chr1	43814531	43815036	686256	686303	exon,intron	MPL	0	1	1	1	0	1	0
chr1	43815041	43815387	686303	686326	exon	MPL	0	1	1	1	0	1	0
chr1	43823944	43825059	686455	686539	promoter-TSS	CDC20	1	1	1	1	0	1	1
chr1	43832815	43834260	686646	686748	promoter-TSS	ELOVL1	1	1	1	1	0	1	1
chr1	43834334	43834454	686748	686753	promoter-TSS	ELOVL1	1	0	1	0	0	0	0
chr1	43854949	43855993	686938	687005	promoter-TSS	MED8	1	1	1	1	0	1	0
chr1	43856126	43856197	687005	687010	promoter-TSS	MED8	1	0	1	0	0	0	0
chr1	43919127	43920057	687910	687999	promoter-TSS	HYI	1	1	1	1	0	1	0
chr1	43920149	43920510	688001	688014	promoter-TSS	HYI	1	0	1	0	0	1	1
chr1	43994845	43995131	688830	688837	Intergenic	PTPRF	0	0	0	0	0	1	1
chr1	43996363	43997592	688847	689009	intron	PTPRF	1	1	1	1	0	1	0
chr1	44007872	44007964	689150	689155	intron	PTPRF	0	0	0	0	0	1	0
chr1	44015691	44016358	689283	689311	intron	PTPRF	0	0	1	1	0	1	0
chr1	44024223	44024378	689447	689462	intron	PTPRF	0	0	0	1	0	1	0
chr1	44030002	44030088	689569	689574	intron	PTPRF	0	0	0	0	0	1	0
chr1	44030426	44030487	689581	689586	intron	PTPRF	0	0	0	0	0	1	0
chr1	44115060	44115204	691270	691281	promoter-TSS	KDM4A	1	0	1	1	0	1	0
chr1	44115303	44116795	691281	691354	intron	KDM4A	1	1	1	1	0	1	0
chr1	44172378	44172692	692025	692038	promoter-TSS	KDM4A-AS1,ST3GAL3	1	1	1	0	0	1	0
chr1	44172703	44174017	692038	692170	promoter-TSS	KDM4A-AS1	1	1	1	1	0	1	0
chr1	44380159	44380242	694142	694147	intron	ST3GAL3	0	0	0	0	0	1	0
chr1	44398998	44399678	694416	694457	exon	ARTN	1	1	1	0	0	1	0
chr1	44401809	44402396	694491	694571	exon	ARTN	0	1	1	0	0	1	0
chr1	44411673	44413132	694694	694790	promoter-TSS	IPO13	1	1	1	1	0	1	1
chr1	44435387	44436323	695013	695064	exon	DPH2	1	1	1	0	0	1	1
chr1	44439935	44441441	695121	695250	promoter-TSS	ATP6V0B	1	1	1	1	0	1	1
chr1	44444677	44445647	695297	695427	promoter-TSS	B4GALT2	1	1	1	0	0	1	0
chr1	44446937	44447111	695452	695462	exon	B4GALT2	0	0	0	0	0	1	0
chr1	44456778	44457918	695643	695722	promoter-TSS	CCDC24	1	1	1	1	0	1	0
chr1	44471519	44471604	695983	695989	intron	SLC6A9	0	0	0	0	0	1	1
chr1	44495400	44497085	696407	696570	intron	SLC6A9	1	1	1	1	0	1	1
chr1	44497090	44497353	696570	696585	intron,promoter-TSS	SLC6A9	1	1	1	0	0	1	0
chr1	44678941	44679707	698556	698600	exon	DMAP1	1	1	1	1	0	1	1
chr1	44726884	44727061	699198	699214	intron	ERI3	0	0	0	0	0	1	0
chr1	44792181	44792413	699770	699778	intron	ERI3	0	0	0	0	0	0	0
chr1	44820493	44821234	699996	700064	promoter-TSS	ERI3	1	1	1	1	0	1	0
chr1	44870868	44872692	700535	700676	intron	RNF220	1	1	1	0	1	1	0
chr1	44883959	44884272	701041	701062	intron	RNF220	0	1	0	0	0	0	0
chr1	44889376	44889598	701096	701107	intron	RNF220	0	0	0	0	0	1	0
chr1	44889625	44889742	701107	701113	intron	RNF220	0	0	0	0	0	1	0
chr1	44967156	44967385	701949	701956	intron	RNF220	0	0	0	0	0	1	0
chr1	45011802	45011892	702553	702558	TTS	MIR5584	1	0	0	0	0	1	0
chr1	45060892	45061109	703166	703175	intron	RNF220	0	0	0	0	0	1	1
chr1	45068518	45068667	703273	703281	intron	RNF220	0	0	0	0	0	1	0
chr1	45082667	45083236	703467	703527	intron	RNF220	0	1	1	0	0	1	0
chr1	45097299	45098184	703702	703792	intron	RNF220	0	1	1	1	0	1	0
chr1	45098186	45098347	703792	703799	intron	RNF220	0	0	1	1	0	1	0
chr1	45139394	45140496	704442	704508	promoter-TSS	C1orf228	1	1	1	1	0	1	1
chr1	45180655	45180863	705062	705069	intron	C1orf228	0	0	0	0	0	1	1
chr1	45196217	45196428	705400	705407	Intergenic	KIF2C	0	0	0	1	0	1	0
chr1	45196555	45197148	705407	705425	Intergenic	KIF2C	0	0	0	1	0	1	1
chr1	45205062	45205808	705576	705633	promoter-TSS	KIF2C	1	1	1	1	0	1	0
chr1	45205859	45206184	705633	705647	intron	KIF2C	1	0	1	0	0	1	0
chr1	45240750	45241900	706235	706326	promoter-TSS	RPS8	1	1	1	1	0	1	0
chr1	45249822	45250274	706468	706525	exon	BEST4	0	1	1	0	0	1	0
chr1	45251772	45251827	706551	706558	exon	BEST4	0	0	0	0	0	1	0
chr1	45251853	45252284	706558	706597	intron	BEST4	0	1	1	1	0	1	1
chr1	45265469	45266471	706787	706892	promoter-TSS	PLK3	1	1	1	1	0	1	1
chr1	45266520	45266687	706892	706908	exon	PLK3	1	1	1	1	0	1	0
chr1	45266692	45266733	706908	706912	exon	PLK3	1	1	1	1	0	1	0
chr1	45273399	45273681	707106	707117	promoter-TSS	TCTEX1D4	1	0	0	1	0	1	0
chr1	45275913	45275997	707151	707155	exon	BTBD19	0	0	0	1	0	0	0
chr1	45284921	45286204	707387	707447	TTS,exon	PTCH2	0	0	1	1	0	1	1
chr1	45308544	45309291	707862	707933	promoter-TSS	PTCH2	1	1	1	0	0	1	0
chr1	45451593	45452522	709418	709472	intron	EIF2B3	1	1	1	0	0	1	0
chr1	45476177	45477141	709894	709977	exon	HECTD3	1	1	1	1	0	1	1
chr1	45477625	45478655	709979	710014	intron	UROD	1	0	1	1	0	1	0
chr1	45637730	45637947	711440	711446	intron	ZSWIM5	0	0	0	0	0	1	0
chr1	45671303	45672849	711754	711931	exon	ZSWIM5	1	1	1	1	0	1	0
chr1	45768940	45769991	712721	712809	promoter-TSS	LOC400752	1	1	1	1	0	1	1
chr1	45792350	45792992	713114	713172	exon,promoter-TSS	HPDL	1	1	1	0	0	1	1
chr1	45805137	45806285	713386	713472	promoter-TSS	MUTYH	1	1	1	1	0	1	0
chr1	45877081	45877309	714131	714137	intron	TESK2	0	0	0	1	0	1	0
chr1	45955290	45955417	715000	715007	intron	TESK2	0	0	0	0	0	0	0
chr1	45955990	45957457	715019	715104	exon	TESK2	1	1	1	1	0	1	1
chr1	45965233	45966312	715207	715261	promoter-TSS	MMACHC	1	1	1	0	0	1	1
chr1	45986288	45986391	715546	715554	intron	PRDX1	0	0	1	0	0	0	0
chr1	45986431	45986903	715554	715569	exon,intron	PRDX1	0	0	1	0	0	1	0
chr1	45986991	45987927	715569	715646	exon	PRDX1	1	1	1	1	0	1	1
chr1	46016267	46017473	716105	716152	intron	AKR1A1	1	1	1	1	0	1	0
chr1	46048959	46050953	716637	716760	intron	NASP	1	1	1	1	0	1	1
chr1	46151004	46153324	717988	718125	intron	GPBP1L1	1	1	1	1	0	1	1
chr1	46153656	46154574	718126	718151	intron	TMEM69	1	0	1	1	0	1	0
chr1	46215879	46216738	719050	719115	exon	IPP	1	1	1	1	0	1	1
chr1	46268635	46268861	719773	719780	promoter-TSS	MAST2	1	0	1	1	0	1	0
chr1	46268979	46269357	719780	719827	promoter-TSS	MAST2	1	1	1	1	0	1	0
chr1	46269637	46270159	719867	719897	intron	MAST2	1	1	1	0	0	1	0
chr1	46329930	46330346	720466	720476	intron	MAST2	0	0	1	0	0	0	0
chr1	46502805	46503018	722059	722065	Intergenic	PIK3R3	0	0	0	0	0	1	1
chr1	46596349	46596897	722908	722918	intron	PIK3R3	0	0	1	0	0	0	0
chr1	46596945	46597645	722918	722942	intron,promoter-TSS	PIK3R3	0	0	1	0	0	0	0
chr1	46597724	46599129	722942	723044	promoter-TSS	PIK3R3	1	1	1	1	0	1	0
chr1	46632581	46632998	723405	723437	Intergenic	TSPAN1	0	1	1	1	0	1	0
chr1	46645046	46645698	723558	723567	intron	TSPAN1	0	0	0	0	0	1	1
chr1	46645763	46645969	723567	723572	intron	TSPAN1	0	0	0	0	0	1	1
chr1	46663790	46664476	723805	723872	promoter-TSS	POMGNT1	0	0	1	1	0	1	1
chr1	46668650	46669258	723936	723980	promoter-TSS	LURAP1	1	1	1	1	0	1	0
chr1	46669280	46669607	723980	723988	intron	LURAP1	1	0	1	1	0	1	0
chr1	46669624	46669906	723988	723997	intron	LURAP1	1	0	1	0	0	1	0
chr1	46712557	46713748	724733	724815	promoter-TSS	RAD54L	1	0	1	1	0	1	0
chr1	46767372	46769958	725410	725603	promoter-TSS	UQCRH	1	1	1	1	0	1	1
chr1	46805700	46805986	726292	726312	promoter-TSS	NSUN4	1	0	1	1	0	1	0
chr1	46806013	46806836	726312	726369	promoter-TSS	NSUN4	1	1	1	1	0	1	1
chr1	46859813	46860485	727099	727168	exon	FAAH	1	1	1	0	0	1	0
chr1	46860505	46860681	727168	727176	intron	FAAH	1	0	1	0	0	1	0
chr1	46867475	46867786	727270	727278	intron	FAAH	0	0	0	0	0	1	0
chr1	46872073	46872356	727364	727375	intron	FAAH	0	0	0	0	0	0	1
chr1	46908380	46908647	727875	727887	intron	LOC729041	0	0	0	0	0	1	1
chr1	46912679	46912823	727933	727939	Intergenic	LOC729041	0	0	0	0	0	1	1
chr1	46913881	46914248	727969	728016	Intergenic	LOC729041	0	1	1	0	0	1	0
chr1	46914258	46914409	728016	728028	Intergenic	LOC729041	0	1	0	0	0	1	0
chr1	46932131	46932722	728243	728316	Intergenic	LOC729041	0	1	1	0	0	1	0
chr1	46932725	46932781	728316	728325	Intergenic	LOC729041	0	1	1	0	0	1	0
chr1	46954794	46955084	728668	728693	Intergenic	DMBX1	0	1	0	0	0	1	0
chr1	46955110	46955829	728693	728762	Intergenic	DMBX1	0	1	1	0	0	1	0
chr1	46955910	46956321	728766	728808	Intergenic	DMBX1	0	1	0	0	0	1	0
chr1	46956366	46956511	728809	728820	Intergenic	DMBX1	0	1	0	0	0	1	0
chr1	46956520	46956618	728820	728831	Intergenic	DMBX1	0	1	0	0	0	1	0
chr1	46982528	46982580	729219	729225	Intergenic	DMBX1	0	0	0	0	0	0	0
chr1	46982723	46983086	729225	729235	Intergenic	DMBX1	0	0	0	0	0	1	0
chr1	46986299	46986345	729274	729278	Intergenic	DMBX1	0	0	0	0	0	1	0
chr1	46987761	46987818	729291	729295	Intergenic	DMBX1	0	0	0	0	0	1	0
chr1	46988198	46988494	729299	729311	Intergenic	DMBX1	0	0	0	0	0	1	0
chr1	46988692	46988874	729312	729324	Intergenic	MKNK1-AS1	0	0	0	1	0	1	0
chr1	46989185	46989772	729324	729332	Intergenic	MKNK1-AS1	0	0	0	1	0	1	0
chr1	46998633	46999249	729433	729526	Intergenic	MKNK1-AS1	0	1	1	0	0	1	1
chr1	47009677	47009988	729644	729676	intron	MKNK1-AS1	0	1	0	0	0	1	0
chr1	47010020	47010224	729677	729687	intron	MKNK1-AS1	0	1	0	0	0	1	0
chr1	47069497	47070279	730467	730523	promoter-TSS	MKNK1	1	1	1	0	0	1	1
chr1	47079391	47079777	730657	730671	intron	MOB3C	0	0	0	0	0	1	0
chr1	47081998	47082832	730683	730746	exon	MOB3C	1	1	1	1	0	1	0
chr1	47082837	47082876	730746	730750	promoter-TSS	MOB3C	1	0	1	1	0	1	0
chr1	47133412	47134369	731119	731214	exon	ATPAF1	1	1	1	1	0	1	0
chr1	47184112	47185457	731535	731632	exon,promoter-TSS	EFCAB14	1	1	1	1	0	1	0
chr1	47489195	47489283	733566	733575	exon	CYP4X1	1	1	1	0	0	1	0
chr1	47489295	47489852	733575	733614	exon	CYP4X1	1	1	1	0	0	1	0
chr1	47641009	47641365	734541	734549	Intergenic	LINC00853	0	0	0	0	0	1	1
chr1	47644807	47645366	734581	734603	exon	LINC00853	1	0	0	0	0	1	1
chr1	47655761	47656004	734741	734748	promoter-TSS	PDZK1IP1	1	0	0	0	0	1	0
chr1	47690548	47691031	735130	735151	intron	TAL1	0	1	1	0	0	1	0
chr1	47691033	47691676	735151	735230	exon	TAL1	0	1	1	0	1	1	0
chr1	47697534	47698127	735421	735483	Intergenic	TAL1	0	1	1	0	0	1	0
chr1	47779157	47780211	736410	736477	intron	STIL	1	1	1	1	0	1	0
chr1	47799146	47800490	736765	736900	intron	CMPK1	1	1	1	1	0	1	1
chr1	47882053	47882668	737885	737984	exon	FOXE3	1	1	1	0	1	1	0
chr1	47899863	47900169	738281	738300	exon	FOXD2-AS1	1	1	0	0	0	0	0
chr1	47900187	47900385	738300	738317	promoter-TSS	FOXD2-AS1	1	1	0	0	0	0	0
chr1	47902269	47904018	738340	738510	exon	FOXD2	1	1	1	1	1	1	1
chr1	47904040	47904538	738510	738577	exon	FOXD2	0	1	1	0	1	0	0
chr1	47910181	47910627	738794	738828	Intergenic	FOXD2	0	1	1	0	0	1	0
chr1	47943835	47944050	739257	739266	Intergenic	FOXD2	0	0	0	1	0	1	0
chr1	47973634	47974474	739522	739603	Intergenic	FOXD2	0	1	1	0	0	1	0
chr1	47998872	47999386	739798	739842	Intergenic	FOXD2	0	1	1	0	0	1	0
chr1	48024448	48024558	740085	740093	Intergenic	FOXD2	0	0	0	0	0	1	0
chr1	48024692	48024814	740093	740101	Intergenic	FOXD2	0	0	0	0	0	1	0
chr1	48035596	48035785	740193	740198	Intergenic	FOXD2	0	0	0	0	0	1	0
chr1	48043781	48043999	740296	740304	Intergenic	FOXD2	0	0	0	0	0	1	0
chr1	48044072	48044196	740304	740311	Intergenic	FOXD2	0	0	0	0	0	1	0
chr1	48058775	48058927	740477	740493	Intergenic	FOXD2	0	1	0	0	0	1	0
chr1	48173836	48174296	741669	741689	Intergenic	FOXD2	0	0	0	0	0	0	0
chr1	48174580	48175055	741705	741740	Intergenic	FOXD2	0	1	1	0	1	1	0
chr1	48175068	48176519	741740	741864	Intergenic	FOXD2	0	1	1	0	1	1	1
chr1	48190716	48191193	742020	742067	Intergenic	TRABD2B	0	1	1	0	0	1	0
chr1	48191780	48192262	742082	742099	Intergenic	TRABD2B	0	0	0	0	0	1	1
chr1	48217909	48218059	742282	742293	Intergenic	TRABD2B	0	0	0	1	0	1	0
chr1	48449871	48450009	744615	744634	intron	TRABD2B	0	1	0	0	0	1	0
chr1	48462431	48463601	744867	745005	promoter-TSS	TRABD2B	1	1	1	1	0	1	1
chr1	48484419	48484657	745165	745170	Intergenic	TRABD2B	0	0	0	0	0	1	0
chr1	48559555	48559690	745775	745784	Intergenic	SKINTL	0	0	0	0	0	1	1
chr1	48937169	48937348	748504	748515	intron	SPATA6	1	1	1	1	0	1	0
chr1	48937377	48938191	748515	748588	promoter-TSS	SPATA6	1	1	1	1	0	1	0
chr1	49143148	49143315	750098	750104	intron	AGBL4	0	0	0	0	0	1	1
chr1	49159139	49159220	750244	750251	intron	AGBL4	0	0	0	0	0	1	0
chr1	49159475	49159676	750254	750260	intron	AGBL4	0	0	0	0	0	1	0
chr1	49241729	49242090	750867	750876	intron	BEND5	1	0	1	1	0	1	0
chr1	49242126	49243373	750876	750959	promoter-TSS	BEND5	1	1	1	1	0	1	0
chr1	50717421	50717679	758996	759009	Intergenic	ELAVL4	0	0	0	0	0	0	0
chr1	50798668	50798788	759540	759559	Intergenic	DMRTA2	0	1	1	0	0	1	1
chr1	50798789	50799445	759559	759621	Intergenic	DMRTA2	0	1	1	0	0	1	1
chr1	50834100	50834334	759954	759969	Intergenic	DMRTA2	0	0	0	0	1	1	1
chr1	50834433	50834454	759969	759973	Intergenic	DMRTA2	0	0	0	0	0	1	1
chr1	50881885	50882598	760387	760431	TTS	DMRTA2	0	1	0	0	0	0	0
chr1	50884437	50884940	760529	760596	exon	DMRTA2	0	1	1	0	0	1	0
chr1	50884942	50885470	760596	760648	exon	DMRTA2	0	1	1	0	0	1	0
chr1	50892366	50893011	761043	761090	Intergenic	DMRTA2	0	1	0	0	0	0	0
chr1	50896103	50896381	761162	761179	Intergenic	DMRTA2	0	0	0	0	0	1	0
chr1	51424979	51426551	765183	765302	exon	FAF1	1	1	1	1	0	1	1
chr1	51433743	51436131	765368	765555	promoter-TSS	CDKN2C	1	1	1	1	0	1	1
chr1	51442537	51442692	765618	765625	Intergenic	CDKN2C	0	0	1	1	0	0	0
chr1	51442720	51443013	765625	765636	Intergenic	CDKN2C	0	0	1	1	0	1	0
chr1	51443069	51444230	765636	765740	Intergenic	CDKN2C	0	1	1	1	0	1	0
chr1	51701552	51703194	767819	767934	exon	RNF11	1	1	1	1	0	1	0
chr1	51762558	51762849	768630	768644	intron	TTC39A	0	0	1	0	0	1	1
chr1	51779894	51780032	768877	768882	intron	TTC39A	0	0	0	1	0	1	0
chr1	51795953	51796607	769073	769162	intron	TTC39A	0	1	1	0	0	1	0
chr1	51810382	51810427	769325	769332	intron	TTC39A	1	1	1	0	0	1	0
chr1	51810440	51810893	769332	769381	exon	TTC39A	1	1	1	0	0	1	1
chr1	51983496	51984156	770774	770798	intron	EPS15	1	0	1	1	0	1	0
chr1	51984227	51985216	770798	770908	intron	EPS15	1	1	1	1	0	1	0
chr1	52082575	52083427	771869	771917	intron	OSBPL9	1	0	1	1	0	1	0
chr1	52194848	52195605	772829	772891	promoter-TSS	OSBPL9	0	1	1	0	0	1	0
chr1	52195632	52196127	772891	772912	promoter-TSS	OSBPL9	0	1	1	1	0	1	0
chr1	52343614	52345197	774166	774257	promoter-TSS	NRD1	1	1	1	1	0	1	1
chr1	52455903	52456552	775243	775310	intron	RAB3B	1	1	1	0	0	1	0
chr1	52498453	52498476	775851	775855	exon	KTI12	0	1	1	0	0	1	0
chr1	52498502	52498709	775855	775869	exon	KTI12	0	1	1	0	0	1	0
chr1	52498720	52499580	775869	775954	exon	KTI12	0	1	1	1	0	1	0
chr1	52520330	52523182	776156	776281	promoter-TSS	BTF3L4	1	1	1	1	0	1	0
chr1	52585184	52585290	776980	776985	Intergenic	ZFYVE9	0	0	0	0	0	1	0
chr1	52607362	52608504	777194	777334	promoter-TSS	ZFYVE9	1	1	1	1	0	1	1
chr1	52608558	52608848	777334	777344	intron	ZFYVE9	1	0	1	1	0	1	0
chr1	52830979	52832221	779680	779793	intron	CC2D1B	1	1	1	1	0	1	1
chr1	52834140	52834498	779822	779864	Intergenic	CC2D1B	0	1	1	0	0	1	1
chr1	52834500	52834678	779864	779872	Intergenic	CC2D1B	0	1	0	0	0	0	0
chr1	52869214	52870941	780312	780393	promoter-TSS	ORC1	1	1	1	1	0	1	1
chr1	53017295	53017358	781802	781809	intron	ZCCHC11	0	0	1	0	0	0	0
chr1	53017391	53017782	781809	781818	intron	ZCCHC11	1	0	1	0	0	0	0
chr1	53017813	53019654	781818	781965	intron	ZCCHC11	1	1	1	1	0	1	1
chr1	53067796	53068588	782428	782525	exon	GPX7	1	1	1	1	0	1	0
chr1	53098735	53099244	782896	782966	promoter-TSS	FAM159A	1	1	1	0	0	1	0
chr1	53163523	53163626	783737	783746	intron	SELRC1	1	0	1	1	0	1	0
chr1	53163689	53164288	783747	783803	promoter-TSS	SELRC1	1	1	1	1	0	1	0
chr1	53166853	53166922	783834	783838	Intergenic	SELRC1	0	0	0	0	0	0	1
chr1	53168590	53169182	783855	783883	Intergenic	SELRC1	0	0	1	1	0	1	0
chr1	53191897	53193067	784193	784269	intron	ZYG11B	1	1	1	1	0	1	0
chr1	53308174	53308585	785718	785766	exon	ZYG11A	1	1	1	0	0	1	1
chr1	53386564	53386858	786989	787011	intron	ECHDC2	1	1	1	1	0	1	0
chr1	53386863	53387096	787011	787029	intron	ECHDC2	1	1	1	1	0	1	0
chr1	53387126	53387622	787029	787074	promoter-TSS	ECHDC2	1	1	1	1	0	1	1
chr1	53392650	53392728	787152	787157	promoter-TSS	SCP2	1	0	1	0	0	1	0
chr1	53392774	53393753	787157	787231	intron	SCP2	1	1	1	1	0	1	0
chr1	53393795	53393901	787231	787237	intron	SCP2	1	0	1	0	0	1	0
chr1	53480422	53481112	788083	788094	intron	SCP2	0	0	1	1	0	1	0
chr1	53527600	53528541	788474	788555	intron	PODN	1	1	1	0	0	1	0
chr1	53611971	53612165	790143	790153	Intergenic	SLC1A7	0	0	0	1	0	1	0
chr1	53647806	53647929	790548	790556	Intergenic	CPT2	0	0	0	0	0	1	1
chr1	53651398	53651555	790602	790608	Intergenic	CPT2	0	0	0	0	0	0	1
chr1	53662046	53663171	790687	790752	exon	CPT2	1	1	1	1	0	1	0
chr1	53685623	53685706	790950	790955	intron	C1orf123	1	0	1	0	0	0	0
chr1	53685795	53686624	790955	791018	promoter-TSS	C1orf123	1	1	1	1	0	1	0
chr1	53703606	53704383	791217	791268	promoter-TSS	LOC100507564	1	1	1	1	0	1	0
chr1	53704425	53704538	791268	791277	promoter-TSS	MAGOH	1	1	1	1	0	1	0
chr1	53743971	53744205	791683	791690	intron	LRP8	0	0	0	0	0	1	1
[truncated: 43,888 more rows]
