# Supplementary material for: A DNA methylation atlas of normal human cell types
Source: Nature. 2023 Jan 4;613(7943):355–64. doi: 10.1038/s41586-022-05580-6 (PMC9811898; doi:10.1038/s41586-022-05580-6)
Supplement: Supplementary file 5 — Genome-wide set of unmethylated regions per cell type, annotated. Zip file contains 39 bed files, each with all genomic regions (blocks of at least four CpGs in which at least 85% of sequenced fragments are unmethylated in at least 85% of covered CpGs). Bed file information includes position (chr, from, to, CpG_from, CpG_to, hg19), regional annotation by HOMER and neighbouring gene, and annotations of when a region is 1 kb or less from a transcriptional start site, overlapping a CpG island, chromHMM annotation in that cell type or similar, ChIP–seq peak annotations for H3K4me3 (promoter), H3K27ac (gene regulation), H3K4me1 (enhancer), H3K27me3, overlapping ATAC–seq peak, presence of CTCF binding site and CTCF ChIP–seq peak. [file 41586_2022_5580_MOESM5_ESM.zip › Blood-Mono+Macro.4CpGs.U85.f85.bed]

chr	from	to	CpG_from	CpG_to	HOMER_anno	neigh_gene	TSS+1Kb	CpG-island	chromHMM	H3K4me3	H3K27ac	H3K4me1	H3K27me3	CTCF_BS	CTCF
chr1	521380	521603	4007	4013	Intergenic	OR4F3	0	0	15_Quies	0	0	0	0	1	0
chr1	564600	564703	4905	4910	Intergenic	OR4F3	0	0	15_Quies	0	0	0	0	0	0
chr1	565170	565398	4918	4923	Intergenic	OR4F3	0	0	15_Quies	0	0	0	0	0	0
chr1	567206	567376	4967	4973	Intergenic	OR4F3	0	0	9_Het	0	0	0	0	0	0
chr1	567501	567571	4978	4983	Intergenic	OR4F3	0	0	9_Het	0	0	0	0	0	0
chr1	567681	567715	4983	4987	Intergenic	OR4F3	0	0	9_Het	0	0	0	0	0	0
chr1	567747	567770	4987	4991	Intergenic	OR4F3	0	0	9_Het	0	0	0	0	0	0
chr1	567882	567979	4993	4998	Intergenic	OR4F3	0	0	9_Het	0	0	0	0	0	0
chr1	569330	569508	5033	5038	Intergenic	OR4F3	0	0	9_Het	0	0	0	0	0	0
chr1	570123	570222	5053	5057	Intergenic	OR4F3	0	0	15_Quies	0	0	0	0	0	0
chr1	713773	714661	6386	6457	promoter-TSS	LOC100288069	1	1	1_TssA	1	1	0	0	1	1
chr1	752673	752988	6838	6850	Intergenic	LINC00115	0	0	7_Enh	0	1	1	0	0	0
chr1	762113	763551	6954	7092	promoter-TSS	LOC643837	1	1	1_TssA	1	1	0	0	0	0
chr1	793448	793562	7551	7555	exon	LOC643837	0	0	15_Quies	0	0	0	0	0	0
chr1	794033	794332	7566	7576	exon	LOC643837	0	0	14_ReprPCWk	0	0	0	0	0	0
chr1	805158	805487	7737	7775	intron	FAM41C	0	1	7_Enh	0	0	1	0	1	1
chr1	832788	832844	8076	8081	Intergenic	FAM41C	0	0	13_ReprPC	0	0	0	1	0	0
chr1	833868	833979	8105	8112	Intergenic	LOC100130417	0	0	13_ReprPC	0	0	0	1	0	0
chr1	840025	840619	8322	8399	Intergenic	LOC100130417	0	1	11_BivFlnk	1	0	1	1	1	1
chr1	840680	840857	8399	8417	Intergenic	LOC100130417	0	0	11_BivFlnk	1	0	1	1	0	0
chr1	840913	841009	8419	8427	Intergenic	LOC100130417	0	0	12_EnhBiv	0	0	1	1	0	0
chr1	842405	842461	8458	8464	Intergenic	LOC100130417	0	0	7_Enh	0	0	1	1	0	0
chr1	848283	848398	8714	8721	Intergenic	LOC100130417	0	0	14_ReprPCWk	0	0	0	1	1	0
chr1	856109	856765	8962	8989	Intergenic	LOC100130417	0	0	12_EnhBiv	0	0	1	1	1	1
chr1	858790	858875	9032	9038	Intergenic	SAMD11	0	0	11_BivFlnk	0	0	1	1	0	0
chr1	858941	859666	9038	9141	Intergenic	SAMD11	0	1	13_ReprPC	0	0	1	1	0	0
chr1	859711	861214	9151	9348	promoter-TSS	SAMD11	1	1	13_ReprPC	0	0	1	1	0	0
chr1	861218	861410	9348	9364	exon,promoter-TSS	SAMD11	1	1	13_ReprPC	0	0	0	1	0	0
chr1	875469	876419	9927	10017	intron	SAMD11	0	1	13_ReprPC	0	0	1	1	0	0
chr1	876454	876858	10017	10047	exon	SAMD11	0	1	12_EnhBiv	0	0	1	1	0	0
chr1	876870	878210	10047	10200	exon	SAMD11	0	1	12_EnhBiv	0	0	1	1	0	0
chr1	893954	894910	10654	10744	exon	NOC2L	1	1	2_TssAFlnk	1	1	1	1	0	0
chr1	895767	896613	10821	10943	intron	KLHL17	1	1	1_TssA	1	0	1	1	0	0
chr1	901550	901608	11233	11238	promoter-TSS	PLEKHN1	1	1	11_BivFlnk	1	1	1	1	0	0
chr1	901725	902014	11242	11260	promoter-TSS	PLEKHN1	1	1	11_BivFlnk	1	1	1	1	0	0
chr1	902025	902725	11260	11325	intron	PLEKHN1	1	1	11_BivFlnk	1	1	1	1	0	0
chr1	919386	919884	12066	12087	Intergenic	C1orf170	0	1	13_ReprPC	0	0	0	1	1	1
chr1	933655	933739	12420	12430	TTS	HES4	0	1	13_ReprPC	0	0	0	1	0	0
chr1	933987	934159	12457	12475	TTS	HES4	0	1	13_ReprPC	1	0	0	1	1	0
chr1	934167	936347	12475	12750	exon	HES4	1	1	13_ReprPC	1	1	1	1	1	0
chr1	936448	937562	12751	12846	Intergenic	HES4	1	1	13_ReprPC	0	0	1	1	1	1
chr1	940516	940963	12921	12932	Intergenic	HES4	0	0	13_ReprPC	0	0	0	1	0	0
chr1	948467	949165	13174	13200	intron,promoter-TSS	ISG15	1	1	1_TssA	1	1	1	0	0	0
chr1	954619	956456	13401	13612	intron,promoter-TSS	AGRN	1	1	14_ReprPCWk	1	0	1	1	1	1
chr1	956458	956686	13612	13623	intron	AGRN	1	0	12_EnhBiv	0	0	1	1	0	0
chr1	968259	969011	13947	14036	intron	AGRN	0	1	12_EnhBiv	1	0	1	1	1	1
chr1	969024	969541	14036	14087	intron	AGRN	0	1	12_EnhBiv	0	0	1	1	1	0
chr1	969543	969745	14087	14109	intron	AGRN	0	1	13_ReprPC	0	0	1	1	0	0
chr1	975009	975241	14245	14254	intron	AGRN	0	0	12_EnhBiv	0	1	1	1	0	0
chr1	975461	975518	14260	14266	intron	AGRN	0	1	12_EnhBiv	0	0	1	1	0	0
chr1	975521	975565	14266	14271	intron	AGRN	0	1	12_EnhBiv	0	0	1	1	0	0
chr1	975580	975787	14271	14289	intron	AGRN	0	1	12_EnhBiv	0	0	1	1	0	0
chr1	975798	976534	14289	14377	exon	AGRN	0	1	14_ReprPCWk	1	0	1	1	1	0
chr1	994207	995407	15300	15412	Intergenic	RNF223	0	1	11_BivFlnk	1	0	1	1	1	1
chr1	999277	999911	15547	15585	Intergenic	RNF223	0	1	12_EnhBiv	0	1	1	1	1	1
chr1	1003813	1003970	15753	15762	Intergenic	RNF223	0	1	12_EnhBiv	0	0	1	1	0	0
chr1	1003973	1004980	15762	15872	Intergenic	RNF223	0	1	10_TssBiv	1	1	1	1	0	0
chr1	1014746	1015602	16302	16347	Intergenic	RNF223	0	0	12_EnhBiv	0	0	1	1	0	0
chr1	1050656	1050824	17450	17468	exon,intron	C1orf159	1	1	11_BivFlnk	0	0	1	0	0	0
chr1	1050827	1052352	17468	17638	exon	C1orf159	1	1	1_TssA	1	1	1	0	0	0
chr1	1057487	1057837	17817	17839	Intergenic	C1orf159	0	0	12_EnhBiv	0	0	1	1	1	1
chr1	1072259	1073003	18410	18474	intron	LOC254099	1	1	13_ReprPC	0	0	0	1	0	0
chr1	1079469	1079850	18718	18740	TTS	LOC254099	0	0	13_ReprPC	0	0	1	0	0	0
chr1	1092688	1093836	19140	19214	Intergenic	MIR200B	0	1	2_TssAFlnk	1	1	1	0	0	0
chr1	1093876	1094025	19214	19222	Intergenic	MIR200B	0	0	2_TssAFlnk	1	1	1	0	0	0
chr1	1118206	1118446	20266	20283	exon	TTLL10	0	0	12_EnhBiv	0	0	0	1	0	0
chr1	1136361	1137174	20723	20829	Intergenic	TNFRSF18	0	1	14_ReprPCWk	0	0	0	1	0	0
chr1	1141617	1142124	20974	21030	exon	TNFRSF18	1	1	13_ReprPC	0	0	0	1	0	0
chr1	1144200	1144559	21113	21131	Intergenic	TNFRSF18	0	0	13_ReprPC	0	0	0	1	0	0
chr1	1144652	1144681	21136	21140	Intergenic	TNFRSF18	0	0	13_ReprPC	0	0	0	1	0	0
chr1	1148229	1148597	21265	21286	exon	TNFRSF4	1	0	12_EnhBiv	0	0	1	1	0	0
chr1	1148714	1148855	21288	21297	intron	TNFRSF4	1	0	12_EnhBiv	0	0	1	1	0	0
chr1	1148882	1148974	21297	21304	intron	TNFRSF4	1	0	13_ReprPC	0	0	1	1	0	0
chr1	1149056	1149092	21305	21309	exon	TNFRSF4	1	1	13_ReprPC	0	0	0	1	0	0
chr1	1166472	1167980	22098	22286	intron,promoter-TSS	B3GALT6,SDF4	1	1	1_TssA	1	1	1	0	0	0
chr1	1181791	1181992	22932	22954	intron,promoter-TSS	FAM132A	1	1	13_ReprPC	0	0	0	1	0	0
chr1	1181994	1182257	22954	22998	promoter-TSS	FAM132A	1	1	13_ReprPC	0	0	0	1	0	0
chr1	1208405	1209817	23855	24016	exon	UBE2J2	1	1	1_TssA	1	1	1	0	1	0
chr1	1240834	1240985	25394	25403	intron	ACAP3	0	0	2_TssAFlnk	1	1	1	0	1	0
chr1	1241087	1241304	25403	25412	intron	ACAP3	0	0	2_TssAFlnk	1	1	1	0	0	0
chr1	1242699	1244645	25458	25736	promoter-TSS	ACAP3	1	1	1_TssA	1	1	1	0	1	0
chr1	1244661	1244842	25736	25752	intron	PUSL1	1	1	2_TssAFlnk	1	1	1	0	0	0
chr1	1259503	1260792	26248	26375	promoter-TSS	GLTPD1	1	1	1_TssA	1	1	1	0	0	0
chr1	1283832	1286435	27342	27653	promoter-TSS	DVL1	1	1	1_TssA	1	1	1	0	1	1
chr1	1306763	1306988	28358	28366	Intergenic	AURKAIP1	0	0	7_Enh	0	0	1	0	0	0
chr1	1306996	1307119	28366	28370	Intergenic	AURKAIP1	0	0	7_Enh	0	0	1	0	0	0
chr1	1309875	1311129	28477	28596	intron,promoter-TSS	AURKAIP1	1	1	1_TssA	1	1	1	0	1	1
chr1	1333994	1335602	29186	29356	promoter-TSS	CCNL2	1	1	1_TssA	1	1	1	0	1	1
chr1	1341910	1343416	29505	29652	promoter-TSS	MRPL20	1	1	1_TssA	1	1	1	0	1	0
chr1	1369333	1369535	30515	30524	Intergenic	VWA1	0	0	13_ReprPC	0	0	0	1	0	0
chr1	1369563	1369680	30524	30532	Intergenic	VWA1	0	0	13_ReprPC	0	0	0	1	0	0
chr1	1369689	1369924	30532	30543	Intergenic	VWA1	1	0	12_EnhBiv	0	0	0	1	0	0
chr1	1369934	1370139	30543	30555	Intergenic,promoter-TSS	VWA1	1	0	12_EnhBiv	0	0	1	1	0	0
chr1	1370722	1370872	30567	30580	promoter-TSS	VWA1	1	1	12_EnhBiv	0	0	1	1	0	0
chr1	1370878	1371516	30580	30673	exon	VWA1	1	1	13_ReprPC	0	0	1	1	0	0
chr1	1376403	1376510	30917	30924	exon	VWA1	0	0	14_ReprPCWk	0	0	0	0	1	1
chr1	1406426	1408148	31865	32022	exon	ATAD3B	1	1	1_TssA	1	1	1	0	0	0
chr1	1440891	1441116	33257	33272	Intergenic	ATAD3A	0	0	7_Enh	0	1	0	0	1	1
chr1	1446692	1448373	33434	33619	promoter-TSS	ATAD3A	1	1	1_TssA	1	1	1	0	0	0
chr1	1475320	1476220	34774	34890	promoter-TSS	TMEM240	1	1	14_ReprPCWk	0	0	1	1	0	0
chr1	1509275	1510884	35951	36134	exon	SSU72	1	1	1_TssA	1	1	1	0	1	1
chr1	1534962	1535868	36802	36957	promoter-TSS	C1orf233	1	1	14_ReprPCWk	1	0	1	1	1	1
chr1	1550151	1551903	37314	37518	promoter-TSS	MIB2	1	1	1_TssA	1	1	1	0	0	0
chr1	1565787	1566138	38142	38184	TTS	MIB2	0	1	12_EnhBiv	0	0	1	1	1	0
chr1	1589933	1591051	39174	39274	intron	CDK11B	0	1	1_TssA	1	1	0	0	1	1
chr1	1623033	1625247	40355	40551	exon	SLC35E2B	1	1	1_TssA	1	1	1	0	0	0
chr1	1655105	1656324	41655	41753	promoter-TSS	CDK11A	1	1	1_TssA	1	1	0	0	1	0
chr1	1676388	1678513	42387	42579	promoter-TSS	SLC35E2	1	1	1_TssA	1	1	0	0	0	0
chr1	1678632	1678777	42586	42592	Intergenic	SLC35E2	0	0	5_TxWk	0	0	0	0	0	0
chr1	1709109	1710566	43459	43626	promoter-TSS	NADK	1	1	1_TssA	1	1	1	0	1	1
chr1	1710581	1710749	43626	43633	promoter-TSS	NADK	1	1	1_TssA	1	1	0	0	1	1
chr1	1711588	1711841	43652	43659	promoter-TSS	NADK	1	0	2_TssAFlnk	1	1	1	0	0	0
chr1	1714042	1714623	43720	43745	Intergenic	NADK	0	1	2_TssAFlnk	1	1	1	0	0	0
chr1	1790207	1790359	45116	45121	intron	GNB1	0	0	7_Enh	0	1	1	0	1	1
chr1	1821186	1823367	45657	45937	intron	GNB1	1	1	1_TssA	1	1	1	0	0	0
chr1	1837770	1838023	46278	46288	Intergenic	CALML6	0	0	15_Quies	0	0	0	0	1	1
chr1	1840008	1840905	46334	46449	Intergenic	CALML6	0	1	1_TssA	1	1	1	0	1	1
chr1	1840950	1841130	46449	46465	Intergenic	CALML6	0	0	2_TssAFlnk	1	1	1	0	0	0
chr1	1850275	1851225	46726	46822	promoter-TSS	TMEM52	1	1	7_Enh	1	1	1	1	1	1
chr1	1851231	1851284	46822	46831	promoter-TSS	TMEM52	1	1	2_TssAFlnk	1	1	1	0	0	0
chr1	1875439	1875697	47664	47679	Intergenic	TMEM52	0	1	7_Enh	0	0	1	0	1	1
chr1	1891341	1891816	48118	48138	intron	KIAA1751	0	0	14_ReprPCWk	0	0	1	1	1	1
chr1	1898673	1898797	48341	48346	intron	KIAA1751	0	0	14_ReprPCWk	0	0	0	1	0	0
chr1	1921808	1921985	49288	49295	intron	KIAA1751	0	0	15_Quies	0	0	0	0	0	0
chr1	1935081	1935379	49612	49642	promoter-TSS	KIAA1751	1	1	13_ReprPC	0	0	0	1	0	0
chr1	1976143	1976639	50943	51000	Intergenic	PRKCZ	0	1	12_EnhBiv	0	0	1	1	1	1
chr1	1981306	1982577	51132	51303	intron,promoter-TSS	PRKCZ	1	1	13_ReprPC	1	0	1	1	0	0
chr1	2058668	2058925	53968	53977	intron	PRKCZ	0	0	7_Enh	0	0	1	1	0	0
chr1	2064408	2065016	54150	54196	intron	PRKCZ	0	1	1_TssA	1	1	1	0	0	0
chr1	2065031	2065124	54196	54211	intron	PRKCZ	0	0	2_TssAFlnk	0	1	1	0	0	0
chr1	2065139	2065179	54211	54215	intron	PRKCZ	0	0	2_TssAFlnk	1	1	1	0	0	0
chr1	2080213	2080494	54622	54636	exon	PRKCZ	0	0	2_TssAFlnk	0	1	1	0	0	0
chr1	2125889	2126917	56225	56316	promoter-TSS	C1orf86	0	1	1_TssA	1	1	1	0	1	1
chr1	2130635	2130990	56394	56408	exon	C1orf86	0	0	2_TssAFlnk	1	1	1	0	0	0
chr1	2135928	2136169	56538	56558	intron	C1orf86	0	0	2_TssAFlnk	1	0	1	0	0	0
chr1	2136217	2137068	56558	56646	intron	C1orf86	0	1	1_TssA	1	0	1	0	0	0
chr1	2137081	2137148	56646	56659	intron	C1orf86	0	1	2_TssAFlnk	1	0	1	0	0	0
chr1	2143969	2144482	56902	56936	promoter-TSS	C1orf86	1	1	2_TssAFlnk	0	1	1	0	1	1
chr1	2158461	2158772	57291	57336	Intergenic	SKI	0	1	1_TssA	1	1	1	1	0	0
chr1	2158778	2160925	57336	57690	exon,promoter-TSS	SKI	1	1	5_TxWk	1	1	1	0	1	1
chr1	2163548	2163649	57800	57805	intron	SKI	0	0	2_TssAFlnk	0	1	1	0	0	0
chr1	2165587	2165673	57866	57870	intron	SKI	0	0	2_TssAFlnk	0	1	1	0	0	0
chr1	2165744	2165825	57870	57874	intron	SKI	0	0	2_TssAFlnk	0	1	1	0	0	0
chr1	2165868	2166156	57874	57888	intron	SKI	0	0	7_Enh	0	1	1	0	0	0
chr1	2177979	2178015	58221	58225	intron	SKI	0	0	2_TssAFlnk	1	1	1	0	0	0
chr1	2178028	2178164	58225	58231	intron	SKI	0	0	2_TssAFlnk	1	1	1	0	0	0
chr1	2210738	2211074	59143	59153	intron	SKI	0	0	7_Enh	0	0	1	0	0	0
chr1	2221889	2222073	59584	59591	intron	SKI	0	0	7_Enh	0	1	1	1	0	0
chr1	2222176	2222347	59591	59604	intron	SKI	0	1	2_TssAFlnk	0	1	1	0	0	0
chr1	2222367	2222509	59604	59614	intron	SKI	0	1	2_TssAFlnk	0	1	1	0	0	0
chr1	2222537	2222675	59614	59621	intron	SKI	0	1	2_TssAFlnk	0	1	1	0	0	0
chr1	2222713	2222897	59621	59627	intron	SKI	0	0	7_Enh	0	1	1	0	0	0
chr1	2231862	2231989	59911	59916	intron	SKI	0	0	2_TssAFlnk	0	1	1	0	0	0
chr1	2232322	2232364	59930	59936	intron	SKI	0	1	2_TssAFlnk	1	1	1	0	0	0
chr1	2232391	2232518	59936	59943	intron	SKI	0	1	2_TssAFlnk	1	1	1	0	0	0
chr1	2232525	2232858	59943	59963	intron	SKI	0	1	7_Enh	0	1	1	0	0	0
chr1	2245895	2246842	60526	60636	Intergenic	LOC100129534	0	1	14_ReprPCWk	0	0	1	1	1	1
chr1	2246989	2247031	60646	60650	Intergenic	LOC100129534	0	1	12_EnhBiv	0	0	1	1	1	1
chr1	2322436	2323906	63024	63190	promoter-TSS	RER1	1	1	1_TssA	1	1	1	0	0	0
chr1	2343528	2344791	63775	63916	promoter-TSS	PEX10	1	1	1_TssA	1	1	1	0	0	0
chr1	2345690	2346298	63949	63974	Intergenic	PEX10	0	1	7_Enh	0	0	1	1	1	1
chr1	2347181	2347567	63996	64014	Intergenic	PEX10	0	0	13_ReprPC	0	0	1	1	1	0
chr1	2374782	2375565	64735	64840	Intergenic	PEX10	0	1	13_ReprPC	0	0	0	1	1	0
chr1	2457085	2458235	67578	67699	intron	PANK4	1	1	1_TssA	1	1	1	1	0	0
chr1	2460537	2460622	67768	67774	exon	HES5	0	0	12_EnhBiv	0	0	1	1	1	0
chr1	2460717	2460837	67774	67786	exon	HES5	1	1	12_EnhBiv	0	0	1	1	0	0
chr1	2460850	2462109	67786	67944	intron	HES5	1	1	12_EnhBiv	0	0	1	1	0	0
chr1	2462152	2462581	67944	67962	promoter-TSS	HES5	1	0	13_ReprPC	0	0	0	1	0	0
chr1	2472149	2472586	68192	68239	Intergenic	HES5	0	1	13_ReprPC	0	0	0	1	0	0
chr1	2477457	2478628	68374	68464	Intergenic	LOC115110	0	1	1_TssA	1	1	1	0	0	1
chr1	2478634	2478986	68464	68478	Intergenic	LOC115110	0	0	2_TssAFlnk	1	1	1	0	0	0
chr1	2479305	2479352	68485	68489	Intergenic	LOC115110	0	0	2_TssAFlnk	1	1	1	0	0	1
chr1	2479553	2480432	68492	68529	Intergenic	LOC115110	0	0	2_TssAFlnk	1	1	1	0	1	1
chr1	2487105	2487417	68753	68770	promoter-TSS	TNFRSF14	1	0	2_TssAFlnk	1	1	1	0	0	0
chr1	2487421	2488314	68770	68805	promoter-TSS	TNFRSF14	1	0	1_TssA	1	1	1	0	1	1
chr1	2488398	2488721	68805	68817	promoter-TSS	LOC100133445	1	0	2_TssAFlnk	1	1	1	0	1	0
chr1	2509658	2510072	69371	69385	Intergenic	FAM213B	0	0	2_TssAFlnk	0	1	1	0	1	1
chr1	2516780	2518892	69516	69693	promoter-TSS	FAM213B	1	1	1_TssA	1	1	1	1	1	1
chr1	2560024	2561019	70632	70720	intron	MMEL1	0	1	13_ReprPC	0	0	0	1	0	0
chr1	2573861	2575092	71005	71106	intron	TTC34	0	1	1_TssA	1	1	1	1	1	1
chr1	2705761	2705878	72763	72768	intron	TTC34	1	0	11_BivFlnk	0	0	1	1	0	0
chr1	2705891	2705920	72768	72773	intron	TTC34	1	0	11_BivFlnk	0	0	1	1	0	0
chr1	2705936	2706198	72773	72797	exon	TTC34	1	1	13_ReprPC	0	0	1	1	0	0
chr1	2718145	2718378	73096	73106	Intergenic	TTC34	0	0	15_Quies	0	0	0	0	1	1
chr1	2738544	2738844	73668	73688	Intergenic	TTC34	0	0	15_Quies	0	0	0	0	1	0
chr1	2762540	2762696	74188	74195	Intergenic	TTC34	0	0	14_ReprPCWk	0	0	0	1	0	0
chr1	2780356	2780689	74697	74713	Intergenic	TTC34	0	0	15_Quies	0	0	0	1	0	0
chr1	2805037	2805221	75446	75452	Intergenic	TTC34	0	0	14_ReprPCWk	0	0	0	1	0	0
chr1	2864015	2864078	77053	77058	Intergenic	ACTRT2	0	0	14_ReprPCWk	0	0	0	1	0	0
chr1	2889964	2890053	77544	77549	Intergenic	ACTRT2	0	0	14_ReprPCWk	0	0	0	1	0	0
chr1	2890241	2890542	77549	77558	Intergenic	ACTRT2	0	0	14_ReprPCWk	0	0	0	1	0	0
chr1	2929055	2929408	78318	78344	Intergenic	ACTRT2	0	1	15_Quies	0	0	0	0	1	1
chr1	2984328	2984476	79551	79569	promoter-TSS	FLJ42875	1	1	13_ReprPC	0	0	0	1	0	0
chr1	2984497	2984831	79569	79604	promoter-TSS	FLJ42875	1	1	13_ReprPC	0	0	0	1	0	0
chr1	2984840	2987346	79604	79930	intron	PRDM16	1	1	13_ReprPC	1	0	1	1	0	0
chr1	2987347	2987542	79930	79956	intron	PRDM16	0	1	13_ReprPC	0	0	1	1	0	0
chr1	2987558	2987671	79956	79973	intron	PRDM16	0	1	13_ReprPC	0	0	1	1	0	0
chr1	2989949	2990264	80058	80093	intron	PRDM16	0	1	13_ReprPC	0	0	0	1	0	0
chr1	2990267	2990491	80093	80121	intron	PRDM16	0	1	13_ReprPC	0	0	0	1	0	0
chr1	3010704	3010883	80762	80773	intron	PRDM16	0	0	15_Quies	0	0	0	0	0	0
chr1	3072021	3072153	82631	82639	intron	PRDM16	0	1	13_ReprPC	0	0	0	1	0	0
chr1	3077721	3077804	82766	82774	intron	PRDM16	0	0	13_ReprPC	0	0	0	1	0	0
chr1	3077835	3078077	82774	82784	intron	PRDM16	0	0	13_ReprPC	0	0	0	1	0	0
chr1	3087138	3087972	83098	83136	intron	PRDM16	0	0	2_TssAFlnk	1	1	1	0	0	0
chr1	3091388	3091719	83246	83261	intron	PRDM16	0	0	12_EnhBiv	0	1	1	1	0	0
chr1	3100259	3100365	83516	83522	intron	PRDM16	0	0	12_EnhBiv	0	0	1	1	0	0
chr1	3138587	3139228	84774	84790	intron	PRDM16	0	0	12_EnhBiv	0	0	0	0	0	0
chr1	3164050	3164113	85594	85600	intron	PRDM16	0	1	13_ReprPC	0	0	0	1	0	0
chr1	3164232	3164512	85610	85640	intron	PRDM16	0	1	13_ReprPC	0	0	0	1	0	0
chr1	3200671	3200852	86631	86644	intron	PRDM16	0	0	15_Quies	0	0	0	0	1	1
chr1	3229683	3229740	87454	87458	intron	PRDM16	0	0	13_ReprPC	0	0	1	1	0	0
chr1	3229755	3230040	87458	87480	intron	PRDM16	0	0	13_ReprPC	0	0	1	1	0	0
chr1	3309991	3310156	89538	89549	intron	PRDM16	0	1	13_ReprPC	0	0	0	1	0	0
chr1	3310159	3310673	89549	89602	intron	PRDM16	0	1	13_ReprPC	0	0	0	1	0	0
chr1	3310709	3310888	89602	89617	intron	PRDM16	0	1	13_ReprPC	0	0	0	1	0	0
chr1	3341329	3341575	90568	90583	intron	PRDM16	0	0	15_Quies	0	0	0	0	1	1
chr1	3369769	3370010	91366	91375	Intergenic	ARHGEF16	0	0	13_ReprPC	0	0	0	1	1	1
chr1	3370780	3371744	91396	91503	exon	ARHGEF16	1	1	12_EnhBiv	1	0	1	1	1	1
chr1	3407779	3408050	92587	92604	intron	MEGF6	0	0	15_Quies	0	0	1	0	1	1
chr1	3447431	3448490	93808	93914	intron	MEGF6	0	1	15_Quies	1	1	1	0	0	0
chr1	3514055	3514237	95761	95767	intron	MEGF6	0	0	2_TssAFlnk	0	0	1	0	0	0
chr1	3527031	3527461	96148	96163	intron,promoter-TSS	MEGF6	1	0	11_BivFlnk	0	0	1	1	0	0
chr1	3527501	3528552	96163	96263	promoter-TSS	MEGF6	1	1	13_ReprPC	1	0	1	1	0	0
chr1	3528566	3528640	96263	96270	promoter-TSS	MEGF6	1	1	12_EnhBiv	0	0	1	1	0	0
chr1	3535549	3535925	96426	96437	Intergenic	TPRG1L	0	0	7_Enh	0	0	1	0	1	1
chr1	3537826	3538024	96470	96480	Intergenic	TPRG1L	0	0	5_TxWk	0	0	0	0	1	1
chr1	3540675	3542350	96526	96706	promoter-TSS	TPRG1L	1	1	1_TssA	1	1	1	0	0	0
chr1	3566304	3566819	97497	97547	exon	WRAP73	1	1	1_TssA	1	1	1	1	1	1
chr1	3567930	3568005	97629	97636	Intergenic	TP73	0	1	12_EnhBiv	0	0	1	1	0	0
chr1	3568073	3568485	97641	97679	promoter-TSS	TP73	1	1	12_EnhBiv	0	0	1	1	0	0
chr1	3568495	3569559	97679	97809	promoter-TSS	TP73	1	1	12_EnhBiv	0	0	1	1	0	0
chr1	3569569	3569725	97809	97821	intron,promoter-TSS	TP73	1	1	12_EnhBiv	0	0	1	1	0	0
chr1	3595088	3595178	98419	98425	intron	TP73	0	0	7_Enh	0	1	1	0	1	0
chr1	3612283	3612450	98922	98932	intron	TP73	0	0	7_Enh	0	0	1	0	1	1
chr1	3663527	3664167	100439	100504	promoter-TSS	TP73-AS1	1	1	1_TssA	1	0	1	0	0	0
chr1	3688532	3688613	101027	101036	promoter-TSS	SMIM1	1	1	11_BivFlnk	1	0	1	1	0	0
chr1	3688626	3689532	101036	101125	promoter-TSS	SMIM1	1	1	7_Enh	1	0	1	1	0	0
chr1	3692043	3692317	101200	101209	intron	SMIM1	0	0	7_Enh	0	0	1	0	0	0
chr1	3712248	3713435	101777	101880	exon	LRRC47	1	1	1_TssA	1	1	1	0	0	0
chr1	3718069	3718329	101962	101972	Intergenic	LRRC47	0	0	14_ReprPCWk	0	0	0	0	1	1
chr1	3772978	3774552	103078	103212	promoter-TSS	DFFB	1	1	1_TssA	1	1	1	0	1	0
chr1	3807709	3807894	104021	104026	intron	C1orf174	0	0	2_TssAFlnk	1	1	1	0	0	0
chr1	3816281	3818038	104205	104339	promoter-TSS	C1orf174	1	1	1_TssA	1	1	1	0	1	0
chr1	3827357	3827881	104591	104616	Intergenic	LOC728716	0	0	13_ReprPC	0	0	0	1	1	1
chr1	4663626	4663748	113948	113952	Intergenic	AJAP1	0	0	15_Quies	0	0	0	1	0	0
chr1	4698524	4698670	114542	114548	Intergenic	AJAP1	0	0	7_Enh	0	0	1	0	0	0
chr1	4712687	4712965	114700	114720	Intergenic	AJAP1	0	0	13_ReprPC	0	0	0	1	1	1
chr1	4714203	4715025	114776	114897	promoter-TSS	AJAP1	1	1	14_ReprPCWk	0	0	0	1	0	0
chr1	4715027	4716705	114897	115092	intron	AJAP1	1	1	14_ReprPCWk	0	0	0	1	1	0
chr1	4796385	4796444	116688	116693	intron	AJAP1	0	0	7_Enh	0	0	1	0	0	0
chr1	5483323	5483460	123857	123864	Intergenic	MIR4417	0	0	14_ReprPCWk	0	0	0	0	0	0
chr1	5569978	5570257	125143	125152	Intergenic	MIR4417	0	0	15_Quies	0	0	0	0	1	1
chr1	5574798	5574937	125207	125215	Intergenic	MIR4417	0	0	15_Quies	0	0	0	0	1	1
chr1	5582287	5582487	125285	125290	Intergenic	MIR4417	0	0	15_Quies	0	0	0	1	0	0
chr1	5720367	5720614	126729	126735	Intergenic	MIR4417	0	0	15_Quies	0	0	0	0	0	0
chr1	5805942	5806188	128015	128024	Intergenic	MIR4689	0	0	15_Quies	0	0	0	0	1	1
chr1	5831197	5831496	128478	128494	Intergenic	MIR4689	0	0	7_Enh	0	0	1	0	0	0
chr1	5897033	5897139	129501	129505	Intergenic	MIR4689	0	0	14_ReprPCWk	0	0	0	1	0	0
chr1	5897190	5897268	129505	129510	Intergenic	MIR4689	0	0	14_ReprPCWk	0	0	0	1	0	0
chr1	6051425	6053466	132796	133000	promoter-TSS	KCNAB2	1	1	1_TssA	1	1	1	0	1	1
chr1	6053488	6053910	133000	133013	intron	KCNAB2	1	0	2_TssAFlnk	1	1	1	0	0	0
chr1	6086113	6086494	133698	133722	exon	KCNAB2	0	1	2_TssAFlnk	1	1	1	0	1	0
chr1	6086600	6086943	133725	133735	intron	KCNAB2	0	0	2_TssAFlnk	1	1	1	0	0	0
chr1	6086984	6087683	133735	133751	intron	KCNAB2	0	0	2_TssAFlnk	1	1	1	0	1	0
chr1	6087772	6087898	133752	133759	intron	KCNAB2	0	0	2_TssAFlnk	1	1	1	0	0	0
chr1	6088407	6088679	133765	133777	intron	KCNAB2	0	0	2_TssAFlnk	1	1	1	0	1	1
chr1	6187866	6188090	136136	136157	intron	CHD5	0	1	7_Enh	0	0	1	0	0	0
chr1	6208749	6209079	136626	136660	exon	CHD5	0	1	12_EnhBiv	0	0	1	1	0	0
chr1	6239037	6240814	137303	137516	exon,intron	CHD5	1	1	14_ReprPCWk	0	0	0	1	1	0
chr1	6240876	6241368	137516	137545	promoter-TSS	CHD5	1	1	13_ReprPC	0	0	0	1	0	0
chr1	6241524	6241690	137548	137553	Intergenic	CHD5	0	0	13_ReprPC	0	0	0	1	0	0
chr1	6258846	6260017	137874	137951	intron	RPL22	1	1	1_TssA	1	1	1	0	0	0
chr1	6265240	6265624	138056	138077	promoter-TSS	RNF207	1	0	12_EnhBiv	0	0	1	1	1	1
chr1	6265894	6266455	138095	138147	promoter-TSS	RNF207	1	1	11_BivFlnk	1	0	1	1	0	0
chr1	6266480	6266562	138147	138160	intron	RNF207	1	1	12_EnhBiv	1	0	1	1	0	0
chr1	6268821	6269067	138245	138286	exon	RNF207	0	1	12_EnhBiv	0	0	1	1	1	0
chr1	6269069	6269558	138286	138338	exon	RNF207	0	1	12_EnhBiv	1	0	1	1	1	1
chr1	6272763	6272922	138427	138432	intron	RNF207	0	0	14_ReprPCWk	0	0	0	1	0	0
chr1	6295368	6296327	138905	139015	exon	ICMT	1	1	1_TssA	1	0	1	0	0	0
chr1	6296331	6296439	139015	139024	promoter-TSS	ICMT	1	0	2_TssAFlnk	1	0	0	0	0	0
chr1	6301760	6301997	139159	139179	Intergenic	HES3	0	1	13_ReprPC	0	0	1	1	0	0
chr1	6302036	6302928	139179	139282	Intergenic	HES3	0	1	13_ReprPC	0	0	1	1	0	0
chr1	6304888	6305664	139335	139401	exon	HES3	1	1	13_ReprPC	0	0	1	1	1	1
chr1	6305737	6306353	139406	139462	TTS	HES3	0	1	12_EnhBiv	0	0	1	1	0	0
chr1	6306761	6307102	139480	139500	TTS	GPR153	0	0	13_ReprPC	0	0	1	1	1	1
chr1	6309204	6310150	139541	139673	exon	GPR153	0	1	13_ReprPC	0	0	0	1	0	0
chr1	6320038	6321554	139920	140102	intron	GPR153	1	1	13_ReprPC	1	0	1	1	1	0
chr1	6408192	6408254	142274	142278	intron	ACOT7	0	0	7_Enh	0	1	1	0	1	1
chr1	6419010	6419113	142514	142519	promoter-TSS	ACOT7	0	0	7_Enh	0	0	1	0	0	0
chr1	6419878	6419994	142531	142535	promoter-TSS	ACOT7	0	0	7_Enh	0	0	1	0	1	0
chr1	6452759	6452900	143171	143181	intron	ACOT7	1	1	2_TssAFlnk	1	0	1	1	0	0
chr1	6452907	6454279	143181	143348	exon	ACOT7	1	1	1_TssA	1	1	1	1	1	1
chr1	6464843	6465039	143583	143599	Intergenic	HES2	0	0	14_ReprPCWk	0	0	0	0	1	1
chr1	6474507	6474720	143761	143771	TTS	HES2	0	0	13_ReprPC	0	0	0	1	1	0
chr1	6479671	6480342	143946	144020	exon,promoter-TSS	HES2	1	1	13_ReprPC	0	0	0	1	0	0
chr1	6480357	6480531	144020	144033	promoter-TSS	HES2	1	1	13_ReprPC	0	0	0	1	0	0
chr1	6480784	6480938	144049	144070	promoter-TSS	HES2	1	1	13_ReprPC	0	0	0	1	0	0
chr1	6483476	6484016	144110	144131	Intergenic	ESPN	1	0	13_ReprPC	0	0	0	1	1	1
chr1	6484616	6485151	144166	144239	promoter-TSS	ESPN	1	1	13_ReprPC	0	0	1	1	0	0
chr1	6485172	6485288	144239	144256	exon	ESPN	1	1	13_ReprPC	0	0	1	1	0	0
chr1	6500219	6500969	144542	144625	exon,intron	ESPN	0	1	13_ReprPC	0	0	1	1	1	1
chr1	6507208	6507868	144784	144846	intron	ESPN	0	1	13_ReprPC	0	0	0	1	0	0
chr1	6507909	6508382	144846	144884	intron	ESPN	0	1	13_ReprPC	0	0	0	1	1	0
chr1	6508397	6509027	144884	144947	intron	ESPN	0	1	13_ReprPC	0	0	0	1	1	0
chr1	6509029	6509186	144947	144969	exon,intron	ESPN	0	1	13_ReprPC	0	0	0	1	0	0
chr1	6510401	6510653	144987	144997	intron	ESPN	0	0	13_ReprPC	0	0	0	1	0	0
chr1	6515174	6515524	145221	145268	intron	ESPN	0	1	14_ReprPCWk	0	0	0	1	0	0
chr1	6520072	6520242	145411	145424	exon	ESPN	0	0	13_ReprPC	0	0	0	1	0	0
chr1	6520523	6520641	145434	145444	TTS	TNFRSF25	0	1	13_ReprPC	0	0	0	1	0	0
chr1	6520679	6520793	145444	145452	TTS	TNFRSF25	0	1	13_ReprPC	0	0	0	1	0	0
chr1	6525741	6526052	145615	145627	TTS	PLEKHG5	0	1	10_TssBiv	0	0	0	1	0	0
chr1	6526116	6526139	145629	145633	TTS	PLEKHG5	0	1	10_TssBiv	0	0	0	1	0	0
chr1	6526141	6526347	145633	145663	promoter-TSS	TNFRSF25	0	1	13_ReprPC	0	0	0	1	0	0
chr1	6535697	6535864	146002	146012	intron	PLEKHG5	0	0	15_Quies	0	0	0	0	1	1
chr1	6545238	6546091	146234	146311	promoter-TSS	PLEKHG5	0	1	13_ReprPC	0	0	0	1	0	0
chr1	6546517	6546840	146319	146332	promoter-TSS	PLEKHG5	0	0	13_ReprPC	0	0	0	1	1	1
chr1	6550021	6550944	146389	146461	exon	PLEKHG5	0	1	12_EnhBiv	0	0	1	1	1	1
chr1	6550971	6551134	146461	146477	exon,promoter-TSS	PLEKHG5	0	1	13_ReprPC	0	0	1	1	0	0
chr1	6557055	6558011	146587	146682	promoter-TSS	PLEKHG5	0	1	13_ReprPC	0	0	0	1	0	0
chr1	6569478	6569621	146996	147005	intron	PLEKHG5	0	0	7_Enh	0	0	0	0	0	0
chr1	6613728	6614835	147853	147951	exon	NOL9	1	1	1_TssA	1	1	1	0	1	1
chr1	6639788	6640685	148494	148562	TTS	TAS1R1	1	1	1_TssA	1	1	1	0	0	0
chr1	6659954	6660061	148967	148972	intron	KLHL21	0	0	2_TssAFlnk	1	1	1	0	0	0
chr1	6660997	6663740	148984	149245	exon	KLHL21	1	1	1_TssA	1	1	1	0	1	0
chr1	6663764	6663887	149245	149253	promoter-TSS	KLHL21	1	1	2_TssAFlnk	1	1	1	0	0	0
chr1	6672656	6675685	149447	149793	intron	PHF13	1	1	1_TssA	1	1	1	1	0	0
chr1	6685072	6686080	150023	150116	intron	THAP3	1	1	2_TssAFlnk	1	1	1	0	1	1
chr1	6761080	6762131	151463	151565	intron	DNAJC11	1	1	2_TssAFlnk	1	1	1	0	1	1
chr1	6803664	6804139	152356	152367	Intergenic	CAMTA1	0	0	2_TssAFlnk	0	1	1	0	0	0
chr1	6844084	6846420	153005	153267	promoter-TSS	CAMTA1	1	1	1_TssA	1	1	1	0	1	0
chr1	6860867	6860958	153467	153471	intron	CAMTA1	0	0	7_Enh	0	1	1	0	0	0
chr1	6995520	6995764	154985	154992	intron	CAMTA1	0	0	13_ReprPC	0	0	0	1	0	0
chr1	6995820	6996041	154992	154998	intron	CAMTA1	0	0	13_ReprPC	0	0	0	1	0	0
chr1	7022191	7022404	155437	155448	intron	CAMTA1	0	1	12_EnhBiv	0	0	0	1	0	0
chr1	7022422	7023522	155448	155486	intron	CAMTA1	0	0	12_EnhBiv	0	0	1	1	1	0
chr1	7023530	7023816	155486	155503	intron	CAMTA1	0	0	12_EnhBiv	0	0	0	1	1	0
chr1	7130495	7130802	157277	157288	intron	CAMTA1	0	0	13_ReprPC	0	0	0	1	1	1
chr1	7135462	7135746	157319	157325	intron	CAMTA1	0	0	15_Quies	0	0	0	0	0	0
chr1	7173911	7174022	157915	157919	intron	CAMTA1	0	0	7_Enh	0	0	0	0	0	0
chr1	7177651	7177745	157970	157974	intron	CAMTA1	0	0	15_Quies	0	0	0	0	0	0
chr1	7268059	7268192	159088	159092	intron	CAMTA1	0	0	14_ReprPCWk	0	0	0	1	1	1
chr1	7278381	7278789	159180	159187	intron	CAMTA1	0	0	15_Quies	0	0	0	0	1	1
chr1	7296339	7296388	159545	159549	intron	CAMTA1	0	0	13_ReprPC	0	0	0	1	0	0
chr1	7434158	7434284	161222	161229	intron	CAMTA1	0	0	15_Quies	0	0	0	0	0	0
chr1	7596398	7596504	163971	163976	intron	CAMTA1	0	0	14_ReprPCWk	0	0	0	0	0	0
chr1	7692244	7692379	165467	165478	intron	CAMTA1	0	0	13_ReprPC	0	0	0	1	0	0
chr1	7692455	7692557	165478	165483	intron	CAMTA1	0	0	13_ReprPC	0	0	0	1	0	0
chr1	7707444	7707582	165804	165816	intron	CAMTA1	0	0	15_Quies	0	0	0	0	1	1
chr1	7709191	7709367	165840	165845	intron	CAMTA1	0	0	7_Enh	0	0	1	0	0	0
chr1	7729583	7730011	166330	166343	intron	CAMTA1	0	0	14_ReprPCWk	0	0	0	1	1	1
chr1	7740144	7741165	166527	166642	intron	CAMTA1	0	1	1_TssA	1	0	1	1	0	0
chr1	7764046	7765382	167018	167236	intron	CAMTA1	0	1	14_ReprPCWk	1	0	1	1	0	0
chr1	7786757	7786907	167573	167579	intron	CAMTA1	0	0	7_Enh	0	0	1	0	0	0
chr1	7788947	7789101	167620	167624	intron	CAMTA1	0	0	7_Enh	0	0	1	0	0	0
chr1	7812957	7813123	168032	168038	intron	CAMTA1	0	0	7_Enh	1	0	1	0	1	1
chr1	7830793	7830890	168242	168246	promoter-TSS	VAMP3	1	0	2_TssAFlnk	1	1	1	0	0	0
chr1	7831009	7832099	168246	168353	intron	VAMP3	1	1	1_TssA	1	1	1	0	0	0
chr1	7843260	7844455	168504	168626	promoter-TSS	PER3	1	1	5_TxWk	1	1	1	0	0	0
chr1	7962817	7963016	170241	170253	Intergenic	TNFRSF9	0	0	7_Enh	0	0	1	0	1	1
chr1	8002302	8002738	170838	170873	intron	TNFRSF9	1	1	2_TssAFlnk	0	1	1	0	1	1
chr1	8013994	8014677	171096	171159	Intergenic	PARK7	0	1	2_TssAFlnk	1	1	1	0	0	0
chr1	8021126	8022226	171253	171347	promoter-TSS	PARK7	1	1	1_TssA	1	1	1	0	1	1
chr1	8085495	8086618	172257	172404	intron	ERRFI1	1	1	13_ReprPC	1	0	1	1	0	0
chr1	8181067	8181345	173706	173716	Intergenic	ERRFI1	0	0	7_Enh	0	1	1	0	0	0
chr1	8229825	8230044	174512	174517	Intergenic	ERRFI1	0	0	7_Enh	0	0	1	0	0	0
chr1	8272074	8272384	175269	175285	Intergenic	SLC45A1	0	1	2_TssAFlnk	1	1	1	0	0	0
chr1	8277196	8277777	175367	175435	Intergenic	SLC45A1	0	1	11_BivFlnk	1	0	1	1	0	0
chr1	8285136	8285342	175541	175547	Intergenic	SLC45A1	0	0	7_Enh	0	1	1	0	0	0
chr1	8377965	8378015	177116	177124	Intergenic	SLC45A1	0	1	12_EnhBiv	0	0	1	1	0	0
chr1	8378022	8378515	177124	177178	Intergenic	SLC45A1	0	1	11_BivFlnk	1	0	1	1	0	0
chr1	8409074	8409265	178005	178016	Intergenic	SLC45A1	0	0	15_Quies	0	0	0	0	1	1
chr1	8482650	8484373	179218	179345	promoter-TSS	RERE	0	1	1_TssA	1	1	1	0	0	0
chr1	8487859	8487979	179392	179398	intron	RERE	0	0	7_Enh	0	1	1	0	0	0
chr1	8499090	8499186	179520	179524	intron	RERE	0	0	7_Enh	0	1	1	0	0	0
chr1	8762855	8763707	182393	182480	intron	RERE	0	1	1_TssA	1	1	1	1	1	0
chr1	8876613	8878482	183736	183863	promoter-TSS	RERE	1	1	1_TssA	1	1	1	0	1	0
chr1	8908924	8909171	184344	184352	Intergenic	ENO1-AS1	0	0	5_TxWk	0	0	0	0	1	1
chr1	8937501	8937690	184826	184836	intron	ENO1	0	0	2_TssAFlnk	1	1	1	0	0	0
chr1	8937704	8937898	184836	184849	intron,promoter-TSS	ENO1,ENO1-AS1	1	0	1_TssA	1	1	1	0	0	0
chr1	8937968	8939540	184849	185002	promoter-TSS	ENO1-AS1	1	1	1_TssA	1	1	1	0	1	0
chr1	9007333	9007489	186109	186114	intron	CA6	0	0	7_Enh	0	0	1	0	0	0
chr1	9030959	9031053	186493	186498	exon	CA6	0	0	7_Enh	0	0	1	0	0	0
chr1	9065235	9065363	187078	187086	intron	SLC2A7	0	0	7_Enh	0	0	1	0	1	1
chr1	9071143	9071312	187216	187222	intron	SLC2A7	0	0	7_Enh	0	1	1	0	0	0
chr1	9124396	9124600	188168	188173	intron	SLC2A5	0	0	7_Enh	0	0	1	0	0	0
chr1	9143402	9143610	188528	188534	Intergenic	SLC2A5	0	0	7_Enh	0	1	1	0	0	0
chr1	9188572	9188785	189282	189302	intron	GPR157	1	1	2_TssAFlnk	1	1	1	1	1	1
chr1	9188795	9189812	189302	189415	promoter-TSS	GPR157	1	1	1_TssA	1	1	1	0	1	1
chr1	9202402	9202586	189618	189625	Intergenic	MIR34A	0	0	7_Enh	0	0	1	0	1	1
chr1	9241480	9241658	190250	190260	Intergenic	MIR34A	0	0	12_EnhBiv	1	0	1	1	1	1
chr1	9241752	9241946	190260	190267	Intergenic	MIR34A	0	0	11_BivFlnk	1	0	1	1	0	1
chr1	9242147	9243145	190274	190384	Intergenic	MIR34A	0	1	11_BivFlnk	1	0	1	1	1	0
chr1	9243173	9243307	190384	190400	Intergenic	MIR34A	0	1	12_EnhBiv	0	0	1	1	1	0
chr1	9256596	9256875	190639	190654	Intergenic	H6PD	0	0	7_Enh	0	0	1	0	1	1
chr1	9258720	9259015	190702	190735	Intergenic	H6PD	0	1	13_ReprPC	0	0	1	1	1	0
chr1	9261606	9262448	190788	190810	Intergenic	H6PD	0	0	12_EnhBiv	0	0	1	1	0	0
chr1	9294306	9294526	191387	191399	promoter-TSS	H6PD	1	1	2_TssAFlnk	1	1	1	0	1	1
chr1	9294537	9295452	191399	191521	exon	H6PD	1	1	7_Enh	1	1	1	0	1	1
chr1	9299838	9300101	191593	191601	intron	H6PD	0	0	7_Enh	0	0	1	0	0	0
chr1	9340416	9340713	192500	192523	Intergenic	SPSB1	0	0	12_EnhBiv	0	0	1	1	0	0
chr1	9352558	9353955	192709	192892	intron	SPSB1	1	0	13_ReprPC	1	0	1	1	0	0
chr1	9486037	9486283	195696	195701	Intergenic	SLC25A33	0	0	12_EnhBiv	0	0	1	1	1	0
chr1	9486442	9486539	195701	195707	Intergenic	SLC25A33	0	0	12_EnhBiv	0	0	1	1	0	0
chr1	9486610	9486749	195709	195714	Intergenic	SLC25A33	0	0	12_EnhBiv	0	0	1	1	0	0
chr1	9486773	9486813	195714	195718	Intergenic	SLC25A33	0	0	12_EnhBiv	0	0	1	1	0	0
chr1	9488819	9489444	195763	195807	Intergenic	SLC25A33	0	1	1_TssA	1	1	1	0	0	0
chr1	9551172	9551413	196859	196868	Intergenic	SLC25A33	0	0	14_ReprPCWk	0	0	1	0	1	1
chr1	9555342	9555652	196948	196981	Intergenic	SLC25A33	0	1	12_EnhBiv	0	0	1	1	1	1
chr1	9599256	9600233	197811	197943	exon	SLC25A33	1	1	7_Enh	1	1	1	0	0	0
chr1	9600250	9600444	197943	197960	intron	SLC25A33	1	1	2_TssAFlnk	1	1	1	0	0	0
chr1	9648496	9649758	198777	198940	intron	TMEM201	1	1	1_TssA	1	0	1	1	1	1
chr1	9675704	9675893	199647	199653	TTS	TMEM201	0	0	5_TxWk	0	0	0	0	1	1
chr1	9686346	9686490	199861	199866	Intergenic	PIK3CD	0	0	12_EnhBiv	0	0	1	1	0	0
chr1	9687064	9687458	199885	199923	Intergenic	PIK3CD	0	1	7_Enh	1	0	1	0	1	1
chr1	9689215	9689540	199979	199987	Intergenic	PIK3CD	0	0	7_Enh	0	1	1	0	0	0
chr1	9689665	9689817	199990	199996	Intergenic	PIK3CD	0	0	2_TssAFlnk	0	1	1	0	0	0
chr1	9689844	9689874	199996	200000	Intergenic	PIK3CD	0	0	2_TssAFlnk	0	1	1	0	0	0
chr1	9689883	9689946	200000	200004	Intergenic	PIK3CD	0	0	2_TssAFlnk	0	1	1	0	0	0
chr1	9711468	9712908	200351	200491	TTS,exon,promoter-TSS	C1orf200,PIK3CD	1	1	1_TssA	1	1	1	0	1	0
chr1	9712918	9712951	200491	200495	exon	C1orf200	0	1	1_TssA	1	1	1	0	1	0
chr1	9713137	9713205	200502	200506	exon	C1orf200	0	0	2_TssAFlnk	1	1	1	0	0	0
chr1	9713284	9713337	200506	200510	exon	C1orf200	0	0	2_TssAFlnk	1	1	1	0	0	0
chr1	9714305	9714409	200530	200538	exon	C1orf200	1	0	2_TssAFlnk	1	1	1	0	1	0
chr1	9747241	9748016	201137	201182	intron	PIK3CD	0	0	2_TssAFlnk	1	1	1	0	1	0
chr1	9749221	9749944	201236	201322	intron	PIK3CD	0	1	7_Enh	1	1	1	0	0	0
chr1	9764851	9765061	201590	201598	intron	PIK3CD	0	0	7_Enh	0	1	1	0	0	0
chr1	9777521	9777833	201838	201850	intron	PIK3CD	0	0	6_EnhG	0	1	1	0	1	0
chr1	9790652	9790704	202234	202241	exon	CLSTN1	0	1	7_Enh	0	1	1	0	0	0
chr1	9882851	9884525	204025	204218	exon,intron	CLSTN1	1	1	1_TssA	1	1	1	1	0	0
chr1	9884533	9884867	204218	204238	exon,promoter-TSS	CLSTN1	1	1	2_TssAFlnk	1	0	1	1	0	0
chr1	9927590	9927736	204979	204984	intron	CTNNBIP1	0	0	4_Tx	0	0	0	0	1	1
chr1	9934973	9935283	205091	205102	intron	CTNNBIP1	0	0	7_Enh	0	1	1	0	1	1
chr1	9960522	9960934	205577	205586	intron	CTNNBIP1	0	0	2_TssAFlnk	1	1	1	0	0	0
chr1	9969637	9971229	205725	205874	promoter-TSS	CTNNBIP1	1	1	1_TssA	1	1	1	0	0	0
chr1	10002557	10003896	206366	206438	promoter-TSS	NMNAT1	1	1	2_TssAFlnk	1	1	1	0	1	1
chr1	10010440	10010677	206548	206554	intron	NMNAT1	0	0	7_Enh	1	1	1	0	1	1
chr1	10057122	10058092	207304	207425	intron	RBP7	1	1	1_TssA	1	1	1	1	0	0
chr1	10092533	10093972	208052	208157	exon	UBE4B	1	1	1_TssA	1	1	1	0	1	1
chr1	10269828	10271358	210853	211030	promoter-TSS	KIF1B	1	1	1_TssA	1	1	1	0	1	1
chr1	10271392	10271611	211030	211040	intron	KIF1B	1	0	2_TssAFlnk	1	1	1	0	0	0
chr1	10458439	10459813	213365	213503	promoter-TSS	PGD	1	1	1_TssA	1	1	1	0	1	0
chr1	10459818	10459997	213503	213516	intron	PGD	1	1	2_TssAFlnk	1	1	1	0	0	0
chr1	10475318	10475434	213777	213781	intron	PGD	0	0	2_TssAFlnk	1	1	1	0	0	0
chr1	10490257	10491458	214104	214222	promoter-TSS	APITD1-CORT	1	1	2_TssAFlnk	1	1	1	0	1	1
chr1	10532086	10532848	215002	215066	exon	DFFA	1	1	1_TssA	1	1	1	0	0	0
chr1	10532886	10533054	215066	215072	promoter-TSS	DFFA	1	0	2_TssAFlnk	1	1	1	0	0	0
chr1	10534809	10535754	215119	215170	intron	PEX14	1	1	1_TssA	1	1	1	0	0	0
chr1	10554866	10555465	215464	215479	intron	PEX14	0	0	2_TssAFlnk	1	1	1	0	1	1
chr1	10753604	10755367	219619	219854	intron	CASZ1	0	1	1_TssA	1	1	1	0	0	0
chr1	10816022	10816353	221280	221294	intron	CASZ1	0	0	15_Quies	0	0	0	0	0	0
chr1	10853368	10853463	222069	222075	intron	CASZ1	0	0	13_ReprPC	0	0	0	1	0	0
chr1	10853489	10856928	222075	222356	intron	CASZ1	1	1	13_ReprPC	0	0	0	1	1	0
chr1	10896010	10896223	223085	223100	Intergenic	CASZ1	0	1	13_ReprPC	0	0	0	1	0	0
chr1	10926874	10927648	223648	223728	Intergenic	CASZ1	0	0	13_ReprPC	0	0	1	1	1	1
chr1	10948568	10949047	224083	224144	Intergenic	CASZ1	0	0	13_ReprPC	0	0	0	1	0	0
chr1	10965375	10965435	224477	224482	Intergenic	C1orf127	0	0	7_Enh	0	0	1	0	0	0
chr1	10970135	10970170	224575	224579	Intergenic	C1orf127	0	0	15_Quies	0	0	0	0	1	1
chr1	11000235	11000404	225112	225120	Intergenic	C1orf127	0	0	15_Quies	0	0	1	0	0	0
chr1	11002114	11002313	225150	225166	Intergenic	C1orf127	0	0	7_Enh	0	0	1	1	1	1
chr1	11004296	11004701	225196	225212	Intergenic	C1orf127	0	0	11_BivFlnk	0	0	1	1	0	0
chr1	11021144	11021392	225581	225597	intron	C1orf127	0	0	7_Enh	0	0	1	0	1	1
chr1	11025794	11025875	225672	225678	intron	C1orf127	0	0	7_Enh	0	1	1	0	0	0
chr1	11072245	11073500	226459	226564	intron	TARDBP	1	1	1_TssA	1	1	1	0	0	0
chr1	11097653	11098200	226969	226981	intron	MASP2	0	0	15_Quies	0	0	0	0	1	1
chr1	11119371	11121120	227460	227612	promoter-TSS	SRM	1	1	1_TssA	1	1	1	0	1	1
chr1	11159118	11160155	228244	228326	intron	EXOSC10	1	1	1_TssA	1	1	1	0	0	0
chr1	11322148	11323036	230330	230393	promoter-TSS	MTOR	1	1	1_TssA	1	1	1	0	1	1
chr1	11332736	11333155	230563	230593	exon,promoter-TSS	UBIAD1	1	0	2_TssAFlnk	1	0	1	0	0	0
chr1	11333171	11334159	230593	230655	exon	UBIAD1	1	1	2_TssAFlnk	1	1	1	0	0	0
chr1	11380290	11380504	231376	231385	Intergenic	UBIAD1	0	0	15_Quies	0	0	0	0	1	1
chr1	11397696	11397794	231693	231700	Intergenic	UBIAD1	0	0	14_ReprPCWk	0	0	0	0	1	1
chr1	11410287	11410440	231888	231894	Intergenic	UBIAD1	0	0	14_ReprPCWk	0	0	0	1	0	0
chr1	11410499	11410664	231894	231904	Intergenic	UBIAD1	0	0	14_ReprPCWk	0	0	0	1	0	0
chr1	11538670	11539698	233873	233996	promoter-TSS	PTCHD2	1	1	10_TssBiv	1	0	1	1	1	1
chr1	11539732	11540338	233996	234049	intron	PTCHD2	1	1	13_ReprPC	0	0	1	1	0	0
chr1	11618446	11618797	235310	235317	Intergenic	PTCHD2	0	0	15_Quies	0	0	0	1	0	0
chr1	11623884	11624064	235392	235399	Intergenic	PTCHD2	0	0	15_Quies	0	0	0	0	0	0
chr1	11705792	11705984	236636	236641	Intergenic	FBXO2	0	0	14_ReprPCWk	0	0	0	0	1	1
chr1	11708949	11709162	236696	236711	intron	FBXO2	0	1	13_ReprPC	0	0	0	1	0	0
chr1	11710460	11710780	236752	236784	exon	FBXO2	0	1	12_EnhBiv	0	0	1	1	1	1
chr1	11714434	11715358	236881	236983	promoter-TSS	FBXO44	1	1	10_TssBiv	1	0	1	1	0	0
chr1	11724114	11724944	237172	237265	intron	FBXO6	1	1	1_TssA	1	1	1	0	1	1
chr1	11724959	11725063	237265	237270	intron	FBXO6	1	0	2_TssAFlnk	1	1	1	0	0	0
chr1	11740508	11740666	237619	237634	intron	MAD2L2	0	0	7_Enh	1	1	1	0	0	0
chr1	11740726	11741842	237634	237744	promoter-TSS	MAD2L2	0	1	1_TssA	1	1	1	0	0	0
chr1	11750778	11752069	237882	238020	promoter-TSS	DRAXIN	1	1	13_ReprPC	0	0	0	1	0	0
chr1	11752076	11752312	238020	238043	promoter-TSS	DRAXIN,MAD2L2	1	1	13_ReprPC	0	0	0	1	0	0
chr1	11779395	11779477	238613	238619	intron	DRAXIN	0	0	2_TssAFlnk	1	1	1	0	0	0
chr1	11779482	11779668	238619	238629	intron	DRAXIN	0	1	2_TssAFlnk	1	1	1	0	0	0
chr1	11779673	11780112	238629	238658	exon	DRAXIN	0	1	2_TssAFlnk	1	1	1	0	1	1
chr1	11790793	11790962	238836	238841	Intergenic	AGTRAP	0	0	2_TssAFlnk	1	1	1	0	0	0
chr1	11791969	11792212	238861	238869	Intergenic	AGTRAP	0	0	2_TssAFlnk	1	1	1	0	0	0
chr1	11796010	11797063	238931	238996	intron	AGTRAP	1	1	1_TssA	1	1	1	0	0	0
chr1	11822116	11822326	239427	239450	Intergenic	AGTRAP	0	1	12_EnhBiv	0	0	1	1	0	0
chr1	11845112	11845565	239894	239919	TTS	MTHFR	0	0	2_TssAFlnk	0	0	1	0	1	1
chr1	11863164	11863390	240265	240272	intron	MTHFR	0	0	2_TssAFlnk	1	1	1	0	0	0
chr1	11863429	11864044	240272	240290	intron	MTHFR	0	0	2_TssAFlnk	1	1	1	0	0	0
chr1	11865419	11866931	240310	240408	promoter-TSS	CLCN6	1	1	1_TssA	1	1	1	0	0	0
chr1	11875014	11875085	240512	240518	intron	CLCN6	0	0	7_Enh	0	1	1	0	0	0
chr1	11898805	11898996	240983	240992	intron	CLCN6	0	0	4_Tx	0	0	0	0	1	1
chr1	11919169	11919623	241352	241391	promoter-TSS	NPPB	1	1	13_ReprPC	0	0	0	1	1	1
chr1	11954148	11954289	241977	241982	Intergenic	KIAA2013	0	0	14_ReprPCWk	0	0	1	0	1	1
chr1	11967809	11969992	242254	242358	Intergenic	KIAA2013	0	0	1_TssA	1	1	1	0	1	1
chr1	11985424	11985578	242705	242714	exon	KIAA2013	1	0	2_TssAFlnk	1	1	1	0	0	0
chr1	11985619	11986735	242714	242837	exon	KIAA2013	1	1	1_TssA	1	1	1	0	0	0
chr1	11994216	11994282	242971	242976	promoter-TSS	PLOD1	1	0	2_TssAFlnk	1	1	1	0	0	0
chr1	11994373	11995179	242976	243032	promoter-TSS	PLOD1	1	1	1_TssA	1	1	1	0	0	0
chr1	12039874	12041017	243876	243965	exon	MFN2	1	1	1_TssA	1	1	1	0	0	0
chr1	12079173	12080146	244698	244777	intron	MIIP	1	1	1_TssA	1	1	1	0	0	0
chr1	12112180	12112387	245478	245484	Intergenic	MIIP	0	0	7_Enh	0	0	1	0	0	0
chr1	12123105	12123263	245602	245608	promoter-TSS	TNFRSF8	1	0	13_ReprPC	0	0	0	1	0	0
chr1	12123299	12123705	245608	245650	promoter-TSS	TNFRSF8	1	1	13_ReprPC	0	0	1	1	1	0
chr1	12185016	12185187	246714	246720	promoter-TSS	TNFRSF8	0	0	7_Enh	0	1	1	0	1	1
chr1	12193032	12193339	246885	246894	intron	TNFRSF8	0	0	7_Enh	0	1	1	0	0	0
chr1	12203461	12203632	247095	247102	exon	TNFRSF8	0	0	7_Enh	0	1	1	0	0	1
chr1	12203747	12203829	247104	247108	exon	TNFRSF8	0	0	7_Enh	0	1	1	0	1	1
chr1	12203845	12203982	247108	247116	exon	TNFRSF8	0	0	7_Enh	0	1	1	0	1	1
chr1	12204096	12204150	247116	247120	exon	TNFRSF8	0	0	7_Enh	0	1	1	0	0	1
chr1	12210744	12210845	247225	247229	Intergenic	TNFRSF1B	0	0	7_Enh	0	1	1	0	0	0
chr1	12213506	12213577	247257	247261	Intergenic	TNFRSF1B	0	0	7_Enh	0	1	1	0	0	0
chr1	12221987	12222191	247390	247395	Intergenic	TNFRSF1B	0	0	7_Enh	0	1	1	0	0	0
chr1	12226877	12227474	247463	247537	exon	TNFRSF1B	1	1	1_TssA	1	1	1	0	0	0
chr1	12227484	12227664	247537	247555	intron	TNFRSF1B	1	1	1_TssA	1	1	0	0	0	0
chr1	12227700	12227826	247555	247562	intron	TNFRSF1B	1	1	1_TssA	1	1	0	0	0	0
chr1	12227853	12227998	247562	247569	intron	TNFRSF1B	1	0	1_TssA	1	1	0	0	0	0
chr1	12240314	12240470	247800	247805	intron	TNFRSF1B	0	0	6_EnhG	0	1	1	0	0	0
chr1	12244271	12244685	247857	247864	intron	TNFRSF1B	0	0	7_Enh	1	1	1	0	1	1
chr1	12256786	12257044	248100	248110	intron	TNFRSF1B	0	0	6_EnhG	0	1	1	0	1	1
chr1	12289955	12291230	248637	248749	intron	VPS13D	1	1	1_TssA	1	1	1	0	1	1
chr1	12404671	12405015	250043	250049	intron	VPS13D	0	0	2_TssAFlnk	1	1	1	0	0	0
chr1	12405515	12405994	250053	250058	intron	VPS13D	0	0	2_TssAFlnk	1	1	1	0	0	0
chr1	12437136	12437240	250363	250367	intron	VPS13D	0	0	7_Enh	0	1	1	0	0	0
chr1	12570469	12570696	251833	251841	exon	VPS13D	0	0	7_Enh	1	1	1	0	0	0
chr1	12655157	12655869	253330	253375	intron	DHRS3	0	0	12_EnhBiv	0	0	1	1	0	0
chr1	12655890	12656188	253375	253405	intron	DHRS3	0	1	7_Enh	0	1	1	0	0	0
chr1	12675531	12675884	253704	253711	intron	DHRS3	0	0	2_TssAFlnk	1	1	1	0	0	0
chr1	12676679	12677234	253725	253766	exon,intron	DHRS3	1	1	11_BivFlnk	1	1	1	1	0	0
chr1	12677241	12678539	253766	253857	promoter-TSS	DHRS3	1	1	11_BivFlnk	1	0	1	1	0	0
chr1	12678544	12678801	253857	253873	Intergenic,promoter-TSS	DHRS3	1	1	11_BivFlnk	1	1	1	1	0	0
chr1	12678818	12679383	253873	253896	Intergenic	DHRS3	1	0	11_BivFlnk	1	1	1	1	0	0
chr1	12679859	12680097	253908	253922	Intergenic	DHRS3	0	0	12_EnhBiv	0	0	1	1	1	1
chr1	12718997	12719190	254484	254493	intron	AADACL4	0	0	7_Enh	0	0	1	0	1	1
chr1	13839630	13840179	265254	265321	exon	LRRC38	1	1	13_ReprPC	0	0	0	1	0	0
chr1	13840182	13840613	265321	265369	exon	LRRC38	1	1	13_ReprPC	0	0	0	1	0	0
chr1	13843859	13843982	265416	265425	Intergenic	LRRC38	0	0	13_ReprPC	0	0	0	1	1	1
chr1	13910071	13910886	266506	266567	exon	PDPN	1	1	13_ReprPC	0	0	0	1	0	0
chr1	14026396	14026532	268260	268272	promoter-TSS	PRDM2	1	1	1_TssA	1	1	1	0	0	0
chr1	14026543	14027200	268272	268375	intron	PRDM2	1	1	1_TssA	1	1	1	0	0	0
chr1	14057514	14057633	268719	268726	exon,intron	PRDM2	0	0	2_TssAFlnk	1	1	1	0	1	0
chr1	14075268	14076746	268878	269048	intron,promoter-TSS	PRDM2	0	1	1_TssA	1	1	1	0	1	1
chr1	14219211	14219867	270836	270897	Intergenic	PRDM2	0	1	13_ReprPC	0	0	0	1	0	0
chr1	14924480	14924804	277518	277537	promoter-TSS	KAZN	1	1	13_ReprPC	0	0	0	1	0	0
chr1	14924829	14926191	277537	277671	intron,promoter-TSS	KAZN	1	1	13_ReprPC	0	0	0	1	0	0
chr1	14926314	14926434	277671	277676	intron	KAZN	0	0	13_ReprPC	0	0	0	1	0	0
chr1	14987413	14987556	278407	278414	intron	KAZN	0	0	7_Enh	1	0	0	0	0	0
chr1	15066035	15066332	279514	279523	intron	KAZN	0	0	7_Enh	0	0	1	0	0	0
chr1	15250411	15251696	282143	282327	exon	KAZN	0	1	13_ReprPC	0	0	1	1	1	0
chr1	15354112	15354213	284246	284250	intron	KAZN	0	0	15_Quies	0	0	0	0	1	1
chr1	15416965	15417205	285412	285422	intron	KAZN	0	0	7_Enh	0	0	1	1	0	0
chr1	15426927	15427133	285606	285615	intron	KAZN	0	0	14_ReprPCWk	0	0	0	1	1	1
chr1	15427552	15427580	285625	285629	intron	KAZN	0	0	14_ReprPCWk	0	0	1	1	0	0
chr1	15438936	15439079	285766	285775	exon	KAZN	0	0	15_Quies	0	0	0	0	0	0
chr1	15455158	15455216	286045	286049	intron	TMEM51-AS1	0	0	15_Quies	0	0	0	0	1	1
chr1	15464479	15464566	286155	286160	intron	TMEM51-AS1	0	0	7_Enh	0	0	0	0	0	0
chr1	15478869	15480903	286345	286532	promoter-TSS	TMEM51	1	1	2_TssAFlnk	1	0	1	1	1	1
chr1	15480925	15481425	286532	286568	intron	TMEM51	0	1	11_BivFlnk	1	0	1	1	1	1
chr1	15495100	15495224	286769	286773	intron	TMEM51	0	0	7_Enh	0	0	1	0	1	0
chr1	15573596	15574103	287893	287945	promoter-TSS	FHAD1	1	1	2_TssAFlnk	1	0	1	1	0	0
chr1	15587822	15588010	288113	288123	intron	FHAD1	0	0	2_TssAFlnk	1	1	1	0	0	0
chr1	15588068	15588159	288123	288127	intron	FHAD1	0	0	2_TssAFlnk	1	1	1	0	0	0
chr1	15599062	15599367	288231	288242	intron	FHAD1	0	0	7_Enh	0	0	1	0	1	1
chr1	15631300	15631502	288684	288692	intron	FHAD1	0	0	15_Quies	0	0	0	0	1	1
chr1	15650231	15650310	288969	288975	intron	FHAD1	0	0	7_Enh	0	0	0	0	1	1
chr1	15655291	15655531	289080	289088	intron	FHAD1	0	0	7_Enh	0	0	1	1	0	0
chr1	15655626	15655784	289088	289096	intron	FHAD1	0	0	7_Enh	0	0	1	1	1	1
chr1	15672463	15672644	289362	289371	intron	FHAD1	0	0	7_Enh	0	1	1	0	0	0
chr1	15735833	15735923	290462	290469	promoter-TSS	EFHD2	1	0	2_TssAFlnk	1	1	1	0	0	0
chr1	15735949	15737253	290469	290616	exon	EFHD2	1	1	1_TssA	1	1	1	0	0	0
chr1	15737284	15737578	290616	290624	intron	EFHD2	1	0	1_TssA	1	1	0	0	0	0
chr1	15738110	15738358	290632	290639	intron	EFHD2	0	0	1_TssA	1	1	0	0	0	0
chr1	15757734	15757897	291081	291086	TTS	EFHD2	0	0	4_Tx	0	1	1	0	1	1
chr1	15850253	15852180	292520	292677	promoter-TSS	CASP9	1	1	1_TssA	1	1	1	0	0	0
chr1	15852766	15854207	292687	292765	intron	DNAJC16	1	1	1_TssA	1	1	1	0	1	1
chr1	15911070	15911632	293583	293647	exon	AGMAT	1	1	11_BivFlnk	1	0	1	1	1	1
chr1	15929620	15930387	293962	294016	Intergenic	DDI2	0	1	1_TssA	1	1	1	0	0	0
chr1	15943491	15945073	294231	294334	exon	DDI2	1	1	1_TssA	1	1	1	0	0	0
chr1	16010442	16011711	295147	295275	exon	PLEKHM2	1	1	1_TssA	1	1	1	0	0	0
chr1	16023594	16023738	295476	295481	intron	PLEKHM2	0	0	2_TssAFlnk	1	1	1	0	0	0
chr1	16082880	16083195	296778	296792	Intergenic	FBLIM1	0	0	12_EnhBiv	0	0	0	1	0	0
chr1	16084962	16085776	296838	296933	intron	FBLIM1	1	1	13_ReprPC	0	0	0	1	0	0
chr1	16118524	16118816	297606	297618	Intergenic	UQCRHL	0	0	7_Enh	0	0	0	0	1	1
chr1	16142202	16142291	298049	298053	Intergenic	UQCRHL	0	0	15_Quies	0	0	0	0	1	1
chr1	16160488	16162767	298436	298611	exon	FLJ37453	0	1	1_TssA	1	1	1	0	0	0
chr1	16163458	16163624	298646	298659	intron	FLJ37453	0	0	2_TssAFlnk	1	1	1	0	0	0
chr1	16163753	16163776	298660	298664	intron	FLJ37453	0	1	1_TssA	1	1	1	0	0	0
chr1	16163779	16163851	298664	298672	intron	FLJ37453	0	1	1_TssA	1	1	1	0	0	0
chr1	16163865	16163960	298672	298679	intron	FLJ37453	0	1	1_TssA	1	1	1	0	0	0
chr1	16173557	16176778	298878	299164	promoter-TSS	FLJ37453	1	1	1_TssA	1	1	1	0	0	0
chr1	16212402	16213287	299638	299654	intron	SPEN	0	0	1_TssA	1	1	1	0	1	1
chr1	16292642	16292825	301025	301031	intron	ZBTB17	0	0	7_Enh	0	1	1	0	0	0
chr1	16301863	16302711	301154	301243	intron	ZBTB17	1	1	1_TssA	1	1	1	0	1	1
chr1	16339223	16339913	301821	301866	TTS	HSPB7	0	0	2_TssAFlnk	1	1	1	1	1	0
chr1	16374987	16375632	302599	302629	promoter-TSS	CLCNKB	0	0	2_TssAFlnk	0	0	1	1	0	0
chr1	16382595	16382846	302756	302763	intron	CLCNKB	0	0	7_Enh	0	0	0	0	1	1
chr1	16399661	16400482	303043	303135	promoter-TSS	FAM131C	1	1	13_ReprPC	0	0	1	1	1	1
chr1	16405350	16405753	303222	303229	Intergenic	FAM131C	0	0	14_ReprPCWk	0	0	1	0	1	1
chr1	16449572	16449671	303935	303940	Intergenic	EPHA2	0	0	7_Enh	0	0	1	0	0	0
chr1	16481175	16481552	304653	304674	intron	EPHA2	0	1	12_EnhBiv	1	0	1	1	1	1
chr1	16481580	16482664	304674	304775	intron	EPHA2	1	1	11_BivFlnk	1	0	1	1	1	0
chr1	16488805	16489186	304887	304909	Intergenic	EPHA2	0	0	12_EnhBiv	0	0	1	1	0	0
chr1	16494089	16494575	305017	305064	Intergenic	EPHA2	0	1	13_ReprPC	0	0	0	1	0	0
chr1	16500115	16500275	305178	305184	Intergenic	EPHA2	0	0	7_Enh	0	1	1	0	0	0
chr1	16514382	16514738	305477	305488	Intergenic	ARHGEF19	0	0	15_Quies	0	0	0	0	1	1
chr1	16532745	16532975	305736	305750	intron	ARHGEF19	0	1	2_TssAFlnk	1	1	1	0	0	0
chr1	16532980	16533812	305750	305845	intron	ARHGEF19	0	1	1_TssA	1	1	1	0	0	0
chr1	16533891	16533957	305845	305849	intron	ARHGEF19	0	1	2_TssAFlnk	1	1	1	0	0	0
chr1	16542765	16543147	306022	306042	Intergenic	ARHGEF19	0	0	2_TssAFlnk	1	0	1	1	0	0
chr1	16543624	16544150	306053	306088	Intergenic	ARHGEF19	0	1	1_TssA	1	0	1	0	0	0
chr1	16562817	16563150	306473	306480	exon	RSG1	1	0	7_Enh	1	0	1	0	1	1
chr1	16563180	16563955	306480	306536	exon	RSG1	1	1	2_TssAFlnk	1	0	1	0	1	0
chr1	16677473	16679327	308061	308169	intron	FBXO42	1	1	2_TssAFlnk	1	1	1	0	1	1
chr1	16690002	16690209	308380	308387	Intergenic	SZRD1	0	0	7_Enh	0	0	1	0	1	1
chr1	16693404	16694921	308454	308542	intron	SZRD1	1	1	1_TssA	1	1	1	0	0	1
chr1	16766946	16768074	309689	309770	intron	NECAP2	1	1	1_TssA	1	1	1	0	1	1
chr1	16825233	16826478	310759	310893	Intergenic	CROCCP3	0	1	1_TssA	1	0	1	0	1	1
chr1	16827125	16827280	310924	310930	Intergenic	CROCCP3	0	0	7_Enh	0	0	1	0	0	0
chr1	16840317	16841283	311083	311129	Intergenic	CROCCP3	0	1	1_TssA	1	1	0	0	0	0
chr1	16918356	16918523	312223	312230	exon	NBPF1	0	0	5_TxWk	0	0	0	0	1	1
chr1	16939214	16939483	312407	312419	intron	NBPF1	1	1	11_BivFlnk	1	1	1	1	0	0
chr1	16939493	16940454	312419	312516	promoter-TSS	NBPF1	1	1	1_TssA	1	1	1	1	1	1
chr1	16970610	16971408	313097	313165	Intergenic	MST1P2	1	1	2_TssAFlnk	1	1	1	0	1	1
chr1	16974266	16974398	313274	313285	exon,intron	MST1P2	0	1	12_EnhBiv	0	0	0	1	0	0
chr1	16974441	16974511	313290	313297	exon	MST1P2	0	1	12_EnhBiv	0	0	0	1	0	0
chr1	17004764	17004835	313812	313818	Intergenic	MST1P2	0	0	13_ReprPC	0	0	0	1	0	0
chr1	17019297	17019324	314090	314094	intron	ESPNP	0	1	12_EnhBiv	0	0	0	0	0	0
chr1	17019340	17019458	314094	314110	intron	ESPNP	0	1	12_EnhBiv	0	0	0	0	0	0
chr1	17027092	17027305	314511	314533	intron	ESPNP	0	1	13_ReprPC	0	0	0	0	0	0
chr1	17027346	17027494	314533	314548	intron	ESPNP	0	1	12_EnhBiv	0	0	0	0	0	0
chr1	17027507	17027594	314548	314557	intron	ESPNP	0	1	12_EnhBiv	0	0	0	0	0	0
chr1	17027597	17027875	314557	314586	intron	ESPNP	0	1	12_EnhBiv	0	0	0	0	0	0
chr1	17029685	17029914	314621	314626	intron	ESPNP	0	0	13_ReprPC	0	0	0	0	1	0
chr1	17033939	17034109	314726	314753	intron	ESPNP	0	1	10_TssBiv	0	0	0	0	1	0
chr1	17034111	17034668	314753	314809	exon	ESPNP	0	1	10_TssBiv	0	0	0	1	1	0
chr1	17215441	17215637	316955	316968	Intergenic	MIR3675	0	1	2_TssAFlnk	1	1	1	0	0	1
chr1	17215650	17216094	316968	317004	Intergenic	MIR3675	0	1	1_TssA	1	1	1	0	0	1
chr1	17216161	17216315	317004	317015	Intergenic	MIR3675	0	0	2_TssAFlnk	1	1	1	0	0	1
chr1	17221973	17222893	317077	317124	Intergenic	CROCC	0	1	1_TssA	1	1	1	0	0	0
chr1	17230317	17230802	317204	317229	Intergenic	CROCC	0	0	2_TssAFlnk	1	1	1	0	0	0
chr1	17230879	17231911	317229	317266	Intergenic	CROCC	0	1	2_TssAFlnk	1	1	1	0	0	0
chr1	17239397	17239552	317364	317370	Intergenic	CROCC	0	0	7_Enh	0	1	1	0	0	0
chr1	17240156	17241129	317392	317512	Intergenic	CROCC	0	1	1_TssA	1	1	1	0	1	0
chr1	17241140	17241343	317512	317523	Intergenic	CROCC	0	0	2_TssAFlnk	1	0	1	0	0	0
chr1	17248369	17248395	317637	317642	promoter-TSS	CROCC	1	0	7_Enh	0	0	1	1	0	0
chr1	17248444	17248564	317642	317646	promoter-TSS	CROCC	1	0	15_Quies	0	0	1	1	0	0
chr1	17278220	17278490	318349	318356	intron	CROCC	0	0	5_TxWk	0	0	0	0	1	1
chr1	17287202	17287684	318559	318611	exon	CROCC	0	1	5_TxWk	0	0	1	0	1	1
chr1	17306386	17307360	319063	319151	intron	MFAP2	1	1	12_EnhBiv	0	0	1	1	0	0
chr1	17337158	17337357	319853	319859	intron	ATP13A2	0	0	2_TssAFlnk	1	0	1	0	0	0
chr1	17337384	17338653	319859	319970	intron	ATP13A2	1	1	2_TssAFlnk	1	1	1	0	0	0
chr1	17340557	17340692	319995	320002	Intergenic	ATP13A2	0	0	7_Enh	0	0	1	0	0	0
chr1	17379782	17380935	320486	320542	intron	SDHB	1	1	1_TssA	1	1	1	0	0	0
chr1	17380957	17380997	320542	320547	promoter-TSS	SDHB	1	0	2_TssAFlnk	1	1	1	0	0	0
chr1	17381032	17381114	320548	320552	promoter-TSS	SDHB	1	0	7_Enh	1	1	1	0	0	0
chr1	17445310	17445512	321516	321527	intron	PADI2	1	0	2_TssAFlnk	1	1	1	0	0	0
chr1	17445606	17446088	321527	321580	exon	PADI2	1	1	2_TssAFlnk	1	1	1	0	0	0
chr1	17446144	17446293	321580	321586	promoter-TSS	PADI2	1	0	2_TssAFlnk	1	1	1	0	0	0
chr1	17446422	17446470	321590	321594	promoter-TSS	PADI2	1	0	2_TssAFlnk	1	1	1	0	0	0
chr1	17452238	17452505	321689	321701	Intergenic	PADI2	0	0	7_Enh	0	0	1	0	1	1
chr1	17468342	17468436	321919	321924	Intergenic	PADI2	0	0	7_Enh	0	1	1	0	0	1
chr1	17518085	17518137	322453	322457	Intergenic	PADI1	0	0	9_Het	0	1	0	0	0	0
chr1	17539356	17539568	322722	322729	intron	PADI1	0	0	7_Enh	0	0	1	0	0	0
chr1	17563594	17563890	323086	323098	intron	PADI1	0	0	7_Enh	0	0	1	0	1	1
chr1	17603149	17603341	323666	323673	intron	PADI3	0	0	7_Enh	0	1	1	0	0	1
chr1	17634543	17634717	324096	324102	promoter-TSS	PADI4	1	0	2_TssAFlnk	0	1	1	0	0	0
chr1	17638811	17638951	324171	324176	intron	PADI4	0	0	7_Enh	0	1	1	0	0	0
chr1	17662612	17662821	324467	324476	exon	PADI4	0	0	4_Tx	0	0	0	0	1	1
chr1	17683360	17683455	324805	324809	intron	PADI4	0	0	4_Tx	0	1	0	0	0	0
chr1	17746510	17746591	325952	325961	intron	RCC2	0	1	4_Tx	0	0	0	0	1	1
chr1	17758107	17758572	326219	326235	intron	RCC2	0	0	7_Enh	0	1	1	0	0	0
chr1	17763943	17766584	326331	326607	promoter-TSS	RCC2	1	1	1_TssA	1	1	1	0	1	1
chr1	17820936	17821018	327709	327713	Intergenic	ARHGEF10L	0	0	15_Quies	0	0	0	0	1	1
chr1	17828916	17829185	327829	327841	Intergenic	ARHGEF10L	0	0	7_Enh	0	0	0	0	1	1
chr1	17865930	17867065	328375	328502	intron,promoter-TSS	ARHGEF10L	1	1	11_BivFlnk	1	0	1	1	0	0
chr1	17944776	17944886	329728	329734	intron	ARHGEF10L	0	0	2_TssAFlnk	1	1	1	0	0	0
chr1	17985477	17985557	330508	330512	intron	ARHGEF10L	0	0	6_EnhG	0	1	1	0	0	0
chr1	18279304	18279382	334538	334542	Intergenic	IGSF21	0	0	15_Quies	0	0	0	0	0	0
chr1	18311194	18311226	334879	334883	Intergenic	IGSF21	0	0	15_Quies	0	0	0	0	1	1
chr1	18367673	18367835	335494	335499	Intergenic	IGSF21	0	0	15_Quies	0	0	0	0	0	0
chr1	18427065	18427261	336188	336197	Intergenic	IGSF21	0	0	14_ReprPCWk	0	0	0	0	1	1
chr1	18433707	18434972	336267	336386	exon,promoter-TSS	IGSF21	1	1	13_ReprPC	0	0	0	1	0	0
chr1	18435851	18437104	336427	336498	intron	IGSF21	0	1	13_ReprPC	0	0	1	1	1	0
chr1	18437127	18437832	336498	336546	intron	IGSF21	0	1	13_ReprPC	0	0	1	1	0	0
chr1	18444597	18444870	336606	336616	intron	IGSF21	0	0	14_ReprPCWk	0	0	0	1	0	0
chr1	18504746	18504929	337440	337445	intron	IGSF21	0	0	15_Quies	0	0	0	0	0	0
chr1	18884193	18884522	341793	341811	Intergenic	PAX7	0	0	13_ReprPC	0	0	0	1	0	0
chr1	18907975	18908123	342144	342156	Intergenic	PAX7	0	0	15_Quies	0	0	0	0	1	1
chr1	18923964	18924198	342362	342372	Intergenic	PAX7	0	0	14_ReprPCWk	0	0	0	0	1	1
chr1	18956976	18957431	342891	342922	exon,promoter-TSS	PAX7	1	1	13_ReprPC	0	0	0	1	0	0
chr1	18957447	18958191	342922	342986	exon,intron	PAX7	1	1	13_ReprPC	0	0	0	1	0	0
chr1	18958205	18958777	342986	343020	intron	PAX7	1	1	13_ReprPC	0	0	0	1	0	0
chr1	18958802	18958962	343021	343038	intron	PAX7	0	1	13_ReprPC	0	0	0	1	0	0
chr1	18959007	18959488	343040	343072	intron	PAX7	0	1	13_ReprPC	0	0	0	1	0	0
chr1	18959585	18959694	343080	343089	intron	PAX7	0	1	13_ReprPC	0	0	0	1	0	0
chr1	18959746	18960087	343090	343104	intron	PAX7	0	1	13_ReprPC	0	0	0	1	0	0
chr1	18962943	18963723	343166	343227	intron	PAX7	0	1	13_ReprPC	0	0	0	1	0	0
chr1	18966481	18966972	343288	343308	intron	PAX7	0	0	13_ReprPC	0	0	0	1	0	0
chr1	18967786	18968219	343353	343381	intron	PAX7	0	1	13_ReprPC	0	0	0	1	0	0
chr1	18968364	18969496	343385	343409	intron	PAX7	0	0	13_ReprPC	0	0	0	1	0	0
chr1	18969509	18969955	343409	343438	intron	PAX7	0	1	13_ReprPC	0	0	0	1	0	0
chr1	18969969	18970499	343438	343490	intron	PAX7	0	1	13_ReprPC	0	0	0	1	0	0
chr1	18971657	18972360	343530	343566	intron	PAX7	0	1	13_ReprPC	0	0	0	1	0	0
chr1	18972420	18972500	343566	343573	intron	PAX7	0	0	13_ReprPC	0	0	0	1	0	0
chr1	18972687	18973040	343577	343589	intron	PAX7	0	1	13_ReprPC	0	0	0	1	0	0
chr1	18973057	18973792	343589	343654	intron	PAX7	0	1	13_ReprPC	0	0	0	1	0	0
chr1	18979882	18979963	343722	343727	intron	PAX7	0	0	13_ReprPC	0	0	0	1	0	0
chr1	18988324	18988451	343858	343865	intron	PAX7	0	0	14_ReprPCWk	0	0	0	0	0	0
chr1	19042915	19043234	344692	344701	intron	PAX7	0	0	13_ReprPC	0	0	0	1	0	0
chr1	19043290	19043721	344701	344748	intron	PAX7	0	1	13_ReprPC	0	0	0	1	0	0
chr1	19228442	19229932	347487	347589	exon	ALDH4A1	1	1	1_TssA	1	1	1	0	0	0
chr1	19239663	19239835	347755	347765	intron	IFFO2	0	0	7_Enh	0	0	1	0	1	1
chr1	19250393	19250559	348030	348036	intron	IFFO2	0	0	2_TssAFlnk	1	1	1	0	0	0
chr1	19253004	19253436	348072	348083	intron	IFFO2	0	0	7_Enh	0	1	1	0	1	0
chr1	19276384	19276761	348464	348476	intron	IFFO2	0	0	2_TssAFlnk	1	1	1	0	1	1
chr1	19277076	19277462	348479	348490	intron	IFFO2	0	0	2_TssAFlnk	1	1	1	0	0	0
chr1	19278721	19278770	348510	348515	intron	IFFO2	0	0	7_Enh	0	1	1	0	0	0
chr1	19282027	19283740	348565	348776	exon,promoter-TSS	IFFO2	1	1	1_TssA	1	1	1	1	1	0
chr1	19283747	19283943	348776	348793	Intergenic	IFFO2	1	1	11_BivFlnk	1	0	1	1	0	0
chr1	19337689	19337876	349387	349398	Intergenic	IFFO2	0	0	7_Enh	0	1	1	0	0	0
chr1	19407912	19408081	350599	350604	exon	UBR4	0	0	2_TssAFlnk	1	1	1	0	0	0
chr1	19408117	19408213	350604	350608	intron	UBR4	0	0	2_TssAFlnk	1	1	1	0	0	0
chr1	19408241	19408273	350608	350612	intron	UBR4	0	0	7_Enh	0	1	1	0	0	0
chr1	19483171	19483414	351413	351418	exon	UBR4	0	0	4_Tx	0	0	0	0	0	0
chr1	19535871	19537629	351941	352060	promoter-TSS	UBR4	1	1	1_TssA	1	1	1	0	1	0
chr1	19577358	19578992	352570	352682	promoter-TSS	EMC1	1	1	1_TssA	1	1	1	0	0	0
chr1	19615168	19615611	353341	353388	promoter-TSS	AKR7A3	1	1	13_ReprPC	1	0	1	1	0	0
chr1	19637961	19639439	353648	353791	promoter-TSS	PQLC2	1	1	1_TssA	1	1	1	0	0	0
chr1	19668084	19668183	354411	354416	intron	CAPZB	0	0	4_Tx	0	0	0	0	1	1
chr1	19717409	19717484	355353	355357	intron	CAPZB	0	0	7_Enh	0	1	1	0	0	0
chr1	19717608	19717662	355357	355361	intron	CAPZB	0	0	7_Enh	0	1	1	0	0	0
chr1	19717844	19718102	355364	355371	intron	CAPZB	0	0	7_Enh	0	1	1	0	1	1
chr1	19775456	19775522	356283	356288	intron	CAPZB	0	0	7_Enh	0	1	1	0	0	0
chr1	19796102	19796142	356593	356597	intron	CAPZB	0	0	7_Enh	0	1	1	0	0	0
chr1	19803333	19803443	356706	356710	intron	CAPZB	0	0	7_Enh	1	1	1	0	0	0
chr1	19810885	19812724	356802	356968	promoter-TSS	CAPZB	1	1	1_TssA	1	1	1	0	0	0
chr1	19923062	19924290	358276	358358	intron	C1orf151-NBL1	1	1	1_TssA	1	1	1	0	0	0
chr1	19970358	19971590	358937	359109	promoter-TSS	NBL1	1	1	13_ReprPC	1	0	1	1	0	0
chr1	19971612	19971807	359109	359124	promoter-TSS	NBL1	0	1	11_BivFlnk	0	0	1	1	0	0
chr1	19986336	19986653	359440	359453	Intergenic	HTR6	0	0	14_ReprPCWk	0	0	0	0	1	1
chr1	19991164	19992161	359544	359654	promoter-TSS	HTR6	1	1	13_ReprPC	0	0	0	1	1	0
chr1	19992229	19992315	359659	359668	exon	HTR6	1	1	13_ReprPC	0	0	0	1	0	0
chr1	20125895	20126996	361566	361659	promoter-TSS	TMCO4	1	1	1_TssA	1	1	1	0	1	1
chr1	20185496	20185651	362345	362350	Intergenic	OTUD3	0	0	14_ReprPCWk	0	0	0	0	0	0
chr1	20208553	20209716	362663	362765	exon	OTUD3	1	1	1_TssA	1	1	1	0	1	1
chr1	20244623	20244816	363157	363162	Intergenic	PLA2G2E	0	0	15_Quies	0	0	0	0	1	1
chr1	20407615	20407781	364642	364651	intron	PLA2G5	0	0	12_EnhBiv	0	0	1	1	1	0
chr1	20478836	20479138	365526	365544	Intergenic	PLA2G2F	0	0	11_BivFlnk	0	0	1	1	1	1
chr1	20511868	20511971	366010	366014	promoter-TSS	UBXN10	1	0	12_EnhBiv	0	0	1	1	0	0
chr1	20512310	20512440	366020	366027	promoter-TSS	UBXN10	1	1	11_BivFlnk	0	0	1	1	0	0
chr1	20512449	20513182	366027	366073	intron	UBXN10	1	1	12_EnhBiv	0	0	1	1	0	0
chr1	20521783	20521865	366173	366177	Intergenic	UBXN10	0	0	14_ReprPCWk	0	0	0	0	1	1
chr1	20539300	20539657	366399	366414	Intergenic	UBXN10	0	0	14_ReprPCWk	0	0	0	1	1	1
chr1	20618052	20618540	367237	367258	intron	VWA5B1	1	0	13_ReprPC	0	0	0	1	0	0
chr1	20686129	20686171	368242	368246	TTS	LOC339505	0	0	14_ReprPCWk	0	0	0	1	0	0
chr1	20688468	20688512	368282	368286	exon	LOC339505	0	0	13_ReprPC	0	0	0	0	1	1
chr1	20692604	20693994	368334	368450	intron	LOC339505	0	1	13_ReprPC	0	0	0	1	1	0
chr1	20703397	20703675	368561	368568	intron	LOC339505	0	0	14_ReprPCWk	0	0	0	0	1	1
chr1	20756980	20757090	369094	369099	Intergenic	LOC339505	0	0	14_ReprPCWk	0	0	0	1	1	1
chr1	20799749	20800053	369586	369602	Intergenic	CAMK2N1	0	0	14_ReprPCWk	0	0	0	1	0	0
chr1	20802771	20803253	369639	369667	Intergenic	CAMK2N1	0	0	13_ReprPC	0	0	0	1	0	0
chr1	20810427	20810652	369748	369763	intron	CAMK2N1	0	1	13_ReprPC	0	0	0	1	0	0
chr1	20810667	20813455	369763	370048	exon	CAMK2N1	1	1	13_ReprPC	0	0	1	1	0	0
chr1	20820275	20820673	370154	370165	Intergenic	CAMK2N1	0	0	7_Enh	0	0	1	0	1	1
chr1	20834029	20834844	370363	370419	exon	MUL1	1	1	1_TssA	1	1	1	0	0	0
chr1	20848494	20849146	370628	370639	Intergenic	MUL1	0	0	14_ReprPCWk	0	0	0	0	1	1
chr1	20856882	20856978	370735	370739	Intergenic	FAM43B	0	0	13_ReprPC	0	0	0	1	0	0
chr1	20878895	20879364	371030	371074	exon	FAM43B	1	1	13_ReprPC	0	0	0	1	0	0
chr1	20879493	20880374	371089	371203	exon	FAM43B	1	1	13_ReprPC	0	0	0	1	0	0
chr1	20901750	20901999	371513	371525	Intergenic	CDA	0	0	14_ReprPCWk	0	0	1	1	1	1
chr1	20915410	20915636	371719	371727	promoter-TSS	CDA	1	0	2_TssAFlnk	1	1	1	0	0	0
chr1	20915852	20915909	371727	371731	intron	CDA	1	0	1_TssA	1	1	1	0	0	0
chr1	20916084	20916351	371735	371745	intron	CDA	1	0	1_TssA	1	1	1	0	0	0
chr1	20959812	20960812	372341	372437	exon	PINK1	1	1	1_TssA	1	1	1	0	1	1
chr1	20960867	20961230	372437	372446	intron	PINK1	1	0	2_TssAFlnk	1	1	1	0	0	0
chr1	20987148	20988493	372895	372974	exon	DDOST	1	1	1_TssA	1	1	1	0	1	1
chr1	21022940	21023584	373632	373673	intron	KIF17	0	1	2_TssAFlnk	1	1	1	0	1	1
chr1	21043978	21044100	374141	374158	exon	KIF17	1	1	12_EnhBiv	0	0	1	1	0	0
chr1	21044121	21044703	374160	374243	promoter-TSS	KIF17	1	1	12_EnhBiv	0	0	1	1	0	0
chr1	21058198	21059793	374577	374720	exon	SH2D5	1	1	11_BivFlnk	1	0	1	1	1	1
chr1	21111986	21114550	375343	375570	promoter-TSS	HP1BP3	1	1	1_TssA	1	1	1	0	0	0
chr1	21501819	21503702	379335	379481	exon	EIF4G3	1	1	1_TssA	1	1	1	0	0	0
chr1	21503711	21503886	379481	379499	promoter-TSS	EIF4G3	1	1	2_TssAFlnk	1	1	1	0	0	0
chr1	21588448	21588591	380968	380973	intron	ECE1	0	0	2_TssAFlnk	0	1	1	0	0	0
chr1	21616381	21617242	381460	381552	promoter-TSS	ECE1	0	1	1_TssA	1	1	1	1	0	0
chr1	21621131	21621227	381612	381616	intron	LOC100506801	0	0	7_Enh	0	1	1	0	0	0
chr1	21650936	21651558	382098	382111	intron	ECE1	0	0	2_TssAFlnk	0	1	1	0	0	0
chr1	21660813	21660960	382261	382267	intron	ECE1	0	0	7_Enh	0	1	1	0	0	0
chr1	21661004	21661158	382267	382273	intron	ECE1	0	0	2_TssAFlnk	0	1	1	0	0	0
chr1	21661325	21661495	382274	382281	intron	ECE1	0	0	2_TssAFlnk	1	1	1	0	1	1
chr1	21661738	21661819	382288	382293	intron	ECE1	0	0	2_TssAFlnk	0	1	1	1	0	0
chr1	21671570	21672819	382473	382599	promoter-TSS	ECE1	1	1	10_TssBiv	1	0	1	1	0	0
chr1	21695009	21695308	382957	382963	Intergenic	NBPF3	0	0	14_ReprPCWk	0	0	0	1	1	1
chr1	21754592	21755014	383816	383880	Intergenic	NBPF3	0	1	14_ReprPCWk	0	0	0	1	0	0
chr1	21766230	21767199	384220	384313	promoter-TSS	NBPF3	1	1	13_ReprPC	1	0	1	1	0	0
chr1	21835396	21835921	385117	385166	promoter-TSS	ALPL	1	1	13_ReprPC	0	0	1	1	1	1
chr1	21835925	21836246	385166	385199	intron	ALPL	1	1	13_ReprPC	0	0	0	1	0	0
chr1	21861329	21861599	385594	385599	intron	ALPL	0	0	14_ReprPCWk	0	0	0	1	1	1
chr1	21900648	21900871	386343	386351	intron	ALPL	0	0	13_ReprPC	0	0	0	1	1	0
chr1	21917181	21917388	386707	386715	Intergenic	RAP1GAP	0	0	14_ReprPCWk	0	0	0	1	0	0
chr1	21922183	21922211	386836	386840	TTS	RAP1GAP	0	0	15_Quies	0	0	0	0	1	1
chr1	21948821	21949263	387420	387490	intron	RAP1GAP	0	1	13_ReprPC	0	0	0	1	0	0
chr1	21974611	21974680	387888	387893	intron	RAP1GAP	0	0	14_ReprPCWk	0	0	0	0	0	0
chr1	21978053	21978750	387945	388039	promoter-TSS	RAP1GAP	0	1	13_ReprPC	0	0	0	1	0	0
chr1	21985617	21986131	388140	388198	intron	RAP1GAP	0	1	13_ReprPC	0	0	1	1	1	1
chr1	21990550	21990774	388257	388263	intron	RAP1GAP	0	0	2_TssAFlnk	0	0	1	0	0	0
chr1	21995064	21995373	388331	388354	intron,promoter-TSS	RAP1GAP	1	1	12_EnhBiv	0	0	1	1	0	0
chr1	21995408	21996525	388354	388446	promoter-TSS	RAP1GAP	1	1	12_EnhBiv	0	0	1	1	1	0
chr1	22108284	22110290	389883	390029	intron	USP48	1	1	1_TssA	1	1	1	0	1	1
chr1	22140769	22140824	390565	390569	intron	LDLRAD2	0	0	1_TssA	1	0	1	1	0	0
chr1	22140846	22141213	390569	390615	exon	LDLRAD2	0	1	2_TssAFlnk	1	0	1	1	1	1
chr1	22263376	22264346	393306	393436	promoter-TSS	HSPG2	1	0	13_ReprPC	1	0	1	1	0	0
chr1	22290512	22290649	393839	393843	Intergenic	CELA3B	0	0	15_Quies	0	0	0	0	1	1
chr1	22351013	22351347	394864	394880	promoter-TSS	LINC00339	1	0	2_TssAFlnk	1	1	1	0	1	1
chr1	22351379	22351561	394880	394890	promoter-TSS	LINC00339	1	0	2_TssAFlnk	1	1	1	0	0	1
chr1	22351603	22352717	394890	394943	intron	LINC00339	1	1	1_TssA	1	1	1	0	0	0
chr1	22378940	22380468	395363	395503	intron	CDC42	1	1	1_TssA	1	1	1	0	0	0
chr1	22468584	22470252	396712	396924	exon	WNT4	1	1	14_ReprPCWk	0	0	1	1	1	0
chr1	22668568	22668874	399796	399816	Intergenic	ZBTB40	0	1	13_ReprPC	0	0	0	1	0	0
chr1	22677929	22678106	400006	400015	Intergenic	ZBTB40	0	0	13_ReprPC	0	0	0	1	0	0
chr1	22743133	22743386	400851	400861	Intergenic	ZBTB40	0	0	14_ReprPCWk	0	0	0	0	1	1
chr1	22746944	22747242	400908	400915	Intergenic	ZBTB40	0	0	14_ReprPCWk	0	0	0	1	1	1
chr1	22778237	22779350	401288	401366	intron	ZBTB40	1	1	1_TssA	1	1	1	0	0	0
chr1	22889674	22890524	402764	402887	exon,promoter-TSS	EPHA8	1	1	13_ReprPC	0	0	0	1	0	0
chr1	22968539	22968814	404383	404395	Intergenic	C1QC	0	0	15_Quies	0	0	0	0	1	1
chr1	23036596	23038399	405321	405533	exon,promoter-TSS	EPHB2	1	1	14_ReprPCWk	1	1	1	1	0	0
chr1	23076838	23077287	406084	406090	intron	EPHB2	0	0	7_Enh	0	1	1	0	0	0
chr1	23173195	23173391	407419	407425	intron	EPHB2	0	0	7_Enh	0	0	1	0	0	0
chr1	23345495	23347011	409754	409882	exon,promoter-TSS	KDM1A	1	1	1_TssA	1	1	1	0	1	1
chr1	23494059	23495528	411294	411431	intron	LUZP1	1	0	1_TssA	1	1	1	1	0	0
chr1	23496275	23496649	411455	411460	Intergenic	LUZP1	1	0	7_Enh	0	1	1	0	0	0
chr1	23503954	23504540	411530	411583	Intergenic	LUZP1	0	1	11_BivFlnk	1	0	1	1	1	0
chr1	23511192	23511348	411689	411695	Intergenic	HTR1D	0	0	7_Enh	0	0	0	0	1	1
chr1	23543248	23544237	412124	412241	Intergenic	HTR1D	0	1	13_ReprPC	0	0	1	1	1	1
chr1	23669653	23671668	413788	413944	intron	HNRNPR	1	1	1_TssA	1	1	1	0	1	0
chr1	23694411	23696308	414298	414425	promoter-TSS	ZNF436	1	1	1_TssA	1	1	1	0	1	1
chr1	23704780	23704879	414556	414561	Intergenic	C1orf213	0	0	7_Enh	0	1	1	0	0	0
chr1	23730434	23730782	414912	414925	intron	TCEA3	0	0	7_Enh	0	1	1	0	1	1
chr1	23748878	23749154	415152	415163	intron	TCEA3	0	0	2_TssAFlnk	0	1	1	0	0	0
chr1	23750636	23751596	415207	415297	intron,promoter-TSS	TCEA3	1	1	11_BivFlnk	1	0	1	1	0	0
chr1	23751610	23751786	415297	415307	promoter-TSS	TCEA3	1	1	12_EnhBiv	0	0	1	1	0	0
chr1	23809894	23811355	416086	416218	exon	ASAP3	1	1	10_TssBiv	1	0	1	1	1	0
chr1	23854832	23855150	416890	416898	intron	E2F2	0	0	2_TssAFlnk	1	1	1	0	0	0
chr1	23857012	23858089	416910	417018	exon	E2F2	1	1	1_TssA	1	1	1	0	1	0
chr1	23866315	23866686	417133	417146	Intergenic	E2F2	0	0	7_Enh	0	1	1	0	1	1
chr1	23880945	23881863	417409	417494	Intergenic	ID3	0	1	12_EnhBiv	1	0	1	1	1	1
chr1	23884843	23885237	417533	417561	intron	ID3	0	1	11_BivFlnk	1	0	1	1	0	0
chr1	23885342	23886410	417561	417631	exon	ID3	1	1	11_BivFlnk	1	1	1	1	0	0
chr1	23886448	23886583	417631	417637	promoter-TSS	ID3	1	0	2_TssAFlnk	1	1	1	0	0	0
chr1	23888903	23889099	417654	417671	Intergenic	ID3	0	0	12_EnhBiv	0	0	1	1	0	0
chr1	23893720	23894048	417745	417752	Intergenic	ID3	0	0	12_EnhBiv	0	1	1	0	0	0
chr1	23894504	23895064	417771	417837	Intergenic	ID3	0	1	12_EnhBiv	0	0	1	1	0	0
chr1	23945942	23946444	418492	418543	Intergenic	MDS2	0	1	13_ReprPC	0	0	0	1	0	0
chr1	23961505	23961788	418768	418775	intron	MDS2	0	0	2_TssAFlnk	1	1	1	0	1	1
chr1	23963929	23964276	418819	418835	intron	MDS2	0	0	14_ReprPCWk	0	0	0	0	1	1
chr1	24018001	24018997	419661	419715	intron	RPL11	1	1	1_TssA	1	1	1	0	1	1
chr1	24053853	24054119	420221	420228	Intergenic	TCEB3	0	0	7_Enh	0	1	1	0	1	0
chr1	24069537	24071068	420451	420607	intron	TCEB3	1	1	1_TssA	1	1	1	0	0	0
chr1	24071099	24071424	420609	420617	intron	TCEB3	0	0	2_TssAFlnk	1	1	1	0	0	0
chr1	24098747	24098942	420988	420996	exon	LOC100506963	0	0	7_Enh	0	0	0	0	1	1
chr1	24104336	24105595	421072	421176	promoter-TSS	PITHD1	1	1	1_TssA	1	1	1	0	0	0
chr1	24117315	24118565	421350	421412	intron	LYPLA2	1	1	1_TssA	1	1	1	0	0	0
chr1	24126076	24126372	421561	421570	promoter-TSS	GALE	1	0	2_TssAFlnk	1	1	1	0	0	0
chr1	24126380	24127918	421570	421694	promoter-TSS	GALE	1	1	1_TssA	1	1	1	0	0	0
chr1	24151477	24152207	422019	422063	intron	HMGCL	1	0	1_TssA	1	1	1	0	0	0
chr1	24164881	24165259	422237	422259	Intergenic	HMGCL	0	0	2_TssAFlnk	1	1	1	0	0	0
chr1	24194209	24195111	422708	422799	exon	FUCA1	1	1	1_TssA	1	1	1	0	1	1
chr1	24229334	24229683	423327	423377	intron	CNR2	0	1	13_ReprPC	0	0	1	1	0	0
chr1	24235531	24235558	423457	423461	intron	CNR2	0	0	7_Enh	0	1	1	0	0	0
chr1	24281692	24281737	424213	424217	Intergenic	PNRC2	0	0	2_TssAFlnk	1	1	1	0	0	0
chr1	24285538	24287495	424279	424406	promoter-TSS	PNRC2	1	1	1_TssA	1	1	1	0	1	1
chr1	24305498	24307154	424549	424652	intron	SRSF10	1	1	1_TssA	1	1	1	0	1	1
chr1	24397460	24397655	426004	426013	intron	MYOM3	0	0	15_Quies	0	0	1	0	1	1
chr1	24477041	24477479	427298	427318	Intergenic	IL22RA1	0	0	12_EnhBiv	0	0	1	1	1	1
chr1	24513504	24514308	427801	427878	promoter-TSS	IFNLR1	1	1	11_BivFlnk	0	0	1	1	0	0
chr1	24525787	24526122	428069	428077	promoter-TSS	LOC284632	1	0	7_Enh	0	0	1	0	1	1
chr1	24645397	24646192	429541	429562	promoter-TSS	GRHL3	1	0	12_EnhBiv	0	0	1	1	0	0
chr1	24648278	24648351	429587	429594	intron	GRHL3	0	1	11_BivFlnk	1	0	1	1	0	0
chr1	24648370	24648643	429594	429625	intron	GRHL3	0	1	10_TssBiv	1	0	1	1	0	0
chr1	24648678	24648957	429625	429652	promoter-TSS	GRHL3	0	1	10_TssBiv	1	0	1	1	0	0
chr1	24648976	24649105	429652	429665	promoter-TSS	GRHL3	0	1	10_TssBiv	1	0	1	1	0	0
chr1	24649110	24649258	429665	429674	promoter-TSS	GRHL3	0	0	10_TssBiv	1	0	1	1	0	0
chr1	24717825	24718043	430621	430630	intron	STPG1	0	0	15_Quies	0	0	0	0	1	1
chr1	24739736	24740398	430791	430837	intron	STPG1	0	1	1_TssA	1	1	1	0	0	0
chr1	24741850	24742922	430895	430947	promoter-TSS	STPG1	1	1	1_TssA	1	1	1	0	1	1
chr1	24827841	24827964	431979	431983	promoter-TSS	RCAN3	1	0	7_Enh	1	1	1	0	0	0
chr1	24828397	24828608	431991	431999	promoter-TSS	RCAN3	1	0	2_TssAFlnk	1	1	1	0	0	0
chr1	24828625	24829956	431999	432131	promoter-TSS	RCAN3	1	1	1_TssA	1	1	1	0	0	0
chr1	24882199	24882912	432849	432908	intron,promoter-TSS	NCMAP	1	0	12_EnhBiv	0	0	1	1	0	0
chr1	24885664	24885727	432956	432960	intron	NCMAP	0	0	7_Enh	0	0	1	0	0	0
chr1	24898893	24899043	433142	433147	intron	NCMAP	0	0	7_Enh	0	0	1	0	0	0
chr1	24913735	24913953	433393	433398	intron	NCMAP	0	0	15_Quies	0	0	0	0	1	1
chr1	24968352	24968626	434134	434151	Intergenic	SRRM1	1	0	2_TssAFlnk	1	1	1	0	0	0
chr1	24968682	24970894	434151	434329	intron,promoter-TSS	SRRM1	1	1	1_TssA	1	1	1	0	1	0
chr1	25015168	25015282	434911	434915	Intergenic	SRRM1	0	0	7_Enh	0	0	1	0	1	1
chr1	25071173	25072699	435882	436037	exon	CLIC4	1	1	1_TssA	1	1	1	0	1	1
chr1	25072747	25073007	436037	436044	intron	CLIC4	1	0	2_TssAFlnk	1	1	1	0	0	0
chr1	25174407	25175282	437346	437429	Intergenic	RUNX3	0	1	2_TssAFlnk	1	1	1	0	1	1
chr1	25175286	25175497	437429	437439	Intergenic	RUNX3	0	1	2_TssAFlnk	1	1	1	0	0	0
chr1	25197268	25197280	437801	437805	Intergenic	RUNX3	0	0	12_EnhBiv	0	0	1	1	0	0
chr1	25198977	25199155	437841	437847	Intergenic	RUNX3	0	0	7_Enh	0	0	1	0	0	0
chr1	25254598	25255192	438754	438770	intron	RUNX3	0	0	11_BivFlnk	1	1	1	1	0	0
chr1	25255226	25255933	438770	438824	intron	RUNX3	0	1	11_BivFlnk	1	1	1	1	0	0
chr1	25255948	25257297	438824	439004	exon	RUNX3	0	1	13_ReprPC	1	1	1	1	1	1
chr1	25258739	25259055	439117	439152	intron	RUNX3	0	1	12_EnhBiv	0	0	1	1	1	1
chr1	25283604	25283825	439520	439530	intron	RUNX3	0	0	7_Enh	0	1	1	0	0	0
chr1	25348828	25349007	440560	440568	Intergenic	RUNX3	0	0	7_Enh	0	1	1	0	0	0
chr1	25349023	25349242	440568	440573	Intergenic	RUNX3	0	0	7_Enh	0	1	1	0	0	0
chr1	25349498	25349682	440576	440582	Intergenic	RUNX3	0	0	7_Enh	0	1	1	0	0	0
chr1	25360297	25360484	440748	440755	Intergenic	RUNX3	0	0	7_Enh	0	1	1	0	0	0
chr1	25360506	25360588	440756	440764	Intergenic	RUNX3	0	0	7_Enh	0	1	1	0	0	0
chr1	25425888	25426030	441621	441626	Intergenic	SYF2	0	0	7_Enh	0	1	1	0	0	0
chr1	25428096	25428288	441644	441651	Intergenic	SYF2	0	0	7_Enh	0	0	1	0	1	1
chr1	25466972	25467083	442128	442134	Intergenic	SYF2	0	0	7_Enh	0	1	1	0	0	0
chr1	25542699	25542820	443236	443240	Intergenic	SYF2	0	0	15_Quies	0	0	0	0	0	0
chr1	25558507	25559744	443436	443501	promoter-TSS	SYF2	1	1	1_TssA	1	1	1	0	0	0
chr1	25566206	25566754	443611	443651	Intergenic	SYF2	0	1	2_TssAFlnk	1	1	1	0	1	1
chr1	25572636	25574639	443728	443901	intron	C1orf63	1	1	1_TssA	1	1	1	0	1	0
chr1	25592964	25594728	444167	444271	Intergenic	RHD	0	1	1_TssA	1	1	0	0	0	0
chr1	25594731	25594826	444271	444277	Intergenic	RHD	0	0	1_TssA	1	1	0	0	0	0
chr1	25663114	25666077	445182	445352	promoter-TSS	TMEM50A	1	1	1_TssA	1	1	1	0	1	0
chr1	25756378	25758377	446494	446692	promoter-TSS	TMEM57	1	1	1_TssA	1	1	1	0	0	0
chr1	25869900	25870829	447966	448074	intron	LDLRAP1	1	1	7_Enh	1	1	1	0	0	0
chr1	25870836	25871030	448074	448086	intron	LDLRAP1	1	1	2_TssAFlnk	1	1	1	0	0	0
chr1	25875954	25876233	448139	448148	intron	LDLRAP1	0	0	7_Enh	0	1	1	0	0	0
chr1	25935134	25935351	449173	449181	Intergenic	MAN1C1	0	0	14_ReprPCWk	0	0	0	0	1	1
chr1	25942436	25942569	449238	449247	Intergenic	MAN1C1	0	0	2_TssAFlnk	1	0	1	0	0	0
chr1	25942594	25944330	449247	449478	promoter-TSS	MAN1C1	1	1	1_TssA	1	1	1	0	1	1
chr1	25944340	25944697	449478	449511	exon,promoter-TSS	MAN1C1	1	1	1_TssA	1	1	1	0	0	0
chr1	26038132	26038278	450679	450688	intron	MAN1C1	0	0	7_Enh	0	0	1	0	0	0
chr1	26123439	26123750	451991	452009	Intergenic	SEPN1	0	0	5_TxWk	0	0	0	0	1	1
chr1	26126385	26127186	452048	452141	promoter-TSS	SEPN1	1	0	1_TssA	1	1	1	0	0	0
chr1	26137438	26137672	452334	452345	intron	SEPN1	0	0	5_TxWk	0	0	1	0	1	1
chr1	26146123	26147460	452492	452620	promoter-TSS	MTFR1L	1	1	1_TssA	1	1	1	0	0	0
chr1	26185596	26186348	453032	453103	promoter-TSS	AUNIP	1	1	1_TssA	1	1	1	0	0	0
chr1	26186355	26186474	453103	453107	promoter-TSS	AUNIP	1	1	1_TssA	1	1	1	0	0	0
chr1	26186585	26186691	453107	453111	promoter-TSS	AUNIP	1	0	1_TssA	1	1	1	0	0	0
chr1	26201570	26202516	453346	453439	Intergenic	PAQR7	0	1	1_TssA	1	1	1	0	1	0
chr1	26221884	26222108	453738	453745	intron	STMN1	0	0	7_Enh	0	0	1	0	1	1
chr1	26231540	26233228	453842	453983	TTS	MIR3917	1	1	1_TssA	1	1	1	1	1	0
chr1	26249052	26249787	454232	454293	Intergenic	MIR3917	0	1	1_TssA	1	1	1	0	0	0
chr1	26249805	26250269	454293	454307	Intergenic	MIR3917	0	0	2_TssAFlnk	1	1	1	0	0	0
chr1	26317337	26317608	455119	455126	exon,intron	PAFAH2	0	0	7_Enh	0	0	1	0	0	0
chr1	26323743	26324121	455209	455218	intron	PAFAH2	1	0	2_TssAFlnk	1	1	1	0	0	0
chr1	26324188	26325178	455218	455268	intron	PAFAH2	1	1	2_TssAFlnk	1	1	1	0	1	1
chr1	26361594	26362812	455785	455876	exon	EXTL1	0	1	1_TssA	1	1	1	1	1	1
chr1	26372102	26372975	456026	456124	promoter-TSS	SLC30A2	1	1	13_ReprPC	0	0	0	1	0	0
chr1	26437214	26439132	456991	457183	promoter-TSS	PDIK1L	1	1	1_TssA	1	1	1	0	1	0
chr1	26471680	26471849	457590	457598	Intergenic	FAM110D	0	0	7_Enh	0	0	1	0	1	1
chr1	26483135	26483400	457752	457760	Intergenic	FAM110D	0	0	12_EnhBiv	0	0	0	1	0	0
chr1	26487950	26488111	457837	457852	exon	FAM110D	0	1	11_BivFlnk	1	0	1	1	0	0
chr1	26488129	26488872	457852	457940	exon	FAM110D	0	1	12_EnhBiv	1	0	1	1	1	1
chr1	26490687	26491103	458021	458075	Intergenic	FAM110D	0	1	12_EnhBiv	0	0	1	1	1	1
chr1	26496180	26496824	458150	458224	exon	ZNF593	1	1	2_TssAFlnk	1	1	1	0	1	1
chr1	26551706	26552329	459142	459180	Intergenic	CEP85	0	1	11_BivFlnk	1	0	1	1	0	0
chr1	26560303	26561475	459296	459395	intron	CEP85	1	1	1_TssA	1	1	1	0	1	1
chr1	26605885	26606111	459952	459958	promoter-TSS	SH3BGRL3	1	0	2_TssAFlnk	1	1	1	0	1	1
chr1	26606222	26607054	459958	460033	exon	SH3BGRL3	1	1	1_TssA	1	1	1	0	1	1
chr1	26611241	26611493	460113	460125	intron	UBXN11	0	0	6_EnhG	0	1	1	0	0	1
chr1	26615623	26615806	460187	460193	intron	UBXN11	0	0	7_Enh	0	1	1	0	0	0
chr1	26616293	26616482	460201	460208	intron	UBXN11	0	0	7_Enh	0	1	1	0	0	0
chr1	26632539	26633535	460476	460526	intron	UBXN11	0	1	2_TssAFlnk	1	1	1	0	0	0
chr1	26633628	26633909	460526	460532	promoter-TSS	UBXN11	0	0	7_Enh	0	1	1	0	0	0
chr1	26647932	26648328	460761	460772	TTS	AIM1L	0	0	6_EnhG	0	1	1	0	1	1
chr1	26662303	26662467	460988	460993	intron	AIM1L	0	0	12_EnhBiv	0	0	1	1	0	0
chr1	26662486	26663392	460993	461068	intron	AIM1L	0	1	11_BivFlnk	1	0	1	1	0	0
chr1	26672904	26673000	461241	461245	exon	AIM1L	0	0	7_Enh	0	0	1	0	0	0
chr1	26686556	26687123	461457	461506	Intergenic	AIM1L	0	1	12_EnhBiv	0	0	1	1	0	0
chr1	26687174	26687270	461506	461516	Intergenic,TTS	AIM1L,ZNF683	0	1	12_EnhBiv	0	0	1	1	0	0
chr1	26690442	26690579	461576	461589	intron	ZNF683	0	0	13_ReprPC	0	0	0	0	1	1
chr1	26735079	26735551	462197	462212	Intergenic	LIN28A	0	0	13_ReprPC	0	0	1	1	0	0
chr1	26735884	26737273	462223	462253	intron,promoter-TSS	LIN28A	1	1	13_ReprPC	0	0	1	1	0	0
chr1	26737711	26738044	462282	462316	exon	LIN28A	1	1	13_ReprPC	0	0	0	1	0	0
chr1	26758348	26759225	462595	462649	promoter-TSS	DHDDS	1	1	1_TssA	1	1	1	0	0	0
chr1	26797053	26797149	463096	463101	exon	DHDDS	0	0	7_Enh	0	1	1	0	1	1
chr1	26797816	26798178	463113	463129	promoter-TSS	HMGN2	1	0	2_TssAFlnk	1	1	1	0	0	0
chr1	26798222	26799880	463129	463302	exon	HMGN2	1	1	1_TssA	1	1	1	0	0	0
chr1	26826639	26827302	463679	463745	Intergenic	HMGN2	0	1	2_TssAFlnk	1	1	1	0	1	1
chr1	26827314	26828232	463746	463810	Intergenic	RPS6KA1	0	1	1_TssA	1	1	1	0	0	0
chr1	26855926	26856802	464276	464380	exon	RPS6KA1	1	1	1_TssA	1	1	1	0	0	1
chr1	26868603	26869005	464540	464551	intron	RPS6KA1	0	0	7_Enh	0	1	1	0	1	1
chr1	26872295	26872539	464598	464612	promoter-TSS	RPS6KA1	0	0	2_TssAFlnk	1	1	1	0	0	0
chr1	26909440	26909538	465176	465180	Intergenic	MIR1976	0	0	7_Enh	0	1	1	0	0	0
chr1	26946384	26948272	465678	465823	Intergenic	MIR1976	0	1	1_TssA	1	1	1	0	1	1
chr1	27003873	27004388	466730	466738	Intergenic	ARID1A	0	0	2_TssAFlnk	1	1	1	0	1	1
chr1	27018729	27020182	466906	466972	Intergenic	ARID1A	0	0	1_TssA	1	1	1	0	1	0
chr1	27021676	27024896	466983	467282	exon,promoter-TSS	ARID1A	1	1	1_TssA	1	1	1	0	0	1
chr1	27050017	27050492	467550	467563	intron	ARID1A	0	0	7_Enh	0	1	1	0	1	0
chr1	27113321	27113723	468294	468302	promoter-TSS	PIGV	1	0	2_TssAFlnk	1	1	1	0	0	0
chr1	27113738	27115927	468302	468408	exon,promoter-TSS	PIGV	1	1	1_TssA	1	1	1	0	1	1
chr1	27152775	27153855	469170	469292	exon	ZDHHC18	1	1	1_TssA	1	1	1	0	1	1
chr1	27190973	27192101	469852	469939	TTS	SFN	0	1	1_TssA	1	1	1	0	0	0
chr1	27192180	27192361	469939	469953	Intergenic,TTS	SFN	0	0	2_TssAFlnk	1	1	1	0	0	0
chr1	27192416	27192495	469954	469960	Intergenic	SFN	0	0	2_TssAFlnk	1	1	1	0	0	0
chr1	27216224	27217160	470363	470455	TTS	GPATCH3	1	1	1_TssA	1	1	1	0	0	0
chr1	27226449	27227274	470596	470647	promoter-TSS	GPATCH3	1	1	1_TssA	1	1	1	0	0	0
chr1	27247926	27248874	470947	471033	exon	NUDC	1	1	1_TssA	1	1	1	0	0	0
chr1	27286198	27287065	471668	471753	intron	C1orf172	1	1	13_ReprPC	1	0	1	1	1	0
chr1	27319420	27319674	472240	472258	exon,promoter-TSS	TRNP1	1	0	12_EnhBiv	0	0	1	1	0	0
chr1	27319743	27321198	472258	472414	exon	TRNP1	1	1	1_TssA	1	0	1	1	0	0
chr1	27324030	27324472	472455	472466	intron	TRNP1	0	0	2_TssAFlnk	0	1	1	0	1	1
chr1	27328451	27328593	472525	472529	Intergenic	TRNP1	0	0	7_Enh	0	1	1	0	0	0
chr1	27339174	27339911	472749	472796	promoter-TSS	FAM46B	1	1	1_TssA	1	1	1	1	0	0
chr1	27358085	27358442	473132	473157	Intergenic	FAM46B	0	0	2_TssAFlnk	1	0	1	0	0	0
chr1	27371160	27371398	473382	473390	Intergenic	FAM46B	0	0	7_Enh	0	0	1	0	1	1
chr1	27372442	27372680	473407	473416	Intergenic	FAM46B	0	0	14_ReprPCWk	0	0	0	0	1	1
chr1	27424030	27424243	474344	474349	Intergenic	SLC9A1	0	0	5_TxWk	0	1	1	0	1	1
chr1	27481275	27482044	475196	475250	promoter-TSS	SLC9A1	1	1	1_TssA	1	1	1	0	1	1
chr1	27560706	27562473	476485	476607	intron	WDTC1	1	1	1_TssA	1	1	1	0	0	0
chr1	27648255	27649584	477712	477789	intron	TMEM222	1	1	1_TssA	1	1	1	0	0	0
chr1	27668325	27668817	478124	478143	promoter-TSS	SYTL1	1	0	2_TssAFlnk	1	1	1	0	0	0
chr1	27669462	27669521	478158	478162	intron	SYTL1	1	0	2_TssAFlnk	1	1	1	0	0	0
chr1	27669729	27670330	478171	478184	intron	SYTL1	0	0	2_TssAFlnk	1	1	1	0	0	0
chr1	27683991	27684028	478638	478642	exon	MAP3K6	0	0	2_TssAFlnk	1	0	1	0	0	1
chr1	27684060	27684285	478642	478656	intron	MAP3K6	0	0	2_TssAFlnk	1	0	1	0	1	1
chr1	27686892	27686951	478713	478718	intron	MAP3K6	0	0	11_BivFlnk	1	0	1	1	0	0
chr1	27686955	27687211	478718	478742	intron	MAP3K6	0	1	11_BivFlnk	1	0	1	1	0	0
chr1	27691978	27693389	478888	479007	intron	MAP3K6	1	1	2_TssAFlnk	1	1	1	0	1	1
chr1	27693398	27693688	479007	479021	promoter-TSS	MAP3K6	1	0	2_TssAFlnk	1	0	1	0	0	0
chr1	27696457	27696537	479075	479080	intron	FCN3	0	0	7_Enh	0	1	1	0	0	0
chr1	27717973	27718278	479431	479439	Intergenic	GPR3	1	0	12_EnhBiv	0	0	1	1	1	0
chr1	27718785	27719407	479451	479522	promoter-TSS	GPR3	1	1	12_EnhBiv	1	0	1	1	1	1
chr1	27721889	27722247	479576	479586	exon	GPR3	0	0	5_TxWk	0	0	0	0	1	1
chr1	27730110	27730210	479727	479732	TTS	WASF2	0	0	7_Enh	0	1	1	0	0	0
chr1	27815697	27817170	480850	480933	intron	WASF2	1	1	1_TssA	1	1	1	0	0	0
chr1	27847994	27848263	481482	481497	Intergenic	WASF2	0	0	7_Enh	0	0	1	0	0	0
chr1	27852061	27852236	481571	481577	Intergenic	WASF2	0	0	2_TssAFlnk	1	1	1	0	0	0
chr1	27854408	27855015	481631	481687	Intergenic	WASF2	0	1	11_BivFlnk	1	0	1	1	0	0
chr1	27894928	27895467	482563	482621	intron	AHDC1	0	1	7_Enh	1	0	1	0	1	1
chr1	27901990	27902740	482740	482830	intron	AHDC1	0	1	12_EnhBiv	0	0	1	1	1	0
chr1	27928885	27931098	483179	483352	exon	AHDC1	1	1	1_TssA	1	1	1	1	1	1
chr1	27932966	27933191	483385	483392	Intergenic	AHDC1	0	0	5_TxWk	0	0	1	0	1	1
chr1	27960586	27961083	483808	483868	intron	FGR	1	1	1_TssA	1	1	1	0	0	1
chr1	27961103	27961345	483868	483875	intron	FGR	1	0	1_TssA	1	1	0	0	0	1
chr1	27961560	27961740	483882	483900	promoter-TSS	FGR	1	1	1_TssA	1	1	0	0	0	1
chr1	27961742	27961861	483900	483908	promoter-TSS	FGR	1	1	2_TssAFlnk	1	1	1	0	0	1
chr1	27962857	27963218	483931	483939	Intergenic	FGR	0	0	7_Enh	0	1	1	0	0	0
chr1	27986288	27986808	484274	484343	Intergenic	IFI6	0	1	1_TssA	1	1	1	0	0	0
chr1	27989724	27990187	484382	484391	Intergenic	IFI6	0	0	7_Enh	0	1	1	0	1	1
chr1	27995745	27996107	484522	484548	intron	IFI6	0	0	2_TssAFlnk	1	0	1	0	1	1
chr1	27998666	27998989	484576	484586	promoter-TSS	IFI6	1	0	2_TssAFlnk	1	1	1	0	1	1
chr1	28052045	28053243	485172	485285	exon	FAM76A	1	1	1_TssA	1	1	1	0	1	1
chr1	28099332	28100479	485818	485882	exon	STX12	1	1	1_TssA	1	1	1	0	0	0
chr1	28156880	28157888	486525	486597	promoter-TSS	PPP1R8	1	1	1_TssA	1	1	1	0	0	0
chr1	28195685	28195790	487340	487344	Intergenic	THEMIS2	0	0	7_Enh	1	1	1	0	0	0
chr1	28198825	28199526	487397	487463	exon	THEMIS2	1	1	1_TssA	1	1	1	0	0	0
chr1	28199558	28199764	487463	487473	intron	THEMIS2	1	0	1_TssA	1	1	0	0	1	0
chr1	28211412	28211487	487710	487714	intron	THEMIS2	0	0	6_EnhG	0	1	1	0	0	0
chr1	28240465	28241426	488143	488217	exon,intron	RPA2	1	1	1_TssA	1	1	1	0	0	0
chr1	28241448	28241535	488217	488226	promoter-TSS	RPA2	1	1	8_ZNF/Rpts	0	1	1	0	0	0
chr1	28261307	28262081	488510	488528	exon	SMPDL3B	1	0	12_EnhBiv	0	0	1	1	0	0
chr1	28285949	28286923	488879	488969	promoter-TSS	XKR8	1	1	2_TssAFlnk	1	1	1	0	1	1
chr1	28318922	28319048	489346	489350	intron	EYA3	0	0	4_Tx	0	1	0	0	0	0
chr1	28414367	28415626	490194	490254	intron	EYA3	1	1	1_TssA	1	1	1	0	1	1
chr1	28558972	28559671	492324	492367	intron	DNAJC8	1	1	1_TssA	1	1	1	0	0	0
chr1	28562181	28563350	492445	492523	exon	ATPIF1	1	1	1_TssA	1	1	1	0	0	0
chr1	28573040	28573534	492659	492680	Intergenic	ATPIF1	0	0	2_TssAFlnk	1	1	1	0	0	0
chr1	28573555	28574090	492680	492714	Intergenic	ATPIF1	0	1	1_TssA	1	1	1	0	0	1
chr1	28575067	28575480	492728	492737	Intergenic	SESN2	0	0	7_Enh	1	1	1	0	1	1
chr1	28585702	28587062	492911	493040	exon	SESN2	1	1	1_TssA	1	1	1	1	0	0
chr1	28609703	28609816	493387	493391	TTS	SESN2	0	0	7_Enh	0	1	1	0	0	1
chr1	28655348	28655987	494133	494175	exon	MED18	1	1	1_TssA	1	1	1	0	0	0
chr1	28656017	28656190	494175	494187	intron	MED18	1	0	2_TssAFlnk	1	1	1	0	0	0
chr1	28696042	28697169	494909	494989	intron	PHACTR4	1	1	1_TssA	1	1	1	0	1	0
chr1	28831745	28831987	496727	496736	promoter-TSS	RCC1	1	0	1_TssA	1	1	0	0	0	0
chr1	28831992	28833200	496736	496801	intron,promoter-TSS	RCC1	1	0	1_TssA	1	1	1	0	0	0
chr1	28833282	28834003	496801	496831	intron	SNHG3	1	0	2_TssAFlnk	1	1	1	0	0	0
chr1	28844357	28845512	497002	497114	intron	RCC1	0	1	1_TssA	1	1	1	0	1	1
chr1	28879039	28880318	497837	497923	intron	TRNAU1AP	1	1	1_TssA	1	1	1	0	0	0
chr1	28907315	28907805	498428	498445	promoter-TSS	SNORA16A	1	0	2_TssAFlnk	1	1	1	0	1	0
chr1	28907833	28908959	498445	498537	promoter-TSS	SNORA16A	1	1	1_TssA	1	1	1	0	1	0
chr1	28909005	28909633	498537	498565	promoter-TSS	SNHG12	1	0	2_TssAFlnk	1	1	1	0	0	0
chr1	28918676	28919332	498743	498816	promoter-TSS	RAB42	1	1	1_TssA	1	0	1	1	0	0
chr1	28968760	28970391	499629	499709	promoter-TSS	TAF12	1	1	1_TssA	1	1	1	0	1	1
chr1	28970419	28970550	499709	499721	promoter-TSS	TAF12	1	0	2_TssAFlnk	1	1	1	0	0	0
chr1	28974614	28975629	499808	499847	promoter-TSS	RNU11	1	0	7_Enh	1	1	1	0	1	0
chr1	28995064	28996177	500239	500354	intron	GMEB1	1	0	1_TssA	1	1	1	0	1	0
chr1	29062924	29064610	501593	501742	intron	YTHDF2	1	1	1_TssA	1	1	1	0	1	1
chr1	29101688	29101991	502260	502283	Intergenic	OPRD1	0	1	2_TssAFlnk	1	1	1	0	0	0
chr1	29111481	29112137	502480	502501	Intergenic	OPRD1	0	0	2_TssAFlnk	1	0	1	0	1	1
chr1	29138502	29139182	502866	502970	exon	OPRD1	1	1	13_ReprPC	0	0	0	1	0	0
chr1	29201888	29201974	504026	504031	Intergenic	EPB41	0	0	7_Enh	0	0	1	0	0	0
chr1	29203776	29204046	504069	504078	Intergenic	EPB41	0	0	5_TxWk	0	0	0	0	1	1
chr1	29208642	29208873	504168	504175	Intergenic	EPB41	0	0	7_Enh	0	0	0	0	1	1
chr1	29213334	29214430	504239	504325	intron	EPB41	1	1	1_TssA	1	1	1	0	0	0
chr1	29240705	29241695	504677	504788	intron	EPB41	0	1	1_TssA	1	1	1	0	0	0
chr1	29241725	29241922	504788	504801	intron	EPB41	0	1	2_TssAFlnk	1	1	1	0	0	0
chr1	29447852	29447923	507138	507149	exon	TMEM200B	0	1	13_ReprPC	0	0	0	1	1	1
chr1	29448087	29448365	507170	507214	exon,intron	TMEM200B	0	1	13_ReprPC	0	0	1	1	0	0
chr1	29448394	29448924	507214	507275	intron	TMEM200B	0	1	12_EnhBiv	0	0	1	1	0	0
chr1	29448947	29449317	507275	507313	promoter-TSS	TMEM200B	0	1	12_EnhBiv	0	0	1	1	0	0
chr1	29449331	29449514	507313	507333	promoter-TSS	TMEM200B	1	1	12_EnhBiv	0	0	1	1	0	0
chr1	29449634	29449815	507343	507356	promoter-TSS	TMEM200B	1	1	12_EnhBiv	0	0	1	1	0	0
chr1	29449832	29450237	507356	507390	intron,promoter-TSS	TMEM200B	1	1	12_EnhBiv	0	0	1	1	0	0
chr1	29450248	29451601	507390	507524	promoter-TSS	TMEM200B	1	1	11_BivFlnk	1	0	1	1	0	0
chr1	29507084	29508889	508526	508665	intron	SRSF4	1	1	1_TssA	1	1	1	0	1	1
chr1	29529454	29529639	508998	509004	intron	MECR	0	0	7_Enh	0	1	1	0	1	1
chr1	29557059	29557675	509378	509428	promoter-TSS	MECR	1	1	1_TssA	1	1	1	0	1	1
chr1	29562746	29564646	509490	509714	intron	PTPRU	1	1	12_EnhBiv	1	0	1	1	1	1
chr1	29564656	29565057	509714	509762	intron	PTPRU	0	1	12_EnhBiv	1	0	1	1	0	0
chr1	29585902	29586282	510028	510056	intron	PTPRU	0	1	12_EnhBiv	1	0	1	1	0	0
chr1	29586283	29586758	510056	510109	exon	PTPRU	0	1	13_ReprPC	1	0	1	1	0	0
chr1	29610181	29610214	510406	510410	intron	PTPRU	0	0	7_Enh	0	0	1	0	0	0
chr1	29769683	29769901	512211	512218	Intergenic	PTPRU	0	0	7_Enh	0	0	1	0	0	0
chr1	30161538	30161826	514690	514696	Intergenic	PTPRU	0	0	14_ReprPCWk	0	0	0	0	0	0
chr1	30179783	30180480	514924	514953	Intergenic	PTPRU	0	0	14_ReprPCWk	0	0	1	1	1	1
chr1	30182102	30182417	514973	514979	Intergenic	PTPRU	0	0	7_Enh	0	0	1	0	0	0
chr1	30265829	30266207	515726	515735	Intergenic	PTPRU	0	0	15_Quies	0	0	0	0	1	1
chr1	30558841	30559148	518562	518586	Intergenic	MATN1-AS1	0	0	15_Quies	0	0	0	1	1	1
chr1	30853335	30853548	521662	521667	Intergenic	MATN1-AS1	0	0	15_Quies	0	0	0	0	1	1
chr1	31180829	31181247	524900	524908	Intergenic	MATN1-AS1	0	0	14_ReprPCWk	0	0	0	0	1	1
chr1	31190863	31192412	525066	525194	promoter-TSS	MATN1-AS1	1	1	1_TssA	1	1	1	0	1	1
chr1	31226532	31226866	525734	525746	intron	LAPTM5	0	0	2_TssAFlnk	1	1	1	0	0	0
chr1	31229451	31229664	525778	525783	intron	LAPTM5	0	0	1_TssA	1	1	0	0	0	0
chr1	31229781	31229973	525783	525788	intron	LAPTM5	1	0	1_TssA	1	1	0	0	0	0
chr1	31230028	31230249	525788	525798	intron	LAPTM5	1	0	1_TssA	1	1	0	0	0	0
chr1	31230303	31230602	525798	525812	intron	LAPTM5	1	0	1_TssA	1	1	0	0	0	0
chr1	31252564	31252759	526176	526183	Intergenic	LAPTM5	0	0	7_Enh	0	0	1	0	1	1
chr1	31255195	31255519	526215	526230	Intergenic	LAPTM5	0	0	7_Enh	0	1	1	0	1	1
chr1	31274620	31274912	526543	526561	Intergenic	LAPTM5	0	0	14_ReprPCWk	0	0	1	1	1	1
chr1	31296853	31297599	526898	526943	Intergenic	LAPTM5	0	0	2_TssAFlnk	0	1	1	1	0	0
chr1	31327091	31327199	527333	527338	Intergenic	SDC3	0	0	14_ReprPCWk	0	0	0	0	0	0
chr1	31364624	31364909	527882	527888	intron	SDC3	0	0	12_EnhBiv	0	0	1	0	0	0
chr1	31380974	31381966	528101	528248	promoter-TSS	SDC3	1	1	13_ReprPC	1	0	1	1	0	0
chr1	31383133	31383232	528282	528288	Intergenic	SDC3	0	0	7_Enh	0	0	1	0	0	0
chr1	31536600	31538946	529964	530064	intron	PUM1	1	1	1_TssA	1	1	1	0	0	0
chr1	31627645	31628652	531462	531555	Intergenic	NKAIN1	0	1	1_TssA	1	1	1	0	1	1
chr1	31635577	31635814	531676	531687	Intergenic	NKAIN1	0	0	15_Quies	0	0	0	0	1	1
chr1	31654307	31654737	532017	532052	exon	NKAIN1	0	1	14_ReprPCWk	0	0	1	1	1	1
chr1	31654748	31655101	532052	532073	intron	NKAIN1	0	1	7_Enh	0	0	1	1	1	1
chr1	31655119	31655559	532073	532094	intron	NKAIN1	0	0	7_Enh	0	0	1	1	1	0
chr1	31711951	31712934	532933	533050	exon	NKAIN1	1	1	13_ReprPC	0	0	1	1	0	0
chr1	31714317	31714511	533072	533078	Intergenic	NKAIN1	0	0	12_EnhBiv	0	0	0	1	0	0
chr1	31769072	31770605	533686	533766	promoter-TSS	SNRNP40	1	1	1_TssA	1	1	1	0	1	1
chr1	31845935	31846111	534399	534411	promoter-TSS	FABP3	1	0	11_BivFlnk	0	0	1	1	0	0
chr1	31846127	31846800	534411	534442	promoter-TSS	FABP3	1	0	12_EnhBiv	0	0	1	1	1	0
chr1	31867461	31867888	534653	534686	Intergenic	SERINC2	0	0	2_TssAFlnk	1	0	1	0	1	1
chr1	31885795	31886966	534914	535038	intron	SERINC2	0	1	10_TssBiv	1	1	1	1	0	0
chr1	31895716	31895940	535145	535150	intron	SERINC2	0	0	14_ReprPCWk	0	0	1	0	1	1
chr1	31956128	31956406	535830	535836	Intergenic	LOC149086	0	0	7_Enh	0	1	1	0	0	0
chr1	32001612	32001940	536280	536292	Intergenic	LOC284551	0	0	2_TssAFlnk	1	1	1	0	0	0
chr1	32014529	32015028	536441	536455	Intergenic	LOC284551	0	0	2_TssAFlnk	1	1	1	0	1	1
chr1	32015048	32015398	536455	536465	Intergenic	LOC284551	0	0	2_TssAFlnk	1	1	1	0	1	0
chr1	32041967	32042540	536815	536838	intron	TINAGL1	1	0	12_EnhBiv	0	0	1	1	0	0
chr1	32083171	32084001	537427	537503	intron	HCRTR1	1	1	13_ReprPC	0	0	1	1	1	1
chr1	32109798	32111169	537849	537933	promoter-TSS	PEF1	1	1	1_TssA	1	1	1	0	0	0
chr1	32135799	32136124	538259	538274	intron	COL16A1	0	0	12_EnhBiv	0	0	1	1	1	0
chr1	32170800	32171093	538908	538921	Intergenic,promoter-TSS	COL16A1	0	0	13_ReprPC	0	0	1	1	1	0
chr1	32180114	32180509	539043	539075	Intergenic	COL16A1	0	1	12_EnhBiv	0	0	1	1	1	1
chr1	32180666	32181444	539080	539124	Intergenic	COL16A1	0	0	11_BivFlnk	0	0	1	1	1	1
chr1	32226119	32226863	539943	540005	intron	BAI2	0	1	13_ReprPC	0	0	1	1	0	0
chr1	32228277	32230252	540020	540227	intron,promoter-TSS	BAI2	1	1	12_EnhBiv	0	0	1	1	1	1
chr1	32237616	32237696	540323	540340	Intergenic	BAI2	0	0	13_ReprPC	0	0	0	1	0	0
chr1	32237737	32238038	540340	540371	Intergenic	BAI2	0	1	12_EnhBiv	0	0	0	1	0	0
chr1	32238039	32238526	540371	540413	Intergenic	BAI2	0	1	12_EnhBiv	0	0	0	1	0	0
chr1	32253906	32255159	540633	540708	Intergenic	BAI2	0	1	1_TssA	1	1	1	0	1	1
chr1	32292618	32293057	541221	541228	Intergenic	SPOCD1	0	0	7_Enh	0	1	1	0	0	0
chr1	32354974	32355094	542085	542090	Intergenic	PTP4A2	0	0	7_Enh	1	1	1	0	0	0
chr1	32402503	32404438	542621	542781	exon,intron,promoter-TSS	PTP4A2	1	1	1_TssA	1	1	1	0	1	1
chr1	32404469	32404499	542781	542785	promoter-TSS	PTP4A2	1	0	2_TssAFlnk	0	1	1	0	0	0
chr1	32409836	32409899	542884	542889	Intergenic	PTP4A2	0	0	2_TssAFlnk	1	1	1	0	0	0
chr1	32410037	32410221	542892	542903	Intergenic	PTP4A2	0	1	2_TssAFlnk	1	1	1	0	0	0
chr1	32410250	32410576	542903	542931	Intergenic	PTP4A2	0	1	2_TssAFlnk	1	1	1	0	0	0
chr1	32410585	32410648	542931	542939	Intergenic	PTP4A2	0	1	2_TssAFlnk	1	1	1	0	0	0
chr1	32420354	32420651	543102	543108	Intergenic	PTP4A2	0	0	7_Enh	0	1	1	0	0	0
chr1	32478846	32480926	543905	544077	exon	KHDRBS1	1	1	1_TssA	1	1	1	0	0	0
chr1	32537953	32539147	544864	544954	promoter-TSS	TMEM39B	1	1	1_TssA	1	1	1	0	1	1
chr1	32573232	32574502	545522	545586	intron	KPNA6	1	1	1_TssA	1	1	1	0	0	1
chr1	32644939	32644979	546432	546436	promoter-TSS	TXLNA	1	0	2_TssAFlnk	1	1	1	0	0	0
chr1	32645060	32646207	546437	546539	intron	TXLNA	1	1	1_TssA	1	1	1	0	0	0
chr1	32665870	32666956	546802	546852	intron	CCDC28B	1	1	2_TssAFlnk	1	1	1	0	1	0
chr1	32667003	32667247	546852	546860	intron	CCDC28B	1	0	2_TssAFlnk	1	0	1	0	0	0
chr1	32671052	32671783	546929	546992	TTS	CCDC28B	1	1	2_TssAFlnk	1	1	1	0	0	0
chr1	32687631	32688514	547208	547262	promoter-TSS	TMEM234	1	1	1_TssA	1	1	1	0	0	0
chr1	32705857	32707167	547553	547661	intron	MTMR9LP	1	1	11_BivFlnk	1	0	1	1	1	0
chr1	32707181	32707390	547661	547669	promoter-TSS	MTMR9LP	1	0	12_EnhBiv	0	0	1	1	0	0
chr1	32708234	32708342	547688	547693	promoter-TSS	MTMR9LP	1	0	14_ReprPCWk	0	0	1	0	0	0
chr1	32713899	32714139	547783	547801	exon	FAM167B	0	1	12_EnhBiv	0	0	1	1	1	1
chr1	32714146	32714476	547801	547813	exon	FAM167B	0	1	12_EnhBiv	0	0	1	1	0	1
chr1	32741096	32741208	548249	548262	intron	LCK	0	1	12_EnhBiv	0	0	0	1	0	0
chr1	32741220	32741361	548262	548281	intron	LCK	0	1	13_ReprPC	0	0	0	1	0	0
chr1	32757367	32758404	548530	548609	intron	HDAC1	1	1	1_TssA	1	1	1	0	0	0
chr1	32800686	32802092	549229	549392	intron	MARCKSL1	1	1	1_TssA	1	0	1	1	1	1
chr1	32803508	32803676	549424	549429	Intergenic	MARCKSL1	0	0	2_TssAFlnk	0	1	1	0	0	0
chr1	32814803	32814934	549614	549619	Intergenic	FAM229A	0	0	7_Enh	0	1	1	0	0	0
chr1	32816745	32817692	549657	549744	Intergenic	FAM229A	0	1	1_TssA	1	1	1	0	1	1
chr1	32827400	32828017	549911	549985	promoter-TSS	TSSK3	1	1	12_EnhBiv	0	0	1	1	1	1
chr1	32859513	32860945	550402	550477	promoter-TSS	BSDC1	1	1	1_TssA	1	1	1	0	0	0
chr1	32866635	32866726	550535	550540	Intergenic	BSDC1	0	0	15_Quies	0	0	0	0	1	1
chr1	32930078	32931161	551313	551390	promoter-TSS	ZBTB8B	1	1	12_EnhBiv	0	0	1	1	0	0
chr1	32965597	32965823	551863	551871	Intergenic	ZBTB8B	0	0	2_TssAFlnk	1	0	1	0	0	0
chr1	32965863	32966688	551871	551972	Intergenic	ZBTB8B	0	1	7_Enh	1	1	1	0	1	0
chr1	32986209	32986367	552255	552267	Intergenic	ZBTB8A	0	0	2_TssAFlnk	0	0	1	0	1	1
chr1	33004672	33005779	552532	552654	intron	ZBTB8A	1	1	12_EnhBiv	1	0	1	1	0	0
chr1	33005808	33005917	552654	552661	intron	ZBTB8A	0	0	12_EnhBiv	1	0	1	1	0	0
chr1	33077575	33077706	553685	553696	Intergenic	ZBTB8OS	0	0	2_TssAFlnk	1	0	1	0	1	1
chr1	33077817	33078090	553696	553719	Intergenic	ZBTB8OS	0	0	2_TssAFlnk	1	1	1	0	1	1
chr1	33078098	33078277	553719	553727	Intergenic	ZBTB8OS	0	0	2_TssAFlnk	1	1	1	0	0	1
chr1	33115629	33117469	554276	554409	promoter-TSS	RBBP4	1	1	2_TssAFlnk	1	1	1	0	0	1
chr1	33117475	33117683	554409	554417	promoter-TSS	RBBP4	1	0	2_TssAFlnk	1	1	1	0	0	0
chr1	33167982	33169069	555215	555306	promoter-TSS	SYNC	1	1	11_BivFlnk	1	0	1	1	0	0
chr1	33177824	33178140	555437	555468	Intergenic	SYNC	0	0	7_Enh	1	0	1	0	1	1
chr1	33190654	33191044	555673	555680	Intergenic	KIAA1522	0	0	7_Enh	0	0	1	0	0	0
chr1	33206958	33207874	556023	556140	promoter-TSS	KIAA1522	1	1	1_TssA	1	0	1	1	1	1
chr1	33207915	33208143	556140	556151	intron	KIAA1522	1	0	11_BivFlnk	1	0	1	0	0	0
chr1	33219269	33219946	556315	556382	intron	KIAA1522	0	1	12_EnhBiv	1	0	1	1	0	0
chr1	33219957	33220226	556382	556399	intron	KIAA1522	0	1	12_EnhBiv	0	0	1	1	0	0
chr1	33282284	33284105	557453	557571	promoter-TSS	S100PBP	1	1	1_TssA	1	1	1	0	1	0
chr1	33336147	33336834	558170	558265	promoter-TSS	FNDC5	0	0	13_ReprPC	0	0	0	1	0	0
chr1	33342352	33342495	558343	558349	Intergenic	FNDC5	0	0	14_ReprPCWk	0	0	0	0	1	1
chr1	33351761	33352543	558530	558604	promoter-TSS	HPCA	1	1	13_ReprPC	0	0	0	1	1	1
chr1	33358627	33359269	558703	558769	intron	HPCA	0	1	11_BivFlnk	0	0	1	1	1	1
chr1	33359303	33359601	558769	558787	TTS,intron	HPCA,TMEM54	0	1	13_ReprPC	0	0	1	1	0	0
chr1	33366412	33367322	558890	558987	promoter-TSS	TMEM54	1	1	12_EnhBiv	0	0	1	1	0	0
chr1	33390470	33390533	559344	559349	Intergenic	TMEM54	0	0	12_EnhBiv	0	0	1	1	0	0
chr1	33390566	33390792	559351	559369	Intergenic	TMEM54	0	0	12_EnhBiv	0	0	1	1	0	0
chr1	33390846	33391068	559371	559377	Intergenic	TMEM54	0	0	12_EnhBiv	0	0	1	1	0	0
chr1	33391129	33391350	559378	559389	Intergenic	TMEM54	0	0	12_EnhBiv	0	0	1	1	1	0
chr1	33429267	33430708	559870	560036	exon	RNF19B	1	1	1_TssA	1	1	1	0	0	0
chr1	33438462	33438979	560119	560174	Intergenic	RNF19B	0	1	11_BivFlnk	1	0	1	1	0	0
chr1	33455057	33455178	560507	560511	Intergenic	RNF19B	0	0	7_Enh	0	1	1	0	0	0
chr1	33501853	33502811	560998	561057	intron	AK2	1	1	2_TssAFlnk	1	1	1	0	0	0
chr1	33515217	33515279	561213	561217	Intergenic	AK2	0	0	7_Enh	0	1	1	0	0	0
chr1	33546437	33547438	561719	561789	intron	ADC	1	1	11_BivFlnk	1	0	1	1	0	0
chr1	33560654	33560832	561960	561966	intron	ADC	0	0	15_Quies	0	0	0	0	1	1
chr1	33565018	33565229	562003	562008	intron	ADC	0	0	7_Enh	0	0	1	0	1	1
chr1	33592571	33593247	562285	562326	Intergenic	ADC	0	1	1_TssA	1	1	1	0	1	1
chr1	33646347	33647974	563028	563172	exon	TRIM62	1	1	2_TssAFlnk	1	1	1	0	0	0
chr1	33721223	33721568	563788	563809	intron	ZNF362	1	1	2_TssAFlnk	1	1	1	0	0	0
chr1	33721572	33723172	563809	563998	intron	ZNF362	1	1	5_TxWk	1	1	1	0	0	0
chr1	33814288	33816295	565381	565578	exon	PHC2	0	1	1_TssA	1	1	1	0	0	0
chr1	33895945	33897013	566379	566508	Intergenic	ZSCAN20	0	1	7_Enh	1	0	1	1	1	1
chr1	33936128	33936414	566860	566869	Intergenic	ZSCAN20	0	0	7_Enh	0	0	0	0	1	1
chr1	33937935	33938492	566888	566926	promoter-TSS	ZSCAN20	1	1	2_TssAFlnk	1	1	1	0	0	0
chr1	34098656	34098983	568546	568559	intron	CSMD2	0	1	14_ReprPCWk	0	0	0	1	1	1
chr1	34628606	34631276	573253	573459	intron	CSMD2	1	1	13_ReprPC	0	0	0	1	1	0
chr1	34632088	34632710	573493	573522	promoter-TSS	C1orf94	1	0	13_ReprPC	0	0	0	1	0	0
chr1	34995648	34996003	576286	576294	Intergenic	GJB5	0	0	14_ReprPCWk	0	0	1	1	0	0
chr1	35208363	35208628	578120	578134	Intergenic	GJB5	0	0	15_Quies	0	0	0	0	1	1
chr1	35246829	35247499	578612	578675	promoter-TSS	GJB3	1	1	13_ReprPC	0	0	0	1	0	0
chr1	35252067	35252277	578764	578770	TTS	GJB3	0	0	15_Quies	0	0	0	0	1	1
chr1	35258348	35258853	578849	578891	promoter-TSS	GJA4	1	1	13_ReprPC	0	0	0	1	0	0
chr1	35324488	35325630	579565	579626	exon,promoter-TSS	SMIM12	1	1	2_TssAFlnk	1	1	1	0	1	1
chr1	35331463	35331584	579707	579722	exon,intron	DLGAP3	0	0	2_TssAFlnk	1	1	1	0	0	0
chr1	35331587	35332321	579722	579801	intron	DLGAP3	0	1	1_TssA	1	1	1	0	1	1
chr1	35333156	35333318	579815	579820	intron	DLGAP3	0	0	7_Enh	0	1	1	0	0	0
chr1	35351185	35351760	580068	580129	intron	DLGAP3	0	1	11_BivFlnk	0	0	1	1	0	0
chr1	35390552	35390975	580548	580562	Intergenic	DLGAP3	0	0	13_ReprPC	0	0	0	1	0	0
chr1	35394602	35395566	580617	580730	Intergenic	DLGAP3	0	1	13_ReprPC	0	0	1	1	0	0
chr1	35395590	35396245	580730	580781	Intergenic	DLGAP3	0	1	13_ReprPC	0	0	0	1	0	0
chr1	35450246	35451223	581428	581492	intron	ZMYM6NB	1	1	1_TssA	1	1	1	0	1	0
chr1	35496605	35497696	581915	581976	intron	ZMYM6	1	1	1_TssA	1	1	1	0	0	0
chr1	35544630	35545542	582415	582468	intron	ZMYM1	1	1	1_TssA	1	1	1	0	0	0
chr1	35586332	35586416	583032	583041	Intergenic	ZMYM1	0	1	2_TssAFlnk	1	0	1	1	0	0
chr1	35586435	35586709	583041	583062	Intergenic	ZMYM1	0	1	2_TssAFlnk	1	0	1	0	0	0
chr1	35656875	35659183	583948	584118	exon	SFPQ	1	1	1_TssA	1	1	1	0	1	0
chr1	35734125	35735316	585081	585165	intron	ZMYM4	1	1	1_TssA	1	1	1	0	1	1
chr1	35735455	35735578	585165	585169	intron	ZMYM4	1	0	2_TssAFlnk	1	1	1	0	0	0
chr1	36022382	36024105	587788	587910	promoter-TSS	NCDN	1	1	1_TssA	1	1	1	0	0	0
chr1	36038749	36039239	588155	588206	promoter-TSS	TFAP2E	1	1	11_BivFlnk	1	0	1	1	0	0
chr1	36042713	36042745	588389	588393	intron	TFAP2E	0	1	2_TssAFlnk	1	1	1	0	0	0
chr1	36042776	36042936	588393	588407	intron	TFAP2E	0	1	2_TssAFlnk	1	1	1	0	0	0
chr1	36042944	36043246	588407	588432	intron	TFAP2E	0	1	2_TssAFlnk	1	1	1	0	0	0
chr1	36043252	36043476	588432	588454	intron	TFAP2E	0	1	2_TssAFlnk	1	1	1	0	0	0
chr1	36043582	36043656	588454	588459	intron	TFAP2E	0	0	2_TssAFlnk	1	1	1	0	0	0
chr1	36043885	36043954	588461	588466	intron	TFAP2E	0	0	2_TssAFlnk	1	1	1	0	0	0
chr1	36106529	36108003	589157	589233	promoter-TSS	PSMB2	1	1	1_TssA	1	1	1	0	0	0
chr1	36173257	36174229	589976	590057	Intergenic	C1orf216	0	1	13_ReprPC	0	0	1	1	0	0
chr1	36183665	36183958	590172	590178	intron	C1orf216	1	0	2_TssAFlnk	1	1	1	0	0	0
chr1	36184003	36184979	590178	590260	exon	C1orf216	1	1	1_TssA	1	1	1	0	0	0
chr1	36234688	36235944	590796	590889	intron	CLSPN	1	1	1_TssA	1	1	1	0	1	0
chr1	36273317	36274461	591439	591588	promoter-TSS	AGO4	1	1	1_TssA	1	1	1	0	0	0
chr1	36276890	36277020	591607	591613	intron	AGO4	0	0	2_TssAFlnk	0	1	1	0	0	0
chr1	36348627	36349731	592420	592509	intron	AGO1	1	1	2_TssAFlnk	1	1	1	0	1	1
chr1	36395848	36397623	592971	593125	promoter-TSS	AGO3	1	1	1_TssA	1	1	1	0	0	0
chr1	36549555	36550076	594611	594659	intron	TEKT2	1	1	11_BivFlnk	1	0	1	1	0	0
chr1	36554277	36555203	594777	594871	TTS,intron	ADPRHL2,TEKT2	1	1	1_TssA	1	1	1	0	1	1
chr1	36555221	36555426	594872	594884	intron	ADPRHL2	1	0	2_TssAFlnk	1	1	1	0	0	0
chr1	36588759	36588811	595482	595487	Intergenic	COL8A2	0	0	2_TssAFlnk	1	1	1	0	0	0
chr1	36588823	36589075	595487	595492	Intergenic	COL8A2	0	0	2_TssAFlnk	1	1	1	0	0	0
chr1	36590559	36591147	595532	595612	Intergenic	TRAPPC3	0	1	7_Enh	1	0	1	1	0	0
chr1	36614570	36615462	595952	596025	promoter-TSS	TRAPPC3	0	1	1_TssA	1	1	1	0	1	1
chr1	36616367	36616721	596037	596044	intron	TRAPPC3	0	0	2_TssAFlnk	1	1	1	0	0	0
chr1	36620870	36622716	596094	596254	promoter-TSS	TRAPPC3	1	1	1_TssA	1	1	1	0	0	0
chr1	36626481	36626905	596305	596317	intron	MAP7D1	0	0	2_TssAFlnk	1	1	1	0	1	1
chr1	36627728	36627824	596326	596330	intron	MAP7D1	0	0	2_TssAFlnk	1	1	1	0	0	0
chr1	36653765	36653937	596893	596900	Intergenic	MAP7D1	0	0	7_Enh	0	1	1	0	1	1
chr1	36689185	36690684	597519	597606	promoter-TSS	THRAP3	1	1	1_TssA	1	1	1	0	1	1
chr1	36772014	36772999	598787	598881	promoter-TSS	SH3D21	1	1	1_TssA	1	1	1	0	1	1
chr1	36786010	36786237	599118	599123	exon	SH3D21	0	0	12_EnhBiv	0	0	1	1	0	0
chr1	36786249	36786350	599123	599133	exon	SH3D21	0	0	11_BivFlnk	1	0	1	1	0	0
chr1	36786506	36786599	599137	599148	TTS,exon	EVA1B,SH3D21	0	1	11_BivFlnk	1	0	1	1	0	0
chr1	36786612	36786697	599148	599153	TTS	EVA1B	0	1	11_BivFlnk	1	0	1	1	0	0
chr1	36786749	36786981	599156	599177	TTS	EVA1B,SH3D21	0	1	11_BivFlnk	1	0	1	1	0	0
chr1	36788288	36788417	599275	599286	intron	EVA1B	0	1	13_ReprPC	1	0	1	1	0	0
chr1	36788436	36788585	599286	599301	intron	EVA1B	0	1	11_BivFlnk	1	0	1	1	0	0
chr1	36788625	36789589	599301	599394	exon,intron	EVA1B	1	1	1_TssA	1	0	1	1	0	0
chr1	36816352	36816500	599923	599928	intron	STK40	0	0	7_Enh	0	1	1	0	0	0
chr1	36816581	36816669	599928	599932	intron	STK40	0	0	7_Enh	0	1	1	0	0	0
chr1	36840053	36840377	600284	600290	intron	STK40	0	0	7_Enh	1	1	1	0	0	0
chr1	36850358	36852191	600427	600544	intron	STK40	1	1	1_TssA	1	1	1	0	1	0
chr1	36862895	36863739	600698	600762	intron	LSM10	1	1	1_TssA	1	1	1	0	0	1
chr1	36866686	36866751	600823	600827	Intergenic	LSM10	0	0	7_Enh	0	1	1	0	0	0
chr1	36886443	36886626	601114	601122	intron	OSCP1	0	0	7_Enh	0	0	1	0	1	1
chr1	36915900	36916580	601510	601558	promoter-TSS	OSCP1	1	1	2_TssAFlnk	1	1	1	0	0	0
chr1	36923467	36923650	601639	601644	exon	MRPS15	0	0	7_Enh	0	1	1	0	0	0
chr1	36929327	36930363	601716	601789	exon	MRPS15	1	1	1_TssA	1	1	1	0	0	0
chr1	36947813	36947990	602039	602051	intron	CSF3R	1	0	1_TssA	1	1	0	0	0	0
chr1	36952572	36952759	602118	602126	Intergenic	CSF3R	0	0	2_TssAFlnk	1	1	1	0	0	0
chr1	37019500	37019663	602909	602922	Intergenic	CSF3R	0	0	13_ReprPC	0	0	0	0	1	1
chr1	37041714	37041971	603191	603199	Intergenic	CSF3R	0	0	14_ReprPCWk	0	0	0	0	1	1
chr1	37169315	37169655	604598	604611	Intergenic	CSF3R	0	0	14_ReprPCWk	0	0	0	0	1	1
chr1	37237362	37237710	605320	605332	Intergenic	GRIK3	0	0	13_ReprPC	0	0	0	1	0	0
chr1	37498583	37499075	608282	608331	intron	GRIK3	1	1	13_ReprPC	0	0	0	1	0	0
chr1	37499094	37499711	608331	608390	intron,promoter-TSS	GRIK3	1	1	13_ReprPC	0	0	0	1	0	0
chr1	37499717	37500624	608390	608522	promoter-TSS	GRIK3	1	1	13_ReprPC	0	0	0	1	0	0
chr1	37500677	37501019	608522	608538	Intergenic	GRIK3	1	0	13_ReprPC	0	0	0	1	0	0
chr1	37501419	37502276	608549	608571	Intergenic	GRIK3	0	0	13_ReprPC	0	0	0	1	1	0
chr1	37721037	37721275	610457	610469	Intergenic	MIR4255	0	0	14_ReprPCWk	0	0	0	1	0	0
chr1	37781852	37781927	611061	611065	Intergenic	MIR4255	0	0	13_ReprPC	0	0	0	1	0	0
chr1	37899955	37900218	612295	612304	Intergenic	LOC728431	0	0	14_ReprPCWk	0	0	0	0	1	1
chr1	37920626	37920796	612560	612565	exon	LOC728431	0	0	2_TssAFlnk	0	1	1	0	1	1
chr1	37920880	37920948	612569	612573	exon	LOC728431	0	0	2_TssAFlnk	0	1	1	0	0	1
chr1	37937273	37937607	612788	612797	intron	LOC728431	0	0	7_Enh	0	0	1	0	0	0
chr1	37939602	37939739	612818	612822	promoter-TSS	ZC3H12A	1	1	2_TssAFlnk	1	1	1	0	0	0
chr1	37939740	37940642	612822	612926	promoter-TSS	ZC3H12A	1	1	1_TssA	1	1	1	0	0	0
chr1	37940649	37940954	612926	612936	promoter-TSS	LOC728431,ZC3H12A	1	1	2_TssAFlnk	1	1	1	0	0	0
chr1	37942214	37943309	612970	612982	intron	ZC3H12A	0	0	2_TssAFlnk	1	1	1	0	0	0
chr1	37944738	37945244	613002	613011	intron	ZC3H12A	0	0	2_TssAFlnk	1	1	1	0	1	0
chr1	37945273	37945559	613011	613024	intron	ZC3H12A	0	0	2_TssAFlnk	1	1	1	0	0	0
chr1	37979466	37980801	613426	613550	intron	MEAF6	1	1	1_TssA	1	1	1	0	1	1
chr1	38019398	38020101	614187	614239	exon,promoter-TSS	SNIP1	1	1	1_TssA	1	1	1	0	0	0
chr1	38061006	38061877	614784	614839	exon	GNL2	1	1	1_TssA	1	1	1	0	0	0
chr1	38099855	38100697	615324	615403	exon,intron	RSPO1	1	1	12_EnhBiv	0	0	1	1	0	0
chr1	38155362	38156415	616109	616169	intron	C1orf109	1	1	2_TssAFlnk	1	1	1	0	0	0
chr1	38156462	38156576	616169	616174	promoter-TSS	C1orf109	1	0	2_TssAFlnk	1	1	1	0	0	0
chr1	38157261	38158705	616195	616306	promoter-TSS	CDCA8	1	1	1_TssA	1	1	1	0	1	1
chr1	38218326	38219461	617110	617226	exon	EPHA10	0	1	13_ReprPC	0	0	0	1	0	0
chr1	38229950	38230074	617408	617417	intron	EPHA10	1	1	13_ReprPC	0	0	0	1	0	0
chr1	38230139	38230321	617425	617437	intron	EPHA10	1	1	13_ReprPC	0	0	0	1	0	0
chr1	38231139	38232040	617480	617516	promoter-TSS	EPHA10	1	0	13_ReprPC	0	0	0	1	1	0
chr1	38259218	38260268	617816	617944	promoter-TSS	MANEAL	1	1	12_EnhBiv	1	0	1	1	0	0
chr1	38260281	38260491	617944	617958	promoter-TSS	MANEAL	1	1	11_BivFlnk	0	0	1	1	0	0
chr1	38273072	38274653	618144	618290	promoter-TSS	YRDC	1	1	1_TssA	1	1	1	0	0	0
chr1	38324703	38326066	618794	618878	promoter-TSS	MTF1	1	1	1_TssA	1	1	1	0	1	1
chr1	38396957	38397774	619976	620046	intron	INPP5B	0	1	1_TssA	1	1	1	0	0	0
chr1	38412519	38412819	620372	620382	promoter-TSS	INPP5B	1	0	2_TssAFlnk	1	1	1	0	0	0
chr1	38454961	38456087	620942	621003	intron	SF3A3	1	1	2_TssAFlnk	1	1	1	0	1	1
chr1	38456157	38456239	621003	621012	promoter-TSS	SF3A3	1	0	2_TssAFlnk	1	1	1	0	0	0
chr1	38470427	38470541	621292	621297	intron	FHL3	1	0	1_TssA	1	1	1	0	1	0
chr1	38470578	38471527	621297	621401	exon	FHL3	1	1	5_TxWk	1	1	1	0	0	0
chr1	38478083	38478976	621497	621548	intron,promoter-TSS	UTP11L	1	1	1_TssA	1	1	1	0	0	0
chr1	38495841	38496112	621784	621793	Intergenic	POU3F1	0	0	7_Enh	0	0	1	0	0	0
chr1	38510021	38510195	621991	622003	exon	POU3F1	0	1	12_EnhBiv	0	0	0	1	0	0
chr1	38510197	38510902	622003	622059	exon	POU3F1	0	1	12_EnhBiv	0	0	1	1	0	0
chr1	38510911	38511385	622059	622112	exon	POU3F1	0	1	12_EnhBiv	0	0	1	1	0	0
chr1	38511758	38512128	622155	622215	exon	POU3F1	1	1	14_ReprPCWk	0	0	1	1	1	0
chr1	38512139	38513271	622215	622385	promoter-TSS	POU3F1	1	1	14_ReprPCWk	1	0	1	1	1	0
chr1	38534008	38534058	622635	622640	Intergenic	MIR3659	0	0	14_ReprPCWk	0	0	0	1	0	0
chr1	38600112	38600181	623459	623467	Intergenic	MIR3659	0	0	13_ReprPC	0	0	0	1	0	0
chr1	38656895	38657032	623989	623993	Intergenic	LOC339442	0	0	7_Enh	0	0	0	1	0	0
chr1	38679326	38679468	624233	624242	intron	LOC339442	1	0	13_ReprPC	0	0	1	1	0	0
chr1	38679489	38679605	624242	624248	intron	LOC339442	1	0	12_EnhBiv	0	0	1	1	0	0
chr1	38679616	38679776	624248	624253	intron	LOC339442	1	0	12_EnhBiv	0	0	1	1	0	0
chr1	38757784	38757866	625070	625077	Intergenic	LOC339442	0	0	13_ReprPC	0	0	0	1	0	0
chr1	38941882	38942371	626426	626467	Intergenic	LOC339442	0	1	13_ReprPC	0	0	0	1	0	0
chr1	39025108	39025224	627262	627268	Intergenic	RRAGC	0	0	2_TssAFlnk	1	0	1	0	0	0
chr1	39025235	39025544	627268	627293	Intergenic	RRAGC	0	0	1_TssA	1	0	1	0	0	0
chr1	39044023	39044518	627524	627581	Intergenic	RRAGC	0	1	13_ReprPC	0	0	0	1	0	0
chr1	39044527	39044561	627581	627585	Intergenic	RRAGC	0	1	13_ReprPC	0	0	0	1	0	0
chr1	39074082	39074201	627866	627872	Intergenic	RRAGC	0	0	15_Quies	0	0	0	0	1	1
chr1	39193486	39193931	628964	628973	Intergenic	RRAGC	0	0	13_ReprPC	0	0	0	1	0	0
chr1	39193952	39194478	628973	628984	Intergenic	RRAGC	0	0	13_ReprPC	0	0	0	1	0	0
chr1	39269509	39269660	629747	629751	Intergenic	RRAGC	0	0	13_ReprPC	0	0	1	1	0	0
chr1	39269693	39270251	629751	629826	Intergenic	RRAGC	0	1	13_ReprPC	0	0	1	1	0	0
chr1	39281895	39282016	629972	629981	Intergenic	RRAGC	0	0	12_EnhBiv	0	0	1	1	1	0
chr1	39282017	39282173	629981	629990	Intergenic	RRAGC	0	0	12_EnhBiv	0	0	1	1	0	0
chr1	39283683	39283769	630029	630041	Intergenic	RRAGC	0	1	12_EnhBiv	0	0	1	1	0	1
chr1	39283895	39284478	630050	630109	Intergenic	RRAGC	0	1	12_EnhBiv	1	0	1	1	1	1
chr1	39284499	39284679	630109	630121	Intergenic	RRAGC	0	1	12_EnhBiv	0	0	1	1	0	0
chr1	39324587	39326090	630551	630672	exon	RRAGC	1	1	1_TssA	1	1	1	0	0	0
chr1	39338292	39339595	630839	630931	TTS	GJA9	1	1	1_TssA	1	1	1	0	0	0
chr1	39456295	39458344	632612	632726	intron	AKIRIN1	1	1	1_TssA	1	1	1	0	0	0
chr1	39491759	39492690	633221	633277	intron	NDUFS5	1	0	1_TssA	1	1	1	0	0	0
chr1	39546688	39547748	634181	634319	intron	MACF1	1	1	13_ReprPC	0	0	1	1	0	0
chr1	39568852	39568970	634646	634650	intron	MACF1	0	0	7_Enh	0	1	1	0	0	0
chr1	39570721	39571958	634679	634827	intron	MACF1	0	1	1_TssA	1	1	1	1	0	0
chr1	39670444	39670908	635826	635833	intron	MACF1	0	0	2_TssAFlnk	1	1	1	0	0	0
chr1	39680956	39681138	635941	635948	intron	MACF1	0	0	2_TssAFlnk	1	1	1	0	0	0
chr1	39874019	39875181	637934	638075	promoter-TSS	KIAA0754	1	1	1_TssA	1	1	1	0	0	0
chr1	39875193	39875542	638075	638089	exon	KIAA0754	1	1	2_TssAFlnk	1	1	1	0	0	0
chr1	39956713	39957597	638893	639017	promoter-TSS	BMP8A	1	1	14_ReprPCWk	1	0	1	1	1	0
chr1	39980398	39981035	639493	639560	intron	BMP8A	0	1	14_ReprPCWk	0	0	0	1	0	0
chr1	39981053	39981441	639560	639596	intron	BMP8A	0	1	14_ReprPCWk	0	0	0	1	0	0
chr1	39981449	39981655	639596	639609	intron	BMP8A	0	1	14_ReprPCWk	0	0	0	1	0	0
chr1	40041131	40042765	640504	640678	exon,intron	PABPC4	1	1	1_TssA	1	1	1	0	1	1
chr1	40071932	40072213	641168	641181	Intergenic	PABPC4	0	0	15_Quies	0	0	0	0	1	1
chr1	40075348	40075496	641287	641296	Intergenic	HEYL	0	0	15_Quies	0	0	1	0	1	1
chr1	40105051	40105187	641791	641809	intron	HEYL	1	1	12_EnhBiv	1	0	1	1	0	0
chr1	40105194	40105680	641809	641868	intron,promoter-TSS	HEYL	1	1	1_TssA	1	0	1	1	1	1
chr1	40105687	40105765	641868	641873	promoter-TSS	HEYL	1	1	2_TssAFlnk	0	0	1	1	1	1
chr1	40137279	40137971	642254	642313	promoter-TSS	NT5C1A	1	1	12_EnhBiv	0	0	1	1	0	0
chr1	40137977	40138087	642313	642321	promoter-TSS	NT5C1A	1	1	11_BivFlnk	0	0	1	1	1	0
chr1	40156857	40157654	642609	642663	promoter-TSS	HPCAL4	1	1	12_EnhBiv	0	0	1	1	0	0
chr1	40157740	40158207	642671	642700	promoter-TSS	HPCAL4	1	1	12_EnhBiv	0	0	1	1	0	0
chr1	40204313	40204371	643186	643191	promoter-TSS	PPIE	1	1	2_TssAFlnk	1	1	0	0	0	0
chr1	40204382	40205071	643191	643240	intron	PPIE	1	1	1_TssA	1	1	1	0	0	0
chr1	40235881	40236087	643663	643675	exon	OXCT2	1	1	5_TxWk	1	0	0	0	0	0
chr1	40236095	40236421	643675	643702	exon	OXCT2	1	1	10_TssBiv	1	0	0	0	0	0
chr1	40236444	40237158	643702	643779	exon	OXCT2	1	1	14_ReprPCWk	0	0	0	1	0	0
chr1	40254208	40255172	644186	644310	promoter-TSS	BMP8B	1	1	1_TssA	1	1	1	0	1	0
chr1	40265028	40265094	644440	644445	Intergenic	BMP8B	0	0	1_TssA	1	1	1	0	1	0
chr1	40265465	40265610	644457	644465	Intergenic	BMP8B	0	0	2_TssAFlnk	1	1	1	0	1	1
chr1	40282556	40282709	644749	644756	Intergenic	BMP8B	0	0	2_TssAFlnk	0	1	1	0	1	1
chr1	40283209	40283301	644771	644776	Intergenic	BMP8B	0	0	2_TssAFlnk	0	1	1	0	1	0
chr1	40311392	40311571	645073	645078	intron	TRIT1	0	0	7_Enh	0	1	1	0	0	0
chr1	40348657	40349405	645516	645566	exon	TRIT1	1	1	1_TssA	1	1	1	0	0	0
chr1	40366687	40368218	645787	645963	exon	MYCL1	1	1	1_TssA	1	1	1	1	1	1
chr1	40399833	40400506	646435	646446	Intergenic	MFSD2A	0	0	7_Enh	0	1	1	0	0	0
chr1	40420519	40420586	646708	646715	promoter-TSS	MFSD2A	1	1	2_TssAFlnk	1	1	1	0	0	0
chr1	40420587	40421824	646715	646799	intron	MFSD2A	1	1	2_TssAFlnk	1	1	1	0	0	0
chr1	40426487	40426611	646861	646865	intron	MFSD2A	0	0	2_TssAFlnk	0	1	1	0	0	0
chr1	40439286	40439451	647086	647091	Intergenic	MFSD2A	0	0	7_Enh	0	0	1	0	1	1
chr1	40505129	40507194	647886	648014	promoter-TSS	CAP1	1	1	1_TssA	1	1	1	0	1	0
chr1	40562452	40563406	648609	648668	exon	PPT1	1	1	2_TssAFlnk	1	1	1	0	1	1
chr1	40609565	40609964	649172	649178	Intergenic	RLF	0	0	15_Quies	0	0	0	0	1	1
chr1	40626780	40628224	649357	649438	intron	RLF	1	1	1_TssA	1	1	1	0	1	1
chr1	40722916	40724267	650456	650532	promoter-TSS	ZMPSTE24	1	1	1_TssA	1	1	1	0	0	0
chr1	40778221	40778358	651234	651240	intron	COL9A2	0	0	7_Enh	0	1	1	0	1	0
chr1	40780956	40781071	651274	651283	intron	COL9A2	0	1	2_TssAFlnk	0	0	1	0	1	1
chr1	40781108	40781352	651283	651307	intron	COL9A2	0	1	2_TssAFlnk	1	0	1	1	1	1
chr1	40781389	40781569	651307	651320	intron	COL9A2	0	1	11_BivFlnk	1	0	1	1	0	0
chr1	40781587	40781861	651320	651340	intron	COL9A2	0	1	11_BivFlnk	1	0	1	1	0	0
chr1	40782202	40783064	651350	651440	intron	COL9A2	1	1	12_EnhBiv	1	0	1	1	1	0
chr1	40804420	40804700	651730	651740	Intergenic	COL9A2	0	0	2_TssAFlnk	1	1	1	0	1	1
chr1	40810365	40810554	651804	651809	Intergenic	COL9A2	0	0	1_TssA	1	1	1	0	1	1
chr1	40839216	40840620	652065	652151	promoter-TSS	SMAP2	1	1	1_TssA	1	1	1	0	0	0
chr1	40915432	40916269	652949	653018	promoter-TSS	ZFP69B	1	1	1_TssA	1	1	1	0	1	0
chr1	40942625	40943600	653255	653333	promoter-TSS	ZFP69	1	1	1_TssA	1	1	1	0	0	0
chr1	40974031	40974968	653667	653743	promoter-TSS	EXO5	1	1	1_TssA	1	1	1	0	0	0
chr1	40996996	40997795	653992	654031	exon,promoter-TSS	ZNF684	1	1	1_TssA	1	1	1	0	0	0
chr1	41130996	41131752	655572	655632	promoter-TSS	RIMS3	1	1	1_TssA	1	1	1	0	1	1
chr1	41134530	41134918	655671	655688	Intergenic	RIMS3	0	0	7_Enh	0	0	1	0	1	1
chr1	41156961	41157078	655912	655918	promoter-TSS	NFYC	1	0	1_TssA	1	1	1	0	0	0
chr1	41157111	41158440	655918	656016	promoter-TSS	LOC100130557,NFYC	1	1	1_TssA	1	1	1	0	1	0
chr1	41249122	41250051	656919	657052	promoter-TSS	KCNQ4	1	1	14_ReprPCWk	0	0	1	1	0	0
chr1	41250062	41250150	657052	657065	intron	KCNQ4	1	1	12_EnhBiv	0	0	1	1	0	0
chr1	41267866	41268308	657330	657375	intron	KCNQ4	0	1	1_TssA	1	0	1	0	0	0
chr1	41268311	41268398	657375	657382	intron	KCNQ4	0	1	1_TssA	0	0	1	0	0	0
chr1	41284123	41284640	657641	657691	intron	KCNQ4	0	1	11_BivFlnk	1	0	1	1	0	0
chr1	41315745	41315913	658191	658198	Intergenic	CITED4	0	0	7_Enh	0	0	1	0	1	1
chr1	41326695	41326788	658362	658366	TTS	CITED4	0	0	2_TssAFlnk	1	1	1	0	0	0
chr1	41327066	41327234	658376	658398	exon	CITED4	1	1	2_TssAFlnk	1	1	1	0	0	0
chr1	41327236	41328285	658398	658536	exon	CITED4	1	1	1_TssA	1	1	1	0	1	0
chr1	41349908	41350162	658778	658816	Intergenic	CITED4	0	1	13_ReprPC	0	0	1	1	0	0
chr1	41418190	41418495	659584	659597	Intergenic	CTPS1	0	0	12_EnhBiv	0	0	1	1	1	1
chr1	41420374	41420555	659639	659644	Intergenic	CTPS1	0	0	13_ReprPC	0	0	0	1	0	0
chr1	41444871	41444997	660040	660053	promoter-TSS	CTPS1	1	1	2_TssAFlnk	1	1	1	0	1	1
chr1	41445002	41446175	660053	660197	intron	CTPS1	1	1	1_TssA	1	1	1	0	1	1
chr1	41446185	41446246	660197	660204	intron	CTPS1	0	0	2_TssAFlnk	1	1	1	0	0	0
chr1	41469520	41469588	660468	660472	intron	CTPS1	0	0	7_Enh	0	1	1	0	1	1
chr1	41706802	41706849	662368	662373	intron	SCMH1	1	0	2_TssAFlnk	1	1	1	0	0	0
chr1	41706944	41708300	662374	662545	intron	SCMH1	1	1	1_TssA	1	1	1	0	0	0
chr1	41733909	41734161	662758	662765	Intergenic	SCMH1	0	0	15_Quies	0	0	0	0	1	1
chr1	41826614	41828131	663668	663847	Intergenic	SCMH1	0	1	14_ReprPCWk	1	1	1	1	1	1
chr1	41831865	41832542	663890	663951	Intergenic	EDN2	0	1	12_EnhBiv	0	0	1	1	0	0
chr1	41847114	41847381	664121	664135	Intergenic	EDN2	0	1	12_EnhBiv	1	0	1	1	0	0
chr1	41847406	41847576	664136	664156	Intergenic	EDN2	0	1	12_EnhBiv	1	0	1	1	0	0
chr1	41847580	41847879	664156	664203	Intergenic	EDN2	0	1	13_ReprPC	1	0	1	1	0	0
chr1	41847888	41848521	664203	664284	Intergenic	EDN2	0	1	13_ReprPC	0	0	1	1	0	0
chr1	41849105	41849204	664311	664329	Intergenic	EDN2	0	1	12_EnhBiv	0	0	1	1	0	0
chr1	41849266	41849414	664329	664334	Intergenic	EDN2	0	0	13_ReprPC	0	0	1	1	0	0
chr1	41870095	41870552	664595	664606	Intergenic	EDN2	0	0	14_ReprPCWk	0	0	1	1	0	0
chr1	41898525	41898733	665025	665031	Intergenic	EDN2	0	0	7_Enh	0	0	1	0	1	1
chr1	41952406	41952598	665684	665690	Intergenic	EDN2	0	0	14_ReprPCWk	0	0	1	1	0	0
chr1	41961787	41962316	665817	665879	Intergenic	EDN2	0	1	12_EnhBiv	1	0	1	1	0	0
chr1	41981789	41982288	666245	666283	intron	HIVEP3	0	1	2_TssAFlnk	1	0	1	0	1	1
chr1	42039944	42040043	666973	666979	intron	HIVEP3	0	0	7_Enh	0	0	1	0	1	1
chr1	42124161	42124346	667910	667915	intron	HIVEP3	0	0	7_Enh	0	1	1	0	0	0
chr1	42127193	42128371	667944	668085	intron	HIVEP3	0	1	1_TssA	1	1	1	0	0	0
chr1	42128382	42128586	668085	668107	intron	HIVEP3	0	1	1_TssA	1	1	1	0	0	0
chr1	42193265	42193297	668790	668797	intron	HIVEP3	0	0	7_Enh	0	1	1	0	0	0
chr1	42193353	42193461	668798	668802	intron	HIVEP3	0	0	7_Enh	0	1	1	0	0	0
chr1	42204637	42204737	668930	668934	intron	HIVEP3	0	0	2_TssAFlnk	1	1	1	0	0	0
chr1	42204766	42204827	668934	668941	intron	HIVEP3	0	0	2_TssAFlnk	0	1	1	0	0	0
chr1	42204852	42205102	668941	668950	intron	HIVEP3	0	0	7_Enh	0	1	1	0	0	0
chr1	42237111	42237379	669265	669271	intron	HIVEP3	0	0	7_Enh	0	1	1	0	0	0
chr1	42317290	42317493	669960	669965	intron	HIVEP3	0	0	7_Enh	0	0	1	0	0	0
chr1	42357115	42357244	670300	670304	intron	HIVEP3	0	0	1_TssA	1	1	1	0	1	0
chr1	42357334	42357610	670304	670312	intron	HIVEP3	0	0	2_TssAFlnk	1	1	1	0	1	0
chr1	42383562	42384129	670506	670560	intron	HIVEP3	0	1	11_BivFlnk	1	0	1	1	0	0
chr1	42500708	42502078	671352	671480	intron	HIVEP3	1	1	1_TssA	1	0	1	1	1	1
chr1	42799724	42801623	674037	674182	promoter-TSS	FOXJ3	1	1	1_TssA	1	1	1	0	1	0
chr1	42845753	42846988	674607	674745	promoter-TSS	RIMKLA	1	1	13_ReprPC	0	0	1	1	0	0
chr1	42921501	42921632	675526	675535	promoter-TSS	PPCS	1	0	2_TssAFlnk	1	1	1	0	0	0
chr1	42921698	42922722	675535	675622	promoter-TSS	PPCS	1	1	1_TssA	1	1	1	0	0	0
chr1	42928547	42929254	675692	675738	Intergenic	PPCS	0	1	2_TssAFlnk	1	1	1	0	0	0
chr1	42929290	42929472	675738	675754	Intergenic	PPCS	0	1	2_TssAFlnk	1	0	1	0	0	0
chr1	43123652	43124625	677098	677157	promoter-TSS	PPIH	1	1	1_TssA	1	1	1	0	1	0
chr1	43146926	43149246	677386	677594	promoter-TSS	YBX1	1	1	1_TssA	1	1	1	0	1	0
chr1	43231483	43233524	678681	678829	promoter-TSS	C1orf50	1	1	1_TssA	1	1	1	0	1	1
chr1	43250900	43251332	679038	679071	Intergenic	LOC100129924	0	1	11_BivFlnk	1	0	1	1	0	0
chr1	43282382	43283447	679396	679475	exon	ERMAP	1	1	1_TssA	1	1	1	0	1	0
chr1	43311861	43312826	679724	679779	promoter-TSS	ZNF691	1	1	1_TssA	1	1	1	0	1	1
chr1	43389549	43390756	680464	680552	TTS	SLC2A1	0	1	1_TssA	1	1	1	0	1	1
chr1	43397907	43398055	680685	680690	intron	SLC2A1	0	0	7_Enh	0	1	1	0	0	0
chr1	43423561	43425124	681058	681218	promoter-TSS	SLC2A1-AS1	1	1	11_BivFlnk	1	1	1	1	0	1
chr1	43429484	43429603	681284	681289	intron	SLC2A1-AS1	0	0	13_ReprPC	0	0	0	1	0	0
chr1	43524267	43524467	682639	682649	Intergenic	FAM183A	0	0	7_Enh	0	0	1	0	0	0
chr1	43533891	43534282	682794	682840	Intergenic	FAM183A	0	1	12_EnhBiv	0	0	1	1	0	0
chr1	43613150	43613873	683591	683636	promoter-TSS	FAM183A	1	1	12_EnhBiv	0	0	1	1	0	0
chr1	43637484	43638500	683919	683989	promoter-TSS	WDR65	1	1	1_TssA	1	1	1	0	0	0
chr1	43672640	43672828	684329	684334	intron	WDR65	0	0	7_Enh	0	0	1	0	0	0
chr1	43692958	43693062	684568	684575	intron	WDR65	0	0	15_Quies	0	0	0	0	1	1
chr1	43736290	43736731	685076	685097	intron	TMEM125	1	0	7_Enh	0	0	1	0	0	0
chr1	43740064	43740343	685182	685187	TTS	TMEM125	0	0	7_Enh	0	1	1	0	0	0
chr1	43795957	43796059	686017	686021	Intergenic	MPL	0	0	7_Enh	0	1	1	0	0	0
chr1	43823944	43825059	686455	686539	promoter-TSS	CDC20	1	1	2_TssAFlnk	1	1	1	0	1	1
chr1	43832815	43834260	686646	686748	promoter-TSS	ELOVL1	1	1	1_TssA	1	1	1	0	1	0
chr1	43834334	43834454	686748	686753	promoter-TSS	ELOVL1	1	0	2_TssAFlnk	1	1	1	0	0	0
chr1	43854949	43855993	686938	687005	promoter-TSS	MED8	1	1	1_TssA	1	1	1	0	0	0
chr1	43919127	43920057	687910	687999	promoter-TSS	HYI	1	1	1_TssA	1	1	1	0	0	0
chr1	43920149	43920510	688001	688014	promoter-TSS	HYI	1	0	2_TssAFlnk	1	1	1	0	1	0
chr1	43994845	43995131	688830	688837	Intergenic	PTPRF	0	0	14_ReprPCWk	0	0	0	1	1	1
chr1	43996363	43997592	688847	689009	intron	PTPRF	1	1	14_ReprPCWk	0	0	1	1	0	0
chr1	44031249	44031674	689604	689644	intron	PTPRF	0	1	12_EnhBiv	1	0	1	1	0	0
chr1	44115060	44115204	691270	691281	promoter-TSS	KDM4A	1	0	1_TssA	1	1	1	0	0	0
chr1	44115303	44116795	691281	691354	intron	KDM4A	1	1	1_TssA	1	1	1	0	0	0
chr1	44172703	44174017	692038	692170	promoter-TSS	KDM4A-AS1	1	1	1_TssA	1	1	1	0	0	0
chr1	44398998	44399678	694416	694457	exon	ARTN	1	1	11_BivFlnk	1	1	1	1	0	0
chr1	44401809	44402396	694491	694571	exon	ARTN	0	1	14_ReprPCWk	1	0	1	1	0	0
chr1	44411673	44413132	694694	694790	promoter-TSS	IPO13	1	1	1_TssA	1	1	1	0	1	1
chr1	44435387	44436323	695013	695064	exon	DPH2	1	1	2_TssAFlnk	1	1	1	0	1	0
chr1	44439935	44441441	695121	695250	promoter-TSS	ATP6V0B	1	1	1_TssA	1	1	1	0	1	0
chr1	44444677	44445647	695297	695427	promoter-TSS	B4GALT2	1	1	7_Enh	1	0	1	0	0	0
chr1	44456778	44457918	695643	695722	promoter-TSS	CCDC24	1	1	1_TssA	1	1	1	0	0	0
chr1	44471519	44471604	695983	695989	intron	SLC6A9	0	0	15_Quies	0	0	0	0	1	1
chr1	44495400	44497085	696407	696570	intron	SLC6A9	1	1	1_TssA	1	1	1	1	1	0
chr1	44497090	44497353	696570	696585	intron,promoter-TSS	SLC6A9	1	1	12_EnhBiv	1	0	1	1	0	0
chr1	44513783	44514079	696765	696771	Intergenic	SLC6A9	0	0	7_Enh	0	0	1	0	0	1
chr1	44587792	44587863	697554	697558	intron	KLF17	0	0	15_Quies	0	0	0	0	0	0
chr1	44678941	44679707	698556	698600	exon	DMAP1	1	1	1_TssA	1	1	1	0	1	0
chr1	44703979	44704013	698934	698938	intron	ERI3	0	0	7_Enh	0	0	1	0	1	1
chr1	44820493	44821234	699996	700064	promoter-TSS	ERI3	1	1	1_TssA	1	1	1	0	0	0
chr1	44870868	44872692	700535	700676	intron	RNF220	1	1	11_BivFlnk	1	0	1	1	0	0
chr1	44872708	44873293	700676	700732	intron	RNF220	0	1	11_BivFlnk	1	0	1	1	0	0
chr1	44873296	44873636	700732	700776	intron	RNF220	0	1	12_EnhBiv	1	0	1	1	0	0
chr1	44873653	44873693	700776	700780	intron	RNF220	0	1	11_BivFlnk	0	0	1	1	0	0
chr1	44873735	44874047	700780	700804	intron	RNF220	0	1	11_BivFlnk	0	0	1	1	0	0
chr1	44874202	44874650	700808	700822	intron	RNF220	0	0	11_BivFlnk	1	0	1	1	0	0
chr1	44874662	44874702	700822	700829	intron	RNF220	0	0	11_BivFlnk	1	0	1	1	0	0
chr1	44874729	44874823	700829	700837	intron	RNF220	0	0	11_BivFlnk	1	0	1	1	0	0
chr1	44874889	44875072	700837	700842	intron	RNF220	0	0	11_BivFlnk	1	0	1	1	0	0
chr1	44883085	44883248	700951	700969	intron	RNF220	0	1	11_BivFlnk	1	0	1	1	0	0
chr1	44883276	44883904	700969	701040	intron	RNF220	0	1	11_BivFlnk	1	0	1	1	0	0
chr1	44883959	44884272	701041	701062	intron	RNF220	0	1	11_BivFlnk	1	0	1	1	0	0
chr1	44889625	44889742	701107	701113	intron	RNF220	0	0	2_TssAFlnk	1	0	1	0	0	0
chr1	44926192	44926416	701480	701485	intron	RNF220	0	0	7_Enh	1	1	1	0	0	0
chr1	45009259	45009302	702516	702520	intron	RNF220	0	0	7_Enh	0	0	1	0	0	0
chr1	45097299	45098184	703702	703792	intron	RNF220	0	1	1_TssA	1	1	1	0	0	0
chr1	45139394	45140496	704442	704508	promoter-TSS	C1orf228	1	1	1_TssA	1	1	1	0	1	0
chr1	45173722	45173857	704943	704950	intron	C1orf228	0	0	7_Enh	0	0	1	0	1	1
chr1	45180655	45180863	705062	705069	intron	C1orf228	0	0	7_Enh	0	0	1	0	1	1
chr1	45187257	45187366	705144	705148	intron	C1orf228	0	0	5_TxWk	0	1	0	0	1	1
chr1	45187538	45187947	705150	705157	intron	C1orf228	0	0	7_Enh	0	1	1	0	1	1
chr1	45189026	45189469	705189	705197	intron	C1orf228	0	0	2_TssAFlnk	1	1	1	0	0	0
chr1	45196217	45196428	705400	705407	Intergenic	KIF2C	0	0	2_TssAFlnk	0	1	1	0	0	0
chr1	45196555	45197148	705407	705425	Intergenic	KIF2C	0	0	1_TssA	1	1	1	0	1	1
chr1	45205062	45205808	705576	705633	promoter-TSS	KIF2C	1	1	1_TssA	1	1	1	0	0	0
chr1	45205859	45206184	705633	705647	intron	KIF2C	1	0	7_Enh	1	1	1	0	0	0
chr1	45240750	45241900	706235	706326	promoter-TSS	RPS8	1	1	1_TssA	1	1	1	0	0	0
chr1	45249822	45250274	706468	706525	exon	BEST4	0	1	12_EnhBiv	1	0	1	1	0	0
chr1	45251772	45251827	706551	706558	exon	BEST4	0	0	11_BivFlnk	0	0	1	1	0	1
chr1	45251853	45252284	706558	706597	intron	BEST4	0	1	2_TssAFlnk	0	0	1	1	1	1
chr1	45265469	45266471	706787	706892	promoter-TSS	PLK3	1	1	1_TssA	1	1	1	0	1	1
chr1	45266520	45266687	706892	706908	exon	PLK3	1	1	2_TssAFlnk	1	1	1	0	0	0
chr1	45273399	45273681	707106	707117	promoter-TSS	TCTEX1D4	1	0	7_Enh	0	1	1	0	0	0
chr1	45273692	45273947	707117	707122	promoter-TSS	BTBD19,TCTEX1D4	1	0	2_TssAFlnk	0	1	1	0	0	0
chr1	45274206	45274308	707128	707135	exon	BTBD19	1	0	7_Enh	0	1	1	0	0	0
chr1	45275913	45275997	707151	707155	exon	BTBD19	0	0	7_Enh	0	1	1	0	0	0
chr1	45279367	45279745	707248	707284	exon	BTBD19	0	1	2_TssAFlnk	1	1	1	0	0	0
chr1	45284921	45286204	707387	707447	TTS,exon	PTCH2	0	0	2_TssAFlnk	1	1	1	0	1	1
chr1	45292172	45292355	707535	707546	exon	PTCH2	0	0	7_Enh	0	1	1	0	0	0
chr1	45299712	45299917	707699	707705	intron	PTCH2	0	0	7_Enh	0	0	1	0	0	0
chr1	45301649	45301789	707730	707734	intron	PTCH2	0	0	7_Enh	0	0	1	0	1	1
chr1	45308544	45309291	707862	707933	promoter-TSS	PTCH2	1	1	12_EnhBiv	0	0	1	1	0	0
chr1	45451593	45452522	709418	709472	intron	EIF2B3	1	1	1_TssA	1	1	1	0	0	0
chr1	45476177	45477141	709894	709977	exon	HECTD3	1	1	2_TssAFlnk	1	1	1	0	1	0
chr1	45477625	45478655	709979	710014	intron	UROD	1	0	2_TssAFlnk	1	1	1	0	0	0
chr1	45478667	45478746	710014	710018	intron	UROD	1	0	2_TssAFlnk	1	1	1	0	0	0
chr1	45671303	45672849	711754	711931	exon	ZSWIM5	1	1	10_TssBiv	1	0	1	1	0	0
chr1	45768940	45769991	712721	712809	promoter-TSS	LOC400752	1	1	1_TssA	1	1	1	0	1	1
chr1	45792145	45792348	713109	713114	promoter-TSS	HPDL	1	0	2_TssAFlnk	1	0	1	1	0	0
chr1	45792350	45792992	713114	713172	exon,promoter-TSS	HPDL	1	1	2_TssAFlnk	1	0	1	1	1	0
chr1	45805074	45805133	713382	713386	promoter-TSS	MUTYH	1	0	2_TssAFlnk	1	1	1	0	0	0
chr1	45805137	45806285	713386	713472	promoter-TSS	MUTYH	1	1	1_TssA	1	1	1	0	0	0
chr1	45955990	45957457	715019	715104	exon	TESK2	1	1	1_TssA	1	1	1	0	1	0
chr1	45965233	45966312	715207	715261	promoter-TSS	MMACHC	1	1	1_TssA	1	1	1	0	1	0
chr1	45986288	45986391	715546	715554	intron	PRDX1	0	0	2_TssAFlnk	1	0	1	0	0	0
chr1	45986431	45986903	715554	715569	exon,intron	PRDX1	0	0	2_TssAFlnk	1	1	0	0	0	0
chr1	45986991	45987927	715569	715646	exon	PRDX1	1	1	1_TssA	1	1	1	0	1	1
chr1	46009546	46009754	715988	715995	Intergenic	AKR1A1	0	0	7_Enh	0	1	1	0	0	0
chr1	46016267	46017473	716105	716152	intron	AKR1A1	1	1	1_TssA	1	1	1	0	0	1
chr1	46048959	46050953	716637	716760	intron	NASP	1	1	1_TssA	1	1	1	0	1	1
chr1	46052148	46052289	716776	716782	intron	NASP	0	0	2_TssAFlnk	1	1	1	0	1	0
chr1	46151004	46153324	717988	718125	intron	GPBP1L1	1	1	1_TssA	1	1	1	0	1	0
chr1	46153656	46154574	718126	718151	intron	TMEM69	1	0	1_TssA	1	1	1	0	0	0
chr1	46215879	46216738	719050	719115	exon	IPP	1	1	1_TssA	1	1	1	0	1	1
chr1	46268979	46269357	719780	719827	promoter-TSS	MAST2	1	1	2_TssAFlnk	1	1	1	0	0	0
chr1	46269637	46270159	719867	719897	intron	MAST2	1	1	2_TssAFlnk	1	1	1	0	0	0
chr1	46596945	46597645	722918	722942	intron,promoter-TSS	PIK3R3	0	0	12_EnhBiv	0	0	1	1	0	0
chr1	46597724	46599129	722942	723044	promoter-TSS	PIK3R3	1	1	2_TssAFlnk	1	1	1	1	0	0
chr1	46632384	46632434	723395	723401	Intergenic	TSPAN1	0	0	11_BivFlnk	1	0	1	1	0	0
chr1	46632465	46632509	723401	723405	Intergenic	TSPAN1	0	0	11_BivFlnk	1	0	1	1	0	0
chr1	46632581	46632998	723405	723437	Intergenic	TSPAN1	0	1	11_BivFlnk	1	0	1	1	0	0
chr1	46663790	46664476	723805	723872	promoter-TSS	POMGNT1	0	0	1_TssA	1	1	1	0	1	0
chr1	46668650	46669258	723936	723980	promoter-TSS	LURAP1	1	1	11_BivFlnk	1	0	1	1	0	0
chr1	46669280	46669607	723980	723988	intron	LURAP1	1	0	11_BivFlnk	1	0	1	1	0	0
chr1	46712557	46713748	724733	724815	promoter-TSS	RAD54L	1	0	1_TssA	1	1	1	0	0	0
chr1	46767372	46769958	725410	725603	promoter-TSS	UQCRH	1	1	1_TssA	1	1	1	0	1	1
chr1	46805700	46805986	726292	726312	promoter-TSS	NSUN4	1	0	2_TssAFlnk	1	1	1	0	0	0
chr1	46806013	46806836	726312	726369	promoter-TSS	NSUN4	1	1	1_TssA	1	1	1	0	1	1
chr1	46813955	46814009	726477	726481	intron	NSUN4	0	0	5_TxWk	0	0	0	0	1	1
chr1	46859813	46860485	727099	727168	exon	FAAH	1	1	1_TssA	1	1	1	1	0	0
chr1	46872073	46872356	727364	727375	intron	FAAH	0	0	7_Enh	0	1	1	0	1	1
chr1	46908380	46908647	727875	727887	intron	LOC729041	0	0	2_TssAFlnk	1	1	1	0	1	1
chr1	46908679	46908809	727887	727894	intron	LOC729041	0	0	2_TssAFlnk	1	1	1	0	0	1
chr1	46912679	46912823	727933	727939	Intergenic	LOC729041	0	0	13_ReprPC	0	0	0	1	1	1
chr1	46913707	46913879	727957	727969	Intergenic	LOC729041	0	1	12_EnhBiv	0	0	1	1	0	0
chr1	46913881	46914248	727969	728016	Intergenic	LOC729041	0	1	11_BivFlnk	0	0	1	1	0	1
chr1	46914258	46914409	728016	728028	Intergenic	LOC729041	0	1	11_BivFlnk	0	0	1	1	0	1
chr1	46932131	46932722	728243	728316	Intergenic	LOC729041	0	1	10_TssBiv	1	0	1	1	0	0
chr1	46943102	46943295	728454	728460	Intergenic	DMBX1	0	0	14_ReprPCWk	0	0	0	0	1	1
chr1	46951237	46951684	728566	728611	Intergenic	DMBX1	0	1	13_ReprPC	0	0	0	1	0	0
chr1	46954794	46955084	728668	728693	Intergenic	DMBX1	0	1	12_EnhBiv	0	0	1	1	0	0
chr1	46955110	46955829	728693	728762	Intergenic	DMBX1	0	1	12_EnhBiv	0	0	1	1	0	0
chr1	46955910	46956321	728766	728808	Intergenic	DMBX1	0	1	13_ReprPC	0	0	1	1	0	0
chr1	46956366	46956511	728809	728820	Intergenic	DMBX1	0	1	13_ReprPC	0	0	1	1	0	0
chr1	46958685	46958811	728899	728906	Intergenic	DMBX1	0	0	13_ReprPC	0	0	0	1	0	0
chr1	46998633	46999249	729433	729526	Intergenic	MKNK1-AS1	0	1	13_ReprPC	0	0	1	1	1	1
chr1	47052724	47053058	730286	730294	intron	MKNK1	0	0	7_Enh	0	1	1	0	0	0
chr1	47069497	47070279	730467	730523	promoter-TSS	MKNK1	1	1	1_TssA	1	1	1	0	1	1
chr1	47079391	47079777	730657	730671	intron	MOB3C	0	0	2_TssAFlnk	0	1	1	0	0	0
chr1	47081998	47082832	730683	730746	exon	MOB3C	1	1	1_TssA	1	1	1	0	0	0
chr1	47082837	47082876	730746	730750	promoter-TSS	MOB3C	1	0	2_TssAFlnk	1	1	1	0	0	0
chr1	47133412	47134369	731119	731214	exon	ATPAF1	1	1	1_TssA	1	1	1	0	0	0
chr1	47184112	47185457	731535	731632	exon,promoter-TSS	EFCAB14	1	1	1_TssA	1	1	1	0	0	0
chr1	47489295	47489852	733575	733614	exon	CYP4X1	1	1	13_ReprPC	0	0	0	1	0	0
chr1	47641009	47641365	734541	734549	Intergenic	LINC00853	0	0	15_Quies	0	0	0	0	1	1
chr1	47644807	47645366	734581	734603	exon	LINC00853	1	0	2_TssAFlnk	1	0	1	1	1	1
chr1	47658399	47658875	734771	734779	Intergenic	PDZK1IP1	0	0	15_Quies	0	0	0	0	1	1
chr1	47677705	47677812	734979	734986	Intergenic	TAL1	0	0	7_Enh	0	0	1	0	0	0
chr1	47690548	47691031	735130	735151	intron	TAL1	0	1	13_ReprPC	0	0	0	1	0	0
chr1	47691033	47691676	735151	735230	exon	TAL1	0	1	13_ReprPC	0	0	1	1	0	0
chr1	47691700	47692099	735230	735242	intron	TAL1	0	1	12_EnhBiv	0	0	1	1	0	0
chr1	47694936	47695040	735291	735300	exon	TAL1	1	0	13_ReprPC	0	0	0	1	0	0
chr1	47695138	47695385	735300	735309	exon	TAL1	1	0	13_ReprPC	0	0	0	1	0	0
chr1	47695423	47696061	735311	735329	promoter-TSS	TAL1	1	0	12_EnhBiv	0	0	0	1	0	0
chr1	47696185	47696312	735330	735338	promoter-TSS	TAL1	1	0	12_EnhBiv	0	0	1	1	0	0
chr1	47696332	47696567	735339	735352	Intergenic	TAL1	1	1	12_EnhBiv	0	0	1	1	0	0
chr1	47696572	47696710	735352	735364	Intergenic	TAL1	0	1	12_EnhBiv	0	0	1	1	0	0
chr1	47696745	47697170	735365	735397	Intergenic	TAL1	0	1	12_EnhBiv	0	0	1	1	0	0
chr1	47697208	47697463	735398	735418	Intergenic	TAL1	0	1	11_BivFlnk	1	0	1	1	0	0
chr1	47697534	47698127	735421	735483	Intergenic	TAL1	0	1	11_BivFlnk	1	0	1	1	0	0
chr1	47698150	47698181	735483	735490	Intergenic	TAL1	0	1	11_BivFlnk	0	0	1	1	0	0
chr1	47701022	47701113	735525	735529	Intergenic	TAL1	0	0	12_EnhBiv	0	0	1	1	0	0
chr1	47701123	47701242	735529	735539	Intergenic	TAL1	0	0	12_EnhBiv	0	0	1	1	0	0
chr1	47701250	47701300	735539	735544	Intergenic	TAL1	0	0	12_EnhBiv	0	0	1	1	0	0
chr1	47779157	47780211	736410	736477	intron	STIL	1	1	2_TssAFlnk	1	1	1	0	0	0
chr1	47780433	47780636	736477	736496	promoter-TSS	STIL	1	0	1_TssA	1	1	0	0	0	0
chr1	47799146	47800490	736765	736900	intron	CMPK1	1	1	1_TssA	1	1	1	0	1	1
chr1	47882053	47882668	737885	737984	exon	FOXE3	1	1	13_ReprPC	0	0	0	1	0	0
chr1	47897866	47898436	738185	738205	exon	FOXD2-AS1	0	0	11_BivFlnk	0	0	1	1	1	1
chr1	47899725	47899857	738267	738281	exon	FOXD2-AS1	1	1	12_EnhBiv	0	0	1	1	0	0
chr1	47899863	47900169	738281	738300	exon	FOXD2-AS1	1	1	12_EnhBiv	0	0	1	1	0	0
chr1	47902164	47902252	738336	738340	exon	FOXD2	1	0	11_BivFlnk	0	0	1	1	1	1
chr1	47902269	47904018	738340	738510	exon	FOXD2	1	1	1_TssA	1	1	1	1	1	1
chr1	47904040	47904538	738510	738577	exon	FOXD2	0	1	11_BivFlnk	1	0	1	1	0	0
chr1	47904946	47905252	738639	738671	exon	FOXD2	0	1	13_ReprPC	0	0	1	1	0	0
chr1	47909234	47909343	738737	738742	Intergenic	FOXD2	0	0	13_ReprPC	0	0	0	1	0	0
chr1	47909782	47909902	738765	738775	Intergenic	FOXD2	0	1	13_ReprPC	0	0	1	1	0	0
chr1	47910181	47910627	738794	738828	Intergenic	FOXD2	0	1	12_EnhBiv	1	0	1	1	0	0
chr1	47910639	47910855	738828	738851	Intergenic	FOXD2	0	1	11_BivFlnk	1	0	1	1	0	0
chr1	47910861	47911020	738851	738867	Intergenic	FOXD2	0	1	11_BivFlnk	0	0	1	1	0	0
chr1	47911295	47911512	738873	738885	Intergenic	FOXD2	0	0	13_ReprPC	0	0	0	1	0	0
chr1	47915640	47915795	738943	738956	Intergenic	FOXD2	0	1	13_ReprPC	0	0	0	1	1	1
chr1	47973634	47974474	739522	739603	Intergenic	FOXD2	0	1	13_ReprPC	0	0	1	1	0	0
chr1	47988967	47989051	739723	739727	Intergenic	FOXD2	0	0	14_ReprPCWk	0	0	0	1	0	0
chr1	47998872	47999386	739798	739842	Intergenic	FOXD2	0	1	13_ReprPC	0	0	0	1	0	0
chr1	48058775	48058927	740477	740493	Intergenic	FOXD2	0	1	13_ReprPC	0	0	0	1	0	0
chr1	48058940	48059140	740493	740510	Intergenic	FOXD2	0	1	13_ReprPC	0	0	0	1	0	0
chr1	48059148	48059293	740510	740523	Intergenic	FOXD2	0	1	13_ReprPC	0	0	0	1	0	0
chr1	48174580	48175055	741705	741740	Intergenic	FOXD2	0	1	12_EnhBiv	0	0	0	1	0	0
chr1	48175068	48176519	741740	741864	Intergenic	FOXD2	0	1	12_EnhBiv	0	0	1	1	1	1
chr1	48190716	48191193	742020	742067	Intergenic	TRABD2B	0	1	13_ReprPC	0	0	0	1	0	0
chr1	48191223	48191354	742067	742072	Intergenic	TRABD2B	0	0	13_ReprPC	0	0	0	1	0	0
chr1	48191780	48192262	742082	742099	Intergenic	TRABD2B	0	0	13_ReprPC	0	0	0	1	1	1
chr1	48449871	48450009	744615	744634	intron	TRABD2B	0	1	13_ReprPC	0	0	0	1	0	0
chr1	48450020	48450110	744634	744647	intron	TRABD2B	0	1	13_ReprPC	0	0	0	1	0	0
chr1	48462092	48462429	744834	744867	intron,promoter-TSS	TRABD2B	1	1	13_ReprPC	0	0	0	1	0	0
chr1	48462431	48463601	744867	745005	promoter-TSS	TRABD2B	1	1	12_EnhBiv	0	0	1	1	1	1
chr1	48559555	48559690	745775	745784	Intergenic	SKINTL	0	0	13_ReprPC	0	0	0	1	1	1
chr1	48559953	48560088	745791	745798	Intergenic	SKINTL	0	0	13_ReprPC	0	0	0	1	0	0
chr1	48661999	48662016	746533	746537	Intergenic	SKINTL	0	0	7_Enh	0	0	1	0	0	0
chr1	48693494	48693642	746827	746832	intron	SLC5A9	0	0	7_Enh	0	1	1	0	0	0
chr1	48935785	48936090	748483	748489	intron	SPATA6	0	0	7_Enh	1	1	1	0	0	0
chr1	48937169	48937348	748504	748515	intron	SPATA6	1	1	2_TssAFlnk	1	1	1	0	0	0
chr1	48937377	48938191	748515	748588	promoter-TSS	SPATA6	1	1	1_TssA	1	1	1	0	0	0
chr1	48963832	48964094	748838	748843	Intergenic	SPATA6	0	0	15_Quies	0	0	1	0	1	1
chr1	48964315	48964352	748846	748851	Intergenic	SPATA6	0	0	7_Enh	0	0	1	0	1	1
chr1	49241729	49242090	750867	750876	intron	BEND5	1	0	11_BivFlnk	1	0	1	1	0	0
chr1	49242126	49243373	750876	750959	promoter-TSS	BEND5	1	1	1_TssA	1	0	1	1	0	0
chr1	50513645	50514124	757668	757719	intron	ELAVL4	1	1	13_ReprPC	0	0	0	1	1	0
chr1	50575374	50575569	758111	758116	intron	ELAVL4	0	0	7_Enh	0	1	1	0	0	0
chr1	50575975	50576275	758121	758129	intron	ELAVL4	0	0	7_Enh	0	1	1	1	0	0
chr1	50576514	50576712	758129	758136	intron	ELAVL4	0	0	7_Enh	0	0	1	1	0	0
chr1	50680431	50680521	758773	758777	Intergenic	ELAVL4	0	0	15_Quies	0	0	0	0	0	0
chr1	50717421	50717679	758996	759009	Intergenic	ELAVL4	0	0	7_Enh	0	0	1	0	0	0
chr1	50774652	50774744	759359	759363	Intergenic	DMRTA2	0	0	15_Quies	0	0	0	0	0	0
chr1	50798668	50798788	759540	759559	Intergenic	DMRTA2	0	1	13_ReprPC	0	0	1	1	1	1
chr1	50798789	50799445	759559	759621	Intergenic	DMRTA2	0	1	11_BivFlnk	1	0	1	1	1	1
chr1	50834100	50834334	759954	759969	Intergenic	DMRTA2	0	0	13_ReprPC	0	0	0	1	1	1
chr1	50881219	50881614	760353	760377	Intergenic	DMRTA2	0	1	13_ReprPC	0	0	0	1	0	0
chr1	50881885	50882598	760387	760431	TTS	DMRTA2	0	1	13_ReprPC	0	0	0	1	0	0
chr1	50884437	50884940	760529	760596	exon	DMRTA2	0	1	13_ReprPC	0	0	1	1	0	0
chr1	50886379	50886506	760671	760679	intron	DMRTA2	0	1	13_ReprPC	0	0	0	1	0	0
chr1	50886536	50886642	760681	760691	intron	DMRTA2	0	1	13_ReprPC	0	0	0	1	0	0
chr1	50886680	50887055	760693	760742	exon	DMRTA2	0	1	13_ReprPC	0	0	0	1	0	0
chr1	50888847	50889320	760840	760887	promoter-TSS	DMRTA2	1	1	12_EnhBiv	0	0	1	1	0	0
chr1	50889347	50889837	760887	760917	promoter-TSS	DMRTA2	1	1	12_EnhBiv	1	0	1	1	0	0
chr1	50889857	50890559	760917	760951	Intergenic,promoter-TSS	DMRTA2	1	1	10_TssBiv	1	0	1	1	0	0
chr1	50892366	50893011	761043	761090	Intergenic	DMRTA2	0	1	13_ReprPC	0	0	0	1	0	0
chr1	50893488	50893782	761115	761135	Intergenic	DMRTA2	0	1	13_ReprPC	0	0	0	1	0	0
chr1	51424979	51426551	765183	765302	exon	FAF1	1	1	1_TssA	1	1	1	0	1	1
chr1	51433743	51436131	765368	765555	promoter-TSS	CDKN2C	1	1	1_TssA	1	1	1	0	1	1
chr1	51442537	51442692	765618	765625	Intergenic	CDKN2C	0	0	11_BivFlnk	1	0	1	1	0	0
chr1	51442720	51443013	765625	765636	Intergenic	CDKN2C	0	0	11_BivFlnk	1	1	1	1	0	0
chr1	51443069	51444230	765636	765740	Intergenic	CDKN2C	0	1	10_TssBiv	1	1	1	1	0	0
chr1	51444319	51444363	765745	765749	Intergenic	CDKN2C	0	0	11_BivFlnk	1	0	1	1	0	0
chr1	51701552	51703194	767819	767934	exon	RNF11	1	1	1_TssA	1	1	1	0	0	0
chr1	51762558	51762849	768630	768644	intron	TTC39A	0	0	2_TssAFlnk	1	0	1	0	1	1
chr1	51762880	51762958	768644	768650	intron	TTC39A	0	0	2_TssAFlnk	1	0	1	0	0	1
chr1	51795953	51796607	769073	769162	intron	TTC39A	0	1	13_ReprPC	1	0	1	1	0	0
chr1	51810440	51810893	769332	769381	exon	TTC39A	1	1	13_ReprPC	0	0	0	1	1	0
chr1	51983496	51984156	770774	770798	intron	EPS15	1	0	2_TssAFlnk	1	1	1	0	0	0
chr1	51984227	51985216	770798	770908	intron	EPS15	1	1	1_TssA	1	1	1	0	0	0
chr1	52082575	52083427	771869	771917	intron	OSBPL9	1	0	1_TssA	1	1	1	0	0	0
chr1	52194848	52195605	772829	772891	promoter-TSS	OSBPL9	0	1	1_TssA	1	1	1	0	0	0
chr1	52195632	52196127	772891	772912	promoter-TSS	OSBPL9	0	1	2_TssAFlnk	1	1	1	0	0	0
chr1	52343614	52345197	774166	774257	promoter-TSS	NRD1	1	1	1_TssA	1	1	1	0	1	0
chr1	52455903	52456552	775243	775310	intron	RAB3B	1	1	13_ReprPC	1	0	0	1	0	0
chr1	52498720	52499580	775869	775954	exon	KTI12	0	1	1_TssA	1	1	1	0	0	0
chr1	52520330	52523182	776156	776281	promoter-TSS	BTF3L4	1	1	1_TssA	1	1	1	0	0	0
chr1	52607362	52608504	777194	777334	promoter-TSS	ZFYVE9	1	1	10_TssBiv	1	0	1	1	1	1
chr1	52830979	52832221	779680	779793	intron	CC2D1B	1	1	1_TssA	1	1	1	0	1	1
chr1	52834140	52834498	779822	779864	Intergenic	CC2D1B	0	1	12_EnhBiv	0	0	1	1	1	0
chr1	52869214	52870941	780312	780393	promoter-TSS	ORC1	1	1	1_TssA	1	1	1	0	1	1
chr1	53017391	53017782	781809	781818	intron	ZCCHC11	1	0	2_TssAFlnk	1	1	1	0	0	0
chr1	53017813	53019654	781818	781965	intron	ZCCHC11	1	1	1_TssA	1	1	1	1	1	1
chr1	53067796	53068588	782428	782525	exon	GPX7	1	1	10_TssBiv	1	0	1	1	0	0
chr1	53098735	53099244	782896	782966	promoter-TSS	FAM159A	1	1	12_EnhBiv	1	0	1	1	0	0
chr1	53099248	53099353	782966	782976	exon	FAM159A	1	1	12_EnhBiv	0	0	1	1	0	0
chr1	53102961	53103051	782998	783002	intron	FAM159A	0	0	7_Enh	0	1	1	0	0	0
chr1	53103210	53103320	783002	783006	intron	FAM159A	0	0	7_Enh	0	1	1	0	0	0
chr1	53163523	53163626	783737	783746	intron	SELRC1	1	0	2_TssAFlnk	1	1	1	0	0	0
chr1	53163689	53164288	783747	783803	promoter-TSS	SELRC1	1	1	1_TssA	1	1	1	0	0	0
chr1	53168590	53169182	783855	783883	Intergenic	SELRC1	0	0	2_TssAFlnk	1	1	1	0	0	0
chr1	53191897	53193067	784193	784269	intron	ZYG11B	1	1	1_TssA	1	1	1	0	0	0
chr1	53308174	53308585	785718	785766	exon	ZYG11A	1	1	13_ReprPC	1	0	1	1	1	0
chr1	53387126	53387622	787029	787074	promoter-TSS	ECHDC2	1	1	11_BivFlnk	1	0	1	1	1	1
chr1	53392774	53393753	787157	787231	intron	SCP2	1	1	11_BivFlnk	1	1	1	1	0	0
chr1	53480422	53481112	788083	788094	intron	SCP2	0	0	1_TssA	1	1	1	0	0	0
chr1	53527322	53527593	788460	788474	intron,promoter-TSS	PODN	1	1	12_EnhBiv	0	0	0	1	0	0
chr1	53527600	53528541	788474	788555	intron	PODN	1	1	13_ReprPC	0	0	0	1	0	0
chr1	53576126	53576242	789618	789623	intron	SLC1A7	0	0	7_Enh	0	0	1	0	0	0
chr1	53647806	53647929	790548	790556	Intergenic	CPT2	0	0	14_ReprPCWk	0	0	0	0	1	1
chr1	53662046	53663171	790687	790752	exon	CPT2	1	1	1_TssA	1	1	1	0	0	0
chr1	53685795	53686624	790955	791018	promoter-TSS	C1orf123	1	1	1_TssA	1	1	1	0	0	0
chr1	53703606	53704383	791217	791268	promoter-TSS	LOC100507564	1	1	2_TssAFlnk	1	1	1	0	0	0
chr1	53791522	53791691	792414	792422	intron	LRP8	0	1	2_TssAFlnk	1	1	1	0	0	0
chr1	53791694	53794003	792422	792657	intron	LRP8	1	1	2_TssAFlnk	1	1	1	0	1	0
chr1	53800620	53800659	792755	792759	Intergenic	LRP8	0	0	7_Enh	0	0	1	0	0	0
chr1	53951183	53951509	794895	794908	Intergenic	DMRTB1	0	0	14_ReprPCWk	0	0	0	0	1	1
chr1	54147702	54148048	797699	797710	intron	GLIS1	0	0	7_Enh	0	0	0	0	1	0
chr1	54203403	54203533	798472	798490	Intergenic	GLIS1	0	1	13_ReprPC	0	0	1	1	0	0
chr1	54203542	54203977	798490	798536	Intergenic	GLIS1	0	1	13_ReprPC	0	0	1	1	0	0
chr1	54204011	54204430	798536	798584	Intergenic	GLIS1	0	1	11_BivFlnk	1	0	1	1	0	0
chr1	54204431	54205295	798584	798701	Intergenic	GLIS1	0	1	13_ReprPC	1	0	1	1	0	0
chr1	54303116	54304393	799644	799719	intron	TMEM48	1	1	1_TssA	1	1	1	0	1	1
chr1	54355156	54355918	800196	800252	promoter-TSS	YIPF1	1	1	1_TssA	1	1	1	0	1	0
chr1	54358763	54358928	800282	800287	Intergenic	DIO1	1	0	7_Enh	0	1	1	0	0	0
chr1	54410874	54412566	800844	801006	promoter-TSS	LRRC42	1	1	1_TssA	1	1	1	0	1	1
chr1	54517665	54519768	802185	802287	promoter-TSS	TCEANC2	1	1	1_TssA	1	1	1	0	0	0
chr1	54519811	54519942	802287	802292	promoter-TSS	TMEM59	1	0	2_TssAFlnk	1	1	1	0	0	0
chr1	54520069	54520182	802293	802299	TTS	MIR4781	1	0	2_TssAFlnk	1	1	1	0	1	0
chr1	54587229	54587578	802912	802934	Intergenic	CDCP2	0	1	12_EnhBiv	0	0	1	1	1	1
chr1	54587601	54587757	802934	802944	Intergenic	CDCP2	0	0	13_ReprPC	0	0	0	1	0	1
chr1	54665215	54666472	803940	804016	promoter-TSS	CYB5RL	1	1	2_TssAFlnk	1	1	1	0	0	0
chr1	54686467	54686554	804260	804264	Intergenic	MRPL37	0	0	7_Enh	0	1	1	0	0	0
chr1	54821853	54822202	806616	806634	intron	SSBP3	0	1	7_Enh	0	0	1	1	0	0
chr1	54870854	54870943	807367	807375	intron,promoter-TSS	SSBP3	0	1	11_BivFlnk	1	0	1	1	1	1
chr1	54870948	54873545	807375	807640	promoter-TSS	SSBP3	1	1	1_TssA	1	1	1	1	1	1
chr1	54940437	54940875	808590	808627	Intergenic	SSBP3	0	1	12_EnhBiv	0	0	1	1	0	0
chr1	54953086	54953487	808829	808844	Intergenic	ACOT11	0	0	11_BivFlnk	1	0	1	1	0	0
chr1	54953872	54955392	808854	808971	Intergenic	ACOT11	0	1	1_TssA	1	1	1	0	1	1
chr1	54956021	54956547	808978	808996	Intergenic	ACOT11	0	0	14_ReprPCWk	0	0	1	0	0	0
chr1	54964905	54965391	809100	809144	Intergenic	ACOT11	0	1	12_EnhBiv	0	0	1	1	1	1
chr1	54965458	54965767	809144	809157	Intergenic	ACOT11	0	0	12_EnhBiv	0	0	1	1	0	1
chr1	55007630	55008246	809747	809807	Intergenic	ACOT11	0	1	2_TssAFlnk	1	0	1	0	1	0
chr1	55008288	55008596	809807	809824	Intergenic	ACOT11	0	1	2_TssAFlnk	1	0	1	0	0	0
chr1	55013691	55013861	809919	809929	promoter-TSS	ACOT11	1	0	2_TssAFlnk	0	1	1	0	0	1
chr1	55181174	55181270	812182	812186	exon	TTC4	1	0	2_TssAFlnk	1	1	1	0	0	0
chr1	55181307	55182062	812186	812237	exon	TTC4	1	1	1_TssA	1	1	1	0	1	0
chr1	55229651	55230771	812730	812798	promoter-TSS	PARS2	1	1	1_TssA	1	1	1	0	0	0
chr1	55266506	55267058	813314	813365	exon	TTC22	1	1	12_EnhBiv	0	0	1	1	1	1
chr1	55267109	55267360	813365	813377	promoter-TSS	TTC22	1	0	11_BivFlnk	0	0	1	1	1	1
chr1	55352245	55353471	814349	814465	promoter-TSS	DHCR24	1	1	10_TssBiv	1	0	1	1	0	0
chr1	55416414	55416687	815096	815104	Intergenic	TMEM61	0	0	7_Enh	0	1	1	0	1	1
chr1	55446131	55446653	815399	815462	promoter-TSS	TMEM61	1	1	13_ReprPC	0	0	0	1	0	0
chr1	55462118	55462197	815690	815697	Intergenic	BSND	0	0	12_EnhBiv	0	0	1	1	1	1
chr1	55462218	55462579	815698	815716	Intergenic	BSND	0	0	12_EnhBiv	0	0	1	1	1	1
chr1	55462598	55462782	815716	815731	Intergenic	BSND	0	1	12_EnhBiv	0	0	1	1	0	0
chr1	55505115	55505722	816324	816383	exon	PCSK9	1	1	13_ReprPC	0	0	1	1	0	0
chr1	55505741	55506104	816383	816413	intron	PCSK9	1	1	13_ReprPC	0	0	1	1	0	0
chr1	55679335	55679886	818011	818023	intron	USP24	0	0	2_TssAFlnk	1	1	1	0	0	0
chr1	55679964	55681666	818023	818191	intron,promoter-TSS	LOC100507634,USP24	1	1	1_TssA	1	1	1	0	0	0
chr1	55681677	55681732	818191	818195	promoter-TSS	USP24	1	1	2_TssAFlnk	1	1	1	0	0	0
chr1	55681902	55681926	818198	818203	promoter-TSS	USP24	1	0	2_TssAFlnk	1	1	1	0	0	0
chr1	55743319	55743505	818762	818769	Intergenic	MIR4422	0	0	7_Enh	0	0	1	0	1	1
chr1	56842338	56842572	825374	825381	Intergenic	PPAP2B	0	0	14_ReprPCWk	0	0	0	1	0	0
chr1	56943228	56943771	826267	826317	Intergenic	PPAP2B	0	1	10_TssBiv	1	0	1	1	0	0
chr1	56972083	56972248	826583	826590	intron	PPAP2B	0	0	7_Enh	0	1	1	0	0	0
chr1	57043984	57045465	827176	827298	exon	PPAP2B	1	1	10_TssBiv	1	0	1	1	1	0
chr1	57110429	57111500	827809	827926	promoter-TSS	PRKAA2	1	1	13_ReprPC	0	0	1	1	0	0
chr1	57297693	57297851	829030	829036	Intergenic	C1orf168	0	0	14_ReprPCWk	0	0	0	0	1	1
chr1	57887780	57889435	833203	833316	intron	DAB1	0	1	13_ReprPC	0	0	0	1	0	0
chr1	57889473	57890611	833316	833438	intron	DAB1	0	1	13_ReprPC	0	0	0	1	1	0
chr1	58715383	58716233	839012	839094	intron	DAB1	1	1	12_EnhBiv	0	0	0	1	0	0
chr1	59011550	59012736	841241	841328	intron	OMA1	1	1	1_TssA	1	1	1	0	1	1
chr1	59042113	59042412	841574	841606	exon	TACSTD2	1	1	11_BivFlnk	1	1	1	1	0	0
chr1	59042498	59042764	841617	841653	exon	TACSTD2	1	1	12_EnhBiv	1	1	1	1	0	0
chr1	59049988	59050456	841781	841786	Intergenic	TACSTD2	0	0	7_Enh	1	1	1	0	0	0
chr1	59165128	59165938	842693	842743	intron	MYSM1	1	0	1_TssA	1	1	1	0	1	1
chr1	59221336	59221407	843248	843252	Intergenic	JUN	0	0	7_Enh	0	1	1	0	0	0
chr1	59247243	59251383	843451	843775	exon	JUN	1	1	1_TssA	1	1	1	1	1	1
chr1	59280875	59281630	843997	844039	intron	LOC100131060	0	1	1_TssA	1	1	1	0	0	0
chr1	59281699	59282323	844039	844090	intron	LOC100131060	0	1	1_TssA	1	1	1	0	1	1
chr1	59349302	59349362	844487	844491	intron	LOC100131060	0	0	7_Enh	0	1	1	0	0	0
chr1	59349691	59349805	844494	844498	intron	LOC100131060	0	0	7_Enh	0	1	1	0	0	0
chr1	59362447	59362553	844622	844627	intron	LOC100131060	0	0	7_Enh	0	1	1	0	0	0
chr1	59364836	59364918	844642	844646	exon	LOC100131060	0	0	7_Enh	0	1	1	0	0	0
chr1	59365705	59365913	844655	844660	TTS	LOC100131060	0	0	7_Enh	0	1	1	0	0	0
chr1	59369018	59369157	844681	844687	Intergenic	LOC100131060	0	0	2_TssAFlnk	1	1	1	0	0	0
chr1	59369167	59369985	844687	844759	Intergenic	LOC100131060	0	1	1_TssA	1	1	1	0	0	0
chr1	59612335	59612753	846459	846502	promoter-TSS	HSD52	1	1	11_BivFlnk	1	0	1	1	1	1
chr1	59761954	59763031	847361	847442	promoter-TSS	FGGY	1	1	1_TssA	1	1	1	0	0	0
chr1	60139877	60140451	850170	850175	intron	FGGY	0	0	7_Enh	0	1	1	0	0	0
chr1	60163189	60163349	850331	850336	intron	FGGY	0	0	2_TssAFlnk	1	1	1	0	0	0
chr1	60225209	60225417	850744	850752	intron	FGGY	0	0	15_Quies	0	0	1	0	1	1
chr1	60280020	60281114	851092	851192	promoter-TSS	HOOK1	1	1	13_ReprPC	1	0	1	1	0	0
chr1	60392090	60392689	851859	851899	promoter-TSS	CYP2J2	1	1	11_BivFlnk	1	0	1	1	0	0
chr1	60437092	60437369	852221	852239	Intergenic	CYP2J2	0	0	7_Enh	0	0	0	0	1	1
chr1	60747089	60747340	854021	854028	Intergenic	C1orf87	0	0	15_Quies	0	0	0	0	1	1
chr1	61087297	61087533	855889	855899	Intergenic	NFIA	0	0	15_Quies	0	0	0	0	0	0
chr1	61508575	61508998	858729	858772	Intergenic	NFIA	0	1	11_BivFlnk	1	0	1	1	1	1
chr1	61509009	61509160	858772	858789	Intergenic	NFIA	0	1	10_TssBiv	1	0	1	1	0	1
chr1	61515563	61516970	858900	859029	Intergenic	NFIA	0	1	1_TssA	1	0	1	1	1	1
chr1	61516973	61517059	859029	859033	Intergenic	NFIA	0	0	11_BivFlnk	1	0	1	1	0	0
chr1	61519353	61519822	859077	859118	Intergenic	NFIA	0	1	11_BivFlnk	1	0	1	1	0	0
chr1	61519888	61519999	859118	859128	Intergenic	NFIA	0	1	11_BivFlnk	1	0	1	1	0	0
chr1	61522628	61523476	859157	859217	Intergenic	NFIA	0	0	10_TssBiv	1	0	1	1	0	0
chr1	61542329	61544119	859406	859475	exon	NFIA	1	1	1_TssA	1	1	1	0	0	0
chr1	61545546	61546043	859487	859503	intron	NFIA	0	0	7_Enh	0	0	1	0	0	0
chr1	61547273	61549515	859514	859743	exon	NFIA	0	1	1_TssA	1	1	1	0	0	0
chr1	61918921	61919405	862826	862833	intron	NFIA	0	0	7_Enh	0	1	1	0	1	1
chr1	62107413	62107706	864410	864426	Intergenic	MGC34796	0	0	2_TssAFlnk	1	1	1	0	1	1
chr1	62190229	62191411	865253	865303	exon	TM2D1	1	1	1_TssA	1	1	1	0	0	0
chr1	62207676	62208762	865548	865655	promoter-TSS	INADL	1	1	10_TssBiv	1	0	1	1	0	0
chr1	62660871	62660946	870111	870118	intron	L1TD1	1	1	11_BivFlnk	0	0	1	1	0	0
chr1	62737778	62737940	871223	871228	intron	KANK4	0	0	7_Enh	0	0	1	0	1	0
chr1	62761681	62761938	871503	871508	intron	KANK4	0	0	7_Enh	0	0	1	0	0	0
chr1	62784245	62784576	871762	871784	exon,intron	KANK4	1	1	12_EnhBiv	0	0	1	1	0	0
chr1	62784581	62785191	871784	871859	exon	KANK4	1	1	13_ReprPC	0	0	1	1	0	0
chr1	62901529	62903975	873241	873450	exon	USP1	1	1	1_TssA	1	1	1	0	0	0
chr1	63153152	63154777	875312	875463	promoter-TSS	DOCK7	1	1	1_TssA	1	0	1	0	0	0
chr1	63249423	63250493	876366	876410	intron	ATG4C	1	0	1_TssA	1	1	1	0	0	0
chr1	63539591	63540068	878791	878824	Intergenic	LINC00466	0	0	13_ReprPC	0	0	0	1	0	0
chr1	63782776	63783533	880753	880827	promoter-TSS	LINC00466	1	1	11_BivFlnk	1	0	1	1	1	1
chr1	63786038	63786084	880951	880958	Intergenic	FOXD3	0	1	12_EnhBiv	0	0	1	1	0	0
chr1	63786150	63786266	880958	880966	Intergenic	FOXD3	0	1	12_EnhBiv	0	0	1	1	0	0
chr1	63786338	63786382	880972	880976	Intergenic	FOXD3	0	1	12_EnhBiv	0	0	1	1	0	0
chr1	63786729	63786859	880980	880989	Intergenic	FOXD3	0	1	12_EnhBiv	0	0	1	1	0	0
chr1	63787807	63788479	881032	881100	promoter-TSS	FOXD3	1	1	11_BivFlnk	1	0	1	1	0	0
chr1	63788487	63789081	881100	881176	promoter-TSS	FOXD3	1	1	12_EnhBiv	1	0	1	1	0	0
chr1	63789083	63789746	881176	881254	exon,promoter-TSS	FOXD3	1	1	12_EnhBiv	0	0	1	1	0	0
chr1	63789776	63789974	881254	881286	exon	FOXD3	0	1	13_ReprPC	0	0	1	1	0	0
chr1	63793284	63793499	881406	881422	Intergenic	FOXD3	0	0	12_EnhBiv	0	0	1	1	1	1
chr1	63795364	63795436	881457	881464	Intergenic	FOXD3	0	1	12_EnhBiv	0	0	1	1	0	0
chr1	63795446	63795846	881464	881500	Intergenic	FOXD3	0	1	12_EnhBiv	0	0	1	1	0	0
chr1	63832942	63833942	881849	881932	intron	ALG6	1	1	1_TssA	1	1	1	0	1	0
chr1	63988325	63989706	883141	883209	promoter-TSS	ITGB3BP	1	0	1_TssA	1	1	1	0	0	0
chr1	64058672	64058855	883715	883721	promoter-TSS	PGM1	1	0	2_TssAFlnk	1	1	1	0	0	0
chr1	64058883	64060121	883721	883837	promoter-TSS	PGM1	1	1	1_TssA	1	1	1	0	1	0
chr1	64060166	64060273	883837	883845	intron	PGM1	0	0	2_TssAFlnk	1	1	1	0	0	0
chr1	64157643	64157818	884725	884731	Intergenic	ROR1	0	0	15_Quies	0	0	0	0	1	1
chr1	64239391	64240940	885351	885521	intron	ROR1	1	1	13_ReprPC	0	0	1	1	1	0
chr1	64240964	64241124	885521	885532	intron	ROR1	0	0	13_ReprPC	0	0	1	1	0	0
chr1	64711192	64711346	888997	889003	Intergenic	UBE2U	0	0	7_Enh	0	0	1	0	0	0
chr1	64935359	64937286	890909	891084	promoter-TSS	CACHD1	1	1	11_BivFlnk	1	0	1	1	1	1
chr1	64970985	64971665	891317	891370	intron	CACHD1	0	1	1_TssA	1	0	1	0	0	0
chr1	65210101	65211567	893135	893279	promoter-TSS	RAVER2	1	1	1_TssA	1	0	1	1	1	1
chr1	65211588	65211711	893279	893283	intron,promoter-TSS	RAVER2	1	0	2_TssAFlnk	1	0	1	0	0	0
chr1	65330047	65330162	894326	894332	intron	JAK1	0	0	7_Enh	1	1	1	0	0	0
chr1	65363870	65363975	894666	894670	intron	JAK1	0	0	7_Enh	0	1	1	0	0	0
chr1	65431106	65432743	895228	895382	intron	JAK1	1	1	1_TssA	1	1	1	0	0	0
chr1	65466947	65467231	895702	895718	Intergenic	JAK1	0	0	7_Enh	0	1	1	0	0	1
chr1	65468176	65468922	895738	895808	Intergenic	JAK1	0	1	1_TssA	1	1	1	0	0	0
chr1	65468982	65469151	895808	895819	Intergenic	JAK1	0	0	11_BivFlnk	1	1	1	1	0	0
chr1	65531983	65534487	896419	896631	Intergenic	MIR101-1	0	1	1_TssA	1	1	1	0	0	0
chr1	65534553	65534628	896631	896636	Intergenic	MIR101-1	0	0	2_TssAFlnk	1	1	1	0	0	0
chr1	65612939	65613062	897460	897470	promoter-TSS	AK4	1	1	11_BivFlnk	1	0	1	1	0	0
chr1	65613089	65614988	897470	897666	exon	AK4	1	1	1_TssA	1	0	1	1	1	0
chr1	65615013	65615248	897666	897677	intron	AK4	0	0	11_BivFlnk	1	0	1	1	0	0
chr1	65636325	65636348	897910	897914	intron	AK4	0	0	2_TssAFlnk	1	1	1	0	0	0
chr1	65719773	65720972	898685	898797	Intergenic	DNAJC6	0	1	1_TssA	1	0	1	1	1	0
chr1	65730339	65730553	898865	898877	promoter-TSS	DNAJC6	1	0	12_EnhBiv	1	0	1	1	0	0
chr1	65731247	65731816	898884	898936	intron	DNAJC6	1	1	11_BivFlnk	1	0	1	1	1	0
chr1	65731836	65731917	898936	898944	intron	DNAJC6	0	1	11_BivFlnk	1	0	1	1	0	0
chr1	65774916	65775955	899276	899366	exon	DNAJC6	0	1	13_ReprPC	0	0	1	1	0	0
chr1	65885494	65887172	900046	900161	promoter-TSS	LEPR	1	1	1_TssA	1	1	1	0	0	0
chr1	65887283	65887576	900161	900169	intron	LEPROT	0	0	1_TssA	1	1	1	0	0	0
chr1	65990971	65991746	900892	900980	promoter-TSS	LEPR	1	1	13_ReprPC	0	0	1	1	0	0
chr1	66258097	66259154	902709	902797	promoter-TSS	PDE4B	1	1	11_BivFlnk	1	0	1	1	0	0
chr1	66797378	66798275	905842	905861	promoter-TSS	PDE4B	0	0	1_TssA	1	1	1	0	0	1
chr1	66801876	66802206	905881	905887	intron	PDE4B	0	0	2_TssAFlnk	1	1	1	0	0	0
chr1	66815929	66816009	905972	905976	intron	PDE4B	0	0	7_Enh	1	1	1	0	0	0
chr1	66839127	66839272	906114	906118	exon	PDE4B	0	0	7_Enh	1	1	1	0	0	0
chr1	66912156	66912353	906541	906546	Intergenic	SGIP1	0	0	15_Quies	0	1	1	0	1	1
chr1	66998744	66998911	907078	907096	promoter-TSS	SGIP1	1	1	11_BivFlnk	1	0	1	1	0	0
chr1	66998915	66999710	907096	907133	promoter-TSS	SGIP1	1	1	11_BivFlnk	1	0	1	1	0	0
chr1	66999751	66999814	907133	907140	promoter-TSS	SGIP1	1	0	13_ReprPC	0	0	0	1	0	0
chr1	67217747	67217792	908510	908515	promoter-TSS	TCTEX1D1	1	0	2_TssAFlnk	1	0	1	0	0	1
chr1	67217826	67217998	908515	908523	promoter-TSS	TCTEX1D1	1	0	2_TssAFlnk	1	0	1	0	0	1
chr1	67218004	67218330	908523	908548	promoter-TSS	TCTEX1D1	1	1	2_TssAFlnk	1	0	1	0	0	1
chr1	67218438	67218539	908550	908556	intron	TCTEX1D1	1	0	2_TssAFlnk	1	0	1	0	0	0
chr1	67390043	67391495	909594	909683	promoter-TSS	WDR78	1	1	1_TssA	1	1	1	0	1	1
chr1	67395481	67396841	909707	909803	intron	MIER1	0	1	1_TssA	1	1	1	0	1	1
chr1	67396896	67397079	909803	909810	intron	MIER1	0	0	2_TssAFlnk	1	1	1	0	0	0
chr1	67518614	67520353	910590	910717	intron,promoter-TSS	SLC35D1	1	1	1_TssA	1	1	1	0	0	0
chr1	67600391	67600503	911303	911315	intron	C1orf141	1	1	2_TssAFlnk	0	0	1	0	0	0
chr1	67600517	67600715	911315	911330	promoter-TSS	C1orf141	1	1	2_TssAFlnk	0	0	1	0	0	0
chr1	67773017	67773074	912617	912621	promoter-TSS	IL12RB2	1	0	11_BivFlnk	0	0	1	1	0	0
chr1	67773110	67773701	912621	912684	exon	IL12RB2	1	1	12_EnhBiv	1	0	1	1	0	0
chr1	67773708	67773858	912684	912697	intron	IL12RB2	1	1	12_EnhBiv	1	0	1	1	0	0
chr1	67773957	67774000	912700	912704	intron	IL12RB2	1	0	12_EnhBiv	0	0	1	1	0	0
chr1	67893397	67894400	913758	913769	intron	SERBP1	0	0	7_Enh	1	1	1	0	0	0
chr1	67894459	67896994	913769	913936	exon	SERBP1	1	1	1_TssA	1	1	1	0	1	0
chr1	67944928	67945221	914393	914398	Intergenic	SERBP1	0	0	15_Quies	0	0	0	0	0	0
chr1	67966182	67966498	914629	914646	Intergenic	SERBP1	0	0	7_Enh	0	0	0	0	1	1
chr1	68001197	68001306	914972	914977	Intergenic	SERBP1	0	0	15_Quies	0	0	0	0	1	1
chr1	68027510	68027618	915293	915297	Intergenic	GADD45A	0	0	7_Enh	0	1	1	0	1	1
chr1	68149989	68150178	916222	916227	promoter-TSS	GADD45A	1	0	7_Enh	0	0	1	0	0	0
chr1	68150193	68152558	916227	916395	intron	GADD45A	1	1	1_TssA	1	1	1	0	1	0
chr1	68226119	68226279	917024	917030	intron	GNG12	0	0	14_ReprPCWk	0	0	0	0	1	1
chr1	68231976	68232135	917072	917080	intron	GNG12	0	0	2_TssAFlnk	0	0	1	1	1	1
chr1	68297540	68299315	917551	917690	intron	GNG12-AS1	1	1	13_ReprPC	1	0	1	1	0	0
chr1	68696499	68698554	920414	920546	intron	WLS	1	1	1_TssA	1	1	1	1	0	0
chr1	68962124	68963126	922618	922697	intron	DEPDC1	1	1	1_TssA	1	1	1	0	0	0
chr1	70032776	70034676	928423	928577	Intergenic	LRRC7	0	1	12_EnhBiv	0	0	0	1	0	0
chr1	70670443	70672068	932023	932087	promoter-TSS	SRSF11	1	1	1_TssA	1	1	1	0	0	0
chr1	70686743	70688075	932228	932314	exon	SRSF11	0	1	1_TssA	1	1	1	0	1	0
chr1	70819273	70820799	933578	933679	promoter-TSS	HHLA3	1	1	1_TssA	1	1	1	0	1	0
chr1	70876306	70877318	934180	934241	promoter-TSS	CTH	1	1	1_TssA	1	1	1	1	0	0
chr1	70877381	70877547	934241	934246	intron,promoter-TSS	CTH	1	0	2_TssAFlnk	1	0	1	1	0	0
chr1	70994519	70994755	935127	935133	Intergenic	CTH	0	0	15_Quies	0	0	0	0	1	1
chr1	71512878	71513685	938044	938127	exon	PTGER3	1	1	11_BivFlnk	1	0	1	1	0	0
chr1	71545865	71547185	938363	938414	promoter-TSS	ZRANB2-AS2	1	1	1_TssA	1	1	1	0	1	1
chr1	72747776	72751056	944939	945097	Intergenic	NEGR1	1	1	1_TssA	1	1	1	0	1	0
chr1	74663680	74664457	954449	954486	promoter-TSS	LRRIQ3	1	1	1_TssA	1	1	1	0	0	0
chr1	75138964	75139626	957196	957238	intron,promoter-TSS	C1orf173	1	0	12_EnhBiv	0	0	1	1	0	0
chr1	75139663	75139798	957238	957244	promoter-TSS	C1orf173	1	0	12_EnhBiv	0	0	1	1	0	0
chr1	75198270	75199732	957578	957627	promoter-TSS	CRYZ	1	0	1_TssA	1	1	1	0	1	1
chr1	75237734	75237869	957924	957928	Intergenic	CRYZ	0	0	14_ReprPCWk	0	0	0	0	1	1
chr1	75430269	75430538	958892	958898	Intergenic	LHX8	0	0	15_Quies	0	0	0	0	0	0
chr1	75593865	75594136	959776	959790	promoter-TSS	LHX8	1	0	13_ReprPC	0	0	0	1	0	0
chr1	75596703	75597176	959864	959890	intron	LHX8	0	1	13_ReprPC	0	0	0	1	0	0
chr1	75600195	75600647	959988	960007	promoter-TSS	LHX8	0	0	13_ReprPC	0	0	0	1	0	0
chr1	75600675	75601100	960007	960037	intron	LHX8	0	1	12_EnhBiv	0	0	0	1	0	0
chr1	75601118	75601593	960037	960065	intron	LHX8	0	1	12_EnhBiv	0	0	0	1	0	0
chr1	75601945	75602239	960076	960116	intron	LHX8	0	1	13_ReprPC	0	0	0	1	0	0
chr1	76080153	76080532	962860	962876	Intergenic	SLC44A5	0	1	13_ReprPC	0	0	0	1	1	0
[truncated: 42,769 more rows]
