# Supplementary material for: A DNA methylation atlas of normal human cell types
Source: Nature. 2023 Jan 4;613(7943):355–64. doi: 10.1038/s41586-022-05580-6 (PMC9811898; doi:10.1038/s41586-022-05580-6)
Supplement: Supplementary file 5 — Genome-wide set of unmethylated regions per cell type, annotated. Zip file contains 39 bed files, each with all genomic regions (blocks of at least four CpGs in which at least 85% of sequenced fragments are unmethylated in at least 85% of covered CpGs). Bed file information includes position (chr, from, to, CpG_from, CpG_to, hg19), regional annotation by HOMER and neighbouring gene, and annotations of when a region is 1 kb or less from a transcriptional start site, overlapping a CpG island, chromHMM annotation in that cell type or similar, ChIP–seq peak annotations for H3K4me3 (promoter), H3K27ac (gene regulation), H3K4me1 (enhancer), H3K27me3, overlapping ATAC–seq peak, presence of CTCF binding site and CTCF ChIP–seq peak. [file 41586_2022_5580_MOESM5_ESM.zip › Blood-T.4CpGs.U85.f85.bed]

chr	from	to	CpG_from	CpG_to	HOMER_anno	neigh_gene	TSS+1Kb	CpG-island	chromHMM	H3K4me3	H3K27ac	H3K4me1	H3K27me3	ATAC	CTCF_BS
chr1	521380	521603	4007	4013	Intergenic	OR4F3	0	0	15_Quies	0	0	0	0	0	1
chr1	565170	565398	4918	4923	Intergenic	OR4F3	0	0	15_Quies	0	0	0	0	0	0
chr1	567206	567376	4967	4973	Intergenic	OR4F3	0	0	15_Quies	0	0	0	0	0	0
chr1	569330	569508	5033	5038	Intergenic	OR4F3	0	0	15_Quies	0	0	0	0	0	0
chr1	713773	714661	6386	6457	promoter-TSS	LOC100288069	1	1	1_TssA	1	1	1	1	1	1
chr1	762113	763551	6954	7092	promoter-TSS	LOC643837	1	1	1_TssA	1	1	1	0	1	0
chr1	793448	793562	7551	7555	exon	LOC643837	0	0	5_TxWk	1	1	1	0	1	0
chr1	794033	794332	7566	7576	exon	LOC643837	0	0	7_Enh	1	1	1	0	1	0
chr1	805158	805487	7737	7775	intron	FAM41C	0	1	7_Enh	0	0	1	0	1	1
chr1	833868	833979	8105	8112	Intergenic	LOC100130417	0	0	12_EnhBiv	1	0	1	0	0	0
chr1	839752	840017	8284	8322	Intergenic	LOC100130417	0	1	12_EnhBiv	1	0	0	0	1	1
chr1	840025	840619	8322	8399	Intergenic	LOC100130417	0	1	12_EnhBiv	1	0	1	0	1	1
chr1	840680	840857	8399	8417	Intergenic	LOC100130417	0	0	11_BivFlnk	1	0	1	0	1	0
chr1	856109	856765	8962	8989	Intergenic	LOC100130417	0	0	12_EnhBiv	0	0	1	0	1	1
chr1	858790	858875	9032	9038	Intergenic	SAMD11	0	0	11_BivFlnk	1	0	1	0	1	0
chr1	858941	859666	9038	9141	Intergenic	SAMD11	0	1	14_ReprPCWk	1	0	1	0	1	0
chr1	859668	859710	9141	9151	Intergenic	SAMD11	0	1	14_ReprPCWk	0	0	0	0	1	0
chr1	859711	861214	9151	9348	promoter-TSS	SAMD11	1	1	12_EnhBiv	1	0	0	0	1	0
chr1	861218	861410	9348	9364	exon,promoter-TSS	SAMD11	1	1	11_BivFlnk	1	0	0	0	1	0
chr1	875469	876419	9927	10017	intron	SAMD11	0	1	11_BivFlnk	1	0	0	0	1	0
chr1	876454	876858	10017	10047	exon	SAMD11	0	1	12_EnhBiv	1	0	0	0	1	0
chr1	876870	878210	10047	10200	exon	SAMD11	0	1	12_EnhBiv	1	0	0	0	1	0
chr1	893954	894910	10654	10744	exon	NOC2L	1	1	2_TssAFlnk	1	1	1	0	1	0
chr1	895767	896613	10821	10943	intron	KLHL17	1	1	1_TssA	1	1	0	0	1	0
chr1	902025	902725	11260	11325	intron	PLEKHN1	1	1	2_TssAFlnk	1	0	0	0	1	0
chr1	911375	911756	11615	11641	intron	C1orf170	0	0	11_BivFlnk	0	0	1	0	1	1
chr1	919386	919884	12066	12087	Intergenic	C1orf170	0	1	12_EnhBiv	0	0	0	0	1	1
chr1	933987	934159	12457	12475	TTS	HES4	0	1	12_EnhBiv	0	0	0	0	1	1
chr1	934167	936347	12475	12750	exon	HES4	1	1	12_EnhBiv	1	1	0	0	1	1
chr1	936448	937562	12751	12846	Intergenic	HES4	1	1	12_EnhBiv	1	1	0	0	1	1
chr1	948467	949165	13174	13200	intron,promoter-TSS	ISG15	1	1	1_TssA	1	1	1	1	1	0
chr1	954619	956456	13401	13612	intron,promoter-TSS	AGRN	1	1	1_TssA	1	1	0	0	1	1
chr1	968259	969011	13947	14036	intron	AGRN	0	1	11_BivFlnk	1	0	0	0	1	1
chr1	969024	969541	14036	14087	intron	AGRN	0	1	11_BivFlnk	0	0	0	0	1	1
chr1	969543	969745	14087	14109	intron	AGRN	0	1	12_EnhBiv	0	0	0	0	1	0
chr1	975580	975787	14271	14289	intron	AGRN	0	1	2_TssAFlnk	1	0	0	0	1	0
chr1	975798	976534	14289	14377	exon	AGRN	0	1	2_TssAFlnk	0	0	0	0	1	1
chr1	994207	995407	15300	15412	Intergenic	RNF223	0	1	12_EnhBiv	1	0	1	0	1	1
chr1	999277	999911	15547	15585	Intergenic	RNF223	0	1	12_EnhBiv	0	0	0	0	1	1
chr1	1003813	1003970	15753	15762	Intergenic	RNF223	0	1	11_BivFlnk	1	1	0	0	1	0
chr1	1003973	1004980	15762	15872	Intergenic	RNF223	0	1	1_TssA	1	1	0	0	1	0
chr1	1014746	1015602	16302	16347	Intergenic	RNF223	0	0	12_EnhBiv	1	0	0	0	1	0
chr1	1050827	1052352	17468	17638	exon	C1orf159	1	1	1_TssA	1	1	0	0	1	0
chr1	1057487	1057837	17817	17839	Intergenic	C1orf159	0	0	11_BivFlnk	0	0	0	0	1	1
chr1	1072259	1073003	18410	18474	intron	LOC254099	1	1	11_BivFlnk	1	1	1	0	1	0
chr1	1092688	1093836	19140	19214	Intergenic	MIR200B	0	1	2_TssAFlnk	1	1	0	0	1	0
chr1	1107330	1107450	19835	19847	Intergenic	MIR429	0	0	12_EnhBiv	0	0	1	0	1	0
chr1	1109145	1109470	19900	19916	promoter-TSS	TTLL10	1	1	12_EnhBiv	0	0	0	0	1	1
chr1	1136361	1137174	20723	20829	Intergenic	TNFRSF18	0	1	1_TssA	0	0	0	0	1	0
chr1	1141617	1142124	20974	21030	exon	TNFRSF18	1	1	11_BivFlnk	0	0	0	0	1	0
chr1	1143837	1144006	21097	21106	Intergenic	TNFRSF18	0	0	2_TssAFlnk	1	1	1	0	1	0
chr1	1144200	1144559	21113	21131	Intergenic	TNFRSF18	0	0	2_TssAFlnk	0	1	1	0	1	0
chr1	1148229	1148597	21265	21286	exon	TNFRSF4	1	0	2_TssAFlnk	0	0	0	0	1	0
chr1	1148714	1148855	21288	21297	intron	TNFRSF4	1	0	2_TssAFlnk	0	0	0	0	1	0
chr1	1148882	1148974	21297	21304	intron	TNFRSF4	1	0	2_TssAFlnk	0	0	0	0	1	0
chr1	1149056	1149092	21305	21309	exon	TNFRSF4	1	1	2_TssAFlnk	0	0	0	0	1	0
chr1	1149104	1149126	21309	21314	exon	TNFRSF4	1	1	2_TssAFlnk	0	0	0	0	1	0
chr1	1149160	1149193	21316	21320	intron	TNFRSF4	1	1	2_TssAFlnk	0	0	0	0	1	0
chr1	1149375	1149433	21328	21334	exon	TNFRSF4	1	1	2_TssAFlnk	0	0	0	0	1	0
chr1	1166472	1167980	22098	22286	intron,promoter-TSS	B3GALT6,SDF4	1	1	1_TssA	1	1	1	0	1	0
chr1	1181994	1182257	22954	22998	promoter-TSS	FAM132A	1	1	12_EnhBiv	0	0	0	0	1	0
chr1	1186461	1186515	23160	23164	Intergenic	FAM132A	0	0	7_Enh	1	1	1	0	1	1
chr1	1208405	1209817	23855	24016	exon	UBE2J2	1	1	1_TssA	1	1	1	0	1	1
chr1	1242699	1244645	25458	25736	promoter-TSS	ACAP3	1	1	1_TssA	1	1	0	0	1	1
chr1	1259503	1260792	26248	26375	promoter-TSS	GLTPD1	1	1	1_TssA	1	1	1	0	1	0
chr1	1283832	1286435	27342	27653	promoter-TSS	DVL1	1	1	1_TssA	1	1	0	0	1	1
chr1	1306763	1306988	28358	28366	Intergenic	AURKAIP1	0	0	7_Enh	1	1	0	0	1	0
chr1	1306996	1307119	28366	28370	Intergenic	AURKAIP1	0	0	2_TssAFlnk	1	1	0	0	1	0
chr1	1307470	1307761	28379	28388	Intergenic	AURKAIP1	0	0	7_Enh	1	1	1	0	1	1
chr1	1309875	1311129	28477	28596	intron,promoter-TSS	AURKAIP1	1	1	1_TssA	1	1	1	0	1	1
chr1	1333994	1335602	29186	29356	promoter-TSS	CCNL2	1	1	1_TssA	1	1	1	0	1	1
chr1	1341910	1343416	29505	29652	promoter-TSS	MRPL20	1	1	1_TssA	1	1	1	0	1	1
chr1	1370878	1371516	30580	30673	exon	VWA1	1	1	12_EnhBiv	0	0	0	0	1	0
chr1	1376403	1376510	30917	30924	exon	VWA1	0	0	12_EnhBiv	0	0	0	0	1	1
chr1	1406426	1408148	31865	32022	exon	ATAD3B	1	1	1_TssA	1	1	1	0	1	0
chr1	1446692	1448373	33434	33619	promoter-TSS	ATAD3A	1	1	1_TssA	1	1	1	0	1	0
chr1	1475320	1476220	34774	34890	promoter-TSS	TMEM240	1	1	5_TxWk	0	0	0	0	1	0
chr1	1509275	1510884	35951	36134	exon	SSU72	1	1	1_TssA	1	1	1	1	1	1
chr1	1534962	1535868	36802	36957	promoter-TSS	C1orf233	1	1	5_TxWk	0	0	0	0	1	1
chr1	1550151	1551903	37314	37518	promoter-TSS	MIB2	1	1	1_TssA	1	1	1	0	1	0
chr1	1564977	1565112	38092	38104	exon	MIB2	0	1	2_TssAFlnk	1	1	0	0	1	0
chr1	1565134	1565542	38104	38122	intron	MIB2	0	1	2_TssAFlnk	1	1	0	1	1	0
chr1	1565568	1565765	38122	38142	intron	MIB2	0	1	7_Enh	1	1	1	0	1	1
chr1	1565787	1566138	38142	38184	TTS	MIB2	0	1	2_TssAFlnk	1	1	1	0	1	1
chr1	1566144	1566379	38184	38207	TTS	MIB2	0	1	11_BivFlnk	0	0	0	0	0	0
chr1	1566382	1566654	38207	38242	TTS	MIB2	1	1	11_BivFlnk	0	0	0	0	0	0
chr1	1566696	1567095	38248	38282	promoter-TSS	MMP23B	1	1	11_BivFlnk	1	1	0	0	0	0
chr1	1589933	1591051	39174	39274	intron	CDK11B	0	1	1_TssA	1	1	1	0	1	1
chr1	1609115	1609256	39904	39914	intron	SLC35E2B	0	0	2_TssAFlnk	1	1	1	0	1	0
chr1	1609267	1609483	39914	39924	intron	SLC35E2B	0	0	2_TssAFlnk	1	1	1	0	1	0
chr1	1609508	1609625	39924	39933	intron	SLC35E2B	0	0	2_TssAFlnk	1	1	1	0	1	0
chr1	1623033	1625247	40355	40551	exon	SLC35E2B	1	1	1_TssA	1	1	0	0	1	0
chr1	1655105	1656324	41655	41753	promoter-TSS	CDK11A	1	1	1_TssA	1	1	1	0	1	1
chr1	1676388	1678513	42387	42579	promoter-TSS	SLC35E2	1	1	1_TssA	1	1	0	0	1	0
chr1	1678540	1678557	42579	42583	Intergenic	SLC35E2	0	0	5_TxWk	1	1	0	0	0	0
chr1	1678632	1678777	42586	42592	Intergenic	SLC35E2	0	0	5_TxWk	1	1	0	0	0	0
chr1	1709109	1710566	43459	43626	promoter-TSS	NADK	1	1	1_TssA	1	1	1	0	1	1
chr1	1711588	1711841	43652	43659	promoter-TSS	NADK	1	0	2_TssAFlnk	1	1	1	0	1	0
chr1	1821186	1823367	45657	45937	intron	GNB1	1	1	1_TssA	1	1	1	0	1	0
chr1	1840008	1840905	46334	46449	Intergenic	CALML6	0	1	1_TssA	1	1	0	0	1	1
chr1	1840950	1841130	46449	46465	Intergenic	CALML6	0	0	2_TssAFlnk	1	1	0	0	1	0
chr1	1850275	1851225	46726	46822	promoter-TSS	TMEM52	1	1	1_TssA	1	1	0	0	1	1
chr1	1875439	1875697	47664	47679	Intergenic	TMEM52	0	1	12_EnhBiv	0	0	0	0	1	1
chr1	1976143	1976639	50943	51000	Intergenic	PRKCZ	0	1	11_BivFlnk	0	0	0	0	1	1
chr1	1981306	1982577	51132	51303	intron,promoter-TSS	PRKCZ	1	1	1_TssA	1	0	0	0	1	0
chr1	2064408	2065016	54150	54196	intron	PRKCZ	0	1	1_TssA	1	1	1	0	1	0
chr1	2065031	2065124	54196	54211	intron	PRKCZ	0	0	2_TssAFlnk	1	1	1	0	1	0
chr1	2065139	2065179	54211	54215	intron	PRKCZ	0	0	2_TssAFlnk	1	1	1	0	1	0
chr1	2125889	2126917	56225	56316	promoter-TSS	C1orf86	0	1	1_TssA	1	1	0	0	1	1
chr1	2130635	2130990	56394	56408	exon	C1orf86	0	0	2_TssAFlnk	1	1	1	0	1	0
chr1	2136217	2137068	56558	56646	intron	C1orf86	0	1	1_TssA	1	0	0	0	1	0
chr1	2137081	2137148	56646	56659	intron	C1orf86	0	1	1_TssA	1	0	0	0	1	0
chr1	2143969	2144482	56902	56936	promoter-TSS	C1orf86	1	1	11_BivFlnk	1	1	0	0	1	1
chr1	2158778	2160925	57336	57690	exon,promoter-TSS	SKI	1	1	5_TxWk	1	1	0	0	1	1
chr1	2162506	2162894	57759	57776	intron	SKI	0	0	2_TssAFlnk	1	1	1	0	1	0
chr1	2165868	2166156	57874	57888	intron	SKI	0	0	2_TssAFlnk	1	1	1	0	1	0
chr1	2221889	2222073	59584	59591	intron	SKI	0	0	2_TssAFlnk	1	1	1	0	1	0
chr1	2222176	2222347	59591	59604	intron	SKI	0	1	2_TssAFlnk	1	1	1	0	1	0
chr1	2222367	2222509	59604	59614	intron	SKI	0	1	2_TssAFlnk	1	1	1	0	1	0
chr1	2222537	2222675	59614	59621	intron	SKI	0	1	2_TssAFlnk	1	1	1	0	1	0
chr1	2231862	2231989	59911	59916	intron	SKI	0	0	2_TssAFlnk	1	1	1	0	1	0
chr1	2232063	2232312	59916	59930	intron	SKI	0	1	2_TssAFlnk	1	1	1	0	1	0
chr1	2232322	2232364	59930	59936	intron	SKI	0	1	2_TssAFlnk	1	1	0	0	1	0
chr1	2232391	2232518	59936	59943	intron	SKI	0	1	2_TssAFlnk	1	1	1	0	1	0
chr1	2232525	2232858	59943	59963	intron	SKI	0	1	2_TssAFlnk	1	1	1	0	1	0
chr1	2246862	2246901	60636	60640	Intergenic	LOC100129534	0	1	2_TssAFlnk	0	0	0	0	1	1
chr1	2322436	2323906	63024	63190	promoter-TSS	RER1	1	1	1_TssA	1	1	1	1	1	0
chr1	2343528	2344791	63775	63916	promoter-TSS	PEX10	1	1	1_TssA	1	1	0	0	1	0
chr1	2345690	2346298	63949	63974	Intergenic	PEX10	0	1	7_Enh	1	1	1	0	1	1
chr1	2347181	2347567	63996	64014	Intergenic	PEX10	0	0	2_TssAFlnk	1	1	1	0	1	1
chr1	2374782	2375565	64735	64840	Intergenic	PEX10	0	1	12_EnhBiv	0	0	0	0	1	1
chr1	2455518	2455619	67546	67550	intron	PANK4	0	0	2_TssAFlnk	1	1	1	0	1	1
chr1	2457085	2458235	67578	67699	intron	PANK4	1	1	1_TssA	1	1	1	0	1	0
chr1	2458238	2458419	67699	67708	promoter-TSS	PANK4	1	1	2_TssAFlnk	1	0	1	0	1	0
chr1	2460537	2460622	67768	67774	exon	HES5	0	0	12_EnhBiv	1	0	1	0	1	1
chr1	2460717	2460837	67774	67786	exon	HES5	1	1	11_BivFlnk	1	0	1	0	0	0
chr1	2460850	2462109	67786	67944	intron	HES5	1	1	12_EnhBiv	1	0	0	0	1	0
chr1	2472149	2472586	68192	68239	Intergenic	HES5	0	1	12_EnhBiv	0	0	1	0	1	0
chr1	2477457	2478628	68374	68464	Intergenic	LOC115110	0	1	7_Enh	1	1	0	0	1	0
chr1	2478634	2478986	68464	68478	Intergenic	LOC115110	0	0	2_TssAFlnk	1	1	0	0	1	0
chr1	2479305	2479352	68485	68489	Intergenic	LOC115110	0	0	2_TssAFlnk	1	1	1	0	1	0
chr1	2479553	2480432	68492	68529	Intergenic	LOC115110	0	0	2_TssAFlnk	1	1	1	0	1	1
chr1	2487105	2487417	68753	68770	promoter-TSS	TNFRSF14	1	0	2_TssAFlnk	1	1	1	0	1	0
chr1	2487421	2488314	68770	68805	promoter-TSS	TNFRSF14	1	0	1_TssA	1	1	1	0	1	1
chr1	2488398	2488721	68805	68817	promoter-TSS	LOC100133445	1	0	2_TssAFlnk	1	1	0	0	1	1
chr1	2509658	2510072	69371	69385	Intergenic	FAM213B	0	0	2_TssAFlnk	1	1	1	0	1	1
chr1	2516780	2518892	69516	69693	promoter-TSS	FAM213B	1	1	1_TssA	1	1	1	0	1	1
chr1	2573861	2575092	71005	71106	intron	TTC34	0	1	2_TssAFlnk	1	1	1	0	1	1
chr1	2705761	2705878	72763	72768	intron	TTC34	1	0	12_EnhBiv	0	0	1	0	0	0
chr1	2780356	2780689	74697	74713	Intergenic	TTC34	0	0	12_EnhBiv	0	0	0	0	0	0
chr1	2890241	2890542	77549	77558	Intergenic	ACTRT2	0	0	12_EnhBiv	0	0	0	0	0	0
chr1	2984497	2984831	79569	79604	promoter-TSS	FLJ42875	1	1	12_EnhBiv	0	0	0	0	0	0
chr1	2984840	2987346	79604	79930	intron	PRDM16	1	1	13_ReprPC	1	0	0	0	1	0
chr1	3010704	3010883	80762	80773	intron	PRDM16	0	0	13_ReprPC	0	0	0	0	0	0
chr1	3012954	3013248	80832	80843	intron	PRDM16	0	0	13_ReprPC	0	0	0	0	0	0
chr1	3289058	3289228	88979	88985	intron	PRDM16	0	0	12_EnhBiv	0	0	1	0	0	0
chr1	3310159	3310673	89549	89602	intron	PRDM16	0	1	13_ReprPC	0	0	0	0	0	0
chr1	3341329	3341575	90568	90583	intron	PRDM16	0	0	12_EnhBiv	0	0	0	0	1	1
chr1	3369769	3370010	91366	91375	Intergenic	ARHGEF16	0	0	12_EnhBiv	1	0	0	0	1	1
chr1	3370780	3371744	91396	91503	exon	ARHGEF16	1	1	12_EnhBiv	1	0	0	0	1	1
chr1	3407779	3408050	92587	92604	intron	MEGF6	0	0	7_Enh	1	0	1	0	1	1
chr1	3447431	3448490	93808	93914	intron	MEGF6	0	1	1_TssA	1	1	1	0	1	0
chr1	3527501	3528552	96163	96263	promoter-TSS	MEGF6	1	1	12_EnhBiv	1	0	0	0	1	0
chr1	3535549	3535925	96426	96437	Intergenic	TPRG1L	0	0	7_Enh	0	0	1	0	1	1
chr1	3537826	3538024	96470	96480	Intergenic	TPRG1L	0	0	7_Enh	0	1	1	0	0	1
chr1	3540675	3542350	96526	96706	promoter-TSS	TPRG1L	1	1	1_TssA	1	1	1	1	1	0
chr1	3566304	3566819	97497	97547	exon	WRAP73	1	1	2_TssAFlnk	1	0	1	0	1	1
chr1	3568495	3569559	97679	97809	promoter-TSS	TP73	1	1	12_EnhBiv	0	0	0	0	0	0
chr1	3641022	3641321	99787	99795	intron	TP73	0	0	12_EnhBiv	0	0	0	0	1	1
chr1	3663527	3664167	100439	100504	promoter-TSS	TP73-AS1	1	1	2_TssAFlnk	1	0	1	0	1	0
chr1	3688532	3688613	101027	101036	promoter-TSS	SMIM1	1	1	11_BivFlnk	1	1	1	0	1	0
chr1	3688626	3689532	101036	101125	promoter-TSS	SMIM1	1	1	1_TssA	1	1	0	0	1	0
chr1	3712248	3713435	101777	101880	exon	LRRC47	1	1	1_TssA	1	1	1	0	1	0
chr1	3718069	3718329	101962	101972	Intergenic	LRRC47	0	0	14_ReprPCWk	0	0	1	1	0	1
chr1	3772978	3774552	103078	103212	promoter-TSS	DFFB	1	1	1_TssA	1	1	1	0	1	1
chr1	3816281	3818038	104205	104339	promoter-TSS	C1orf174	1	1	1_TssA	1	1	1	0	1	1
chr1	3827357	3827881	104591	104616	Intergenic	LOC728716	0	0	12_EnhBiv	0	0	0	0	1	1
chr1	4712687	4712965	114700	114720	Intergenic	AJAP1	0	0	12_EnhBiv	0	0	0	0	1	1
chr1	4715027	4716705	114897	115092	intron	AJAP1	1	1	14_ReprPCWk	0	0	1	1	0	1
chr1	5483323	5483460	123857	123864	Intergenic	MIR4417	0	0	12_EnhBiv	1	0	1	0	1	0
chr1	5569978	5570257	125143	125152	Intergenic	MIR4417	0	0	12_EnhBiv	0	0	0	0	1	1
chr1	5574798	5574937	125207	125215	Intergenic	MIR4417	0	0	13_ReprPC	0	0	0	0	1	1
chr1	5582287	5582487	125285	125290	Intergenic	MIR4417	0	0	14_ReprPCWk	0	0	0	0	0	0
chr1	5831197	5831496	128478	128494	Intergenic	MIR4689	0	0	13_ReprPC	0	0	1	1	0	0
chr1	6051425	6053466	132796	133000	promoter-TSS	KCNAB2	1	1	1_TssA	1	1	1	0	1	1
chr1	6053488	6053910	133000	133013	intron	KCNAB2	1	0	2_TssAFlnk	1	1	1	0	0	0
chr1	6086113	6086494	133698	133722	exon	KCNAB2	0	1	2_TssAFlnk	1	1	1	0	1	1
chr1	6086600	6086943	133725	133735	intron	KCNAB2	0	0	2_TssAFlnk	1	1	1	0	1	0
chr1	6086984	6087683	133735	133751	intron	KCNAB2	0	0	2_TssAFlnk	1	1	1	0	1	1
chr1	6087772	6087898	133752	133759	intron	KCNAB2	0	0	2_TssAFlnk	1	1	1	0	0	0
chr1	6088407	6088679	133765	133777	intron	KCNAB2	0	0	2_TssAFlnk	1	1	1	0	1	1
chr1	6208749	6209079	136626	136660	exon	CHD5	0	1	12_EnhBiv	1	0	1	0	1	0
chr1	6239037	6240814	137303	137516	exon,intron	CHD5	1	1	12_EnhBiv	1	0	1	0	1	1
chr1	6258846	6260017	137874	137951	intron	RPL22	1	1	1_TssA	1	1	1	1	1	0
chr1	6265240	6265624	138056	138077	promoter-TSS	RNF207	1	0	11_BivFlnk	1	0	1	0	1	1
chr1	6265894	6266455	138095	138147	promoter-TSS	RNF207	1	1	11_BivFlnk	0	0	0	0	1	0
chr1	6266480	6266562	138147	138160	intron	RNF207	1	1	11_BivFlnk	0	0	0	0	1	0
chr1	6295368	6296327	138905	139015	exon	ICMT	1	1	1_TssA	1	0	1	0	1	0
chr1	6296331	6296439	139015	139024	promoter-TSS	ICMT	1	0	2_TssAFlnk	1	0	0	0	1	0
chr1	6302036	6302928	139179	139282	Intergenic	HES3	0	1	13_ReprPC	0	0	0	1	0	0
chr1	6304888	6305664	139335	139401	exon	HES3	1	1	12_EnhBiv	0	0	0	0	1	1
chr1	6305737	6306353	139406	139462	TTS	HES3	0	1	12_EnhBiv	0	0	1	0	1	0
chr1	6306761	6307102	139480	139500	TTS	GPR153	0	0	12_EnhBiv	0	0	1	0	1	1
chr1	6309204	6310150	139541	139673	exon	GPR153	0	1	13_ReprPC	0	0	0	0	0	0
chr1	6320038	6321554	139920	140102	intron	GPR153	1	1	14_ReprPCWk	1	0	0	0	1	1
chr1	6408658	6408956	142283	142291	intron	ACOT7	0	0	2_TssAFlnk	1	1	1	1	1	0
chr1	6419010	6419113	142514	142519	promoter-TSS	ACOT7	0	0	2_TssAFlnk	1	1	1	0	1	0
chr1	6419878	6419994	142531	142535	promoter-TSS	ACOT7	0	0	2_TssAFlnk	1	1	1	0	1	1
chr1	6425319	6425552	142641	142646	intron	ACOT7	0	0	7_Enh	1	1	1	0	1	0
chr1	6452907	6454279	143181	143348	exon	ACOT7	1	1	5_TxWk	1	1	1	0	1	1
chr1	6464843	6465039	143583	143599	Intergenic	HES2	0	0	14_ReprPCWk	0	0	0	0	1	1
chr1	6474507	6474720	143761	143771	TTS	HES2	0	0	12_EnhBiv	1	0	1	1	1	1
chr1	6479671	6480342	143946	144020	exon,promoter-TSS	HES2	1	1	12_EnhBiv	0	0	0	0	1	0
chr1	6480357	6480531	144020	144033	promoter-TSS	HES2	1	1	12_EnhBiv	0	0	0	0	0	0
chr1	6480784	6480938	144049	144070	promoter-TSS	HES2	1	1	12_EnhBiv	0	0	0	0	0	0
chr1	6483476	6484016	144110	144131	Intergenic	ESPN	1	0	12_EnhBiv	1	0	1	0	1	1
chr1	6484616	6485151	144166	144239	promoter-TSS	ESPN	1	1	12_EnhBiv	1	0	1	0	1	0
chr1	6485172	6485288	144239	144256	exon	ESPN	1	1	12_EnhBiv	0	0	0	0	1	0
chr1	6500219	6500969	144542	144625	exon,intron	ESPN	0	1	13_ReprPC	0	0	0	0	1	1
chr1	6507208	6507868	144784	144846	intron	ESPN	0	1	11_BivFlnk	1	0	0	0	1	0
chr1	6507909	6508382	144846	144884	intron	ESPN	0	1	11_BivFlnk	1	0	0	0	1	1
chr1	6509029	6509186	144947	144969	exon,intron	ESPN	0	1	12_EnhBiv	0	0	0	0	1	0
chr1	6515174	6515524	145221	145268	intron	ESPN	0	1	12_EnhBiv	0	0	0	0	1	0
chr1	6520354	6520487	145427	145434	TTS	TNFRSF25	0	0	2_TssAFlnk	1	1	1	0	1	0
chr1	6520523	6520641	145434	145444	TTS	TNFRSF25	0	1	2_TssAFlnk	1	1	1	0	1	0
chr1	6520679	6520793	145444	145452	TTS	TNFRSF25	0	1	2_TssAFlnk	1	1	1	0	1	0
chr1	6525551	6525682	145607	145615	TTS	PLEKHG5	0	0	10_TssBiv	1	1	0	0	1	0
chr1	6525741	6526052	145615	145627	TTS	PLEKHG5	0	1	10_TssBiv	1	1	0	0	1	0
chr1	6526116	6526139	145629	145633	TTS	PLEKHG5	0	1	1_TssA	1	1	0	0	1	0
chr1	6526141	6526347	145633	145663	promoter-TSS	TNFRSF25	0	1	1_TssA	1	1	0	0	1	0
chr1	6526469	6526534	145671	145675	promoter-TSS	TNFRSF25	0	0	2_TssAFlnk	1	1	0	0	1	0
chr1	6535629	6535666	145997	146002	intron	PLEKHG5	0	0	12_EnhBiv	0	0	0	0	1	1
chr1	6535697	6535864	146002	146012	intron	PLEKHG5	0	0	12_EnhBiv	0	0	1	0	1	1
chr1	6546517	6546840	146319	146332	promoter-TSS	PLEKHG5	0	0	12_EnhBiv	0	0	1	0	1	1
chr1	6550021	6550944	146389	146461	exon	PLEKHG5	0	1	11_BivFlnk	1	1	0	0	1	1
chr1	6557055	6558011	146587	146682	promoter-TSS	PLEKHG5	0	1	10_TssBiv	1	1	1	0	1	0
chr1	6613728	6614835	147853	147951	exon	NOL9	1	1	2_TssAFlnk	1	1	1	0	1	1
chr1	6639788	6640685	148494	148562	TTS	TAS1R1	1	1	1_TssA	1	1	1	0	1	0
chr1	6659954	6660061	148967	148972	intron	KLHL21	0	0	2_TssAFlnk	1	1	1	0	1	0
chr1	6660997	6663740	148984	149245	exon	KLHL21	1	1	1_TssA	1	1	1	0	1	1
chr1	6663764	6663887	149245	149253	promoter-TSS	KLHL21	1	1	2_TssAFlnk	1	1	1	0	1	0
chr1	6672656	6675685	149447	149793	intron	PHF13	1	1	1_TssA	1	1	1	0	1	0
chr1	6685072	6686080	150023	150116	intron	THAP3	1	1	2_TssAFlnk	1	1	1	0	1	1
chr1	6761080	6762131	151463	151565	intron	DNAJC11	1	1	2_TssAFlnk	1	1	1	0	1	1
chr1	6844084	6846420	153005	153267	promoter-TSS	CAMTA1	1	1	1_TssA	1	1	1	1	1	1
chr1	7022422	7023522	155448	155486	intron	CAMTA1	0	0	12_EnhBiv	1	1	1	0	1	1
chr1	7023530	7023816	155486	155503	intron	CAMTA1	0	0	12_EnhBiv	1	0	1	0	1	1
chr1	7130495	7130802	157277	157288	intron	CAMTA1	0	0	12_EnhBiv	1	0	1	1	1	1
chr1	7278381	7278789	159180	159187	intron	CAMTA1	0	0	14_ReprPCWk	0	0	0	0	0	1
chr1	7296339	7296388	159545	159549	intron	CAMTA1	0	0	13_ReprPC	0	0	0	1	0	0
chr1	7707444	7707582	165804	165816	intron	CAMTA1	0	0	12_EnhBiv	0	0	0	0	1	1
chr1	7740144	7741165	166527	166642	intron	CAMTA1	0	1	1_TssA	1	0	0	0	1	0
chr1	7812957	7813123	168032	168038	intron	CAMTA1	0	0	14_ReprPCWk	1	0	1	0	1	1
chr1	7831009	7832099	168246	168353	intron	VAMP3	1	1	1_TssA	1	1	1	0	1	0
chr1	7962817	7963016	170241	170253	Intergenic	TNFRSF9	0	0	11_BivFlnk	1	0	1	0	1	1
chr1	8002302	8002738	170838	170873	intron	TNFRSF9	1	1	11_BivFlnk	1	0	1	0	1	1
chr1	8013994	8014677	171096	171159	Intergenic	PARK7	0	1	2_TssAFlnk	1	1	1	0	1	0
chr1	8021126	8022226	171253	171347	promoter-TSS	PARK7	1	1	1_TssA	1	1	1	0	1	1
chr1	8212580	8212844	174221	174227	Intergenic	ERRFI1	0	0	7_Enh	1	1	1	0	1	0
chr1	8229825	8230044	174512	174517	Intergenic	ERRFI1	0	0	7_Enh	1	1	1	0	1	0
chr1	8277196	8277777	175367	175435	Intergenic	SLC45A1	0	1	11_BivFlnk	0	0	1	0	1	0
chr1	8377965	8378015	177116	177124	Intergenic	SLC45A1	0	1	11_BivFlnk	1	1	1	0	1	0
chr1	8378022	8378515	177124	177178	Intergenic	SLC45A1	0	1	11_BivFlnk	1	0	0	0	1	0
chr1	8409074	8409265	178005	178016	Intergenic	SLC45A1	0	0	12_EnhBiv	1	1	1	0	1	1
chr1	8482650	8484373	179218	179345	promoter-TSS	RERE	0	1	1_TssA	1	1	1	0	1	0
chr1	8484410	8484645	179345	179350	promoter-TSS	RERE	0	0	2_TssAFlnk	1	1	1	0	1	0
chr1	8762855	8763707	182393	182480	intron	RERE	0	1	12_EnhBiv	1	1	1	0	1	1
chr1	8876613	8878482	183736	183863	promoter-TSS	RERE	1	1	1_TssA	1	1	1	0	1	1
chr1	8936805	8936850	184787	184792	intron	ENO1	0	0	2_TssAFlnk	1	1	1	0	0	0
chr1	8937177	8937263	184808	184812	intron	ENO1	0	0	2_TssAFlnk	1	1	0	0	0	0
chr1	8937347	8937489	184817	184826	intron	ENO1	0	0	2_TssAFlnk	1	1	0	0	0	0
chr1	8937501	8937690	184826	184836	intron	ENO1	0	0	2_TssAFlnk	1	1	0	0	0	0
chr1	8937704	8937898	184836	184849	intron,promoter-TSS	ENO1,ENO1-AS1	1	0	2_TssAFlnk	1	1	0	0	0	0
chr1	8937968	8939540	184849	185002	promoter-TSS	ENO1-AS1	1	1	2_TssAFlnk	1	1	1	1	1	1
chr1	9030959	9031053	186493	186498	exon	CA6	0	0	2_TssAFlnk	1	1	0	0	1	0
chr1	9065235	9065363	187078	187086	intron	SLC2A7	0	0	12_EnhBiv	1	1	1	0	1	1
chr1	9188795	9189812	189302	189415	promoter-TSS	GPR157	1	1	1_TssA	1	1	1	0	1	1
chr1	9202402	9202586	189618	189625	Intergenic	MIR34A	0	0	7_Enh	0	0	1	0	1	1
chr1	9241480	9241658	190250	190260	Intergenic	MIR34A	0	0	12_EnhBiv	1	0	1	1	1	1
chr1	9242147	9243145	190274	190384	Intergenic	MIR34A	0	1	12_EnhBiv	1	0	1	0	1	1
chr1	9243173	9243307	190384	190400	Intergenic	MIR34A	0	1	13_ReprPC	0	0	0	0	0	1
chr1	9256596	9256875	190639	190654	Intergenic	H6PD	0	0	12_EnhBiv	0	0	1	0	1	1
chr1	9261606	9262448	190788	190810	Intergenic	H6PD	0	0	12_EnhBiv	1	0	1	1	1	0
chr1	9294306	9294526	191387	191399	promoter-TSS	H6PD	1	1	2_TssAFlnk	1	1	1	0	1	1
chr1	9294537	9295452	191399	191521	exon	H6PD	1	1	1_TssA	1	1	1	0	1	1
chr1	9299838	9300101	191593	191601	intron	H6PD	0	0	7_Enh	1	0	1	0	1	0
chr1	9327213	9327285	192210	192215	exon	H6PD	0	0	7_Enh	0	0	0	0	1	1
chr1	9340416	9340713	192500	192523	Intergenic	SPSB1	0	0	12_EnhBiv	1	0	1	0	1	0
chr1	9352558	9353955	192709	192892	intron	SPSB1	1	0	5_TxWk	1	0	0	0	1	0
chr1	9473176	9473304	195476	195481	Intergenic	SPSB1	0	0	7_Enh	0	0	1	0	1	0
chr1	9473388	9473859	195481	195492	Intergenic	SPSB1	0	0	2_TssAFlnk	0	0	1	0	1	0
chr1	9477942	9478148	195566	195574	Intergenic	SLC25A33	0	0	12_EnhBiv	1	0	1	0	1	0
chr1	9486442	9486539	195701	195707	Intergenic	SLC25A33	0	0	2_TssAFlnk	1	1	1	0	1	0
chr1	9486610	9486749	195709	195714	Intergenic	SLC25A33	0	0	2_TssAFlnk	1	1	1	0	1	0
chr1	9486773	9486813	195714	195718	Intergenic	SLC25A33	0	0	2_TssAFlnk	1	1	1	0	1	0
chr1	9488819	9489444	195763	195807	Intergenic	SLC25A33	0	1	2_TssAFlnk	1	1	1	1	1	0
chr1	9551172	9551413	196859	196868	Intergenic	SLC25A33	0	0	12_EnhBiv	0	0	0	0	1	1
chr1	9555342	9555652	196948	196981	Intergenic	SLC25A33	0	1	12_EnhBiv	1	1	0	0	1	1
chr1	9599256	9600233	197811	197943	exon	SLC25A33	1	1	1_TssA	1	1	1	0	1	0
chr1	9600250	9600444	197943	197960	intron	SLC25A33	1	1	2_TssAFlnk	1	1	1	0	0	0
chr1	9648496	9649758	198777	198940	intron	TMEM201	1	1	1_TssA	1	1	1	0	1	1
chr1	9686910	9686957	199880	199885	Intergenic	PIK3CD	0	0	2_TssAFlnk	1	1	1	0	0	0
chr1	9687064	9687458	199885	199923	Intergenic	PIK3CD	0	1	1_TssA	1	1	1	0	1	1
chr1	9687471	9687595	199923	199933	Intergenic	PIK3CD	0	0	2_TssAFlnk	1	1	1	0	1	0
chr1	9689103	9689210	199975	199979	Intergenic	PIK3CD	0	0	2_TssAFlnk	1	1	0	0	1	0
chr1	9689215	9689540	199979	199987	Intergenic	PIK3CD	0	0	2_TssAFlnk	1	1	0	0	1	0
chr1	9689665	9689817	199990	199996	Intergenic	PIK3CD	0	0	2_TssAFlnk	1	1	0	0	1	0
chr1	9689844	9689874	199996	200000	Intergenic	PIK3CD	0	0	1_TssA	1	1	0	0	1	0
chr1	9689883	9689946	200000	200004	Intergenic	PIK3CD	0	0	1_TssA	1	1	0	0	1	0
chr1	9711468	9712908	200351	200491	TTS,exon,promoter-TSS	C1orf200,PIK3CD	1	1	1_TssA	1	1	1	1	1	1
chr1	9712918	9712951	200491	200495	exon	C1orf200	0	1	1_TssA	1	1	0	0	1	1
chr1	9712979	9713134	200495	200502	exon	C1orf200	0	1	1_TssA	1	1	0	0	1	1
chr1	9713137	9713205	200502	200506	exon	C1orf200	0	0	1_TssA	1	1	0	0	0	0
chr1	9713284	9713337	200506	200510	exon	C1orf200	0	0	1_TssA	1	1	0	0	0	0
chr1	9713515	9713557	200512	200518	exon	C1orf200	0	0	1_TssA	1	1	0	0	1	0
chr1	9714305	9714409	200530	200538	exon	C1orf200	1	0	2_TssAFlnk	1	1	1	0	1	1
chr1	9714611	9714761	200543	200547	promoter-TSS	C1orf200	1	0	2_TssAFlnk	1	1	1	0	1	0
chr1	9715336	9715440	200558	200563	promoter-TSS	C1orf200	1	0	2_TssAFlnk	1	1	1	0	1	0
chr1	9747241	9748016	201137	201182	intron	PIK3CD	0	0	2_TssAFlnk	1	1	1	0	1	1
chr1	9749221	9749944	201236	201322	intron	PIK3CD	0	1	1_TssA	1	1	1	0	1	0
chr1	9777312	9777506	201832	201838	intron	PIK3CD	0	0	2_TssAFlnk	1	1	0	1	1	1
chr1	9777521	9777833	201838	201850	intron	PIK3CD	0	0	2_TssAFlnk	1	1	1	1	1	1
chr1	9788624	9788668	202156	202160	TTS	CLSTN1	0	0	3_TxFlnk	1	1	1	0	1	0
chr1	9788738	9788770	202164	202169	TTS	CLSTN1	0	0	3_TxFlnk	1	1	1	0	1	0
chr1	9882851	9884525	204025	204218	exon,intron	CLSTN1	1	1	1_TssA	1	1	1	1	1	0
chr1	9927590	9927736	204979	204984	intron	CTNNBIP1	0	0	7_Enh	0	0	0	0	1	1
chr1	9934973	9935283	205091	205102	intron	CTNNBIP1	0	0	7_Enh	0	0	1	0	1	1
chr1	9969375	9969538	205719	205725	promoter-TSS	CTNNBIP1	1	0	2_TssAFlnk	1	1	1	0	0	1
chr1	9969637	9971229	205725	205874	promoter-TSS	CTNNBIP1	1	1	1_TssA	1	1	1	0	1	0
chr1	10002557	10003896	206366	206438	promoter-TSS	NMNAT1	1	1	2_TssAFlnk	1	1	1	0	1	1
chr1	10092533	10093972	208052	208157	exon	UBE4B	1	1	2_TssAFlnk	1	1	1	0	1	1
chr1	10269828	10271358	210853	211030	promoter-TSS	KIF1B	1	1	1_TssA	1	1	1	0	1	1
chr1	10458439	10459813	213365	213503	promoter-TSS	PGD	1	1	1_TssA	1	1	1	0	1	1
chr1	10490257	10491458	214104	214222	promoter-TSS	APITD1-CORT	1	1	1_TssA	1	1	1	1	1	1
chr1	10532086	10532848	215002	215066	exon	DFFA	1	1	2_TssAFlnk	1	1	1	0	1	0
chr1	10534809	10535754	215119	215170	intron	PEX14	1	1	1_TssA	1	1	1	0	1	0
chr1	10554866	10555465	215464	215479	intron	PEX14	0	0	2_TssAFlnk	1	1	1	1	1	1
chr1	10571080	10571126	215741	215745	intron	PEX14	0	0	2_TssAFlnk	1	1	1	0	1	0
chr1	10753604	10755367	219619	219854	intron	CASZ1	0	1	1_TssA	1	1	1	0	1	0
chr1	10816022	10816353	221280	221294	intron	CASZ1	0	0	12_EnhBiv	0	0	1	0	1	0
chr1	10853368	10853463	222069	222075	intron	CASZ1	0	0	14_ReprPCWk	1	0	1	0	1	0
chr1	10853489	10856928	222075	222356	intron	CASZ1	1	1	12_EnhBiv	1	0	1	1	1	1
chr1	10896010	10896223	223085	223100	Intergenic	CASZ1	0	1	12_EnhBiv	0	0	0	0	0	0
chr1	10926874	10927648	223648	223728	Intergenic	CASZ1	0	0	12_EnhBiv	1	0	1	0	1	1
chr1	10948568	10949047	224083	224144	Intergenic	CASZ1	0	0	12_EnhBiv	0	0	0	0	0	0
chr1	10970135	10970170	224575	224579	Intergenic	C1orf127	0	0	12_EnhBiv	0	0	1	0	1	1
chr1	10992147	10992540	224941	224947	Intergenic	C1orf127	0	0	7_Enh	1	0	1	0	1	0
chr1	11000090	11000211	225106	225112	Intergenic	C1orf127	0	0	2_TssAFlnk	1	1	1	0	1	0
chr1	11000235	11000404	225112	225120	Intergenic	C1orf127	0	0	2_TssAFlnk	1	1	1	0	1	0
chr1	11002114	11002313	225150	225166	Intergenic	C1orf127	0	0	12_EnhBiv	0	0	1	0	1	1
chr1	11021144	11021392	225581	225597	intron	C1orf127	0	0	12_EnhBiv	0	0	0	0	1	1
chr1	11072245	11073500	226459	226564	intron	TARDBP	1	1	1_TssA	1	1	1	0	1	0
chr1	11097653	11098200	226969	226981	intron	MASP2	0	0	12_EnhBiv	0	0	1	0	1	1
chr1	11119371	11121120	227460	227612	promoter-TSS	SRM	1	1	2_TssAFlnk	1	1	1	0	1	1
chr1	11159118	11160155	228244	228326	intron	EXOSC10	1	1	1_TssA	1	1	1	0	1	0
chr1	11322148	11323036	230330	230393	promoter-TSS	MTOR	1	1	1_TssA	1	1	1	0	1	1
chr1	11333171	11334159	230593	230655	exon	UBIAD1	1	1	2_TssAFlnk	1	1	1	0	1	0
chr1	11538670	11539698	233873	233996	promoter-TSS	PTCHD2	1	1	11_BivFlnk	1	0	0	0	1	1
chr1	11618446	11618797	235310	235317	Intergenic	PTCHD2	0	0	13_ReprPC	0	0	0	0	0	0
chr1	11705792	11705984	236636	236641	Intergenic	FBXO2	0	0	14_ReprPCWk	0	0	0	0	1	1
chr1	11710460	11710780	236752	236784	exon	FBXO2	0	1	1_TssA	1	0	1	0	1	1
chr1	11714434	11715358	236881	236983	promoter-TSS	FBXO44	1	1	1_TssA	1	0	0	0	1	0
chr1	11724114	11724944	237172	237265	intron	FBXO6	1	1	1_TssA	1	1	0	0	1	1
chr1	11740726	11741842	237634	237744	promoter-TSS	MAD2L2	0	1	1_TssA	1	1	1	0	1	0
chr1	11750778	11752069	237882	238020	promoter-TSS	DRAXIN	1	1	11_BivFlnk	1	0	1	0	1	0
chr1	11752076	11752312	238020	238043	promoter-TSS	DRAXIN,MAD2L2	1	1	11_BivFlnk	1	0	1	0	0	0
chr1	11779395	11779477	238613	238619	intron	DRAXIN	0	0	2_TssAFlnk	1	1	1	0	1	0
chr1	11779482	11779668	238619	238629	intron	DRAXIN	0	1	2_TssAFlnk	1	1	1	0	1	0
chr1	11779673	11780112	238629	238658	exon	DRAXIN	0	1	2_TssAFlnk	1	1	1	0	1	1
chr1	11796010	11797063	238931	238996	intron	AGTRAP	1	1	1_TssA	1	1	1	0	1	0
chr1	11822116	11822326	239427	239450	Intergenic	AGTRAP	0	1	11_BivFlnk	0	0	0	0	1	0
chr1	11865419	11866931	240310	240408	promoter-TSS	CLCN6	1	1	1_TssA	1	1	1	0	1	0
chr1	11954148	11954289	241977	241982	Intergenic	KIAA2013	0	0	13_ReprPC	0	0	0	0	1	1
chr1	11967809	11969992	242254	242358	Intergenic	KIAA2013	0	0	2_TssAFlnk	1	1	1	1	1	1
chr1	11985424	11985578	242705	242714	exon	KIAA2013	1	0	2_TssAFlnk	1	0	1	0	0	0
chr1	11985619	11986735	242714	242837	exon	KIAA2013	1	1	1_TssA	1	1	1	0	1	0
chr1	11994373	11995179	242976	243032	promoter-TSS	PLOD1	1	1	2_TssAFlnk	1	1	1	0	1	0
chr1	12039874	12041017	243876	243965	exon	MFN2	1	1	1_TssA	1	1	1	0	1	0
chr1	12079103	12079136	244694	244698	promoter-TSS	MIIP	1	0	1_TssA	1	1	0	0	1	0
chr1	12079173	12080146	244698	244777	intron	MIIP	1	1	2_TssAFlnk	1	1	1	0	1	0
chr1	12123105	12123263	245602	245608	promoter-TSS	TNFRSF8	1	0	12_EnhBiv	0	0	1	0	1	0
chr1	12123299	12123705	245608	245650	promoter-TSS	TNFRSF8	1	1	11_BivFlnk	1	0	1	0	1	1
chr1	12123724	12124034	245650	245672	intron	TNFRSF8	1	1	11_BivFlnk	0	0	1	1	1	1
chr1	12148558	12148947	246102	246111	intron	TNFRSF8	0	0	2_TssAFlnk	1	1	1	0	1	0
chr1	12185016	12185187	246714	246720	promoter-TSS	TNFRSF8	0	0	7_Enh	0	0	1	0	1	1
chr1	12210744	12210845	247225	247229	Intergenic	TNFRSF1B	0	0	7_Enh	1	1	1	0	1	0
chr1	12226877	12227474	247463	247537	exon	TNFRSF1B	1	1	1_TssA	1	0	0	0	1	0
chr1	12227484	12227664	247537	247555	intron	TNFRSF1B	1	1	1_TssA	1	0	1	0	1	0
chr1	12227700	12227826	247555	247562	intron	TNFRSF1B	1	1	2_TssAFlnk	1	1	1	1	1	0
chr1	12227853	12227998	247562	247569	intron	TNFRSF1B	1	0	2_TssAFlnk	1	1	1	0	1	0
chr1	12237601	12237710	247722	247726	intron	TNFRSF1B	0	0	2_TssAFlnk	1	1	1	0	0	0
chr1	12238025	12238147	247734	247738	intron	TNFRSF1B	0	0	2_TssAFlnk	1	1	1	0	1	0
chr1	12239199	12239289	247769	247773	intron	TNFRSF1B	0	0	2_TssAFlnk	1	1	1	0	1	0
chr1	12239325	12239394	247773	247780	intron	TNFRSF1B	0	0	2_TssAFlnk	1	1	1	0	1	0
chr1	12239485	12239521	247780	247785	intron	TNFRSF1B	0	0	2_TssAFlnk	1	1	1	0	1	0
chr1	12270711	12271010	248374	248383	Intergenic	MIR4632,VPS13D	0	0	7_Enh	1	1	1	1	1	0
chr1	12289955	12291230	248637	248749	intron	VPS13D	1	1	2_TssAFlnk	1	1	0	0	1	1
chr1	12405515	12405994	250053	250058	intron	VPS13D	0	0	7_Enh	1	1	1	0	1	0
chr1	12533120	12533478	251284	251293	intron	VPS13D	0	0	2_TssAFlnk	1	1	1	0	1	0
chr1	12676679	12677234	253725	253766	exon,intron	DHRS3	1	1	11_BivFlnk	1	1	0	0	1	0
chr1	12677241	12678539	253766	253857	promoter-TSS	DHRS3	1	1	1_TssA	1	1	0	1	1	0
chr1	12678544	12678801	253857	253873	Intergenic,promoter-TSS	DHRS3	1	1	2_TssAFlnk	1	1	0	0	1	0
chr1	12678818	12679383	253873	253896	Intergenic	DHRS3	1	0	2_TssAFlnk	1	1	1	0	1	0
chr1	12679399	12679787	253896	253905	Intergenic	DHRS3	0	0	2_TssAFlnk	1	1	1	0	1	0
chr1	12679859	12680097	253908	253922	Intergenic	DHRS3	0	0	2_TssAFlnk	1	1	1	0	1	1
chr1	12718997	12719190	254484	254493	intron	AADACL4	0	0	12_EnhBiv	0	0	1	0	1	1
chr1	13839630	13840179	265254	265321	exon	LRRC38	1	1	13_ReprPC	0	0	0	0	0	0
chr1	13840182	13840613	265321	265369	exon	LRRC38	1	1	13_ReprPC	0	0	0	0	0	0
chr1	14026396	14026532	268260	268272	promoter-TSS	PRDM2	1	1	1_TssA	1	1	1	1	1	0
chr1	14026543	14027200	268272	268375	intron	PRDM2	1	1	1_TssA	1	1	1	0	1	0
chr1	14057514	14057633	268719	268726	exon,intron	PRDM2	0	0	2_TssAFlnk	1	1	1	0	1	1
chr1	14075268	14076746	268878	269048	intron,promoter-TSS	PRDM2	0	1	1_TssA	1	1	1	1	1	1
chr1	14924829	14926191	277537	277671	intron,promoter-TSS	KAZN	1	1	13_ReprPC	0	0	0	0	0	0
chr1	14926314	14926434	277671	277676	intron	KAZN	0	0	13_ReprPC	0	0	0	0	0	0
chr1	15066035	15066332	279514	279523	intron	KAZN	0	0	14_ReprPCWk	0	0	0	0	0	0
chr1	15250411	15251696	282143	282327	exon	KAZN	0	1	14_ReprPCWk	1	0	1	0	1	1
chr1	15426927	15427133	285606	285615	intron	KAZN	0	0	12_EnhBiv	0	0	1	0	1	1
chr1	15427552	15427580	285625	285629	intron	KAZN	0	0	12_EnhBiv	0	0	1	1	0	0
chr1	15438936	15439079	285766	285775	exon	KAZN	0	0	12_EnhBiv	0	0	0	0	0	0
chr1	15478869	15480903	286345	286532	promoter-TSS	TMEM51	1	1	12_EnhBiv	1	0	1	1	0	1
chr1	15573596	15574103	287893	287945	promoter-TSS	FHAD1	1	1	12_EnhBiv	0	0	1	0	0	0
chr1	15575592	15575874	287961	287966	intron	FHAD1	0	0	12_EnhBiv	1	1	1	1	1	0
chr1	15599062	15599367	288231	288242	intron	FHAD1	0	0	13_ReprPC	0	0	0	0	1	1
chr1	15631300	15631502	288684	288692	intron	FHAD1	0	0	7_Enh	0	0	1	0	1	1
chr1	15650231	15650310	288969	288975	intron	FHAD1	0	0	12_EnhBiv	0	0	0	0	1	1
chr1	15672463	15672644	289362	289371	intron	FHAD1	0	0	7_Enh	0	0	0	0	1	0
chr1	15735833	15735923	290462	290469	promoter-TSS	EFHD2	1	0	2_TssAFlnk	1	1	1	0	1	0
chr1	15735949	15737253	290469	290616	exon	EFHD2	1	1	1_TssA	1	1	1	0	1	0
chr1	15737284	15737578	290616	290624	intron	EFHD2	1	0	2_TssAFlnk	1	1	1	0	0	0
chr1	15743661	15743923	290740	290748	intron	EFHD2	0	0	2_TssAFlnk	1	1	1	0	1	0
chr1	15850253	15852180	292520	292677	promoter-TSS	CASP9	1	1	1_TssA	1	1	1	0	1	0
chr1	15852766	15854207	292687	292765	intron	DNAJC16	1	1	2_TssAFlnk	1	1	1	1	1	1
chr1	15911070	15911632	293583	293647	exon	AGMAT	1	1	1_TssA	1	1	1	0	1	1
chr1	15929620	15930387	293962	294016	Intergenic	DDI2	0	1	2_TssAFlnk	1	1	1	0	1	0
chr1	15943491	15945073	294231	294334	exon	DDI2	1	1	1_TssA	1	1	1	1	1	0
chr1	16010442	16011711	295147	295275	exon	PLEKHM2	1	1	1_TssA	1	1	1	0	1	0
chr1	16084962	16085776	296838	296933	intron	FBLIM1	1	1	12_EnhBiv	0	0	0	0	1	0
chr1	16118524	16118816	297606	297618	Intergenic	UQCRHL	0	0	12_EnhBiv	0	0	0	0	1	1
chr1	16142202	16142291	298049	298053	Intergenic	UQCRHL	0	0	7_Enh	0	1	1	0	1	1
chr1	16160488	16162767	298436	298611	exon	FLJ37453	0	1	1_TssA	1	1	1	1	1	0
chr1	16173557	16176778	298878	299164	promoter-TSS	FLJ37453	1	1	1_TssA	1	1	1	1	1	0
chr1	16292642	16292825	301025	301031	intron	ZBTB17	0	0	7_Enh	1	1	1	0	1	0
chr1	16292927	16293052	301031	301035	intron	ZBTB17	0	0	2_TssAFlnk	1	1	1	0	1	0
chr1	16301863	16302711	301154	301243	intron	ZBTB17	1	1	1_TssA	1	1	1	0	1	1
chr1	16399661	16400482	303043	303135	promoter-TSS	FAM131C	1	1	12_EnhBiv	1	0	1	0	1	1
chr1	16405350	16405753	303222	303229	Intergenic	FAM131C	0	0	2_TssAFlnk	1	0	1	1	1	1
chr1	16481175	16481552	304653	304674	intron	EPHA2	0	1	11_BivFlnk	1	0	1	0	1	1
chr1	16481580	16482664	304674	304775	intron	EPHA2	1	1	11_BivFlnk	1	0	1	0	1	1
chr1	16488805	16489186	304887	304909	Intergenic	EPHA2	0	0	2_TssAFlnk	1	1	1	0	1	0
chr1	16494089	16494575	305017	305064	Intergenic	EPHA2	0	1	2_TssAFlnk	1	0	0	0	1	0
chr1	16514382	16514738	305477	305488	Intergenic	ARHGEF19	0	0	12_EnhBiv	0	0	0	0	1	1
chr1	16532980	16533812	305750	305845	intron	ARHGEF19	0	1	2_TssAFlnk	1	1	0	0	1	0
chr1	16543624	16544150	306053	306088	Intergenic	ARHGEF19	0	1	2_TssAFlnk	1	1	1	0	1	0
chr1	16563180	16563955	306480	306536	exon	RSG1	1	1	2_TssAFlnk	1	1	1	1	1	1
chr1	16677473	16679327	308061	308169	intron	FBXO42	1	1	2_TssAFlnk	1	1	1	1	1	1
chr1	16690002	16690209	308380	308387	Intergenic	SZRD1	0	0	15_Quies	0	0	0	0	0	1
chr1	16693404	16694921	308454	308542	intron	SZRD1	1	1	1_TssA	1	1	1	0	1	0
chr1	16694954	16695235	308542	308548	intron	SZRD1	0	0	2_TssAFlnk	1	1	1	0	0	0
chr1	16766946	16768074	309689	309770	intron	NECAP2	1	1	1_TssA	1	1	1	1	1	1
chr1	16825233	16826478	310759	310893	Intergenic	CROCCP3	0	1	1_TssA	1	1	1	1	1	1
chr1	16840317	16841283	311083	311129	Intergenic	CROCCP3	0	1	2_TssAFlnk	0	0	0	0	1	0
chr1	16918356	16918523	312223	312230	exon	NBPF1	0	0	7_Enh	0	0	0	0	0	1
chr1	16939493	16940454	312419	312516	promoter-TSS	NBPF1	1	1	11_BivFlnk	0	0	0	0	1	1
chr1	16970610	16971408	313097	313165	Intergenic	MST1P2	1	1	2_TssAFlnk	0	0	0	0	1	1
chr1	16974441	16974511	313290	313297	exon	MST1P2	0	1	11_BivFlnk	1	0	0	0	1	0
chr1	17004764	17004835	313812	313818	Intergenic	MST1P2	0	0	7_Enh	1	1	1	0	1	0
chr1	17019340	17019458	314094	314110	intron	ESPNP	0	1	12_EnhBiv	0	0	0	0	1	0
chr1	17027092	17027305	314511	314533	intron	ESPNP	0	1	11_BivFlnk	0	0	0	0	1	0
chr1	17027346	17027494	314533	314548	intron	ESPNP	0	1	11_BivFlnk	0	0	0	0	1	0
chr1	17027597	17027875	314557	314586	intron	ESPNP	0	1	11_BivFlnk	0	0	0	0	1	0
chr1	17033939	17034109	314726	314753	intron	ESPNP	0	1	11_BivFlnk	0	0	0	0	1	1
chr1	17215650	17216094	316968	317004	Intergenic	MIR3675	0	1	1_TssA	1	1	1	0	1	0
chr1	17216161	17216315	317004	317015	Intergenic	MIR3675	0	0	2_TssAFlnk	1	1	1	0	1	0
chr1	17221973	17222893	317077	317124	Intergenic	CROCC	0	1	1_TssA	1	1	1	1	1	0
chr1	17230317	17230802	317204	317229	Intergenic	CROCC	0	0	2_TssAFlnk	0	0	0	0	1	0
chr1	17230879	17231911	317229	317266	Intergenic	CROCC	0	1	2_TssAFlnk	0	0	0	0	1	0
chr1	17240156	17241129	317392	317512	Intergenic	CROCC	0	1	1_TssA	1	1	1	0	1	1
chr1	17248369	17248395	317637	317642	promoter-TSS	CROCC	1	0	2_TssAFlnk	1	1	1	0	1	0
chr1	17287202	17287684	318559	318611	exon	CROCC	0	1	7_Enh	1	1	1	0	1	1
chr1	17306386	17307360	319063	319151	intron	MFAP2	1	1	11_BivFlnk	1	0	1	0	1	0
chr1	17337384	17338653	319859	319970	intron	ATP13A2	1	1	2_TssAFlnk	1	1	1	0	1	0
chr1	17379782	17380935	320486	320542	intron	SDHB	1	1	1_TssA	1	1	1	0	1	0
chr1	17445606	17446088	321527	321580	exon	PADI2	1	1	12_EnhBiv	1	0	0	1	1	0
chr1	17452238	17452505	321689	321701	Intergenic	PADI2	0	0	13_ReprPC	0	0	0	0	1	1
chr1	17539356	17539568	322722	322729	intron	PADI1	0	0	11_BivFlnk	1	1	1	1	1	0
chr1	17763943	17766584	326331	326607	promoter-TSS	RCC2	1	1	1_TssA	1	1	1	0	1	1
chr1	17820936	17821018	327709	327713	Intergenic	ARHGEF10L	0	0	13_ReprPC	0	0	0	0	1	1
chr1	18427065	18427261	336188	336197	Intergenic	IGSF21	0	0	14_ReprPCWk	0	0	0	0	0	1
chr1	18437127	18437832	336498	336546	intron	IGSF21	0	1	12_EnhBiv	1	0	1	1	0	0
chr1	18444597	18444870	336606	336616	intron	IGSF21	0	0	13_ReprPC	0	0	0	0	0	0
chr1	18884193	18884522	341793	341811	Intergenic	PAX7	0	0	12_EnhBiv	1	0	1	1	1	0
chr1	18907975	18908123	342144	342156	Intergenic	PAX7	0	0	13_ReprPC	0	0	0	0	0	1
chr1	18923964	18924198	342362	342372	Intergenic	PAX7	0	0	12_EnhBiv	0	0	0	1	1	1
chr1	18957447	18958191	342922	342986	exon,intron	PAX7	1	1	12_EnhBiv	0	0	1	0	0	0
chr1	18966481	18966972	343288	343308	intron	PAX7	0	0	12_EnhBiv	0	0	1	1	0	0
chr1	18969969	18970499	343438	343490	intron	PAX7	0	1	12_EnhBiv	1	0	1	1	1	0
chr1	18971657	18972360	343530	343566	intron	PAX7	0	1	12_EnhBiv	1	0	1	1	1	0
chr1	18972420	18972500	343566	343573	intron	PAX7	0	0	12_EnhBiv	1	0	1	0	0	0
chr1	18973057	18973792	343589	343654	intron	PAX7	0	1	12_EnhBiv	0	0	1	0	0	0
chr1	18979882	18979963	343722	343727	intron	PAX7	0	0	12_EnhBiv	1	1	1	0	1	0
chr1	19043290	19043721	344701	344748	intron	PAX7	0	1	13_ReprPC	0	0	0	0	0	0
chr1	19228442	19229932	347487	347589	exon	ALDH4A1	1	1	1_TssA	1	1	1	0	1	0
chr1	19253004	19253436	348072	348083	intron	IFFO2	0	0	2_TssAFlnk	1	1	1	0	1	1
chr1	19253688	19253873	348086	348096	intron	IFFO2	0	0	2_TssAFlnk	1	1	1	0	1	0
chr1	19254598	19254732	348108	348113	intron	IFFO2	0	0	2_TssAFlnk	1	1	1	0	1	0
chr1	19278721	19278770	348510	348515	intron	IFFO2	0	0	2_TssAFlnk	1	1	1	0	1	0
chr1	19282027	19283740	348565	348776	exon,promoter-TSS	IFFO2	1	1	1_TssA	1	1	1	0	1	1
chr1	19337689	19337876	349387	349398	Intergenic	IFFO2	0	0	7_Enh	1	1	1	1	1	0
chr1	19401216	19401308	350465	350472	exon	UBR4	0	0	2_TssAFlnk	1	1	1	0	1	0
chr1	19535871	19537629	351941	352060	promoter-TSS	UBR4	1	1	1_TssA	1	1	1	1	1	1
chr1	19577358	19578992	352570	352682	promoter-TSS	EMC1	1	1	1_TssA	1	1	1	0	1	0
chr1	19615168	19615611	353341	353388	promoter-TSS	AKR7A3	1	1	12_EnhBiv	1	0	1	0	1	0
chr1	19637961	19639439	353648	353791	promoter-TSS	PQLC2	1	1	1_TssA	1	1	1	0	1	0
chr1	19717844	19718102	355364	355371	intron	CAPZB	0	0	2_TssAFlnk	1	1	1	1	1	1
chr1	19789695	19789841	356501	356506	intron	CAPZB	0	0	2_TssAFlnk	1	1	1	0	1	0
chr1	19803333	19803443	356706	356710	intron	CAPZB	0	0	2_TssAFlnk	1	1	1	0	1	0
chr1	19810885	19812724	356802	356968	promoter-TSS	CAPZB	1	1	1_TssA	1	1	1	0	1	0
chr1	19923062	19924290	358276	358358	intron	C1orf151-NBL1	1	1	2_TssAFlnk	1	1	1	1	1	0
chr1	19970358	19971590	358937	359109	promoter-TSS	NBL1	1	1	10_TssBiv	1	1	0	1	1	0
chr1	19991164	19992161	359544	359654	promoter-TSS	HTR6	1	1	12_EnhBiv	1	0	0	0	1	1
chr1	20125895	20126996	361566	361659	promoter-TSS	TMCO4	1	1	1_TssA	1	1	1	0	1	1
chr1	20208553	20209716	362663	362765	exon	OTUD3	1	1	1_TssA	1	1	1	0	1	1
chr1	20407615	20407781	364642	364651	intron	PLA2G5	0	0	12_EnhBiv	0	1	1	0	0	1
chr1	20478836	20479138	365526	365544	Intergenic	PLA2G2F	0	0	11_BivFlnk	1	0	0	0	1	1
chr1	20511868	20511971	366010	366014	promoter-TSS	UBXN10	1	0	2_TssAFlnk	1	1	1	0	1	0
chr1	20512310	20512440	366020	366027	promoter-TSS	UBXN10	1	1	2_TssAFlnk	1	1	1	0	1	0
chr1	20512449	20513182	366027	366073	intron	UBXN10	1	1	2_TssAFlnk	1	1	1	0	1	0
chr1	20521783	20521865	366173	366177	Intergenic	UBXN10	0	0	13_ReprPC	0	0	0	1	1	1
chr1	20539300	20539657	366399	366414	Intergenic	UBXN10	0	0	12_EnhBiv	0	0	1	0	1	1
chr1	20618052	20618540	367237	367258	intron	VWA5B1	1	0	12_EnhBiv	1	0	1	1	0	0
chr1	20686129	20686171	368242	368246	TTS	LOC339505	0	0	14_ReprPCWk	0	0	1	0	0	0
chr1	20688468	20688512	368282	368286	exon	LOC339505	0	0	13_ReprPC	0	0	0	0	0	1
chr1	20703397	20703675	368561	368568	intron	LOC339505	0	0	13_ReprPC	0	0	0	0	1	1
chr1	20756980	20757090	369094	369099	Intergenic	LOC339505	0	0	13_ReprPC	0	0	0	0	0	1
chr1	20802771	20803253	369639	369667	Intergenic	CAMK2N1	0	0	13_ReprPC	0	0	0	0	0	0
chr1	20810667	20813455	369763	370048	exon	CAMK2N1	1	1	10_TssBiv	1	0	1	1	1	0
chr1	20820275	20820673	370154	370165	Intergenic	CAMK2N1	0	0	12_EnhBiv	0	0	0	0	1	1
chr1	20834029	20834844	370363	370419	exon	MUL1	1	1	1_TssA	1	1	1	0	1	0
chr1	20878895	20879364	371030	371074	exon	FAM43B	1	1	12_EnhBiv	0	0	0	0	0	0
chr1	20901750	20901999	371513	371525	Intergenic	CDA	0	0	13_ReprPC	0	0	0	1	1	1
chr1	20916084	20916351	371735	371745	intron	CDA	1	0	13_ReprPC	0	0	0	0	0	0
chr1	20959812	20960812	372341	372437	exon	PINK1	1	1	1_TssA	1	1	1	0	1	1
chr1	20987148	20988493	372895	372974	exon	DDOST	1	1	1_TssA	1	1	1	0	1	1
chr1	21022940	21023584	373632	373673	intron	KIF17	0	1	11_BivFlnk	1	1	1	1	1	1
chr1	21044121	21044703	374160	374243	promoter-TSS	KIF17	1	1	12_EnhBiv	1	0	0	1	1	0
chr1	21058007	21058185	374561	374577	intron	SH2D5	1	1	11_BivFlnk	1	0	0	0	1	0
chr1	21058198	21059793	374577	374720	exon	SH2D5	1	1	11_BivFlnk	1	1	1	0	1	1
chr1	21111986	21114550	375343	375570	promoter-TSS	HP1BP3	1	1	1_TssA	1	1	1	0	1	0
chr1	21501819	21503702	379335	379481	exon	EIF4G3	1	1	2_TssAFlnk	1	1	1	0	1	0
chr1	21616381	21617242	381460	381552	promoter-TSS	ECE1	0	1	1_TssA	1	1	1	0	0	0
chr1	21619471	21619583	381579	381584	promoter-TSS	LOC100506801	1	0	2_TssAFlnk	1	1	1	0	1	0
chr1	21619913	21620193	381586	381594	exon	LOC100506801	1	0	2_TssAFlnk	1	1	1	0	1	0
chr1	21621131	21621227	381612	381616	intron	LOC100506801	0	0	2_TssAFlnk	1	1	1	0	1	0
chr1	21650936	21651558	382098	382111	intron	ECE1	0	0	7_Enh	1	1	1	0	1	0
chr1	21660813	21660960	382261	382267	intron	ECE1	0	0	2_TssAFlnk	1	1	1	0	1	0
chr1	21661004	21661158	382267	382273	intron	ECE1	0	0	2_TssAFlnk	1	1	1	0	1	0
chr1	21661325	21661495	382274	382281	intron	ECE1	0	0	2_TssAFlnk	1	1	1	0	1	1
chr1	21671190	21671509	382450	382473	intron	ECE1	1	1	2_TssAFlnk	1	1	1	0	1	0
chr1	21671570	21672819	382473	382599	promoter-TSS	ECE1	1	1	1_TssA	1	1	0	0	1	0
chr1	21695009	21695308	382957	382963	Intergenic	NBPF3	0	0	7_Enh	0	1	1	0	1	1
chr1	21766230	21767199	384220	384313	promoter-TSS	NBPF3	1	1	1_TssA	1	1	1	0	1	0
chr1	21767211	21767443	384313	384324	intron	NBPF3	1	1	2_TssAFlnk	1	1	1	0	1	0
chr1	21835396	21835921	385117	385166	promoter-TSS	ALPL	1	1	12_EnhBiv	1	0	1	1	1	1
chr1	21917181	21917388	386707	386715	Intergenic	RAP1GAP	0	0	13_ReprPC	0	0	0	0	0	0
chr1	21922183	21922211	386836	386840	TTS	RAP1GAP	0	0	13_ReprPC	0	0	0	0	0	1
chr1	21948821	21949263	387420	387490	intron	RAP1GAP	0	1	12_EnhBiv	0	0	0	1	1	0
chr1	21978053	21978750	387945	388039	promoter-TSS	RAP1GAP	0	1	12_EnhBiv	1	1	1	0	1	0
chr1	21985617	21986131	388140	388198	intron	RAP1GAP	0	1	12_EnhBiv	1	0	0	0	1	1
chr1	21995408	21996525	388354	388446	promoter-TSS	RAP1GAP	1	1	11_BivFlnk	1	0	0	0	1	1
chr1	22108284	22110290	389883	390029	intron	USP48	1	1	1_TssA	1	1	1	1	1	1
chr1	22140846	22141213	390569	390615	exon	LDLRAD2	0	1	11_BivFlnk	1	0	0	0	1	1
chr1	22263376	22264346	393306	393436	promoter-TSS	HSPG2	1	0	10_TssBiv	1	1	1	0	1	0
chr1	22290512	22290649	393839	393843	Intergenic	CELA3B	0	0	7_Enh	0	1	1	0	1	1
chr1	22351013	22351347	394864	394880	promoter-TSS	LINC00339	1	0	2_TssAFlnk	1	1	1	0	1	1
chr1	22351379	22351561	394880	394890	promoter-TSS	LINC00339	1	0	2_TssAFlnk	1	1	1	0	1	0
chr1	22351603	22352717	394890	394943	intron	LINC00339	1	1	1_TssA	1	1	1	0	1	0
chr1	22352744	22352894	394943	394953	intron	LINC00339	0	0	2_TssAFlnk	1	1	1	0	1	0
chr1	22378940	22380468	395363	395503	intron	CDC42	1	1	1_TssA	1	1	1	1	1	0
chr1	22431562	22431677	396096	396100	Intergenic	WNT4	0	0	7_Enh	1	1	1	0	1	0
chr1	22468584	22470252	396712	396924	exon	WNT4	1	1	14_ReprPCWk	1	0	0	0	1	1
chr1	22668568	22668874	399796	399816	Intergenic	ZBTB40	0	1	13_ReprPC	0	0	1	0	0	0
chr1	22743133	22743386	400851	400861	Intergenic	ZBTB40	0	0	12_EnhBiv	0	0	0	1	1	1
chr1	22778237	22779350	401288	401366	intron	ZBTB40	1	1	1_TssA	1	1	1	0	1	0
chr1	22968539	22968814	404383	404395	Intergenic	C1QC	0	0	12_EnhBiv	0	0	0	0	1	1
chr1	23036596	23038399	405321	405533	exon,promoter-TSS	EPHB2	1	1	14_ReprPCWk	1	0	0	0	1	0
chr1	23345495	23347011	409754	409882	exon,promoter-TSS	KDM1A	1	1	1_TssA	1	1	1	0	1	1
chr1	23494059	23495528	411294	411431	intron	LUZP1	1	0	1_TssA	1	1	1	0	1	0
chr1	23503954	23504540	411530	411583	Intergenic	LUZP1	0	1	11_BivFlnk	1	0	0	1	1	1
chr1	23511192	23511348	411689	411695	Intergenic	HTR1D	0	0	2_TssAFlnk	1	1	1	0	1	1
chr1	23543248	23544237	412124	412241	Intergenic	HTR1D	0	1	12_EnhBiv	1	0	1	0	1	1
chr1	23668310	23669495	413775	413788	intron	HNRNPR	0	0	1_TssA	1	1	1	0	0	0
chr1	23669653	23671668	413788	413944	intron	HNRNPR	1	1	1_TssA	1	1	1	0	1	1
chr1	23694411	23696308	414298	414425	promoter-TSS	ZNF436	1	1	1_TssA	1	1	1	0	1	1
chr1	23730434	23730782	414912	414925	intron	TCEA3	0	0	7_Enh	0	1	1	0	1	1
chr1	23748878	23749154	415152	415163	intron	TCEA3	0	0	11_BivFlnk	1	1	1	0	1	0
chr1	23750636	23751596	415207	415297	intron,promoter-TSS	TCEA3	1	1	10_TssBiv	1	1	1	0	1	0
chr1	23778597	23778907	415668	415674	intron	ASAP3	0	0	7_Enh	0	0	1	0	1	0
chr1	23809894	23811355	416086	416218	exon	ASAP3	1	1	10_TssBiv	1	1	1	0	1	1
chr1	23854832	23855150	416890	416898	intron	E2F2	0	0	2_TssAFlnk	1	1	1	0	1	0
chr1	23857012	23858089	416910	417018	exon	E2F2	1	1	2_TssAFlnk	1	0	1	0	1	1
chr1	23866315	23866686	417133	417146	Intergenic	E2F2	0	0	2_TssAFlnk	1	1	1	0	1	1
chr1	23880945	23881863	417409	417494	Intergenic	ID3	0	1	1_TssA	1	1	1	0	1	1
chr1	23884843	23885237	417533	417561	intron	ID3	0	1	11_BivFlnk	1	1	0	0	0	0
chr1	23885342	23886410	417561	417631	exon	ID3	1	1	11_BivFlnk	1	1	1	0	1	0
chr1	23894504	23895064	417771	417837	Intergenic	ID3	0	1	11_BivFlnk	1	1	1	0	1	0
chr1	23945942	23946444	418492	418543	Intergenic	MDS2	0	1	2_TssAFlnk	1	1	1	0	1	0
chr1	23961505	23961788	418768	418775	intron	MDS2	0	0	2_TssAFlnk	1	1	1	0	1	1
chr1	23963929	23964276	418819	418835	intron	MDS2	0	0	7_Enh	0	0	1	0	1	1
chr1	24018001	24018997	419661	419715	intron	RPL11	1	1	1_TssA	1	1	1	0	1	1
chr1	24069537	24071068	420451	420607	intron	TCEB3	1	1	1_TssA	1	1	1	0	1	0
chr1	24098747	24098942	420988	420996	exon	LOC100506963	0	0	5_TxWk	0	0	0	0	1	1
chr1	24104336	24105595	421072	421176	promoter-TSS	PITHD1	1	1	1_TssA	1	1	1	0	1	0
chr1	24117315	24118565	421350	421412	intron	LYPLA2	1	1	2_TssAFlnk	1	1	1	1	1	0
chr1	24126380	24127918	421570	421694	promoter-TSS	GALE	1	1	2_TssAFlnk	1	1	1	0	1	0
chr1	24151477	24152207	422019	422063	intron	HMGCL	1	0	1_TssA	1	1	1	0	1	0
chr1	24164881	24165259	422237	422259	Intergenic	HMGCL	0	0	2_TssAFlnk	1	1	1	1	1	0
chr1	24194209	24195111	422708	422799	exon	FUCA1	1	1	1_TssA	1	1	1	0	1	1
chr1	24235531	24235558	423457	423461	intron	CNR2	0	0	12_EnhBiv	1	0	1	0	1	0
chr1	24285538	24287495	424279	424406	promoter-TSS	PNRC2	1	1	1_TssA	1	1	1	0	1	1
chr1	24305498	24307154	424549	424652	intron	SRSF10	1	1	1_TssA	1	1	1	1	1	1
chr1	24397460	24397655	426004	426013	intron	MYOM3	0	0	12_EnhBiv	0	0	1	0	1	1
chr1	24477041	24477479	427298	427318	Intergenic	IL22RA1	0	0	11_BivFlnk	1	0	1	1	1	1
chr1	24513504	24514308	427801	427878	promoter-TSS	IFNLR1	1	1	1_TssA	1	1	1	0	1	0
chr1	24525787	24526122	428069	428077	promoter-TSS	LOC284632	1	0	7_Enh	0	0	1	0	1	1
chr1	24648213	24648247	429583	429587	intron	GRHL3	0	1	11_BivFlnk	1	0	1	0	1	0
chr1	24648278	24648351	429587	429594	intron	GRHL3	0	1	11_BivFlnk	1	0	1	0	1	0
chr1	24648370	24648643	429594	429625	intron	GRHL3	0	1	11_BivFlnk	0	0	0	0	1	0
chr1	24648678	24648957	429625	429652	promoter-TSS	GRHL3	0	1	11_BivFlnk	1	1	1	0	1	0
chr1	24648976	24649105	429652	429665	promoter-TSS	GRHL3	0	1	12_EnhBiv	1	1	1	0	1	0
chr1	24717825	24718043	430621	430630	intron	STPG1	0	0	7_Enh	1	1	1	0	1	1
chr1	24739736	24740398	430791	430837	intron	STPG1	0	1	2_TssAFlnk	1	1	1	0	1	0
chr1	24741850	24742922	430895	430947	promoter-TSS	STPG1	1	1	1_TssA	1	1	1	0	1	1
chr1	24742956	24743152	430947	430957	intron	NIPAL3	1	1	2_TssAFlnk	1	1	1	0	0	0
chr1	24827841	24827964	431979	431983	promoter-TSS	RCAN3	1	0	2_TssAFlnk	1	1	1	1	0	0
chr1	24828397	24828608	431991	431999	promoter-TSS	RCAN3	1	0	2_TssAFlnk	1	1	1	0	1	0
chr1	24828625	24829956	431999	432131	promoter-TSS	RCAN3	1	1	1_TssA	1	1	1	1	1	0
chr1	24861602	24861627	432562	432566	exon	RCAN3	0	0	3_TxFlnk	1	1	1	0	1	0
chr1	24861708	24861786	432567	432575	exon	RCAN3	0	1	3_TxFlnk	1	1	1	0	1	0
chr1	24861790	24861920	432575	432585	exon	RCAN3	0	1	3_TxFlnk	1	1	1	0	1	0
chr1	24863056	24863247	432596	432602	exon	RCAN3	0	0	6_EnhG	1	1	1	1	1	0
chr1	24913735	24913953	433393	433398	intron	NCMAP	0	0	7_Enh	0	1	1	0	1	1
chr1	24968352	24968626	434134	434151	Intergenic	SRRM1	1	0	2_TssAFlnk	1	1	1	0	0	0
chr1	24968682	24970894	434151	434329	intron,promoter-TSS	SRRM1	1	1	1_TssA	1	1	1	1	1	1
chr1	25071173	25072699	435882	436037	exon	CLIC4	1	1	1_TssA	1	1	1	0	1	1
chr1	25174407	25175282	437346	437429	Intergenic	RUNX3	0	1	2_TssAFlnk	1	1	1	0	1	1
chr1	25175286	25175497	437429	437439	Intergenic	RUNX3	0	1	2_TssAFlnk	1	1	1	0	1	0
chr1	25251730	25251857	438690	438695	intron	RUNX3	0	0	3_TxFlnk	1	1	1	1	1	0
chr1	25254598	25255192	438754	438770	intron	RUNX3	0	0	1_TssA	1	1	1	0	0	0
chr1	25255226	25255933	438770	438824	intron	RUNX3	0	1	1_TssA	1	1	0	0	1	0
chr1	25255948	25257297	438824	439004	exon	RUNX3	0	1	5_TxWk	1	1	1	0	1	1
chr1	25258739	25259055	439117	439152	intron	RUNX3	0	1	7_Enh	1	1	1	0	1	1
chr1	25291486	25291893	439685	439702	promoter-TSS	RUNX3	1	0	2_TssAFlnk	1	1	1	1	1	0
chr1	25319616	25319675	440090	440094	Intergenic	RUNX3	0	0	2_TssAFlnk	1	1	1	0	1	0
chr1	25348828	25349007	440560	440568	Intergenic	RUNX3	0	0	2_TssAFlnk	1	1	1	0	1	0
chr1	25349023	25349242	440568	440573	Intergenic	RUNX3	0	0	2_TssAFlnk	1	1	1	0	1	0
chr1	25349498	25349682	440576	440582	Intergenic	RUNX3	0	0	2_TssAFlnk	1	1	1	0	1	0
chr1	25428096	25428288	441644	441651	Intergenic	SYF2	0	0	7_Enh	1	1	1	0	1	1
chr1	25558507	25559744	443436	443501	promoter-TSS	SYF2	1	1	2_TssAFlnk	0	0	0	0	1	0
chr1	25566206	25566754	443611	443651	Intergenic	SYF2	0	1	2_TssAFlnk	1	1	1	0	1	1
chr1	25572636	25574639	443728	443901	intron	C1orf63	1	1	1_TssA	1	1	1	1	1	1
chr1	25592964	25594728	444167	444271	Intergenic	RHD	0	1	1_TssA	1	1	1	0	1	0
chr1	25663114	25666077	445182	445352	promoter-TSS	TMEM50A	1	1	1_TssA	1	1	1	0	1	1
chr1	25756378	25758377	446494	446692	promoter-TSS	TMEM57	1	1	1_TssA	1	1	1	0	1	0
chr1	25869900	25870829	447966	448074	intron	LDLRAP1	1	1	1_TssA	1	1	0	0	1	0
chr1	25875954	25876233	448139	448148	intron	LDLRAP1	0	0	2_TssAFlnk	1	1	1	1	1	0
chr1	25935134	25935351	449173	449181	Intergenic	MAN1C1	0	0	7_Enh	1	0	1	0	1	1
chr1	25942594	25944330	449247	449478	promoter-TSS	MAN1C1	1	1	1_TssA	1	1	1	0	1	1
chr1	25969279	25969512	449748	449753	intron	MAN1C1	0	0	2_TssAFlnk	1	1	1	0	1	0
chr1	25969530	25969635	449753	449757	intron	MAN1C1	0	0	2_TssAFlnk	1	1	1	0	1	0
chr1	26038132	26038278	450679	450688	intron	MAN1C1	0	0	7_Enh	1	1	1	0	1	0
chr1	26101657	26101786	451631	451638	intron	MAN1C1	0	0	2_TssAFlnk	1	1	1	0	1	0
chr1	26123439	26123750	451991	452009	Intergenic	SEPN1	0	0	7_Enh	1	1	1	1	1	1
chr1	26126385	26127186	452048	452141	promoter-TSS	SEPN1	1	0	1_TssA	1	1	1	0	1	0
chr1	26137438	26137672	452334	452345	intron	SEPN1	0	0	6_EnhG	0	0	1	0	1	1
chr1	26146123	26147460	452492	452620	promoter-TSS	MTFR1L	1	1	1_TssA	1	1	1	0	1	0
chr1	26185596	26186348	453032	453103	promoter-TSS	AUNIP	1	1	1_TssA	1	1	1	0	1	0
chr1	26186355	26186474	453103	453107	promoter-TSS	AUNIP	1	1	2_TssAFlnk	1	1	1	0	1	0
chr1	26201570	26202516	453346	453439	Intergenic	PAQR7	0	1	1_TssA	1	1	1	0	1	1
chr1	26221884	26222108	453738	453745	intron	STMN1	0	0	7_Enh	0	1	1	0	1	1
chr1	26231321	26231456	453837	453842	intron	STMN1	0	0	5_TxWk	1	1	1	1	0	1
chr1	26231540	26233228	453842	453983	TTS	MIR3917	1	1	1_TssA	1	1	1	1	1	1
chr1	26244566	26244722	454154	454158	Intergenic	MIR3917	0	0	7_Enh	1	1	1	0	1	0
chr1	26249052	26249787	454232	454293	Intergenic	MIR3917	0	1	11_BivFlnk	1	1	1	0	1	0
chr1	26317337	26317608	455119	455126	exon,intron	PAFAH2	0	0	2_TssAFlnk	1	1	1	0	1	0
chr1	26324188	26325178	455218	455268	intron	PAFAH2	1	1	1_TssA	1	1	1	0	1	1
chr1	26361594	26362812	455785	455876	exon	EXTL1	0	1	1_TssA	1	1	1	0	1	1
chr1	26372102	26372975	456026	456124	promoter-TSS	SLC30A2	1	1	12_EnhBiv	0	0	0	0	1	0
chr1	26437214	26439132	456991	457183	promoter-TSS	PDIK1L	1	1	1_TssA	1	1	1	0	1	1
chr1	26471680	26471849	457590	457598	Intergenic	FAM110D	0	0	12_EnhBiv	0	0	1	0	1	1
chr1	26488129	26488872	457852	457940	exon	FAM110D	0	1	12_EnhBiv	1	0	1	0	1	1
chr1	26490687	26491103	458021	458075	Intergenic	FAM110D	0	1	12_EnhBiv	1	0	0	0	1	1
chr1	26496180	26496824	458150	458224	exon	ZNF593	1	1	1_TssA	1	1	1	0	1	1
chr1	26560303	26561475	459296	459395	intron	CEP85	1	1	1_TssA	1	1	1	0	1	1
chr1	26561517	26561714	459395	459403	intron	CEP85	1	0	2_TssAFlnk	1	1	1	0	0	1
chr1	26606222	26607054	459958	460033	exon	SH3BGRL3	1	1	1_TssA	1	1	1	0	1	1
chr1	26611241	26611493	460113	460125	intron	UBXN11	0	0	2_TssAFlnk	1	1	1	1	1	0
chr1	26613811	26614242	460166	460172	intron	UBXN11	0	0	2_TssAFlnk	1	1	1	0	1	0
chr1	26615623	26615806	460187	460193	intron	UBXN11	0	0	7_Enh	1	1	1	0	1	0
chr1	26616293	26616482	460201	460208	intron	UBXN11	0	0	7_Enh	1	1	1	0	1	0
chr1	26632539	26633535	460476	460526	intron	UBXN11	0	1	2_TssAFlnk	1	1	1	1	1	0
chr1	26644515	26645094	460692	460701	promoter-TSS	UBXN11	1	0	1_TssA	1	1	1	0	1	0
chr1	26645487	26645538	460704	460708	promoter-TSS	UBXN11	1	0	1_TssA	1	1	0	0	0	0
chr1	26645823	26645933	460724	460731	intron	CD52	0	0	1_TssA	1	1	0	0	0	0
chr1	26647932	26648328	460761	460772	TTS	AIM1L	0	0	3_TxFlnk	1	1	1	0	1	1
chr1	26662486	26663392	460993	461068	intron	AIM1L	0	1	2_TssAFlnk	1	0	1	0	1	0
chr1	26686556	26687123	461457	461506	Intergenic	AIM1L	0	1	11_BivFlnk	1	0	1	1	1	0
chr1	26690442	26690579	461576	461589	intron	ZNF683	0	0	7_Enh	0	0	1	0	1	1
chr1	26735079	26735551	462197	462212	Intergenic	LIN28A	0	0	12_EnhBiv	1	0	1	1	1	0
chr1	26758348	26759225	462595	462649	promoter-TSS	DHDDS	1	1	2_TssAFlnk	1	1	1	1	1	0
chr1	26798222	26799880	463129	463302	exon	HMGN2	1	1	1_TssA	1	1	1	0	1	0
chr1	26826639	26827302	463679	463745	Intergenic	HMGN2	0	1	1_TssA	1	1	0	0	1	1
chr1	26827314	26828232	463746	463810	Intergenic	RPS6KA1	0	1	1_TssA	1	1	1	0	1	0
chr1	26855926	26856802	464276	464380	exon	RPS6KA1	1	1	1_TssA	1	1	1	0	1	0
chr1	26868603	26869005	464540	464551	intron	RPS6KA1	0	0	2_TssAFlnk	1	1	1	0	1	1
chr1	26872295	26872539	464598	464612	promoter-TSS	RPS6KA1	0	0	2_TssAFlnk	1	1	1	0	1	0
chr1	26946384	26948272	465678	465823	Intergenic	MIR1976	0	1	1_TssA	1	1	1	1	1	1
chr1	27018729	27020182	466906	466972	Intergenic	ARID1A	0	0	2_TssAFlnk	1	1	1	0	1	1
chr1	27021676	27024896	466983	467282	exon,promoter-TSS	ARID1A	1	1	1_TssA	1	1	1	0	1	0
chr1	27113321	27113723	468294	468302	promoter-TSS	PIGV	1	0	2_TssAFlnk	1	1	1	0	1	0
chr1	27113738	27115927	468302	468408	exon,promoter-TSS	PIGV	1	1	2_TssAFlnk	1	1	1	0	1	1
chr1	27152775	27153855	469170	469292	exon	ZDHHC18	1	1	1_TssA	1	1	1	0	1	1
chr1	27160191	27160337	469364	469369	intron	ZDHHC18	0	0	6_EnhG	1	1	1	0	1	1
chr1	27190973	27192101	469852	469939	TTS	SFN	0	1	2_TssAFlnk	1	1	1	0	1	0
chr1	27192180	27192361	469939	469953	Intergenic,TTS	SFN	0	0	2_TssAFlnk	1	1	0	0	0	0
chr1	27192416	27192495	469954	469960	Intergenic	SFN	0	0	2_TssAFlnk	1	1	0	0	0	0
chr1	27216224	27217160	470363	470455	TTS	GPATCH3	1	1	1_TssA	1	1	1	0	1	0
chr1	27226449	27227274	470596	470647	promoter-TSS	GPATCH3	1	1	1_TssA	1	1	1	0	1	0
chr1	27247926	27248874	470947	471033	exon	NUDC	1	1	2_TssAFlnk	1	1	1	0	1	0
chr1	27286198	27287065	471668	471753	intron	C1orf172	1	1	11_BivFlnk	1	0	1	0	1	1
chr1	27319743	27321198	472258	472414	exon	TRNP1	1	1	11_BivFlnk	1	0	1	0	1	0
chr1	27324030	27324472	472455	472466	intron	TRNP1	0	0	12_EnhBiv	1	0	1	0	1	1
chr1	27371160	27371398	473382	473390	Intergenic	FAM46B	0	0	11_BivFlnk	1	1	1	0	1	1
chr1	27372442	27372680	473407	473416	Intergenic	FAM46B	0	0	12_EnhBiv	0	1	1	0	1	1
chr1	27424030	27424243	474344	474349	Intergenic	SLC9A1	0	0	5_TxWk	0	0	0	0	1	1
chr1	27463566	27463746	474984	474989	intron	SLC9A1	0	0	2_TssAFlnk	1	1	1	0	1	0
chr1	27481275	27482044	475196	475250	promoter-TSS	SLC9A1	1	1	1_TssA	1	1	1	0	1	1
chr1	27560706	27562473	476485	476607	intron	WDTC1	1	1	1_TssA	1	1	1	1	1	0
chr1	27611202	27611444	477162	477167	intron	WDTC1	0	0	4_Tx	0	1	1	0	1	1
chr1	27648255	27649584	477712	477789	intron	TMEM222	1	1	1_TssA	1	1	1	0	1	0
chr1	27668325	27668817	478124	478143	promoter-TSS	SYTL1	1	0	2_TssAFlnk	1	1	1	0	1	0
chr1	27668921	27669133	478143	478149	intron	SYTL1	1	0	2_TssAFlnk	1	1	0	0	1	0
chr1	27669245	27669394	478149	478158	intron	SYTL1	1	0	1_TssA	1	1	0	0	1	0
chr1	27669462	27669521	478158	478162	intron	SYTL1	1	0	1_TssA	1	1	0	0	1	0
chr1	27669560	27669712	478162	478171	intron	SYTL1	0	0	1_TssA	1	1	0	0	1	0
chr1	27669729	27670330	478171	478184	intron	SYTL1	0	0	1_TssA	1	1	1	0	1	0
chr1	27683991	27684028	478638	478642	exon	MAP3K6	0	0	2_TssAFlnk	1	1	1	0	1	0
chr1	27684060	27684285	478642	478656	intron	MAP3K6	0	0	2_TssAFlnk	1	1	1	1	1	1
chr1	27686892	27686951	478713	478718	intron	MAP3K6	0	0	2_TssAFlnk	1	0	1	0	1	0
chr1	27691978	27693389	478888	479007	intron	MAP3K6	1	1	2_TssAFlnk	1	1	1	0	1	1
chr1	27718785	27719407	479451	479522	promoter-TSS	GPR3	1	1	11_BivFlnk	1	1	1	0	1	1
chr1	27721889	27722247	479576	479586	exon	GPR3	0	0	7_Enh	1	1	1	0	1	1
chr1	27815697	27817170	480850	480933	intron	WASF2	1	1	1_TssA	1	1	1	1	1	0
chr1	27847994	27848263	481482	481497	Intergenic	WASF2	0	0	2_TssAFlnk	1	1	1	0	1	0
chr1	27894928	27895467	482563	482621	intron	AHDC1	0	1	2_TssAFlnk	1	1	1	0	1	1
chr1	27928885	27931098	483179	483352	exon	AHDC1	1	1	2_TssAFlnk	1	1	1	0	1	1
chr1	27932966	27933191	483385	483392	Intergenic	AHDC1	0	0	7_Enh	1	1	1	1	0	1
chr1	27944841	27945185	483603	483610	intron	FGR	0	0	7_Enh	1	1	1	0	1	0
chr1	27958993	27959108	483784	483788	intron	FGR	0	0	7_Enh	1	1	1	1	1	0
chr1	27960586	27961083	483808	483868	intron	FGR	1	1	1_TssA	1	1	1	0	1	0
chr1	27986178	27986237	484270	484274	Intergenic	IFI6	0	0	2_TssAFlnk	1	1	1	0	1	0
chr1	27986288	27986808	484274	484343	Intergenic	IFI6	0	1	2_TssAFlnk	1	1	1	0	1	0
chr1	27989724	27990187	484382	484391	Intergenic	IFI6	0	0	7_Enh	1	1	1	0	1	1
chr1	27995745	27996107	484522	484548	intron	IFI6	0	0	2_TssAFlnk	1	1	1	0	1	1
chr1	27998666	27998989	484576	484586	promoter-TSS	IFI6	1	0	2_TssAFlnk	1	1	1	0	1	1
chr1	28052045	28053243	485172	485285	exon	FAM76A	1	1	1_TssA	1	1	1	0	1	1
chr1	28099332	28100479	485818	485882	exon	STX12	1	1	1_TssA	1	1	1	0	1	0
chr1	28156880	28157888	486525	486597	promoter-TSS	PPP1R8	1	1	1_TssA	1	1	0	0	1	0
chr1	28195564	28195627	487336	487340	Intergenic	THEMIS2	0	0	2_TssAFlnk	1	1	1	0	1	0
chr1	28195685	28195790	487340	487344	Intergenic	THEMIS2	0	0	2_TssAFlnk	1	1	1	0	1	0
chr1	28198825	28199526	487397	487463	exon	THEMIS2	1	1	1_TssA	1	1	1	0	1	0
chr1	28199558	28199764	487463	487473	intron	THEMIS2	1	0	2_TssAFlnk	1	1	1	0	1	1
chr1	28240465	28241426	488143	488217	exon,intron	RPA2	1	1	1_TssA	1	1	1	1	1	0
chr1	28241448	28241535	488217	488226	promoter-TSS	RPA2	1	1	11_BivFlnk	1	1	1	0	1	0
chr1	28285949	28286923	488879	488969	promoter-TSS	XKR8	1	1	2_TssAFlnk	1	1	1	0	1	1
chr1	28318922	28319048	489346	489350	intron	EYA3	0	0	7_Enh	1	1	1	0	1	0
chr1	28414367	28415626	490194	490254	intron	EYA3	1	1	2_TssAFlnk	1	1	1	0	1	1
chr1	28495791	28495979	491410	491415	intron	PTAFR	0	0	7_Enh	1	0	1	0	1	0
chr1	28558972	28559671	492324	492367	intron	DNAJC8	1	1	1_TssA	1	1	1	0	1	0
chr1	28562181	28563350	492445	492523	exon	ATPIF1	1	1	1_TssA	0	0	0	0	1	0
chr1	28573040	28573534	492659	492680	Intergenic	ATPIF1	0	0	1_TssA	1	1	1	0	1	0
chr1	28573555	28574090	492680	492714	Intergenic	ATPIF1	0	1	1_TssA	1	1	1	0	1	0
chr1	28575067	28575480	492728	492737	Intergenic	SESN2	0	0	2_TssAFlnk	1	1	1	0	1	1
chr1	28585702	28587062	492911	493040	exon	SESN2	1	1	1_TssA	1	1	1	0	1	0
chr1	28655348	28655987	494133	494175	exon	MED18	1	1	1_TssA	1	1	1	1	1	0
chr1	28656017	28656190	494175	494187	intron	MED18	1	0	2_TssAFlnk	1	1	1	0	1	0
chr1	28696042	28697169	494909	494989	intron	PHACTR4	1	1	2_TssAFlnk	1	1	1	1	1	1
chr1	28831992	28833200	496736	496801	intron,promoter-TSS	RCC1	1	0	1_TssA	1	1	1	1	1	0
chr1	28833282	28834003	496801	496831	intron	SNHG3	1	0	2_TssAFlnk	1	1	0	0	0	0
chr1	28834010	28834199	496831	496836	intron	SNHG3	0	0	2_TssAFlnk	1	1	1	0	0	0
chr1	28844357	28845512	497002	497114	intron	RCC1	0	1	2_TssAFlnk	1	1	1	0	1	1
chr1	28879039	28880318	497837	497923	intron	TRNAU1AP	1	1	2_TssAFlnk	1	1	1	1	1	0
chr1	28907315	28907805	498428	498445	promoter-TSS	SNORA16A	1	0	2_TssAFlnk	1	1	1	0	1	1
chr1	28907833	28908959	498445	498537	promoter-TSS	SNORA16A	1	1	1_TssA	1	1	1	0	1	1
chr1	28909005	28909633	498537	498565	promoter-TSS	SNHG12	1	0	2_TssAFlnk	1	1	1	0	0	0
chr1	28968760	28970391	499629	499709	promoter-TSS	TAF12	1	1	1_TssA	1	1	1	0	1	1
chr1	28970419	28970550	499709	499721	promoter-TSS	TAF12	1	0	2_TssAFlnk	1	1	1	0	0	0
chr1	28974334	28974365	499799	499803	promoter-TSS	RNU11	1	0	7_Enh	1	1	1	0	0	0
chr1	28974614	28975629	499808	499847	promoter-TSS	RNU11	1	0	1_TssA	1	1	1	0	1	1
chr1	28995064	28996177	500239	500354	intron	GMEB1	1	0	1_TssA	1	1	1	0	1	1
chr1	29062924	29064610	501593	501742	intron	YTHDF2	1	1	1_TssA	1	1	1	0	1	1
chr1	29101688	29101991	502260	502283	Intergenic	OPRD1	0	1	2_TssAFlnk	1	1	1	0	1	0
chr1	29111481	29112137	502480	502501	Intergenic	OPRD1	0	0	15_Quies	1	1	1	0	1	1
chr1	29138502	29139182	502866	502970	exon	OPRD1	1	1	13_ReprPC	0	0	0	0	0	0
chr1	29203776	29204046	504069	504078	Intergenic	EPB41	0	0	12_EnhBiv	0	0	0	0	1	1
chr1	29208642	29208873	504168	504175	Intergenic	EPB41	0	0	7_Enh	0	1	1	0	1	1
chr1	29213334	29214430	504239	504325	intron	EPB41	1	1	1_TssA	1	1	1	1	1	0
chr1	29240705	29241695	504677	504788	intron	EPB41	0	1	1_TssA	1	1	1	1	1	0
chr1	29241725	29241922	504788	504801	intron	EPB41	0	1	1_TssA	1	1	0	1	1	0
chr1	29241949	29242065	504801	504805	intron	EPB41	0	1	1_TssA	1	1	0	0	1	0
chr1	29447852	29447923	507138	507149	exon	TMEM200B	0	1	12_EnhBiv	0	0	0	0	1	1
chr1	29447959	29448083	507150	507170	exon	TMEM200B	0	1	12_EnhBiv	0	0	0	0	1	1
chr1	29448087	29448365	507170	507214	exon,intron	TMEM200B	0	1	12_EnhBiv	0	0	0	0	1	0
chr1	29448394	29448924	507214	507275	intron	TMEM200B	0	1	11_BivFlnk	1	0	0	0	1	0
chr1	29449832	29450237	507356	507390	intron,promoter-TSS	TMEM200B	1	1	11_BivFlnk	1	0	0	1	1	0
chr1	29450248	29451601	507390	507524	promoter-TSS	TMEM200B	1	1	11_BivFlnk	1	0	0	0	1	0
chr1	29507084	29508889	508526	508665	intron	SRSF4	1	1	1_TssA	1	1	1	0	1	1
chr1	29557059	29557675	509378	509428	promoter-TSS	MECR	1	1	1_TssA	1	1	1	0	1	1
chr1	29562746	29564646	509490	509714	intron	PTPRU	1	1	11_BivFlnk	1	1	1	1	1	1
chr1	29564656	29565057	509714	509762	intron	PTPRU	0	1	12_EnhBiv	1	0	1	1	1	0
chr1	29585902	29586282	510028	510056	intron	PTPRU	0	1	11_BivFlnk	0	0	0	0	1	0
chr1	29586283	29586758	510056	510109	exon	PTPRU	0	1	11_BivFlnk	1	0	1	0	1	0
chr1	30265829	30266207	515726	515735	Intergenic	PTPRU	0	0	13_ReprPC	0	0	0	0	0	1
chr1	30558841	30559148	518562	518586	Intergenic	MATN1-AS1	0	0	13_ReprPC	0	0	0	0	0	1
chr1	30853335	30853548	521662	521667	Intergenic	MATN1-AS1	0	0	14_ReprPCWk	0	0	1	0	1	1
chr1	31190863	31192412	525066	525194	promoter-TSS	MATN1-AS1	1	1	2_TssAFlnk	1	1	1	0	1	1
chr1	31222636	31222750	525664	525670	intron	LAPTM5	0	0	2_TssAFlnk	1	1	1	0	1	0
chr1	31222823	31222918	525671	525676	intron	LAPTM5	0	0	2_TssAFlnk	1	1	1	1	1	0
chr1	31223718	31223872	525689	525693	intron	LAPTM5	0	0	2_TssAFlnk	1	1	1	0	0	0
chr1	31226532	31226866	525734	525746	intron	LAPTM5	0	0	2_TssAFlnk	1	1	1	0	1	0
chr1	31229122	31229256	525774	525778	intron	LAPTM5	0	0	2_TssAFlnk	1	1	0	0	1	0
chr1	31229451	31229664	525778	525783	intron	LAPTM5	0	0	2_TssAFlnk	1	1	0	0	1	0
chr1	31229781	31229973	525783	525788	intron	LAPTM5	1	0	1_TssA	1	1	0	0	1	0
chr1	31230028	31230249	525788	525798	intron	LAPTM5	1	0	1_TssA	1	1	1	0	1	0
chr1	31230303	31230602	525798	525812	intron	LAPTM5	1	0	1_TssA	1	1	1	0	1	0
chr1	31232769	31232891	525827	525834	Intergenic	LAPTM5	0	0	2_TssAFlnk	1	1	1	0	1	0
chr1	31252564	31252759	526176	526183	Intergenic	LAPTM5	0	0	7_Enh	1	0	1	0	1	1
chr1	31255195	31255519	526215	526230	Intergenic	LAPTM5	0	0	7_Enh	1	0	1	0	1	1
chr1	31274620	31274912	526543	526561	Intergenic	LAPTM5	0	0	12_EnhBiv	0	0	1	0	1	1
chr1	31296853	31297599	526898	526943	Intergenic	LAPTM5	0	0	11_BivFlnk	1	0	1	1	1	0
chr1	31380974	31381966	528101	528248	promoter-TSS	SDC3	1	1	13_ReprPC	1	0	0	0	1	0
chr1	31536600	31538946	529964	530064	intron	PUM1	1	1	1_TssA	1	1	1	1	1	0
chr1	31627645	31628652	531462	531555	Intergenic	NKAIN1	0	1	1_TssA	1	1	1	1	1	1
chr1	31635577	31635814	531676	531687	Intergenic	NKAIN1	0	0	12_EnhBiv	1	0	1	1	1	1
chr1	31655119	31655559	532073	532094	intron	NKAIN1	0	0	12_EnhBiv	0	0	0	0	1	1
chr1	31711951	31712934	532933	533050	exon	NKAIN1	1	1	13_ReprPC	0	0	1	1	0	0
chr1	31714317	31714511	533072	533078	Intergenic	NKAIN1	0	0	13_ReprPC	0	0	0	0	0	0
chr1	31769072	31770605	533686	533766	promoter-TSS	SNRNP40	1	1	1_TssA	0	0	0	0	1	1
chr1	31846127	31846800	534411	534442	promoter-TSS	FABP3	1	0	11_BivFlnk	1	1	1	0	1	1
chr1	31867461	31867888	534653	534686	Intergenic	SERINC2	0	0	11_BivFlnk	1	1	1	1	1	1
chr1	31885795	31886966	534914	535038	intron	SERINC2	0	1	11_BivFlnk	1	0	1	1	1	0
chr1	32014529	32015028	536441	536455	Intergenic	LOC284551	0	0	12_EnhBiv	1	1	1	1	1	1
chr1	32083171	32084001	537427	537503	intron	HCRTR1	1	1	11_BivFlnk	1	0	0	1	1	1
chr1	32109798	32111169	537849	537933	promoter-TSS	PEF1	1	1	1_TssA	1	1	1	1	1	0
chr1	32170800	32171093	538908	538921	Intergenic,promoter-TSS	COL16A1	0	0	12_EnhBiv	0	0	1	0	1	1
chr1	32173419	32173565	538956	538960	Intergenic	COL16A1	0	0	12_EnhBiv	0	0	1	0	0	1
chr1	32180114	32180509	539043	539075	Intergenic	COL16A1	0	1	11_BivFlnk	1	0	1	1	1	1
chr1	32226119	32226863	539943	540005	intron	BAI2	0	1	11_BivFlnk	1	0	1	0	1	0
chr1	32228277	32230252	540020	540227	intron,promoter-TSS	BAI2	1	1	11_BivFlnk	1	0	1	0	1	1
chr1	32237537	32237614	540316	540323	Intergenic	BAI2	0	0	12_EnhBiv	1	0	1	0	1	0
chr1	32237616	32237696	540323	540340	Intergenic	BAI2	0	0	11_BivFlnk	1	0	1	0	1	0
chr1	32237737	32238038	540340	540371	Intergenic	BAI2	0	1	11_BivFlnk	1	1	1	0	1	0
chr1	32238039	32238526	540371	540413	Intergenic	BAI2	0	1	11_BivFlnk	1	1	1	1	1	0
chr1	32253906	32255159	540633	540708	Intergenic	BAI2	0	1	2_TssAFlnk	1	1	1	0	1	1
chr1	32292618	32293057	541221	541228	Intergenic	SPOCD1	0	0	2_TssAFlnk	1	1	1	0	1	0
chr1	32314242	32314284	541533	541537	Intergenic	SPOCD1	0	0	2_TssAFlnk	1	1	1	0	1	0
chr1	32354974	32355094	542085	542090	Intergenic	PTP4A2	0	0	7_Enh	1	1	1	0	1	0
chr1	32402503	32404438	542621	542781	exon,intron,promoter-TSS	PTP4A2	1	1	1_TssA	1	1	1	0	1	1
chr1	32409836	32409899	542884	542889	Intergenic	PTP4A2	0	0	2_TssAFlnk	1	1	1	0	1	0
chr1	32410037	32410221	542892	542903	Intergenic	PTP4A2	0	1	2_TssAFlnk	1	1	1	0	1	0
chr1	32410250	32410576	542903	542931	Intergenic	PTP4A2	0	1	2_TssAFlnk	1	1	1	0	1	0
chr1	32478846	32480926	543905	544077	exon	KHDRBS1	1	1	1_TssA	1	1	1	1	1	0
chr1	32532296	32532463	544762	544766	Intergenic	TMEM39B	0	0	7_Enh	0	0	1	0	1	0
chr1	32537953	32539147	544864	544954	promoter-TSS	TMEM39B	1	1	1_TssA	1	1	1	0	1	1
chr1	32573232	32574502	545522	545586	intron	KPNA6	1	1	1_TssA	1	1	1	0	1	0
chr1	32644939	32644979	546432	546436	promoter-TSS	TXLNA	1	0	2_TssAFlnk	1	1	1	0	1	0
chr1	32645060	32646207	546437	546539	intron	TXLNA	1	1	1_TssA	1	1	1	0	1	0
chr1	32665870	32666956	546802	546852	intron	CCDC28B	1	1	2_TssAFlnk	1	1	1	0	1	1
chr1	32667003	32667247	546852	546860	intron	CCDC28B	1	0	2_TssAFlnk	1	1	1	0	1	0
chr1	32671052	32671783	546929	546992	TTS	CCDC28B	1	1	2_TssAFlnk	1	1	1	0	1	0
chr1	32687631	32688514	547208	547262	promoter-TSS	TMEM234	1	1	2_TssAFlnk	1	1	1	0	1	0
chr1	32705857	32707167	547553	547661	intron	MTMR9LP	1	1	2_TssAFlnk	1	1	1	0	1	1
chr1	32713899	32714139	547783	547801	exon	FAM167B	0	1	2_TssAFlnk	1	1	1	0	1	1
chr1	32714146	32714476	547801	547813	exon	FAM167B	0	1	2_TssAFlnk	1	1	1	0	1	0
chr1	32716773	32716890	547852	547862	promoter-TSS	LCK	1	0	2_TssAFlnk	1	1	0	0	1	0
chr1	32716981	32717213	547863	547875	intron	LCK	1	0	2_TssAFlnk	1	1	0	0	1	0
chr1	32717401	32717792	547876	547882	intron	LCK	1	0	1_TssA	1	1	0	0	0	0
chr1	32718447	32718738	547889	547895	intron	LCK	0	0	1_TssA	1	1	1	0	0	0
chr1	32718801	32719173	547896	547910	intron	LCK	0	0	2_TssAFlnk	1	1	0	0	0	0
chr1	32729496	32729616	548061	548065	intron	LCK	0	0	6_EnhG	1	1	1	1	1	0
chr1	32757367	32758404	548530	548609	intron	HDAC1	1	1	1_TssA	1	1	1	1	1	0
chr1	32758415	32758493	548609	548613	intron	HDAC1	1	0	2_TssAFlnk	1	1	1	1	0	0
chr1	32800686	32802092	549229	549392	intron	MARCKSL1	1	1	1_TssA	1	1	1	0	1	1
chr1	32859513	32860945	550402	550477	promoter-TSS	BSDC1	1	1	1_TssA	1	1	1	1	1	0
chr1	32866635	32866726	550535	550540	Intergenic	BSDC1	0	0	7_Enh	0	0	0	0	1	1
chr1	32965863	32966688	551871	551972	Intergenic	ZBTB8B	0	1	13_ReprPC	1	0	0	0	1	1
chr1	32986209	32986367	552255	552267	Intergenic	ZBTB8A	0	0	11_BivFlnk	1	0	1	0	1	1
chr1	33004672	33005779	552532	552654	intron	ZBTB8A	1	1	11_BivFlnk	1	1	1	1	1	0
chr1	33077817	33078090	553696	553719	Intergenic	ZBTB8OS	0	0	11_BivFlnk	1	0	1	0	1	1
chr1	33115629	33117469	554276	554409	promoter-TSS	RBBP4	1	1	1_TssA	1	1	1	1	1	0
chr1	33117475	33117683	554409	554417	promoter-TSS	RBBP4	1	0	2_TssAFlnk	1	1	1	0	0	0
chr1	33177824	33178140	555437	555468	Intergenic	SYNC	0	0	12_EnhBiv	1	1	0	0	1	1
chr1	33206958	33207874	556023	556140	promoter-TSS	KIAA1522	1	1	13_ReprPC	1	0	0	0	1	1
chr1	33219269	33219946	556315	556382	intron	KIAA1522	0	1	1_TssA	1	1	1	0	1	0
chr1	33219957	33220226	556382	556399	intron	KIAA1522	0	1	2_TssAFlnk	1	1	1	0	1	0
chr1	33266766	33267056	557146	557153	intron	YARS	0	0	7_Enh	1	1	1	0	1	0
chr1	33281930	33282081	557449	557453	intron	YARS	1	0	1_TssA	1	0	1	0	0	0
chr1	33282284	33284105	557453	557571	promoter-TSS	S100PBP	1	1	1_TssA	1	1	1	0	1	1
chr1	33336147	33336834	558170	558265	promoter-TSS	FNDC5	0	0	12_EnhBiv	1	0	1	0	1	0
chr1	33358627	33359269	558703	558769	intron	HPCA	0	1	11_BivFlnk	1	0	0	0	1	1
chr1	33366412	33367322	558890	558987	promoter-TSS	TMEM54	1	1	12_EnhBiv	1	0	0	0	1	0
chr1	33390470	33390533	559344	559349	Intergenic	TMEM54	0	0	12_EnhBiv	1	0	1	0	1	0
chr1	33429267	33430708	559870	560036	exon	RNF19B	1	1	1_TssA	1	1	1	0	1	0
chr1	33501853	33502811	560998	561057	intron	AK2	1	1	1_TssA	1	1	1	0	1	0
chr1	33546437	33547438	561719	561789	intron	ADC	1	1	11_BivFlnk	1	1	1	1	1	0
chr1	33565018	33565229	562003	562008	intron	ADC	0	0	7_Enh	1	1	1	0	1	1
chr1	33565342	33565421	562010	562014	intron	ADC	0	0	2_TssAFlnk	1	1	1	0	1	1
chr1	33592571	33593247	562285	562326	Intergenic	ADC	0	1	1_TssA	1	1	1	0	1	1
chr1	33593268	33593356	562326	562331	Intergenic	ADC	0	0	1_TssA	1	1	1	0	1	0
chr1	33646347	33647974	563028	563172	exon	TRIM62	1	1	2_TssAFlnk	1	1	1	0	1	0
chr1	33721572	33723172	563809	563998	intron	ZNF362	1	1	5_TxWk	1	1	1	1	1	0
chr1	33814288	33816295	565381	565578	exon	PHC2	0	1	1_TssA	1	1	1	0	1	0
chr1	33895945	33897013	566379	566508	Intergenic	ZSCAN20	0	1	1_TssA	1	0	0	0	1	1
chr1	33936128	33936414	566860	566869	Intergenic	ZSCAN20	0	0	7_Enh	1	1	1	0	1	1
chr1	33937935	33938492	566888	566926	promoter-TSS	ZSCAN20	1	1	2_TssAFlnk	1	1	1	0	1	0
chr1	34098656	34098983	568546	568559	intron	CSMD2	0	1	12_EnhBiv	0	0	0	0	1	1
chr1	34628606	34631276	573253	573459	intron	CSMD2	1	1	12_EnhBiv	1	0	1	1	0	1
chr1	34995648	34996003	576286	576294	Intergenic	GJB5	0	0	14_ReprPCWk	0	0	0	0	0	0
chr1	35208363	35208628	578120	578134	Intergenic	GJB5	0	0	13_ReprPC	0	0	0	0	1	1
chr1	35246829	35247499	578612	578675	promoter-TSS	GJB3	1	1	12_EnhBiv	0	0	0	0	1	0
chr1	35252067	35252277	578764	578770	TTS	GJB3	0	0	12_EnhBiv	0	0	1	1	1	1
chr1	35324488	35325630	579565	579626	exon,promoter-TSS	SMIM12	1	1	2_TssAFlnk	1	1	1	0	1	1
chr1	35331463	35331584	579707	579722	exon,intron	DLGAP3	0	0	2_TssAFlnk	0	0	0	0	1	0
chr1	35331587	35332321	579722	579801	intron	DLGAP3	0	1	1_TssA	1	1	0	0	1	1
chr1	35394602	35395566	580617	580730	Intergenic	DLGAP3	0	1	13_ReprPC	1	0	1	1	1	0
chr1	35450246	35451223	581428	581492	intron	ZMYM6NB	1	1	1_TssA	1	1	1	0	1	1
chr1	35496605	35497696	581915	581976	intron	ZMYM6	1	1	1_TssA	1	1	1	0	1	0
chr1	35544630	35545542	582415	582468	intron	ZMYM1	1	1	1_TssA	1	1	1	0	1	0
chr1	35656875	35659183	583948	584118	exon	SFPQ	1	1	1_TssA	1	1	1	1	1	1
chr1	35734125	35735316	585081	585165	intron	ZMYM4	1	1	2_TssAFlnk	1	1	1	1	1	1
chr1	36022382	36024105	587788	587910	promoter-TSS	NCDN	1	1	1_TssA	1	1	1	1	1	0
chr1	36042776	36042936	588393	588407	intron	TFAP2E	0	1	2_TssAFlnk	1	1	0	0	1	0
chr1	36042944	36043246	588407	588432	intron	TFAP2E	0	1	2_TssAFlnk	1	1	0	0	1	0
chr1	36043252	36043476	588432	588454	intron	TFAP2E	0	1	2_TssAFlnk	1	1	1	0	1	0
chr1	36043582	36043656	588454	588459	intron	TFAP2E	0	0	2_TssAFlnk	1	1	1	0	1	0
chr1	36106529	36108003	589157	589233	promoter-TSS	PSMB2	1	1	1_TssA	1	1	1	1	1	0
chr1	36172974	36173219	589961	589976	Intergenic	C1orf216	0	0	11_BivFlnk	1	0	1	0	1	0
chr1	36173257	36174229	589976	590057	Intergenic	C1orf216	0	1	10_TssBiv	1	0	1	0	1	0
chr1	36184003	36184979	590178	590260	exon	C1orf216	1	1	1_TssA	1	1	1	0	1	0
chr1	36234688	36235944	590796	590889	intron	CLSPN	1	1	1_TssA	1	1	1	1	1	1
chr1	36273317	36274461	591439	591588	promoter-TSS	AGO4	1	1	1_TssA	1	1	1	0	1	0
chr1	36348627	36349731	592420	592509	intron	AGO1	1	1	2_TssAFlnk	1	1	1	0	1	1
chr1	36395848	36397623	592971	593125	promoter-TSS	AGO3	1	1	1_TssA	1	1	1	0	1	0
chr1	36554277	36555203	594777	594871	TTS,intron	ADPRHL2,TEKT2	1	1	2_TssAFlnk	1	1	1	0	1	1
chr1	36555221	36555426	594872	594884	intron	ADPRHL2	1	0	2_TssAFlnk	1	1	1	1	0	0
chr1	36614570	36615462	595952	596025	promoter-TSS	TRAPPC3	0	1	1_TssA	1	1	1	1	1	1
chr1	36616367	36616721	596037	596044	intron	TRAPPC3	0	0	2_TssAFlnk	1	1	1	0	1	0
chr1	36620870	36622716	596094	596254	promoter-TSS	TRAPPC3	1	1	1_TssA	1	1	1	0	1	0
chr1	36626481	36626905	596305	596317	intron	MAP7D1	0	0	2_TssAFlnk	1	1	1	0	1	1
chr1	36627728	36627824	596326	596330	intron	MAP7D1	0	0	2_TssAFlnk	1	1	1	0	1	0
chr1	36689185	36690684	597519	597606	promoter-TSS	THRAP3	1	1	1_TssA	1	1	1	0	1	1
chr1	36772014	36772999	598787	598881	promoter-TSS	SH3D21	1	1	1_TssA	1	1	1	0	1	1
chr1	36788436	36788585	599286	599301	intron	EVA1B	0	1	2_TssAFlnk	1	1	0	0	1	0
chr1	36788625	36789589	599301	599394	exon,intron	EVA1B	1	1	1_TssA	1	1	1	0	1	0
chr1	36850358	36852191	600427	600544	intron	STK40	1	1	1_TssA	1	1	1	0	1	1
chr1	36862895	36863739	600698	600762	intron	LSM10	1	1	1_TssA	1	1	1	0	1	0
chr1	36886443	36886626	601114	601122	intron	OSCP1	0	0	7_Enh	1	1	1	0	1	1
chr1	36915900	36916580	601510	601558	promoter-TSS	OSCP1	1	1	1_TssA	1	1	1	0	1	0
chr1	36929327	36930363	601716	601789	exon	MRPS15	1	1	1_TssA	1	1	1	0	1	0
chr1	37019500	37019663	602909	602922	Intergenic	CSF3R	0	0	12_EnhBiv	0	0	0	1	1	1
chr1	37041714	37041971	603191	603199	Intergenic	CSF3R	0	0	12_EnhBiv	0	0	0	0	1	1
chr1	37169315	37169655	604598	604611	Intergenic	CSF3R	0	0	12_EnhBiv	0	0	1	0	1	1
chr1	37499717	37500624	608390	608522	promoter-TSS	GRIK3	1	1	14_ReprPCWk	0	0	0	0	0	0
chr1	37501419	37502276	608549	608571	Intergenic	GRIK3	0	0	13_ReprPC	0	0	0	0	0	1
chr1	37899955	37900218	612295	612304	Intergenic	LOC728431	0	0	13_ReprPC	0	0	0	0	1	1
chr1	37939602	37939739	612818	612822	promoter-TSS	ZC3H12A	1	1	2_TssAFlnk	1	1	1	0	1	0
chr1	37939740	37940642	612822	612926	promoter-TSS	ZC3H12A	1	1	1_TssA	1	1	1	0	1	0
chr1	37940649	37940954	612926	612936	promoter-TSS	LOC728431,ZC3H12A	1	1	1_TssA	1	1	0	0	0	0
chr1	37941854	37941942	612963	612968	intron	ZC3H12A	0	0	3_TxFlnk	1	1	0	0	0	0
chr1	37942214	37943309	612970	612982	intron	ZC3H12A	0	0	3_TxFlnk	1	1	1	0	1	0
chr1	37944738	37945244	613002	613011	intron	ZC3H12A	0	0	3_TxFlnk	1	1	1	0	1	1
chr1	37945273	37945559	613011	613024	intron	ZC3H12A	0	0	3_TxFlnk	1	1	1	0	1	0
chr1	37979466	37980801	613426	613550	intron	MEAF6	1	1	1_TssA	1	1	1	0	1	1
chr1	38019398	38020101	614187	614239	exon,promoter-TSS	SNIP1	1	1	1_TssA	1	1	1	1	1	0
chr1	38061006	38061877	614784	614839	exon	GNL2	1	1	2_TssAFlnk	1	1	1	1	1	0
chr1	38155362	38156415	616109	616169	intron	C1orf109	1	1	2_TssAFlnk	1	1	1	0	1	0
chr1	38156462	38156576	616169	616174	promoter-TSS	C1orf109	1	0	2_TssAFlnk	1	1	1	0	1	0
chr1	38157261	38158705	616195	616306	promoter-TSS	CDCA8	1	1	1_TssA	1	1	1	0	1	1
chr1	38218326	38219461	617110	617226	exon	EPHA10	0	1	13_ReprPC	1	0	0	0	0	0
chr1	38231139	38232040	617480	617516	promoter-TSS	EPHA10	1	0	12_EnhBiv	0	0	1	1	0	1
chr1	38259218	38260268	617816	617944	promoter-TSS	MANEAL	1	1	1_TssA	0	0	0	0	1	0
chr1	38273072	38274653	618144	618290	promoter-TSS	YRDC	1	1	1_TssA	1	1	1	0	1	0
chr1	38324703	38326066	618794	618878	promoter-TSS	MTF1	1	1	1_TssA	1	1	1	0	1	1
chr1	38396957	38397774	619976	620046	intron	INPP5B	0	1	1_TssA	1	1	1	0	1	0
chr1	38454961	38456087	620942	621003	intron	SF3A3	1	1	2_TssAFlnk	1	1	1	0	1	1
chr1	38470578	38471527	621297	621401	exon	FHL3	1	1	13_ReprPC	1	1	1	0	1	0
chr1	38478083	38478976	621497	621548	intron,promoter-TSS	UTP11L	1	1	2_TssAFlnk	1	1	1	0	1	0
chr1	38495841	38496112	621784	621793	Intergenic	POU3F1	0	0	7_Enh	0	0	1	0	1	0
chr1	38510197	38510902	622003	622059	exon	POU3F1	0	1	11_BivFlnk	1	0	0	1	0	0
chr1	38510911	38511385	622059	622112	exon	POU3F1	0	1	12_EnhBiv	1	0	0	0	0	0
chr1	38512139	38513271	622215	622385	promoter-TSS	POU3F1	1	1	14_ReprPCWk	1	0	0	0	1	1
chr1	38757784	38757866	625070	625077	Intergenic	LOC339442	0	0	12_EnhBiv	0	0	0	0	0	0
chr1	39025108	39025224	627262	627268	Intergenic	RRAGC	0	0	2_TssAFlnk	1	1	1	1	1	0
chr1	39025235	39025544	627268	627293	Intergenic	RRAGC	0	0	2_TssAFlnk	1	1	1	0	1	0
chr1	39044023	39044518	627524	627581	Intergenic	RRAGC	0	1	12_EnhBiv	1	1	1	1	1	0
chr1	39269509	39269660	629747	629751	Intergenic	RRAGC	0	0	13_ReprPC	1	0	1	0	0	0
chr1	39269693	39270251	629751	629826	Intergenic	RRAGC	0	1	13_ReprPC	1	0	1	0	0	0
chr1	39281895	39282016	629972	629981	Intergenic	RRAGC	0	0	12_EnhBiv	0	0	1	0	1	1
chr1	39283895	39284478	630050	630109	Intergenic	RRAGC	0	1	12_EnhBiv	0	0	0	0	1	1
chr1	39324587	39326090	630551	630672	exon	RRAGC	1	1	1_TssA	1	1	1	1	1	0
chr1	39338292	39339595	630839	630931	TTS	GJA9	1	1	1_TssA	1	1	1	0	1	0
chr1	39456295	39458344	632612	632726	intron	AKIRIN1	1	1	1_TssA	1	1	1	0	1	0
chr1	39491759	39492690	633221	633277	intron	NDUFS5	1	0	1_TssA	1	1	1	0	1	0
chr1	39546688	39547748	634181	634319	intron	MACF1	1	1	13_ReprPC	1	0	0	0	1	0
chr1	39570721	39571958	634679	634827	intron	MACF1	0	1	1_TssA	1	1	0	0	1	0
chr1	39670444	39670908	635826	635833	intron	MACF1	0	0	2_TssAFlnk	1	1	1	0	1	0
chr1	39680956	39681138	635941	635948	intron	MACF1	0	0	2_TssAFlnk	1	1	1	0	1	0
chr1	39874019	39875181	637934	638075	promoter-TSS	KIAA0754	1	1	1_TssA	1	1	1	0	1	0
chr1	39956713	39957597	638893	639017	promoter-TSS	BMP8A	1	1	1_TssA	1	0	0	0	1	1
chr1	39981053	39981441	639560	639596	intron	BMP8A	0	1	14_ReprPCWk	1	0	0	0	1	0
chr1	40040769	40041059	640494	640504	intron	PABPC4	0	0	2_TssAFlnk	1	1	1	0	1	0
chr1	40041131	40042765	640504	640678	exon,intron	PABPC4	1	1	1_TssA	1	1	1	0	1	1
chr1	40071932	40072213	641168	641181	Intergenic	PABPC4	0	0	14_ReprPCWk	1	1	1	1	1	1
chr1	40075348	40075496	641287	641296	Intergenic	HEYL	0	0	12_EnhBiv	1	0	1	0	1	1
chr1	40105194	40105680	641809	641868	intron,promoter-TSS	HEYL	1	1	10_TssBiv	1	0	1	0	1	1
chr1	40137279	40137971	642254	642313	promoter-TSS	NT5C1A	1	1	11_BivFlnk	1	0	0	0	1	0
chr1	40156857	40157654	642609	642663	promoter-TSS	HPCAL4	1	1	11_BivFlnk	1	1	1	0	1	0
chr1	40204313	40204371	643186	643191	promoter-TSS	PPIE	1	1	2_TssAFlnk	1	1	1	0	1	0
chr1	40204382	40205071	643191	643240	intron	PPIE	1	1	1_TssA	1	1	1	0	1	0
chr1	40236095	40236421	643675	643702	exon	OXCT2	1	1	13_ReprPC	1	0	0	0	1	0
chr1	40254208	40255172	644186	644310	promoter-TSS	BMP8B	1	1	1_TssA	1	0	0	0	1	1
chr1	40265465	40265610	644457	644465	Intergenic	BMP8B	0	0	2_TssAFlnk	0	1	1	0	1	1
chr1	40282556	40282709	644749	644756	Intergenic	BMP8B	0	0	11_BivFlnk	1	0	1	0	1	1
chr1	40348657	40349405	645516	645566	exon	TRIT1	1	1	1_TssA	1	1	1	0	1	0
chr1	40366687	40368218	645787	645963	exon	MYCL1	1	1	11_BivFlnk	1	0	1	0	1	1
chr1	40420587	40421824	646715	646799	intron	MFSD2A	1	1	2_TssAFlnk	1	1	1	0	1	0
chr1	40439286	40439451	647086	647091	Intergenic	MFSD2A	0	0	7_Enh	0	0	1	0	1	1
chr1	40505129	40507194	647886	648014	promoter-TSS	CAP1	1	1	1_TssA	1	1	1	0	1	1
chr1	40507319	40507406	648014	648018	intron	CAP1	0	0	2_TssAFlnk	1	1	1	0	0	0
chr1	40562452	40563406	648609	648668	exon	PPT1	1	1	1_TssA	1	1	1	1	1	1
chr1	40626780	40628224	649357	649438	intron	RLF	1	1	1_TssA	0	0	1	0	1	1
chr1	40722916	40724267	650456	650532	promoter-TSS	ZMPSTE24	1	1	1_TssA	1	1	1	1	1	0
chr1	40780956	40781071	651274	651283	intron	COL9A2	0	1	2_TssAFlnk	1	1	1	0	1	1
chr1	40781108	40781352	651283	651307	intron	COL9A2	0	1	11_BivFlnk	1	1	1	0	1	1
chr1	40781587	40781861	651320	651340	intron	COL9A2	0	1	11_BivFlnk	1	1	1	0	1	0
chr1	40782202	40783064	651350	651440	intron	COL9A2	1	1	11_BivFlnk	1	1	0	0	1	1
chr1	40804420	40804700	651730	651740	Intergenic	COL9A2	0	0	7_Enh	1	1	1	0	1	1
chr1	40839216	40840620	652065	652151	promoter-TSS	SMAP2	1	1	1_TssA	1	1	1	1	1	0
chr1	40915432	40916269	652949	653018	promoter-TSS	ZFP69B	1	1	1_TssA	1	1	1	0	1	1
chr1	40916666	40916716	653028	653033	exon	ZFP69B	1	0	2_TssAFlnk	1	1	1	0	1	0
chr1	40942625	40943600	653255	653333	promoter-TSS	ZFP69	1	1	1_TssA	1	1	1	0	1	0
chr1	40974031	40974968	653667	653743	promoter-TSS	EXO5	1	1	1_TssA	1	1	1	0	1	0
chr1	40996996	40997795	653992	654031	exon,promoter-TSS	ZNF684	1	1	1_TssA	1	1	1	0	1	0
chr1	41130996	41131752	655572	655632	promoter-TSS	RIMS3	1	1	7_Enh	1	1	1	0	1	1
chr1	41134530	41134918	655671	655688	Intergenic	RIMS3	0	0	2_TssAFlnk	1	0	1	0	1	1
chr1	41157111	41158440	655918	656016	promoter-TSS	LOC100130557,NFYC	1	1	2_TssAFlnk	1	1	1	1	1	1
chr1	41249122	41250051	656919	657052	promoter-TSS	KCNQ4	1	1	13_ReprPC	1	1	1	0	1	0
chr1	41267866	41268308	657330	657375	intron	KCNQ4	0	1	2_TssAFlnk	1	1	1	0	1	0
chr1	41284123	41284640	657641	657691	intron	KCNQ4	0	1	2_TssAFlnk	1	1	0	0	1	0
chr1	41315745	41315913	658191	658198	Intergenic	CITED4	0	0	7_Enh	1	0	1	0	1	1
chr1	41327236	41328285	658398	658536	exon	CITED4	1	1	14_ReprPCWk	1	1	1	0	1	1
chr1	41328378	41328633	658536	658543	promoter-TSS	CITED4	1	0	2_TssAFlnk	1	1	1	0	1	1
chr1	41418190	41418495	659584	659597	Intergenic	CTPS1	0	0	12_EnhBiv	0	0	0	0	1	1
chr1	41445002	41446175	660053	660197	intron	CTPS1	1	1	1_TssA	1	1	1	1	1	1
chr1	41446185	41446246	660197	660204	intron	CTPS1	0	0	2_TssAFlnk	1	1	1	1	1	0
chr1	41469520	41469588	660468	660472	intron	CTPS1	0	0	7_Enh	1	1	1	0	1	1
chr1	41706944	41708300	662374	662545	intron	SCMH1	1	1	1_TssA	1	1	1	0	1	0
chr1	41826614	41828131	663668	663847	Intergenic	SCMH1	0	1	1_TssA	1	1	1	0	1	1
chr1	41831865	41832542	663890	663951	Intergenic	EDN2	0	1	11_BivFlnk	1	1	0	0	1	0
chr1	41847580	41847879	664156	664203	Intergenic	EDN2	0	1	13_ReprPC	0	0	0	0	1	0
chr1	41847888	41848521	664203	664284	Intergenic	EDN2	0	1	12_EnhBiv	0	0	0	0	1	0
chr1	41961787	41962316	665817	665879	Intergenic	EDN2	0	1	12_EnhBiv	0	0	0	0	0	0
chr1	42039944	42040043	666973	666979	intron	HIVEP3	0	0	7_Enh	0	0	1	0	1	1
chr1	42127193	42128371	667944	668085	intron	HIVEP3	0	1	2_TssAFlnk	1	1	1	0	1	0
chr1	42139269	42139675	668194	668200	intron	HIVEP3	0	0	2_TssAFlnk	1	1	1	0	1	0
chr1	42204766	42204827	668934	668941	intron	HIVEP3	0	0	2_TssAFlnk	1	1	1	0	1	0
chr1	42204852	42205102	668941	668950	intron	HIVEP3	0	0	2_TssAFlnk	1	1	1	0	1	0
chr1	42272694	42272804	669606	669611	intron	HIVEP3	0	0	2_TssAFlnk	1	1	1	0	1	0
chr1	42357115	42357244	670300	670304	intron	HIVEP3	0	0	2_TssAFlnk	1	1	1	0	1	1
chr1	42357334	42357610	670304	670312	intron	HIVEP3	0	0	2_TssAFlnk	1	1	1	0	1	1
chr1	42383562	42384129	670506	670560	intron	HIVEP3	0	1	2_TssAFlnk	1	1	1	0	1	0
chr1	42385514	42385620	670586	670591	intron	HIVEP3	0	0	2_TssAFlnk	1	1	1	0	1	0
chr1	42385714	42385944	670594	670602	intron	HIVEP3	0	0	2_TssAFlnk	1	1	1	0	1	0
chr1	42500708	42502078	671352	671480	intron	HIVEP3	1	1	1_TssA	1	1	1	0	1	1
chr1	42799724	42801623	674037	674182	promoter-TSS	FOXJ3	1	1	1_TssA	1	1	1	1	1	1
chr1	42845753	42846988	674607	674745	promoter-TSS	RIMKLA	1	1	10_TssBiv	1	0	1	0	1	0
chr1	42921698	42922722	675535	675622	promoter-TSS	PPCS	1	1	1_TssA	1	1	1	0	1	0
chr1	42928547	42929254	675692	675738	Intergenic	PPCS	0	1	2_TssAFlnk	1	1	1	1	1	0
chr1	43123652	43124625	677098	677157	promoter-TSS	PPIH	1	1	1_TssA	1	1	1	0	1	1
chr1	43146926	43149246	677386	677594	promoter-TSS	YBX1	1	1	1_TssA	1	1	1	1	1	1
chr1	43231483	43233524	678681	678829	promoter-TSS	C1orf50	1	1	1_TssA	0	1	1	0	1	1
chr1	43250900	43251332	679038	679071	Intergenic	LOC100129924	0	1	2_TssAFlnk	1	1	1	0	1	0
chr1	43282382	43283447	679396	679475	exon	ERMAP	1	1	1_TssA	1	1	1	0	1	1
chr1	43311861	43312826	679724	679779	promoter-TSS	ZNF691	1	1	2_TssAFlnk	1	1	1	0	1	1
chr1	43389549	43390756	680464	680552	TTS	SLC2A1	0	1	1_TssA	1	1	1	0	1	1
chr1	43397660	43397825	680680	680685	intron	SLC2A1	0	0	2_TssAFlnk	1	1	1	1	1	0
chr1	43397907	43398055	680685	680690	intron	SLC2A1	0	0	2_TssAFlnk	1	1	1	1	1	0
chr1	43398089	43398249	680690	680694	intron	SLC2A1	0	0	2_TssAFlnk	1	1	1	1	1	0
chr1	43423468	43423552	681049	681058	intron	SLC2A1	0	1	1_TssA	1	1	0	0	1	0
chr1	43423561	43425124	681058	681218	promoter-TSS	SLC2A1-AS1	1	1	1_TssA	1	1	1	1	1	0
chr1	43533891	43534282	682794	682840	Intergenic	FAM183A	0	1	12_EnhBiv	1	0	0	0	1	0
chr1	43539443	43539606	682915	682920	Intergenic	FAM183A	0	0	15_Quies	0	1	1	0	1	1
chr1	43637484	43638500	683919	683989	promoter-TSS	WDR65	1	1	1_TssA	1	1	1	0	1	0
chr1	43823944	43825059	686455	686539	promoter-TSS	CDC20	1	1	2_TssAFlnk	1	1	1	0	1	1
chr1	43832815	43834260	686646	686748	promoter-TSS	ELOVL1	1	1	1_TssA	1	1	1	0	1	1
chr1	43854949	43855993	686938	687005	promoter-TSS	MED8	1	1	1_TssA	1	1	1	1	1	0
chr1	43919127	43920057	687910	687999	promoter-TSS	HYI	1	1	1_TssA	1	1	1	1	1	0
chr1	43920149	43920510	688001	688014	promoter-TSS	HYI	1	0	11_BivFlnk	1	1	1	1	1	1
chr1	43994845	43995131	688830	688837	Intergenic	PTPRF	0	0	13_ReprPC	1	0	1	0	1	1
chr1	43996363	43997592	688847	689009	intron	PTPRF	1	1	14_ReprPCWk	1	1	1	0	1	0
chr1	44031249	44031674	689604	689644	intron	PTPRF	0	1	12_EnhBiv	1	0	0	0	1	0
chr1	44115303	44116795	691281	691354	intron	KDM4A	1	1	1_TssA	1	1	1	1	1	0
chr1	44172378	44172692	692025	692038	promoter-TSS	KDM4A-AS1,ST3GAL3	1	1	2_TssAFlnk	1	1	1	0	1	0
chr1	44172703	44174017	692038	692170	promoter-TSS	KDM4A-AS1	1	1	1_TssA	1	1	1	0	1	0
chr1	44411673	44413132	694694	694790	promoter-TSS	IPO13	1	1	1_TssA	1	1	1	0	1	1
chr1	44435387	44436323	695013	695064	exon	DPH2	1	1	2_TssAFlnk	1	1	1	0	1	1
chr1	44439935	44441441	695121	695250	promoter-TSS	ATP6V0B	1	1	1_TssA	1	1	1	0	1	1
chr1	44444677	44445647	695297	695427	promoter-TSS	B4GALT2	1	1	10_TssBiv	1	0	1	0	0	0
chr1	44456778	44457918	695643	695722	promoter-TSS	CCDC24	1	1	2_TssAFlnk	1	1	1	0	1	0
chr1	44471519	44471604	695983	695989	intron	SLC6A9	0	0	12_EnhBiv	0	0	0	0	1	1
chr1	44495400	44497085	696407	696570	intron	SLC6A9	1	1	1_TssA	1	1	1	0	1	1
chr1	44678941	44679707	698556	698600	exon	DMAP1	1	1	1_TssA	1	1	1	0	1	1
chr1	44820493	44821234	699996	700064	promoter-TSS	ERI3	1	1	1_TssA	1	1	1	0	1	0
chr1	44870868	44872692	700535	700676	intron	RNF220	1	1	11_BivFlnk	1	0	1	1	1	0
chr1	44872708	44873293	700676	700732	intron	RNF220	0	1	12_EnhBiv	1	0	0	0	1	0
chr1	44873296	44873636	700732	700776	intron	RNF220	0	1	12_EnhBiv	1	0	1	0	0	0
chr1	44873735	44874047	700780	700804	intron	RNF220	0	1	12_EnhBiv	1	0	1	0	0	0
chr1	44874202	44874650	700808	700822	intron	RNF220	0	0	12_EnhBiv	1	0	1	1	0	0
chr1	44874662	44874702	700822	700829	intron	RNF220	0	0	12_EnhBiv	1	0	1	1	0	0
chr1	44874729	44874823	700829	700837	intron	RNF220	0	0	12_EnhBiv	1	0	1	1	0	0
chr1	44874889	44875072	700837	700842	intron	RNF220	0	0	12_EnhBiv	1	0	1	1	0	0
chr1	44883276	44883904	700969	701040	intron	RNF220	0	1	12_EnhBiv	1	0	0	0	1	0
chr1	45097299	45098184	703702	703792	intron	RNF220	0	1	1_TssA	1	1	1	1	1	0
chr1	45139394	45140496	704442	704508	promoter-TSS	C1orf228	1	1	1_TssA	1	1	1	0	1	1
chr1	45173722	45173857	704943	704950	intron	C1orf228	0	0	7_Enh	1	1	1	0	1	1
chr1	45180655	45180863	705062	705069	intron	C1orf228	0	0	7_Enh	1	1	1	0	1	1
chr1	45187257	45187366	705144	705148	intron	C1orf228	0	0	2_TssAFlnk	1	1	1	1	1	1
chr1	45187538	45187947	705150	705157	intron	C1orf228	0	0	7_Enh	1	1	1	1	1	1
chr1	45196217	45196428	705400	705407	Intergenic	KIF2C	0	0	7_Enh	1	1	1	0	1	0
chr1	45196555	45197148	705407	705425	Intergenic	KIF2C	0	0	2_TssAFlnk	1	1	1	1	1	1
chr1	45205062	45205808	705576	705633	promoter-TSS	KIF2C	1	1	1_TssA	1	1	1	0	1	0
chr1	45205859	45206184	705633	705647	intron	KIF2C	1	0	2_TssAFlnk	1	1	1	0	1	0
chr1	45240750	45241900	706235	706326	promoter-TSS	RPS8	1	1	1_TssA	1	1	1	1	1	0
chr1	45249822	45250274	706468	706525	exon	BEST4	0	1	7_Enh	1	0	1	0	1	0
chr1	45251853	45252284	706558	706597	intron	BEST4	0	1	2_TssAFlnk	1	1	1	0	1	1
chr1	45265469	45266471	706787	706892	promoter-TSS	PLK3	1	1	1_TssA	1	1	1	1	1	1
chr1	45266520	45266687	706892	706908	exon	PLK3	1	1	1_TssA	1	1	1	1	1	0
chr1	45266692	45266733	706908	706912	exon	PLK3	1	1	1_TssA	1	1	1	1	1	0
chr1	45273399	45273681	707106	707117	promoter-TSS	TCTEX1D4	1	0	2_TssAFlnk	1	1	1	0	1	0
chr1	45279367	45279745	707248	707284	exon	BTBD19	0	1	2_TssAFlnk	1	1	1	0	1	0
chr1	45284921	45286204	707387	707447	TTS,exon	PTCH2	0	0	2_TssAFlnk	1	1	1	0	1	1
chr1	45451593	45452522	709418	709472	intron	EIF2B3	1	1	2_TssAFlnk	1	1	1	0	1	0
chr1	45476177	45477141	709894	709977	exon	HECTD3	1	1	1_TssA	1	1	1	0	1	1
chr1	45477625	45478655	709979	710014	intron	UROD	1	0	2_TssAFlnk	1	1	1	0	1	0
chr1	45671303	45672849	711754	711931	exon	ZSWIM5	1	1	1_TssA	1	1	1	0	1	0
chr1	45768940	45769991	712721	712809	promoter-TSS	LOC400752	1	1	1_TssA	1	1	1	0	1	1
chr1	45792350	45792992	713114	713172	exon,promoter-TSS	HPDL	1	1	2_TssAFlnk	1	1	1	0	1	1
chr1	45805074	45805133	713382	713386	promoter-TSS	MUTYH	1	0	2_TssAFlnk	1	1	1	0	0	0
chr1	45805137	45806285	713386	713472	promoter-TSS	MUTYH	1	1	1_TssA	1	1	1	0	1	0
chr1	45955990	45957457	715019	715104	exon	TESK2	1	1	1_TssA	0	0	0	0	1	1
chr1	45965233	45966312	715207	715261	promoter-TSS	MMACHC	1	1	1_TssA	1	1	1	0	1	1
chr1	45986431	45986903	715554	715569	exon,intron	PRDX1	0	0	2_TssAFlnk	1	1	1	1	1	0
chr1	45986991	45987927	715569	715646	exon	PRDX1	1	1	1_TssA	1	1	1	0	1	1
chr1	46009546	46009754	715988	715995	Intergenic	AKR1A1	0	0	7_Enh	1	1	1	0	1	0
chr1	46016267	46017473	716105	716152	intron	AKR1A1	1	1	2_TssAFlnk	1	1	1	0	1	0
chr1	46048959	46050953	716637	716760	intron	NASP	1	1	1_TssA	1	1	1	1	1	1
chr1	46052148	46052289	716776	716782	intron	NASP	0	0	2_TssAFlnk	1	1	1	0	0	1
chr1	46151004	46153324	717988	718125	intron	GPBP1L1	1	1	1_TssA	1	1	1	1	1	1
chr1	46153656	46154574	718126	718151	intron	TMEM69	1	0	1_TssA	1	1	1	0	0	0
chr1	46215879	46216738	719050	719115	exon	IPP	1	1	1_TssA	1	1	1	0	1	1
chr1	46268979	46269357	719780	719827	promoter-TSS	MAST2	1	1	2_TssAFlnk	1	1	1	0	1	0
chr1	46597724	46599129	722942	723044	promoter-TSS	PIK3R3	1	1	11_BivFlnk	1	1	1	1	1	0
chr1	46632384	46632434	723395	723401	Intergenic	TSPAN1	0	0	11_BivFlnk	1	1	1	0	1	0
chr1	46632581	46632998	723405	723437	Intergenic	TSPAN1	0	1	11_BivFlnk	1	1	1	0	1	0
chr1	46663790	46664476	723805	723872	promoter-TSS	POMGNT1	0	0	2_TssAFlnk	1	1	1	0	1	1
chr1	46712557	46713748	724733	724815	promoter-TSS	RAD54L	1	0	2_TssAFlnk	1	1	1	0	1	0
chr1	46767372	46769958	725410	725603	promoter-TSS	UQCRH	1	1	1_TssA	1	1	1	0	1	1
chr1	46805700	46805986	726292	726312	promoter-TSS	NSUN4	1	0	2_TssAFlnk	1	1	1	0	1	0
chr1	46806013	46806836	726312	726369	promoter-TSS	NSUN4	1	1	1_TssA	1	1	1	1	1	1
chr1	46908380	46908647	727875	727887	intron	LOC729041	0	0	11_BivFlnk	1	1	1	0	1	1
chr1	46913881	46914248	727969	728016	Intergenic	LOC729041	0	1	12_EnhBiv	0	0	0	1	0	0
chr1	46932131	46932722	728243	728316	Intergenic	LOC729041	0	1	11_BivFlnk	1	0	1	0	1	0
chr1	46954794	46955084	728668	728693	Intergenic	DMBX1	0	1	12_EnhBiv	1	0	1	1	1	0
chr1	46955110	46955829	728693	728762	Intergenic	DMBX1	0	1	12_EnhBiv	1	0	1	1	1	0
chr1	46956366	46956511	728809	728820	Intergenic	DMBX1	0	1	12_EnhBiv	0	0	0	0	0	0
chr1	46993869	46994006	729387	729391	Intergenic	MKNK1-AS1	0	0	13_ReprPC	0	0	0	0	1	1
chr1	46998633	46999249	729433	729526	Intergenic	MKNK1-AS1	0	1	7_Enh	1	0	0	0	1	1
chr1	47069497	47070279	730467	730523	promoter-TSS	MKNK1	1	1	1_TssA	1	1	1	0	1	1
chr1	47081998	47082832	730683	730746	exon	MOB3C	1	1	1_TssA	1	1	1	0	1	0
chr1	47133412	47134369	731119	731214	exon	ATPAF1	1	1	7_Enh	1	1	1	0	1	0
chr1	47184112	47185457	731535	731632	exon,promoter-TSS	EFCAB14	1	1	1_TssA	1	1	1	0	1	0
chr1	47641009	47641365	734541	734549	Intergenic	LINC00853	0	0	12_EnhBiv	0	0	1	0	1	1
chr1	47644807	47645366	734581	734603	exon	LINC00853	1	0	11_BivFlnk	1	0	1	0	1	1
chr1	47691033	47691676	735151	735230	exon	TAL1	0	1	12_EnhBiv	0	0	1	0	1	0
chr1	47696572	47696710	735352	735364	Intergenic	TAL1	0	1	11_BivFlnk	1	0	1	0	1	0
chr1	47696745	47697170	735365	735397	Intergenic	TAL1	0	1	11_BivFlnk	1	0	1	0	1	0
chr1	47697208	47697463	735398	735418	Intergenic	TAL1	0	1	11_BivFlnk	1	0	1	1	1	0
chr1	47697534	47698127	735421	735483	Intergenic	TAL1	0	1	12_EnhBiv	1	0	1	1	1	0
chr1	47779157	47780211	736410	736477	intron	STIL	1	1	2_TssAFlnk	1	1	1	1	1	0
chr1	47780433	47780636	736477	736496	promoter-TSS	STIL	1	0	1_TssA	1	1	1	0	1	0
chr1	47799146	47800490	736765	736900	intron	CMPK1	1	1	1_TssA	1	1	1	0	1	1
chr1	47882053	47882668	737885	737984	exon	FOXE3	1	1	13_ReprPC	1	0	0	1	1	0
chr1	47902164	47902252	738336	738340	exon	FOXD2	1	0	11_BivFlnk	1	1	1	0	1	1
chr1	47902269	47904018	738340	738510	exon	FOXD2	1	1	1_TssA	1	1	1	0	1	1
chr1	47904040	47904538	738510	738577	exon	FOXD2	0	1	11_BivFlnk	1	0	0	1	1	0
chr1	47904542	47904734	738577	738610	exon	FOXD2	0	1	12_EnhBiv	0	0	0	0	0	0
chr1	47909782	47909902	738765	738775	Intergenic	FOXD2	0	1	12_EnhBiv	1	0	1	1	0	0
chr1	47910181	47910627	738794	738828	Intergenic	FOXD2	0	1	11_BivFlnk	1	0	1	1	1	0
chr1	47910639	47910855	738828	738851	Intergenic	FOXD2	0	1	11_BivFlnk	1	0	1	1	1	0
chr1	47911295	47911512	738873	738885	Intergenic	FOXD2	0	0	12_EnhBiv	0	0	1	1	0	0
chr1	47973634	47974474	739522	739603	Intergenic	FOXD2	0	1	12_EnhBiv	1	0	0	0	1	0
chr1	48058940	48059140	740493	740510	Intergenic	FOXD2	0	1	13_ReprPC	0	0	0	0	0	0
chr1	48059148	48059293	740510	740523	Intergenic	FOXD2	0	1	13_ReprPC	0	0	0	0	0	0
chr1	48174580	48175055	741705	741740	Intergenic	FOXD2	0	1	12_EnhBiv	1	0	0	0	0	0
chr1	48175068	48176519	741740	741864	Intergenic	FOXD2	0	1	12_EnhBiv	0	0	1	0	1	1
chr1	48191780	48192262	742082	742099	Intergenic	TRABD2B	0	0	12_EnhBiv	1	0	1	0	1	1
chr1	48462431	48463601	744867	745005	promoter-TSS	TRABD2B	1	1	13_ReprPC	1	0	0	0	1	1
chr1	48559555	48559690	745775	745784	Intergenic	SKINTL	0	0	11_BivFlnk	1	0	1	0	1	1
chr1	48693494	48693642	746827	746832	intron	SLC5A9	0	0	7_Enh	0	0	0	0	1	0
chr1	48937377	48938191	748515	748588	promoter-TSS	SPATA6	1	1	10_TssBiv	1	1	1	0	1	0
chr1	48963832	48964094	748838	748843	Intergenic	SPATA6	0	0	14_ReprPCWk	0	0	1	0	1	1
chr1	49242126	49243373	750876	750959	promoter-TSS	BEND5	1	1	1_TssA	1	1	1	0	1	0
chr1	50575374	50575569	758111	758116	intron	ELAVL4	0	0	12_EnhBiv	1	1	1	0	1	0
chr1	50575975	50576275	758121	758129	intron	ELAVL4	0	0	12_EnhBiv	1	0	1	0	0	0
chr1	50798789	50799445	759559	759621	Intergenic	DMRTA2	0	1	11_BivFlnk	0	0	0	0	1	1
chr1	50799506	50799585	759626	759632	Intergenic	DMRTA2	0	1	12_EnhBiv	1	0	1	0	1	1
chr1	50834100	50834334	759954	759969	Intergenic	DMRTA2	0	0	13_ReprPC	0	0	0	0	0	1
chr1	50884437	50884940	760529	760596	exon	DMRTA2	0	1	12_EnhBiv	0	0	0	0	0	0
chr1	50889347	50889837	760887	760917	promoter-TSS	DMRTA2	1	1	12_EnhBiv	1	0	1	0	0	0
chr1	50889857	50890559	760917	760951	Intergenic,promoter-TSS	DMRTA2	1	1	10_TssBiv	1	0	1	1	0	0
chr1	51424979	51426551	765183	765302	exon	FAF1	1	1	1_TssA	1	1	1	1	1	1
chr1	51433743	51436131	765368	765555	promoter-TSS	CDKN2C	1	1	1_TssA	1	1	1	0	1	1
chr1	51442537	51442692	765618	765625	Intergenic	CDKN2C	0	0	11_BivFlnk	1	0	1	0	1	0
chr1	51442720	51443013	765625	765636	Intergenic	CDKN2C	0	0	11_BivFlnk	1	1	1	0	1	0
chr1	51443069	51444230	765636	765740	Intergenic	CDKN2C	0	1	11_BivFlnk	1	1	1	0	1	0
chr1	51701552	51703194	767819	767934	exon	RNF11	1	1	1_TssA	1	1	1	1	1	0
chr1	51762558	51762849	768630	768644	intron	TTC39A	0	0	11_BivFlnk	1	1	1	0	1	1
chr1	51810440	51810893	769332	769381	exon	TTC39A	1	1	12_EnhBiv	0	0	0	0	0	1
chr1	51983496	51984156	770774	770798	intron	EPS15	1	0	2_TssAFlnk	1	1	1	0	1	0
chr1	51984227	51985216	770798	770908	intron	EPS15	1	1	1_TssA	1	1	0	0	1	0
chr1	52082575	52083427	771869	771917	intron	OSBPL9	1	0	2_TssAFlnk	1	1	1	1	1	0
chr1	52194848	52195605	772829	772891	promoter-TSS	OSBPL9	0	1	1_TssA	1	1	1	0	1	0
chr1	52195632	52196127	772891	772912	promoter-TSS	OSBPL9	0	1	2_TssAFlnk	1	1	1	0	1	0
chr1	52343614	52345197	774166	774257	promoter-TSS	NRD1	1	1	1_TssA	0	0	0	0	1	1
chr1	52455903	52456552	775243	775310	intron	RAB3B	1	1	10_TssBiv	1	1	1	0	1	0
chr1	52498720	52499580	775869	775954	exon	KTI12	0	1	1_TssA	1	1	1	0	1	0
chr1	52520330	52523182	776156	776281	promoter-TSS	BTF3L4	1	1	1_TssA	1	1	1	0	1	0
chr1	52607362	52608504	777194	777334	promoter-TSS	ZFYVE9	1	1	1_TssA	1	1	1	0	1	1
chr1	52830979	52832221	779680	779793	intron	CC2D1B	1	1	1_TssA	1	1	1	1	1	1
chr1	52869214	52870941	780312	780393	promoter-TSS	ORC1	1	1	1_TssA	1	1	1	0	1	1
chr1	52889533	52889614	780599	780603	exon	ZCCHC11	0	0	2_TssAFlnk	1	1	1	0	1	0
chr1	53017813	53019654	781818	781965	intron	ZCCHC11	1	1	1_TssA	1	1	1	0	1	1
chr1	53067796	53068588	782428	782525	exon	GPX7	1	1	1_TssA	1	1	1	0	1	0
chr1	53098633	53098725	782884	782896	promoter-TSS	FAM159A	1	1	2_TssAFlnk	1	1	1	0	1	0
chr1	53098735	53099244	782896	782966	promoter-TSS	FAM159A	1	1	1_TssA	1	1	0	0	1	0
chr1	53099248	53099353	782966	782976	exon	FAM159A	1	1	2_TssAFlnk	1	1	1	0	1	0
chr1	53102961	53103051	782998	783002	intron	FAM159A	0	0	2_TssAFlnk	1	1	1	1	1	0
chr1	53103210	53103320	783002	783006	intron	FAM159A	0	0	2_TssAFlnk	1	1	1	0	1	0
chr1	53163689	53164288	783747	783803	promoter-TSS	SELRC1	1	1	1_TssA	1	1	1	0	1	0
chr1	53168590	53169182	783855	783883	Intergenic	SELRC1	0	0	2_TssAFlnk	1	1	1	1	1	0
chr1	53191897	53193067	784193	784269	intron	ZYG11B	1	1	2_TssAFlnk	1	1	1	0	1	0
chr1	53308174	53308585	785718	785766	exon	ZYG11A	1	1	12_EnhBiv	1	0	0	0	1	1
chr1	53387126	53387622	787029	787074	promoter-TSS	ECHDC2	1	1	2_TssAFlnk	1	1	1	0	1	1
chr1	53392774	53393753	787157	787231	intron	SCP2	1	1	11_BivFlnk	1	1	1	0	1	0
chr1	53480422	53481112	788083	788094	intron	SCP2	0	0	1_TssA	1	1	1	0	1	0
chr1	53527600	53528541	788474	788555	intron	PODN	1	1	11_BivFlnk	0	0	0	0	1	0
chr1	53647806	53647929	790548	790556	Intergenic	CPT2	0	0	12_EnhBiv	0	0	0	0	1	1
chr1	53662046	53663171	790687	790752	exon	CPT2	1	1	1_TssA	1	1	1	0	1	0
chr1	53685795	53686624	790955	791018	promoter-TSS	C1orf123	1	1	1_TssA	1	1	1	0	1	0
chr1	53703606	53704383	791217	791268	promoter-TSS	LOC100507564	1	1	1_TssA	1	1	1	0	1	0
chr1	53791694	53794003	792422	792657	intron	LRP8	1	1	2_TssAFlnk	1	1	1	1	1	1
chr1	53794056	53794151	792657	792663	promoter-TSS	LRP8	1	0	2_TssAFlnk	1	1	0	0	1	0
chr1	53951183	53951509	794895	794908	Intergenic	DMRTB1	0	0	12_EnhBiv	0	0	1	1	1	1
chr1	54050878	54051042	796466	796471	intron	GLIS1	0	0	7_Enh	1	1	1	0	1	0
chr1	54203542	54203977	798490	798536	Intergenic	GLIS1	0	1	12_EnhBiv	0	0	0	0	0	0
chr1	54204431	54205295	798584	798701	Intergenic	GLIS1	0	1	12_EnhBiv	1	0	1	0	1	0
chr1	54303116	54304393	799644	799719	intron	TMEM48	1	1	1_TssA	1	1	1	0	1	1
chr1	54355156	54355918	800196	800252	promoter-TSS	YIPF1	1	1	1_TssA	1	1	1	0	1	1
chr1	54410874	54412566	800844	801006	promoter-TSS	LRRC42	1	1	1_TssA	1	1	1	0	1	1
chr1	54517665	54519768	802185	802287	promoter-TSS	TCEANC2	1	1	1_TssA	0	0	0	0	1	0
chr1	54519811	54519942	802287	802292	promoter-TSS	TMEM59	1	0	1_TssA	0	0	1	0	0	0
chr1	54587229	54587578	802912	802934	Intergenic	CDCP2	0	1	11_BivFlnk	1	0	1	0	1	1
chr1	54665215	54666472	803940	804016	promoter-TSS	CYB5RL	1	1	1_TssA	1	1	1	0	1	0
chr1	54870948	54873545	807375	807640	promoter-TSS	SSBP3	1	1	1_TssA	1	1	1	0	1	1
chr1	54940437	54940875	808590	808627	Intergenic	SSBP3	0	1	2_TssAFlnk	1	1	1	0	1	0
chr1	54941111	54941171	808632	808639	Intergenic	SSBP3	0	0	2_TssAFlnk	1	1	1	0	1	0
chr1	54953872	54955392	808854	808971	Intergenic	ACOT11	0	1	1_TssA	1	1	1	0	1	1
chr1	54964905	54965391	809100	809144	Intergenic	ACOT11	0	1	12_EnhBiv	1	0	1	0	1	1
chr1	55007630	55008246	809747	809807	Intergenic	ACOT11	0	1	1_TssA	1	1	1	0	1	1
chr1	55008288	55008596	809807	809824	Intergenic	ACOT11	0	1	11_BivFlnk	1	0	1	0	1	0
chr1	55181307	55182062	812186	812237	exon	TTC4	1	1	1_TssA	1	1	1	0	1	1
chr1	55229651	55230771	812730	812798	promoter-TSS	PARS2	1	1	1_TssA	1	1	1	0	1	0
chr1	55266506	55267058	813314	813365	exon	TTC22	1	1	1_TssA	1	1	0	0	1	1
chr1	55267109	55267360	813365	813377	promoter-TSS	TTC22	1	0	2_TssAFlnk	1	1	1	0	1	1
chr1	55352245	55353471	814349	814465	promoter-TSS	DHCR24	1	1	1_TssA	1	1	1	0	1	0
chr1	55416414	55416687	815096	815104	Intergenic	TMEM61	0	0	12_EnhBiv	0	0	0	0	0	1
chr1	55462118	55462197	815690	815697	Intergenic	BSND	0	0	11_BivFlnk	1	0	1	0	1	1
chr1	55462218	55462579	815698	815716	Intergenic	BSND	0	0	12_EnhBiv	1	0	1	0	1	1
chr1	55679964	55681666	818023	818191	intron,promoter-TSS	LOC100507634,USP24	1	1	1_TssA	1	1	1	0	1	0
chr1	57043984	57045465	827176	827298	exon	PPAP2B	1	1	12_EnhBiv	1	0	1	1	0	1
chr1	57297693	57297851	829030	829036	Intergenic	C1orf168	0	0	14_ReprPCWk	0	0	1	0	1	1
chr1	58715383	58716233	839012	839094	intron	DAB1	1	1	12_EnhBiv	1	0	1	0	0	0
chr1	58857976	58858075	840037	840041	Intergenic	DAB1	0	0	7_Enh	0	0	0	0	1	0
chr1	59011550	59012736	841241	841328	intron	OMA1	1	1	1_TssA	1	1	1	0	1	1
chr1	59165128	59165938	842693	842743	intron	MYSM1	1	0	1_TssA	1	1	0	0	1	1
chr1	59221336	59221407	843248	843252	Intergenic	JUN	0	0	2_TssAFlnk	1	1	1	0	1	0
chr1	59247243	59251383	843451	843775	exon	JUN	1	1	1_TssA	1	1	1	1	1	1
chr1	59280875	59281630	843997	844039	intron	LOC100131060	0	1	2_TssAFlnk	1	1	1	0	1	0
chr1	59281699	59282323	844039	844090	intron	LOC100131060	0	1	1_TssA	1	1	1	0	1	1
chr1	59369167	59369985	844687	844759	Intergenic	LOC100131060	0	1	1_TssA	1	1	1	0	1	0
chr1	59612335	59612753	846459	846502	promoter-TSS	HSD52	1	1	10_TssBiv	1	1	1	0	1	1
chr1	59761954	59763031	847361	847442	promoter-TSS	FGGY	1	1	1_TssA	1	1	1	0	1	0
chr1	60225209	60225417	850744	850752	intron	FGGY	0	0	7_Enh	0	0	0	0	1	1
chr1	60280020	60281114	851092	851192	promoter-TSS	HOOK1	1	1	10_TssBiv	0	0	1	0	1	0
chr1	60392090	60392689	851859	851899	promoter-TSS	CYP2J2	1	1	11_BivFlnk	1	1	1	0	1	0
chr1	60437092	60437369	852221	852239	Intergenic	CYP2J2	0	0	12_EnhBiv	0	0	1	0	1	1
chr1	61508575	61508998	858729	858772	Intergenic	NFIA	0	1	11_BivFlnk	1	0	0	0	1	1
chr1	61509009	61509160	858772	858789	Intergenic	NFIA	0	1	11_BivFlnk	1	0	0	0	1	0
chr1	61515563	61516970	858900	859029	Intergenic	NFIA	0	1	11_BivFlnk	1	0	1	1	1	1
chr1	61519353	61519822	859077	859118	Intergenic	NFIA	0	1	11_BivFlnk	1	0	1	1	1	0
chr1	61522628	61523476	859157	859217	Intergenic	NFIA	0	0	11_BivFlnk	1	1	1	0	1	0
chr1	61542329	61544119	859406	859475	exon	NFIA	1	1	1_TssA	1	1	1	1	1	0
chr1	61547273	61549515	859514	859743	exon	NFIA	0	1	11_BivFlnk	1	1	1	1	1	0
chr1	62190229	62191411	865253	865303	exon	TM2D1	1	1	1_TssA	1	1	1	0	1	0
chr1	62207676	62208762	865548	865655	promoter-TSS	INADL	1	1	1_TssA	1	1	1	0	1	0
chr1	62737778	62737940	871223	871228	intron	KANK4	0	0	7_Enh	1	1	1	0	1	1
chr1	62784581	62785191	871784	871859	exon	KANK4	1	1	13_ReprPC	0	0	0	0	0	0
chr1	62901529	62903975	873241	873450	exon	USP1	1	1	1_TssA	1	1	1	0	1	0
chr1	63153152	63154777	875312	875463	promoter-TSS	DOCK7	1	1	1_TssA	1	1	1	0	1	0
chr1	63249423	63250493	876366	876410	intron	ATG4C	1	0	1_TssA	0	0	0	0	1	0
chr1	63782776	63783533	880753	880827	promoter-TSS	LINC00466	1	1	12_EnhBiv	1	0	1	0	1	1
chr1	63787807	63788479	881032	881100	promoter-TSS	FOXD3	1	1	11_BivFlnk	1	0	1	1	1	0
chr1	63789083	63789746	881176	881254	exon,promoter-TSS	FOXD3	1	1	11_BivFlnk	1	0	0	1	1	0
chr1	63793284	63793499	881406	881422	Intergenic	FOXD3	0	0	12_EnhBiv	1	0	1	1	0	1
chr1	63832942	63833942	881849	881932	intron	ALG6	1	1	1_TssA	1	1	1	0	1	1
chr1	63988325	63989706	883141	883209	promoter-TSS	ITGB3BP	1	0	1_TssA	1	1	1	1	1	0
chr1	64058883	64060121	883721	883837	promoter-TSS	PGM1	1	1	1_TssA	1	1	1	0	1	1
chr1	64060166	64060273	883837	883845	intron	PGM1	0	0	2_TssAFlnk	1	1	1	0	1	0
chr1	64239391	64240940	885351	885521	intron	ROR1	1	1	11_BivFlnk	1	0	1	1	1	1
chr1	64935359	64937286	890909	891084	promoter-TSS	CACHD1	1	1	11_BivFlnk	1	1	1	0	1	1
chr1	64970985	64971665	891317	891370	intron	CACHD1	0	1	10_TssBiv	1	1	1	0	1	0
chr1	65210101	65211567	893135	893279	promoter-TSS	RAVER2	1	1	1_TssA	1	1	1	0	1	1
chr1	65330047	65330162	894326	894332	intron	JAK1	0	0	6_EnhG	1	1	1	0	1	0
chr1	65431106	65432743	895228	895382	intron	JAK1	1	1	1_TssA	1	1	1	1	1	0
chr1	65466947	65467231	895702	895718	Intergenic	JAK1	0	0	2_TssAFlnk	1	1	1	0	1	0
chr1	65468176	65468922	895738	895808	Intergenic	JAK1	0	1	11_BivFlnk	1	1	1	0	1	0
chr1	65531983	65534487	896419	896631	Intergenic	MIR101-1	0	1	1_TssA	1	1	1	1	1	0
chr1	65534553	65534628	896631	896636	Intergenic	MIR101-1	0	0	1_TssA	1	1	1	0	1	0
chr1	65612939	65613062	897460	897470	promoter-TSS	AK4	1	1	11_BivFlnk	1	0	1	0	1	0
chr1	65613089	65614988	897470	897666	exon	AK4	1	1	10_TssBiv	1	0	1	1	1	1
chr1	65719773	65720972	898685	898797	Intergenic	DNAJC6	0	1	1_TssA	1	1	1	0	1	1
chr1	65731247	65731816	898884	898936	intron	DNAJC6	1	1	11_BivFlnk	1	1	1	0	1	1
chr1	65885494	65887172	900046	900161	promoter-TSS	LEPR	1	1	1_TssA	0	0	1	0	1	0
chr1	66556840	66556927	904402	904406	intron	PDE4B	0	0	15_Quies	0	1	1	0	1	0
chr1	66647840	66647978	904916	904920	intron	PDE4B	0	0	15_Quies	0	1	1	0	0	0
chr1	66797378	66798275	905842	905861	promoter-TSS	PDE4B	0	0	1_TssA	1	1	1	0	1	0
chr1	66801493	66801849	905875	905881	intron	PDE4B	0	0	1_TssA	1	1	1	1	1	0
chr1	66801876	66802206	905881	905887	intron	PDE4B	0	0	2_TssAFlnk	1	1	1	1	1	0
chr1	66815929	66816009	905972	905976	intron	PDE4B	0	0	7_Enh	1	1	1	0	1	0
chr1	66912156	66912353	906541	906546	Intergenic	SGIP1	0	0	15_Quies	1	1	1	0	1	1
chr1	66998744	66998911	907078	907096	promoter-TSS	SGIP1	1	1	12_EnhBiv	1	0	1	0	1	0
chr1	66998915	66999710	907096	907133	promoter-TSS	SGIP1	1	1	13_ReprPC	1	1	1	1	1	0
chr1	67390043	67391495	909594	909683	promoter-TSS	WDR78	1	1	1_TssA	1	1	1	0	1	1
chr1	67395481	67396841	909707	909803	intron	MIER1	0	1	1_TssA	1	1	1	1	1	1
chr1	67396896	67397079	909803	909810	intron	MIER1	0	0	1_TssA	1	1	1	0	0	0
chr1	67397252	67397569	909810	909815	intron	MIER1	0	0	1_TssA	1	1	1	1	1	0
chr1	67518614	67520353	910590	910717	intron,promoter-TSS	SLC35D1	1	1	1_TssA	1	1	1	0	1	0
chr1	67773017	67773074	912617	912621	promoter-TSS	IL12RB2	1	0	11_BivFlnk	1	0	1	0	1	0
chr1	67773110	67773701	912621	912684	exon	IL12RB2	1	1	11_BivFlnk	1	0	1	0	1	0
chr1	67773708	67773858	912684	912697	intron	IL12RB2	1	1	11_BivFlnk	1	0	1	1	1	0
chr1	67893397	67894400	913758	913769	intron	SERBP1	0	0	1_TssA	1	1	1	0	0	0
chr1	67894459	67896994	913769	913936	exon	SERBP1	1	1	1_TssA	1	1	1	1	1	1
chr1	67966182	67966498	914629	914646	Intergenic	SERBP1	0	0	7_Enh	0	0	0	0	1	1
chr1	68027510	68027618	915293	915297	Intergenic	GADD45A	0	0	13_ReprPC	0	0	0	0	1	1
chr1	68150193	68152558	916227	916395	intron	GADD45A	1	1	1_TssA	1	1	1	0	1	1
chr1	68231976	68232135	917072	917080	intron	GNG12	0	0	11_BivFlnk	1	0	1	0	1	1
chr1	68297540	68299315	917551	917690	intron	GNG12-AS1	1	1	12_EnhBiv	1	1	1	0	1	0
chr1	68696499	68698554	920414	920546	intron	WLS	1	1	13_ReprPC	1	0	1	0	0	0
chr1	68962124	68963126	922618	922697	intron	DEPDC1	1	1	10_TssBiv	1	0	1	0	1	0
chr1	70670443	70672068	932023	932087	promoter-TSS	SRSF11	1	1	1_TssA	1	1	1	1	1	0
chr1	70686743	70688075	932228	932314	exon	SRSF11	0	1	1_TssA	1	1	1	0	1	1
chr1	70819273	70820799	933578	933679	promoter-TSS	HHLA3	1	1	1_TssA	1	1	1	1	1	1
chr1	70876306	70877318	934180	934241	promoter-TSS	CTH	1	1	10_TssBiv	1	1	1	0	1	0
chr1	71512878	71513685	938044	938127	exon	PTGER3	1	1	11_BivFlnk	1	0	1	1	1	0
chr1	71545865	71547185	938363	938414	promoter-TSS	ZRANB2-AS2	1	1	1_TssA	1	1	1	0	1	1
chr1	72747776	72751056	944939	945097	Intergenic	NEGR1	1	1	11_BivFlnk	0	1	1	0	1	1
chr1	74663680	74664457	954449	954486	promoter-TSS	LRRIQ3	1	1	1_TssA	1	1	1	0	1	0
chr1	75198270	75199732	957578	957627	promoter-TSS	CRYZ	1	0	1_TssA	1	1	1	0	1	1
chr1	76080582	76082438	962876	963011	Intergenic	SLC44A5	0	1	11_BivFlnk	1	0	1	1	1	1
chr1	76189869	76191128	963674	963760	intron,promoter-TSS	ACADM	1	1	1_TssA	1	1	1	0	1	0
chr1	76251458	76253137	964304	964349	promoter-TSS	SNORD45C	1	0	1_TssA	1	1	1	0	1	0
chr1	76540023	76540653	966105	966161	promoter-TSS	ST6GALNAC3	1	1	10_TssBiv	1	1	1	0	1	0
chr1	76619923	76620060	966861	966868	intron	ST6GALNAC3	0	0	7_Enh	1	1	1	0	1	1
chr1	76620177	76620423	966868	966875	intron	ST6GALNAC3	0	0	1_TssA	1	1	1	0	1	1
chr1	77332926	77334277	971041	971135	intron	ST6GALNAC5	1	1	11_BivFlnk	1	0	1	0	1	1
chr1	77334315	77334557	971135	971160	intron	ST6GALNAC5	0	1	11_BivFlnk	1	0	0	0	1	0
chr1	77684445	77685772	973340	973383	promoter-TSS	PIGK	1	1	1_TssA	1	1	1	1	1	0
chr1	77747391	77748902	973720	973845	promoter-TSS	AK5	1	1	11_BivFlnk	1	1	1	0	1	0
chr1	78147727	78149654	976766	976907	promoter-TSS	ZZZ3	1	1	1_TssA	1	1	1	1	1	1
chr1	78224617	78225725	977608	977693	intron	USP33	1	1	1_TssA	1	1	1	0	1	0
chr1	78245092	78245998	977946	977993	intron	FAM73A	1	0	1_TssA	1	1	1	0	1	0
chr1	78443536	78445598	979959	980059	intron	FUBP1	1	1	1_TssA	0	0	0	0	1	1
chr1	78445627	78445863	980059	980079	promoter-TSS	FUBP1	1	0	2_TssAFlnk	0	0	0	0	0	0
chr1	78469861	78471366	980285	980305	promoter-TSS	DNAJB4	1	0	1_TssA	1	1	1	1	1	0
chr1	78511578	78512214	980647	980724	exon	GIPC2	1	1	11_BivFlnk	1	1	1	0	1	0
chr1	84326135	84326768	1015050	1015099	intron	MIR548AP	0	1	2_TssAFlnk	1	1	1	0	1	1
chr1	84464299	84465462	1015833	1015924	promoter-TSS	TTLL7	1	1	10_TssBiv	1	0	1	1	1	0
chr1	84543147	84544477	1016385	1016517	promoter-TSS	PRKACB	1	1	10_TssBiv	1	1	1	1	1	0
chr1	84763932	84764928	1017676	1017755	intron	SAMD13	1	1	11_BivFlnk	1	1	1	0	1	0
chr1	84899370	84899645	1018524	1018529	Intergenic	DNASE2B	0	0	1_TssA	1	0	0	0	1	1
chr1	84944867	84945729	1018781	1018834	intron	RPF1	1	1	1_TssA	1	1	1	0	1	0
chr1	84971020	84972818	1019026	1019160	exon	GNG5	1	1	1_TssA	1	1	1	0	1	0
chr1	85039692	85040372	1019648	1019712	intron	CTBS	1	1	1_TssA	1	1	1	0	1	1
chr1	85086339	85086395	1020034	1020041	Intergenic	C1orf180	0	1	2_TssAFlnk	1	0	0	0	1	0
chr1	85086411	85086879	1020041	1020087	Intergenic	C1orf180	0	1	2_TssAFlnk	1	1	0	0	1	1
chr1	85155424	85156906	1020614	1020749	promoter-TSS	SSX2IP	1	1	1_TssA	1	1	1	0	1	1
chr1	85219265	85219430	1021191	1021198	Intergenic	SSX2IP	0	0	12_EnhBiv	0	0	1	1	1	1
chr1	85359119	85359327	1022480	1022491	promoter-TSS	LPAR3	1	1	11_BivFlnk	1	1	1	1	1	0
chr1	85462514	85463507	1023286	1023387	promoter-TSS	MCOLN2	1	1	11_BivFlnk	1	1	1	0	1	1
chr1	85513539	85514685	1023787	1023900	exon	MCOLN3	1	1	11_BivFlnk	1	0	1	0	1	1
chr1	85527576	85528108	1024016	1024038	promoter-TSS	WDR63	1	0	11_BivFlnk	1	1	1	0	1	0
chr1	85666044	85667733	1025003	1025189	promoter-TSS	SYDE2	1	1	1_TssA	1	1	1	1	1	0
chr1	85667778	85668006	1025189	1025198	Intergenic	SYDE2	0	0	11_BivFlnk	1	1	1	0	1	0
chr1	85724647	85725608	1025689	1025766	exon	C1orf52	1	1	1_TssA	1	1	1	0	1	1
chr1	85741402	85742817	1025880	1025974	exon,promoter-TSS	BCL10,LOC646626	1	1	1_TssA	1	1	1	0	1	0
chr1	85764008	85764141	1026177	1026181	Intergenic	BCL10	0	0	7_Enh	1	0	1	0	1	0
chr1	85773945	85774196	1026259	1026274	Intergenic	BCL10	0	0	12_EnhBiv	1	0	1	1	1	1
chr1	85929877	85931168	1027175	1027322	exon	DDAH1	0	1	12_EnhBiv	1	0	1	0	1	0
chr1	86042260	86043147	1028066	1028161	intron	DDAH1	1	1	12_EnhBiv	1	1	1	0	1	1
chr1	86043192	86043653	1028161	1028178	intron	DDAH1	1	0	12_EnhBiv	1	0	1	0	1	0
chr1	86045654	86047124	1028218	1028331	promoter-TSS	CYR61	1	1	12_EnhBiv	1	0	1	0	1	1
chr1	86173388	86174357	1029297	1029336	exon	ZNHIT6	1	1	1_TssA	0	0	0	0	1	1
chr1	86621255	86622687	1031983	1032071	intron	COL24A1	1	1	12_EnhBiv	0	0	1	1	0	0
chr1	86861355	86862344	1033613	1033680	exon	ODF2L	1	1	1_TssA	1	1	1	1	1	0
chr1	87169526	87169815	1035796	1035807	promoter-TSS	SH3GLB1	1	0	1_TssA	1	1	1	0	1	0
chr1	87169876	87171531	1035807	1035944	intron	SH3GLB1	1	1	1_TssA	1	1	1	0	1	1
chr1	87378936	87381603	1037861	1038024	promoter-TSS	HS2ST1	1	1	1_TssA	0	0	0	0	1	0
chr1	87597435	87597921	1039574	1039608	promoter-TSS	LOC339524	0	1	11_BivFlnk	1	1	1	0	1	1
chr1	87598049	87598132	1039616	1039629	intron	LOC339524	0	1	12_EnhBiv	1	0	0	0	1	0
chr1	87598225	87598272	1039635	1039640	intron	LOC339524	0	1	12_EnhBiv	1	0	1	0	0	0
chr1	87758789	87758840	1040953	1040957	Intergenic	LMO4	0	0	14_ReprPCWk	0	0	0	0	1	1
chr1	87791659	87791930	1041240	1041246	Intergenic	LMO4	0	0	14_ReprPCWk	0	1	1	1	0	1
chr1	87793803	87795559	1041261	1041413	exon	LMO4	1	1	1_TssA	1	1	1	1	1	0
chr1	87795735	87796723	1041413	1041436	intron	LMO4	0	0	1_TssA	1	1	1	0	0	0
chr1	87796738	87797884	1041436	1041508	intron	LMO4	0	1	10_TssBiv	1	1	1	0	1	1
chr1	87800628	87801458	1041555	1041624	intron	LMO4	0	1	1_TssA	1	1	1	0	1	1
chr1	88368779	88368888	1045706	1045710	Intergenic	LOC100505768	0	0	15_Quies	0	0	1	0	0	0
chr1	89149117	89151277	1050268	1050402	exon	PKN2	1	1	1_TssA	1	1	1	1	1	1
chr1	89356296	89357790	1052044	1052114	intron	GTF2B	1	1	1_TssA	1	1	1	1	1	0
chr1	89457684	89459064	1052912	1053012	exon	CCBL2	1	1	1_TssA	0	0	1	0	1	0
chr1	89487449	89488431	1053223	1053233	intron	GBP3	1	0	1_TssA	1	1	1	1	1	0
chr1	89592708	89592923	1053939	1053950	Intergenic	GBP2	1	0	2_TssAFlnk	1	1	1	0	1	0
chr1	89592956	89593108	1053950	1053956	Intergenic	GBP2	0	0	2_TssAFlnk	1	1	1	0	0	0
chr1	89664181	89664620	1054394	1054415	intron	GBP4	1	0	1_TssA	1	1	0	1	1	1
chr1	89725264	89725638	1054718	1054727	exon	GBP5	0	0	2_TssAFlnk	1	1	1	0	1	0
chr1	89738135	89738619	1054797	1054813	exon	GBP5	1	0	1_TssA	1	1	1	0	1	0
chr1	89744706	89744774	1054873	1054878	Intergenic	GBP5	0	0	1_TssA	1	1	1	0	1	0
chr1	89823897	89824211	1055326	1055332	Intergenic	GBP6	0	0	7_Enh	1	1	1	0	1	1
chr1	89989811	89991160	1056347	1056476	promoter-TSS	LRRC8B	1	1	2_TssAFlnk	1	1	1	0	1	1
chr1	90074228	90074527	1057005	1057010	Intergenic	FLJ27354	0	0	2_TssAFlnk	1	1	1	0	1	0
chr1	90074569	90074701	1057010	1057016	Intergenic	FLJ27354	0	0	2_TssAFlnk	1	1	1	0	1	0
chr1	90098161	90099626	1057224	1057369	promoter-TSS	FLJ27354	1	1	1_TssA	1	1	1	1	1	1
chr1	90099649	90099903	1057369	1057380	intron	LRRC8C	0	0	2_TssAFlnk	1	1	1	0	0	0
chr1	90099965	90100013	1057380	1057385	intron	LRRC8C	0	0	1_TssA	1	1	1	0	0	0
chr1	90228505	90229120	1058402	1058437	Intergenic	LRRC8D	0	1	2_TssAFlnk	1	1	1	0	1	1
chr1	90286138	90287585	1058940	1059092	promoter-TSS	LRRC8D	1	1	1_TssA	1	1	1	0	1	1
chr1	90308526	90309309	1059278	1059321	intron	LRRC8D	0	1	1_TssA	1	1	1	0	1	1
chr1	90309330	90309625	1059321	1059345	intron	LRRC8D	0	1	1_TssA	1	1	0	0	1	0
chr1	90460263	90461498	1060697	1060801	promoter-TSS	GEMIN8P4	1	1	1_TssA	1	1	1	1	1	1
chr1	91172337	91173410	1065185	1065250	Intergenic	BARHL2	0	1	12_EnhBiv	1	0	1	1	1	0
chr1	91187046	91187307	1065736	1065747	Intergenic	BARHL2	0	0	12_EnhBiv	0	0	1	0	0	1
chr1	91192512	91192593	1065945	1065954	Intergenic	BARHL2	0	1	12_EnhBiv	0	0	1	1	0	0
chr1	91195810	91196129	1066044	1066068	Intergenic	BARHL2	0	0	12_EnhBiv	0	0	1	0	1	0
chr1	91196130	91196146	1066068	1066072	Intergenic	BARHL2	0	0	12_EnhBiv	0	0	1	0	1	0
chr1	91196153	91196507	1066072	1066093	Intergenic	BARHL2	0	0	11_BivFlnk	1	0	1	1	1	0
chr1	91316456	91317454	1067106	1067201	Intergenic	BARHL2	0	1	11_BivFlnk	1	0	1	0	1	1
chr1	91486685	91487912	1068399	1068498	promoter-TSS	ZNF644	1	1	1_TssA	1	1	1	1	1	0
chr1	91631766	91631958	1069846	1069851	Intergenic	ZNF644	0	0	14_ReprPCWk	0	0	0	0	0	1
chr1	91869674	91870432	1071500	1071570	intron	HFM1	1	1	12_EnhBiv	1	1	1	0	1	0
chr1	91966054	91967393	1072195	1072282	promoter-TSS	CDC7	1	1	2_TssAFlnk	0	0	1	0	1	1
chr1	92197513	92197597	1074332	1074336	intron	TGFBR3	0	0	7_Enh	1	1	1	0	1	0
chr1	92270263	92270496	1075023	1075029	intron	TGFBR3	0	0	2_TssAFlnk	1	1	1	1	1	0
chr1	92350513	92352085	1075867	1076017	intron	TGFBR3	0	1	1_TssA	1	1	1	0	1	1
chr1	92392887	92393129	1076589	1076594	Intergenic	BRDT	0	0	15_Quies	0	0	0	0	1	1
chr1	92495368	92496085	1077805	1077883	exon	EPHX4	1	1	11_BivFlnk	1	0	1	1	1	0
chr1	92545730	92546676	1078284	1078342	exon	BTBD8	1	1	1_TssA	1	1	1	0	1	0
chr1	92763927	92765133	1080027	1080108	promoter-TSS	RPAP2	1	1	1_TssA	1	1	1	1	1	1
chr1	92942014	92942160	1081518	1081523	intron	GFI1	0	0	6_EnhG	1	1	1	0	1	0
chr1	92948238	92948756	1081734	1081770	exon,intron	GFI1	0	1	2_TssAFlnk	1	1	1	0	0	0
chr1	92948788	92950148	1081770	1081862	exon,intron	GFI1	0	1	2_TssAFlnk	1	1	0	1	1	0
chr1	92950154	92952269	1081862	1082036	intron	GFI1	1	1	1_TssA	1	1	0	0	1	1
chr1	92952297	92952537	1082036	1082069	promoter-TSS	GFI1	1	1	1_TssA	1	1	0	0	1	1
chr1	93049568	93049932	1082820	1082826	intron	EVI5	0	0	1_TssA	1	1	1	0	1	1
chr1	93249811	93251132	1084511	1084632	intron	EVI5	0	1	11_BivFlnk	1	1	1	0	1	1
chr1	93297308	93298622	1085180	1085258	TTS	FAM69A	1	1	1_TssA	1	1	1	1	1	1
chr1	93324434	93324634	1085479	1085484	intron	FAM69A	0	0	7_Enh	1	1	1	0	1	1
chr1	93425958	93427929	1086226	1086401	intron,promoter-TSS	FAM69A	1	1	1_TssA	1	1	1	1	1	1
chr1	93428118	93428169	1086401	1086405	promoter-TSS	FAM69A	0	0	2_TssAFlnk	0	0	0	0	1	0
chr1	93447000	93447144	1086566	1086570	Intergenic	FAM69A	0	0	7_Enh	1	1	1	0	1	0
chr1	93544333	93546210	1087445	1087518	intron	MTF2	1	1	1_TssA	1	1	1	1	1	1
chr1	93644747	93644876	1088307	1088316	intron	TMED5	0	0	1_TssA	1	1	1	0	0	0
chr1	93644911	93646809	1088316	1088448	promoter-TSS	CCDC18	1	1	1_TssA	1	1	1	0	1	1
chr1	93810826	93813157	1089551	1089677	promoter-TSS	LOC100131564	1	1	1_TssA	1	1	1	1	1	0
chr1	93813169	93814044	1089677	1089684	intron	DR1	0	0	1_TssA	1	1	1	0	0	0
chr1	93913144	93914904	1090373	1090522	intron,promoter-TSS	FNBP1L	1	1	11_BivFlnk	1	1	1	1	1	0
chr1	94146387	94147773	1092670	1092798	intron,promoter-TSS	BCAR3	0	1	11_BivFlnk	1	0	1	1	1	1
chr1	94311384	94311680	1094224	1094233	promoter-TSS	MIR760	1	0	2_TssAFlnk	1	1	1	1	1	0
chr1	94311692	94313791	1094233	1094450	promoter-TSS	BCAR3	1	1	1_TssA	1	1	1	1	1	1
chr1	94343960	94345155	1094693	1094765	intron,promoter-TSS	DNTTIP2	1	1	1_TssA	1	1	1	1	1	0
chr1	94374026	94375420	1094979	1095124	exon	GCLM	1	1	1_TssA	1	1	1	0	1	1
chr1	94375443	94375599	1095124	1095131	promoter-TSS	GCLM	1	1	2_TssAFlnk	1	1	1	0	1	0
chr1	94505207	94505259	1096197	1096201	intron	ABCA4	0	0	14_ReprPCWk	0	0	0	0	0	1
chr1	94702179	94703412	1098009	1098124	intron	ARHGAP29	1	1	12_EnhBiv	1	0	1	1	1	0
chr1	94712698	94713485	1098202	1098302	Intergenic	ARHGAP29	0	1	14_ReprPCWk	1	0	1	0	1	0
chr1	94883469	94884722	1099543	1099669	exon	ABCD3	1	1	1_TssA	0	0	1	0	1	0
chr1	95006838	95008118	1100572	1100689	promoter-TSS	F3	1	1	11_BivFlnk	1	0	1	0	1	0
chr1	95068090	95068144	1101225	1101229	Intergenic	F3	0	0	11_BivFlnk	0	0	1	0	0	0
chr1	95285549	95286260	1102984	1103059	promoter-TSS	SLC44A3	1	1	11_BivFlnk	1	0	1	0	1	0
chr1	95320155	95320481	1103392	1103407	intron	SLC44A3	0	0	11_BivFlnk	0	0	0	0	1	1
chr1	95428439	95428723	1104580	1104588	exon	LOC729970	0	0	1_TssA	1	1	1	0	1	0
chr1	95538007	95538941	1105499	1105555	promoter-TSS	ALG14	1	1	1_TssA	1	1	1	0	1	0
chr1	95582312	95583668	1106002	1106132	promoter-TSS	TMEM56-RWDD3	1	1	10_TssBiv	1	1	1	0	1	1
chr1	95699357	95700289	1107020	1107104	exon,promoter-TSS	RWDD3	1	1	1_TssA	1	1	1	0	1	1
chr1	97186857	97188455	1115908	1116016	intron	PTBP2	1	1	1_TssA	1	1	1	1	1	0
chr1	98385752	98387374	1122785	1122866	promoter-TSS	DPYD	1	1	1_TssA	1	1	1	1	1	0
chr1	98510777	98511909	1123579	1123674	promoter-TSS	MIR2682	1	1	11_BivFlnk	1	0	1	0	0	0
chr1	98513645	98514219	1123682	1123699	intron	MIR137HG	0	0	12_EnhBiv	1	0	1	0	1	0
chr1	98519131	98519473	1123778	1123803	Intergenic	MIR137HG	0	1	11_BivFlnk	1	0	1	0	1	0
chr1	98519484	98520024	1123803	1123853	Intergenic	MIR137HG	0	1	11_BivFlnk	1	0	1	0	1	1
chr1	99126975	99128191	1126993	1127087	intron	SNX7	1	1	11_BivFlnk	1	0	1	1	1	1
chr1	99469993	99470809	1128968	1129061	promoter-TSS	LPPR5	1	1	12_EnhBiv	1	0	0	0	1	0
chr1	99645856	99646024	1130036	1130040	Intergenic	LPPR4	0	0	15_Quies	0	0	0	0	1	1
chr1	100231902	100232195	1133635	1133646	promoter-TSS	FRRS1	1	0	2_TssAFlnk	1	1	1	0	1	1
chr1	100315326	100316387	1134345	1134418	promoter-TSS	AGL	1	1	1_TssA	1	1	1	0	1	0
chr1	100435187	100436167	1135346	1135423	promoter-TSS	SLC35A3	1	1	1_TssA	1	1	1	0	1	1
chr1	100502919	100505058	1135935	1136079	intron	HIAT1	1	1	1_TssA	1	1	1	1	1	0
chr1	100597969	100599170	1136832	1136897	promoter-TSS	TRMT13	1	1	1_TssA	1	1	1	1	1	0
chr1	100714708	100715827	1137737	1137782	intron	DBT	1	0	1_TssA	0	0	0	0	1	0
chr1	100731266	100732527	1137897	1137969	exon	RTCA	1	1	1_TssA	1	1	1	1	1	0
chr1	100816806	100818967	1138631	1138770	promoter-TSS	CDC14A	1	1	1_TssA	1	1	1	1	1	1
chr1	100818995	100819242	1138770	1138776	exon,promoter-TSS	CDC14A	1	0	1_TssA	1	1	0	0	0	0
chr1	101004312	101004860	1139986	1140026	exon	GPR88	1	1	11_BivFlnk	1	0	0	0	1	1
chr1	101004868	101005692	1140026	1140129	exon	GPR88	0	1	12_EnhBiv	1	0	0	0	1	1
chr1	101005700	101005737	1140129	1140135	exon	GPR88	0	1	11_BivFlnk	1	0	0	1	1	0
chr1	101360077	101362301	1142143	1142265	promoter-TSS	EXTL2	1	1	1_TssA	1	1	1	0	1	1
chr1	101490851	101492025	1143029	1143076	promoter-TSS	DPH5	1	1	1_TssA	1	1	1	1	1	0
chr1	101700935	101701107	1144383	1144388	Intergenic	S1PR1	0	0	1_TssA	1	1	1	0	1	0
chr1	101701268	101701570	1144388	1144400	Intergenic,promoter-TSS	S1PR1	1	0	1_TssA	1	1	1	0	1	0
chr1	101701608	101702603	1144400	1144458	promoter-TSS	S1PR1	1	1	1_TssA	1	1	1	1	1	0
chr1	101702607	101703629	1144458	1144496	intron	S1PR1	1	1	1_TssA	1	1	0	1	1	1
chr1	101703655	101704116	1144496	1144507	intron	S1PR1	0	0	1_TssA	1	1	0	0	1	0
chr1	101704382	101704585	1144507	1144520	exon	S1PR1	0	0	3_TxFlnk	1	1	1	0	1	1
chr1	101704597	101704636	1144520	1144524	exon	S1PR1	0	0	3_TxFlnk	1	1	1	0	1	0
chr1	101704933	101705000	1144530	1144535	exon	S1PR1	0	0	3_TxFlnk	1	1	1	1	1	0
chr1	101749767	101750013	1144935	1144943	Intergenic	S1PR1	0	0	2_TssAFlnk	1	1	1	0	1	0
chr1	101774689	101775514	1145137	1145173	Intergenic	RNU6-6	0	0	2_TssAFlnk	1	1	1	1	1	1
chr1	101775560	101775773	1145173	1145179	Intergenic	RNU6-6	0	0	2_TssAFlnk	1	1	1	1	1	0
chr1	104067911	104069287	1156993	1157089	promoter-TSS	RNPC3	1	1	1_TssA	1	1	1	1	1	1
chr1	107599125	107600392	1176497	1176613	exon	PRMT6	1	1	1_TssA	1	1	1	0	1	1
chr1	107682504	107685090	1177090	1177270	intron,promoter-TSS	NTNG1	1	1	11_BivFlnk	1	0	1	0	1	1
chr1	108506241	108506612	1182217	1182225	promoter-TSS	VAV3-AS1	1	0	1_TssA	1	1	1	0	1	0
chr1	108506643	108508649	1182225	1182392	promoter-TSS	VAV3	1	1	1_TssA	1	1	1	1	1	1
chr1	108742321	108743613	1184138	1184247	promoter-TSS	SLC25A24	1	1	1_TssA	1	1	1	0	1	1
chr1	109102305	109103306	1186998	1187106	promoter-TSS	FAM102B	1	1	7_Enh	1	1	1	1	1	1
chr1	109104511	109104644	1187116	1187121	intron	FAM102B	0	0	2_TssAFlnk	1	1	1	0	1	1
chr1	109203470	109203541	1187879	1187886	intron	HENMT1	1	0	1_TssA	1	1	1	0	1	0
chr1	109203594	109203732	1187886	1187905	promoter-TSS	HENMT1	1	1	1_TssA	1	1	1	1	1	0
chr1	109203736	109204149	1187905	1187964	promoter-TSS	HENMT1	1	1	2_TssAFlnk	1	1	1	1	1	0
chr1	109204161	109204208	1187964	1187971	promoter-TSS	HENMT1	1	1	2_TssAFlnk	1	1	1	0	1	0
chr1	109204230	109204317	1187971	1187975	promoter-TSS	HENMT1	1	1	2_TssAFlnk	1	1	1	0	1	0
chr1	109234292	109236322	1188342	1188445	exon	PRPF38B	1	1	1_TssA	1	1	1	1	1	1
chr1	109289019	109290146	1188972	1189062	intron	STXBP3	1	1	1_TssA	1	1	1	1	1	1
chr1	109419213	109420453	1190111	1190208	exon	GPSM2	1	1	11_BivFlnk	1	1	1	1	1	1
chr1	109499175	109499278	1191009	1191014	intron	CLCC1	0	0	7_Enh	1	1	1	1	1	0
chr1	109499511	109499613	1191014	1191018	intron	CLCC1	0	0	7_Enh	1	1	1	0	1	0
chr1	109505606	109506462	1191113	1191193	intron	CLCC1	1	1	1_TssA	1	1	1	0	1	0
chr1	109583575	109585109	1192094	1192231	intron	WDR47	1	1	2_TssAFlnk	1	1	1	0	1	0
chr1	109618266	109618857	1192864	1192900	promoter-TSS	TAF13	1	1	1_TssA	1	1	1	0	1	0
chr1	109632961	109634231	1193191	1193258	intron	TMEM167B	1	1	1_TssA	1	1	1	0	1	0
chr1	109642541	109643631	1193367	1193459	exon	SCARNA2	1	1	2_TssAFlnk	1	1	1	0	1	1
chr1	109643662	109643783	1193459	1193467	TTS	SCARNA2	1	0	2_TssAFlnk	1	1	0	1	0	0
chr1	109655288	109655671	1193649	1193666	intron	C1orf194	1	0	2_TssAFlnk	1	1	1	1	1	1
chr1	109655749	109655810	1193669	1193675	promoter-TSS	KIAA1324	1	0	2_TssAFlnk	1	1	1	1	1	0
chr1	109656277	109656979	1193700	1193754	promoter-TSS	C1orf194	1	1	2_TssAFlnk	1	1	1	0	1	0
chr1	109756353	109757431	1195006	1195079	intron	SARS	1	1	1_TssA	1	1	1	0	1	0
chr1	109791973	109792845	1195502	1195618	promoter-TSS	CELSR2	1	1	13_ReprPC	1	0	1	0	1	0
chr1	109825484	109826429	1196435	1196498	promoter-TSS	PSRC1	1	1	1_TssA	1	1	1	0	1	1
chr1	109939904	109941044	1197784	1197921	promoter-TSS	SORT1	1	1	13_ReprPC	1	1	1	0	1	0
chr1	109968463	109969884	1198203	1198286	promoter-TSS	PSMA5	1	1	1_TssA	1	1	1	0	1	0
chr1	110025965	110027186	1198913	1199005	promoter-TSS	ATXN7L2	1	1	2_TssAFlnk	1	1	1	0	1	1
chr1	110036452	110037230	1199140	1199190	exon	CYB561D1	1	1	1_TssA	1	1	1	0	1	1
chr1	110052056	110052826	1199399	1199486	promoter-TSS	AMIGO1	1	1	1_TssA	1	1	1	0	1	0
chr1	110074908	110075197	1199726	1199736	Intergenic	GPR61	0	0	2_TssAFlnk	1	1	1	0	1	1
chr1	110090549	110091956	1199920	1200006	promoter-TSS	GNAI3	1	1	1_TssA	1	1	1	1	1	0
chr1	110162246	110163856	1200600	1200674	promoter-TSS	AMPD2	1	1	2_TssAFlnk	1	1	1	0	1	0
chr1	110163945	110164192	1200674	1200681	intron	AMPD2	0	0	2_TssAFlnk	1	1	1	0	1	0
chr1	110186044	110186288	1201072	1201088	Intergenic	GSTM4	0	1	12_EnhBiv	0	0	0	0	1	1
chr1	110198347	110199045	1201257	1201301	promoter-TSS	GSTM4	1	1	1_TssA	1	1	1	0	1	1
chr1	110230207	110230767	1201702	1201741	promoter-TSS	GSTM1	1	1	7_Enh	1	1	1	0	0	1
chr1	110282465	110283181	1202358	1202432	intron	GSTM3	1	1	11_BivFlnk	1	1	1	0	1	0
chr1	110453160	110453939	1204273	1204360	exon	CSF1	1	1	10_TssBiv	1	1	1	1	1	0
chr1	110527030	110528132	1205078	1205176	exon	AHCYL1	1	1	1_TssA	1	1	1	0	1	1
chr1	110577114	110578153	1205581	1205661	intron	STRIP1	0	1	2_TssAFlnk	1	1	1	0	1	0
chr1	110611570	110611684	1206157	1206172	intron	ALX3	0	1	12_EnhBiv	0	0	1	0	1	0
chr1	110626438	110626701	1206451	1206475	Intergenic	ALX3	0	1	11_BivFlnk	1	0	1	1	1	0
chr1	110626702	110627102	1206475	1206505	Intergenic	ALX3	0	1	11_BivFlnk	1	0	0	0	1	0
chr1	110627117	110627565	1206505	1206557	Intergenic	ALX3	0	1	11_BivFlnk	1	0	0	0	1	0
chr1	110679627	110680019	1207151	1207160	Intergenic	SLC6A17	0	0	12_EnhBiv	0	1	1	0	1	0
chr1	110752541	110754245	1208133	1208334	exon,promoter-TSS	KCNC4	1	1	1_TssA	1	1	1	0	1	1
chr1	110754250	110754398	1208334	1208356	exon	KCNC4	1	1	11_BivFlnk	1	1	0	0	1	0
chr1	110880125	110880406	1209702	1209710	intron,promoter-TSS	LOC440600,RBM15	0	1	2_TssAFlnk	0	0	1	0	0	0
chr1	110880452	110882944	1209710	1209904	promoter-TSS	RBM15	1	1	1_TssA	0	0	1	0	1	1
chr1	110949829	110950904	1210632	1210711	exon,promoter-TSS	LAMTOR5	1	1	1_TssA	1	1	1	1	1	1
chr1	111038686	111038970	1211734	1211740	Intergenic	CYMP	0	0	14_ReprPCWk	0	0	0	0	1	1
chr1	111067111	111067365	1212045	1212054	Intergenic	KCNA10	0	0	12_EnhBiv	0	1	1	0	1	1
chr1	111097857	111098405	1212301	1212345	Intergenic	KCNA10	0	1	12_EnhBiv	0	0	1	1	1	1
chr1	111148963	111150262	1212768	1212903	promoter-TSS	KCNA2	0	1	11_BivFlnk	1	0	1	1	1	0
chr1	111158421	111158588	1212994	1212999	intron	KCNA2	0	0	7_Enh	0	0	1	0	1	1
chr1	111161960	111162311	1213031	1213051	intron	KCNA2	0	0	2_TssAFlnk	1	1	1	0	1	1
chr1	111162362	111162676	1213051	1213059	intron	KCNA2	0	0	2_TssAFlnk	1	1	1	1	1	0
chr1	111173526	111173644	1213140	1213145	intron	KCNA2	1	0	2_TssAFlnk	0	0	0	0	1	1
chr1	111214731	111214896	1213381	1213386	exon	KCNA3	0	0	1_TssA	1	1	0	0	1	0
chr1	111215247	111215308	1213388	1213392	exon	KCNA3	0	0	1_TssA	1	1	0	0	1	0
chr1	111215811	111215896	1213398	1213404	exon	KCNA3	0	0	1_TssA	1	1	0	1	1	0
chr1	111215966	111216031	1213405	1213409	exon	KCNA3	0	0	1_TssA	1	1	0	1	1	0
chr1	111216625	111216652	1213444	1213449	exon	KCNA3	0	1	1_TssA	1	1	0	0	1	0
chr1	111216711	111216751	1213452	1213459	exon	KCNA3	1	1	1_TssA	1	1	0	0	1	0
chr1	111216759	111216807	1213459	1213465	exon	KCNA3	1	1	1_TssA	1	1	0	0	1	0
chr1	111216818	111217002	1213465	1213486	exon	KCNA3	1	1	1_TssA	1	1	0	0	1	1
chr1	111217006	111217844	1213486	1213595	exon	KCNA3	1	1	1_TssA	1	1	0	0	1	1
chr1	111323491	111323743	1214310	1214320	Intergenic	CD53	0	0	7_Enh	0	1	1	0	1	1
chr1	111415856	111415970	1214822	1214826	intron	CD53	0	0	1_TssA	1	1	1	0	1	0
chr1	111420401	111420539	1214847	1214852	intron	CD53	0	0	3_TxFlnk	1	1	1	0	0	0
chr1	111505882	111506135	1215450	1215471	intron	LRIF1	1	1	2_TssAFlnk	1	1	1	1	1	1
chr1	111506162	111506981	1215471	1215534	promoter-TSS	LRIF1	1	1	2_TssAFlnk	1	1	1	0	1	1
chr1	111574793	111575120	1215906	1215912	Intergenic	LRIF1	0	0	14_ReprPCWk	0	0	0	0	1	1
chr1	111681942	111683579	1216557	1216668	promoter-TSS	CEPT1	1	1	1_TssA	1	1	1	1	1	0
chr1	111742964	111743060	1217089	1217094	exon,intron	DENND2D	0	0	2_TssAFlnk	1	1	0	0	0	0
chr1	111743103	111743203	1217094	1217098	exon	DENND2D	0	0	2_TssAFlnk	1	1	1	0	1	0
chr1	111743271	111743412	1217098	1217102	promoter-TSS	DENND2D	0	0	1_TssA	1	1	1	0	1	0
chr1	111746071	111746391	1217115	1217126	intron	DENND2D	1	1	2_TssAFlnk	1	1	1	0	1	0
chr1	111746412	111747428	1217126	1217218	exon	DENND2D	1	1	1_TssA	1	1	1	0	1	1
chr1	111765565	111765706	1217383	1217389	Intergenic	CHI3L2	0	0	7_Enh	1	1	1	0	1	1
chr1	111888670	111889425	1218193	1218234	promoter-TSS	PIFO	1	1	2_TssAFlnk	1	1	1	0	1	1
chr1	111991149	111992707	1218982	1219070	promoter-TSS	WDR77	1	1	1_TssA	1	1	1	0	1	0
chr1	112050330	112050793	1219515	1219526	intron	ADORA3	0	0	2_TssAFlnk	1	1	0	0	1	1
chr1	112050828	112051170	1219526	1219539	intron	ADORA3	0	0	2_TssAFlnk	1	1	0	0	1	1
chr1	112135235	112135861	1220236	1220246	Intergenic	LOC100129269	0	0	7_Enh	1	1	1	0	1	0
chr1	112141356	112141604	1220275	1220281	TTS	LOC100129269	0	0	7_Enh	1	1	1	0	1	0
chr1	112162120	112163483	1220570	1220668	intron,promoter-TSS	RAP1A	1	1	1_TssA	1	1	1	0	1	0
chr1	112281003	112283174	1221656	1221828	promoter-TSS	FAM212B	1	1	11_BivFlnk	1	0	1	1	1	1
chr1	112297672	112299131	1221983	1222097	promoter-TSS	FAM212B	1	1	1_TssA	1	1	1	1	1	1
chr1	112531835	112534246	1224357	1224580	promoter-TSS	LOC643355	1	1	13_ReprPC	1	0	0	0	0	1
chr1	112912357	112912560	1227223	1227233	Intergenic	CTTNBP2NL	0	0	13_ReprPC	0	0	1	0	1	1
chr1	112938395	112939651	1227469	1227533	intron	CTTNBP2NL	1	1	11_BivFlnk	1	1	1	1	1	0
chr1	113008709	113009140	1228126	1228156	Intergenic	MIR4256	1	1	11_BivFlnk	1	1	1	0	1	1
chr1	113044487	113044992	1228488	1228543	intron	WNT2B	0	1	11_BivFlnk	1	0	1	1	1	1
chr1	113050530	113051675	1228609	1228701	promoter-TSS	WNT2B	0	1	11_BivFlnk	1	0	1	0	1	0
chr1	113160876	113163279	1229716	1229832	promoter-TSS	CAPZA1	1	1	1_TssA	1	1	1	1	1	0
chr1	113216893	113218237	1230385	1230492	exon	MOV10	1	1	1_TssA	1	1	1	1	1	1
chr1	113247362	113248183	1230912	1230925	exon	RHOC	0	0	2_TssAFlnk	1	1	1	0	1	0
chr1	113249445	113250290	1230956	1231037	promoter-TSS	RHOC	1	1	1_TssA	1	0	1	0	1	1
chr1	113257009	113257360	1231132	1231157	intron,promoter-TSS	PPM1J	1	1	11_BivFlnk	1	1	0	0	0	0
chr1	113257365	113259168	1231157	1231275	promoter-TSS	PPM1J	1	1	2_TssAFlnk	1	1	1	0	1	1
chr1	113261405	113261654	1231289	1231319	Intergenic	FAM19A3	0	1	12_EnhBiv	0	0	0	0	1	1
chr1	113351974	113352506	1232640	1232647	Intergenic	FAM19A3	0	0	14_ReprPCWk	0	0	0	0	1	1
chr1	113392225	113392887	1233346	1233411	Intergenic	AKR7A2P1	0	1	12_EnhBiv	0	0	0	0	0	0
chr1	113497870	113498172	1234899	1234918	exon,promoter-TSS	SLC16A1	1	1	2_TssAFlnk	1	1	1	0	1	0
chr1	113498174	113499416	1234918	1235035	promoter-TSS	SLC16A1	1	1	2_TssAFlnk	1	1	1	0	1	1
chr1	113499442	113499631	1235035	1235047	promoter-TSS	SLC16A1	1	0	2_TssAFlnk	1	1	1	0	1	0
chr1	113499640	113499844	1235047	1235057	promoter-TSS	SLC16A1	1	0	2_TssAFlnk	1	1	1	0	1	0
chr1	113615267	113616717	1236803	1236880	exon	LRIG2	1	1	1_TssA	1	1	1	0	1	1
chr1	113932492	113934258	1239647	1239818	promoter-TSS	MAGI3	1	1	1_TssA	1	1	1	0	1	1
chr1	114300698	114302603	1242322	1242438	exon	PHTF1	1	1	1_TssA	1	1	1	1	1	0
chr1	114353832	114355512	1242810	1242927	exon	RSBN1	1	1	1_TssA	1	1	1	1	1	1
chr1	114446805	114446913	1243730	1243736	intron	AP4B1	1	0	2_TssAFlnk	1	1	1	0	0	0
chr1	114446916	114448421	1243736	1243831	promoter-TSS	AP4B1	1	1	1_TssA	1	1	1	0	1	1
chr1	114471470	114473446	1244084	1244217	intron	HIPK1	1	1	1_TssA	1	1	1	1	1	1
chr1	114695047	114695930	1246162	1246258	promoter-TSS	SYT6	1	1	12_EnhBiv	0	0	0	0	1	0
chr1	114750404	114750460	1246791	1246798	Intergenic	SYT6	0	0	12_EnhBiv	0	0	1	0	0	0
chr1	114825525	114825684	1247408	1247412	Intergenic	SYT6	0	0	14_ReprPCWk	0	0	0	0	1	1
chr1	114888908	114889513	1247946	1247984	Intergenic	TRIM33	0	0	7_Enh	1	1	1	0	1	1
chr1	115052486	115054587	1249340	1249516	exon	TRIM33	1	1	1_TssA	1	1	1	1	1	0
chr1	115123890	115124516	1250194	1250229	promoter-TSS	BCAS2	1	0	1_TssA	1	1	1	0	1	0
chr1	115212203	115213392	1251046	1251137	promoter-TSS	DENND2C	1	1	2_TssAFlnk	1	1	0	0	1	1
chr1	115258925	115259690	1251533	1251571	TTS	CSDE1	1	0	1_TssA	1	1	1	1	1	0
chr1	115299542	115300878	1251911	1251980	intron	CSDE1	1	0	1_TssA	1	1	1	1	1	1
chr1	115322818	115323462	1252144	1252188	exon	SIKE1	1	1	1_TssA	1	1	1	0	1	1
chr1	115605417	115605578	1253927	1253933	intron	TSPAN2	0	0	7_Enh	1	1	1	0	1	0
chr1	115631752	115632642	1254174	1254257	promoter-TSS	TSPAN2	1	1	2_TssAFlnk	1	1	1	0	1	1
chr1	115641588	115641768	1254319	1254324	Intergenic	TSPAN2	0	0	2_TssAFlnk	1	1	1	0	1	0
chr1	115641808	115642432	1254324	1254334	Intergenic	TSPAN2	0	0	1_TssA	1	1	1	0	1	0
chr1	115681624	115681847	1254621	1254633	Intergenic	TSPAN2	0	0	13_ReprPC	1	0	0	0	1	1
chr1	116090476	116090619	1257587	1257591	Intergenic	VANGL1	0	0	14_ReprPCWk	0	0	0	0	0	0
chr1	116138620	116138777	1257865	1257871	Intergenic	VANGL1	0	0	13_ReprPC	0	0	0	0	1	1
chr1	116184404	116185657	1258161	1258297	promoter-TSS	VANGL1	1	1	11_BivFlnk	1	0	1	0	1	1
chr1	116381320	116382268	1260149	1260232	exon,intron	NHLH2	0	1	12_EnhBiv	1	0	0	1	0	0
chr1	116518489	116519537	1261306	1261402	promoter-TSS	SLC22A15	1	1	10_TssBiv	1	1	1	0	1	0
chr1	116681643	116682005	1262525	1262536	Intergenic	MAB21L3	0	0	7_Enh	1	1	1	0	1	1
chr1	116694665	116695027	1262687	1262726	Intergenic	MAB21L3	0	1	2_TssAFlnk	1	1	1	0	1	1
chr1	116710636	116711340	1262843	1262894	Intergenic	MAB21L3	0	1	2_TssAFlnk	1	1	1	0	1	1
chr1	116915292	116917127	1264346	1264518	promoter-TSS	ATP1A1	1	1	1_TssA	1	1	1	1	1	1
chr1	116920219	116920276	1264555	1264559	intron	ATP1A1	0	0	2_TssAFlnk	1	1	1	0	1	0
chr1	116960931	116961542	1264934	1264987	promoter-TSS	ATP1A1OS	1	1	1_TssA	1	1	1	0	1	0
chr1	117057904	117057978	1265816	1265822	intron	CD58	0	0	2_TssAFlnk	1	1	1	0	1	0
chr1	117112873	117114070	1266246	1266353	intron	CD58	1	1	1_TssA	1	1	1	0	1	1
chr1	117117247	117117584	1266382	1266388	exon	IGSF3	0	0	14_ReprPCWk	0	0	0	0	0	1
chr1	117209524	117210576	1267426	1267532	intron	IGSF3	1	1	11_BivFlnk	1	0	1	0	1	0
chr1	117280299	117280524	1268136	1268141	Intergenic	CD2	0	0	7_Enh	1	1	1	0	1	0
chr1	117297274	117298339	1268314	1268328	intron	CD2	1	0	1_TssA	1	1	0	1	1	0
chr1	117298927	117300174	1268333	1268354	intron	CD2	0	0	3_TxFlnk	1	1	0	0	1	0
chr1	117301355	117302207	1268362	1268373	intron	CD2	0	0	3_TxFlnk	1	1	1	0	0	0
chr1	117307219	117307726	1268410	1268416	intron	CD2	0	0	6_EnhG	1	1	1	0	1	0
chr1	117311854	117311997	1268470	1268476	TTS	CD2	0	0	6_EnhG	1	1	1	0	0	0
chr1	117452404	117453452	1269794	1269920	intron	PTGFRN	1	1	10_TssBiv	1	1	0	0	1	0
chr1	117529920	117530106	1270714	1270725	exon	PTGFRN	0	0	2_TssAFlnk	1	1	1	0	1	0
chr1	117601860	117603595	1271302	1271399	promoter-TSS	TTF2	1	1	1_TssA	0	0	1	0	1	1
chr1	117663832	117664956	1271965	1272057	promoter-TSS	TRIM45	1	1	10_TssBiv	1	1	1	0	1	1
chr1	117908969	117910999	1274041	1274213	promoter-TSS	MAN1A2	1	1	1_TssA	1	1	1	1	1	1
chr1	117911467	117911642	1274222	1274227	intron	MAN1A2	0	0	1_TssA	1	1	1	0	0	0
chr1	118147959	118149425	1275821	1275940	intron	FAM46C	1	1	1_TssA	1	1	1	1	1	0
chr1	118149483	118149760	1275940	1275959	intron	FAM46C	1	1	1_TssA	1	1	1	0	1	0
chr1	118149765	118150390	1275959	1275973	intron	FAM46C	0	0	2_TssAFlnk	1	1	1	0	1	0
chr1	118198873	118198979	1276480	1276485	Intergenic	FAM46C	0	0	2_TssAFlnk	1	1	1	0	1	0
chr1	118199086	118199363	1276486	1276492	Intergenic	FAM46C	0	0	2_TssAFlnk	1	1	1	0	1	0
chr1	118301183	118301766	1277212	1277232	Intergenic	FAM46C	0	0	11_BivFlnk	1	0	1	0	1	1
chr1	118471582	118473225	1278109	1278214	promoter-TSS	GDAP2	1	1	1_TssA	1	1	1	1	1	1
chr1	118679157	118679291	1279433	1279437	intron	SPAG17	0	0	14_ReprPCWk	0	0	0	0	0	0
chr1	118693989	118694250	1279538	1279544	intron	SPAG17	0	0	14_ReprPCWk	0	0	0	0	0	1
chr1	119530116	119530622	1284341	1284396	intron	TBX15	0	1	12_EnhBiv	0	0	1	1	0	0
chr1	119532865	119532970	1284494	1284501	promoter-TSS	TBX15	1	0	13_ReprPC	0	0	0	0	0	0
chr1	119682730	119683695	1285954	1286008	promoter-TSS	WARS2	1	1	1_TssA	0	0	0	0	1	1
chr1	119869897	119870362	1287495	1287523	Intergenic	HAO2	0	1	11_BivFlnk	1	1	1	0	1	1
chr1	120189930	120191299	1289926	1290023	promoter-TSS	ZNF697	1	1	12_EnhBiv	1	0	0	1	1	1
chr1	120254398	120255417	1290490	1290560	intron	PHGDH	1	1	10_TssBiv	1	1	0	0	1	0
chr1	120351740	120351889	1291479	1291485	exon	REG4	0	0	14_ReprPCWk	0	1	1	0	1	1
chr1	120835900	120840081	1294743	1295023	Intergenic	FAM72B	1	1	1_TssA	0	0	0	0	0	0
chr1	120925255	120926100	1295933	1296016	TTS	FCGR1B	0	1	1_TssA	0	0	0	0	0	1
chr1	121138166	121138281	1296550	1296571	Intergenic	EMBP1	0	1	11_BivFlnk	0	0	0	0	0	0
chr1	121138296	121138736	1296571	1296632	Intergenic	EMBP1	0	1	11_BivFlnk	1	0	0	1	0	0
chr1	121138749	121138963	1296632	1296648	Intergenic	EMBP1	0	1	11_BivFlnk	1	0	0	1	0	0
chr1	121258361	121258757	1297382	1297390	Intergenic	EMBP1	0	0	2_TssAFlnk	1	1	1	0	1	0
chr1	121260727	121260866	1297416	1297422	promoter-TSS	EMBP1	1	1	2_TssAFlnk	1	1	1	0	1	0
chr1	121260880	121261690	1297422	1297499	promoter-TSS	EMBP1	1	1	1_TssA	1	1	1	0	1	0
chr1	143742655	143745251	1307870	1308042	intron	LOC100286793	0	1	1_TssA	0	0	0	0	0	0
chr1	143912301	143916247	1308549	1308825	promoter-TSS	FAM72D	1	1	1_TssA	1	1	1	0	1	0
chr1	144491299	144492284	1312510	1312557	intron	LOC728875	0	1	15_Quies	0	0	0	0	0	0
chr1	144519573	144521730	1312739	1312898	intron	LOC728875	1	1	1_TssA	1	1	0	1	1	0
chr1	144521803	144521941	1312898	1312903	intron,promoter-TSS	LOC728875	1	0	1_TssA	1	1	0	0	0	0
chr1	144593335	144594361	1313736	1313828	Intergenic	PFN1P2	0	1	1_TssA	1	1	0	0	1	0
chr1	144594377	144594614	1313828	1313838	Intergenic	PFN1P2	0	0	2_TssAFlnk	1	1	0	0	1	0
chr1	145039362	145040180	1316517	1316573	exon	PDE4DIP	0	1	11_BivFlnk	1	0	0	0	1	0
chr1	145096236	145097011	1317153	1317193	intron	SEC22B	1	1	1_TssA	1	1	1	0	1	0
chr1	145208573	145210375	1318101	1318246	intron	NOTCH2NL	1	1	1_TssA	1	1	0	0	1	0
chr1	145382683	145383153	1319563	1319588	Intergenic	HFE2	0	1	1_TssA	1	1	1	0	1	0
chr1	145395464	145396463	1319860	1319906	Intergenic	HFE2	0	0	2_TssAFlnk	1	1	1	1	0	0
chr1	145396514	145397996	1319906	1319977	Intergenic	HFE2	0	0	2_TssAFlnk	1	1	1	1	1	0
chr1	145398615	145398858	1319982	1319992	Intergenic	HFE2	0	0	2_TssAFlnk	1	1	1	1	0	0
chr1	145399183	145399522	1320005	1320024	Intergenic	HFE2	0	0	2_TssAFlnk	1	1	1	1	1	0
chr1	145437685	145437953	1320569	1320578	intron	TXNIP	1	0	1_TssA	1	1	0	1	1	0
chr1	145438031	145439414	1320578	1320628	intron	TXNIP	1	0	1_TssA	1	1	0	1	1	0
chr1	145455260	145455592	1320768	1320775	TTS	POLR3GL	0	0	2_TssAFlnk	0	0	0	0	1	0
chr1	145469815	145470720	1320972	1321014	intron	POLR3GL	1	1	1_TssA	1	1	1	0	1	0
chr1	145472384	145473629	1321037	1321115	exon	ANKRD34A	0	1	2_TssAFlnk	1	1	1	0	0	0
chr1	145473631	145474697	1321115	1321192	exon	ANKRD34A	0	1	2_TssAFlnk	1	1	1	0	1	0
chr1	145476869	145477616	1321201	1321260	exon	ANKRD34A	1	1	1_TssA	1	1	1	0	1	0
chr1	145502057	145502263	1321545	1321552	intron	LIX1L	0	0	7_Enh	1	1	1	0	0	0
chr1	145507009	145508231	1321646	1321703	promoter-TSS	RBM8A	1	1	1_TssA	0	0	0	0	1	1
chr1	145508247	145508356	1321703	1321709	promoter-TSS	RBM8A	1	0	2_TssAFlnk	0	0	0	0	1	0
chr1	145515443	145516864	1321792	1321870	promoter-TSS	PEX11B	1	1	1_TssA	1	1	1	0	1	0
chr1	145548647	145549426	1322240	1322286	intron	ANKRD35	1	0	2_TssAFlnk	1	1	1	0	1	0
chr1	145562600	145562734	1322455	1322461	exon	ANKRD35	0	0	11_BivFlnk	1	1	1	0	1	0
chr1	145562791	145563083	1322461	1322485	exon	ANKRD35	0	0	11_BivFlnk	1	1	1	0	1	0
chr1	145574876	145576699	1322647	1322769	promoter-TSS	PIAS3	1	1	1_TssA	1	1	1	0	1	0
chr1	145589054	145589664	1322918	1322962	promoter-TSS	NUDT17	1	1	1_TssA	0	0	1	0	1	1
chr1	145610245	145612155	1323207	1323321	promoter-TSS	POLR3C	1	1	1_TssA	1	1	1	0	1	0
chr1	145713560	145713839	1324445	1324466	intron	CD160	0	0	11_BivFlnk	1	0	1	0	1	1
chr1	145713975	145714076	1324469	1324477	intron	CD160	0	1	11_BivFlnk	1	0	1	0	1	0
chr1	145826229	145827355	1325532	1325607	intron	GPR89A	1	1	1_TssA	1	1	0	0	1	0
chr1	145990465	145991916	1327052	1327137	Intergenic	NBPF11	0	1	14_ReprPCWk	1	0	0	0	0	0
chr1	146551399	146551841	1331834	1331871	Intergenic	LOC728989	0	1	11_BivFlnk	1	0	1	0	1	0
chr1	146555865	146556676	1331945	1331997	Intergenic	LOC728989	0	1	11_BivFlnk	1	1	1	1	1	0
chr1	146643061	146644709	1332547	1332657	Intergenic	PDIA3P	1	1	1_TssA	1	1	1	0	1	1
chr1	146644740	146644874	1332657	1332672	Intergenic	PDIA3P	1	0	2_TssAFlnk	1	1	1	0	1	0
chr1	146696695	146697662	1333112	1333147	promoter-TSS	FMO5	1	0	1_TssA	1	1	1	0	1	1
chr1	146714019	146715515	1333330	1333446	intron	CHD1L	1	1	1_TssA	1	1	1	1	1	1
chr1	146966806	146967117	1335198	1335205	intron	LINC00624	0	0	14_ReprPCWk	0	0	0	0	1	1
chr1	147016857	147017224	1335667	1335675	intron	BCL9	0	0	7_Enh	0	0	1	1	1	0
chr1	147070736	147072473	1336141	1336285	intron	BCL9	0	1	1_TssA	1	1	1	0	1	1
chr1	147112703	147112840	1336645	1336650	Intergenic	ACP6	0	0	7_Enh	0	1	1	0	1	1
chr1	147141672	147142918	1336914	1337000	exon	ACP6	1	1	1_TssA	1	1	1	0	1	0
chr1	147400224	147401350	1338929	1339005	intron	GPR89B	1	1	1_TssA	1	1	0	0	1	0
chr1	147532617	147533355	1340700	1340751	Intergenic	PDZK1P1	0	1	15_Quies	1	0	0	0	1	0
chr1	147623359	147624914	1341854	1341957	Intergenic	NBPF24	1	1	15_Quies	1	1	1	0	1	0
chr1	147735305	147736360	1343032	1343086	Intergenic	MIR5087	0	1	11_BivFlnk	1	1	1	1	1	0
chr1	147752654	147753548	1343255	1343311	Intergenic	MIR5087	0	1	14_ReprPCWk	1	0	1	0	1	1
chr1	147774839	147775889	1343585	1343647	Intergenic	MIR5087	0	1	14_ReprPCWk	1	0	1	0	1	0
chr1	147790458	147790807	1343892	1343907	Intergenic	MIR5087	0	0	11_BivFlnk	1	1	1	0	1	0
chr1	147790826	147791085	1343907	1343916	Intergenic	MIR5087	0	0	11_BivFlnk	1	1	1	0	1	0
chr1	147806394	147807482	1344088	1344135	promoter-TSS	MIR5087	1	1	1_TssA	1	1	1	0	1	0
chr1	147833489	147834055	1344415	1344447	Intergenic	MIR5087	0	0	15_Quies	1	1	1	1	1	0
chr1	147930150	147932780	1345438	1345611	intron	FLJ39739	1	1	15_Quies	1	1	0	0	0	0
chr1	147993606	147994724	1345983	1346040	Intergenic	NBPF14	0	1	1_TssA	1	0	1	0	0	0
chr1	147999849	148000886	1346181	1346252	Intergenic	NBPF14	0	1	1_TssA	0	0	0	0	0	1
chr1	148176044	148177028	1346477	1346551	Intergenic	PPIAL4F	0	1	1_TssA	0	0	0	0	0	0
chr1	148193172	148193464	1346671	1346711	Intergenic	PPIAL4F	0	0	1_TssA	1	1	0	0	0	0
chr1	148240988	148242181	1347052	1347116	Intergenic	PPIAL4F	0	1	1_TssA	0	0	0	0	0	1
chr1	148242232	148242522	1347116	1347126	Intergenic	PPIAL4F	0	0	1_TssA	0	0	0	0	0	0
chr1	148247374	148248141	1347265	1347320	Intergenic	PPIAL4F	0	1	2_TssAFlnk	1	1	0	0	0	1
chr1	148527043	148527567	1348445	1348476	Intergenic	NBPF15	0	0	1_TssA	0	0	0	0	1	0
chr1	148555641	148556988	1348832	1348938	Intergenic	NBPF15	0	1	1_TssA	1	1	0	0	1	0
chr1	148598314	148599129	1349341	1349404	Intergenic	NBPF15	0	1	1_TssA	1	1	0	1	0	0
chr1	148604014	148604304	1349546	1349557	Intergenic	PPIAL4E	0	0	1_TssA	1	1	1	1	1	0
chr1	148604360	148605542	1349557	1349620	Intergenic	PPIAL4E	0	1	1_TssA	1	1	1	1	1	0
chr1	149223377	149223682	1355257	1355278	Intergenic	LOC388692	0	0	11_BivFlnk	0	0	0	0	1	0
chr1	149223770	149224740	1355278	1355330	Intergenic	LOC388692	0	1	10_TssBiv	0	1	0	0	1	1
chr1	149298418	149298805	1356301	1356319	Intergenic	LOC388692	0	0	11_BivFlnk	1	0	0	0	0	0
chr1	149379180	149380025	1357015	1357099	Intergenic	FCGR1C	0	1	7_Enh	1	0	1	0	1	1
chr1	149513374	149514797	1358145	1358212	Intergenic	PPIAL4B	0	1	15_Quies	0	0	0	0	0	0
chr1	149605238	149606091	1358920	1358964	intron	FAM91A2	0	1	1_TssA	0	0	0	0	0	0
chr1	149764110	149764955	1360693	1360777	intron	HIST2H2BF	0	1	1_TssA	1	1	0	0	1	1
chr1	149783072	149783169	1360909	1360914	intron	HIST2H2BF	1	0	2_TssAFlnk	1	1	1	0	0	0
chr1	149783228	149785230	1360915	1361041	intron	HIST2H2BF	1	1	1_TssA	1	1	1	1	1	0
chr1	149811947	149815398	1361593	1361877	promoter-TSS	HIST2H3A	1	1	15_Quies	1	1	1	0	1	0
chr1	149821584	149825256	1361923	1362229	Intergenic	HIST2H2BC,HIST2H4B	1	1	15_Quies	1	1	1	0	1	0
chr1	149856623	149860418	1362787	1362994	exon	HIST2H2BE	1	1	2_TssAFlnk	0	0	0	0	1	1
chr1	149871045	149871606	1363126	1363171	exon	SV2A	1	1	2_TssAFlnk	1	1	1	1	1	0
chr1	149888560	149889545	1363442	1363477	exon	SV2A	1	0	11_BivFlnk	1	1	1	0	1	0
chr1	149899140	149900297	1363588	1363644	promoter-TSS	SF3B4	1	1	1_TssA	1	1	1	0	1	1
chr1	149981498	149982960	1364505	1364594	Intergenic,intron	OTUD7B	1	1	1_TssA	1	1	1	1	1	1
chr1	150038841	150040161	1365102	1365167	exon	VPS45	1	1	1_TssA	1	1	1	0	1	1
chr1	150121570	150122935	1365908	1366085	exon	PLEKHO1	1	1	1_TssA	1	1	1	0	1	0
chr1	150122951	150123078	1366085	1366102	exon	PLEKHO1	1	1	1_TssA	1	1	0	0	0	0
chr1	150123133	150123276	1366102	1366109	exon	PLEKHO1	1	0	2_TssAFlnk	1	1	0	0	0	0
chr1	150123610	150123735	1366113	1366121	exon	PLEKHO1	0	0	2_TssAFlnk	1	1	1	1	1	0
chr1	150185776	150186333	1367007	1367037	Intergenic	ANP32E	0	1	1_TssA	1	1	1	0	1	1
chr1	150206137	150206560	1367326	1367337	promoter-TSS	ANP32E	0	0	1_TssA	1	1	1	0	0	0
chr1	150206603	150209195	1367337	1367489	Intergenic,promoter-TSS	ANP32E	1	1	1_TssA	1	1	1	1	1	1
chr1	150228267	150228656	1367806	1367816	Intergenic,intron	CA14	0	0	12_EnhBiv	1	1	1	1	1	1
chr1	150240631	150241782	1367941	1368013	TTS	CA14	1	1	1_TssA	1	1	1	0	1	0
chr1	150253791	150254954	1368158	1368219	promoter-TSS	C1orf51	1	1	2_TssAFlnk	1	1	1	0	1	1
chr1	150266097	150266732	1368401	1368441	Intergenic	MRPS21	1	1	2_TssAFlnk	1	1	1	1	1	0
chr1	150293568	150294677	1368991	1369053	intron	PRPF3	1	1	1_TssA	1	1	1	0	1	0
chr1	150335993	150338682	1369731	1369852	intron	RPRD2	1	1	1_TssA	1	1	1	1	1	1
chr1	150338818	150339674	1369852	1369863	intron	RPRD2	0	0	1_TssA	1	1	1	0	0	0
chr1	150459535	150460371	1371510	1371545	exon	TARS2	1	0	1_TssA	1	1	1	0	1	0
chr1	150487740	150488549	1372011	1372069	promoter-TSS	LINC00568	1	1	2_TssAFlnk	1	1	1	0	1	0
chr1	150488590	150489041	1372069	1372087	intron	LINC00568	1	0	2_TssAFlnk	1	1	1	0	1	0
chr1	150521116	150522026	1372647	1372744	promoter-TSS	ADAMTSL4	1	1	11_BivFlnk	1	0	1	1	1	1
chr1	150533429	150535048	1373046	1373113	TTS	ADAMTSL4	0	1	2_TssAFlnk	1	1	1	0	1	1
chr1	150540052	150541000	1373157	1373169	Intergenic	MCL1	0	0	2_TssAFlnk	1	1	1	0	1	0
chr1	150548157	150550245	1373280	1373291	exon	MCL1	0	0	3_TxFlnk	1	1	1	0	0	0
chr1	150550289	150552538	1373291	1373445	exon	MCL1	1	1	3_TxFlnk	1	1	1	1	1	1
chr1	150601179	150602611	1374181	1374253	promoter-TSS	ENSA	1	1	1_TssA	0	0	0	0	1	0
chr1	150669187	150670126	1375034	1375055	promoter-TSS	GOLPH3L	1	0	1_TssA	1	1	1	0	1	0
chr1	150848304	150849514	1377165	1377242	intron	ARNT	1	1	1_TssA	1	1	1	0	1	0
chr1	150898471	150899357	1378013	1378058	promoter-TSS	SETDB1	1	1	1_TssA	1	1	1	1	1	1
chr1	150946250	150947673	1378700	1378847	intron	CERS2	1	1	1_TssA	1	1	1	0	1	0
chr1	150947679	150947845	1378847	1378863	promoter-TSS	CERS2	1	1	2_TssAFlnk	1	1	1	0	1	0
chr1	150951953	150952461	1378961	1378970	Intergenic	ANXA9	0	0	7_Enh	1	1	1	0	1	1
chr1	150980736	150981653	1379397	1379466	promoter-TSS	FAM63A	1	1	2_TssAFlnk	1	1	1	0	1	0
chr1	151020048	151021099	1380060	1380138	TTS	BNIPL	1	1	2_TssAFlnk	1	1	1	0	1	1
chr1	151029913	151029985	1380212	1380218	intron	CDC42SE1	0	0	2_TssAFlnk	1	1	1	0	1	0
chr1	151030981	151031147	1380228	1380233	intron	CDC42SE1	1	0	1_TssA	1	1	0	0	0	0
chr1	151031265	151032804	1380233	1380307	promoter-TSS	CDC42SE1	1	1	1_TssA	1	1	1	0	1	1
chr1	151042743	151043905	1380461	1380526	exon	GABPB2	1	1	1_TssA	1	1	1	0	1	1
chr1	151043911	151043998	1380526	1380530	intron	GABPB2	1	0	1_TssA	1	1	1	0	1	0
chr1	151103706	151104085	1381514	1381550	TTS	SEMA6C	0	1	11_BivFlnk	1	1	1	0	1	0
chr1	151118654	151119589	1381952	1382032	promoter-TSS	SEMA6C	1	1	1_TssA	1	1	1	1	1	0
chr1	151129208	151130080	1382177	1382189	intron	TNFAIP8L2-SCNM1	1	0	1_TssA	1	1	1	0	1	0
chr1	151138249	151139202	1382310	1382361	promoter-TSS	LYSMD1	1	0	2_TssAFlnk	1	1	1	1	1	0
chr1	151162070	151162865	1382713	1382756	intron	VPS72	1	0	1_TssA	1	1	1	0	1	1
chr1	151170586	151172132	1382955	1383044	exon,promoter-TSS	PIP5K1A	1	1	1_TssA	1	1	1	1	1	0
chr1	151226985	151227909	1383908	1383949	intron	PSMD4	1	0	1_TssA	1	1	1	1	1	0
chr1	151253659	151255712	1384409	1384566	promoter-TSS	ZNF687	1	1	1_TssA	1	1	1	0	1	1
chr1	151299403	151300582	1385233	1385296	exon	PI4KB	1	1	1_TssA	1	1	1	0	1	0
chr1	151313437	151313505	1385482	1385486	exon	RFX5	0	0	5_TxWk	0	0	1	0	1	1
chr1	151319263	151320134	1385550	1385594	promoter-TSS	RFX5	1	1	1_TssA	1	1	1	1	1	0
chr1	151371609	151372653	1386264	1386339	promoter-TSS	PSMB4	1	1	1_TssA	1	1	1	0	1	1
chr1	151430398	151432059	1386988	1387160	intron	POGZ	1	1	1_TssA	1	1	1	1	1	0
chr1	151483367	151484650	1387841	1387937	intron	CGN	1	1	2_TssAFlnk	1	1	1	0	1	0
chr1	151512592	151513437	1388304	1388372	intron	TUFT1	1	1	11_BivFlnk	1	1	1	0	1	0
chr1	151566506	151566854	1388931	1388943	Intergenic	SNX27	0	0	7_Enh	1	1	1	0	1	1
chr1	151584257	151585525	1389272	1389390	exon	SNX27	1	1	1_TssA	1	1	1	1	1	0
chr1	151693722	151694282	1390679	1390719	promoter-TSS	RIIAD1	1	1	7_Enh	1	1	1	0	1	0
chr1	151735400	151736281	1391099	1391168	exon	MRPL9	1	1	1_TssA	1	1	1	0	1	0
chr1	151762465	151763965	1391478	1391581	promoter-TSS	TDRKH	1	1	1_TssA	1	1	1	1	1	1
chr1	151788227	151788540	1391858	1391869	intron	RORC	0	0	2_TssAFlnk	1	1	1	0	1	0
chr1	151810586	151810769	1392190	1392216	promoter-TSS	LOC100132111	1	1	1_TssA	1	0	0	0	1	0
chr1	151810772	151811204	1392216	1392278	promoter-TSS	LOC100132111	1	1	1_TssA	0	0	0	0	1	0
chr1	151811208	151811251	1392278	1392285	exon	C2CD4D	1	1	2_TssAFlnk	0	0	0	0	1	0
chr1	151811255	151811343	1392285	1392300	exon	C2CD4D	1	1	2_TssAFlnk	1	0	0	0	1	0
chr1	151811354	151811404	1392300	1392308	exon	C2CD4D	1	1	2_TssAFlnk	1	0	0	0	1	0
chr1	151811410	151811523	1392308	1392317	exon	C2CD4D	1	1	2_TssAFlnk	1	1	1	0	1	0
chr1	151812033	151812550	1392342	1392378	intron	C2CD4D	1	1	2_TssAFlnk	1	1	1	1	1	0
chr1	151881627	151882371	1393051	1393116	exon	THEM4	1	1	1_TssA	1	1	1	0	1	1
chr1	151965434	151965818	1393889	1393909	exon,intron	S100A10	1	1	2_TssAFlnk	1	1	1	0	1	0
chr1	151965836	151966809	1393909	1393999	exon	S100A10	1	1	1_TssA	1	1	0	0	1	0
chr1	151966815	151966919	1393999	1394009	promoter-TSS	S100A10	1	1	2_TssAFlnk	1	1	1	0	1	0
chr1	152007147	152008084	1394365	1394374	intron	S100A11	0	0	2_TssAFlnk	1	1	1	0	1	1
chr1	152008497	152009642	1394386	1394443	intron	S100A11	1	1	2_TssAFlnk	1	1	1	0	1	0
chr1	152020284	152020878	1394568	1394581	Intergenic	S100A11	0	0	2_TssAFlnk	1	1	1	1	1	1
chr1	152082826	152083339	1395191	1395225	exon	TCHH	0	1	11_BivFlnk	0	0	0	0	1	0
chr1	152083351	152084948	1395225	1395373	exon	TCHH	0	1	11_BivFlnk	0	0	0	0	1	0
chr1	152084995	152085356	1395373	1395397	exon	TCHH	0	1	11_BivFlnk	0	0	0	0	0	0
chr1	152161234	152161285	1395815	1395819	Intergenic	RPTN	0	0	11_BivFlnk	1	1	0	0	1	1
chr1	152161732	152161852	1395846	1395862	Intergenic	RPTN	0	1	11_BivFlnk	1	0	0	0	1	0
chr1	152162338	152162560	1395880	1395885	Intergenic	RPTN	0	0	15_Quies	1	0	1	0	1	1
chr1	152319627	152319854	1397213	1397220	Intergenic	FLG2	0	0	15_Quies	0	0	0	0	0	1
chr1	152413378	152413548	1397770	1397776	Intergenic	CRNN	0	0	12_EnhBiv	0	1	0	0	1	1
chr1	152434182	152434341	1397934	1397939	Intergenic	CRNN	0	0	14_ReprPCWk	0	0	1	0	1	1
chr1	152842342	152842574	1400532	1400537	Intergenic	SMCP	0	0	14_ReprPCWk	0	0	0	0	1	1
chr1	153233379	153233546	1402944	1402958	exon	LOR	0	0	14_ReprPCWk	1	0	1	0	1	0
chr1	153233557	153233792	1402958	1402988	exon	LOR	0	0	14_ReprPCWk	1	0	0	0	1	0
chr1	153233797	153234382	1402988	1403059	exon	LOR	0	0	14_ReprPCWk	1	0	1	0	1	0
chr1	153266549	153266629	1403321	1403325	Intergenic	PGLYRP3	0	0	12_EnhBiv	1	1	1	0	0	0
chr1	153312501	153312611	1403690	1403694	intron	PGLYRP4	0	0	7_Enh	1	1	1	0	1	0
chr1	153325109	153325446	1403831	1403836	Intergenic	PGLYRP4	0	0	14_ReprPCWk	0	0	0	0	1	1
chr1	153438392	153438498	1404944	1404955	Intergenic	S100A7	0	0	12_EnhBiv	0	0	1	0	1	1
chr1	153483530	153483661	1405376	1405383	Intergenic	S100A6	0	0	7_Enh	0	1	0	0	1	1
chr1	153507919	153508310	1405700	1405705	intron	S100A6	1	0	2_TssAFlnk	1	1	1	0	1	0
chr1	153508338	153509088	1405705	1405753	promoter-TSS	S100A6	1	1	2_TssAFlnk	1	1	1	0	1	0
chr1	153517518	153517890	1405857	1405863	intron	S100A4	1	0	2_TssAFlnk	1	1	1	0	1	0
chr1	153517895	153518086	1405863	1405869	exon	S100A4	1	0	2_TssAFlnk	1	1	1	0	1	0
chr1	153518248	153518477	1405869	1405877	promoter-TSS	S100A4	1	0	2_TssAFlnk	1	1	1	0	1	0
chr1	153541043	153541393	1406220	1406236	Intergenic	S100A2	0	0	11_BivFlnk	1	1	1	1	1	1
chr1	153606312	153607228	1407244	1407309	promoter-TSS	S100A13	1	1	1_TssA	1	1	1	1	1	0
chr1	153607351	153607454	1407309	1407316	promoter-TSS	S100A13	1	0	2_TssAFlnk	1	1	0	0	0	0
chr1	153630934	153631889	1407659	1407714	intron	SNAPIN	1	1	2_TssAFlnk	1	1	1	0	1	0
chr1	153642801	153644583	1407854	1407930	promoter-TSS	ILF2	1	1	1_TssA	0	1	0	0	1	1
chr1	153650171	153650559	1408030	1408042	promoter-TSS	NPR1	1	0	12_EnhBiv	1	0	1	1	1	1
chr1	153650754	153652056	1408044	1408171	exon	NPR1	1	1	11_BivFlnk	1	0	1	1	1	1
chr1	153652057	153652254	1408171	1408193	exon	NPR1	1	1	11_BivFlnk	1	0	0	0	1	1
chr1	153652281	153652419	1408193	1408206	intron	NPR1	0	1	11_BivFlnk	1	0	0	1	1	0
chr1	153699941	153701529	1409071	1409139	Intergenic	INTS3	1	1	2_TssAFlnk	1	1	1	1	1	1
chr1	153747686	153748846	1409732	1409839	intron	SLC27A3	1	1	1_TssA	1	1	1	0	1	0
chr1	153755755	153756485	1409991	1410052	Intergenic	SLC27A3	0	1	1_TssA	1	1	1	0	1	0
chr1	153894325	153896365	1411946	1412095	exon	GATAD2B	1	1	1_TssA	1	1	1	1	1	1
chr1	153917421	153917662	1412484	1412489	intron	DENND4B	0	0	2_TssAFlnk	1	1	1	0	1	0
chr1	153917704	153917868	1412489	1412494	intron	DENND4B	0	0	2_TssAFlnk	1	1	1	1	1	0
chr1	153918051	153919404	1412494	1412620	intron	DENND4B	1	1	1_TssA	1	1	0	1	1	1
chr1	153930157	153931567	1412738	1412831	TTS	SLC39A1	1	1	1_TssA	1	1	1	0	1	1
chr1	153935432	153936687	1412874	1412942	promoter-TSS	SLC39A1	0	1	2_TssAFlnk	1	1	1	0	1	0
chr1	153939055	153940848	1413018	1413095	promoter-TSS	CREB3L4	1	1	2_TssAFlnk	1	1	1	0	1	1
chr1	153949326	153950579	1413217	1413308	exon	JTB	1	1	1_TssA	1	1	1	0	1	0
chr1	153959083	153959721	1413446	1413461	promoter-TSS	RAB13	1	0	7_Enh	1	1	1	0	1	1
chr1	153963030	153963776	1413604	1413643	intron	RPS27	1	1	1_TssA	1	1	1	1	1	0
chr1	154154584	154156208	1415925	1416005	intron	TPM3	0	1	1_TssA	1	1	1	0	1	0
chr1	154192509	154194585	1416505	1416642	promoter-TSS	C1orf43	1	1	1_TssA	1	1	1	1	1	0
chr1	154244599	154245696	1417166	1417220	exon	HAX1	1	1	1_TssA	1	1	1	1	1	1
chr1	154297174	154298544	1417944	1418054	promoter-TSS	ATP8B2	1	1	1_TssA	1	1	1	0	1	1
chr1	154300800	154301469	1418074	1418143	intron	ATP8B2	0	1	1_TssA	1	1	1	0	1	0
chr1	154307577	154307777	1418235	1418242	intron	ATP8B2	0	0	6_EnhG	1	1	1	0	1	1
chr1	154315433	154315539	1418358	1418365	intron	ATP8B2	0	0	3_TxFlnk	1	1	1	0	1	0
chr1	154315638	154315693	1418366	1418370	exon	ATP8B2	0	0	3_TxFlnk	1	1	1	0	1	0
chr1	154325036	154325898	1418550	1418596	Intergenic	ATP8B2	0	0	2_TssAFlnk	1	1	1	0	1	1
chr1	154377091	154377305	1419374	1419379	promoter-TSS	IL6R	1	0	2_TssAFlnk	1	1	1	0	1	0
chr1	154377532	154378557	1419386	1419471	exon	IL6R	1	1	1_TssA	1	1	1	0	1	1
chr1	154417675	154417818	1420088	1420093	intron	IL6R	0	0	6_EnhG	1	0	1	0	0	0
chr1	154465832	154465996	1420814	1420820	intron	SHE	0	0	7_Enh	1	1	1	0	1	0
chr1	154530284	154532312	1421877	1422018	intron,promoter-TSS	UBE2Q1	1	1	1_TssA	1	1	1	0	1	1
chr1	154540125	154540643	1422135	1422180	exon	CHRNB2	1	1	12_EnhBiv	0	0	1	0	1	0
chr1	154579617	154579745	1422772	1422777	intron	ADAR	0	0	2_TssAFlnk	1	1	1	0	0	0
chr1	154579961	154581364	1422777	1422875	intron,promoter-TSS	ADAR	0	1	1_TssA	1	1	1	0	1	1
chr1	154582007	154582145	1422879	1422883	intron	ADAR	0	0	2_TssAFlnk	1	1	1	0	1	0
chr1	154599652	154600591	1423071	1423144	intron	ADAR	1	1	1_TssA	1	1	1	1	1	0
chr1	154720430	154720548	1424525	1424529	intron	KCNN3	0	0	2_TssAFlnk	1	1	1	0	1	0
chr1	154720620	154720864	1424529	1424538	intron	KCNN3	0	0	2_TssAFlnk	1	1	1	0	1	0
chr1	154731786	154732037	1424679	1424685	intron	KCNN3	0	0	7_Enh	1	1	1	0	1	0
chr1	154732916	154733278	1424702	1424740	intron	KCNN3	0	1	2_TssAFlnk	1	1	1	0	1	1
chr1	154763748	154763921	1425149	1425155	intron	KCNN3	0	0	7_Enh	1	1	1	1	1	1
chr1	154851044	154851316	1426456	1426467	Intergenic	KCNN3	0	0	12_EnhBiv	0	0	0	0	1	1
chr1	154908963	154910136	1427164	1427251	promoter-TSS	PMVK	1	1	1_TssA	1	1	1	1	1	1
chr1	154915062	154915192	1427311	1427315	Intergenic	PMVK	0	0	2_TssAFlnk	0	1	1	0	1	0
chr1	154928131	154928963	1427467	1427486	promoter-TSS	PBXIP1	1	0	2_TssAFlnk	1	1	1	1	1	1
chr1	154933595	154935045	1427560	1427677	promoter-TSS	PYGO2	1	1	1_TssA	1	1	1	0	1	1
chr1	154945982	154948580	1427854	1427985	intron,promoter-TSS	SHC1	1	1	1_TssA	0	0	0	0	1	1
chr1	154955250	154956389	1428097	1428134	exon	FLAD1	1	0	1_TssA	0	0	0	0	1	0
chr1	154971607	154972132	1428407	1428449	Intergenic	ZBTB7B	0	1	2_TssAFlnk	1	1	1	0	1	1
chr1	154972169	154972700	1428451	1428479	Intergenic	ZBTB7B	0	1	2_TssAFlnk	1	1	1	0	1	0
chr1	154972715	154975754	1428479	1428634	Intergenic	ZBTB7B	1	1	2_TssAFlnk	1	1	1	0	1	1
chr1	154975803	154976765	1428635	1428699	intron	ZBTB7B	1	1	2_TssAFlnk	1	1	1	0	0	0
chr1	154982794	154982911	1428770	1428777	exon	ZBTB7B	0	0	2_TssAFlnk	1	0	1	0	0	0
chr1	154989780	154990337	1428903	1428946	TTS	DCST2	0	1	7_Enh	1	0	1	0	1	1
chr1	155022989	155024848	1429471	1429632	promoter-TSS	LOC100505666	1	1	2_TssAFlnk	1	1	1	0	1	1
chr1	155033985	155034252	1429774	1429780	intron	ADAM15	0	0	7_Enh	1	0	1	0	1	1
chr1	155035279	155035884	1429825	1429867	promoter-TSS	EFNA4	1	1	2_TssAFlnk	1	1	1	0	1	1
chr1	155035979	155036822	1429867	1429937	promoter-TSS	LOC100505666	1	1	1_TssA	1	1	1	0	1	0
chr1	155043363	155043799	1430062	1430103	Intergenic	LOC100505666	0	1	2_TssAFlnk	0	1	1	0	1	1
chr1	155051156	155053713	1430196	1430404	intron	EFNA3	1	1	11_BivFlnk	1	1	1	0	1	0
chr1	155054160	155054895	1430417	1430483	intron	EFNA3	0	1	12_EnhBiv	1	0	1	1	0	0
chr1	155054945	155055402	1430486	1430513	intron	EFNA3	0	1	11_BivFlnk	1	0	1	1	0	0
chr1	155057125	155058444	1430543	1430641	exon	EFNA3	0	1	1_TssA	1	1	1	0	1	1
chr1	155058534	155058845	1430642	1430659	intron	EFNA3	0	0	7_Enh	1	1	1	0	1	1
chr1	155063953	155064207	1430733	1430749	Intergenic	EFNA3	0	0	12_EnhBiv	0	0	1	0	1	1
chr1	155099250	155100650	1431357	1431464	promoter-TSS	EFNA1	1	1	11_BivFlnk	1	1	1	1	1	1
chr1	155107718	155109047	1431578	1431668	exon	SLC50A1	1	1	1_TssA	1	1	1	1	1	0
chr1	155109075	155109214	1431668	1431681	exon,intron	SLC50A1	1	0	1_TssA	1	1	1	0	0	0
chr1	155112310	155113215	1431726	1431780	exon	DPM3	1	1	2_TssAFlnk	1	1	1	0	1	0
chr1	155145138	155146146	1432282	1432345	promoter-TSS	TRIM46	1	1	1_TssA	1	1	1	1	1	1
[truncated: 27,463 more rows]
