# Supplementary material for: A DNA methylation atlas of normal human cell types
Source: Nature. 2023 Jan 4;613(7943):355–64. doi: 10.1038/s41586-022-05580-6 (PMC9811898; doi:10.1038/s41586-022-05580-6)
Supplement: Supplementary file 5 — Genome-wide set of unmethylated regions per cell type, annotated. Zip file contains 39 bed files, each with all genomic regions (blocks of at least four CpGs in which at least 85% of sequenced fragments are unmethylated in at least 85% of covered CpGs). Bed file information includes position (chr, from, to, CpG_from, CpG_to, hg19), regional annotation by HOMER and neighbouring gene, and annotations of when a region is 1 kb or less from a transcriptional start site, overlapping a CpG island, chromHMM annotation in that cell type or similar, ChIP–seq peak annotations for H3K4me3 (promoter), H3K27ac (gene regulation), H3K4me1 (enhancer), H3K27me3, overlapping ATAC–seq peak, presence of CTCF binding site and CTCF ChIP–seq peak. [file 41586_2022_5580_MOESM5_ESM.zip › Breast-Luminal-Ep.4CpGs.U85.f85.bed]

chr	from	to	CpG_from	CpG_to	HOMER_anno	neigh_gene	TSS+1Kb	CpG-island	chromHMM	H3K4me3	H3K27ac	H3K4me1	H3K27me3	ATAC	CTCF_BS	CTCF
chr1	521380	521603	4007	4013	Intergenic	OR4F3	0	0	15_Quies	0	0	0	0	0	1	0
chr1	565170	565398	4918	4923	Intergenic	OR4F3	0	0	15_Quies	0	0	0	0	0	0	0
chr1	567206	567376	4967	4973	Intergenic	OR4F3	0	0	15_Quies	0	0	0	0	0	0	0
chr1	569330	569508	5033	5038	Intergenic	OR4F3	0	0	15_Quies	0	0	0	0	0	0	0
chr1	713773	714661	6386	6457	promoter-TSS	LOC100288069	1	1	1_TssA	1	1	0	0	1	1	1
chr1	762113	763551	6954	7092	promoter-TSS	LOC643837	1	1	1_TssA	1	1	0	0	1	0	0
chr1	805158	805487	7737	7775	intron	FAM41C	0	1	14_ReprPCWk	1	0	0	0	1	1	0
chr1	840025	840619	8322	8399	Intergenic	LOC100130417	0	1	14_ReprPCWk	1	0	0	0	1	1	1
chr1	840680	840857	8399	8417	Intergenic	LOC100130417	0	0	13_ReprPC	1	0	0	0	0	0	0
chr1	855609	855778	8940	8951	promoter-TSS	LOC100130417	1	0	13_ReprPC	0	0	0	1	0	0	0
chr1	856109	856765	8962	8989	Intergenic	LOC100130417	0	0	13_ReprPC	0	0	1	1	0	1	0
chr1	858941	859666	9038	9141	Intergenic	SAMD11	0	1	13_ReprPC	1	0	1	1	1	0	0
chr1	859711	861214	9151	9348	promoter-TSS	SAMD11	1	1	13_ReprPC	1	0	1	1	0	0	0
chr1	861218	861410	9348	9364	exon,promoter-TSS	SAMD11	1	1	12_EnhBiv	1	0	1	1	0	0	0
chr1	861438	861722	9364	9380	exon,intron	SAMD11	1	1	13_ReprPC	0	0	1	1	0	0	0
chr1	868547	868841	9605	9615	intron	SAMD11	0	0	13_ReprPC	0	0	0	0	1	0	0
chr1	870283	870652	9711	9733	intron	SAMD11	0	1	13_ReprPC	0	0	0	1	0	0	0
chr1	870923	871058	9744	9754	intron	SAMD11	0	1	13_ReprPC	0	0	1	1	0	0	0
chr1	871108	871389	9754	9773	exon	SAMD11	0	1	13_ReprPC	0	0	1	1	0	0	0
chr1	871441	871607	9773	9786	intron	SAMD11	0	1	13_ReprPC	0	0	1	1	0	0	0
chr1	875469	876419	9927	10017	intron	SAMD11	0	1	13_ReprPC	1	0	1	1	0	0	0
chr1	876454	876858	10017	10047	exon	SAMD11	0	1	12_EnhBiv	1	0	1	1	1	0	0
chr1	876870	878210	10047	10200	exon	SAMD11	0	1	13_ReprPC	1	0	1	1	1	0	0
chr1	893954	894910	10654	10744	exon	NOC2L	1	1	1_TssA	1	1	1	0	1	0	0
chr1	895767	896613	10821	10943	intron	KLHL17	1	1	1_TssA	1	0	0	0	0	0	0
chr1	901725	902014	11242	11260	promoter-TSS	PLEKHN1	1	1	1_TssA	1	1	0	0	1	0	0
chr1	902025	902725	11260	11325	intron	PLEKHN1	1	1	1_TssA	1	1	1	0	1	0	0
chr1	911375	911756	11615	11641	intron	C1orf170	0	0	5_TxWk	1	1	0	0	1	1	1
chr1	911794	912126	11641	11660	intron	C1orf170	0	0	7_Enh	1	1	0	0	1	0	0
chr1	934167	936347	12475	12750	exon	HES4	1	1	10_TssBiv	1	1	1	0	1	1	1
chr1	936448	937562	12751	12846	Intergenic	HES4	1	1	14_ReprPCWk	1	1	0	0	1	1	1
chr1	948467	949165	13174	13200	intron,promoter-TSS	ISG15	1	1	1_TssA	1	1	0	0	1	0	0
chr1	954619	956456	13401	13612	intron,promoter-TSS	AGRN	1	1	1_TssA	1	1	0	0	1	1	0
chr1	968259	969011	13947	14036	intron	AGRN	0	1	15_Quies	1	1	1	0	1	1	1
chr1	975798	976534	14289	14377	exon	AGRN	0	1	15_Quies	1	0	1	0	1	1	0
chr1	994207	995407	15300	15412	Intergenic	RNF223	0	1	7_Enh	1	0	0	1	1	1	0
chr1	999277	999911	15547	15585	Intergenic	RNF223	0	1	7_Enh	1	0	1	0	1	1	1
chr1	1003973	1004980	15762	15872	Intergenic	RNF223	0	1	14_ReprPCWk	1	1	1	0	1	0	0
chr1	1009186	1009446	16046	16062	exon	RNF223	1	0	7_Enh	1	1	0	0	1	0	0
chr1	1009503	1009742	16063	16075	exon	RNF223	1	0	7_Enh	1	1	0	0	1	0	0
chr1	1014746	1015602	16302	16347	Intergenic	RNF223	0	0	7_Enh	1	1	0	0	1	0	0
chr1	1050656	1050824	17450	17468	exon,intron	C1orf159	1	1	1_TssA	1	0	0	0	0	0	0
chr1	1050827	1052352	17468	17638	exon	C1orf159	1	1	1_TssA	1	1	0	0	1	0	0
chr1	1057487	1057837	17817	17839	Intergenic	C1orf159	0	0	7_Enh	1	0	1	0	1	1	1
chr1	1072259	1073003	18410	18474	intron	LOC254099	1	1	13_ReprPC	1	1	1	1	1	0	0
chr1	1092688	1093836	19140	19214	Intergenic	MIR200B	0	1	14_ReprPCWk	1	1	0	0	1	0	0
chr1	1098103	1098483	19382	19412	Intergenic	MIR200B	0	1	5_TxWk	1	1	0	1	1	0	0
chr1	1098849	1099224	19439	19463	Intergenic	MIR200B	0	1	1_TssA	1	1	0	1	1	0	0
chr1	1100005	1100215	19507	19527	Intergenic	MIR200B	0	1	7_Enh	1	1	0	0	0	0	0
chr1	1136361	1137174	20723	20829	Intergenic	TNFRSF18	0	1	1_TssA	1	1	0	0	1	0	0
chr1	1141617	1142124	20974	21030	exon	TNFRSF18	1	1	13_ReprPC	1	0	0	0	1	0	0
chr1	1143523	1143782	21081	21096	Intergenic	TNFRSF18	0	0	7_Enh	1	1	0	0	1	1	0
chr1	1166472	1167980	22098	22286	intron,promoter-TSS	B3GALT6,SDF4	1	1	1_TssA	1	1	1	0	1	0	0
chr1	1207927	1208023	23831	23837	intron	UBE2J2	0	0	2_TssAFlnk	1	0	1	0	0	0	0
chr1	1208098	1208245	23837	23847	intron	UBE2J2	1	0	1_TssA	1	1	1	0	0	0	0
chr1	1208405	1209817	23855	24016	exon	UBE2J2	1	1	1_TssA	1	1	0	0	1	1	0
chr1	1216970	1217402	24212	24229	intron	SCNN1D	0	0	7_Enh	0	1	0	0	1	0	0
chr1	1227262	1227454	24773	24782	TTS	SCNN1D	0	0	15_Quies	0	0	0	0	1	1	1
chr1	1240199	1240503	25374	25388	intron	ACAP3	0	0	2_TssAFlnk	1	1	1	0	1	0	0
chr1	1242699	1244645	25458	25736	promoter-TSS	ACAP3	1	1	1_TssA	1	1	0	0	1	1	0
chr1	1244661	1244842	25736	25752	intron	PUSL1	1	1	1_TssA	1	1	0	0	0	0	0
chr1	1244850	1245041	25752	25769	exon	PUSL1	1	1	2_TssAFlnk	1	1	1	0	0	0	0
chr1	1259503	1260792	26248	26375	promoter-TSS	GLTPD1	1	1	1_TssA	1	1	1	0	1	0	0
chr1	1268243	1268367	26700	26712	exon	TAS1R3	0	1	7_Enh	1	0	0	0	1	0	0
chr1	1268450	1268608	26716	26728	exon,intron	TAS1R3	0	1	7_Enh	1	0	1	0	1	0	0
chr1	1283832	1286435	27342	27653	promoter-TSS	DVL1	1	1	1_TssA	1	1	0	0	1	1	0
chr1	1309783	1309860	28467	28477	intron	AURKAIP1	1	1	1_TssA	1	1	1	0	0	0	0
chr1	1309875	1311129	28477	28596	intron,promoter-TSS	AURKAIP1	1	1	1_TssA	1	1	1	0	1	1	0
chr1	1333745	1333946	29177	29186	intron	CCNL2	1	0	2_TssAFlnk	1	1	1	0	0	0	0
chr1	1333994	1335602	29186	29356	promoter-TSS	CCNL2	1	1	1_TssA	1	1	1	0	1	1	1
chr1	1341910	1343416	29505	29652	promoter-TSS	MRPL20	1	1	1_TssA	1	1	1	0	1	1	0
chr1	1355361	1355896	29961	30045	exon	ANKRD65	1	1	7_Enh	1	1	0	0	1	0	0
chr1	1365793	1366024	30394	30408	Intergenic	TMEM88B	0	0	14_ReprPCWk	1	1	1	0	1	0	1
chr1	1368712	1369145	30494	30510	Intergenic	VWA1	0	0	12_EnhBiv	1	1	1	0	1	0	0
chr1	1370878	1371516	30580	30673	exon	VWA1	1	1	14_ReprPCWk	1	1	0	0	1	0	0
chr1	1406426	1408148	31865	32022	exon	ATAD3B	1	1	1_TssA	1	1	1	0	1	0	0
chr1	1440369	1440629	33240	33250	Intergenic	ATAD3A	0	0	5_TxWk	1	1	0	0	1	1	1
chr1	1440891	1441116	33257	33272	Intergenic	ATAD3A	0	0	5_TxWk	1	1	0	0	1	1	1
chr1	1446692	1448373	33434	33619	promoter-TSS	ATAD3A	1	1	1_TssA	1	1	0	0	1	0	0
chr1	1509275	1510884	35951	36134	exon	SSU72	1	1	1_TssA	1	1	0	0	1	1	1
chr1	1534962	1535868	36802	36957	promoter-TSS	C1orf233	1	1	10_TssBiv	1	0	1	0	0	1	0
chr1	1535876	1536055	36957	36976	promoter-TSS	C1orf233	1	1	10_TssBiv	1	0	1	0	0	0	0
chr1	1549676	1550135	37295	37314	promoter-TSS	MIB2	1	0	2_TssAFlnk	1	1	1	0	0	0	0
chr1	1550151	1551903	37314	37518	promoter-TSS	MIB2	1	1	1_TssA	1	1	0	0	1	0	0
chr1	1551964	1552103	37518	37530	intron	MIB2	0	1	2_TssAFlnk	1	1	1	0	0	0	0
chr1	1589933	1591051	39174	39274	intron	CDK11B	0	1	1_TssA	1	1	0	0	1	1	1
chr1	1623033	1625247	40355	40551	exon	SLC35E2B	1	1	1_TssA	1	1	0	0	1	0	0
chr1	1655105	1656324	41655	41753	promoter-TSS	CDK11A	1	1	1_TssA	1	1	0	0	1	1	1
chr1	1676388	1678513	42387	42579	promoter-TSS	SLC35E2	1	1	5_TxWk	1	1	0	0	1	0	1
chr1	1690235	1690502	43012	43029	promoter-TSS	NADK	0	0	7_Enh	0	1	0	0	1	0	0
chr1	1709109	1710566	43459	43626	promoter-TSS	NADK	1	1	1_TssA	1	1	0	0	1	1	1
chr1	1713614	1714007	43687	43720	Intergenic	NADK	0	1	7_Enh	1	1	1	0	0	0	0
chr1	1714042	1714623	43720	43745	Intergenic	NADK	0	1	7_Enh	1	1	1	0	0	0	0
chr1	1821186	1823367	45657	45937	intron	GNB1	1	1	1_TssA	1	1	0	0	1	0	0
chr1	1837770	1838023	46278	46288	Intergenic	CALML6	0	0	14_ReprPCWk	0	0	0	0	1	1	1
chr1	1840008	1840905	46334	46449	Intergenic	CALML6	0	1	1_TssA	1	1	1	0	1	1	1
chr1	1840950	1841130	46449	46465	Intergenic	CALML6	0	0	1_TssA	1	1	0	0	0	0	1
chr1	1850275	1851225	46726	46822	promoter-TSS	TMEM52	1	1	1_TssA	1	1	1	0	1	1	0
chr1	1891341	1891816	48118	48138	intron	KIAA1751	0	0	12_EnhBiv	1	0	1	1	1	1	1
chr1	1920627	1920756	49248	49256	intron	KIAA1751	0	0	12_EnhBiv	0	0	0	0	0	0	0
chr1	1950555	1951364	50060	50178	intron	GABRD	1	1	13_ReprPC	1	0	1	1	1	0	0
chr1	1976143	1976639	50943	51000	Intergenic	PRKCZ	0	1	14_ReprPCWk	1	0	0	0	1	1	1
chr1	1980970	1981295	51118	51132	promoter-TSS	PRKCZ	1	1	1_TssA	1	1	1	0	0	1	1
chr1	1981306	1982577	51132	51303	intron,promoter-TSS	PRKCZ	1	1	1_TssA	1	1	0	0	1	0	0
chr1	1982581	1982893	51303	51331	intron	PRKCZ	1	1	1_TssA	1	0	0	0	0	0	0
chr1	2120881	2121420	56009	56046	exon	C1orf86	0	1	7_Enh	1	1	0	0	1	0	0
chr1	2121432	2121666	56046	56063	intron	C1orf86	0	1	2_TssAFlnk	1	1	1	0	1	0	1
chr1	2125889	2126917	56225	56316	promoter-TSS	C1orf86	0	1	1_TssA	1	1	1	0	1	1	1
chr1	2131080	2131283	56408	56417	exon	C1orf86	0	0	1_TssA	1	1	0	0	0	0	0
chr1	2136217	2137068	56558	56646	intron	C1orf86	0	1	14_ReprPCWk	1	1	1	0	1	0	1
chr1	2143969	2144482	56902	56936	promoter-TSS	C1orf86	1	1	7_Enh	1	1	1	0	1	1	1
chr1	2158461	2158772	57291	57336	Intergenic	SKI	0	1	1_TssA	1	1	0	0	1	0	0
chr1	2158778	2160925	57336	57690	exon,promoter-TSS	SKI	1	1	5_TxWk	1	1	0	0	1	1	0
chr1	2160928	2161139	57690	57709	exon	SKI	1	1	1_TssA	1	1	0	0	0	0	0
chr1	2161160	2161553	57709	57726	intron	SKI	0	1	1_TssA	1	1	0	0	0	0	0
chr1	2161859	2162095	57735	57747	intron	SKI	0	0	1_TssA	1	1	0	0	0	0	0
chr1	2162506	2162894	57759	57776	intron	SKI	0	0	2_TssAFlnk	1	1	1	0	0	0	0
chr1	2179919	2180043	58276	58284	intron	SKI	0	0	5_TxWk	1	1	1	0	1	0	0
chr1	2183330	2183504	58392	58402	intron	SKI	0	0	7_Enh	0	1	1	0	1	0	0
chr1	2245895	2246842	60526	60636	Intergenic	LOC100129534	0	1	14_ReprPCWk	1	1	0	0	1	1	1
chr1	2253724	2253851	60898	60910	intron	MORN1	0	1	13_ReprPC	1	1	0	0	1	0	1
chr1	2253865	2254041	60910	60925	intron	MORN1	0	1	13_ReprPC	1	1	0	0	1	0	1
chr1	2254099	2254246	60928	60936	intron	MORN1	0	1	13_ReprPC	1	1	0	0	1	0	1
chr1	2322312	2322432	63018	63024	promoter-TSS	RER1	1	0	1_TssA	1	1	1	0	0	0	0
chr1	2322436	2323906	63024	63190	promoter-TSS	RER1	1	1	1_TssA	1	1	0	0	1	0	0
chr1	2343528	2344791	63775	63916	promoter-TSS	PEX10	1	1	1_TssA	1	1	1	0	1	0	1
chr1	2345690	2346298	63949	63974	Intergenic	PEX10	0	1	7_Enh	1	1	1	0	0	1	1
chr1	2347829	2348145	64020	64033	Intergenic	PEX10	0	0	14_ReprPCWk	1	1	0	1	0	0	0
chr1	2369561	2369662	64585	64594	Intergenic	PEX10	0	0	14_ReprPCWk	0	0	0	0	1	0	0
chr1	2374782	2375565	64735	64840	Intergenic	PEX10	0	1	14_ReprPCWk	1	0	0	1	0	1	0
chr1	2412399	2412491	66017	66024	intron	PLCH2	0	0	7_Enh	0	0	1	0	1	0	0
chr1	2457085	2458235	67578	67699	intron	PANK4	1	1	1_TssA	1	1	1	0	1	0	0
chr1	2460850	2462109	67786	67944	intron	HES5	1	1	13_ReprPC	1	0	1	1	0	0	0
chr1	2462152	2462581	67944	67962	promoter-TSS	HES5	1	0	12_EnhBiv	1	0	1	1	0	0	0
chr1	2472149	2472586	68192	68239	Intergenic	HES5	0	1	14_ReprPCWk	0	0	0	1	0	0	0
chr1	2477457	2478628	68374	68464	Intergenic	LOC115110	0	1	2_TssAFlnk	1	1	1	0	1	0	1
chr1	2479553	2480432	68492	68529	Intergenic	LOC115110	0	0	7_Enh	1	1	1	0	1	1	1
chr1	2487105	2487417	68753	68770	promoter-TSS	TNFRSF14	1	0	7_Enh	1	1	1	0	1	0	0
chr1	2487421	2488314	68770	68805	promoter-TSS	TNFRSF14	1	0	1_TssA	1	1	0	0	1	1	0
chr1	2488398	2488721	68805	68817	promoter-TSS	LOC100133445	1	0	1_TssA	1	1	1	0	1	1	0
chr1	2509658	2510072	69371	69385	Intergenic	FAM213B	0	0	7_Enh	1	1	0	0	1	1	1
chr1	2516780	2518892	69516	69693	promoter-TSS	FAM213B	1	1	1_TssA	1	1	1	0	1	1	0
chr1	2524233	2524466	69857	69867	exon	MMEL1	0	0	14_ReprPCWk	1	1	0	0	1	0	0
chr1	2525523	2525679	69901	69910	intron	MMEL1	0	0	13_ReprPC	1	0	0	1	0	0	0
chr1	2560024	2561019	70632	70720	intron	MMEL1	0	1	13_ReprPC	1	0	1	1	1	0	0
chr1	2573861	2575092	71005	71106	intron	TTC34	0	1	1_TssA	1	1	1	0	1	1	0
chr1	2738544	2738844	73668	73688	Intergenic	TTC34	0	0	9_Het	0	0	0	1	1	1	1
chr1	2772127	2772302	74440	74455	Intergenic	TTC34	0	1	13_ReprPC	1	0	0	1	0	0	0
chr1	2791222	2791545	74970	74982	Intergenic	TTC34	0	0	14_ReprPCWk	1	0	0	1	0	0	0
chr1	2822673	2822761	75930	75938	Intergenic	ACTRT2	0	0	14_ReprPCWk	0	0	0	1	0	0	0
chr1	2822779	2822902	75938	75946	Intergenic	ACTRT2	0	0	14_ReprPCWk	0	0	0	1	0	0	0
chr1	2827907	2827979	76103	76116	Intergenic	ACTRT2	0	1	9_Het	0	0	0	1	0	0	0
chr1	2828194	2828340	76124	76137	Intergenic	ACTRT2	0	1	9_Het	0	0	0	0	0	0	0
chr1	2979248	2979646	79308	79334	exon	FLJ42875	0	1	13_ReprPC	1	0	0	1	0	0	0
chr1	2979941	2980180	79357	79378	TTS	FLJ42875	0	1	13_ReprPC	1	0	0	1	0	0	0
chr1	2980199	2980500	79378	79422	TTS	FLJ42875	0	1	13_ReprPC	1	0	1	1	0	0	0
chr1	2980507	2980672	79422	79438	TTS	FLJ42875	0	1	12_EnhBiv	1	0	1	1	0	0	0
chr1	2984497	2984831	79569	79604	promoter-TSS	FLJ42875	1	1	13_ReprPC	1	0	1	1	0	0	0
chr1	2984840	2987346	79604	79930	intron	PRDM16	1	1	13_ReprPC	1	1	1	1	0	0	0
chr1	2989949	2990264	80058	80093	intron	PRDM16	0	1	13_ReprPC	0	0	0	1	0	0	0
chr1	3043772	3043860	81754	81761	promoter-TSS	MIR4251	1	0	14_ReprPCWk	0	0	0	0	0	0	0
chr1	3087138	3087972	83098	83136	intron	PRDM16	0	0	14_ReprPCWk	1	1	1	0	1	0	0
chr1	3091388	3091719	83246	83261	intron	PRDM16	0	0	14_ReprPCWk	1	0	0	0	1	0	1
chr1	3102969	3103051	83629	83638	exon	PRDM16	0	1	14_ReprPCWk	1	1	1	0	1	0	0
chr1	3103070	3103196	83638	83646	intron	PRDM16	0	1	14_ReprPCWk	1	1	1	0	1	0	0
chr1	3103204	3103352	83646	83657	intron	PRDM16	0	1	14_ReprPCWk	1	1	1	0	1	0	0
chr1	3135632	3135757	84678	84685	intron	PRDM16	0	0	13_ReprPC	1	0	1	0	0	0	0
chr1	3135824	3136085	84685	84698	intron	PRDM16	0	0	13_ReprPC	1	0	1	0	1	0	0
chr1	3164232	3164512	85610	85640	intron	PRDM16	0	1	13_ReprPC	0	0	0	1	0	0	0
chr1	3164526	3164643	85640	85652	intron	PRDM16	0	1	13_ReprPC	0	0	0	1	0	0	0
chr1	3229755	3230040	87458	87480	intron	PRDM16	0	0	9_Het	1	1	1	0	1	0	0
chr1	3239809	3240050	87711	87726	intron	PRDM16	0	1	13_ReprPC	0	0	0	1	0	0	0
chr1	3310159	3310673	89549	89602	intron	PRDM16	0	1	13_ReprPC	1	0	0	1	0	0	0
chr1	3341329	3341575	90568	90583	intron	PRDM16	0	0	14_ReprPCWk	0	0	0	1	0	1	1
chr1	3370780	3371744	91396	91503	exon	ARHGEF16	1	1	1_TssA	1	1	0	0	1	1	0
chr1	3376644	3376896	91620	91631	intron	ARHGEF16	0	0	14_ReprPCWk	0	1	1	0	1	0	0
chr1	3400477	3400701	92408	92422	Intergenic	ARHGEF16	0	0	7_Enh	0	0	0	0	1	1	1
chr1	3446011	3446283	93760	93770	intron	MEGF6	0	0	13_ReprPC	1	1	1	0	1	0	0
chr1	3447431	3448490	93808	93914	intron	MEGF6	0	1	1_TssA	1	1	0	0	1	0	0
chr1	3459819	3459981	94242	94253	intron	MEGF6	0	1	12_EnhBiv	1	1	1	0	1	0	0
chr1	3463918	3464212	94389	94401	intron	MEGF6	0	0	13_ReprPC	1	0	0	0	1	0	0
chr1	3527501	3528552	96163	96263	promoter-TSS	MEGF6	1	1	13_ReprPC	1	0	1	1	1	0	0
chr1	3535549	3535925	96426	96437	Intergenic	TPRG1L	0	0	14_ReprPCWk	0	0	0	0	1	1	1
chr1	3540675	3542350	96526	96706	promoter-TSS	TPRG1L	1	1	1_TssA	1	1	0	0	1	0	0
chr1	3566304	3566819	97497	97547	exon	WRAP73	1	1	1_TssA	1	0	0	0	1	1	0
chr1	3568495	3569559	97679	97809	promoter-TSS	TP73	1	1	1_TssA	1	0	1	1	1	0	0
chr1	3585376	3585712	98160	98179	intron	TP73	0	0	7_Enh	0	0	0	1	1	0	0
chr1	3619929	3620112	99171	99182	intron	TP73	0	0	7_Enh	1	1	1	0	1	0	1
chr1	3620528	3620675	99190	99199	intron	TP73	0	0	7_Enh	1	1	1	0	1	0	0
chr1	3633982	3634170	99601	99613	intron	TP73	0	0	7_Enh	1	0	0	1	1	0	0
chr1	3663527	3664167	100439	100504	promoter-TSS	TP73-AS1	1	1	10_TssBiv	1	1	0	0	1	0	0
chr1	3688626	3689532	101036	101125	promoter-TSS	SMIM1	1	1	1_TssA	1	1	0	0	1	0	0
chr1	3689558	3689744	101125	101138	exon	SMIM1	1	1	7_Enh	1	1	0	0	1	0	0
chr1	3712248	3713435	101777	101880	exon	LRRC47	1	1	1_TssA	1	1	1	0	1	0	0
chr1	3718069	3718329	101962	101972	Intergenic	LRRC47	0	0	15_Quies	0	0	0	0	0	1	1
chr1	3772978	3774552	103078	103212	promoter-TSS	DFFB	1	1	1_TssA	1	1	0	0	1	1	1
chr1	3816281	3818038	104205	104339	promoter-TSS	C1orf174	1	1	1_TssA	1	1	1	0	1	1	0
chr1	3827357	3827881	104591	104616	Intergenic	LOC728716	0	0	14_ReprPCWk	1	0	1	1	1	1	1
chr1	4078609	4078878	106393	106404	Intergenic	LOC728716	0	0	15_Quies	0	0	0	0	1	0	0
chr1	4712687	4712965	114700	114720	Intergenic	AJAP1	0	0	14_ReprPCWk	0	0	0	1	0	1	1
chr1	4714203	4715025	114776	114897	promoter-TSS	AJAP1	1	1	13_ReprPC	1	0	0	1	0	0	0
chr1	4715027	4716705	114897	115092	intron	AJAP1	1	1	10_TssBiv	1	0	0	1	1	1	1
chr1	5574798	5574937	125207	125215	Intergenic	MIR4417	0	0	15_Quies	0	0	0	0	1	1	1
chr1	5712662	5712884	126658	126668	Intergenic	MIR4417	0	0	7_Enh	0	0	0	1	1	0	0
chr1	5805942	5806188	128015	128024	Intergenic	MIR4689	0	0	13_ReprPC	0	0	0	1	1	1	1
chr1	5831197	5831496	128478	128494	Intergenic	MIR4689	0	0	13_ReprPC	1	0	0	0	0	0	0
chr1	6051425	6053466	132796	133000	promoter-TSS	KCNAB2	1	1	1_TssA	1	1	1	0	1	1	0
chr1	6112857	6113284	134276	134287	intron	KCNAB2	0	0	14_ReprPCWk	0	0	0	0	0	1	1
chr1	6118731	6118951	134394	134404	intron	KCNAB2	0	0	7_Enh	0	0	1	0	1	0	0
chr1	6208749	6209079	136626	136660	exon	CHD5	0	1	14_ReprPCWk	1	0	0	1	1	0	0
chr1	6217910	6217997	136837	136844	intron	CHD5	0	0	7_Enh	0	0	0	0	1	0	0
chr1	6239037	6240814	137303	137516	exon,intron	CHD5	1	1	13_ReprPC	1	0	1	1	0	1	0
chr1	6258846	6260017	137874	137951	intron	RPL22	1	1	1_TssA	1	1	0	0	1	0	0
chr1	6265894	6266455	138095	138147	promoter-TSS	RNF207	1	1	1_TssA	1	1	1	0	1	0	0
chr1	6268821	6269067	138245	138286	exon	RNF207	0	1	5_TxWk	1	0	0	0	0	1	1
chr1	6269069	6269558	138286	138338	exon	RNF207	0	1	5_TxWk	1	0	0	0	1	1	0
chr1	6295368	6296327	138905	139015	exon	ICMT	1	1	1_TssA	1	1	0	0	1	0	0
chr1	6296331	6296439	139015	139024	promoter-TSS	ICMT	1	0	14_ReprPCWk	1	1	0	0	1	0	0
chr1	6302036	6302928	139179	139282	Intergenic	HES3	0	1	13_ReprPC	1	0	1	1	0	0	0
chr1	6304888	6305664	139335	139401	exon	HES3	1	1	13_ReprPC	0	0	1	1	1	1	1
chr1	6305737	6306353	139406	139462	TTS	HES3	0	1	1_TssA	0	0	1	1	0	0	0
chr1	6306761	6307102	139480	139500	TTS	GPR153	0	0	7_Enh	0	0	0	1	1	1	1
chr1	6309204	6310150	139541	139673	exon	GPR153	0	1	14_ReprPCWk	1	0	0	1	0	0	0
chr1	6320038	6321554	139920	140102	intron	GPR153	1	1	1_TssA	1	1	0	0	1	1	0
chr1	6423257	6423432	142593	142604	intron	ACOT7	0	0	7_Enh	0	0	0	0	0	1	1
chr1	6452907	6454279	143181	143348	exon	ACOT7	1	1	1_TssA	1	1	1	0	1	1	0
chr1	6464843	6465039	143583	143599	Intergenic	HES2	0	0	15_Quies	0	0	0	0	0	1	1
chr1	6475133	6475150	143778	143782	TTS	HES2	0	0	7_Enh	0	0	0	0	0	0	0
chr1	6478998	6479661	143868	143946	exon	HES2	1	1	1_TssA	1	0	0	1	0	0	0
chr1	6479671	6480342	143946	144020	exon,promoter-TSS	HES2	1	1	7_Enh	1	0	0	1	1	0	0
chr1	6483476	6484016	144110	144131	Intergenic	ESPN	1	0	7_Enh	1	0	0	0	1	1	1
chr1	6484131	6484569	144134	144165	promoter-TSS	ESPN	1	1	12_EnhBiv	1	0	1	0	0	0	0
chr1	6484616	6485151	144166	144239	promoter-TSS	ESPN	1	1	13_ReprPC	1	0	1	1	0	0	0
chr1	6545238	6546091	146234	146311	promoter-TSS	PLEKHG5	0	1	1_TssA	1	0	1	0	0	0	0
chr1	6546517	6546840	146319	146332	promoter-TSS	PLEKHG5	0	0	7_Enh	1	0	0	0	1	1	1
chr1	6550021	6550944	146389	146461	exon	PLEKHG5	0	1	1_TssA	1	1	0	0	1	1	1
chr1	6550971	6551134	146461	146477	exon,promoter-TSS	PLEKHG5	0	1	1_TssA	1	1	0	0	0	0	0
chr1	6557055	6558011	146587	146682	promoter-TSS	PLEKHG5	0	1	1_TssA	1	1	0	0	1	0	0
chr1	6613728	6614835	147853	147951	exon	NOL9	1	1	1_TssA	1	1	1	0	1	1	1
chr1	6639622	6639763	148482	148494	promoter-TSS	ZBTB48	1	1	7_Enh	1	1	1	0	1	0	0
chr1	6639788	6640685	148494	148562	TTS	TAS1R1	1	1	1_TssA	1	1	1	0	1	0	0
chr1	6660997	6663740	148984	149245	exon	KLHL21	1	1	1_TssA	1	1	0	0	1	1	0
chr1	6672656	6675685	149447	149793	intron	PHF13	1	1	1_TssA	1	1	0	0	1	0	1
chr1	6685072	6686080	150023	150116	intron	THAP3	1	1	1_TssA	1	1	1	0	1	1	0
chr1	6761080	6762131	151463	151565	intron	DNAJC11	1	1	1_TssA	1	1	1	0	1	1	0
chr1	6844084	6846420	153005	153267	promoter-TSS	CAMTA1	1	1	1_TssA	1	1	0	0	1	1	1
chr1	7130495	7130802	157277	157288	intron	CAMTA1	0	0	14_ReprPCWk	1	0	0	0	1	1	1
chr1	7515681	7515897	162480	162493	intron	CAMTA1	0	0	13_ReprPC	1	0	0	0	1	0	0
chr1	7634674	7634766	164563	164571	intron	CAMTA1	0	0	7_Enh	0	0	0	0	1	0	0
chr1	7707444	7707582	165804	165816	intron	CAMTA1	0	0	14_ReprPCWk	0	0	0	0	0	1	1
chr1	7740144	7741165	166527	166642	intron	CAMTA1	0	1	10_TssBiv	1	1	0	0	1	0	0
chr1	7764046	7765382	167018	167236	intron	CAMTA1	0	1	14_ReprPCWk	1	1	0	0	1	0	0
chr1	7765390	7765892	167236	167306	intron	CAMTA1	0	1	1_TssA	1	1	0	0	1	0	0
chr1	7766030	7766304	167311	167319	intron	CAMTA1	0	0	15_Quies	1	1	0	0	0	0	0
chr1	7831009	7832099	168246	168353	intron	VAMP3	1	1	1_TssA	1	1	0	0	1	0	0
chr1	7843260	7844455	168504	168626	promoter-TSS	PER3	1	1	1_TssA	1	1	0	0	1	0	0
chr1	7962817	7963016	170241	170253	Intergenic	TNFRSF9	0	0	15_Quies	0	0	0	0	1	1	1
chr1	8002302	8002738	170838	170873	intron	TNFRSF9	1	1	12_EnhBiv	1	0	0	0	1	1	0
chr1	8013994	8014677	171096	171159	Intergenic	PARK7	0	1	1_TssA	1	1	0	0	1	0	1
chr1	8021126	8022226	171253	171347	promoter-TSS	PARK7	1	1	1_TssA	1	1	0	0	1	1	1
chr1	8064852	8065040	172021	172030	Intergenic	ERRFI1	0	0	7_Enh	1	1	0	0	1	0	0
chr1	8085495	8086618	172257	172404	intron	ERRFI1	1	1	1_TssA	1	1	0	0	1	0	0
chr1	8086640	8086803	172404	172425	promoter-TSS	ERRFI1	1	1	1_TssA	1	1	0	0	1	0	0
chr1	8181067	8181345	173706	173716	Intergenic	ERRFI1	0	0	7_Enh	1	1	0	0	1	0	0
chr1	8214800	8214964	174261	174270	Intergenic	ERRFI1	0	0	7_Enh	0	1	0	0	1	0	0
chr1	8257899	8258038	174933	174941	Intergenic	SLC45A1	0	0	7_Enh	0	1	1	0	1	0	0
chr1	8272074	8272384	175269	175285	Intergenic	SLC45A1	0	1	7_Enh	0	1	0	0	1	0	0
chr1	8277196	8277777	175367	175435	Intergenic	SLC45A1	0	1	5_TxWk	1	1	1	0	1	0	0
chr1	8319223	8319826	176188	176198	Intergenic	SLC45A1	0	0	7_Enh	1	1	0	0	1	0	0
chr1	8372930	8373311	177005	177016	Intergenic	SLC45A1	0	0	15_Quies	0	1	0	0	0	0	0
chr1	8378022	8378515	177124	177178	Intergenic	SLC45A1	0	1	14_ReprPCWk	1	1	1	0	1	0	0
chr1	8433625	8433893	178597	178607	intron	RERE	0	0	7_Enh	0	1	1	0	1	0	0
chr1	8482650	8484373	179218	179345	promoter-TSS	RERE	0	1	1_TssA	1	1	0	0	1	0	1
chr1	8585426	8586306	180713	180730	intron	RERE	0	0	2_TssAFlnk	1	1	1	0	1	0	0
chr1	8761246	8762053	182368	182381	intron	RERE	0	0	7_Enh	1	1	1	0	0	1	1
chr1	8762277	8762749	182381	182393	intron	RERE	0	0	1_TssA	1	1	0	0	0	0	0
chr1	8762855	8763707	182393	182480	intron	RERE	0	1	1_TssA	1	1	0	0	1	1	0
chr1	8876613	8878482	183736	183863	promoter-TSS	RERE	1	1	1_TssA	1	1	0	0	1	1	1
chr1	8937704	8937898	184836	184849	intron,promoter-TSS	ENO1,ENO1-AS1	1	0	1_TssA	1	1	0	0	0	0	0
chr1	8937968	8939540	184849	185002	promoter-TSS	ENO1-AS1	1	1	1_TssA	1	1	0	0	1	1	0
chr1	9188171	9188554	189266	189282	intron	GPR157	1	1	1_TssA	1	1	0	0	1	0	1
chr1	9188572	9188785	189282	189302	intron	GPR157	1	1	1_TssA	1	1	0	0	1	1	1
chr1	9188795	9189812	189302	189415	promoter-TSS	GPR157	1	1	5_TxWk	1	1	0	0	1	1	1
chr1	9241480	9241658	190250	190260	Intergenic	MIR34A	0	0	1_TssA	1	0	0	0	1	1	1
chr1	9242147	9243145	190274	190384	Intergenic	MIR34A	0	1	1_TssA	1	1	0	0	1	1	0
chr1	9256596	9256875	190639	190654	Intergenic	H6PD	0	0	7_Enh	1	1	0	0	1	1	1
chr1	9258720	9259015	190702	190735	Intergenic	H6PD	0	1	12_EnhBiv	1	0	0	1	0	1	0
chr1	9261606	9262448	190788	190810	Intergenic	H6PD	0	0	2_TssAFlnk	1	0	1	0	0	0	0
chr1	9294306	9294526	191387	191399	promoter-TSS	H6PD	1	1	2_TssAFlnk	1	1	0	0	1	1	1
chr1	9294537	9295452	191399	191521	exon	H6PD	1	1	1_TssA	1	1	0	0	1	1	1
chr1	9340416	9340713	192500	192523	Intergenic	SPSB1	0	0	7_Enh	0	0	0	0	0	0	0
chr1	9352196	9352547	192686	192709	promoter-TSS	SPSB1	1	0	7_Enh	1	1	0	0	1	0	0
chr1	9352558	9353955	192709	192892	intron	SPSB1	1	0	1_TssA	1	1	0	0	1	0	0
chr1	9398961	9399146	193871	193880	intron	SPSB1	0	0	5_TxWk	0	1	0	0	1	0	0
chr1	9402673	9402921	193971	193980	intron	SPSB1	0	0	5_TxWk	0	1	1	0	0	0	0
chr1	9445054	9445258	194927	194938	Intergenic	SPSB1	0	0	14_ReprPCWk	0	0	0	0	1	0	0
chr1	9488819	9489444	195763	195807	Intergenic	SLC25A33	0	1	1_TssA	1	1	0	0	1	0	1
chr1	9527189	9527483	196427	196438	Intergenic	SLC25A33	0	0	15_Quies	1	1	0	0	1	0	0
chr1	9551172	9551413	196859	196868	Intergenic	SLC25A33	0	0	14_ReprPCWk	0	0	0	0	1	1	1
chr1	9555342	9555652	196948	196981	Intergenic	SLC25A33	0	1	12_EnhBiv	1	0	0	0	1	1	1
chr1	9599256	9600233	197811	197943	exon	SLC25A33	1	1	1_TssA	1	1	1	0	1	0	0
chr1	9648496	9649758	198777	198940	intron	TMEM201	1	1	1_TssA	1	1	1	0	1	1	1
chr1	9687064	9687458	199885	199923	Intergenic	PIK3CD	0	1	7_Enh	1	0	0	0	1	1	1
chr1	9711468	9712908	200351	200491	TTS,exon,promoter-TSS	C1orf200,PIK3CD	1	1	10_TssBiv	1	1	0	1	1	1	0
chr1	9747241	9748016	201137	201182	intron	PIK3CD	0	0	7_Enh	1	1	0	0	1	1	0
chr1	9748030	9748334	201182	201204	intron	PIK3CD	0	0	2_TssAFlnk	1	1	0	0	0	0	0
chr1	9749050	9749203	201228	201236	intron	PIK3CD	0	0	2_TssAFlnk	1	0	0	0	1	0	0
chr1	9749221	9749944	201236	201322	intron	PIK3CD	0	1	1_TssA	1	1	0	0	1	0	0
chr1	9749958	9750228	201322	201346	intron	PIK3CD	0	1	1_TssA	1	1	0	0	1	0	0
chr1	9882851	9884525	204025	204218	exon,intron	CLSTN1	1	1	1_TssA	1	1	0	0	1	0	0
chr1	9884533	9884867	204218	204238	exon,promoter-TSS	CLSTN1	1	1	1_TssA	1	1	1	0	1	0	0
chr1	9934973	9935283	205091	205102	intron	CTNNBIP1	0	0	7_Enh	0	0	0	0	1	1	1
chr1	9969375	9969538	205719	205725	promoter-TSS	CTNNBIP1	1	0	1_TssA	1	1	0	0	0	1	0
chr1	9969637	9971229	205725	205874	promoter-TSS	CTNNBIP1	1	1	1_TssA	1	1	0	0	1	0	0
chr1	10002557	10003896	206366	206438	promoter-TSS	NMNAT1	1	1	1_TssA	1	1	0	0	1	1	1
chr1	10057122	10058092	207304	207425	intron	RBP7	1	1	13_ReprPC	1	0	0	1	1	0	0
chr1	10058100	10058192	207425	207433	intron	RBP7	1	1	12_EnhBiv	1	0	0	0	1	0	0
chr1	10092533	10093972	208052	208157	exon	UBE4B	1	1	1_TssA	1	1	0	0	1	1	1
chr1	10269828	10271358	210853	211030	promoter-TSS	KIF1B	1	1	1_TssA	1	1	0	0	1	1	1
chr1	10271392	10271611	211030	211040	intron	KIF1B	1	0	1_TssA	1	1	0	0	1	0	0
chr1	10458439	10459813	213365	213503	promoter-TSS	PGD	1	1	1_TssA	1	1	1	0	1	1	0
chr1	10459818	10459997	213503	213516	intron	PGD	1	1	2_TssAFlnk	1	1	1	0	0	0	0
chr1	10490257	10491458	214104	214222	promoter-TSS	APITD1-CORT	1	1	1_TssA	1	1	0	0	1	1	1
chr1	10532086	10532848	215002	215066	exon	DFFA	1	1	1_TssA	1	1	0	0	1	0	0
chr1	10534809	10535754	215119	215170	intron	PEX14	1	1	1_TssA	1	1	0	0	1	0	0
chr1	10554866	10555465	215464	215479	intron	PEX14	0	0	7_Enh	1	1	1	0	1	1	1
chr1	10588836	10588967	215984	215991	intron	PEX14	0	0	7_Enh	0	1	0	0	1	0	0
chr1	10695600	10695718	217715	217724	Intergenic	PEX14	0	0	7_Enh	1	1	1	0	1	0	0
chr1	10695747	10695917	217724	217732	TTS	CASZ1	0	0	7_Enh	1	1	1	0	1	0	0
chr1	10695975	10696384	217733	217755	TTS	CASZ1	0	0	7_Enh	1	1	1	0	1	0	0
chr1	10735135	10735430	219186	219197	intron	CASZ1	0	0	15_Quies	0	1	0	0	0	0	0
chr1	10753604	10755367	219619	219854	intron	CASZ1	0	1	1_TssA	1	1	0	0	1	0	0
chr1	10774483	10774748	220320	220332	intron	CASZ1	0	0	14_ReprPCWk	0	1	0	0	1	0	0
chr1	10786502	10786703	220599	220612	intron	CASZ1	0	0	14_ReprPCWk	0	1	1	0	1	0	0
chr1	10835064	10835286	221694	221705	intron	CASZ1	0	0	7_Enh	1	1	0	0	0	0	0
chr1	10839417	10839585	221785	221800	intron	CASZ1	0	0	7_Enh	1	1	0	0	1	0	0
chr1	10839656	10839869	221800	221809	intron	CASZ1	0	0	7_Enh	1	1	1	0	0	0	0
chr1	10853489	10856928	222075	222356	intron	CASZ1	1	1	10_TssBiv	1	1	0	1	1	1	0
chr1	10856932	10857111	222356	222365	promoter-TSS	CASZ1	1	1	7_Enh	1	0	0	0	1	0	0
chr1	10926874	10927648	223648	223728	Intergenic	CASZ1	0	0	1_TssA	1	0	1	0	1	1	1
chr1	10960505	10961104	224369	224381	Intergenic	C1orf127	0	0	7_Enh	1	1	1	0	1	0	1
chr1	10961119	10961647	224381	224403	Intergenic	C1orf127	0	0	7_Enh	1	1	0	1	1	0	1
chr1	11002114	11002313	225150	225166	Intergenic	C1orf127	0	0	14_ReprPCWk	0	0	0	0	0	1	1
chr1	11004296	11004701	225196	225212	Intergenic	C1orf127	0	0	14_ReprPCWk	1	0	0	0	0	0	0
chr1	11021144	11021392	225581	225597	intron	C1orf127	0	0	14_ReprPCWk	0	0	0	0	1	1	1
chr1	11040192	11040597	225950	225965	intron	C1orf127	0	0	7_Enh	1	1	0	0	1	0	0
chr1	11072245	11073500	226459	226564	intron	TARDBP	1	1	1_TssA	1	1	1	0	1	0	1
chr1	11097653	11098200	226969	226981	intron	MASP2	0	0	5_TxWk	0	0	0	0	1	1	1
chr1	11119371	11121120	227460	227612	promoter-TSS	SRM	1	1	1_TssA	1	1	0	0	1	1	0
chr1	11159118	11160155	228244	228326	intron	EXOSC10	1	1	1_TssA	1	1	0	0	1	0	0
chr1	11322148	11323036	230330	230393	promoter-TSS	MTOR	1	1	1_TssA	1	1	0	0	1	1	0
chr1	11332736	11333155	230563	230593	exon,promoter-TSS	UBIAD1	1	0	7_Enh	1	1	0	0	1	0	0
chr1	11333171	11334159	230593	230655	exon	UBIAD1	1	1	1_TssA	1	1	0	0	1	0	0
chr1	11538670	11539698	233873	233996	promoter-TSS	PTCHD2	1	1	11_BivFlnk	1	0	1	1	1	1	0
chr1	11539732	11540338	233996	234049	intron	PTCHD2	1	1	13_ReprPC	1	0	1	1	0	0	0
chr1	11610819	11611061	235238	235249	Intergenic	PTCHD2	0	0	14_ReprPCWk	0	0	0	0	0	0	0
chr1	11654370	11654550	235825	235832	Intergenic	FBXO2	0	0	14_ReprPCWk	0	0	0	0	0	0	0
chr1	11695986	11696110	236483	236492	Intergenic	FBXO2	0	0	14_ReprPCWk	0	0	0	0	0	0	0
chr1	11714434	11715358	236881	236983	promoter-TSS	FBXO44	1	1	1_TssA	1	1	0	0	1	0	0
chr1	11724114	11724944	237172	237265	intron	FBXO6	1	1	1_TssA	1	1	0	0	1	1	1
chr1	11740726	11741842	237634	237744	promoter-TSS	MAD2L2	0	1	1_TssA	1	1	0	0	1	0	0
chr1	11750619	11750760	237874	237882	intron	MAD2L2	1	1	13_ReprPC	1	0	0	1	0	0	0
chr1	11750778	11752069	237882	238020	promoter-TSS	DRAXIN	1	1	13_ReprPC	1	0	1	1	0	0	0
chr1	11752076	11752312	238020	238043	promoter-TSS	DRAXIN,MAD2L2	1	1	13_ReprPC	1	0	1	1	0	0	0
chr1	11779673	11780112	238629	238658	exon	DRAXIN	0	1	13_ReprPC	1	1	0	0	1	1	1
chr1	11796010	11797063	238931	238996	intron	AGTRAP	1	1	1_TssA	1	1	0	0	1	0	0
chr1	11845112	11845565	239894	239919	TTS	MTHFR	0	0	14_ReprPCWk	1	0	1	0	1	1	1
chr1	11865419	11866931	240310	240408	promoter-TSS	CLCN6	1	1	1_TssA	1	1	0	0	1	0	1
chr1	11898805	11898996	240983	240992	intron	CLCN6	0	0	5_TxWk	0	0	0	0	1	1	1
chr1	11918988	11919160	241341	241352	promoter-TSS	NPPB	1	1	13_ReprPC	0	0	0	1	0	0	0
chr1	11919169	11919623	241352	241391	promoter-TSS	NPPB	1	1	13_ReprPC	0	0	0	1	0	1	0
chr1	11967809	11969992	242254	242358	Intergenic	KIAA2013	0	0	15_Quies	1	1	0	0	1	1	1
chr1	11985619	11986735	242714	242837	exon	KIAA2013	1	1	1_TssA	1	1	0	0	1	0	0
chr1	11994373	11995179	242976	243032	promoter-TSS	PLOD1	1	1	1_TssA	1	1	1	0	1	0	0
chr1	12039874	12041017	243876	243965	exon	MFN2	1	1	1_TssA	1	1	1	0	1	0	0
chr1	12079173	12080146	244698	244777	intron	MIIP	1	1	1_TssA	1	1	0	0	1	0	0
chr1	12123299	12123705	245608	245650	promoter-TSS	TNFRSF8	1	1	13_ReprPC	1	0	1	1	1	1	0
chr1	12226877	12227474	247463	247537	exon	TNFRSF1B	1	1	13_ReprPC	1	1	0	0	1	0	0
chr1	12289955	12291230	248637	248749	intron	VPS13D	1	1	1_TssA	1	1	0	0	1	1	1
chr1	12538386	12538585	251353	251362	intron	VPS13D	0	0	7_Enh	0	1	1	0	1	0	0
chr1	12610104	12610208	252579	252588	Intergenic	SNORA59B	0	0	7_Enh	1	1	0	0	1	0	0
chr1	12655157	12655869	253330	253375	intron	DHRS3	0	0	2_TssAFlnk	1	1	1	0	1	0	0
chr1	12655890	12656188	253375	253405	intron	DHRS3	0	1	7_Enh	1	1	1	0	1	0	0
chr1	12656197	12656507	253405	253419	intron	DHRS3	0	1	7_Enh	1	1	1	0	1	0	0
chr1	12656513	12656604	253419	253427	intron	DHRS3	0	0	7_Enh	1	1	1	0	1	0	0
chr1	12675959	12676641	253711	253725	intron	DHRS3	0	0	1_TssA	1	1	0	0	1	0	0
chr1	12676679	12677234	253725	253766	exon,intron	DHRS3	1	1	1_TssA	1	1	0	0	1	0	0
chr1	12677241	12678539	253766	253857	promoter-TSS	DHRS3	1	1	1_TssA	1	1	0	0	1	0	1
chr1	12678544	12678801	253857	253873	Intergenic,promoter-TSS	DHRS3	1	1	1_TssA	1	1	0	0	1	0	1
chr1	12679859	12680097	253908	253922	Intergenic	DHRS3	0	0	7_Enh	1	1	1	0	1	1	1
chr1	12718997	12719190	254484	254493	intron	AADACL4	0	0	15_Quies	0	0	0	0	1	1	1
chr1	13839373	13839609	265237	265254	exon	LRRC38	1	1	13_ReprPC	1	0	0	1	0	0	0
chr1	13839630	13840179	265254	265321	exon	LRRC38	1	1	13_ReprPC	1	0	0	1	0	0	0
chr1	13840182	13840613	265321	265369	exon	LRRC38	1	1	13_ReprPC	1	0	0	1	0	0	0
chr1	13870602	13870632	265885	265890	Intergenic	LRRC38	0	0	15_Quies	0	0	0	0	1	1	1
chr1	13910071	13910886	266506	266567	exon	PDPN	1	1	10_TssBiv	1	1	0	1	1	0	0
chr1	14026543	14027200	268272	268375	intron	PRDM2	1	1	1_TssA	1	1	0	0	1	0	0
chr1	14075268	14076746	268878	269048	intron,promoter-TSS	PRDM2	0	1	1_TssA	1	1	0	0	1	1	0
chr1	14219211	14219867	270836	270897	Intergenic	PRDM2	0	1	13_ReprPC	1	0	0	1	1	0	0
chr1	14286918	14287231	271571	271582	Intergenic	PRDM2	0	0	15_Quies	0	0	0	0	1	1	1
chr1	14467330	14467579	273136	273145	Intergenic	PRDM2	0	0	7_Enh	0	1	1	0	1	0	0
chr1	14924480	14924804	277518	277537	promoter-TSS	KAZN	1	1	13_ReprPC	1	1	0	0	1	0	0
chr1	14924829	14926191	277537	277671	intron,promoter-TSS	KAZN	1	1	13_ReprPC	1	1	0	1	1	0	0
chr1	15250411	15251696	282143	282327	exon	KAZN	0	1	1_TssA	1	1	0	0	1	1	1
chr1	15256054	15256272	282403	282413	promoter-TSS	KAZN	0	0	5_TxWk	0	1	1	0	1	0	0
chr1	15272238	15272384	282715	282723	promoter-TSS	KAZN	0	0	7_Enh	1	1	1	0	1	0	0
chr1	15416965	15417205	285412	285422	intron	KAZN	0	0	7_Enh	0	1	0	0	1	0	0
chr1	15426927	15427133	285606	285615	intron	KAZN	0	0	14_ReprPCWk	0	0	0	0	1	1	1
chr1	15478869	15480903	286345	286532	promoter-TSS	TMEM51	1	1	1_TssA	1	1	0	0	1	1	1
chr1	15480925	15481425	286532	286568	intron	TMEM51	0	1	1_TssA	1	1	0	0	0	1	1
chr1	15573596	15574103	287893	287945	promoter-TSS	FHAD1	1	1	10_TssBiv	1	1	0	0	1	0	0
chr1	15599062	15599367	288231	288242	intron	FHAD1	0	0	7_Enh	0	0	0	0	1	1	1
chr1	15735949	15737253	290469	290616	exon	EFHD2	1	1	1_TssA	1	1	0	0	1	0	0
chr1	15850253	15852180	292520	292677	promoter-TSS	CASP9	1	1	1_TssA	1	1	1	0	1	0	0
chr1	15852766	15854207	292687	292765	intron	DNAJC16	1	1	1_TssA	1	1	1	0	1	1	1
chr1	15911070	15911632	293583	293647	exon	AGMAT	1	1	12_EnhBiv	1	0	0	0	1	1	0
chr1	15929620	15930387	293962	294016	Intergenic	DDI2	0	1	1_TssA	1	1	0	0	1	0	0
chr1	15943491	15945073	294231	294334	exon	DDI2	1	1	1_TssA	1	1	0	0	1	0	0
chr1	16010442	16011711	295147	295275	exon	PLEKHM2	1	1	1_TssA	1	1	0	0	1	0	0
chr1	16082880	16083195	296778	296792	Intergenic	FBLIM1	0	0	7_Enh	1	1	0	0	1	0	0
chr1	16084962	16085776	296838	296933	intron	FBLIM1	1	1	1_TssA	1	1	1	0	1	0	0
chr1	16118524	16118816	297606	297618	Intergenic	UQCRHL	0	0	5_TxWk	0	0	0	0	1	1	1
chr1	16159659	16159801	298410	298418	TTS	FLJ37453	0	0	7_Enh	1	1	0	0	1	0	0
chr1	16160488	16162767	298436	298611	exon	FLJ37453	0	1	1_TssA	1	1	0	0	1	0	0
chr1	16162782	16162898	298611	298622	exon	FLJ37453	0	1	1_TssA	1	1	0	0	1	0	0
chr1	16173557	16176778	298878	299164	promoter-TSS	FLJ37453	1	1	1_TssA	1	1	1	0	1	0	1
chr1	16212402	16213287	299638	299654	intron	SPEN	0	0	7_Enh	1	1	1	0	1	1	1
chr1	16265916	16266171	300462	300471	exon	SPEN	0	0	5_TxWk	0	1	1	0	1	0	0
chr1	16301863	16302711	301154	301243	intron	ZBTB17	1	1	1_TssA	1	1	0	0	1	1	0
chr1	16339223	16339913	301821	301866	TTS	HSPB7	0	0	14_ReprPCWk	1	1	0	0	1	1	0
chr1	16374987	16375632	302599	302629	promoter-TSS	CLCNKB	0	0	14_ReprPCWk	1	0	0	0	1	0	0
chr1	16399661	16400482	303043	303135	promoter-TSS	FAM131C	1	1	5_TxWk	1	0	1	0	1	1	0
chr1	16471635	16472079	304436	304455	intron	EPHA2	0	0	7_Enh	1	1	0	0	1	0	0
chr1	16472435	16472528	304459	304470	intron	EPHA2	0	0	2_TssAFlnk	1	1	1	0	1	0	0
chr1	16481175	16481552	304653	304674	intron	EPHA2	0	1	1_TssA	1	1	0	0	1	1	1
chr1	16481580	16482664	304674	304775	intron	EPHA2	1	1	1_TssA	1	1	0	0	1	1	1
chr1	16482685	16482828	304775	304785	promoter-TSS	EPHA2	1	1	1_TssA	1	1	0	0	1	0	0
chr1	16494089	16494575	305017	305064	Intergenic	EPHA2	0	1	5_TxWk	1	1	1	0	1	0	0
chr1	16502256	16503003	305224	305244	Intergenic	EPHA2	0	0	7_Enh	0	1	1	0	1	0	0
chr1	16514382	16514738	305477	305488	Intergenic	ARHGEF19	0	0	7_Enh	0	0	0	0	1	1	1
chr1	16532745	16532975	305736	305750	intron	ARHGEF19	0	1	1_TssA	1	1	0	0	1	0	0
chr1	16532980	16533812	305750	305845	intron	ARHGEF19	0	1	14_ReprPCWk	1	1	0	0	1	0	0
chr1	16543624	16544150	306053	306088	Intergenic	ARHGEF19	0	1	7_Enh	1	1	0	0	1	0	0
chr1	16544210	16544447	306088	306103	Intergenic	ARHGEF19	0	1	7_Enh	1	1	0	0	1	0	0
chr1	16563180	16563955	306480	306536	exon	RSG1	1	1	1_TssA	1	1	1	0	1	1	1
chr1	16677473	16679327	308061	308169	intron	FBXO42	1	1	1_TssA	1	1	0	0	1	1	0
chr1	16693404	16694921	308454	308542	intron	SZRD1	1	1	1_TssA	1	1	0	0	1	0	0
chr1	16766946	16768074	309689	309770	intron	NECAP2	1	1	1_TssA	1	1	1	0	1	1	1
chr1	16824951	16825229	310742	310759	Intergenic	CROCCP3	0	1	1_TssA	1	1	0	0	1	0	0
chr1	16825233	16826478	310759	310893	Intergenic	CROCCP3	0	1	1_TssA	1	1	0	0	1	1	0
chr1	16839824	16839998	311064	311071	Intergenic	CROCCP3	0	0	5_TxWk	1	0	0	0	0	0	0
chr1	16840317	16841283	311083	311129	Intergenic	CROCCP3	0	1	5_TxWk	1	1	0	0	1	0	0
chr1	16861215	16861309	311469	311480	Intergenic	CROCCP3	0	1	13_ReprPC	0	0	0	0	1	0	0
chr1	16918356	16918523	312223	312230	exon	NBPF1	0	0	5_TxWk	0	0	0	0	0	1	0
chr1	16939214	16939483	312407	312419	intron	NBPF1	1	1	2_TssAFlnk	1	1	1	0	1	0	0
chr1	16939493	16940454	312419	312516	promoter-TSS	NBPF1	1	1	1_TssA	1	1	0	0	1	1	0
chr1	16950807	16950859	312691	312696	intron	CROCCP2	0	0	7_Enh	0	1	0	0	1	0	0
chr1	16970610	16971408	313097	313165	Intergenic	MST1P2	1	1	1_TssA	1	1	1	0	1	1	1
chr1	16974266	16974398	313274	313285	exon,intron	MST1P2	0	1	13_ReprPC	1	0	0	0	1	0	0
chr1	16974441	16974511	313290	313297	exon	MST1P2	0	1	13_ReprPC	1	0	0	0	1	0	0
chr1	17019507	17019811	314113	314149	intron	ESPNP	0	1	13_ReprPC	0	0	0	0	0	0	0
chr1	17019834	17020072	314149	314186	intron	ESPNP	0	1	13_ReprPC	0	0	0	0	1	0	0
chr1	17020082	17020558	314186	314237	intron	ESPNP	0	1	12_EnhBiv	0	0	0	0	1	0	0
chr1	17020565	17020732	314237	314253	intron	ESPNP	0	1	13_ReprPC	0	0	0	0	0	0	0
chr1	17027092	17027305	314511	314533	intron	ESPNP	0	1	13_ReprPC	0	0	0	0	1	0	0
chr1	17027597	17027875	314557	314586	intron	ESPNP	0	1	13_ReprPC	0	0	0	0	1	0	0
chr1	17027884	17027987	314586	314594	intron	ESPNP	0	1	13_ReprPC	0	0	0	0	1	0	0
chr1	17029685	17029914	314621	314626	intron	ESPNP	0	0	14_ReprPCWk	0	0	0	0	0	1	0
chr1	17033939	17034109	314726	314753	intron	ESPNP	0	1	13_ReprPC	1	0	0	0	1	1	0
chr1	17034111	17034668	314753	314809	exon	ESPNP	0	1	13_ReprPC	1	0	0	0	1	1	0
chr1	17092315	17092443	315878	315885	Intergenic	MST1L	0	0	14_ReprPCWk	1	1	0	0	1	0	0
chr1	17092499	17092681	315885	315895	Intergenic	MST1L	0	0	14_ReprPCWk	1	1	0	0	1	0	0
chr1	17215650	17216094	316968	317004	Intergenic	MIR3675	0	1	10_TssBiv	1	1	0	0	1	0	0
chr1	17221973	17222893	317077	317124	Intergenic	CROCC	0	1	15_Quies	1	1	0	0	1	0	0
chr1	17222988	17223227	317124	317136	Intergenic	CROCC	0	0	15_Quies	1	1	0	0	0	0	0
chr1	17230317	17230802	317204	317229	Intergenic	CROCC	0	0	1_TssA	1	1	0	0	0	0	1
chr1	17230879	17231911	317229	317266	Intergenic	CROCC	0	1	1_TssA	1	1	0	0	1	0	1
chr1	17240156	17241129	317392	317512	Intergenic	CROCC	0	1	1_TssA	1	1	0	0	1	1	0
chr1	17241140	17241343	317512	317523	Intergenic	CROCC	0	0	2_TssAFlnk	1	1	0	0	1	0	0
chr1	17241484	17241548	317526	317531	Intergenic	CROCC	0	0	7_Enh	1	1	1	0	0	0	0
chr1	17274770	17275019	318276	318294	exon	CROCC	0	0	7_Enh	0	1	1	0	1	0	0
chr1	17275045	17275338	318294	318300	intron	CROCC	0	0	7_Enh	0	1	1	0	1	0	0
chr1	17275668	17275818	318304	318311	intron	CROCC	0	0	7_Enh	0	1	0	0	1	0	0
chr1	17337384	17338653	319859	319970	intron	ATP13A2	1	1	1_TssA	1	0	1	0	1	0	0
chr1	17379782	17380935	320486	320542	intron	SDHB	1	1	1_TssA	1	1	1	0	1	0	0
chr1	17445606	17446088	321527	321580	exon	PADI2	1	1	14_ReprPCWk	1	1	0	0	1	0	0
chr1	17452238	17452505	321689	321701	Intergenic	PADI2	0	0	15_Quies	0	0	0	0	1	1	1
chr1	17563594	17563890	323086	323098	intron	PADI1	0	0	7_Enh	0	0	0	0	1	1	1
chr1	17662612	17662821	324467	324476	exon	PADI4	0	0	15_Quies	0	0	0	0	0	1	1
chr1	17763943	17766584	326331	326607	promoter-TSS	RCC2	1	1	1_TssA	1	1	0	0	1	1	0
chr1	17828916	17829185	327829	327841	Intergenic	ARHGEF10L	0	0	15_Quies	0	1	0	0	1	1	1
chr1	17864980	17865115	328347	328354	Intergenic	ARHGEF10L	0	0	14_ReprPCWk	0	1	0	0	1	0	0
chr1	17865930	17867065	328375	328502	intron,promoter-TSS	ARHGEF10L	1	1	13_ReprPC	1	1	0	0	1	0	0
chr1	17896037	17896312	328879	328889	intron	ARHGEF10L	0	0	7_Enh	0	1	1	0	1	0	0
chr1	18427065	18427261	336188	336197	Intergenic	IGSF21	0	0	14_ReprPCWk	0	0	0	0	1	1	1
chr1	18433707	18434972	336267	336386	exon,promoter-TSS	IGSF21	1	1	13_ReprPC	1	0	0	1	0	0	0
chr1	18435005	18435405	336386	336397	intron	IGSF21	1	0	13_ReprPC	1	0	0	1	0	0	0
chr1	18435416	18435842	336397	336427	intron	IGSF21	0	1	13_ReprPC	1	0	0	1	0	0	0
chr1	18435851	18437104	336427	336498	intron	IGSF21	0	1	13_ReprPC	1	0	1	1	0	1	0
chr1	18790972	18791228	340702	340709	Intergenic	KLHDC7A	0	0	15_Quies	0	1	0	0	1	0	0
chr1	18884193	18884522	341793	341811	Intergenic	PAX7	0	0	13_ReprPC	0	0	0	1	0	0	0
chr1	18923964	18924198	342362	342372	Intergenic	PAX7	0	0	14_ReprPCWk	0	0	0	0	1	1	1
chr1	18957447	18958191	342922	342986	exon,intron	PAX7	1	1	13_ReprPC	0	0	1	1	0	0	0
chr1	18969509	18969955	343409	343438	intron	PAX7	0	1	13_ReprPC	0	0	0	1	0	0	0
chr1	18969969	18970499	343438	343490	intron	PAX7	0	1	13_ReprPC	0	0	1	1	0	0	0
chr1	18973057	18973792	343589	343654	intron	PAX7	0	1	13_ReprPC	1	0	1	1	0	0	0
chr1	19043290	19043721	344701	344748	intron	PAX7	0	1	13_ReprPC	1	0	0	1	0	0	0
chr1	19147255	19147607	346174	346186	Intergenic	TAS1R2	0	0	14_ReprPCWk	0	0	0	1	1	1	1
chr1	19228442	19229932	347487	347589	exon	ALDH4A1	1	1	1_TssA	1	1	0	0	1	0	1
chr1	19281886	19282021	348558	348565	intron	IFFO2	1	1	1_TssA	1	1	0	0	0	0	0
chr1	19282027	19283740	348565	348776	exon,promoter-TSS	IFFO2	1	1	1_TssA	1	1	0	0	1	1	0
chr1	19337532	19337569	349382	349387	Intergenic	IFFO2	0	0	7_Enh	0	1	1	0	1	0	0
chr1	19337689	19337876	349387	349398	Intergenic	IFFO2	0	0	7_Enh	0	1	0	0	1	0	0
chr1	19535871	19537629	351941	352060	promoter-TSS	UBR4	1	1	1_TssA	1	1	1	0	1	1	0
chr1	19577358	19578992	352570	352682	promoter-TSS	EMC1	1	1	1_TssA	1	1	1	0	1	0	0
chr1	19615168	19615611	353341	353388	promoter-TSS	AKR7A3	1	1	14_ReprPCWk	1	0	0	0	1	0	0
chr1	19637961	19639439	353648	353791	promoter-TSS	PQLC2	1	1	1_TssA	1	1	0	0	1	0	1
chr1	19665080	19665244	354317	354334	TTS	CAPZB	0	1	14_ReprPCWk	1	0	0	0	1	0	1
chr1	19694265	19694289	354965	354969	intron	CAPZB	0	0	7_Enh	1	1	0	0	1	0	0
chr1	19712470	19712659	355272	355278	intron	CAPZB	0	0	5_TxWk	0	1	1	0	0	0	0
chr1	19717844	19718102	355364	355371	intron	CAPZB	0	0	7_Enh	1	1	0	0	0	1	1
chr1	19810885	19812724	356802	356968	promoter-TSS	CAPZB	1	1	1_TssA	1	1	0	0	1	0	0
chr1	19923062	19924290	358276	358358	intron	C1orf151-NBL1	1	1	1_TssA	1	1	0	0	1	0	0
chr1	19970064	19970348	358920	358937	promoter-TSS	NBL1	1	1	7_Enh	1	1	0	0	1	0	0
chr1	19970358	19971590	358937	359109	promoter-TSS	NBL1	1	1	1_TssA	1	1	0	0	1	0	0
chr1	19986336	19986653	359440	359453	Intergenic	HTR6	0	0	7_Enh	0	0	0	0	1	1	1
chr1	19991164	19992161	359544	359654	promoter-TSS	HTR6	1	1	13_ReprPC	1	0	0	1	1	1	0
chr1	20031110	20031324	360277	360285	intron	TMCO4	0	0	15_Quies	0	1	1	0	1	1	1
chr1	20117229	20117350	361456	361461	intron	TMCO4	0	0	7_Enh	0	0	0	0	0	0	0
chr1	20125895	20126996	361566	361659	promoter-TSS	TMCO4	1	1	1_TssA	1	1	0	0	1	1	1
chr1	20208553	20209716	362663	362765	exon	OTUD3	1	1	1_TssA	1	1	1	0	1	1	1
chr1	20478836	20479138	365526	365544	Intergenic	PLA2G2F	0	0	7_Enh	1	1	0	0	1	1	1
chr1	20512449	20513182	366027	366073	intron	UBXN10	1	1	14_ReprPCWk	1	1	0	0	1	0	0
chr1	20539300	20539657	366399	366414	Intergenic	UBXN10	0	0	7_Enh	1	1	0	0	1	1	1
chr1	20692604	20693994	368334	368450	intron	LOC339505	0	1	12_EnhBiv	1	1	1	1	1	1	1
chr1	20802771	20803253	369639	369667	Intergenic	CAMK2N1	0	0	7_Enh	1	1	1	0	1	0	0
chr1	20810427	20810652	369748	369763	intron	CAMK2N1	0	1	1_TssA	1	1	0	0	0	0	0
chr1	20810667	20813455	369763	370048	exon	CAMK2N1	1	1	1_TssA	1	1	0	0	1	0	0
chr1	20834029	20834844	370363	370419	exon	MUL1	1	1	1_TssA	1	1	0	0	1	0	0
chr1	20848494	20849146	370628	370639	Intergenic	MUL1	0	0	15_Quies	0	0	0	0	1	1	1
chr1	20878895	20879364	371030	371074	exon	FAM43B	1	1	12_EnhBiv	1	0	0	1	1	0	0
chr1	20879493	20880374	371089	371203	exon	FAM43B	1	1	13_ReprPC	1	0	0	1	0	0	0
chr1	20901750	20901999	371513	371525	Intergenic	CDA	0	0	14_ReprPCWk	0	0	0	0	1	1	1
chr1	20959812	20960812	372341	372437	exon	PINK1	1	1	1_TssA	1	1	0	0	1	1	1
chr1	20960867	20961230	372437	372446	intron	PINK1	1	0	1_TssA	1	1	0	0	1	0	0
chr1	20987148	20988493	372895	372974	exon	DDOST	1	1	1_TssA	1	1	0	0	1	1	1
chr1	21022940	21023584	373632	373673	intron	KIF17	0	1	1_TssA	1	1	0	0	1	1	1
chr1	21044121	21044703	374160	374243	promoter-TSS	KIF17	1	1	14_ReprPCWk	1	0	0	1	1	0	0
chr1	21058198	21059793	374577	374720	exon	SH2D5	1	1	1_TssA	1	1	0	1	1	1	1
chr1	21111986	21114550	375343	375570	promoter-TSS	HP1BP3	1	1	1_TssA	1	1	1	0	1	0	0
chr1	21501819	21503702	379335	379481	exon	EIF4G3	1	1	1_TssA	1	1	0	0	1	0	1
chr1	21503711	21503886	379481	379499	promoter-TSS	EIF4G3	1	1	1_TssA	1	1	0	0	1	0	0
chr1	21616130	21616351	381451	381460	intron	ECE1	0	0	1_TssA	1	1	0	0	1	0	0
chr1	21616381	21617242	381460	381552	promoter-TSS	ECE1	0	1	1_TssA	1	1	1	0	1	0	0
chr1	21650936	21651558	382098	382111	intron	ECE1	0	0	7_Enh	0	1	1	0	1	0	0
chr1	21671190	21671509	382450	382473	intron	ECE1	1	1	1_TssA	1	1	0	0	1	0	0
chr1	21671570	21672819	382473	382599	promoter-TSS	ECE1	1	1	1_TssA	1	1	0	0	1	0	0
chr1	21754592	21755014	383816	383880	Intergenic	NBPF3	0	1	13_ReprPC	0	0	0	0	1	0	0
chr1	21766230	21767199	384220	384313	promoter-TSS	NBPF3	1	1	1_TssA	1	1	0	0	1	0	0
chr1	21767211	21767443	384313	384324	intron	NBPF3	1	1	1_TssA	1	1	0	0	0	0	0
chr1	21835396	21835921	385117	385166	promoter-TSS	ALPL	1	1	13_ReprPC	1	1	1	0	1	1	1
chr1	21835925	21836246	385166	385199	intron	ALPL	1	1	13_ReprPC	1	1	1	0	0	0	0
chr1	21913440	21913620	386622	386633	Intergenic	ALPL	0	0	12_EnhBiv	0	0	0	0	1	0	0
chr1	21950195	21950435	387501	387510	intron	RAP1GAP	0	0	14_ReprPCWk	0	1	1	0	0	0	0
chr1	21978053	21978750	387945	388039	promoter-TSS	RAP1GAP	0	1	14_ReprPCWk	1	1	0	0	1	0	0
chr1	21985617	21986131	388140	388198	intron	RAP1GAP	0	1	14_ReprPCWk	1	0	0	0	1	1	1
chr1	21986173	21986481	388198	388205	intron	RAP1GAP	0	0	14_ReprPCWk	0	0	0	0	0	0	0
chr1	21995408	21996525	388354	388446	promoter-TSS	RAP1GAP	1	1	12_EnhBiv	1	0	1	1	1	1	0
chr1	22108284	22110290	389883	390029	intron	USP48	1	1	1_TssA	1	1	0	0	1	1	0
chr1	22114783	22114934	390133	390140	Intergenic	USP48	0	0	5_TxWk	0	1	1	0	1	0	0
chr1	22223268	22223552	392582	392590	intron	HSPG2	0	0	5_TxWk	0	1	1	0	1	0	0
chr1	22263376	22264346	393306	393436	promoter-TSS	HSPG2	1	0	1_TssA	1	1	0	0	1	0	0
chr1	22351379	22351561	394880	394890	promoter-TSS	LINC00339	1	0	2_TssAFlnk	1	1	0	0	1	0	0
chr1	22351603	22352717	394890	394943	intron	LINC00339	1	1	1_TssA	1	1	0	0	1	0	0
chr1	22352744	22352894	394943	394953	intron	LINC00339	0	0	2_TssAFlnk	1	1	0	0	1	0	0
chr1	22378940	22380468	395363	395503	intron	CDC42	1	1	1_TssA	1	1	1	0	1	0	0
chr1	22468584	22470252	396712	396924	exon	WNT4	1	1	14_ReprPCWk	1	1	1	0	1	1	0
chr1	22584493	22584629	398639	398651	Intergenic	WNT4	0	0	14_ReprPCWk	0	1	0	0	1	0	0
chr1	22778237	22779350	401288	401366	intron	ZBTB40	1	1	1_TssA	1	1	0	0	1	0	1
chr1	22889674	22890524	402764	402887	exon,promoter-TSS	EPHA8	1	1	13_ReprPC	0	0	0	1	0	0	0
chr1	23036596	23038399	405321	405533	exon,promoter-TSS	EPHB2	1	1	1_TssA	1	0	0	1	1	0	0
chr1	23279715	23279872	408872	408896	Intergenic	LOC729059	0	1	12_EnhBiv	1	0	0	1	0	0	0
chr1	23280102	23280329	408925	408958	Intergenic	LOC729059	0	1	13_ReprPC	0	0	0	1	0	0	0
chr1	23345495	23347011	409754	409882	exon,promoter-TSS	KDM1A	1	1	1_TssA	1	1	0	0	1	1	0
chr1	23494059	23495528	411294	411431	intron	LUZP1	1	0	1_TssA	1	1	0	0	1	0	0
chr1	23503954	23504540	411530	411583	Intergenic	LUZP1	0	1	1_TssA	1	1	0	0	1	1	1
chr1	23504552	23504633	411583	411591	Intergenic	LUZP1	0	1	2_TssAFlnk	1	1	0	0	1	0	1
chr1	23543248	23544237	412124	412241	Intergenic	HTR1D	0	1	13_ReprPC	1	0	0	1	1	1	0
chr1	23669653	23671668	413788	413944	intron	HNRNPR	1	1	1_TssA	1	1	0	0	1	1	1
chr1	23694411	23696308	414298	414425	promoter-TSS	ZNF436	1	1	1_TssA	1	1	0	0	1	1	0
chr1	23730434	23730782	414912	414925	intron	TCEA3	0	0	7_Enh	1	1	1	0	1	1	1
chr1	23750356	23750609	415183	415207	intron	TCEA3	1	1	14_ReprPCWk	1	1	0	0	1	0	0
chr1	23750636	23751596	415207	415297	intron,promoter-TSS	TCEA3	1	1	13_ReprPC	1	1	0	0	1	0	0
chr1	23809894	23811355	416086	416218	exon	ASAP3	1	1	1_TssA	1	1	0	0	1	1	0
chr1	23857012	23858089	416910	417018	exon	E2F2	1	1	1_TssA	1	1	1	0	1	1	0
chr1	23866315	23866686	417133	417146	Intergenic	E2F2	0	0	5_TxWk	1	0	1	0	1	1	1
chr1	23880945	23881863	417409	417494	Intergenic	ID3	0	1	1_TssA	1	1	0	0	1	1	0
chr1	23885342	23886410	417561	417631	exon	ID3	1	1	1_TssA	1	1	0	0	1	0	0
chr1	23888903	23889099	417654	417671	Intergenic	ID3	0	0	5_TxWk	0	1	0	0	1	0	0
chr1	23894504	23895064	417771	417837	Intergenic	ID3	0	1	13_ReprPC	1	1	0	0	1	0	0
chr1	23945942	23946444	418492	418543	Intergenic	MDS2	0	1	7_Enh	1	0	1	0	1	0	0
chr1	23963929	23964276	418819	418835	intron	MDS2	0	0	14_ReprPCWk	0	1	0	0	0	1	1
chr1	24018001	24018997	419661	419715	intron	RPL11	1	1	1_TssA	1	1	0	0	1	1	1
chr1	24069537	24071068	420451	420607	intron	TCEB3	1	1	1_TssA	1	1	1	0	1	0	0
chr1	24098747	24098942	420988	420996	exon	LOC100506963	0	0	5_TxWk	0	0	0	0	1	1	1
chr1	24104336	24105595	421072	421176	promoter-TSS	PITHD1	1	1	1_TssA	1	1	1	0	1	0	0
chr1	24117315	24118565	421350	421412	intron	LYPLA2	1	1	1_TssA	1	1	1	0	1	0	0
chr1	24126380	24127918	421570	421694	promoter-TSS	GALE	1	1	1_TssA	1	1	1	0	1	0	0
chr1	24151477	24152207	422019	422063	intron	HMGCL	1	0	1_TssA	1	1	0	0	1	0	0
chr1	24164881	24165259	422237	422259	Intergenic	HMGCL	0	0	5_TxWk	1	0	0	0	1	0	0
chr1	24194209	24195111	422708	422799	exon	FUCA1	1	1	1_TssA	1	1	0	0	1	1	1
chr1	24229334	24229683	423327	423377	intron	CNR2	0	1	13_ReprPC	1	0	0	0	1	0	0
chr1	24250720	24250897	423691	423697	Intergenic	MIR378F	0	0	15_Quies	0	0	0	0	0	0	0
chr1	24285538	24287495	424279	424406	promoter-TSS	PNRC2	1	1	1_TssA	1	1	0	0	1	1	1
chr1	24305498	24307154	424549	424652	intron	SRSF10	1	1	1_TssA	1	1	0	0	1	1	1
chr1	24397460	24397655	426004	426013	intron	MYOM3	0	0	14_ReprPCWk	0	0	0	0	1	1	1
chr1	24469102	24469395	427152	427161	intron	IL22RA1	1	0	1_TssA	1	1	0	0	1	0	0
chr1	24469443	24469907	427161	427174	promoter-TSS	IL22RA1	1	0	2_TssAFlnk	1	1	0	0	1	0	0
chr1	24476800	24476828	427289	427294	Intergenic	IL22RA1	0	0	7_Enh	1	0	0	0	1	0	0
chr1	24477041	24477479	427298	427318	Intergenic	IL22RA1	0	0	7_Enh	1	1	0	0	1	1	1
chr1	24513504	24514308	427801	427878	promoter-TSS	IFNLR1	1	1	1_TssA	1	1	0	0	1	0	0
chr1	24514362	24514477	427878	427888	promoter-TSS	IFNLR1	1	1	7_Enh	1	1	0	0	1	0	0
chr1	24645397	24646192	429541	429562	promoter-TSS	GRHL3	1	0	1_TssA	1	1	1	0	1	0	0
chr1	24648370	24648643	429594	429625	intron	GRHL3	0	1	7_Enh	1	1	0	0	1	0	0
chr1	24648678	24648957	429625	429652	promoter-TSS	GRHL3	0	1	2_TssAFlnk	1	1	0	0	1	0	0
chr1	24648976	24649105	429652	429665	promoter-TSS	GRHL3	0	1	7_Enh	1	1	0	0	1	0	0
chr1	24717825	24718043	430621	430630	intron	STPG1	0	0	5_TxWk	1	1	0	0	1	1	1
chr1	24739736	24740398	430791	430837	intron	STPG1	0	1	1_TssA	1	1	0	0	1	0	0
chr1	24741850	24742922	430895	430947	promoter-TSS	STPG1	1	1	1_TssA	1	1	0	0	1	1	1
chr1	24742956	24743152	430947	430957	intron	NIPAL3	1	1	2_TssAFlnk	1	1	1	0	0	0	0
chr1	24828625	24829956	431999	432131	promoter-TSS	RCAN3	1	1	1_TssA	1	1	0	0	1	0	0
chr1	24829987	24830236	432131	432141	intron	RCAN3	0	0	1_TssA	1	1	0	0	0	0	0
chr1	24882199	24882912	432849	432908	intron,promoter-TSS	NCMAP	1	0	13_ReprPC	1	1	0	0	1	0	0
chr1	24968352	24968626	434134	434151	Intergenic	SRRM1	1	0	2_TssAFlnk	1	1	1	0	0	0	1
chr1	24968682	24970894	434151	434329	intron,promoter-TSS	SRRM1	1	1	1_TssA	1	1	1	0	1	1	1
chr1	25071173	25072699	435882	436037	exon	CLIC4	1	1	1_TssA	1	1	0	0	1	1	0
chr1	25073117	25073266	436044	436051	intron	CLIC4	0	0	1_TssA	1	1	0	0	0	0	0
chr1	25073306	25073431	436051	436059	intron	CLIC4	0	0	1_TssA	1	1	0	0	0	0	0
chr1	25174407	25175282	437346	437429	Intergenic	RUNX3	0	1	14_ReprPCWk	1	1	0	0	1	1	1
chr1	25255948	25257297	438824	439004	exon	RUNX3	0	1	13_ReprPC	1	1	0	1	1	1	0
chr1	25258739	25259055	439117	439152	intron	RUNX3	0	1	13_ReprPC	1	0	0	1	1	1	0
chr1	25269566	25269642	439319	439327	intron	RUNX3	0	0	13_ReprPC	0	0	0	0	1	0	0
chr1	25558507	25559744	443436	443501	promoter-TSS	SYF2	1	1	1_TssA	1	1	0	0	1	0	0
chr1	25566206	25566754	443611	443651	Intergenic	SYF2	0	1	1_TssA	1	1	0	0	1	1	1
chr1	25572636	25574639	443728	443901	intron	C1orf63	1	1	1_TssA	1	1	0	0	1	1	1
chr1	25592964	25594728	444167	444271	Intergenic	RHD	0	1	1_TssA	1	1	0	0	1	0	0
chr1	25663114	25666077	445182	445352	promoter-TSS	TMEM50A	1	1	1_TssA	1	1	0	0	1	1	0
chr1	25756378	25758377	446494	446692	promoter-TSS	TMEM57	1	1	1_TssA	1	1	0	0	1	0	0
chr1	25810674	25810801	447156	447166	exon	TMEM57	0	0	5_TxWk	0	1	0	0	0	0	0
chr1	25869900	25870829	447966	448074	intron	LDLRAP1	1	1	1_TssA	1	1	0	0	1	0	0
chr1	25870836	25871030	448074	448086	intron	LDLRAP1	1	1	1_TssA	1	1	0	0	1	0	0
chr1	25935134	25935351	449173	449181	Intergenic	MAN1C1	0	0	14_ReprPCWk	0	0	0	0	1	1	1
chr1	25942594	25944330	449247	449478	promoter-TSS	MAN1C1	1	1	10_TssBiv	1	1	0	0	1	1	0
chr1	26126385	26127186	452048	452141	promoter-TSS	SEPN1	1	0	1_TssA	1	1	0	0	1	0	0
chr1	26146123	26147460	452492	452620	promoter-TSS	MTFR1L	1	1	1_TssA	1	1	0	0	1	0	0
chr1	26185596	26186348	453032	453103	promoter-TSS	AUNIP	1	1	1_TssA	1	1	1	0	1	0	0
chr1	26201570	26202516	453346	453439	Intergenic	PAQR7	0	1	1_TssA	1	1	0	0	1	1	0
chr1	26217081	26217269	453658	453666	intron	STMN1	0	0	7_Enh	0	1	0	0	1	0	0
chr1	26231540	26233228	453842	453983	TTS	MIR3917	1	1	1_TssA	1	1	0	0	1	1	0
chr1	26233244	26233543	453983	454002	promoter-TSS	STMN1	1	1	7_Enh	1	1	0	0	1	0	0
chr1	26249052	26249787	454232	454293	Intergenic	MIR3917	0	1	1_TssA	1	1	0	0	1	0	0
chr1	26249805	26250269	454293	454307	Intergenic	MIR3917	0	0	14_ReprPCWk	1	0	0	0	1	0	0
chr1	26324188	26325178	455218	455268	intron	PAFAH2	1	1	5_TxWk	1	1	1	0	1	1	1
chr1	26361594	26362812	455785	455876	exon	EXTL1	0	1	1_TssA	1	1	1	0	1	1	1
chr1	26362827	26362976	455876	455884	TTS	EXTL1	0	0	7_Enh	1	1	1	0	1	0	0
chr1	26372102	26372975	456026	456124	promoter-TSS	SLC30A2	1	1	13_ReprPC	1	0	1	1	1	0	0
chr1	26373004	26373313	456124	456145	promoter-TSS	SLC30A2	1	1	12_EnhBiv	1	0	1	1	1	0	0
chr1	26437214	26439132	456991	457183	promoter-TSS	PDIK1L	1	1	1_TssA	1	1	1	0	1	1	0
chr1	26471680	26471849	457590	457598	Intergenic	FAM110D	0	0	14_ReprPCWk	0	0	0	0	1	1	1
chr1	26487950	26488111	457837	457852	exon	FAM110D	0	1	12_EnhBiv	1	0	0	0	1	0	1
chr1	26488129	26488872	457852	457940	exon	FAM110D	0	1	12_EnhBiv	1	0	0	0	1	1	1
chr1	26490687	26491103	458021	458075	Intergenic	FAM110D	0	1	13_ReprPC	1	1	0	0	1	1	0
chr1	26496180	26496824	458150	458224	exon	ZNF593	1	1	1_TssA	1	1	0	0	1	1	1
chr1	26503776	26503989	458376	458390	promoter-TSS	CNKSR1	1	0	7_Enh	1	1	0	0	1	0	0
chr1	26545542	26545719	459015	459022	Intergenic	CEP85	0	0	15_Quies	0	0	0	0	0	0	0
chr1	26560303	26561475	459296	459395	intron	CEP85	1	1	1_TssA	1	1	0	0	1	1	1
chr1	26561517	26561714	459395	459403	intron	CEP85	1	0	1_TssA	1	1	0	0	0	1	0
chr1	26606222	26607054	459958	460033	exon	SH3BGRL3	1	1	1_TssA	1	1	0	0	1	1	1
chr1	26632539	26633535	460476	460526	intron	UBXN11	0	1	1_TssA	1	1	1	0	1	0	0
chr1	26647932	26648328	460761	460772	TTS	AIM1L	0	0	7_Enh	0	0	1	0	1	1	1
chr1	26662486	26663392	460993	461068	intron	AIM1L	0	1	1_TssA	1	0	0	0	1	0	0
chr1	26680523	26680822	461338	461351	promoter-TSS	AIM1L	1	0	7_Enh	0	0	0	0	1	0	0
chr1	26686556	26687123	461457	461506	Intergenic	AIM1L	0	1	13_ReprPC	1	0	1	1	0	0	0
chr1	26690442	26690579	461576	461589	intron	ZNF683	0	0	14_ReprPCWk	0	0	0	0	0	1	1
chr1	26735079	26735551	462197	462212	Intergenic	LIN28A	0	0	14_ReprPCWk	0	0	0	0	1	0	0
chr1	26737299	26737701	462253	462282	intron	LIN28A	1	1	13_ReprPC	0	0	0	1	1	0	0
chr1	26737711	26738044	462282	462316	exon	LIN28A	1	1	13_ReprPC	0	0	0	1	0	0	0
chr1	26758348	26759225	462595	462649	promoter-TSS	DHDDS	1	1	1_TssA	1	1	0	0	1	0	1
chr1	26797816	26798178	463113	463129	promoter-TSS	HMGN2	1	0	7_Enh	1	0	0	0	1	0	0
chr1	26798222	26799880	463129	463302	exon	HMGN2	1	1	1_TssA	1	1	0	0	1	0	0
chr1	26826639	26827302	463679	463745	Intergenic	HMGN2	0	1	1_TssA	1	1	0	0	1	1	1
chr1	26827314	26828232	463746	463810	Intergenic	RPS6KA1	0	1	1_TssA	1	1	0	0	1	0	0
chr1	26855926	26856802	464276	464380	exon	RPS6KA1	1	1	1_TssA	1	1	0	0	1	0	1
chr1	26858197	26858489	464401	464410	intron	RPS6KA1	0	0	2_TssAFlnk	1	1	1	0	1	0	0
chr1	26946384	26948272	465678	465823	Intergenic	MIR1976	0	1	1_TssA	1	1	0	0	1	1	1
chr1	26948358	26948482	465823	465831	Intergenic	MIR1976	0	0	15_Quies	1	1	0	0	0	0	0
chr1	27018729	27020182	466906	466972	Intergenic	ARID1A	0	0	1_TssA	1	1	0	0	1	1	1
chr1	27021676	27024896	466983	467282	exon,promoter-TSS	ARID1A	1	1	1_TssA	1	1	0	0	1	0	1
chr1	27050017	27050492	467550	467563	intron	ARID1A	0	0	7_Enh	0	1	1	0	1	1	0
chr1	27113738	27115927	468302	468408	exon,promoter-TSS	PIGV	1	1	1_TssA	1	1	0	0	1	1	1
chr1	27152775	27153855	469170	469292	exon	ZDHHC18	1	1	1_TssA	1	1	0	0	1	1	1
chr1	27189567	27190235	469788	469823	exon,promoter-TSS	SFN	1	1	1_TssA	1	1	0	0	1	1	0
chr1	27190973	27192101	469852	469939	TTS	SFN	0	1	1_TssA	1	1	0	0	1	0	0
chr1	27192180	27192361	469939	469953	Intergenic,TTS	SFN	0	0	7_Enh	1	1	0	0	0	0	0
chr1	27216224	27217160	470363	470455	TTS	GPATCH3	1	1	1_TssA	1	1	0	0	1	0	0
chr1	27226449	27227274	470596	470647	promoter-TSS	GPATCH3	1	1	1_TssA	1	1	0	0	1	0	0
chr1	27247926	27248874	470947	471033	exon	NUDC	1	1	1_TssA	1	1	1	0	1	0	0
chr1	27286198	27287065	471668	471753	intron	C1orf172	1	1	1_TssA	1	1	0	0	1	1	1
chr1	27319420	27319674	472240	472258	exon,promoter-TSS	TRNP1	1	0	5_TxWk	1	0	1	0	0	0	0
chr1	27319743	27321198	472258	472414	exon	TRNP1	1	1	1_TssA	1	1	1	1	1	0	0
chr1	27324030	27324472	472455	472466	intron	TRNP1	0	0	7_Enh	1	1	0	0	1	1	1
chr1	27338948	27339168	472723	472749	exon	FAM46B	1	1	5_TxWk	1	1	0	0	1	0	0
chr1	27339174	27339911	472749	472796	promoter-TSS	FAM46B	1	1	5_TxWk	1	1	0	0	1	0	0
chr1	27353626	27353790	473021	473028	Intergenic	FAM46B	0	0	7_Enh	1	1	1	0	1	0	0
chr1	27358085	27358442	473132	473157	Intergenic	FAM46B	0	0	7_Enh	1	1	0	0	1	0	1
chr1	27481275	27482044	475196	475250	promoter-TSS	SLC9A1	1	1	1_TssA	1	1	0	0	1	1	1
chr1	27560706	27562473	476485	476607	intron	WDTC1	1	1	1_TssA	1	1	1	0	1	0	0
chr1	27648255	27649584	477712	477789	intron	TMEM222	1	1	1_TssA	1	1	1	0	1	0	1
chr1	27668325	27668817	478124	478143	promoter-TSS	SYTL1	1	0	1_TssA	1	1	0	0	1	0	0
chr1	27669245	27669394	478149	478158	intron	SYTL1	1	0	1_TssA	1	1	1	0	1	0	0
chr1	27669729	27670330	478171	478184	intron	SYTL1	0	0	2_TssAFlnk	1	1	0	0	1	0	0
chr1	27675874	27676340	478302	478343	intron	SYTL1	0	1	5_TxWk	1	1	0	0	1	0	0
chr1	27676349	27676653	478343	478386	exon	SYTL1	0	1	5_TxWk	1	1	0	0	1	0	0
chr1	27691978	27693389	478888	479007	intron	MAP3K6	1	1	1_TssA	1	1	0	0	1	1	0
chr1	27693398	27693688	479007	479021	promoter-TSS	MAP3K6	1	0	1_TssA	1	1	1	0	1	0	0
chr1	27718785	27719407	479451	479522	promoter-TSS	GPR3	1	1	1_TssA	1	1	0	0	1	1	1
chr1	27755288	27755396	480037	480046	exon	WASF2	0	0	6_EnhG	1	1	0	0	1	0	1
chr1	27815697	27817170	480850	480933	intron	WASF2	1	1	1_TssA	1	1	0	0	1	0	0
chr1	27854408	27855015	481631	481687	Intergenic	WASF2	0	1	7_Enh	1	1	0	0	1	0	0
chr1	27855041	27855172	481687	481697	Intergenic	WASF2	0	0	7_Enh	1	1	0	0	1	0	0
chr1	27894928	27895467	482563	482621	intron	AHDC1	0	1	7_Enh	1	1	1	0	1	1	1
chr1	27901990	27902740	482740	482830	intron	AHDC1	0	1	5_TxWk	1	1	1	0	1	1	0
chr1	27928352	27928843	483157	483179	intron	AHDC1	0	0	1_TssA	1	1	0	0	1	0	0
chr1	27928885	27931098	483179	483352	exon	AHDC1	1	1	1_TssA	1	1	0	0	1	1	0
chr1	27960586	27961083	483808	483868	intron	FGR	1	1	13_ReprPC	1	1	0	0	1	0	0
chr1	27986288	27986808	484274	484343	Intergenic	IFI6	0	1	7_Enh	1	1	0	0	1	0	1
chr1	27995745	27996107	484522	484548	intron	IFI6	0	0	5_TxWk	1	1	0	0	1	1	1
chr1	27998666	27998989	484576	484586	promoter-TSS	IFI6	1	0	1_TssA	1	1	0	0	1	1	1
chr1	28052045	28053243	485172	485285	exon	FAM76A	1	1	1_TssA	1	1	0	0	1	1	1
chr1	28099332	28100479	485818	485882	exon	STX12	1	1	1_TssA	1	1	0	0	1	0	0
chr1	28156880	28157888	486525	486597	promoter-TSS	PPP1R8	1	1	1_TssA	1	1	0	0	1	0	0
chr1	28198825	28199526	487397	487463	exon	THEMIS2	1	1	2_TssAFlnk	1	1	0	0	1	0	0
chr1	28240465	28241426	488143	488217	exon,intron	RPA2	1	1	1_TssA	1	1	0	0	1	0	0
chr1	28261307	28262081	488510	488528	exon	SMPDL3B	1	0	2_TssAFlnk	1	1	0	0	1	0	1
chr1	28285949	28286923	488879	488969	promoter-TSS	XKR8	1	1	1_TssA	1	1	0	0	1	1	1
chr1	28414147	28414354	490186	490194	intron	EYA3	1	0	1_TssA	1	1	0	0	0	0	0
chr1	28414367	28415626	490194	490254	intron	EYA3	1	1	1_TssA	1	1	0	0	1	1	1
chr1	28558972	28559671	492324	492367	intron	DNAJC8	1	1	1_TssA	1	1	0	0	1	0	0
chr1	28562181	28563350	492445	492523	exon	ATPIF1	1	1	1_TssA	1	1	0	0	1	0	0
chr1	28573555	28574090	492680	492714	Intergenic	ATPIF1	0	1	1_TssA	1	1	1	0	1	0	0
chr1	28575067	28575480	492728	492737	Intergenic	SESN2	0	0	7_Enh	1	1	0	0	1	1	1
chr1	28585702	28587062	492911	493040	exon	SESN2	1	1	1_TssA	1	1	0	0	1	0	0
chr1	28655348	28655987	494133	494175	exon	MED18	1	1	1_TssA	1	1	0	0	1	0	0
chr1	28656017	28656190	494175	494187	intron	MED18	1	0	1_TssA	1	1	0	0	1	0	0
chr1	28696042	28697169	494909	494989	intron	PHACTR4	1	1	1_TssA	1	1	0	0	1	1	0
chr1	28831745	28831987	496727	496736	promoter-TSS	RCC1	1	0	1_TssA	1	1	0	0	1	0	0
chr1	28831992	28833200	496736	496801	intron,promoter-TSS	RCC1	1	0	1_TssA	1	1	0	0	1	0	0
chr1	28833282	28834003	496801	496831	intron	SNHG3	1	0	1_TssA	1	1	1	0	0	0	0
chr1	28844357	28845512	497002	497114	intron	RCC1	0	1	1_TssA	1	1	1	0	1	1	1
chr1	28879039	28880318	497837	497923	intron	TRNAU1AP	1	1	1_TssA	1	1	0	0	1	0	1
chr1	28907315	28907805	498428	498445	promoter-TSS	SNORA16A	1	0	1_TssA	1	1	0	0	1	1	0
chr1	28907833	28908959	498445	498537	promoter-TSS	SNORA16A	1	1	1_TssA	1	1	0	0	1	1	1
chr1	28909005	28909633	498537	498565	promoter-TSS	SNHG12	1	0	2_TssAFlnk	1	1	0	0	1	0	0
chr1	28918676	28919332	498743	498816	promoter-TSS	RAB42	1	1	7_Enh	1	1	0	0	1	0	0
chr1	28968760	28970391	499629	499709	promoter-TSS	TAF12	1	1	1_TssA	1	1	0	0	1	1	1
chr1	28970419	28970550	499709	499721	promoter-TSS	TAF12	1	0	7_Enh	1	1	0	0	0	0	0
chr1	28974614	28975629	499808	499847	promoter-TSS	RNU11	1	0	15_Quies	1	1	0	0	1	1	1
chr1	28975648	28975795	499847	499858	TTS	RNU11	1	0	15_Quies	1	1	0	0	1	1	1
chr1	28995064	28996177	500239	500354	intron	GMEB1	1	0	1_TssA	1	1	0	0	1	1	0
chr1	29062924	29064610	501593	501742	intron	YTHDF2	1	1	1_TssA	1	1	0	0	1	1	1
chr1	29101688	29101991	502260	502283	Intergenic	OPRD1	0	1	1_TssA	1	1	0	0	1	0	0
chr1	29111481	29112137	502480	502501	Intergenic	OPRD1	0	0	1_TssA	1	0	0	0	1	1	1
chr1	29138502	29139182	502866	502970	exon	OPRD1	1	1	13_ReprPC	0	0	0	1	0	0	0
chr1	29139328	29139478	502978	502984	intron	OPRD1	1	1	13_ReprPC	0	0	0	1	0	0	0
chr1	29139660	29139817	502992	502999	intron	OPRD1	0	0	13_ReprPC	0	0	0	1	0	0	0
chr1	29203776	29204046	504069	504078	Intergenic	EPB41	0	0	15_Quies	0	0	0	0	1	1	1
chr1	29213334	29214430	504239	504325	intron	EPB41	1	1	1_TssA	1	1	0	0	1	0	0
chr1	29240705	29241695	504677	504788	intron	EPB41	0	1	1_TssA	1	1	0	0	1	0	0
chr1	29241725	29241922	504788	504801	intron	EPB41	0	1	2_TssAFlnk	1	1	0	0	1	0	0
chr1	29448394	29448924	507214	507275	intron	TMEM200B	0	1	13_ReprPC	1	1	0	1	0	0	0
chr1	29448947	29449317	507275	507313	promoter-TSS	TMEM200B	0	1	13_ReprPC	1	1	0	1	1	0	0
chr1	29449331	29449514	507313	507333	promoter-TSS	TMEM200B	1	1	13_ReprPC	1	1	0	1	1	0	0
chr1	29449832	29450237	507356	507390	intron,promoter-TSS	TMEM200B	1	1	13_ReprPC	1	1	0	0	1	0	0
chr1	29450248	29451601	507390	507524	promoter-TSS	TMEM200B	1	1	11_BivFlnk	1	1	0	0	1	0	1
chr1	29507084	29508889	508526	508665	intron	SRSF4	1	1	1_TssA	1	1	0	0	1	1	1
chr1	29557059	29557675	509378	509428	promoter-TSS	MECR	1	1	1_TssA	1	1	0	0	1	1	0
chr1	29562746	29564646	509490	509714	intron	PTPRU	1	1	1_TssA	1	1	0	0	1	1	1
chr1	29564656	29565057	509714	509762	intron	PTPRU	0	1	1_TssA	1	1	0	0	1	0	0
chr1	29585902	29586282	510028	510056	intron	PTPRU	0	1	5_TxWk	1	0	0	0	1	0	0
chr1	29586283	29586758	510056	510109	exon	PTPRU	0	1	5_TxWk	1	0	0	0	1	0	0
chr1	30584338	30584508	518952	518964	Intergenic	MATN1-AS1	0	0	14_ReprPCWk	0	0	0	0	0	1	1
chr1	31157902	31158453	524576	524622	Intergenic	MATN1-AS1	0	1	13_ReprPC	1	0	1	1	1	0	0
chr1	31190863	31192412	525066	525194	promoter-TSS	MATN1-AS1	1	1	15_Quies	1	1	0	0	1	1	1
chr1	31274620	31274912	526543	526561	Intergenic	LAPTM5	0	0	5_TxWk	1	0	0	0	1	1	1
chr1	31280360	31280598	526668	526682	Intergenic	LAPTM5	0	1	14_ReprPCWk	1	1	0	0	1	0	0
chr1	31296853	31297599	526898	526943	Intergenic	LAPTM5	0	0	1_TssA	1	1	1	0	1	0	0
chr1	31380685	31380937	528080	528101	intron	SDC3	1	1	10_TssBiv	1	1	0	0	0	0	0
chr1	31380974	31381966	528101	528248	promoter-TSS	SDC3	1	1	13_ReprPC	1	1	0	0	1	0	0
chr1	31536600	31538946	529964	530064	intron	PUM1	1	1	1_TssA	1	1	0	0	1	0	1
chr1	31627645	31628652	531462	531555	Intergenic	NKAIN1	0	1	1_TssA	1	1	0	0	1	1	0
chr1	31635577	31635814	531676	531687	Intergenic	NKAIN1	0	0	15_Quies	1	0	0	0	1	1	1
chr1	31654307	31654737	532017	532052	exon	NKAIN1	0	1	15_Quies	1	0	1	0	1	1	1
chr1	31655119	31655559	532073	532094	intron	NKAIN1	0	0	5_TxWk	1	0	1	0	1	1	0
chr1	31711951	31712934	532933	533050	exon	NKAIN1	1	1	13_ReprPC	1	0	0	1	1	0	0
chr1	31769072	31770605	533686	533766	promoter-TSS	SNRNP40	1	1	1_TssA	1	1	0	0	1	1	0
chr1	31846127	31846800	534411	534442	promoter-TSS	FABP3	1	0	5_TxWk	1	1	1	0	1	1	0
chr1	31862972	31863203	534608	534615	Intergenic	FABP3	0	0	15_Quies	0	1	0	0	1	0	0
chr1	31867461	31867888	534653	534686	Intergenic	SERINC2	0	0	7_Enh	1	1	0	0	1	1	1
chr1	31885795	31886966	534914	535038	intron	SERINC2	0	1	1_TssA	1	1	0	0	1	0	0
chr1	32014529	32015028	536441	536455	Intergenic	LOC284551	0	0	7_Enh	1	1	1	0	1	1	1
chr1	32015048	32015398	536455	536465	Intergenic	LOC284551	0	0	7_Enh	1	1	1	0	1	1	0
chr1	32041967	32042540	536815	536838	intron	TINAGL1	1	0	1_TssA	1	1	0	0	1	0	0
chr1	32042756	32043052	536840	536863	promoter-TSS	TINAGL1	1	0	1_TssA	1	1	0	0	0	0	0
chr1	32083171	32084001	537427	537503	intron	HCRTR1	1	1	13_ReprPC	1	0	0	1	1	1	1
chr1	32109798	32111169	537849	537933	promoter-TSS	PEF1	1	1	1_TssA	1	1	0	0	1	0	1
chr1	32135424	32135623	538248	538259	intron	COL16A1	0	0	7_Enh	1	1	1	0	1	0	0
chr1	32135799	32136124	538259	538274	intron	COL16A1	0	0	7_Enh	1	1	0	0	1	1	1
chr1	32226119	32226863	539943	540005	intron	BAI2	0	1	15_Quies	1	0	0	0	1	0	0
chr1	32228277	32230252	540020	540227	intron,promoter-TSS	BAI2	1	1	10_TssBiv	1	0	1	1	1	1	1
chr1	32253906	32255159	540633	540708	Intergenic	BAI2	0	1	1_TssA	1	1	1	0	1	1	1
chr1	32402503	32404438	542621	542781	exon,intron,promoter-TSS	PTP4A2	1	1	1_TssA	1	1	0	0	1	1	0
chr1	32478846	32480926	543905	544077	exon	KHDRBS1	1	1	1_TssA	1	1	0	0	1	0	0
chr1	32537953	32539147	544864	544954	promoter-TSS	TMEM39B	1	1	1_TssA	1	1	0	0	1	1	1
chr1	32573232	32574502	545522	545586	intron	KPNA6	1	1	1_TssA	1	1	0	0	1	0	1
chr1	32645060	32646207	546437	546539	intron	TXLNA	1	1	1_TssA	1	1	0	0	1	0	1
chr1	32646247	32646384	546539	546548	intron	TXLNA	1	0	1_TssA	1	1	1	0	1	0	0
chr1	32665870	32666956	546802	546852	intron	CCDC28B	1	1	1_TssA	1	1	1	0	1	1	0
chr1	32670675	32670859	546904	546919	promoter-TSS	IQCC	1	1	7_Enh	1	1	0	0	1	0	0
chr1	32671052	32671783	546929	546992	TTS	CCDC28B	1	1	2_TssAFlnk	1	1	0	0	1	0	1
chr1	32687427	32687591	547197	547208	promoter-TSS	EIF3I	1	1	1_TssA	1	1	0	0	1	0	0
chr1	32687631	32688514	547208	547262	promoter-TSS	TMEM234	1	1	1_TssA	1	1	0	0	1	0	0
chr1	32688565	32688634	547262	547270	promoter-TSS	TMEM234	1	0	1_TssA	1	1	0	0	0	0	0
chr1	32705857	32707167	547553	547661	intron	MTMR9LP	1	1	12_EnhBiv	1	1	0	0	1	1	1
chr1	32707181	32707390	547661	547669	promoter-TSS	MTMR9LP	1	0	12_EnhBiv	1	1	0	0	1	0	0
chr1	32713899	32714139	547783	547801	exon	FAM167B	0	1	7_Enh	1	1	1	0	1	1	1
chr1	32741096	32741208	548249	548262	intron	LCK	0	1	13_ReprPC	1	0	0	1	0	0	0
chr1	32757367	32758404	548530	548609	intron	HDAC1	1	1	1_TssA	1	1	0	0	1	0	0
chr1	32800686	32802092	549229	549392	intron	MARCKSL1	1	1	1_TssA	1	1	1	0	1	1	1
chr1	32816745	32817692	549657	549744	Intergenic	FAM229A	0	1	1_TssA	1	1	0	0	1	1	1
chr1	32827400	32828017	549911	549985	promoter-TSS	TSSK3	1	1	5_TxWk	1	1	0	0	1	1	1
chr1	32859513	32860945	550402	550477	promoter-TSS	BSDC1	1	1	1_TssA	1	1	0	0	1	0	1
chr1	32892248	32892835	550808	550843	Intergenic	BSDC1	0	1	12_EnhBiv	1	0	0	0	1	0	0
chr1	32930078	32931161	551313	551390	promoter-TSS	ZBTB8B	1	1	1_TssA	1	0	1	0	1	0	0
chr1	32965863	32966688	551871	551972	Intergenic	ZBTB8B	0	1	1_TssA	1	1	0	0	1	1	0
chr1	32986209	32986367	552255	552267	Intergenic	ZBTB8A	0	0	15_Quies	1	0	0	0	1	1	1
chr1	33004672	33005779	552532	552654	intron	ZBTB8A	1	1	1_TssA	1	1	0	0	1	0	0
chr1	33005808	33005917	552654	552661	intron	ZBTB8A	0	0	2_TssAFlnk	1	1	0	0	1	0	0
chr1	33077575	33077706	553685	553696	Intergenic	ZBTB8OS	0	0	1_TssA	1	1	0	0	1	1	1
chr1	33077817	33078090	553696	553719	Intergenic	ZBTB8OS	0	0	1_TssA	1	1	0	0	1	1	1
chr1	33115629	33117469	554276	554409	promoter-TSS	RBBP4	1	1	1_TssA	1	1	0	0	1	0	1
chr1	33117475	33117683	554409	554417	promoter-TSS	RBBP4	1	0	1_TssA	1	1	0	0	0	0	0
chr1	33167982	33169069	555215	555306	promoter-TSS	SYNC	1	1	1_TssA	1	1	0	0	1	0	0
chr1	33177824	33178140	555437	555468	Intergenic	SYNC	0	0	15_Quies	1	0	0	0	1	1	1
chr1	33206958	33207874	556023	556140	promoter-TSS	KIAA1522	1	1	1_TssA	1	1	0	0	1	1	0
chr1	33219269	33219946	556315	556382	intron	KIAA1522	0	1	1_TssA	1	1	0	0	1	0	0
chr1	33219957	33220226	556382	556399	intron	KIAA1522	0	1	2_TssAFlnk	1	1	0	0	1	0	0
chr1	33220274	33220636	556399	556426	intron	KIAA1522	0	0	7_Enh	1	1	0	0	1	0	0
chr1	33225672	33226381	556481	556501	intron	KIAA1522	0	0	7_Enh	1	1	0	0	1	0	1
chr1	33226390	33226624	556501	556514	intron	KIAA1522	0	0	7_Enh	1	1	0	0	1	0	0
chr1	33282284	33284105	557453	557571	promoter-TSS	S100PBP	1	1	1_TssA	1	1	0	0	1	1	1
chr1	33336147	33336834	558170	558265	promoter-TSS	FNDC5	0	0	13_ReprPC	1	0	0	0	1	0	0
chr1	33351761	33352543	558530	558604	promoter-TSS	HPCA	1	1	13_ReprPC	1	0	1	1	1	1	0
chr1	33358627	33359269	558703	558769	intron	HPCA	0	1	14_ReprPCWk	1	0	0	0	1	1	0
chr1	33366412	33367322	558890	558987	promoter-TSS	TMEM54	1	1	1_TssA	1	1	1	0	1	0	0
chr1	33367401	33367544	558987	558998	promoter-TSS	TMEM54	1	0	1_TssA	1	1	0	0	0	0	0
chr1	33429267	33430708	559870	560036	exon	RNF19B	1	1	1_TssA	1	1	0	0	1	0	1
chr1	33438462	33438979	560119	560174	Intergenic	RNF19B	0	1	1_TssA	1	1	0	0	1	0	0
chr1	33501853	33502811	560998	561057	intron	AK2	1	1	1_TssA	1	1	0	0	1	0	0
chr1	33546437	33547438	561719	561789	intron	ADC	1	1	1_TssA	1	1	0	0	1	0	0
chr1	33560654	33560832	561960	561966	intron	ADC	0	0	5_TxWk	0	0	0	0	0	1	1
chr1	33592571	33593247	562285	562326	Intergenic	ADC	0	1	1_TssA	1	1	0	0	1	1	1
chr1	33646347	33647974	563028	563172	exon	TRIM62	1	1	1_TssA	1	1	0	0	1	0	0
chr1	33721223	33721568	563788	563809	intron	ZNF362	1	1	15_Quies	1	1	0	0	1	0	0
chr1	33721572	33723172	563809	563998	intron	ZNF362	1	1	1_TssA	1	1	0	0	1	0	0
chr1	33772410	33772548	564692	564711	Intergenic	MIR3605	0	1	13_ReprPC	1	0	0	0	1	0	0
chr1	33814288	33816295	565381	565578	exon	PHC2	0	1	1_TssA	1	1	0	0	1	0	0
chr1	33833463	33833731	565780	565793	intron	PHC2	0	0	5_TxWk	0	1	1	0	1	1	1
chr1	33895945	33897013	566379	566508	Intergenic	ZSCAN20	0	1	1_TssA	1	1	0	0	1	1	0
chr1	33937935	33938492	566888	566926	promoter-TSS	ZSCAN20	1	1	1_TssA	1	1	0	0	1	0	0
chr1	34098656	34098983	568546	568559	intron	CSMD2	0	1	13_ReprPC	0	0	0	0	1	1	1
chr1	34628606	34631276	573253	573459	intron	CSMD2	1	1	13_ReprPC	1	0	1	1	1	1	1
chr1	34632088	34632710	573493	573522	promoter-TSS	C1orf94	1	0	13_ReprPC	0	0	0	1	0	0	0
chr1	35208363	35208628	578120	578134	Intergenic	GJB5	0	0	15_Quies	0	0	0	0	1	1	1
chr1	35246829	35247499	578612	578675	promoter-TSS	GJB3	1	1	1_TssA	1	1	1	1	1	0	0
chr1	35324488	35325630	579565	579626	exon,promoter-TSS	SMIM12	1	1	1_TssA	1	1	1	0	1	1	1
chr1	35331587	35332321	579722	579801	intron	DLGAP3	0	1	14_ReprPCWk	1	1	0	0	1	1	1
chr1	35390552	35390975	580548	580562	Intergenic	DLGAP3	0	0	14_ReprPCWk	0	0	0	1	1	0	0
chr1	35394602	35395566	580617	580730	Intergenic	DLGAP3	0	1	13_ReprPC	1	0	1	1	1	0	0
chr1	35395590	35396245	580730	580781	Intergenic	DLGAP3	0	1	13_ReprPC	1	0	1	1	1	0	0
chr1	35450246	35451223	581428	581492	intron	ZMYM6NB	1	1	1_TssA	1	1	0	0	1	1	0
chr1	35496605	35497696	581915	581976	intron	ZMYM6	1	1	1_TssA	1	1	0	0	1	0	0
chr1	35544630	35545542	582415	582468	intron	ZMYM1	1	1	1_TssA	1	1	0	0	1	0	0
chr1	35655860	35656796	583936	583948	exon	SFPQ	0	0	3_TxFlnk	1	1	1	0	0	0	0
chr1	35656875	35659183	583948	584118	exon	SFPQ	1	1	1_TssA	1	1	0	0	1	1	1
chr1	35734125	35735316	585081	585165	intron	ZMYM4	1	1	1_TssA	1	1	0	0	1	1	0
chr1	36022382	36024105	587788	587910	promoter-TSS	NCDN	1	1	1_TssA	1	1	1	0	1	0	0
chr1	36026400	36026659	587954	587970	exon	NCDN	0	0	7_Enh	1	1	0	0	1	0	1
chr1	36038749	36039239	588155	588206	promoter-TSS	TFAP2E	1	1	10_TssBiv	1	0	0	0	1	0	0
chr1	36106529	36108003	589157	589233	promoter-TSS	PSMB2	1	1	1_TssA	1	1	0	0	1	0	0
chr1	36173257	36174229	589976	590057	Intergenic	C1orf216	0	1	10_TssBiv	1	0	0	0	1	0	0
chr1	36184003	36184979	590178	590260	exon	C1orf216	1	1	1_TssA	1	1	0	0	1	0	0
chr1	36234688	36235944	590796	590889	intron	CLSPN	1	1	1_TssA	1	1	0	0	1	1	0
chr1	36273317	36274461	591439	591588	promoter-TSS	AGO4	1	1	1_TssA	1	1	0	0	1	0	0
chr1	36348627	36349731	592420	592509	intron	AGO1	1	1	1_TssA	1	1	1	0	1	1	1
chr1	36395848	36397623	592971	593125	promoter-TSS	AGO3	1	1	1_TssA	1	1	0	0	1	0	0
chr1	36549555	36550076	594611	594659	intron	TEKT2	1	1	14_ReprPCWk	1	1	0	0	0	0	0
chr1	36554277	36555203	594777	594871	TTS,intron	ADPRHL2,TEKT2	1	1	1_TssA	1	1	0	0	1	1	1
chr1	36555221	36555426	594872	594884	intron	ADPRHL2	1	0	2_TssAFlnk	1	1	1	0	0	0	0
chr1	36614570	36615462	595952	596025	promoter-TSS	TRAPPC3	0	1	1_TssA	1	1	0	0	1	1	1
chr1	36620870	36622716	596094	596254	promoter-TSS	TRAPPC3	1	1	1_TssA	1	1	1	0	1	0	0
chr1	36689185	36690684	597519	597606	promoter-TSS	THRAP3	1	1	1_TssA	1	1	0	0	1	1	1
chr1	36691187	36691565	597607	597617	intron	THRAP3	0	0	1_TssA	1	1	0	0	0	0	0
chr1	36771831	36772010	598773	598787	promoter-TSS	SH3D21	1	1	1_TssA	1	1	0	0	1	1	0
chr1	36772014	36772999	598787	598881	promoter-TSS	SH3D21	1	1	1_TssA	1	1	0	0	1	1	0
chr1	36788625	36789589	599301	599394	exon,intron	EVA1B	1	1	1_TssA	1	1	1	0	1	0	0
chr1	36850358	36852191	600427	600544	intron	STK40	1	1	1_TssA	1	1	1	0	1	1	0
chr1	36862895	36863739	600698	600762	intron	LSM10	1	1	1_TssA	1	1	0	0	1	0	0
chr1	36886443	36886626	601114	601122	intron	OSCP1	0	0	7_Enh	0	1	1	0	1	1	1
chr1	36915900	36916580	601510	601558	promoter-TSS	OSCP1	1	1	1_TssA	1	1	0	0	1	0	0
chr1	36929327	36930363	601716	601789	exon	MRPS15	1	1	1_TssA	1	1	1	0	1	0	1
chr1	36952572	36952759	602118	602126	Intergenic	CSF3R	0	0	14_ReprPCWk	0	1	0	0	1	0	0
chr1	37019500	37019663	602909	602922	Intergenic	CSF3R	0	0	15_Quies	0	0	0	1	1	1	1
chr1	37169315	37169655	604598	604611	Intergenic	CSF3R	0	0	14_ReprPCWk	0	0	0	0	1	1	1
chr1	37498248	37498570	608261	608282	intron	GRIK3	0	1	13_ReprPC	1	0	0	1	0	0	0
chr1	37498583	37499075	608282	608331	intron	GRIK3	1	1	13_ReprPC	1	0	0	1	1	0	0
chr1	37499094	37499711	608331	608390	intron,promoter-TSS	GRIK3	1	1	13_ReprPC	1	0	0	1	0	0	0
chr1	37499717	37500624	608390	608522	promoter-TSS	GRIK3	1	1	13_ReprPC	1	0	0	1	0	0	0
chr1	37501419	37502276	608549	608571	Intergenic	GRIK3	0	0	13_ReprPC	0	1	0	1	0	1	0
chr1	37721037	37721275	610457	610469	Intergenic	MIR4255	0	0	14_ReprPCWk	0	0	0	1	0	0	0
chr1	37937273	37937607	612788	612797	intron	LOC728431	0	0	7_Enh	1	1	1	0	1	0	0
chr1	37939740	37940642	612822	612926	promoter-TSS	ZC3H12A	1	1	1_TssA	1	1	0	0	1	0	0
chr1	37940649	37940954	612926	612936	promoter-TSS	LOC728431,ZC3H12A	1	1	1_TssA	1	1	0	0	0	0	0
chr1	37945273	37945559	613011	613024	intron	ZC3H12A	0	0	1_TssA	1	1	0	0	1	0	0
chr1	37979466	37980801	613426	613550	intron	MEAF6	1	1	1_TssA	1	1	0	0	1	1	1
chr1	38019398	38020101	614187	614239	exon,promoter-TSS	SNIP1	1	1	1_TssA	1	1	0	0	1	0	1
chr1	38022316	38022538	614284	614300	promoter-TSS	DNALI1	1	1	5_TxWk	1	1	1	0	1	0	0
chr1	38061006	38061877	614784	614839	exon	GNL2	1	1	1_TssA	1	1	0	0	1	0	0
chr1	38099068	38099744	615280	615313	intron	RSPO1	1	1	13_ReprPC	1	0	1	1	0	0	0
chr1	38099855	38100697	615324	615403	exon,intron	RSPO1	1	1	13_ReprPC	1	0	1	1	1	0	0
chr1	38155362	38156415	616109	616169	intron	C1orf109	1	1	1_TssA	1	1	1	0	1	0	0
chr1	38157132	38157164	616187	616192	promoter-TSS	CDCA8	1	0	2_TssAFlnk	1	1	1	0	0	0	0
chr1	38157261	38158705	616195	616306	promoter-TSS	CDCA8	1	1	1_TssA	1	1	0	0	1	1	1
chr1	38218326	38219461	617110	617226	exon	EPHA10	0	1	13_ReprPC	1	0	0	1	1	0	0
chr1	38230139	38230321	617425	617437	intron	EPHA10	1	1	13_ReprPC	0	0	0	1	0	0	0
chr1	38231139	38232040	617480	617516	promoter-TSS	EPHA10	1	0	13_ReprPC	0	0	0	1	0	1	0
chr1	38259218	38260268	617816	617944	promoter-TSS	MANEAL	1	1	1_TssA	1	0	0	0	1	0	0
chr1	38273072	38274653	618144	618290	promoter-TSS	YRDC	1	1	1_TssA	1	1	1	0	1	0	0
chr1	38274672	38274791	618290	618298	promoter-TSS	YRDC	1	0	1_TssA	1	1	1	0	1	0	0
chr1	38324703	38326066	618794	618878	promoter-TSS	MTF1	1	1	1_TssA	1	1	0	0	1	1	1
chr1	38396957	38397774	619976	620046	intron	INPP5B	0	1	1_TssA	1	1	0	0	1	0	0
chr1	38454795	38454954	620931	620942	intron	SF3A3	1	0	1_TssA	1	0	1	0	0	0	0
chr1	38454961	38456087	620942	621003	intron	SF3A3	1	1	1_TssA	1	1	1	0	1	1	1
chr1	38456157	38456239	621003	621012	promoter-TSS	SF3A3	1	0	1_TssA	1	1	0	0	0	0	0
chr1	38461585	38461988	621117	621159	TTS	FHL3	0	1	5_TxWk	1	1	0	0	1	0	0
chr1	38470578	38471527	621297	621401	exon	FHL3	1	1	1_TssA	1	1	0	0	1	0	0
chr1	38478083	38478976	621497	621548	intron,promoter-TSS	UTP11L	1	1	1_TssA	1	1	0	0	1	0	0
chr1	38495170	38495289	621772	621779	Intergenic	UTP11L	0	0	7_Enh	0	0	1	0	0	0	0
chr1	38510911	38511385	622059	622112	exon	POU3F1	0	1	13_ReprPC	1	0	0	1	0	0	0
chr1	38512139	38513271	622215	622385	promoter-TSS	POU3F1	1	1	1_TssA	1	1	0	0	1	1	0
chr1	39025235	39025544	627268	627293	Intergenic	RRAGC	0	0	14_ReprPCWk	1	0	0	0	1	0	0
chr1	39044023	39044518	627524	627581	Intergenic	RRAGC	0	1	13_ReprPC	1	0	0	1	0	0	0
chr1	39269693	39270251	629751	629826	Intergenic	RRAGC	0	1	13_ReprPC	1	0	0	1	0	0	0
chr1	39283895	39284478	630050	630109	Intergenic	RRAGC	0	1	13_ReprPC	1	0	1	1	1	1	0
chr1	39284499	39284679	630109	630121	Intergenic	RRAGC	0	1	13_ReprPC	0	0	0	1	0	0	0
chr1	39324587	39326090	630551	630672	exon	RRAGC	1	1	1_TssA	1	1	0	0	1	0	0
chr1	39338292	39339595	630839	630931	TTS	GJA9	1	1	1_TssA	1	1	1	0	1	0	1
chr1	39416837	39417067	631991	632000	Intergenic	RHBDL2	0	0	7_Enh	0	1	0	0	1	0	0
chr1	39456295	39458344	632612	632726	intron	AKIRIN1	1	1	1_TssA	1	1	0	0	1	0	1
chr1	39491759	39492690	633221	633277	intron	NDUFS5	1	0	1_TssA	1	1	0	0	1	0	0
chr1	39492803	39492904	633278	633287	intron	NDUFS5	1	0	1_TssA	1	1	0	0	0	0	0
chr1	39546688	39547748	634181	634319	intron	MACF1	1	1	14_ReprPCWk	1	1	0	0	1	0	0
chr1	39570721	39571958	634679	634827	intron	MACF1	0	1	1_TssA	1	1	0	0	1	0	0
chr1	39624431	39624921	635333	635343	intron	MACF1	0	0	2_TssAFlnk	1	1	1	0	1	0	0
chr1	39874019	39875181	637934	638075	promoter-TSS	KIAA0754	1	1	1_TssA	1	1	0	0	1	0	0
chr1	39956508	39956709	638878	638893	promoter-TSS	BMP8A	1	1	13_ReprPC	1	0	0	0	1	0	0
chr1	39956713	39957597	638893	639017	promoter-TSS	BMP8A	1	1	10_TssBiv	1	0	0	0	1	1	0
chr1	39980398	39981035	639493	639560	intron	BMP8A	0	1	15_Quies	1	0	0	0	1	0	0
chr1	40040769	40041059	640494	640504	intron	PABPC4	0	0	2_TssAFlnk	1	1	1	0	0	0	0
chr1	40041131	40042765	640504	640678	exon,intron	PABPC4	1	1	1_TssA	1	1	0	0	1	1	1
chr1	40119207	40119463	642017	642026	Intergenic	HEYL	0	0	5_TxWk	0	0	0	0	1	1	1
chr1	40137136	40137263	642241	642254	intron	NT5C1A	1	1	13_ReprPC	1	0	1	0	0	0	0
chr1	40137279	40137971	642254	642313	promoter-TSS	NT5C1A	1	1	13_ReprPC	1	0	1	0	1	0	0
chr1	40156857	40157654	642609	642663	promoter-TSS	HPCAL4	1	1	13_ReprPC	1	0	0	1	1	0	0
chr1	40157740	40158207	642671	642700	promoter-TSS	HPCAL4	1	1	13_ReprPC	1	0	0	1	1	0	0
chr1	40204382	40205071	643191	643240	intron	PPIE	1	1	1_TssA	1	1	0	0	1	0	0
chr1	40236444	40237158	643702	643779	exon	OXCT2	1	1	13_ReprPC	1	0	0	1	0	0	0
chr1	40254208	40255172	644186	644310	promoter-TSS	BMP8B	1	1	13_ReprPC	1	0	0	1	1	1	0
chr1	40348657	40349405	645516	645566	exon	TRIT1	1	1	1_TssA	1	1	0	0	1	0	0
chr1	40366687	40368218	645787	645963	exon	MYCL1	1	1	1_TssA	1	1	0	0	1	1	1
chr1	40420587	40421824	646715	646799	intron	MFSD2A	1	1	1_TssA	1	1	0	0	1	0	0
chr1	40505129	40507194	647886	648014	promoter-TSS	CAP1	1	1	1_TssA	1	1	0	0	1	1	1
chr1	40550534	40550689	648478	648486	intron	PPT1	0	0	5_TxWk	0	0	0	0	0	1	1
chr1	40562452	40563406	648609	648668	exon	PPT1	1	1	1_TssA	1	1	0	0	1	1	0
chr1	40626780	40628224	649357	649438	intron	RLF	1	1	1_TssA	1	1	1	0	1	1	0
chr1	40722916	40724267	650456	650532	promoter-TSS	ZMPSTE24	1	1	1_TssA	1	1	0	0	1	0	0
chr1	40781108	40781352	651283	651307	intron	COL9A2	0	1	12_EnhBiv	1	1	0	0	1	1	1
chr1	40781587	40781861	651320	651340	intron	COL9A2	0	1	13_ReprPC	1	1	1	0	1	0	0
chr1	40782202	40783064	651350	651440	intron	COL9A2	1	1	13_ReprPC	1	1	1	1	1	1	0
chr1	40804420	40804700	651730	651740	Intergenic	COL9A2	0	0	15_Quies	1	0	0	0	1	1	1
chr1	40839216	40840620	652065	652151	promoter-TSS	SMAP2	1	1	1_TssA	1	1	0	0	1	0	0
chr1	40915432	40916269	652949	653018	promoter-TSS	ZFP69B	1	1	1_TssA	1	1	0	0	1	1	0
chr1	40942625	40943600	653255	653333	promoter-TSS	ZFP69	1	1	1_TssA	1	1	0	0	1	0	0
chr1	40974031	40974968	653667	653743	promoter-TSS	EXO5	1	1	1_TssA	1	1	0	0	1	0	0
chr1	40996996	40997795	653992	654031	exon,promoter-TSS	ZNF684	1	1	1_TssA	1	1	0	0	1	0	0
chr1	41130996	41131752	655572	655632	promoter-TSS	RIMS3	1	1	1_TssA	1	1	1	0	1	1	0
chr1	41134530	41134918	655671	655688	Intergenic	RIMS3	0	0	15_Quies	1	0	0	0	1	1	1
chr1	41157111	41158440	655918	656016	promoter-TSS	LOC100130557,NFYC	1	1	1_TssA	1	1	1	0	1	1	1
chr1	41249122	41250051	656919	657052	promoter-TSS	KCNQ4	1	1	13_ReprPC	1	1	1	0	1	0	0
chr1	41267866	41268308	657330	657375	intron	KCNQ4	0	1	14_ReprPCWk	1	1	0	0	1	0	0
chr1	41327236	41328285	658398	658536	exon	CITED4	1	1	1_TssA	1	1	0	0	1	1	0
chr1	41418190	41418495	659584	659597	Intergenic	CTPS1	0	0	15_Quies	0	0	0	0	1	1	1
chr1	41445002	41446175	660053	660197	intron	CTPS1	1	1	1_TssA	1	1	0	0	1	1	0
chr1	41512094	41512431	661049	661059	exon	SCMH1	0	0	7_Enh	0	1	1	0	1	0	0
chr1	41706944	41708300	662374	662545	intron	SCMH1	1	1	1_TssA	1	1	0	0	1	0	0
chr1	41733909	41734161	662758	662765	Intergenic	SCMH1	0	0	15_Quies	0	0	0	0	1	1	1
chr1	41826614	41828131	663668	663847	Intergenic	SCMH1	0	1	13_ReprPC	1	1	1	0	1	1	0
chr1	41831865	41832542	663890	663951	Intergenic	EDN2	0	1	13_ReprPC	1	1	0	0	1	0	0
chr1	41846683	41846928	664105	664120	Intergenic	EDN2	0	0	13_ReprPC	1	1	1	0	1	0	0
chr1	41847406	41847576	664136	664156	Intergenic	EDN2	0	1	13_ReprPC	1	1	0	0	0	0	0
chr1	41847888	41848521	664203	664284	Intergenic	EDN2	0	1	13_ReprPC	1	1	0	0	1	0	0
chr1	41961787	41962316	665817	665879	Intergenic	EDN2	0	1	7_Enh	1	1	1	0	1	0	0
chr1	41964571	41964782	665920	665930	Intergenic	EDN2	0	0	7_Enh	0	1	1	0	1	0	1
chr1	41966227	41966449	665945	665953	Intergenic	EDN2	0	0	7_Enh	0	1	1	0	1	0	0
chr1	41981789	41982288	666245	666283	intron	HIVEP3	0	1	7_Enh	1	1	1	0	1	1	1
chr1	42039944	42040043	666973	666979	intron	HIVEP3	0	0	15_Quies	0	0	1	0	1	1	1
chr1	42127193	42128371	667944	668085	intron	HIVEP3	0	1	1_TssA	1	1	0	0	1	0	0
chr1	42383562	42384129	670506	670560	intron	HIVEP3	0	1	1_TssA	1	1	0	0	1	0	0
chr1	42384158	42384648	670560	670573	promoter-TSS	HIVEP3	0	0	1_TssA	1	1	0	0	0	0	1
chr1	42500708	42502078	671352	671480	intron	HIVEP3	1	1	1_TssA	1	1	1	0	1	1	0
chr1	42612523	42612852	672393	672404	Intergenic	GUCA2B	0	0	7_Enh	1	0	1	0	1	1	1
chr1	42799724	42801623	674037	674182	promoter-TSS	FOXJ3	1	1	1_TssA	1	1	0	0	1	1	0
chr1	42845753	42846988	674607	674745	promoter-TSS	RIMKLA	1	1	13_ReprPC	1	0	0	0	1	0	0
chr1	42921501	42921632	675526	675535	promoter-TSS	PPCS	1	0	14_ReprPCWk	1	1	0	0	1	0	0
chr1	42921698	42922722	675535	675622	promoter-TSS	PPCS	1	1	1_TssA	1	1	1	0	1	0	1
chr1	42928547	42929254	675692	675738	Intergenic	PPCS	0	1	1_TssA	1	1	0	0	1	0	0
chr1	42929290	42929472	675738	675754	Intergenic	PPCS	0	1	2_TssAFlnk	1	1	0	0	1	0	0
chr1	43123652	43124625	677098	677157	promoter-TSS	PPIH	1	1	1_TssA	1	1	0	0	1	1	1
chr1	43124639	43124851	677157	677169	intron	PPIH	1	0	1_TssA	1	1	1	0	1	0	0
chr1	43146926	43149246	677386	677594	promoter-TSS	YBX1	1	1	1_TssA	1	1	1	0	1	1	0
chr1	43231483	43233524	678681	678829	promoter-TSS	C1orf50	1	1	1_TssA	1	1	0	0	1	1	1
chr1	43282382	43283447	679396	679475	exon	ERMAP	1	1	1_TssA	1	1	0	0	1	1	0
chr1	43311861	43312826	679724	679779	promoter-TSS	ZNF691	1	1	1_TssA	1	1	0	0	1	1	1
chr1	43389549	43390756	680464	680552	TTS	SLC2A1	0	1	7_Enh	1	1	0	0	1	1	0
chr1	43422920	43423196	681031	681045	intron	SLC2A1	0	0	1_TssA	1	1	0	0	0	0	0
chr1	43423561	43425124	681058	681218	promoter-TSS	SLC2A1-AS1	1	1	1_TssA	1	1	0	0	1	0	1
chr1	43533891	43534282	682794	682840	Intergenic	FAM183A	0	1	14_ReprPCWk	1	1	0	0	1	0	0
chr1	43613150	43613873	683591	683636	promoter-TSS	FAM183A	1	1	2_TssAFlnk	1	1	0	0	1	0	0
chr1	43637484	43638500	683919	683989	promoter-TSS	WDR65	1	1	1_TssA	1	1	0	0	1	0	0
chr1	43692958	43693062	684568	684575	intron	WDR65	0	0	15_Quies	0	0	0	0	1	1	1
chr1	43736290	43736731	685076	685097	intron	TMEM125	1	0	7_Enh	1	1	0	0	1	0	0
chr1	43751333	43751642	685350	685360	promoter-TSS	C1orf210	1	0	7_Enh	1	1	0	0	1	0	1
chr1	43814306	43814525	686237	686256	intron	MPL	0	1	2_TssAFlnk	1	1	0	0	1	0	0
chr1	43814531	43815036	686256	686303	exon,intron	MPL	0	1	1_TssA	1	1	0	0	1	0	0
chr1	43815041	43815387	686303	686326	exon	MPL	0	1	7_Enh	1	1	0	0	1	0	0
chr1	43823944	43825059	686455	686539	promoter-TSS	CDC20	1	1	1_TssA	1	1	0	0	1	1	0
chr1	43832815	43834260	686646	686748	promoter-TSS	ELOVL1	1	1	1_TssA	1	1	0	0	1	1	1
chr1	43854949	43855993	686938	687005	promoter-TSS	MED8	1	1	1_TssA	1	1	0	0	1	0	0
chr1	43919127	43920057	687910	687999	promoter-TSS	HYI	1	1	1_TssA	1	1	0	0	1	0	1
chr1	43920149	43920510	688001	688014	promoter-TSS	HYI	1	0	7_Enh	1	1	0	0	1	1	1
chr1	43996363	43997592	688847	689009	intron	PTPRF	1	1	1_TssA	1	1	0	0	1	0	1
chr1	44015691	44016358	689283	689311	intron	PTPRF	0	0	7_Enh	1	1	1	0	1	0	0
chr1	44115060	44115204	691270	691281	promoter-TSS	KDM4A	1	0	1_TssA	1	1	0	0	1	0	0
chr1	44115303	44116795	691281	691354	intron	KDM4A	1	1	1_TssA	1	1	0	0	1	0	1
chr1	44172703	44174017	692038	692170	promoter-TSS	KDM4A-AS1	1	1	1_TssA	1	1	1	0	1	0	0
chr1	44398998	44399678	694416	694457	exon	ARTN	1	1	1_TssA	1	1	0	0	1	0	0
chr1	44401809	44402396	694491	694571	exon	ARTN	0	1	1_TssA	1	0	0	0	1	0	1
chr1	44411673	44413132	694694	694790	promoter-TSS	IPO13	1	1	1_TssA	1	1	1	0	1	1	1
chr1	44435387	44436323	695013	695064	exon	DPH2	1	1	1_TssA	1	0	1	0	1	1	1
chr1	44439935	44441441	695121	695250	promoter-TSS	ATP6V0B	1	1	1_TssA	1	1	1	0	1	1	1
chr1	44444677	44445647	695297	695427	promoter-TSS	B4GALT2	1	1	1_TssA	1	1	0	0	1	0	0
chr1	44456778	44457918	695643	695722	promoter-TSS	CCDC24	1	1	1_TssA	1	1	0	0	1	0	0
chr1	44495400	44497085	696407	696570	intron	SLC6A9	1	1	1_TssA	1	1	0	0	1	1	0
chr1	44497090	44497353	696570	696585	intron,promoter-TSS	SLC6A9	1	1	1_TssA	1	1	1	0	1	0	0
chr1	44678941	44679707	698556	698600	exon	DMAP1	1	1	1_TssA	1	1	0	0	1	1	0
chr1	44820493	44821234	699996	700064	promoter-TSS	ERI3	1	1	1_TssA	1	1	0	0	1	0	0
chr1	44870868	44872692	700535	700676	intron	RNF220	1	1	13_ReprPC	1	0	1	1	1	0	0
chr1	44889376	44889598	701096	701107	intron	RNF220	0	0	7_Enh	1	0	0	0	1	0	0
chr1	45060892	45061109	703166	703175	intron	RNF220	0	0	14_ReprPCWk	0	0	0	0	1	1	1
chr1	45082667	45083236	703467	703527	intron	RNF220	0	1	14_ReprPCWk	1	0	1	1	1	0	0
chr1	45097299	45098184	703702	703792	intron	RNF220	0	1	1_TssA	1	1	0	0	1	0	0
chr1	45139394	45140496	704442	704508	promoter-TSS	C1orf228	1	1	1_TssA	1	1	1	0	1	1	0
chr1	45140526	45140584	704508	704515	promoter-TSS	TMEM53	1	1	2_TssAFlnk	1	1	0	0	0	1	0
chr1	45196555	45197148	705407	705425	Intergenic	KIF2C	0	0	5_TxWk	1	1	0	0	1	1	1
chr1	45205062	45205808	705576	705633	promoter-TSS	KIF2C	1	1	1_TssA	1	1	1	0	1	0	0
chr1	45240750	45241900	706235	706326	promoter-TSS	RPS8	1	1	1_TssA	1	1	0	0	1	0	0
chr1	45249822	45250274	706468	706525	exon	BEST4	0	1	7_Enh	1	1	1	0	1	0	0
chr1	45265469	45266471	706787	706892	promoter-TSS	PLK3	1	1	1_TssA	1	1	0	0	1	1	1
chr1	45279367	45279745	707248	707284	exon	BTBD19	0	1	5_TxWk	1	1	0	0	1	0	0
chr1	45284921	45286204	707387	707447	TTS,exon	PTCH2	0	0	15_Quies	1	1	0	0	1	1	0
chr1	45308544	45309291	707862	707933	promoter-TSS	PTCH2	1	1	14_ReprPCWk	1	1	0	0	1	0	0
chr1	45451434	45451503	709413	709418	intron	EIF2B3	1	0	2_TssAFlnk	1	0	1	0	0	0	0
chr1	45451593	45452522	709418	709472	intron	EIF2B3	1	1	1_TssA	1	1	0	0	1	0	0
chr1	45476177	45477141	709894	709977	exon	HECTD3	1	1	1_TssA	1	1	1	0	1	1	0
chr1	45477625	45478655	709979	710014	intron	UROD	1	0	1_TssA	1	1	1	0	1	0	0
chr1	45671303	45672849	711754	711931	exon	ZSWIM5	1	1	1_TssA	1	1	0	0	1	0	0
chr1	45768940	45769991	712721	712809	promoter-TSS	LOC400752	1	1	1_TssA	1	1	0	0	1	1	1
chr1	45792350	45792992	713114	713172	exon,promoter-TSS	HPDL	1	1	12_EnhBiv	1	0	0	0	1	1	0
chr1	45805137	45806285	713386	713472	promoter-TSS	MUTYH	1	1	1_TssA	1	1	0	0	1	0	0
chr1	45955290	45955417	715000	715007	intron	TESK2	0	0	7_Enh	1	0	0	0	0	0	0
chr1	45955990	45957457	715019	715104	exon	TESK2	1	1	1_TssA	1	1	0	0	1	1	1
chr1	45965233	45966312	715207	715261	promoter-TSS	MMACHC	1	1	1_TssA	1	1	1	0	1	1	0
chr1	45986431	45986903	715554	715569	exon,intron	PRDX1	0	0	1_TssA	1	1	0	0	1	0	0
chr1	45986991	45987927	715569	715646	exon	PRDX1	1	1	1_TssA	1	1	0	0	1	1	1
chr1	46016267	46017473	716105	716152	intron	AKR1A1	1	1	1_TssA	1	1	1	0	1	0	0
chr1	46048959	46050953	716637	716760	intron	NASP	1	1	1_TssA	1	1	0	0	1	1	1
chr1	46151004	46153324	717988	718125	intron	GPBP1L1	1	1	1_TssA	1	1	0	0	1	1	0
chr1	46153656	46154574	718126	718151	intron	TMEM69	1	0	1_TssA	1	1	0	0	1	0	1
chr1	46215879	46216738	719050	719115	exon	IPP	1	1	1_TssA	1	1	0	0	1	1	1
chr1	46268979	46269357	719780	719827	promoter-TSS	MAST2	1	1	1_TssA	1	1	1	0	1	0	0
chr1	46269637	46270159	719867	719897	intron	MAST2	1	1	1_TssA	1	0	1	0	1	0	0
chr1	46596945	46597645	722918	722942	intron,promoter-TSS	PIK3R3	0	0	1_TssA	1	1	0	0	0	0	0
chr1	46597724	46599129	722942	723044	promoter-TSS	PIK3R3	1	1	1_TssA	1	1	0	0	1	0	1
chr1	46663790	46664476	723805	723872	promoter-TSS	POMGNT1	0	0	1_TssA	1	1	0	0	1	1	0
chr1	46668650	46669258	723936	723980	promoter-TSS	LURAP1	1	1	1_TssA	1	1	0	0	1	0	0
chr1	46712557	46713748	724733	724815	promoter-TSS	RAD54L	1	0	1_TssA	1	1	1	0	1	0	0
chr1	46767372	46769958	725410	725603	promoter-TSS	UQCRH	1	1	1_TssA	1	1	0	0	1	1	0
chr1	46805700	46805986	726292	726312	promoter-TSS	NSUN4	1	0	1_TssA	1	1	0	0	1	0	0
chr1	46806013	46806836	726312	726369	promoter-TSS	NSUN4	1	1	1_TssA	1	1	0	0	1	1	1
chr1	46859813	46860485	727099	727168	exon	FAAH	1	1	2_TssAFlnk	1	1	0	0	1	0	0
chr1	46860505	46860681	727168	727176	intron	FAAH	1	0	2_TssAFlnk	1	0	0	0	1	0	0
chr1	46872073	46872356	727364	727375	intron	FAAH	0	0	15_Quies	1	0	0	0	0	1	1
chr1	46908380	46908647	727875	727887	intron	LOC729041	0	0	7_Enh	1	0	0	0	1	1	1
chr1	46932131	46932722	728243	728316	Intergenic	LOC729041	0	1	13_ReprPC	1	0	0	1	1	0	0
chr1	46932725	46932781	728316	728325	Intergenic	LOC729041	0	1	13_ReprPC	1	0	0	1	0	0	0
chr1	46954794	46955084	728668	728693	Intergenic	DMBX1	0	1	13_ReprPC	1	0	0	1	1	0	0
chr1	46955110	46955829	728693	728762	Intergenic	DMBX1	0	1	13_ReprPC	1	0	1	1	1	0	0
chr1	46955910	46956321	728766	728808	Intergenic	DMBX1	0	1	13_ReprPC	1	0	1	1	0	0	0
chr1	46956366	46956511	728809	728820	Intergenic	DMBX1	0	1	13_ReprPC	1	0	1	1	0	0	0
chr1	46982528	46982580	729219	729225	Intergenic	DMBX1	0	0	7_Enh	0	0	0	0	1	0	0
chr1	46988198	46988494	729299	729311	Intergenic	DMBX1	0	0	7_Enh	0	0	0	0	1	0	0
chr1	46998633	46999249	729433	729526	Intergenic	MKNK1-AS1	0	1	14_ReprPCWk	1	0	0	0	1	1	0
chr1	47069497	47070279	730467	730523	promoter-TSS	MKNK1	1	1	1_TssA	1	1	0	0	1	1	0
chr1	47081998	47082832	730683	730746	exon	MOB3C	1	1	1_TssA	1	1	0	0	1	0	0
chr1	47133412	47134369	731119	731214	exon	ATPAF1	1	1	1_TssA	1	1	0	0	1	0	0
chr1	47184112	47185457	731535	731632	exon,promoter-TSS	EFCAB14	1	1	1_TssA	1	1	0	0	1	0	0
chr1	47489195	47489283	733566	733575	exon	CYP4X1	1	1	13_ReprPC	1	0	0	0	1	0	0
chr1	47489295	47489852	733575	733614	exon	CYP4X1	1	1	13_ReprPC	1	0	0	0	1	0	0
chr1	47644807	47645366	734581	734603	exon	LINC00853	1	0	1_TssA	1	1	0	0	1	1	1
chr1	47690548	47691031	735130	735151	intron	TAL1	0	1	13_ReprPC	1	0	1	1	0	0	0
chr1	47779157	47780211	736410	736477	intron	STIL	1	1	1_TssA	1	1	1	0	1	0	0
chr1	47780433	47780636	736477	736496	promoter-TSS	STIL	1	0	1_TssA	1	1	0	0	0	0	0
chr1	47799146	47800490	736765	736900	intron	CMPK1	1	1	1_TssA	1	1	0	0	1	1	0
chr1	47882053	47882668	737885	737984	exon	FOXE3	1	1	13_ReprPC	1	0	0	1	0	0	0
chr1	47897866	47898436	738185	738205	exon	FOXD2-AS1	0	0	1_TssA	1	0	0	1	1	1	1
chr1	47899725	47899857	738267	738281	exon	FOXD2-AS1	1	1	7_Enh	1	0	1	0	0	0	0
chr1	47899863	47900169	738281	738300	exon	FOXD2-AS1	1	1	7_Enh	1	0	1	0	0	0	0
chr1	47900187	47900385	738300	738317	promoter-TSS	FOXD2-AS1	1	1	7_Enh	1	0	1	0	0	0	0
chr1	47902269	47904018	738340	738510	exon	FOXD2	1	1	1_TssA	1	1	0	1	1	1	1
chr1	47904040	47904538	738510	738577	exon	FOXD2	0	1	13_ReprPC	1	0	0	1	1	0	0
chr1	47904542	47904734	738577	738610	exon	FOXD2	0	1	13_ReprPC	1	0	0	1	0	0	0
chr1	47915640	47915795	738943	738956	Intergenic	FOXD2	0	1	13_ReprPC	0	0	0	1	1	1	1
chr1	47973634	47974474	739522	739603	Intergenic	FOXD2	0	1	13_ReprPC	1	0	0	1	1	0	0
chr1	47998872	47999386	739798	739842	Intergenic	FOXD2	0	1	14_ReprPCWk	1	1	0	0	1	0	0
chr1	48044072	48044196	740304	740311	Intergenic	FOXD2	0	0	7_Enh	0	1	1	0	1	0	0
chr1	48058775	48058927	740477	740493	Intergenic	FOXD2	0	1	13_ReprPC	1	0	1	1	0	0	0
chr1	48174580	48175055	741705	741740	Intergenic	FOXD2	0	1	13_ReprPC	1	0	0	1	0	0	0
chr1	48175068	48176519	741740	741864	Intergenic	FOXD2	0	1	13_ReprPC	1	0	0	1	1	1	1
chr1	48191780	48192262	742082	742099	Intergenic	TRABD2B	0	0	14_ReprPCWk	1	0	0	0	1	1	1
chr1	48297327	48297523	743256	743264	intron	TRABD2B	0	0	14_ReprPCWk	0	0	0	0	0	0	0
chr1	48462092	48462429	744834	744867	intron,promoter-TSS	TRABD2B	1	1	10_TssBiv	1	1	0	0	1	0	0
chr1	48462431	48463601	744867	745005	promoter-TSS	TRABD2B	1	1	1_TssA	1	1	0	0	1	1	1
chr1	48559555	48559690	745775	745784	Intergenic	SKINTL	0	0	7_Enh	1	0	0	0	1	1	1
chr1	48937169	48937348	748504	748515	intron	SPATA6	1	1	1_TssA	1	1	0	0	1	0	0
chr1	48937377	48938191	748515	748588	promoter-TSS	SPATA6	1	1	1_TssA	1	1	0	0	1	0	0
chr1	49242126	49243373	750876	750959	promoter-TSS	BEND5	1	1	14_ReprPCWk	1	1	0	0	1	0	0
chr1	50489361	50489955	757483	757532	promoter-TSS	AGBL4	1	1	10_TssBiv	1	1	0	0	1	0	0
chr1	50513645	50514124	757668	757719	intron	ELAVL4	1	1	13_ReprPC	1	0	0	1	1	1	0
chr1	50717421	50717679	758996	759009	Intergenic	ELAVL4	0	0	15_Quies	0	0	0	1	0	0	0
chr1	50798789	50799445	759559	759621	Intergenic	DMRTA2	0	1	13_ReprPC	1	0	0	1	1	1	1
chr1	50834100	50834334	759954	759969	Intergenic	DMRTA2	0	0	15_Quies	0	0	0	1	1	1	1
chr1	50884437	50884940	760529	760596	exon	DMRTA2	0	1	13_ReprPC	1	0	0	1	0	0	0
chr1	50884942	50885470	760596	760648	exon	DMRTA2	0	1	13_ReprPC	1	0	0	1	0	0	0
chr1	50886536	50886642	760681	760691	intron	DMRTA2	0	1	13_ReprPC	0	0	0	1	0	0	0
chr1	50886680	50887055	760693	760742	exon	DMRTA2	0	1	13_ReprPC	0	0	0	1	0	0	0
chr1	51424979	51426551	765183	765302	exon	FAF1	1	1	1_TssA	1	1	0	0	1	1	1
chr1	51433743	51436131	765368	765555	promoter-TSS	CDKN2C	1	1	1_TssA	1	1	0	0	1	1	1
chr1	51443069	51444230	765636	765740	Intergenic	CDKN2C	0	1	1_TssA	1	1	0	0	1	0	0
chr1	51694103	51694438	767728	767737	Intergenic	RNF11	0	0	15_Quies	0	1	0	0	0	0	0
chr1	51701552	51703194	767819	767934	exon	RNF11	1	1	1_TssA	1	1	0	0	1	0	0
chr1	51762558	51762849	768630	768644	intron	TTC39A	0	0	15_Quies	1	1	0	0	1	1	1
chr1	51795953	51796607	769073	769162	intron	TTC39A	0	1	14_ReprPCWk	1	1	0	0	1	0	0
chr1	51810440	51810893	769332	769381	exon	TTC39A	1	1	13_ReprPC	1	0	0	1	1	1	0
chr1	51983496	51984156	770774	770798	intron	EPS15	1	0	1_TssA	1	1	0	0	0	0	0
chr1	51984227	51985216	770798	770908	intron	EPS15	1	1	1_TssA	1	1	0	0	1	0	0
chr1	52082575	52083427	771869	771917	intron	OSBPL9	1	0	1_TssA	1	1	0	0	1	0	0
chr1	52194848	52195605	772829	772891	promoter-TSS	OSBPL9	0	1	1_TssA	1	1	0	0	1	0	0
chr1	52195632	52196127	772891	772912	promoter-TSS	OSBPL9	0	1	1_TssA	1	1	0	0	1	0	0
chr1	52343614	52345197	774166	774257	promoter-TSS	NRD1	1	1	1_TssA	1	1	0	0	1	1	1
chr1	52498502	52498709	775855	775869	exon	KTI12	0	1	1_TssA	1	1	0	0	1	0	0
chr1	52498720	52499580	775869	775954	exon	KTI12	0	1	1_TssA	1	1	0	0	1	0	0
chr1	52520330	52523182	776156	776281	promoter-TSS	BTF3L4	1	1	1_TssA	1	1	1	0	1	0	0
chr1	52607362	52608504	777194	777334	promoter-TSS	ZFYVE9	1	1	1_TssA	1	1	0	0	1	1	0
chr1	52608558	52608848	777334	777344	intron	ZFYVE9	1	0	1_TssA	1	1	0	0	1	0	0
chr1	52830979	52832221	779680	779793	intron	CC2D1B	1	1	1_TssA	1	1	1	0	1	1	1
chr1	52834140	52834498	779822	779864	Intergenic	CC2D1B	0	1	2_TssAFlnk	1	1	0	0	0	1	0
chr1	52834500	52834678	779864	779872	Intergenic	CC2D1B	0	1	2_TssAFlnk	1	1	0	0	0	0	0
chr1	52869214	52870941	780312	780393	promoter-TSS	ORC1	1	1	1_TssA	1	1	0	0	1	1	1
chr1	53017813	53019654	781818	781965	intron	ZCCHC11	1	1	1_TssA	1	1	0	0	1	1	0
chr1	53067796	53068588	782428	782525	exon	GPX7	1	1	13_ReprPC	1	1	0	0	1	0	0
chr1	53098735	53099244	782896	782966	promoter-TSS	FAM159A	1	1	13_ReprPC	1	0	0	1	1	0	0
chr1	53163523	53163626	783737	783746	intron	SELRC1	1	0	1_TssA	1	1	0	0	1	0	1
chr1	53163689	53164288	783747	783803	promoter-TSS	SELRC1	1	1	1_TssA	1	1	0	0	1	0	1
chr1	53168590	53169182	783855	783883	Intergenic	SELRC1	0	0	7_Enh	1	1	0	0	1	0	0
chr1	53191897	53193067	784193	784269	intron	ZYG11B	1	1	1_TssA	1	1	0	0	1	0	0
chr1	53308174	53308585	785718	785766	exon	ZYG11A	1	1	12_EnhBiv	1	0	0	0	1	1	0
chr1	53308589	53308824	785766	785797	intron	ZYG11A	1	1	10_TssBiv	1	0	0	0	1	1	0
chr1	53308832	53309197	785797	785834	intron	ZYG11A	1	1	11_BivFlnk	1	0	0	0	1	0	0
chr1	53386564	53386858	786989	787011	intron	ECHDC2	1	1	2_TssAFlnk	1	1	0	0	1	0	0
chr1	53386863	53387096	787011	787029	intron	ECHDC2	1	1	2_TssAFlnk	1	1	0	0	1	0	0
chr1	53387126	53387622	787029	787074	promoter-TSS	ECHDC2	1	1	1_TssA	1	1	0	0	1	1	0
chr1	53392774	53393753	787157	787231	intron	SCP2	1	1	1_TssA	1	1	0	0	1	0	0
chr1	53393795	53393901	787231	787237	intron	SCP2	1	0	2_TssAFlnk	1	1	1	0	0	0	0
chr1	53527600	53528541	788474	788555	intron	PODN	1	1	13_ReprPC	1	1	0	1	1	0	0
chr1	53647806	53647929	790548	790556	Intergenic	CPT2	0	0	7_Enh	0	0	0	0	1	1	1
chr1	53662046	53663171	790687	790752	exon	CPT2	1	1	1_TssA	1	1	0	0	1	0	0
chr1	53685795	53686624	790955	791018	promoter-TSS	C1orf123	1	1	1_TssA	1	1	0	0	1	0	0
chr1	53703606	53704383	791217	791268	promoter-TSS	LOC100507564	1	1	1_TssA	1	1	0	0	1	0	0
chr1	53704425	53704538	791268	791277	promoter-TSS	MAGOH	1	1	1_TssA	1	1	0	0	1	0	0
chr1	53791522	53791691	792414	792422	intron	LRP8	0	1	1_TssA	1	1	1	0	1	0	0
chr1	53791694	53794003	792422	792657	intron	LRP8	1	1	1_TssA	1	1	1	0	1	1	0
chr1	53859023	53859351	793505	793514	Intergenic	SLC25A3P1	0	0	14_ReprPCWk	0	0	0	0	1	1	1
chr1	53951183	53951509	794895	794908	Intergenic	DMRTB1	0	0	13_ReprPC	0	0	0	1	1	1	1
chr1	54147702	54148048	797699	797710	intron	GLIS1	0	0	13_ReprPC	0	0	0	0	1	1	1
chr1	54204011	54204430	798536	798584	Intergenic	GLIS1	0	1	13_ReprPC	1	0	0	1	1	0	0
chr1	54204431	54205295	798584	798701	Intergenic	GLIS1	0	1	10_TssBiv	1	0	0	1	1	0	0
chr1	54303116	54304393	799644	799719	intron	TMEM48	1	1	1_TssA	1	1	0	0	1	1	1
chr1	54355156	54355918	800196	800252	promoter-TSS	YIPF1	1	1	1_TssA	1	1	0	0	1	1	0
chr1	54410874	54412566	800844	801006	promoter-TSS	LRRC42	1	1	1_TssA	1	1	0	0	1	1	0
chr1	54448085	54448341	801403	801411	Intergenic	LDLRAD1	0	0	7_Enh	1	1	0	0	1	0	0
chr1	54517665	54519768	802185	802287	promoter-TSS	TCEANC2	1	1	1_TssA	1	1	1	0	1	0	1
chr1	54587229	54587578	802912	802934	Intergenic	CDCP2	0	1	13_ReprPC	1	0	0	0	1	1	1
chr1	54665215	54666472	803940	804016	promoter-TSS	CYB5RL	1	1	1_TssA	1	1	0	0	1	0	0
chr1	54870948	54873545	807375	807640	promoter-TSS	SSBP3	1	1	1_TssA	1	1	0	0	1	1	0
chr1	54953086	54953487	808829	808844	Intergenic	ACOT11	0	0	7_Enh	1	1	0	0	0	0	0
chr1	54953872	54955392	808854	808971	Intergenic	ACOT11	0	1	1_TssA	1	1	0	0	1	1	1
chr1	54964905	54965391	809100	809144	Intergenic	ACOT11	0	1	2_TssAFlnk	1	0	0	0	1	1	1
chr1	54965458	54965767	809144	809157	Intergenic	ACOT11	0	0	7_Enh	1	0	0	0	1	0	0
chr1	55007630	55008246	809747	809807	Intergenic	ACOT11	0	1	1_TssA	1	1	0	0	1	1	0
chr1	55008288	55008596	809807	809824	Intergenic	ACOT11	0	1	1_TssA	1	1	0	0	1	0	0
chr1	55181307	55182062	812186	812237	exon	TTC4	1	1	1_TssA	1	1	0	0	1	1	0
chr1	55229651	55230771	812730	812798	promoter-TSS	PARS2	1	1	1_TssA	1	1	0	0	1	0	0
chr1	55266506	55267058	813314	813365	exon	TTC22	1	1	1_TssA	1	1	0	0	1	1	0
chr1	55267109	55267360	813365	813377	promoter-TSS	TTC22	1	0	7_Enh	1	1	0	0	1	1	1
chr1	55352245	55353471	814349	814465	promoter-TSS	DHCR24	1	1	1_TssA	1	1	0	0	1	0	0
chr1	55446131	55446653	815399	815462	promoter-TSS	TMEM61	1	1	10_TssBiv	1	1	0	1	1	0	0
chr1	55446665	55446873	815462	815478	intron	TMEM61	1	1	11_BivFlnk	1	1	0	1	1	0	0
chr1	55462218	55462579	815698	815716	Intergenic	BSND	0	0	14_ReprPCWk	1	0	0	1	1	1	1
chr1	55505115	55505722	816324	816383	exon	PCSK9	1	1	10_TssBiv	1	0	0	1	1	0	0
chr1	55505741	55506104	816383	816413	intron	PCSK9	1	1	10_TssBiv	1	0	0	1	1	0	0
chr1	55679964	55681666	818023	818191	intron,promoter-TSS	LOC100507634,USP24	1	1	1_TssA	1	1	0	0	1	0	0
chr1	55743319	55743505	818762	818769	Intergenic	MIR4422	0	0	7_Enh	0	0	0	0	0	1	1
chr1	56943003	56943145	826258	826267	Intergenic	PPAP2B	0	0	13_ReprPC	1	1	0	0	1	0	0
chr1	56943228	56943771	826267	826317	Intergenic	PPAP2B	0	1	10_TssBiv	1	1	0	0	1	0	0
chr1	57043984	57045465	827176	827298	exon	PPAP2B	1	1	1_TssA	1	1	0	0	1	1	1
chr1	57110429	57111500	827809	827926	promoter-TSS	PRKAA2	1	1	10_TssBiv	1	1	0	0	1	0	0
chr1	57111506	57111588	827926	827934	intron	PRKAA2	1	0	10_TssBiv	1	1	0	0	1	0	0
chr1	57887780	57889435	833203	833316	intron	DAB1	0	1	13_ReprPC	1	0	1	1	0	0	0
chr1	57889473	57890611	833316	833438	intron	DAB1	0	1	12_EnhBiv	1	0	1	1	1	1	0
chr1	58715383	58716233	839012	839094	intron	DAB1	1	1	13_ReprPC	1	0	0	1	0	0	0
chr1	59011550	59012736	841241	841328	intron	OMA1	1	1	1_TssA	1	1	0	0	1	1	1
chr1	59041758	59041931	841541	841553	exon	TACSTD2	0	0	1_TssA	1	1	0	0	0	0	0
chr1	59041949	59042112	841553	841574	exon	TACSTD2	0	1	1_TssA	1	1	0	1	1	0	0
chr1	59042113	59042412	841574	841606	exon	TACSTD2	1	1	1_TssA	1	1	0	1	1	0	0
chr1	59042421	59042492	841606	841617	exon	TACSTD2	1	1	1_TssA	1	1	0	0	1	0	0
chr1	59042498	59042764	841617	841653	exon	TACSTD2	1	1	1_TssA	1	1	0	0	1	0	0
chr1	59042784	59043071	841653	841692	exon	TACSTD2	1	1	1_TssA	1	1	0	0	1	0	1
chr1	59043099	59043217	841692	841705	exon,promoter-TSS	TACSTD2	1	1	1_TssA	1	1	0	0	1	0	1
chr1	59165128	59165938	842693	842743	intron	MYSM1	1	0	1_TssA	1	1	1	0	1	1	0
chr1	59234947	59235225	843364	843374	Intergenic	JUN	0	0	7_Enh	0	0	0	0	1	1	1
chr1	59247243	59251383	843451	843775	exon	JUN	1	1	1_TssA	1	1	0	0	1	1	1
chr1	59280241	59280551	843956	843986	intron	LOC100131060	0	1	7_Enh	1	1	0	0	1	0	0
chr1	59280875	59281630	843997	844039	intron	LOC100131060	0	1	7_Enh	1	1	0	0	1	0	0
chr1	59281699	59282323	844039	844090	intron	LOC100131060	0	1	1_TssA	1	1	0	0	1	1	0
chr1	59369167	59369985	844687	844759	Intergenic	LOC100131060	0	1	7_Enh	1	1	0	0	1	0	0
chr1	59612335	59612753	846459	846502	promoter-TSS	HSD52	1	1	7_Enh	1	1	0	0	1	1	0
chr1	59761954	59763031	847361	847442	promoter-TSS	FGGY	1	1	1_TssA	1	1	0	0	1	0	0
chr1	60280020	60281114	851092	851192	promoter-TSS	HOOK1	1	1	1_TssA	1	1	0	0	1	0	1
chr1	60392090	60392689	851859	851899	promoter-TSS	CYP2J2	1	1	1_TssA	1	1	0	0	1	0	0
chr1	60437092	60437369	852221	852239	Intergenic	CYP2J2	0	0	7_Enh	0	0	0	0	1	1	1
chr1	60442529	60442721	852297	852305	Intergenic	CYP2J2	0	0	15_Quies	1	0	0	0	1	1	1
chr1	60747089	60747340	854021	854028	Intergenic	C1orf87	0	0	15_Quies	0	0	0	0	1	1	1
chr1	61508575	61508998	858729	858772	Intergenic	NFIA	0	1	14_ReprPCWk	1	1	0	0	1	1	1
chr1	61509219	61509316	858793	858809	Intergenic	NFIA	0	1	14_ReprPCWk	1	1	0	0	1	0	0
chr1	61515563	61516970	858900	859029	Intergenic	NFIA	0	1	1_TssA	1	1	0	0	1	1	1
chr1	61519353	61519822	859077	859118	Intergenic	NFIA	0	1	14_ReprPCWk	1	1	0	0	0	0	0
chr1	61522628	61523476	859157	859217	Intergenic	NFIA	0	0	1_TssA	1	1	0	0	1	0	0
chr1	61523504	61523650	859217	859225	Intergenic	NFIA	0	0	1_TssA	1	1	0	0	1	0	0
chr1	61542329	61544119	859406	859475	exon	NFIA	1	1	1_TssA	1	1	0	0	1	0	0
chr1	61545546	61546043	859487	859503	intron	NFIA	0	0	7_Enh	1	1	1	0	1	0	0
chr1	61547273	61549515	859514	859743	exon	NFIA	0	1	1_TssA	1	1	0	0	1	0	0
chr1	61649606	61650004	860564	860579	intron	NFIA	0	0	7_Enh	1	1	0	0	1	0	0
chr1	62107413	62107706	864410	864426	Intergenic	MGC34796	0	0	15_Quies	1	1	0	0	1	1	1
chr1	62190229	62191411	865253	865303	exon	TM2D1	1	1	1_TssA	1	1	1	0	1	0	0
chr1	62207676	62208762	865548	865655	promoter-TSS	INADL	1	1	1_TssA	1	1	0	0	1	0	0
chr1	62208774	62209007	865655	865672	intron	INADL	1	1	1_TssA	1	1	0	0	1	0	0
chr1	62751827	62751997	871387	871395	intron	KANK4	0	0	7_Enh	1	1	0	0	0	0	0
chr1	62784245	62784576	871762	871784	exon,intron	KANK4	1	1	10_TssBiv	1	0	0	1	1	0	0
chr1	62784581	62785191	871784	871859	exon	KANK4	1	1	10_TssBiv	1	0	0	1	1	0	0
chr1	62901529	62903975	873241	873450	exon	USP1	1	1	1_TssA	1	1	0	0	1	0	1
chr1	63153152	63154777	875312	875463	promoter-TSS	DOCK7	1	1	1_TssA	1	1	0	0	1	0	0
chr1	63249423	63250493	876366	876410	intron	ATG4C	1	0	1_TssA	1	1	0	0	1	0	0
chr1	63782776	63783533	880753	880827	promoter-TSS	LINC00466	1	1	10_TssBiv	1	0	0	1	1	1	1
chr1	63787807	63788479	881032	881100	promoter-TSS	FOXD3	1	1	10_TssBiv	1	0	0	1	1	0	0
chr1	63789083	63789746	881176	881254	exon,promoter-TSS	FOXD3	1	1	10_TssBiv	1	0	0	1	0	0	0
chr1	63832942	63833942	881849	881932	intron	ALG6	1	1	1_TssA	1	1	0	0	1	1	0
chr1	63988325	63989706	883141	883209	promoter-TSS	ITGB3BP	1	0	1_TssA	1	1	0	0	1	0	0
chr1	64058883	64060121	883721	883837	promoter-TSS	PGM1	1	1	1_TssA	1	1	0	0	1	1	0
chr1	64060166	64060273	883837	883845	intron	PGM1	0	0	1_TssA	1	1	0	0	1	0	0
chr1	64140936	64141146	884573	884580	Intergenic	PGM1	0	0	5_TxWk	0	1	0	0	0	0	0
chr1	64239391	64240940	885351	885521	intron	ROR1	1	1	1_TssA	1	1	0	0	1	1	1
chr1	64240964	64241124	885521	885532	intron	ROR1	0	0	1_TssA	1	0	0	0	0	0	0
chr1	64935359	64937286	890909	891084	promoter-TSS	CACHD1	1	1	1_TssA	1	1	0	0	1	1	1
chr1	64982093	64982254	891436	891442	intron	CACHD1	0	0	7_Enh	0	0	1	0	0	0	0
chr1	65210101	65211567	893135	893279	promoter-TSS	RAVER2	1	1	1_TssA	1	1	0	0	1	1	1
chr1	65431106	65432743	895228	895382	intron	JAK1	1	1	1_TssA	1	1	0	0	1	0	0
chr1	65468176	65468922	895738	895808	Intergenic	JAK1	0	1	1_TssA	1	1	0	0	1	0	0
chr1	65531983	65534487	896419	896631	Intergenic	MIR101-1	0	1	1_TssA	1	1	0	0	1	0	0
chr1	65612939	65613062	897460	897470	promoter-TSS	AK4	1	1	1_TssA	1	1	0	0	1	0	0
chr1	65613089	65614988	897470	897666	exon	AK4	1	1	1_TssA	1	1	0	0	1	1	0
chr1	65719773	65720972	898685	898797	Intergenic	DNAJC6	0	1	1_TssA	1	1	1	0	1	1	0
chr1	65720990	65721134	898797	898805	Intergenic	DNAJC6	0	0	7_Enh	1	0	1	0	0	0	0
chr1	65731247	65731816	898884	898936	intron	DNAJC6	1	1	1_TssA	1	0	1	0	1	1	1
chr1	65774916	65775955	899276	899366	exon	DNAJC6	0	1	1_TssA	1	0	0	0	1	0	0
chr1	65885494	65887172	900046	900161	promoter-TSS	LEPR	1	1	1_TssA	1	1	0	0	1	0	0
chr1	65990971	65991746	900892	900980	promoter-TSS	LEPR	1	1	13_ReprPC	1	1	0	1	1	0	0
chr1	66258097	66259154	902709	902797	promoter-TSS	PDE4B	1	1	13_ReprPC	1	0	0	1	1	0	0
chr1	66797378	66798275	905842	905861	promoter-TSS	PDE4B	0	0	7_Enh	1	1	0	0	1	0	0
chr1	67390043	67391495	909594	909683	promoter-TSS	WDR78	1	1	1_TssA	1	1	0	0	1	1	1
chr1	67395481	67396841	909707	909803	intron	MIER1	0	1	1_TssA	1	1	0	0	1	1	1
chr1	67518614	67520353	910590	910717	intron,promoter-TSS	SLC35D1	1	1	1_TssA	1	1	1	0	1	0	0
chr1	67773110	67773701	912621	912684	exon	IL12RB2	1	1	13_ReprPC	1	0	0	1	0	0	0
chr1	67859145	67859319	913441	913448	intron	IL12RB2	0	0	5_TxWk	0	1	0	0	1	0	0
chr1	67894459	67896994	913769	913936	exon	SERBP1	1	1	1_TssA	1	1	0	0	1	1	0
chr1	67966182	67966498	914629	914646	Intergenic	SERBP1	0	0	15_Quies	0	0	0	0	1	1	1
chr1	68025218	68025390	915246	915255	Intergenic	GADD45A	0	0	7_Enh	1	1	0	0	1	0	0
chr1	68150193	68152558	916227	916395	intron	GADD45A	1	1	1_TssA	1	1	1	0	1	1	0
chr1	68226119	68226279	917024	917030	intron	GNG12	0	0	7_Enh	0	1	0	0	1	1	1
chr1	68297540	68299315	917551	917690	intron	GNG12-AS1	1	1	1_TssA	1	1	0	0	1	0	1
chr1	68639542	68640147	920009	920020	intron	WLS	0	0	7_Enh	0	1	1	0	1	0	0
chr1	68696499	68698554	920414	920546	intron	WLS	1	1	1_TssA	1	1	0	0	1	0	1
chr1	68962124	68963126	922618	922697	intron	DEPDC1	1	1	1_TssA	1	1	0	0	1	0	1
chr1	70032776	70034676	928423	928577	Intergenic	LRRC7	0	1	11_BivFlnk	1	0	0	1	1	0	0
chr1	70670443	70672068	932023	932087	promoter-TSS	SRSF11	1	1	1_TssA	1	1	1	0	1	0	0
chr1	70686743	70688075	932228	932314	exon	SRSF11	0	1	1_TssA	1	1	0	0	1	1	1
chr1	70819273	70820799	933578	933679	promoter-TSS	HHLA3	1	1	1_TssA	1	1	0	0	1	1	1
chr1	70876306	70877318	934180	934241	promoter-TSS	CTH	1	1	1_TssA	1	1	0	0	1	0	0
chr1	71512878	71513685	938044	938127	exon	PTGER3	1	1	11_BivFlnk	1	0	0	0	1	0	0
chr1	71513715	71513935	938127	938139	promoter-TSS	PTGER3	1	1	12_EnhBiv	1	0	0	0	1	0	0
chr1	71545865	71547185	938363	938414	promoter-TSS	ZRANB2-AS2	1	1	1_TssA	1	1	0	0	1	1	1
chr1	72747776	72751056	944939	945097	Intergenic	NEGR1	1	1	1_TssA	1	1	0	0	1	1	0
chr1	74663680	74664457	954449	954486	promoter-TSS	LRRIQ3	1	1	1_TssA	1	1	0	0	1	0	0
chr1	75138964	75139626	957196	957238	intron,promoter-TSS	C1orf173	1	0	12_EnhBiv	1	0	0	1	0	0	0
chr1	75198270	75199732	957578	957627	promoter-TSS	CRYZ	1	0	1_TssA	1	1	0	0	1	1	1
chr1	75699037	75699336	960693	960703	intron	SLC44A5	0	0	15_Quies	0	0	0	0	0	1	1
chr1	76080153	76080532	962860	962876	Intergenic	SLC44A5	0	1	13_ReprPC	1	0	0	1	1	1	0
chr1	76080582	76082438	962876	963011	Intergenic	SLC44A5	0	1	13_ReprPC	1	0	0	1	1	1	0
chr1	76189869	76191128	963674	963760	intron,promoter-TSS	ACADM	1	1	1_TssA	1	1	0	0	1	0	0
chr1	76251458	76253137	964304	964349	promoter-TSS	SNORD45C	1	0	1_TssA	1	1	0	0	1	0	0
chr1	77332926	77334277	971041	971135	intron	ST6GALNAC5	1	1	10_TssBiv	1	1	0	0	1	1	1
chr1	77684445	77685772	973340	973383	promoter-TSS	PIGK	1	1	1_TssA	1	1	0	0	1	0	0
chr1	77747315	77747388	973711	973720	promoter-TSS	AK5	1	1	13_ReprPC	1	1	0	0	0	0	0
chr1	77747391	77748902	973720	973845	promoter-TSS	AK5	1	1	12_EnhBiv	1	1	0	0	1	0	0
chr1	78147727	78149654	976766	976907	promoter-TSS	ZZZ3	1	1	1_TssA	1	1	0	0	1	1	1
chr1	78224617	78225725	977608	977693	intron	USP33	1	1	1_TssA	1	1	0	0	1	0	0
chr1	78245092	78245998	977946	977993	intron	FAM73A	1	0	1_TssA	1	1	1	0	1	0	0
chr1	78354103	78355070	979110	979177	intron	NEXN	1	1	1_TssA	1	1	0	0	1	0	0
chr1	78443536	78445598	979959	980059	intron	FUBP1	1	1	1_TssA	1	1	0	0	1	1	1
chr1	78445627	78445863	980059	980079	promoter-TSS	FUBP1	1	0	1_TssA	1	1	0	0	0	0	0
chr1	78469861	78471366	980285	980305	promoter-TSS	DNAJB4	1	0	1_TssA	1	1	0	0	1	0	1
chr1	78956458	78957660	983162	983239	intron	PTGFR	1	1	10_TssBiv	1	1	0	0	1	0	0
chr1	82265727	82269184	1002894	1003182	intron	LPHN2	1	1	1_TssA	1	1	0	0	1	1	1
chr1	82269246	82269601	1003182	1003196	intron	LPHN2	0	0	1_TssA	1	1	0	0	0	0	0
chr1	84326135	84326768	1015050	1015099	intron	MIR548AP	0	1	1_TssA	1	1	0	0	1	1	1
chr1	84464299	84465462	1015833	1015924	promoter-TSS	TTLL7	1	1	1_TssA	1	1	0	0	1	0	0
chr1	84543147	84544477	1016385	1016517	promoter-TSS	PRKACB	1	1	1_TssA	1	1	0	0	1	0	0
chr1	84763932	84764928	1017676	1017755	intron	SAMD13	1	1	1_TssA	1	1	0	0	1	0	0
chr1	84944867	84945729	1018781	1018834	intron	RPF1	1	1	1_TssA	1	1	0	0	1	0	0
chr1	84971020	84972818	1019026	1019160	exon	GNG5	1	1	1_TssA	1	1	0	0	1	0	0
chr1	85039692	85040372	1019648	1019712	intron	CTBS	1	1	1_TssA	1	1	0	0	1	1	0
chr1	85086411	85086879	1020041	1020087	Intergenic	C1orf180	0	1	1_TssA	1	1	0	0	1	1	1
chr1	85155424	85156906	1020614	1020749	promoter-TSS	SSX2IP	1	1	1_TssA	1	1	0	0	1	1	1
chr1	85219265	85219430	1021191	1021198	Intergenic	SSX2IP	0	0	7_Enh	0	0	0	0	1	1	1
chr1	85358298	85359107	1022391	1022480	exon	LPAR3	1	1	1_TssA	1	0	0	1	1	0	0
chr1	85359119	85359327	1022480	1022491	promoter-TSS	LPAR3	1	1	7_Enh	1	0	0	1	1	0	0
chr1	85462514	85463507	1023286	1023387	promoter-TSS	MCOLN2	1	1	1_TssA	1	0	1	1	1	1	0
chr1	85463546	85464241	1023387	1023431	Intergenic	MCOLN2	1	1	12_EnhBiv	1	0	0	0	0	0	0
chr1	85513539	85514685	1023787	1023900	exon	MCOLN3	1	1	1_TssA	1	0	0	1	1	1	0
chr1	85527576	85528108	1024016	1024038	promoter-TSS	WDR63	1	0	1_TssA	1	1	0	0	1	0	0
chr1	85603358	85603813	1024566	1024576	Intergenic	MIR4423	0	0	7_Enh	0	0	0	0	0	0	0
chr1	85665685	85665839	1024986	1024993	intron	SYDE2	1	1	1_TssA	1	0	0	0	0	0	0
chr1	85665883	85666024	1024993	1025003	exon	SYDE2	1	1	1_TssA	1	1	0	0	1	0	0
chr1	85666044	85667733	1025003	1025189	promoter-TSS	SYDE2	1	1	1_TssA	1	1	0	0	1	0	0
chr1	85667778	85668006	1025189	1025198	Intergenic	SYDE2	0	0	1_TssA	1	1	0	0	1	0	0
chr1	85724438	85724496	1025682	1025689	intron	C1orf52	1	0	1_TssA	1	1	0	0	0	0	0
chr1	85724647	85725608	1025689	1025766	exon	C1orf52	1	1	1_TssA	1	1	0	0	1	1	1
chr1	85741402	85742817	1025880	1025974	exon,promoter-TSS	BCL10,LOC646626	1	1	1_TssA	1	1	0	0	1	0	0
chr1	85773945	85774196	1026259	1026274	Intergenic	BCL10	0	0	7_Enh	0	0	1	0	1	1	1
chr1	85929877	85931168	1027175	1027322	exon	DDAH1	0	1	1_TssA	1	1	0	0	1	0	0
chr1	86042094	86042248	1028056	1028066	intron	DDAH1	0	1	1_TssA	1	1	0	0	1	0	0
chr1	86042260	86043147	1028066	1028161	intron	DDAH1	1	1	1_TssA	1	1	1	0	1	1	1
chr1	86045654	86047124	1028218	1028331	promoter-TSS	CYR61	1	1	1_TssA	1	1	0	0	1	1	1
chr1	86173388	86174357	1029297	1029336	exon	ZNHIT6	1	1	1_TssA	1	1	0	0	1	1	1
chr1	86620952	86621217	1031970	1031983	intron	COL24A1	1	0	13_ReprPC	1	0	0	1	1	0	0
chr1	86621255	86622687	1031983	1032071	intron	COL24A1	1	1	12_EnhBiv	1	0	0	1	1	0	0
chr1	86861355	86862344	1033613	1033680	exon	ODF2L	1	1	1_TssA	1	1	0	0	1	0	0
chr1	87169526	87169815	1035796	1035807	promoter-TSS	SH3GLB1	1	0	2_TssAFlnk	1	1	0	0	1	0	0
chr1	87169876	87171531	1035807	1035944	intron	SH3GLB1	1	1	1_TssA	1	1	0	0	1	1	1
chr1	87378936	87381603	1037861	1038024	promoter-TSS	HS2ST1	1	1	1_TssA	1	1	1	0	1	0	0
chr1	87597435	87597921	1039574	1039608	promoter-TSS	LOC339524	0	1	5_TxWk	1	1	0	0	1	1	1
chr1	87793803	87795559	1041261	1041413	exon	LMO4	1	1	1_TssA	1	1	0	0	1	0	1
chr1	87795735	87796723	1041413	1041436	intron	LMO4	0	0	1_TssA	1	1	0	0	0	0	0
chr1	87796738	87797884	1041436	1041508	intron	LMO4	0	1	1_TssA	1	1	0	0	1	1	0
chr1	87800628	87801458	1041555	1041624	intron	LMO4	0	1	1_TssA	1	1	0	0	1	1	0
chr1	88928116	88928626	1048824	1048881	Intergenic	PKN2	0	1	13_ReprPC	1	0	0	0	1	0	0
chr1	89148765	89149017	1050260	1050268	Intergenic	PKN2	1	0	1_TssA	1	1	0	0	0	0	0
chr1	89149117	89151277	1050268	1050402	exon	PKN2	1	1	1_TssA	1	1	1	0	1	1	1
chr1	89356296	89357790	1052044	1052114	intron	GTF2B	1	1	1_TssA	1	1	0	0	1	0	1
chr1	89457684	89459064	1052912	1053012	exon	CCBL2	1	1	1_TssA	1	1	0	0	1	0	1
chr1	89989811	89991160	1056347	1056476	promoter-TSS	LRRC8B	1	1	1_TssA	1	1	0	0	1	1	1
chr1	90098161	90099626	1057224	1057369	promoter-TSS	FLJ27354	1	1	1_TssA	1	1	0	0	1	1	1
chr1	90228349	90228477	1058394	1058402	Intergenic	LRRC8D	0	0	7_Enh	1	1	0	0	1	0	1
chr1	90228505	90229120	1058402	1058437	Intergenic	LRRC8D	0	1	2_TssAFlnk	1	1	0	0	1	1	1
chr1	90286138	90287585	1058940	1059092	promoter-TSS	LRRC8D	1	1	1_TssA	1	1	0	0	1	1	1
chr1	90308526	90309309	1059278	1059321	intron	LRRC8D	0	1	1_TssA	1	1	0	0	1	1	1
chr1	90309330	90309625	1059321	1059345	intron	LRRC8D	0	1	1_TssA	1	1	0	0	1	0	1
chr1	90460263	90461498	1060697	1060801	promoter-TSS	GEMIN8P4	1	1	1_TssA	1	1	0	0	1	1	0
chr1	91172103	91172289	1065158	1065185	Intergenic	BARHL2	0	1	12_EnhBiv	1	0	1	1	0	0	0
chr1	91172337	91173410	1065185	1065250	Intergenic	BARHL2	0	1	12_EnhBiv	1	0	1	1	1	0	0
chr1	91195810	91196129	1066044	1066068	Intergenic	BARHL2	0	0	13_ReprPC	1	0	0	1	0	0	0
chr1	91316456	91317454	1067106	1067201	Intergenic	BARHL2	0	1	11_BivFlnk	1	1	0	0	1	1	1
chr1	91486685	91487912	1068399	1068498	promoter-TSS	ZNF644	1	1	1_TssA	1	1	0	0	1	0	0
chr1	91869674	91870432	1071500	1071570	intron	HFM1	1	1	11_BivFlnk	1	1	0	0	1	0	0
chr1	91966054	91967393	1072195	1072282	promoter-TSS	CDC7	1	1	1_TssA	1	1	0	0	1	1	0
chr1	92202550	92202672	1074395	1074401	intron	TGFBR3	0	0	7_Enh	0	1	0	0	1	0	0
chr1	92350513	92352085	1075867	1076017	intron	TGFBR3	0	1	10_TssBiv	1	1	0	0	1	1	1
chr1	92495368	92496085	1077805	1077883	exon	EPHX4	1	1	1_TssA	1	0	0	0	1	0	0
chr1	92545730	92546676	1078284	1078342	exon	BTBD8	1	1	1_TssA	1	1	0	0	1	0	0
chr1	92763927	92765133	1080027	1080108	promoter-TSS	RPAP2	1	1	1_TssA	1	1	0	0	1	1	1
chr1	92950154	92952269	1081862	1082036	intron	GFI1	1	1	12_EnhBiv	1	0	1	1	0	1	0
chr1	93249811	93251132	1084511	1084632	intron	EVI5	0	1	1_TssA	1	1	0	0	1	1	1
chr1	93297308	93298622	1085180	1085258	TTS	FAM69A	1	1	1_TssA	1	1	0	0	1	1	1
chr1	93425958	93427929	1086226	1086401	intron,promoter-TSS	FAM69A	1	1	1_TssA	1	1	0	0	1	1	1
chr1	93544333	93546210	1087445	1087518	intron	MTF2	1	1	1_TssA	1	1	0	0	1	1	1
chr1	93644911	93646809	1088316	1088448	promoter-TSS	CCDC18	1	1	1_TssA	1	1	0	0	1	1	1
chr1	93810826	93813157	1089551	1089677	promoter-TSS	LOC100131564	1	1	1_TssA	1	1	0	0	1	0	0
chr1	93912688	93913082	1090363	1090373	promoter-TSS	FNBP1L	1	0	1_TssA	1	1	0	0	1	0	0
chr1	93913144	93914904	1090373	1090522	intron,promoter-TSS	FNBP1L	1	1	1_TssA	1	1	0	0	1	0	0
chr1	94050268	94051149	1091650	1091666	intron	BCAR3	0	0	6_EnhG	1	1	0	0	1	0	1
chr1	94079492	94079705	1091978	1091988	exon,promoter-TSS	BCAR3	0	0	7_Enh	1	1	0	0	1	0	0
chr1	94146387	94147773	1092670	1092798	intron,promoter-TSS	BCAR3	0	1	1_TssA	1	1	0	0	1	1	1
chr1	94311384	94311680	1094224	1094233	promoter-TSS	MIR760	1	0	7_Enh	1	1	0	0	0	0	0
chr1	94311692	94313791	1094233	1094450	promoter-TSS	BCAR3	1	1	1_TssA	1	1	0	0	1	1	1
chr1	94343960	94345155	1094693	1094765	intron,promoter-TSS	DNTTIP2	1	1	1_TssA	1	1	0	0	1	0	0
chr1	94374026	94375420	1094979	1095124	exon	GCLM	1	1	1_TssA	1	1	0	0	1	1	1
chr1	94511237	94511427	1096278	1096288	intron	ABCA4	0	0	7_Enh	0	1	1	0	1	1	1
chr1	94702179	94703412	1098009	1098124	intron	ARHGAP29	1	1	1_TssA	1	1	0	0	1	0	1
chr1	94712698	94713485	1098202	1098302	Intergenic	ARHGAP29	0	1	1_TssA	1	1	0	0	1	0	0
chr1	94793090	94793249	1098852	1098860	Intergenic	ARHGAP29	0	0	7_Enh	1	1	0	0	0	0	0
chr1	94801432	94801743	1098931	1098939	Intergenic	ABCD3	0	0	5_TxWk	0	0	0	0	1	1	1
chr1	94882994	94883235	1099528	1099536	promoter-TSS	ABCD3	1	0	1_TssA	1	1	0	0	0	0	0
chr1	94883252	94883397	1099536	1099543	promoter-TSS	ABCD3	1	0	1_TssA	1	1	0	0	1	0	0
chr1	94883469	94884722	1099543	1099669	exon	ABCD3	1	1	1_TssA	1	1	0	0	1	0	0
chr1	94884747	94884926	1099669	1099678	intron	ABCD3	1	0	1_TssA	1	1	0	0	0	0	0
chr1	95006656	95006812	1100565	1100572	intron	F3	1	0	1_TssA	1	1	0	0	1	0	0
chr1	95006838	95008118	1100572	1100689	promoter-TSS	F3	1	1	1_TssA	1	1	0	0	1	0	0
chr1	95285549	95286260	1102984	1103059	promoter-TSS	SLC44A3	1	1	1_TssA	1	1	0	0	1	0	0
chr1	95320155	95320481	1103392	1103407	intron	SLC44A3	0	0	7_Enh	1	1	0	0	1	1	1
chr1	95391223	95393045	1104104	1104269	intron	CNN3	1	1	1_TssA	1	1	0	0	1	1	1
chr1	95393047	95393277	1104269	1104284	promoter-TSS	CNN3	1	1	1_TssA	1	1	0	0	1	0	0
chr1	95538007	95538941	1105499	1105555	promoter-TSS	ALG14	1	1	1_TssA	1	1	0	0	1	0	0
chr1	95582312	95583668	1106002	1106132	promoter-TSS	TMEM56-RWDD3	1	1	10_TssBiv	1	1	0	0	1	1	1
chr1	95698917	95699098	1107004	1107013	promoter-TSS	RWDD3	1	0	2_TssAFlnk	1	1	0	0	1	0	0
chr1	95699357	95700289	1107020	1107104	exon,promoter-TSS	RWDD3	1	1	1_TssA	1	1	0	0	1	1	0
chr1	97186857	97188455	1115908	1116016	intron	PTBP2	1	1	1_TssA	1	1	0	0	1	0	0
chr1	98385752	98387374	1122785	1122866	promoter-TSS	DPYD	1	1	1_TssA	1	1	0	0	1	0	0
chr1	98510777	98511909	1123579	1123674	promoter-TSS	MIR2682	1	1	1_TssA	1	0	0	1	1	0	0
chr1	98513645	98514219	1123682	1123699	intron	MIR137HG	0	0	5_TxWk	0	0	0	1	1	0	0
chr1	98519484	98520024	1123803	1123853	Intergenic	MIR137HG	0	1	7_Enh	1	0	1	0	1	1	1
chr1	99126623	99126966	1126977	1126993	intron,promoter-TSS	SNX7	1	1	1_TssA	1	1	0	0	1	0	0
chr1	99126975	99128191	1126993	1127087	intron	SNX7	1	1	1_TssA	1	1	0	0	1	1	0
chr1	99469993	99470809	1128968	1129061	promoter-TSS	LPPR5	1	1	13_ReprPC	1	0	0	1	1	0	0
chr1	99470825	99471104	1129061	1129079	promoter-TSS	LPPR5	1	1	13_ReprPC	1	0	0	1	0	0	0
chr1	99729757	99730533	1130497	1130546	exon	LPPR4	1	1	13_ReprPC	1	0	0	0	1	0	0
chr1	100111600	100111795	1132798	1132806	exon	PALMD	1	0	1_TssA	1	1	0	0	1	0	0
chr1	100231902	100232195	1133635	1133646	promoter-TSS	FRRS1	1	0	1_TssA	1	1	0	0	1	1	0
chr1	100315326	100316387	1134345	1134418	promoter-TSS	AGL	1	1	1_TssA	1	1	0	0	1	0	0
chr1	100435187	100436167	1135346	1135423	promoter-TSS	SLC35A3	1	1	1_TssA	1	1	0	0	1	1	0
chr1	100502919	100505058	1135935	1136079	intron	HIAT1	1	1	1_TssA	1	1	1	0	1	0	0
chr1	100597969	100599170	1136832	1136897	promoter-TSS	TRMT13	1	1	1_TssA	1	1	0	0	1	0	1
chr1	100599274	100599400	1136897	1136907	promoter-TSS	SASS6	1	0	1_TssA	1	0	0	0	0	0	0
chr1	100714708	100715827	1137737	1137782	intron	DBT	1	0	1_TssA	1	1	1	0	1	0	0
chr1	100731266	100732527	1137897	1137969	exon	RTCA	1	1	1_TssA	1	1	0	0	1	0	0
chr1	100816806	100818967	1138631	1138770	promoter-TSS	CDC14A	1	1	1_TssA	1	1	0	0	1	1	0
chr1	101004312	101004860	1139986	1140026	exon	GPR88	1	1	13_ReprPC	1	0	1	1	1	1	0
chr1	101004868	101005692	1140026	1140129	exon	GPR88	0	1	13_ReprPC	1	0	0	1	1	1	0
chr1	101360077	101362301	1142143	1142265	promoter-TSS	EXTL2	1	1	1_TssA	1	1	0	0	1	1	0
chr1	101490851	101492025	1143029	1143076	promoter-TSS	DPH5	1	1	1_TssA	1	1	0	0	1	0	0
chr1	101701608	101702603	1144400	1144458	promoter-TSS	S1PR1	1	1	1_TssA	1	1	0	0	1	0	0
chr1	101704382	101704585	1144507	1144520	exon	S1PR1	0	0	7_Enh	1	0	0	0	1	1	1
chr1	101774689	101775514	1145137	1145173	Intergenic	RNU6-6	0	0	14_ReprPCWk	1	0	0	0	1	1	1
chr1	102462101	102462822	1148832	1148863	exon	OLFM3	1	0	13_ReprPC	0	0	0	1	0	0	0
chr1	103572027	103572937	1154721	1154746	intron	COL11A1	0	0	7_Enh	1	0	0	0	1	1	1
chr1	104067911	104069287	1156993	1157089	promoter-TSS	RNPC3	1	1	1_TssA	1	1	0	0	1	1	0
chr1	107599125	107600392	1176497	1176613	exon	PRMT6	1	1	1_TssA	1	1	0	0	1	1	0
chr1	107682504	107685090	1177090	1177270	intron,promoter-TSS	NTNG1	1	1	1_TssA	1	0	0	1	1	1	1
chr1	108228888	108230808	1180514	1180525	intron	VAV3	0	0	5_TxWk	1	1	0	0	0	0	0
chr1	108506643	108508649	1182225	1182392	promoter-TSS	VAV3	1	1	12_EnhBiv	1	1	0	0	1	1	0
chr1	108741884	108742233	1184129	1184138	intron	SLC25A24	1	0	1_TssA	1	1	0	0	0	0	0
chr1	108742321	108743613	1184138	1184247	promoter-TSS	SLC25A24	1	1	1_TssA	1	1	0	0	1	1	0
chr1	109102305	109103306	1186998	1187106	promoter-TSS	FAM102B	1	1	1_TssA	1	1	0	0	1	1	0
chr1	109203594	109203732	1187886	1187905	promoter-TSS	HENMT1	1	1	1_TssA	1	1	0	0	1	0	0
chr1	109203736	109204149	1187905	1187964	promoter-TSS	HENMT1	1	1	10_TssBiv	1	1	0	0	1	0	0
chr1	109204161	109204208	1187964	1187971	promoter-TSS	HENMT1	1	1	10_TssBiv	1	1	0	0	1	0	0
chr1	109234292	109236322	1188342	1188445	exon	PRPF38B	1	1	1_TssA	1	1	0	0	1	1	0
chr1	109289019	109290146	1188972	1189062	intron	STXBP3	1	1	1_TssA	1	1	0	0	1	1	1
chr1	109419213	109420453	1190111	1190208	exon	GPSM2	1	1	1_TssA	1	1	0	0	1	1	0
chr1	109505407	109505535	1191105	1191113	intron	CLCC1	1	0	1_TssA	1	1	0	0	0	0	0
chr1	109505606	109506462	1191113	1191193	intron	CLCC1	1	1	1_TssA	1	1	0	0	1	0	0
chr1	109583575	109585109	1192094	1192231	intron	WDR47	1	1	1_TssA	1	1	0	0	1	0	0
chr1	109618266	109618857	1192864	1192900	promoter-TSS	TAF13	1	1	1_TssA	1	1	0	0	1	0	1
chr1	109632961	109634231	1193191	1193258	intron	TMEM167B	1	1	1_TssA	1	1	0	0	1	0	0
chr1	109642541	109643631	1193367	1193459	exon	SCARNA2	1	1	1_TssA	1	1	0	0	1	1	1
chr1	109643662	109643783	1193459	1193467	TTS	SCARNA2	1	0	1_TssA	1	1	0	0	0	0	0
chr1	109655288	109655671	1193649	1193666	intron	C1orf194	1	0	7_Enh	1	1	0	0	1	1	1
chr1	109656277	109656979	1193700	1193754	promoter-TSS	C1orf194	1	1	12_EnhBiv	1	1	1	0	1	0	0
chr1	109756353	109757431	1195006	1195079	intron	SARS	1	1	1_TssA	1	1	0	0	1	0	0
chr1	109783290	109783485	1195376	1195387	Intergenic	CELSR2	0	0	7_Enh	1	1	0	0	1	0	0
chr1	109791973	109792845	1195502	1195618	promoter-TSS	CELSR2	1	1	1_TssA	1	1	0	0	1	0	0
chr1	109825484	109826429	1196435	1196498	promoter-TSS	PSRC1	1	1	1_TssA	1	1	0	0	1	1	1
chr1	109935556	109935828	1197739	1197747	exon,intron	SORT1	0	0	5_TxWk	0	1	0	0	0	0	0
chr1	109939904	109941044	1197784	1197921	promoter-TSS	SORT1	1	1	1_TssA	1	1	1	0	1	0	0
chr1	109968463	109969884	1198203	1198286	promoter-TSS	PSMA5	1	1	1_TssA	1	1	0	0	1	0	0
chr1	110008848	110009925	1198636	1198745	exon	SYPL2	1	1	13_ReprPC	1	0	0	1	1	0	0
chr1	110025965	110027186	1198913	1199005	promoter-TSS	ATXN7L2	1	1	1_TssA	1	1	0	0	1	1	0
chr1	110036452	110037230	1199140	1199190	exon	CYB561D1	1	1	1_TssA	1	1	0	0	1	1	1
chr1	110052056	110052826	1199399	1199486	promoter-TSS	AMIGO1	1	1	1_TssA	1	1	0	0	1	0	0
chr1	110090549	110091956	1199920	1200006	promoter-TSS	GNAI3	1	1	1_TssA	1	1	0	0	1	0	0
chr1	110162246	110163856	1200600	1200674	promoter-TSS	AMPD2	1	1	1_TssA	1	1	1	0	1	0	0
chr1	110186044	110186288	1201072	1201088	Intergenic	GSTM4	0	1	14_ReprPCWk	0	0	0	0	1	1	1
chr1	110198347	110199045	1201257	1201301	promoter-TSS	GSTM4	1	1	2_TssAFlnk	1	1	0	0	1	1	0
chr1	110210439	110211024	1201432	1201467	exon,promoter-TSS	GSTM2	1	1	15_Quies	1	1	0	0	1	0	0
chr1	110230207	110230767	1201702	1201741	promoter-TSS	GSTM1	1	1	15_Quies	0	0	0	0	0	1	0
chr1	110282352	110282462	1202347	1202358	intron	GSTM3	0	1	11_BivFlnk	1	1	0	0	1	0	0
chr1	110282465	110283181	1202358	1202432	intron	GSTM3	1	1	10_TssBiv	1	1	0	0	1	0	0
chr1	110452948	110453147	1204263	1204273	exon	CSF1	1	1	1_TssA	1	1	0	0	1	0	0
chr1	110453160	110453939	1204273	1204360	exon	CSF1	1	1	1_TssA	1	1	0	0	1	0	0
chr1	110527030	110528132	1205078	1205176	exon	AHCYL1	1	1	1_TssA	1	1	1	0	1	1	1
chr1	110577114	110578153	1205581	1205661	intron	STRIP1	0	1	1_TssA	1	1	0	0	1	0	0
chr1	110692989	110693834	1207272	1207380	exon	SLC6A17	1	1	12_EnhBiv	1	0	1	1	1	0	0
chr1	110752541	110754245	1208133	1208334	exon,promoter-TSS	KCNC4	1	1	1_TssA	1	1	0	0	1	1	0
chr1	110880452	110882944	1209710	1209904	promoter-TSS	RBM15	1	1	1_TssA	1	1	0	0	1	1	1
chr1	110949829	110950904	1210632	1210711	exon,promoter-TSS	LAMTOR5	1	1	1_TssA	1	1	0	0	1	1	1
chr1	111067111	111067365	1212045	1212054	Intergenic	KCNA10	0	0	14_ReprPCWk	0	0	0	0	0	1	1
chr1	111097857	111098405	1212301	1212345	Intergenic	KCNA10	0	1	12_EnhBiv	1	0	0	0	1	1	1
chr1	111148963	111150262	1212768	1212903	promoter-TSS	KCNA2	0	1	13_ReprPC	1	0	0	1	1	0	0
chr1	111161960	111162311	1213031	1213051	intron	KCNA2	0	0	14_ReprPCWk	1	1	0	0	1	1	1
chr1	111217006	111217844	1213486	1213595	exon	KCNA3	1	1	13_ReprPC	1	1	0	1	1	1	0
chr1	111323491	111323743	1214310	1214320	Intergenic	CD53	0	0	14_ReprPCWk	0	0	0	0	1	1	1
chr1	111505882	111506135	1215450	1215471	intron	LRIF1	1	1	1_TssA	1	1	0	0	1	1	0
chr1	111506162	111506981	1215471	1215534	promoter-TSS	LRIF1	1	1	1_TssA	1	1	0	0	1	1	1
chr1	111681942	111683579	1216557	1216668	promoter-TSS	CEPT1	1	1	1_TssA	1	1	1	0	1	0	0
chr1	111746412	111747428	1217126	1217218	exon	DENND2D	1	1	12_EnhBiv	1	1	0	0	1	1	0
chr1	111888670	111889425	1218193	1218234	promoter-TSS	PIFO	1	1	1_TssA	1	1	0	0	1	1	1
chr1	111991149	111992707	1218982	1219070	promoter-TSS	WDR77	1	1	1_TssA	1	1	1	0	1	0	0
chr1	112050828	112051170	1219526	1219539	intron	ADORA3	0	0	2_TssAFlnk	1	1	0	0	1	1	1
chr1	112162120	112163483	1220570	1220668	intron,promoter-TSS	RAP1A	1	1	1_TssA	1	1	0	0	1	0	0
chr1	112281003	112283174	1221656	1221828	promoter-TSS	FAM212B	1	1	1_TssA	1	1	1	0	1	1	0
chr1	112297672	112299131	1221983	1222097	promoter-TSS	FAM212B	1	1	1_TssA	1	1	1	0	1	1	1
chr1	112531533	112531816	1224333	1224357	exon	KCND3	1	1	13_ReprPC	1	0	0	0	0	0	0
chr1	112531835	112534246	1224357	1224580	promoter-TSS	LOC643355	1	1	12_EnhBiv	1	1	0	0	1	1	1
chr1	112912357	112912560	1227223	1227233	Intergenic	CTTNBP2NL	0	0	15_Quies	0	0	0	0	1	1	1
chr1	112933562	112933917	1227404	1227418	Intergenic	CTTNBP2NL	0	0	1_TssA	1	1	0	0	1	1	1
chr1	112938395	112939651	1227469	1227533	intron	CTTNBP2NL	1	1	1_TssA	1	1	0	0	1	0	0
chr1	113008709	113009140	1228126	1228156	Intergenic	MIR4256	1	1	7_Enh	1	1	0	0	1	1	1
chr1	113044487	113044992	1228488	1228543	intron	WNT2B	0	1	10_TssBiv	1	1	1	0	1	1	1
chr1	113050530	113051675	1228609	1228701	promoter-TSS	WNT2B	0	1	10_TssBiv	1	0	1	0	1	0	0
chr1	113160876	113163279	1229716	1229832	promoter-TSS	CAPZA1	1	1	1_TssA	1	1	1	0	1	0	0
chr1	113216893	113218237	1230385	1230492	exon	MOV10	1	1	1_TssA	1	1	0	0	1	1	1
chr1	113249445	113250290	1230956	1231037	promoter-TSS	RHOC	1	1	1_TssA	1	1	0	0	1	1	1
chr1	113257009	113257360	1231132	1231157	intron,promoter-TSS	PPM1J	1	1	1_TssA	1	1	0	0	0	0	0
chr1	113257365	113259168	1231157	1231275	promoter-TSS	PPM1J	1	1	1_TssA	1	1	0	0	1	1	1
chr1	113261405	113261654	1231289	1231319	Intergenic	FAM19A3	0	1	5_TxWk	1	0	0	0	1	1	1
chr1	113392225	113392887	1233346	1233411	Intergenic	AKR7A2P1	0	1	12_EnhBiv	1	0	1	1	1	0	0
chr1	113397376	113397622	1233532	1233555	Intergenic	AKR7A2P1	0	0	15_Quies	1	0	0	0	0	0	0
chr1	113497870	113498172	1234899	1234918	exon,promoter-TSS	SLC16A1	1	1	1_TssA	1	1	0	0	1	0	0
chr1	113498174	113499416	1234918	1235035	promoter-TSS	SLC16A1	1	1	1_TssA	1	1	0	0	1	1	0
chr1	113615267	113616717	1236803	1236880	exon	LRIG2	1	1	1_TssA	1	1	0	0	1	1	1
chr1	113932492	113934258	1239647	1239818	promoter-TSS	MAGI3	1	1	1_TssA	1	1	0	0	1	1	0
chr1	114300698	114302603	1242322	1242438	exon	PHTF1	1	1	1_TssA	1	1	0	0	1	0	0
chr1	114353832	114355512	1242810	1242927	exon	RSBN1	1	1	1_TssA	1	1	0	0	1	1	1
chr1	114446805	114446913	1243730	1243736	intron	AP4B1	1	0	2_TssAFlnk	1	1	0	0	0	0	0
chr1	114446916	114448421	1243736	1243831	promoter-TSS	AP4B1	1	1	1_TssA	1	1	0	0	1	1	1
chr1	114471470	114473446	1244084	1244217	intron	HIPK1	1	1	1_TssA	1	1	0	0	1	1	1
chr1	114695047	114695930	1246162	1246258	promoter-TSS	SYT6	1	1	13_ReprPC	1	0	0	1	1	0	0
chr1	114695958	114696672	1246258	1246320	exon	SYT6	1	1	13_ReprPC	1	0	0	1	1	0	0
chr1	114888908	114889513	1247946	1247984	Intergenic	TRIM33	0	0	7_Enh	1	1	0	0	1	1	1
chr1	115052486	115054587	1249340	1249516	exon	TRIM33	1	1	1_TssA	1	1	0	0	1	0	0
chr1	115054676	115054881	1249516	1249527	promoter-TSS	TRIM33	1	0	1_TssA	1	1	0	0	0	0	0
chr1	115123890	115124516	1250194	1250229	promoter-TSS	BCAS2	1	0	1_TssA	1	1	0	0	1	0	1
chr1	115212203	115213392	1251046	1251137	promoter-TSS	DENND2C	1	1	1_TssA	1	1	0	0	1	1	0
chr1	115258925	115259690	1251533	1251571	TTS	CSDE1	1	0	1_TssA	1	1	0	0	1	0	0
chr1	115299542	115300878	1251911	1251980	intron	CSDE1	1	0	1_TssA	1	1	0	0	1	1	1
chr1	115322818	115323462	1252144	1252188	exon	SIKE1	1	1	1_TssA	1	1	0	0	1	1	0
chr1	115631752	115632642	1254174	1254257	promoter-TSS	TSPAN2	1	1	10_TssBiv	1	1	0	0	1	1	1
chr1	115681624	115681847	1254621	1254633	Intergenic	TSPAN2	0	0	5_TxWk	0	1	0	0	1	1	1
chr1	115880144	115881011	1256009	1256089	intron	NGF	1	1	13_ReprPC	1	1	1	1	1	0	0
chr1	116184404	116185657	1258161	1258297	promoter-TSS	VANGL1	1	1	1_TssA	1	0	0	0	1	1	0
chr1	116314387	116314764	1259535	1259543	Intergenic	CASQ2	0	0	7_Enh	0	1	0	0	1	1	1
chr1	116371155	116371516	1259900	1259940	Intergenic	NHLH2	0	1	5_TxWk	1	0	0	1	1	0	0
chr1	116380462	116381305	1260045	1260149	exon	NHLH2	0	1	13_ReprPC	1	0	1	1	0	0	0
chr1	116381320	116382268	1260149	1260232	exon,intron	NHLH2	0	1	13_ReprPC	1	0	1	1	1	0	0
chr1	116518489	116519537	1261306	1261402	promoter-TSS	SLC22A15	1	1	1_TssA	1	1	0	0	1	0	0
chr1	116681643	116682005	1262525	1262536	Intergenic	MAB21L3	0	0	7_Enh	0	0	0	0	1	1	1
chr1	116694665	116695027	1262687	1262726	Intergenic	MAB21L3	0	1	7_Enh	1	1	0	0	1	1	1
chr1	116710636	116711340	1262843	1262894	Intergenic	MAB21L3	0	1	7_Enh	1	1	0	0	1	1	1
chr1	116915292	116917127	1264346	1264518	promoter-TSS	ATP1A1	1	1	1_TssA	1	1	1	0	1	1	1
chr1	116960931	116961542	1264934	1264987	promoter-TSS	ATP1A1OS	1	1	1_TssA	1	1	0	0	1	0	0
chr1	117112873	117114070	1266246	1266353	intron	CD58	1	1	1_TssA	1	1	0	0	1	1	1
chr1	117209211	117209508	1267416	1267426	exon	IGSF3	1	0	2_TssAFlnk	1	0	0	0	0	0	0
chr1	117209524	117210576	1267426	1267532	intron	IGSF3	1	1	1_TssA	1	1	0	0	1	0	0
chr1	117210608	117210745	1267532	1267540	promoter-TSS	IGSF3	1	1	1_TssA	1	1	0	0	1	0	0
chr1	117420697	117421427	1269473	1269488	Intergenic	PTGFRN	0	0	7_Enh	1	1	0	0	1	1	0
chr1	117452404	117453452	1269794	1269920	intron	PTGFRN	1	1	1_TssA	1	1	0	0	1	0	0
chr1	117601860	117603595	1271302	1271399	promoter-TSS	TTF2	1	1	1_TssA	1	1	0	0	1	1	1
chr1	117663832	117664956	1271965	1272057	promoter-TSS	TRIM45	1	1	1_TssA	1	1	1	0	1	1	1
chr1	117908969	117910999	1274041	1274213	promoter-TSS	MAN1A2	1	1	1_TssA	1	1	0	0	1	1	0
chr1	118147959	118149425	1275821	1275940	intron	FAM46C	1	1	1_TssA	1	1	0	0	1	0	0
chr1	118149483	118149760	1275940	1275959	intron	FAM46C	1	1	11_BivFlnk	1	1	0	0	1	0	0
chr1	118149765	118150390	1275959	1275973	intron	FAM46C	0	0	14_ReprPCWk	1	1	0	0	1	0	0
chr1	118301183	118301766	1277212	1277232	Intergenic	FAM46C	0	0	2_TssAFlnk	1	0	0	0	1	1	1
chr1	118471582	118473225	1278109	1278214	promoter-TSS	GDAP2	1	1	1_TssA	1	1	0	0	1	1	0
chr1	119530116	119530622	1284341	1284396	intron	TBX15	0	1	13_ReprPC	1	1	0	1	1	0	0
chr1	119550171	119550620	1284950	1284983	Intergenic	TBX15	0	1	13_ReprPC	1	1	0	1	0	0	0
chr1	119550937	119551219	1285006	1285028	Intergenic	TBX15	0	1	12_EnhBiv	1	1	1	1	1	0	0
chr1	119682730	119683695	1285954	1286008	promoter-TSS	WARS2	1	1	1_TssA	1	1	0	0	1	1	0
chr1	119869897	119870362	1287495	1287523	Intergenic	HAO2	0	1	14_ReprPCWk	1	0	0	0	1	1	0
chr1	120174101	120174466	1289790	1289818	intron	ZNF697	0	0	7_Enh	1	1	1	0	1	0	1
chr1	120189749	120189929	1289917	1289926	intron	ZNF697	1	0	1_TssA	1	1	0	0	0	0	0
chr1	120189930	120191299	1289926	1290023	promoter-TSS	ZNF697	1	1	1_TssA	1	1	0	0	1	1	0
chr1	120254398	120255417	1290490	1290560	intron	PHGDH	1	1	1_TssA	1	1	0	0	1	0	0
chr1	120255436	120255670	1290560	1290572	intron	PHGDH	0	1	1_TssA	1	1	0	0	1	0	0
chr1	120286759	120287008	1290906	1290916	TTS	PHGDH	0	0	5_TxWk	0	0	0	0	1	1	1
chr1	121138296	121138736	1296571	1296632	Intergenic	EMBP1	0	1	10_TssBiv	1	0	0	0	0	0	0
chr1	121138749	121138963	1296632	1296648	Intergenic	EMBP1	0	1	10_TssBiv	1	0	0	0	0	0	0
chr1	121260880	121261690	1297422	1297499	promoter-TSS	EMBP1	1	1	1_TssA	1	0	0	1	0	0	0
chr1	143912301	143916247	1308549	1308825	promoter-TSS	FAM72D	1	1	5_TxWk	1	0	0	0	1	0	0
chr1	144519573	144521730	1312739	1312898	intron	LOC728875	1	1	1_TssA	1	1	0	0	0	0	0
chr1	144533708	144534091	1313013	1313038	Intergenic	LOC728875	0	1	10_TssBiv	1	1	0	0	1	0	0
chr1	144593335	144594361	1313736	1313828	Intergenic	PFN1P2	0	1	1_TssA	1	1	0	0	1	0	0
chr1	145039362	145040180	1316517	1316573	exon	PDE4DIP	0	1	2_TssAFlnk	1	0	0	0	1	0	0
chr1	145096236	145097011	1317153	1317193	intron	SEC22B	1	1	1_TssA	1	1	0	0	1	0	1
chr1	145138959	145140034	1317459	1317530	Intergenic	SEC22B	0	1	1_TssA	0	0	0	0	1	0	0
chr1	145208573	145210375	1318101	1318246	intron	NOTCH2NL	1	1	1_TssA	1	1	0	0	1	0	0
chr1	145382683	145383153	1319563	1319588	Intergenic	HFE2	0	1	1_TssA	1	1	0	0	1	0	0
chr1	145395464	145396463	1319860	1319906	Intergenic	HFE2	0	0	1_TssA	1	1	0	0	1	0	1
chr1	145396514	145397996	1319906	1319977	Intergenic	HFE2	0	0	1_TssA	1	1	0	0	1	0	0
chr1	145399183	145399522	1320005	1320024	Intergenic	HFE2	0	0	15_Quies	1	1	0	0	1	0	0
chr1	145437685	145437953	1320569	1320578	intron	TXNIP	1	0	2_TssAFlnk	1	1	0	0	1	0	1
chr1	145438031	145439414	1320578	1320628	intron	TXNIP	1	0	1_TssA	1	1	0	0	1	0	1
chr1	145469815	145470720	1320972	1321014	intron	POLR3GL	1	1	1_TssA	1	1	1	0	1	0	0
chr1	145472384	145473629	1321037	1321115	exon	ANKRD34A	0	1	2_TssAFlnk	1	1	1	0	0	0	0
chr1	145473631	145474697	1321115	1321192	exon	ANKRD34A	0	1	13_ReprPC	1	1	1	0	1	0	0
chr1	145476869	145477616	1321201	1321260	exon	ANKRD34A	1	1	1_TssA	1	1	0	0	1	0	0
chr1	145507009	145508231	1321646	1321703	promoter-TSS	RBM8A	1	1	1_TssA	1	1	0	0	1	1	1
chr1	145515443	145516864	1321792	1321870	promoter-TSS	PEX11B	1	1	1_TssA	1	1	1	0	1	0	1
chr1	145548647	145549426	1322240	1322286	intron	ANKRD35	1	0	1_TssA	1	1	0	0	1	0	0
chr1	145574876	145576699	1322647	1322769	promoter-TSS	PIAS3	1	1	1_TssA	1	1	1	0	1	0	1
chr1	145589054	145589664	1322918	1322962	promoter-TSS	NUDT17	1	1	7_Enh	1	1	0	0	1	1	1
chr1	145610245	145612155	1323207	1323321	promoter-TSS	POLR3C	1	1	1_TssA	1	1	1	0	1	0	0
chr1	145713560	145713839	1324445	1324466	intron	CD160	0	0	5_TxWk	1	0	0	0	1	1	1
chr1	145826229	145827355	1325532	1325607	intron	GPR89A	1	1	1_TssA	1	1	0	0	1	0	0
chr1	146555865	146556676	1331945	1331997	Intergenic	LOC728989	0	1	1_TssA	1	1	0	0	1	0	0
chr1	146556737	146556888	1331997	1332007	Intergenic	LOC728989	0	0	1_TssA	1	1	0	0	1	0	0
chr1	146643061	146644709	1332547	1332657	Intergenic	PDIA3P	1	1	1_TssA	1	1	0	0	1	1	1
chr1	146696695	146697662	1333112	1333147	promoter-TSS	FMO5	1	0	1_TssA	1	1	0	0	1	1	1
chr1	146714019	146715515	1333330	1333446	intron	CHD1L	1	1	1_TssA	1	1	0	0	1	1	1
chr1	147070736	147072473	1336141	1336285	intron	BCL9	0	1	1_TssA	1	1	0	0	1	1	0
chr1	147141672	147142918	1336914	1337000	exon	ACP6	1	1	1_TssA	1	1	0	0	1	0	1
chr1	147400224	147401350	1338929	1339005	intron	GPR89B	1	1	1_TssA	1	1	0	0	1	0	0
chr1	147532617	147533355	1340700	1340751	Intergenic	PDZK1P1	0	1	15_Quies	1	0	0	0	0	0	0
chr1	147735305	147736360	1343032	1343086	Intergenic	MIR5087	0	1	1_TssA	1	1	0	0	1	0	0
chr1	147736375	147736504	1343086	1343096	Intergenic	MIR5087	0	0	1_TssA	1	1	0	0	1	0	0
chr1	147806394	147807482	1344088	1344135	promoter-TSS	MIR5087	1	1	1_TssA	1	1	0	0	1	0	0
chr1	147993606	147994724	1345983	1346040	Intergenic	NBPF14	0	1	15_Quies	0	0	0	0	0	0	0
chr1	147999849	148000886	1346181	1346252	Intergenic	NBPF14	0	1	1_TssA	0	0	0	0	0	1	0
chr1	148176044	148177028	1346477	1346551	Intergenic	PPIAL4F	0	1	1_TssA	0	0	0	0	0	0	0
chr1	148193172	148193464	1346671	1346711	Intergenic	PPIAL4F	0	0	13_ReprPC	0	0	0	0	1	0	0
chr1	148240988	148242181	1347052	1347116	Intergenic	PPIAL4F	0	1	15_Quies	0	0	0	0	0	1	0
chr1	148247374	148248141	1347265	1347320	Intergenic	PPIAL4F	0	1	1_TssA	1	0	0	0	0	1	0
chr1	148555641	148556988	1348832	1348938	Intergenic	NBPF15	0	1	1_TssA	1	0	0	0	1	0	0
chr1	148598314	148599129	1349341	1349404	Intergenic	NBPF15	0	1	5_TxWk	1	1	0	0	0	0	1
chr1	148604360	148605542	1349557	1349620	Intergenic	PPIAL4E	0	1	5_TxWk	1	1	0	0	1	0	0
chr1	149215356	149215691	1355151	1355166	Intergenic	LOC388692	0	0	13_ReprPC	1	0	0	0	1	0	0
chr1	149223377	149223682	1355257	1355278	Intergenic	LOC388692	0	0	2_TssAFlnk	0	0	0	0	1	0	0
chr1	149223770	149224740	1355278	1355330	Intergenic	LOC388692	0	1	5_TxWk	0	0	0	0	1	1	0
chr1	149230718	149231391	1355393	1355435	Intergenic	LOC388692	0	1	10_TssBiv	1	1	0	0	0	0	0
chr1	149379180	149380025	1357015	1357099	Intergenic	FCGR1C	0	1	15_Quies	1	0	0	0	1	1	0
chr1	149398698	149399159	1357267	1357305	Intergenic	FCGR1C	0	1	1_TssA	1	0	0	0	1	0	0
chr1	149399318	149400577	1357315	1357388	Intergenic	FCGR1C	0	1	5_TxWk	1	0	0	0	1	0	0
chr1	149764110	149764955	1360693	1360777	intron	HIST2H2BF	0	1	1_TssA	1	1	0	0	1	1	1
chr1	149783228	149785230	1360915	1361041	intron	HIST2H2BF	1	1	5_TxWk	1	1	0	0	1	0	0
chr1	149811947	149815398	1361593	1361877	promoter-TSS	HIST2H3A	1	1	15_Quies	1	1	0	0	1	0	0
chr1	149856623	149860418	1362787	1362994	exon	HIST2H2BE	1	1	1_TssA	1	1	0	0	1	1	1
chr1	149871045	149871606	1363126	1363171	exon	SV2A	1	1	1_TssA	1	1	0	0	1	0	0
chr1	149899140	149900297	1363588	1363644	promoter-TSS	SF3B4	1	1	1_TssA	1	1	1	0	1	1	0
chr1	149908313	149908958	1363747	1363764	intron	MTMR11	1	0	1_TssA	1	1	0	0	0	0	0
chr1	149981498	149982960	1364505	1364594	Intergenic,intron	OTUD7B	1	1	1_TssA	1	1	0	0	1	1	1
chr1	150038841	150040161	1365102	1365167	exon	VPS45	1	1	1_TssA	1	1	1	0	1	1	1
chr1	150121570	150122935	1365908	1366085	exon	PLEKHO1	1	1	1_TssA	1	1	0	0	1	0	0
chr1	150185776	150186333	1367007	1367037	Intergenic	ANP32E	0	1	7_Enh	1	1	0	0	1	1	0
chr1	150206137	150206560	1367326	1367337	promoter-TSS	ANP32E	0	0	7_Enh	1	1	0	0	0	0	0
chr1	150206603	150209195	1367337	1367489	Intergenic,promoter-TSS	ANP32E	1	1	1_TssA	1	1	0	0	1	1	1
chr1	150228267	150228656	1367806	1367816	Intergenic,intron	CA14	0	0	7_Enh	1	1	0	0	1	1	1
chr1	150240631	150241782	1367941	1368013	TTS	CA14	1	1	1_TssA	1	1	1	0	1	0	0
chr1	150253791	150254954	1368158	1368219	promoter-TSS	C1orf51	1	1	1_TssA	1	1	1	0	1	1	1
chr1	150254973	150255156	1368219	1368230	promoter-TSS	C1orf51	1	0	1_TssA	1	1	0	0	1	0	0
chr1	150255213	150255361	1368230	1368240	promoter-TSS	C1orf51	1	0	1_TssA	1	1	0	0	1	0	0
chr1	150266097	150266732	1368401	1368441	Intergenic	MRPS21	1	1	1_TssA	1	1	0	0	1	0	1
chr1	150293568	150294677	1368991	1369053	intron	PRPF3	1	1	1_TssA	1	1	0	0	1	0	0
chr1	150335993	150338682	1369731	1369852	intron	RPRD2	1	1	1_TssA	1	1	0	0	1	1	0
chr1	150459535	150460371	1371510	1371545	exon	TARS2	1	0	1_TssA	1	1	0	0	1	0	1
chr1	150487589	150487696	1372003	1372011	promoter-TSS	LINC00568	1	0	1_TssA	1	1	0	0	1	0	0
chr1	150487740	150488549	1372011	1372069	promoter-TSS	LINC00568	1	1	1_TssA	1	1	0	0	1	0	1
chr1	150521116	150522026	1372647	1372744	promoter-TSS	ADAMTSL4	1	1	10_TssBiv	1	1	0	0	1	1	0
chr1	150533429	150535048	1373046	1373113	TTS	ADAMTSL4	0	1	1_TssA	1	1	1	0	1	1	1
chr1	150550289	150552538	1373291	1373445	exon	MCL1	1	1	1_TssA	1	1	0	0	1	1	1
chr1	150601179	150602611	1374181	1374253	promoter-TSS	ENSA	1	1	1_TssA	1	1	0	0	1	0	0
chr1	150669187	150670126	1375034	1375055	promoter-TSS	GOLPH3L	1	0	1_TssA	1	1	0	0	1	0	1
chr1	150848304	150849514	1377165	1377242	intron	ARNT	1	1	1_TssA	1	1	0	0	1	0	0
chr1	150898471	150899357	1378013	1378058	promoter-TSS	SETDB1	1	1	1_TssA	1	1	0	0	1	1	0
chr1	150946250	150947673	1378700	1378847	intron	CERS2	1	1	1_TssA	1	1	0	0	1	0	0
chr1	150978834	150979519	1379360	1379378	promoter-TSS	FAM63A	0	0	1_TssA	1	1	0	0	1	1	1
chr1	150980736	150981653	1379397	1379466	promoter-TSS	FAM63A	1	1	1_TssA	1	1	0	0	1	0	0
chr1	151020048	151021099	1380060	1380138	TTS	BNIPL	1	1	1_TssA	1	1	0	0	1	1	1
chr1	151031265	151032804	1380233	1380307	promoter-TSS	CDC42SE1	1	1	1_TssA	1	1	0	0	1	1	1
chr1	151042743	151043905	1380461	1380526	exon	GABPB2	1	1	1_TssA	1	1	0	0	1	1	1
chr1	151103706	151104085	1381514	1381550	TTS	SEMA6C	0	1	13_ReprPC	1	1	0	0	1	0	0
chr1	151104353	151104433	1381557	1381565	exon	SEMA6C	0	1	13_ReprPC	1	1	0	0	1	0	0
chr1	151104466	151104605	1381565	1381577	exon	SEMA6C	0	1	13_ReprPC	1	1	0	0	1	0	0
chr1	151118272	151118417	1381927	1381938	intron	SEMA6C	1	1	13_ReprPC	1	1	0	0	1	0	0
chr1	151118447	151118640	1381938	1381952	intron,promoter-TSS	SEMA6C	1	1	12_EnhBiv	1	1	0	0	1	0	0
chr1	151118654	151119589	1381952	1382032	promoter-TSS	SEMA6C	1	1	1_TssA	1	1	0	0	1	0	0
chr1	151137723	151138195	1382294	1382310	promoter-TSS	SCNM1	1	0	1_TssA	1	1	0	0	1	0	0
chr1	151138249	151139202	1382310	1382361	promoter-TSS	LYSMD1	1	0	1_TssA	1	1	1	0	1	0	1
chr1	151162070	151162865	1382713	1382756	intron	VPS72	1	0	1_TssA	1	1	0	0	1	1	1
chr1	151170586	151172132	1382955	1383044	exon,promoter-TSS	PIP5K1A	1	1	1_TssA	1	1	0	0	1	0	0
chr1	151226985	151227909	1383908	1383949	intron	PSMD4	1	0	1_TssA	1	1	0	0	1	0	0
chr1	151253659	151255712	1384409	1384566	promoter-TSS	ZNF687	1	1	1_TssA	1	1	0	0	1	1	1
chr1	151299403	151300582	1385233	1385296	exon	PI4KB	1	1	1_TssA	1	1	0	0	1	0	0
chr1	151300621	151300827	1385296	1385310	promoter-TSS	PI4KB	1	1	1_TssA	1	1	0	0	1	0	0
chr1	151319263	151320134	1385550	1385594	promoter-TSS	RFX5	1	1	1_TssA	1	1	0	0	1	0	0
chr1	151371609	151372653	1386264	1386339	promoter-TSS	PSMB4	1	1	1_TssA	1	1	0	0	1	1	1
chr1	151430398	151432059	1386988	1387160	intron	POGZ	1	1	1_TssA	1	1	0	0	1	0	0
chr1	151445791	151446142	1387327	1387358	Intergenic	POGZ	0	1	15_Quies	1	1	0	0	1	0	0
chr1	151483367	151484650	1387841	1387937	intron	CGN	1	1	1_TssA	1	1	0	0	1	0	1
chr1	151512592	151513437	1388304	1388372	intron	TUFT1	1	1	1_TssA	1	1	0	0	1	0	1
chr1	151513456	151513675	1388372	1388382	intron	TUFT1	1	0	1_TssA	1	1	0	0	0	0	1
chr1	151566506	151566854	1388931	1388943	Intergenic	SNX27	0	0	5_TxWk	0	0	0	0	1	1	1
chr1	151584257	151585525	1389272	1389390	exon	SNX27	1	1	1_TssA	1	1	0	0	1	0	0
chr1	151735400	151736281	1391099	1391168	exon	MRPL9	1	1	1_TssA	1	1	0	0	1	0	0
chr1	151762465	151763965	1391478	1391581	promoter-TSS	TDRKH	1	1	1_TssA	1	1	0	0	1	1	1
chr1	151763981	151764229	1391581	1391593	Intergenic	TDRKH	1	1	2_TssAFlnk	1	1	0	0	0	0	0
chr1	151812033	151812550	1392342	1392378	intron	C2CD4D	1	1	7_Enh	1	1	0	0	1	0	1
chr1	151881627	151882371	1393051	1393116	exon	THEM4	1	1	1_TssA	1	1	0	0	1	1	0
chr1	151964612	151964906	1393867	1393877	intron	S100A10	0	0	1_TssA	1	1	0	0	1	0	0
chr1	151965434	151965818	1393889	1393909	exon,intron	S100A10	1	1	1_TssA	1	1	0	0	1	0	0
chr1	151965836	151966809	1393909	1393999	exon	S100A10	1	1	1_TssA	1	1	0	0	1	0	0
chr1	152008132	152008310	1394374	1394382	intron	S100A11	0	0	1_TssA	1	1	0	0	0	0	0
chr1	152008497	152009642	1394386	1394443	intron	S100A11	1	1	1_TssA	1	1	0	0	1	0	0
chr1	152020284	152020878	1394568	1394581	Intergenic	S100A11	0	0	1_TssA	1	1	0	0	1	1	1
chr1	152025054	152025391	1394618	1394627	Intergenic	S100A11	0	0	14_ReprPCWk	0	0	0	0	0	1	1
chr1	152082826	152083339	1395191	1395225	exon	TCHH	0	1	10_TssBiv	1	0	0	1	0	0	0
chr1	152083351	152084948	1395225	1395373	exon	TCHH	0	1	12_EnhBiv	1	0	1	1	0	0	0
chr1	152084995	152085356	1395373	1395397	exon	TCHH	0	1	11_BivFlnk	1	0	1	1	0	0	0
chr1	152161732	152161852	1395846	1395862	Intergenic	RPTN	0	1	14_ReprPCWk	1	1	0	0	1	0	0
chr1	152487758	152488314	1398369	1398415	exon	CRCT1	1	1	5_TxWk	1	0	0	1	1	0	0
chr1	153233797	153234382	1402988	1403059	exon	LOR	0	0	10_TssBiv	1	0	0	1	1	0	0
chr1	153395084	153395151	1404539	1404544	exon	S100A7A	0	0	14_ReprPCWk	0	0	0	0	1	0	0
chr1	153508338	153509088	1405705	1405753	promoter-TSS	S100A6	1	1	7_Enh	1	1	0	0	1	0	0
chr1	153541043	153541393	1406220	1406236	Intergenic	S100A2	0	0	7_Enh	1	1	0	0	1	1	1
chr1	153581369	153581828	1406878	1406890	intron	S100A16	0	0	1_TssA	1	1	0	0	1	0	0
chr1	153584746	153585735	1406927	1406947	intron,promoter-TSS	S100A16	1	0	1_TssA	1	1	0	0	1	0	0
chr1	153599384	153599672	1407118	1407127	promoter-TSS	S100A13	0	0	1_TssA	1	1	0	0	1	0	0
chr1	153599684	153600203	1407127	1407148	promoter-TSS	S100A13	1	0	1_TssA	1	1	0	0	1	1	1
chr1	153606312	153607228	1407244	1407309	promoter-TSS	S100A13	1	1	1_TssA	1	1	0	0	1	0	1
chr1	153630934	153631889	1407659	1407714	intron	SNAPIN	1	1	1_TssA	1	1	0	0	1	0	0
chr1	153642801	153644583	1407854	1407930	promoter-TSS	ILF2	1	1	1_TssA	1	1	0	0	1	1	0
chr1	153650171	153650559	1408030	1408042	promoter-TSS	NPR1	1	0	14_ReprPCWk	1	1	1	0	1	1	1
chr1	153650754	153652056	1408044	1408171	exon	NPR1	1	1	12_EnhBiv	1	1	1	1	1	1	0
chr1	153652057	153652254	1408171	1408193	exon	NPR1	1	1	12_EnhBiv	1	1	0	1	1	1	0
chr1	153699941	153701529	1409071	1409139	Intergenic	INTS3	1	1	1_TssA	1	1	1	0	1	1	0
chr1	153747338	153747666	1409720	1409732	intron	SLC27A3	1	1	7_Enh	1	1	0	0	1	0	0
chr1	153747686	153748846	1409732	1409839	intron	SLC27A3	1	1	1_TssA	1	1	1	0	1	0	0
chr1	153755755	153756485	1409991	1410052	Intergenic	SLC27A3	0	1	1_TssA	1	1	0	0	1	0	1
chr1	153853406	153853935	1411360	1411367	intron	GATAD2B	0	0	7_Enh	0	1	0	0	1	0	0
chr1	153894325	153896365	1411946	1412095	exon	GATAD2B	1	1	1_TssA	1	1	0	0	1	1	0
chr1	153918051	153919404	1412494	1412620	intron	DENND4B	1	1	1_TssA	1	1	0	0	1	1	1
chr1	153930157	153931567	1412738	1412831	TTS	SLC39A1	1	1	1_TssA	1	1	0	0	1	1	0
chr1	153935432	153936687	1412874	1412942	promoter-TSS	SLC39A1	0	1	1_TssA	1	1	0	0	1	0	1
chr1	153936704	153936840	1412942	1412953	promoter-TSS	SLC39A1	0	0	1_TssA	1	1	0	0	1	0	0
chr1	153939055	153940848	1413018	1413095	promoter-TSS	CREB3L4	1	1	1_TssA	1	1	1	0	1	1	1
chr1	153940894	153941286	1413095	1413109	promoter-TSS	SLC39A1	1	0	2_TssAFlnk	1	1	1	0	0	1	0
chr1	153949326	153950579	1413217	1413308	exon	JTB	1	1	1_TssA	1	1	0	0	1	0	0
chr1	153958259	153958998	1413415	1413446	promoter-TSS	RAB13	1	0	1_TssA	1	1	0	0	1	0	0
chr1	153959083	153959721	1413446	1413461	promoter-TSS	RAB13	1	0	7_Enh	1	1	0	0	1	1	1
chr1	153963030	153963776	1413604	1413643	intron	RPS27	1	1	1_TssA	1	1	0	0	1	0	0
chr1	154154584	154156208	1415925	1416005	intron	TPM3	0	1	1_TssA	1	1	0	0	1	0	1
chr1	154192509	154194585	1416505	1416642	promoter-TSS	C1orf43	1	1	1_TssA	1	1	1	0	1	0	1
chr1	154244599	154245696	1417166	1417220	exon	HAX1	1	1	1_TssA	1	1	0	0	1	1	1
chr1	154297174	154298544	1417944	1418054	promoter-TSS	ATP8B2	1	1	1_TssA	1	1	0	0	1	1	1
chr1	154298671	154299180	1418054	1418064	intron	ATP8B2	1	0	12_EnhBiv	1	1	1	0	0	1	1
chr1	154300800	154301469	1418074	1418143	intron	ATP8B2	0	1	7_Enh	1	1	1	0	1	0	0
chr1	154325036	154325898	1418550	1418596	Intergenic	ATP8B2	0	0	7_Enh	1	1	0	0	1	1	0
chr1	154377532	154378557	1419386	1419471	exon	IL6R	1	1	1_TssA	1	1	0	0	1	1	1
chr1	154378564	154378986	1419471	1419490	intron	IL6R	1	0	1_TssA	1	1	0	0	1	0	1
chr1	154392070	154392267	1419662	1419671	intron	IL6R	0	0	7_Enh	0	1	1	0	1	0	0
chr1	154406911	154407131	1419915	1419925	exon	IL6R	0	0	7_Enh	1	1	0	0	1	0	0
chr1	154474034	154474246	1420903	1420921	promoter-TSS	TDRD10	1	1	13_ReprPC	1	1	0	0	1	0	0
chr1	154474248	154474801	1420921	1420992	promoter-TSS	SHE	1	1	13_ReprPC	1	1	0	0	1	0	0
chr1	154530284	154532312	1421877	1422018	intron,promoter-TSS	UBE2Q1	1	1	1_TssA	1	1	0	0	1	1	1
chr1	154540125	154540643	1422135	1422180	exon	CHRNB2	1	1	12_EnhBiv	1	0	0	0	1	0	0
chr1	154579961	154581364	1422777	1422875	intron,promoter-TSS	ADAR	0	1	1_TssA	1	1	0	0	1	1	0
chr1	154599652	154600591	1423071	1423144	intron	ADAR	1	1	1_TssA	1	1	0	0	1	0	0
chr1	154732916	154733278	1424702	1424740	intron	KCNN3	0	1	12_EnhBiv	1	0	0	0	1	1	1
chr1	154733281	154733422	1424740	1424758	intron	KCNN3	0	1	12_EnhBiv	1	0	0	0	1	0	0
chr1	154785789	154785956	1425433	1425443	intron	KCNN3	0	0	7_Enh	1	0	0	0	1	0	0
chr1	154851044	154851316	1426456	1426467	Intergenic	KCNN3	0	0	14_ReprPCWk	0	0	0	0	1	1	1
chr1	154908704	154908755	1427155	1427161	intron	PMVK	1	0	1_TssA	1	1	0	0	0	0	0
chr1	154908963	154910136	1427164	1427251	promoter-TSS	PMVK	1	1	1_TssA	1	1	0	0	1	1	1
chr1	154928131	154928963	1427467	1427486	promoter-TSS	PBXIP1	1	0	2_TssAFlnk	1	1	1	0	1	1	0
chr1	154933595	154935045	1427560	1427677	promoter-TSS	PYGO2	1	1	1_TssA	1	1	1	0	1	1	0
chr1	154945982	154948580	1427854	1427985	intron,promoter-TSS	SHC1	1	1	1_TssA	1	1	1	0	1	1	1
chr1	154955250	154956389	1428097	1428134	exon	FLAD1	1	0	1_TssA	1	1	1	0	1	0	0
chr1	154971607	154972132	1428407	1428449	Intergenic	ZBTB7B	0	1	7_Enh	1	1	1	0	0	1	1
chr1	154972169	154972700	1428451	1428479	Intergenic	ZBTB7B	0	1	7_Enh	1	1	1	0	0	0	0
chr1	154972715	154975754	1428479	1428634	Intergenic	ZBTB7B	1	1	1_TssA	1	1	0	0	1	1	1
chr1	154975803	154976765	1428635	1428699	intron	ZBTB7B	1	1	1_TssA	1	1	1	0	0	0	0
chr1	154989780	154990337	1428903	1428946	TTS	DCST2	0	1	7_Enh	1	1	1	0	1	1	1
chr1	155022989	155024848	1429471	1429632	promoter-TSS	LOC100505666	1	1	1_TssA	1	1	0	0	1	1	1
chr1	155035979	155036822	1429867	1429937	promoter-TSS	LOC100505666	1	1	1_TssA	1	1	0	0	1	0	0
chr1	155051156	155053713	1430196	1430404	intron	EFNA3	1	1	12_EnhBiv	1	1	1	0	1	0	0
chr1	155053778	155053852	1430404	1430410	intron	EFNA3	0	1	12_EnhBiv	1	0	1	0	0	0	0
chr1	155054160	155054895	1430417	1430483	intron	EFNA3	0	1	13_ReprPC	1	1	1	1	0	0	0
chr1	155054945	155055402	1430486	1430513	intron	EFNA3	0	1	13_ReprPC	1	1	1	1	0	0	0
chr1	155057125	155058444	1430543	1430641	exon	EFNA3	0	1	1_TssA	1	1	1	0	1	1	1
chr1	155058534	155058845	1430642	1430659	intron	EFNA3	0	0	7_Enh	1	1	0	0	0	1	1
chr1	155063953	155064207	1430733	1430749	Intergenic	EFNA3	0	0	7_Enh	0	0	0	0	1	1	1
chr1	155098531	155098653	1431300	1431314	Intergenic	EFNA1	0	1	7_Enh	1	1	1	0	0	0	0
chr1	155098658	155098859	1431314	1431332	Intergenic	EFNA1	0	1	7_Enh	1	1	1	0	1	0	0
chr1	155098878	155099232	1431332	1431357	Intergenic,promoter-TSS	EFNA1	0	1	7_Enh	1	1	0	0	1	0	0
chr1	155099250	155100650	1431357	1431464	promoter-TSS	EFNA1	1	1	1_TssA	1	1	0	0	1	1	0
chr1	155100662	155101633	1431464	1431477	intron	EFNA1	1	0	1_TssA	1	1	0	0	0	0	0
chr1	155107718	155109047	1431578	1431668	exon	SLC50A1	1	1	1_TssA	1	1	0	0	1	0	1
chr1	155109075	155109214	1431668	1431681	exon,intron	SLC50A1	1	0	1_TssA	1	1	0	0	0	0	0
chr1	155112310	155113215	1431726	1431780	exon	DPM3	1	1	1_TssA	1	1	0	0	1	0	0
chr1	155139805	155140575	1432214	1432238	Intergenic	KRTCAP2	0	0	15_Quies	1	1	0	0	1	1	1
chr1	155145138	155146146	1432282	1432345	promoter-TSS	TRIM46	1	1	1_TssA	1	1	0	0	1	1	1
chr1	155146205	155147209	1432345	1432395	promoter-TSS	TRIM46	1	1	1_TssA	1	0	0	0	0	0	0
chr1	155162891	155163814	1432818	1432863	promoter-TSS	MUC1	1	1	5_TxWk	1	1	0	0	1	1	1
chr1	155163817	155164148	1432863	1432883	promoter-TSS	MIR92B	1	1	7_Enh	1	1	0	0	1	0	0
chr1	155164200	155165088	1432883	1432977	promoter-TSS	MIR92B	1	1	1_TssA	1	1	0	0	1	0	0
chr1	155178215	155179324	1433206	1433284	promoter-TSS	THBS3	1	1	1_TssA	1	1	1	0	1	0	0
chr1	155213886	155214178	1433861	1433882	intron	GBA	1	0	1_TssA	1	1	0	0	1	1	0
chr1	155214241	155215006	1433882	1433934	TTS,intron	FAM189B,GBA	1	0	2_TssAFlnk	1	1	0	0	1	1	1
chr1	155224812	155225423	1434156	1434213	promoter-TSS	FAM189B	1	1	1_TssA	1	1	1	0	1	0	0
chr1	155231452	155232382	1434321	1434376	promoter-TSS	FAM189B	1	1	1_TssA	1	1	1	0	1	0	0
chr1	155242437	155243753	1434558	1434647	intron,promoter-TSS	CLK2	1	1	1_TssA	1	1	0	0	1	1	0
chr1	155246992	155248350	1434720	1434815	intron	HCN3	1	1	1_TssA	1	1	1	0	1	1	0
chr1	155278104	155279418	1435442	1435502	promoter-TSS	FDPS	1	1	1_TssA	1	1	1	0	1	0	1
chr1	155292341	155292605	1435742	1435757	exon	RUSC1	0	1	7_Enh	1	1	1	0	0	0	0
chr1	155292608	155294646	1435757	1435914	promoter-TSS	RUSC1	1	1	1_TssA	1	1	0	0	1	1	1
chr1	155294655	155294943	1435914	1435935	intron,promoter-TSS	RUSC1	1	1	1_TssA	1	1	0	0	1	0	0
chr1	155294948	155295172	1435935	1435947	intron	RUSC1	0	1	1_TssA	1	1	0	0	0	1	1
chr1	155531367	155533824	1438946	1439116	promoter-TSS	ASH1L	1	1	1_TssA	1	1	0	0	1	0	1
chr1	155533907	155534114	1439116	1439125	TTS,promoter-TSS	ASH1L,ASH1L-AS1	0	0	1_TssA	1	1	0	0	0	0	0
chr1	155579520	155580642	1440006	1440088	exon	MSTO1	1	1	5_TxWk	1	1	0	0	1	0	0
chr1	155657285	155659248	1441037	1441188	promoter-TSS	DAP3	1	1	1_TssA	1	1	0	0	1	0	1
chr1	155715037	155716109	1442086	1442169	promoter-TSS	MSTO2P	1	1	5_TxWk	1	1	1	0	1	1	0
chr1	155826634	155827259	1443669	1443704	promoter-TSS	GON4L	1	0	1_TssA	1	1	0	0	1	0	0
chr1	155829014	155829599	1443746	1443780	exon,promoter-TSS	SYT11	1	1	14_ReprPCWk	1	1	0	0	1	0	0
chr1	155880494	155881570	1444540	1444585	promoter-TSS	RIT1	1	0	1_TssA	1	1	0	0	1	1	1
chr1	155903583	155904703	1444867	1444926	promoter-TSS	KIAA0907	1	1	1_TssA	1	1	0	0	1	1	1
chr1	155947525	155948672	1445631	1445732	promoter-TSS	ARHGEF2	1	1	1_TssA	1	1	0	0	1	1	0
chr1	155973173	155973509	1446095	1446104	Intergenic	SSR2	0	0	5_TxWk	0	1	0	0	0	0	0
chr1	155990108	155990955	1446353	1446400	intron	SSR2	1	1	1_TssA	1	1	0	0	1	1	0
chr1	156022781	156025272	1446894	1447069	promoter-TSS	LAMTOR2	1	1	1_TssA	1	1	0	0	1	1	1
chr1	156051490	156053015	1447536	1447649	promoter-TSS	LMNA,MEX3A	1	1	1_TssA	1	1	0	0	1	0	0
chr1	156060213	156060808	1447749	1447759	intron	LMNA	0	0	7_Enh	0	1	1	0	1	1	1
chr1	156075781	156075921	1447967	1447978	intron	LMNA	0	0	7_Enh	1	1	1	0	1	0	0
chr1	156075971	156076588	1447978	1448006	intron	LMNA	0	0	7_Enh	1	1	1	0	1	0	0
chr1	156084320	156085426	1448078	1448164	exon	LMNA	0	1	1_TssA	1	1	0	0	1	0	0
chr1	156085453	156086087	1448164	1448179	intron	LMNA	0	0	1_TssA	1	1	0	0	1	0	0
chr1	156088001	156088302	1448207	1448215	intron	LMNA	0	0	2_TssAFlnk	1	1	0	0	0	0	1
chr1	156092302	156092815	1448259	1448273	intron	LMNA	0	0	7_Enh	1	1	1	0	0	0	0
chr1	156163342	156163473	1449417	1449430	promoter-TSS	SLC25A44	1	0	1_TssA	1	1	0	0	1	0	0
chr1	156163479	156164225	1449430	1449478	exon	SLC25A44	1	1	1_TssA	1	1	0	0	1	1	1
chr1	156182359	156183570	1449710	1449788	TTS	SLC25A44	1	1	1_TssA	1	1	0	0	1	0	0
chr1	156251621	156253306	1450901	1450977	promoter-TSS	TMEM79	1	0	1_TssA	1	1	1	0	1	0	0
chr1	156265159	156265750	1451192	1451211	promoter-TSS	C1orf85	1	0	1_TssA	1	1	0	0	1	0	0
chr1	156307406	156308729	1451944	1452015	exon	CCT3	1	1	1_TssA	1	1	0	0	1	0	0
chr1	156326705	156327160	1452241	1452261	Intergenic	RHBG	0	0	7_Enh	0	0	0	0	1	1	1
chr1	156338862	156339251	1452401	1452437	promoter-TSS	RHBG	1	1	1_TssA	1	0	0	0	1	0	0
chr1	156358135	156358473	1452710	1452757	Intergenic	RHBG	0	1	13_ReprPC	1	0	0	1	1	0	0
chr1	156390590	156391350	1453305	1453365	promoter-TSS	MIR9-1	1	1	12_EnhBiv	1	0	1	1	1	0	0
chr1	156391378	156391803	1453366	1453402	intron	C1orf61	0	1	13_ReprPC	1	1	0	1	1	0	0
chr1	156405861	156406409	1453629	1453697	Intergenic	C1orf61	0	1	13_ReprPC	1	0	0	1	1	0	0
chr1	156415597	156415923	1453855	1453866	Intergenic	C1orf61	0	0	15_Quies	0	0	0	0	1	1	1
chr1	156426244	156427488	1454009	1454089	Intergenic	C1orf61	0	1	5_TxWk	1	1	0	0	1	1	1
chr1	156432140	156432398	1454156	1454167	Intergenic	C1orf61	0	0	5_TxWk	0	1	1	0	1	0	0
chr1	156469145	156471557	1454701	1454856	exon	MEF2D	1	1	1_TssA	1	1	0	0	1	1	1
chr1	156474659	156475431	1454906	1454948	Intergenic	MEF2D	0	1	7_Enh	1	1	0	0	1	0	0
chr1	156541847	156542524	1455887	1455930	intron	IQGAP3	1	1	1_TssA	1	0	0	1	1	0	0
chr1	156561183	156562020	1456191	1456256	promoter-TSS	APOA1BP	1	1	1_TssA	1	1	0	0	1	0	0
chr1	156570615	156571599	1456336	1456383	intron	GPATCH4	1	0	1_TssA	1	1	1	0	1	0	0
chr1	156593748	156594131	1456692	1456727	exon	HAPLN2	0	1	13_ReprPC	1	0	1	1	1	1	1
chr1	156594155	156594671	1456727	1456781	exon	HAPLN2	0	1	12_EnhBiv	1	0	1	1	1	1	1
chr1	156594688	156595204	1456781	1456832	exon	HAPLN2	0	1	13_ReprPC	1	0	1	1	1	0	0
chr1	156595282	156595952	1456838	1456882	TTS	HAPLN2	0	1	13_ReprPC	1	0	1	1	1	1	1
chr1	156627343	156627576	1457377	1457402	intron	BCAN	0	1	12_EnhBiv	1	0	0	0	1	1	1
chr1	156629764	156630174	1457447	1457476	TTS	BCAN	0	0	7_Enh	1	1	1	0	1	1	1
chr1	156646538	156646974	1457736	1457795	exon,promoter-TSS	NES	1	1	13_ReprPC	1	1	1	0	1	0	0
chr1	156646983	156648107	1457795	1457838	promoter-TSS	NES	1	1	12_EnhBiv	1	1	1	0	1	1	1
chr1	156658917	156659995	1457984	1458012	Intergenic	NES	0	0	7_Enh	1	1	1	0	1	1	1
chr1	156662233	156662985	1458058	1458074	Intergenic	CRABP2	0	0	7_Enh	1	1	1	0	1	0	0
chr1	156674724	156675264	1458287	1458326	intron	CRABP2	1	1	7_Enh	1	1	0	0	1	0	0
chr1	156675313	156676654	1458326	1458423	promoter-TSS	CRABP2	1	1	12_EnhBiv	1	1	1	0	1	1	1
chr1	156695622	156695925	1458720	1458733	intron	ISG20L2	0	0	2_TssAFlnk	1	1	1	0	1	1	1
chr1	156697624	156699067	1458761	1458864	promoter-TSS	RRNAD1	1	1	1_TssA	1	1	1	0	1	0	0
chr1	156710432	156711333	1459039	1459081	promoter-TSS	MRPL24	1	1	1_TssA	1	1	1	0	1	0	0
chr1	156716824	156717777	1459158	1459186	intron	HDGF	0	0	2_TssAFlnk	1	1	1	0	1	1	0
chr1	156720070	156722411	1459207	1459396	exon	HDGF	1	1	1_TssA	1	1	1	0	1	1	0
chr1	156736687	156738168	1459660	1459745	exon	PRCC	1	1	1_TssA	1	1	0	0	1	0	0
chr1	156783635	156784037	1460336	1460377	intron	SH2D2A	0	1	7_Enh	1	0	0	0	1	1	1
chr1	156828915	156829618	1461081	1461122	promoter-TSS	INSRR	1	1	12_EnhBiv	1	0	1	1	0	0	0
chr1	156829661	156830212	1461123	1461166	promoter-TSS	NTRK1	1	1	13_ReprPC	1	0	0	1	0	1	1
chr1	156830334	156830881	1461172	1461218	promoter-TSS	NTRK1	0	1	13_ReprPC	1	0	1	1	0	0	0
chr1	156830915	156831102	1461218	1461240	intron	NTRK1	0	1	12_EnhBiv	1	0	1	1	0	0	0
chr1	156862069	156862463	1461777	1461802	Intergenic	PEAR1	0	0	14_ReprPCWk	1	1	0	0	1	1	1
chr1	156890207	156890578	1462379	1462418	promoter-TSS	LRRC71	1	1	13_ReprPC	1	0	0	1	1	1	1
chr1	156893442	156894232	1462466	1462530	exon	LRRC71	0	1	13_ReprPC	1	0	1	1	0	0	0
chr1	156897362	156897931	1462592	1462638	intron	LRRC71	0	1	12_EnhBiv	1	0	0	1	1	1	1
chr1	157015048	157016390	1463747	1463898	promoter-TSS	ARHGEF11	1	1	1_TssA	1	1	0	0	1	0	0
chr1	157044094	157044319	1464132	1464147	Intergenic	ETV3L	0	0	12_EnhBiv	1	0	0	0	0	1	1
chr1	157107253	157108842	1464906	1465027	intron	ETV3	1	1	1_TssA	1	1	0	0	1	0	0
chr1	157125664	157126055	1465140	1465157	Intergenic	ETV3	0	0	7_Enh	1	1	1	0	1	1	1
chr1	157133444	157133784	1465240	1465252	Intergenic	ETV3	0	0	14_ReprPCWk	0	0	0	0	1	1	1
chr1	157163496	157163753	1465569	1465578	Intergenic	ETV3	0	0	14_ReprPCWk	0	0	0	0	0	1	1
chr1	157933445	157933655	1470589	1470598	Intergenic	KIRREL	0	0	7_Enh	0	0	0	0	1	1	1
chr1	157962849	157964210	1470859	1470957	intron	KIRREL	1	1	1_TssA	1	1	0	0	1	0	0
chr1	158119489	158119704	1472697	1472717	Intergenic	LOC646268	0	1	5_TxWk	1	1	0	0	1	0	0
chr1	158147495	158147854	1472897	1472929	Intergenic	CD1D	0	1	1_TssA	1	0	0	0	1	0	0
chr1	158150572	158151118	1472949	1472997	exon	CD1D	1	1	11_BivFlnk	1	0	0	1	1	0	0
chr1	158151129	158151432	1472997	1473018	exon	CD1D	0	1	11_BivFlnk	1	0	0	1	1	0	0
chr1	158969446	158970585	1477951	1477964	Intergenic	IFI16	0	0	5_TxWk	1	1	0	0	1	0	0
chr1	159141249	159143020	1479280	1479370	intron	CADM3	1	1	13_ReprPC	1	0	0	1	1	0	0
chr1	159750305	159751281	1483123	1483210	promoter-TSS	DUSP23	1	1	1_TssA	1	1	0	0	1	1	1
chr1	159824007	159825011	1483870	1483964	exon	VSIG8	1	1	1_TssA	1	1	0	0	1	0	0
chr1	159837327	159837789	1484128	1484138	Intergenic	VSIG8	0	0	5_TxWk	0	1	1	0	1	0	0
chr1	159893485	159894333	1484729	1484750	intron	TAGLN2	1	1	1_TssA	1	1	0	0	1	0	0
chr1	159894342	159895725	1484750	1484835	intron	TAGLN2	1	1	1_TssA	1	1	1	0	1	0	1
chr1	159915348	159915894	1485164	1485217	promoter-TSS	IGSF9	1	1	1_TssA	1	1	0	0	1	1	1
chr1	160000881	160002112	1485893	1485978	exon	PIGM	1	1	1_TssA	1	1	1	0	1	0	0
chr1	160039906	160040668	1486300	1486358	promoter-TSS	KCNJ10	1	1	10_TssBiv	1	0	0	0	1	0	0
chr1	160063673	160063911	1486759	1486770	exon	IGSF8	0	0	15_Quies	0	1	1	0	0	0	0
chr1	160067751	160069110	1486808	1486905	promoter-TSS	IGSF8	1	1	1_TssA	1	1	0	0	1	0	0
chr1	160175047	160175981	1488204	1488286	intron	PEA15	1	1	1_TssA	1	1	0	0	1	0	0
chr1	160231374	160232873	1488752	1488834	exon	DCAF8	1	1	1_TssA	1	1	0	0	1	0	0
chr1	160254023	160255191	1489037	1489081	intron	PEX19	1	0	1_TssA	1	1	1	0	1	0	0
chr1	160312211	160313670	1489660	1489733	promoter-TSS	NCSTN	1	1	1_TssA	1	1	0	0	1	0	0
chr1	160370093	160371042	1490331	1490410	exon	VANGL2	1	1	1_TssA	1	1	0	0	1	0	1
chr1	160371099	160371331	1490410	1490420	intron	VANGL2	1	0	14_ReprPCWk	1	1	0	0	1	0	0
chr1	160983500	160983896	1495822	1495834	intron	F11R	0	0	7_Enh	1	1	0	0	1	0	1
chr1	160990357	160991327	1495930	1495992	exon,intron	F11R	1	1	1_TssA	1	1	0	0	1	1	1
chr1	161008297	161009110	1496307	1496365	promoter-TSS	TSTD1	1	1	1_TssA	1	1	0	0	1	1	0
chr1	161014739	161016168	1496424	1496501	promoter-TSS	USF1	1	0	1_TssA	1	1	0	0	1	0	1
chr1	161067456	161068509	1497187	1497238	promoter-TSS	KLHDC9	1	1	7_Enh	1	1	0	0	1	1	1
chr1	161068529	161068668	1497238	1497257	exon	KLHDC9	1	1	5_TxWk	1	1	0	0	1	0	0
chr1	161087200	161088447	1497486	1497560	promoter-TSS	NIT1	1	1	1_TssA	1	1	1	0	1	0	0
chr1	161101627	161103431	1497704	1497802	promoter-TSS	DEDD	1	1	1_TssA	1	1	0	0	1	1	0
chr1	161123215	161124247	1498196	1498241	exon	UFC1	1	0	1_TssA	1	1	0	0	1	0	0
chr1	161129023	161129971	1498318	1498384	TTS	UFC1	1	1	1_TssA	1	1	1	0	1	1	1
chr1	161135611	161136978	1498480	1498561	TTS	USP21	1	1	1_TssA	1	1	1	0	1	1	1
chr1	161146680	161147607	1498704	1498759	intron	B4GALT3	1	1	1_TssA	1	1	0	0	1	1	0
chr1	161168105	161168401	1499053	1499068	promoter-TSS	NDUFS2	1	0	7_Enh	1	1	0	0	1	0	0
chr1	161171785	161171877	1499106	1499117	promoter-TSS	NDUFS2	0	1	1_TssA	1	1	0	0	1	0	0
chr1	161171886	161172611	1499117	1499161	exon	NDUFS2	0	1	1_TssA	1	1	0	0	1	1	1
chr1	161195527	161196254	1499462	1499482	promoter-TSS	TOMM40L	1	0	1_TssA	1	1	0	0	1	1	1
chr1	161228339	161228984	1499906	1499961	exon	PCP4L1	1	1	11_BivFlnk	1	0	0	0	1	0	0
chr1	161283788	161284778	1500603	1500663	intron	SDHC	1	1	1_TssA	1	1	0	0	1	1	0
chr1	161359482	161360502	1501621	1501711	Intergenic	C1orf192	0	1	1_TssA	1	1	0	0	1	0	0
chr1	161369009	161369045	1501835	1501841	Intergenic	C1orf192	0	1	1_TssA	1	1	0	0	1	0	0
chr1	161369086	161370134	1501841	1501913	Intergenic	C1orf192	0	1	1_TssA	1	1	0	0	1	1	1
chr1	161409867	161410868	1502534	1502658	Intergenic	FCGR2A	0	1	1_TssA	1	0	0	1	0	1	1
chr1	161493621	161494803	1505683	1505784	exon,promoter-TSS	HSPA6	1	1	1_TssA	1	1	0	0	1	0	0
chr1	161500008	161501151	1505890	1505960	Intergenic	HSPA6	0	1	1_TssA	1	1	0	0	1	0	0
chr1	161509474	161510221	1506068	1506106	Intergenic	FCGR3A	0	0	1_TssA	1	1	0	0	1	0	0
chr1	161575716	161575973	1506721	1506753	promoter-TSS	HSPA7	1	1	13_ReprPC	1	0	0	0	1	0	0
chr1	161581733	161581808	1506908	1506916	Intergenic	HSPA7	0	0	1_TssA	1	1	0	0	1	0	0
chr1	161581823	161582645	1506916	1506970	Intergenic	HSPA7	0	1	15_Quies	1	1	0	0	1	0	0
[truncated: 25,761 more rows]
