# Supplementary material for: A DNA methylation atlas of normal human cell types
Source: Nature. 2023 Jan 4;613(7943):355–64. doi: 10.1038/s41586-022-05580-6 (PMC9811898; doi:10.1038/s41586-022-05580-6)
Supplement: Supplementary file 5 — Genome-wide set of unmethylated regions per cell type, annotated. Zip file contains 39 bed files, each with all genomic regions (blocks of at least four CpGs in which at least 85% of sequenced fragments are unmethylated in at least 85% of covered CpGs). Bed file information includes position (chr, from, to, CpG_from, CpG_to, hg19), regional annotation by HOMER and neighbouring gene, and annotations of when a region is 1 kb or less from a transcriptional start site, overlapping a CpG island, chromHMM annotation in that cell type or similar, ChIP–seq peak annotations for H3K4me3 (promoter), H3K27ac (gene regulation), H3K4me1 (enhancer), H3K27me3, overlapping ATAC–seq peak, presence of CTCF binding site and CTCF ChIP–seq peak. [file 41586_2022_5580_MOESM5_ESM.zip › Dermal-Fibro.4CpGs.U85.f85.bed]

chr	from	to	CpG_from	CpG_to	HOMER_anno	neigh_gene	TSS+1Kb	CpG-island	chromHMM	H3K4me3	H3K27ac	H3K4me1	H3K27me3	CTCF_BS	CTCF
chr1	565170	565398	4918	4923	Intergenic	OR4F3	0	0	15_Quies	0	0	0	0	0	0
chr1	567206	567376	4967	4973	Intergenic	OR4F3	0	0	15_Quies	0	0	0	0	0	0
chr1	569330	569508	5033	5038	Intergenic	OR4F3	0	0	15_Quies	0	0	0	0	0	0
chr1	713773	714661	6386	6457	promoter-TSS	LOC100288069	1	1	1_TssA	1	1	0	0	1	1
chr1	893954	894910	10654	10744	exon	NOC2L	1	1	1_TssA	1	1	0	0	0	0
chr1	934167	936347	12475	12750	exon	HES4	1	1	10_TssBiv	1	1	1	1	1	0
chr1	1166472	1167980	22098	22286	intron,promoter-TSS	B3GALT6,SDF4	1	1	1_TssA	1	1	0	0	0	0
chr1	1208405	1209817	23855	24016	exon	UBE2J2	1	1	1_TssA	1	1	0	0	1	0
chr1	1242699	1244645	25458	25736	promoter-TSS	ACAP3	1	1	5_TxWk	1	1	0	0	1	0
chr1	1309875	1311129	28477	28596	intron,promoter-TSS	AURKAIP1	1	1	1_TssA	1	1	0	0	1	1
chr1	1333994	1335602	29186	29356	promoter-TSS	CCNL2	1	1	1_TssA	1	1	0	0	1	1
chr1	1341910	1343416	29505	29652	promoter-TSS	MRPL20	1	1	1_TssA	1	1	1	0	1	0
chr1	1406426	1408148	31865	32022	exon	ATAD3B	1	1	1_TssA	1	1	0	0	0	0
chr1	1446692	1448373	33434	33619	promoter-TSS	ATAD3A	1	1	1_TssA	1	1	0	0	0	0
chr1	1509275	1510884	35951	36134	exon	SSU72	1	1	1_TssA	1	1	0	0	1	0
chr1	1550151	1551903	37314	37518	promoter-TSS	MIB2	1	1	1_TssA	1	1	0	0	0	0
chr1	1589933	1591051	39174	39274	intron	CDK11B	0	1	1_TssA	1	1	0	0	1	1
chr1	1623033	1625247	40355	40551	exon	SLC35E2B	1	1	1_TssA	1	1	0	0	0	0
chr1	1655105	1656324	41655	41753	promoter-TSS	CDK11A	1	1	1_TssA	1	1	0	0	1	1
chr1	1676388	1678513	42387	42579	promoter-TSS	SLC35E2	1	1	15_Quies	0	1	0	0	0	0
chr1	1709109	1710566	43459	43626	promoter-TSS	NADK	1	1	1_TssA	1	1	1	0	1	1
chr1	1714042	1714623	43720	43745	Intergenic	NADK	0	1	7_Enh	1	1	1	0	0	0
chr1	1821186	1823367	45657	45937	intron	GNB1	1	1	5_TxWk	1	1	1	0	0	0
chr1	2158778	2160925	57336	57690	exon,promoter-TSS	SKI	1	1	5_TxWk	1	1	0	0	1	1
chr1	2322436	2323906	63024	63190	promoter-TSS	RER1	1	1	1_TssA	1	1	0	0	0	0
chr1	2457085	2458235	67578	67699	intron	PANK4	1	1	1_TssA	1	1	1	0	0	0
chr1	2460850	2462109	67786	67944	intron	HES5	1	1	13_ReprPC	0	0	0	1	0	0
chr1	2479553	2480432	68492	68529	Intergenic	LOC115110	0	0	7_Enh	0	1	1	0	1	1
chr1	2487421	2488314	68770	68805	promoter-TSS	TNFRSF14	1	0	1_TssA	1	1	1	0	1	0
chr1	2516780	2518892	69516	69693	promoter-TSS	FAM213B	1	1	1_TssA	1	1	0	0	1	0
chr1	2984840	2987346	79604	79930	intron	PRDM16	1	1	13_ReprPC	1	0	0	0	0	0
chr1	3087138	3087972	83098	83136	intron	PRDM16	0	0	15_Quies	0	0	1	0	0	0
chr1	3540675	3542350	96526	96706	promoter-TSS	TPRG1L	1	1	1_TssA	1	1	0	0	0	0
chr1	3712248	3713435	101777	101880	exon	LRRC47	1	1	1_TssA	1	1	0	0	0	0
chr1	3772978	3774552	103078	103212	promoter-TSS	DFFB	1	1	1_TssA	1	1	0	0	1	0
chr1	3816281	3818038	104205	104339	promoter-TSS	C1orf174	1	1	1_TssA	1	1	0	0	1	1
chr1	4715027	4716705	114897	115092	intron	AJAP1	1	1	14_ReprPCWk	0	0	0	1	1	1
chr1	6051425	6053466	132796	133000	promoter-TSS	KCNAB2	1	1	1_TssA	1	1	1	0	1	0
chr1	6258846	6260017	137874	137951	intron	RPL22	1	1	1_TssA	1	1	0	0	0	0
chr1	6452907	6454279	143181	143348	exon	ACOT7	1	1	1_TssA	1	1	1	0	1	1
chr1	6613728	6614835	147853	147951	exon	NOL9	1	1	1_TssA	1	1	0	0	1	1
chr1	6639788	6640685	148494	148562	TTS	TAS1R1	1	1	1_TssA	1	1	0	0	0	0
chr1	6660997	6663740	148984	149245	exon	KLHL21	1	1	1_TssA	1	1	1	0	1	0
chr1	6672656	6675685	149447	149793	intron	PHF13	1	1	1_TssA	1	1	0	0	0	0
chr1	6685072	6686080	150023	150116	intron	THAP3	1	1	1_TssA	1	1	0	0	1	0
chr1	6761080	6762131	151463	151565	intron	DNAJC11	1	1	1_TssA	1	1	1	0	1	1
chr1	6844084	6846420	153005	153267	promoter-TSS	CAMTA1	1	1	5_TxWk	1	1	0	0	1	1
chr1	7831009	7832099	168246	168353	intron	VAMP3	1	1	1_TssA	1	1	0	0	0	0
chr1	8013994	8014677	171096	171159	Intergenic	PARK7	0	1	1_TssA	1	1	1	0	0	0
chr1	8021126	8022226	171253	171347	promoter-TSS	PARK7	1	1	1_TssA	1	1	0	0	1	1
chr1	8085495	8086618	172257	172404	intron	ERRFI1	1	1	1_TssA	1	1	0	0	0	0
chr1	8482650	8484373	179218	179345	promoter-TSS	RERE	0	1	1_TssA	1	1	1	0	0	0
chr1	8762855	8763707	182393	182480	intron	RERE	0	1	1_TssA	1	1	0	0	1	0
chr1	8876613	8878482	183736	183863	promoter-TSS	RERE	1	1	1_TssA	1	1	0	0	1	1
chr1	8937968	8939540	184849	185002	promoter-TSS	ENO1-AS1	1	1	1_TssA	1	1	1	0	1	0
chr1	9352558	9353955	192709	192892	intron	SPSB1	1	0	5_TxWk	1	1	0	0	0	0
chr1	9488819	9489444	195763	195807	Intergenic	SLC25A33	0	1	1_TssA	1	1	1	0	0	1
chr1	9648496	9649758	198777	198940	intron	TMEM201	1	1	1_TssA	1	1	0	0	1	1
chr1	9711468	9712908	200351	200491	TTS,exon,promoter-TSS	C1orf200,PIK3CD	1	1	14_ReprPCWk	1	0	0	1	1	0
chr1	9747241	9748016	201137	201182	intron	PIK3CD	0	0	1_TssA	1	0	1	0	1	0
chr1	9882851	9884525	204025	204218	exon,intron	CLSTN1	1	1	1_TssA	1	0	0	0	0	0
chr1	9969637	9971229	205725	205874	promoter-TSS	CTNNBIP1	1	1	1_TssA	1	1	0	0	0	0
chr1	10002557	10003896	206366	206438	promoter-TSS	NMNAT1	1	1	1_TssA	1	1	0	0	1	1
chr1	10092533	10093972	208052	208157	exon	UBE4B	1	1	1_TssA	1	1	0	0	1	1
chr1	10269828	10271358	210853	211030	promoter-TSS	KIF1B	1	1	1_TssA	1	1	0	0	1	1
chr1	10458439	10459813	213365	213503	promoter-TSS	PGD	1	1	1_TssA	1	1	0	0	1	0
chr1	10490257	10491458	214104	214222	promoter-TSS	APITD1-CORT	1	1	1_TssA	1	1	1	0	1	1
chr1	10532086	10532848	215002	215066	exon	DFFA	1	1	1_TssA	1	1	0	0	0	0
chr1	10534809	10535754	215119	215170	intron	PEX14	1	1	1_TssA	1	1	0	0	0	0
chr1	10753604	10755367	219619	219854	intron	CASZ1	0	1	1_TssA	1	0	0	0	0	0
chr1	10853489	10856928	222075	222356	intron	CASZ1	1	1	13_ReprPC	1	0	0	1	1	0
chr1	11072245	11073500	226459	226564	intron	TARDBP	1	1	1_TssA	1	1	1	0	0	0
chr1	11119371	11121120	227460	227612	promoter-TSS	SRM	1	1	1_TssA	1	1	1	0	1	0
chr1	11159118	11160155	228244	228326	intron	EXOSC10	1	1	1_TssA	1	1	0	0	0	0
chr1	11322148	11323036	230330	230393	promoter-TSS	MTOR	1	1	1_TssA	1	1	0	0	1	1
chr1	11333171	11334159	230593	230655	exon	UBIAD1	1	1	1_TssA	1	1	0	0	0	0
chr1	11740726	11741842	237634	237744	promoter-TSS	MAD2L2	0	1	1_TssA	1	1	1	0	0	0
chr1	11750778	11752069	237882	238020	promoter-TSS	DRAXIN	1	1	13_ReprPC	0	0	0	1	0	0
chr1	11796010	11797063	238931	238996	intron	AGTRAP	1	1	1_TssA	1	1	1	0	0	0
chr1	11865419	11866931	240310	240408	promoter-TSS	CLCN6	1	1	1_TssA	1	1	0	0	0	0
chr1	11967809	11969992	242254	242358	Intergenic	KIAA2013	0	0	1_TssA	1	1	0	0	1	1
chr1	12039874	12041017	243876	243965	exon	MFN2	1	1	1_TssA	1	1	1	0	0	0
chr1	12079173	12080146	244698	244777	intron	MIIP	1	1	1_TssA	1	1	0	0	0	0
chr1	12289955	12291230	248637	248749	intron	VPS13D	1	1	1_TssA	1	1	0	0	1	1
chr1	12677241	12678539	253766	253857	promoter-TSS	DHRS3	1	1	1_TssA	1	1	0	0	0	0
chr1	13910071	13910886	266506	266567	exon	PDPN	1	1	1_TssA	1	1	0	0	0	0
chr1	14075268	14076746	268878	269048	intron,promoter-TSS	PRDM2	0	1	1_TssA	1	1	0	0	1	0
chr1	14924829	14926191	277537	277671	intron,promoter-TSS	KAZN	1	1	1_TssA	1	0	0	0	0	1
chr1	15478869	15480903	286345	286532	promoter-TSS	TMEM51	1	1	1_TssA	1	0	1	0	1	1
chr1	15850253	15852180	292520	292677	promoter-TSS	CASP9	1	1	1_TssA	1	1	1	0	0	0
chr1	15852766	15854207	292687	292765	intron	DNAJC16	1	1	1_TssA	1	1	0	0	1	1
chr1	15929620	15930387	293962	294016	Intergenic	DDI2	0	1	1_TssA	1	1	0	0	0	0
chr1	15943491	15945073	294231	294334	exon	DDI2	1	1	1_TssA	1	1	0	0	0	0
chr1	16160488	16162767	298436	298611	exon	FLJ37453	0	1	1_TssA	1	1	0	0	0	0
chr1	16173557	16176778	298878	299164	promoter-TSS	FLJ37453	1	1	1_TssA	1	1	0	0	0	0
chr1	16301863	16302711	301154	301243	intron	ZBTB17	1	1	1_TssA	1	1	0	0	1	1
chr1	16481580	16482664	304674	304775	intron	EPHA2	1	1	1_TssA	1	1	0	0	1	0
chr1	16677473	16679327	308061	308169	intron	FBXO42	1	1	1_TssA	1	1	1	0	1	1
chr1	16693404	16694921	308454	308542	intron	SZRD1	1	1	1_TssA	1	1	0	0	0	0
chr1	16766946	16768074	309689	309770	intron	NECAP2	1	1	1_TssA	1	1	0	0	1	1
chr1	16825233	16826478	310759	310893	Intergenic	CROCCP3	0	1	1_TssA	1	1	0	0	1	0
chr1	16840317	16841283	311083	311129	Intergenic	CROCCP3	0	1	5_TxWk	0	1	0	0	0	0
chr1	16939493	16940454	312419	312516	promoter-TSS	NBPF1	1	1	1_TssA	1	1	0	0	1	0
chr1	16970610	16971408	313097	313165	Intergenic	MST1P2	1	1	1_TssA	1	1	1	0	1	1
chr1	17215650	17216094	316968	317004	Intergenic	MIR3675	0	1	1_TssA	1	1	0	0	0	1
chr1	17221973	17222893	317077	317124	Intergenic	CROCC	0	1	14_ReprPCWk	1	1	0	0	0	0
chr1	17230317	17230802	317204	317229	Intergenic	CROCC	0	0	1_TssA	1	1	1	0	0	0
chr1	17230879	17231911	317229	317266	Intergenic	CROCC	0	1	1_TssA	1	1	0	0	0	0
chr1	17240156	17241129	317392	317512	Intergenic	CROCC	0	1	1_TssA	1	1	1	0	1	0
chr1	17337384	17338653	319859	319970	intron	ATP13A2	1	1	1_TssA	1	1	1	0	0	0
chr1	17379782	17380935	320486	320542	intron	SDHB	1	1	1_TssA	1	1	1	0	0	0
chr1	17763943	17766584	326331	326607	promoter-TSS	RCC2	1	1	1_TssA	1	1	1	0	1	0
chr1	18435851	18437104	336427	336498	intron	IGSF21	0	1	13_ReprPC	0	0	0	1	1	0
chr1	18962943	18963723	343166	343227	intron	PAX7	0	1	13_ReprPC	0	0	0	1	0	0
chr1	19228442	19229932	347487	347589	exon	ALDH4A1	1	1	1_TssA	1	1	1	0	0	0
chr1	19282027	19283740	348565	348776	exon,promoter-TSS	IFFO2	1	1	1_TssA	1	1	0	0	1	0
chr1	19535871	19537629	351941	352060	promoter-TSS	UBR4	1	1	1_TssA	1	1	0	0	1	0
chr1	19577358	19578992	352570	352682	promoter-TSS	EMC1	1	1	1_TssA	1	1	1	0	0	0
chr1	19637961	19639439	353648	353791	promoter-TSS	PQLC2	1	1	1_TssA	1	1	1	0	0	0
chr1	19810885	19812724	356802	356968	promoter-TSS	CAPZB	1	1	1_TssA	1	1	1	0	0	0
chr1	19923062	19924290	358276	358358	intron	C1orf151-NBL1	1	1	1_TssA	1	1	0	0	0	0
chr1	20125895	20126996	361566	361659	promoter-TSS	TMCO4	1	1	1_TssA	1	1	1	0	1	1
chr1	20208553	20209716	362663	362765	exon	OTUD3	1	1	1_TssA	1	1	0	0	1	1
chr1	20692604	20693994	368334	368450	intron	LOC339505	0	1	13_ReprPC	0	0	1	1	1	1
chr1	20810667	20813455	369763	370048	exon	CAMK2N1	1	1	1_TssA	1	1	0	0	0	1
chr1	20834029	20834844	370363	370419	exon	MUL1	1	1	1_TssA	1	1	0	0	0	0
chr1	20959812	20960812	372341	372437	exon	PINK1	1	1	1_TssA	1	1	0	0	1	1
chr1	20987148	20988493	372895	372974	exon	DDOST	1	1	1_TssA	1	1	0	0	1	1
chr1	21058198	21059793	374577	374720	exon	SH2D5	1	1	1_TssA	1	1	1	0	1	1
chr1	21111986	21114550	375343	375570	promoter-TSS	HP1BP3	1	1	1_TssA	1	1	1	0	0	0
chr1	21501819	21503702	379335	379481	exon	EIF4G3	1	1	1_TssA	1	1	0	0	0	0
chr1	21671570	21672819	382473	382599	promoter-TSS	ECE1	1	1	1_TssA	1	1	1	0	0	0
chr1	21766230	21767199	384220	384313	promoter-TSS	NBPF3	1	1	1_TssA	1	1	0	0	0	0
chr1	22108284	22110290	389883	390029	intron	USP48	1	1	1_TssA	1	1	1	0	1	1
chr1	22351603	22352717	394890	394943	intron	LINC00339	1	1	1_TssA	1	1	0	0	0	0
chr1	22378940	22380468	395363	395503	intron	CDC42	1	1	1_TssA	1	1	0	0	0	0
chr1	22778237	22779350	401288	401366	intron	ZBTB40	1	1	1_TssA	1	1	0	0	0	0
chr1	23036596	23038399	405321	405533	exon,promoter-TSS	EPHB2	1	1	14_ReprPCWk	0	0	0	1	0	0
chr1	23345495	23347011	409754	409882	exon,promoter-TSS	KDM1A	1	1	1_TssA	1	1	0	0	1	1
chr1	23494059	23495528	411294	411431	intron	LUZP1	1	0	1_TssA	1	1	0	0	0	0
chr1	23669653	23671668	413788	413944	intron	HNRNPR	1	1	1_TssA	1	1	1	0	1	0
chr1	23694411	23696308	414298	414425	promoter-TSS	ZNF436	1	1	1_TssA	1	1	0	0	1	0
chr1	23809894	23811355	416086	416218	exon	ASAP3	1	1	1_TssA	1	1	1	0	1	0
chr1	23857012	23858089	416910	417018	exon	E2F2	1	1	1_TssA	1	0	1	0	1	0
chr1	23880945	23881863	417409	417494	Intergenic	ID3	0	1	1_TssA	1	1	1	0	1	0
chr1	23885342	23886410	417561	417631	exon	ID3	1	1	1_TssA	1	1	0	0	0	0
chr1	24018001	24018997	419661	419715	intron	RPL11	1	1	1_TssA	1	1	0	0	1	1
chr1	24069537	24071068	420451	420607	intron	TCEB3	1	1	1_TssA	1	1	1	0	0	0
chr1	24104336	24105595	421072	421176	promoter-TSS	PITHD1	1	1	1_TssA	1	1	0	0	0	0
chr1	24117315	24118565	421350	421412	intron	LYPLA2	1	1	1_TssA	1	1	1	0	0	0
chr1	24126380	24127918	421570	421694	promoter-TSS	GALE	1	1	1_TssA	1	1	1	0	0	0
chr1	24194209	24195111	422708	422799	exon	FUCA1	1	1	1_TssA	1	0	1	1	1	1
chr1	24285538	24287495	424279	424406	promoter-TSS	PNRC2	1	1	1_TssA	1	1	0	0	1	1
chr1	24305498	24307154	424549	424652	intron	SRSF10	1	1	1_TssA	1	1	0	0	1	1
chr1	24513504	24514308	427801	427878	promoter-TSS	IFNLR1	1	1	13_ReprPC	1	0	0	1	0	0
chr1	24739736	24740398	430791	430837	intron	STPG1	0	1	1_TssA	1	1	0	0	0	0
chr1	24741850	24742922	430895	430947	promoter-TSS	STPG1	1	1	1_TssA	1	1	1	0	1	1
chr1	24828625	24829956	431999	432131	promoter-TSS	RCAN3	1	1	1_TssA	1	1	1	0	0	0
chr1	24968682	24970894	434151	434329	intron,promoter-TSS	SRRM1	1	1	1_TssA	1	1	0	0	1	0
chr1	25071173	25072699	435882	436037	exon	CLIC4	1	1	1_TssA	1	1	0	0	1	0
chr1	25174407	25175282	437346	437429	Intergenic	RUNX3	0	1	1_TssA	1	1	0	0	1	1
chr1	25255948	25257297	438824	439004	exon	RUNX3	0	1	14_ReprPCWk	1	1	0	0	1	1
chr1	25558507	25559744	443436	443501	promoter-TSS	SYF2	1	1	1_TssA	1	1	0	0	0	0
chr1	25566206	25566754	443611	443651	Intergenic	SYF2	0	1	2_TssAFlnk	1	1	1	0	1	1
chr1	25572636	25574639	443728	443901	intron	C1orf63	1	1	1_TssA	1	1	0	0	1	0
chr1	25663114	25666077	445182	445352	promoter-TSS	TMEM50A	1	1	1_TssA	1	1	0	0	1	0
chr1	25756378	25758377	446494	446692	promoter-TSS	TMEM57	1	1	1_TssA	1	1	0	0	0	0
chr1	25942594	25944330	449247	449478	promoter-TSS	MAN1C1	1	1	1_TssA	1	0	1	0	1	1
chr1	26146123	26147460	452492	452620	promoter-TSS	MTFR1L	1	1	1_TssA	1	1	0	0	0	0
chr1	26231540	26233228	453842	453983	TTS	MIR3917	1	1	1_TssA	1	1	0	0	1	1
chr1	26249052	26249787	454232	454293	Intergenic	MIR3917	0	1	1_TssA	1	1	1	0	0	0
chr1	26324188	26325178	455218	455268	intron	PAFAH2	1	1	1_TssA	1	1	1	0	1	1
chr1	26361594	26362812	455785	455876	exon	EXTL1	0	1	1_TssA	1	0	1	0	1	1
chr1	26437214	26439132	456991	457183	promoter-TSS	PDIK1L	1	1	1_TssA	1	1	1	0	1	0
chr1	26560303	26561475	459296	459395	intron	CEP85	1	1	1_TssA	1	1	0	0	1	1
chr1	26758348	26759225	462595	462649	promoter-TSS	DHDDS	1	1	1_TssA	1	1	1	0	0	0
chr1	26798222	26799880	463129	463302	exon	HMGN2	1	1	1_TssA	1	1	1	0	0	0
chr1	26946384	26948272	465678	465823	Intergenic	MIR1976	0	1	1_TssA	1	1	0	0	1	1
chr1	27018729	27020182	466906	466972	Intergenic	ARID1A	0	0	1_TssA	1	1	1	0	1	1
chr1	27021676	27024896	466983	467282	exon,promoter-TSS	ARID1A	1	1	1_TssA	1	1	1	0	0	0
chr1	27113738	27115927	468302	468408	exon,promoter-TSS	PIGV	1	1	2_TssAFlnk	1	1	1	0	1	1
chr1	27152775	27153855	469170	469292	exon	ZDHHC18	1	1	1_TssA	1	1	1	0	1	1
chr1	27190973	27192101	469852	469939	TTS	SFN	0	1	1_TssA	1	1	1	0	0	0
chr1	27216224	27217160	470363	470455	TTS	GPATCH3	1	1	1_TssA	1	1	0	0	0	0
chr1	27226449	27227274	470596	470647	promoter-TSS	GPATCH3	1	1	1_TssA	1	1	1	0	0	0
chr1	27247926	27248874	470947	471033	exon	NUDC	1	1	1_TssA	1	1	0	0	0	0
chr1	27319743	27321198	472258	472414	exon	TRNP1	1	1	1_TssA	1	1	1	0	0	0
chr1	27560706	27562473	476485	476607	intron	WDTC1	1	1	1_TssA	1	0	1	0	0	0
chr1	27648255	27649584	477712	477789	intron	TMEM222	1	1	1_TssA	1	1	1	0	0	0
chr1	27691978	27693389	478888	479007	intron	MAP3K6	1	1	1_TssA	1	1	1	0	1	1
chr1	27815697	27817170	480850	480933	intron	WASF2	1	1	1_TssA	1	1	1	0	0	0
chr1	27928885	27931098	483179	483352	exon	AHDC1	1	1	1_TssA	1	1	0	0	1	0
chr1	28052045	28053243	485172	485285	exon	FAM76A	1	1	1_TssA	1	1	0	0	1	1
chr1	28099332	28100479	485818	485882	exon	STX12	1	1	1_TssA	1	1	0	0	0	0
chr1	28156880	28157888	486525	486597	promoter-TSS	PPP1R8	1	1	1_TssA	1	1	0	0	0	0
chr1	28198825	28199526	487397	487463	exon	THEMIS2	1	1	1_TssA	1	1	1	0	0	0
chr1	28240465	28241426	488143	488217	exon,intron	RPA2	1	1	1_TssA	1	1	0	0	0	0
chr1	28285949	28286923	488879	488969	promoter-TSS	XKR8	1	1	1_TssA	1	1	1	0	1	1
chr1	28414367	28415626	490194	490254	intron	EYA3	1	1	1_TssA	1	1	0	0	1	1
chr1	28562181	28563350	492445	492523	exon	ATPIF1	1	1	1_TssA	1	1	0	0	0	0
chr1	28573555	28574090	492680	492714	Intergenic	ATPIF1	0	1	1_TssA	1	1	1	0	0	0
chr1	28585702	28587062	492911	493040	exon	SESN2	1	1	1_TssA	1	1	1	0	0	0
chr1	28655348	28655987	494133	494175	exon	MED18	1	1	1_TssA	1	1	0	0	0	0
chr1	28696042	28697169	494909	494989	intron	PHACTR4	1	1	1_TssA	1	1	0	0	1	0
chr1	28831992	28833200	496736	496801	intron,promoter-TSS	RCC1	1	0	1_TssA	1	1	0	0	0	0
chr1	28833282	28834003	496801	496831	intron	SNHG3	1	0	3_TxFlnk	1	1	0	0	0	0
chr1	28844357	28845512	497002	497114	intron	RCC1	0	1	1_TssA	1	1	1	0	1	1
chr1	28879039	28880318	497837	497923	intron	TRNAU1AP	1	1	1_TssA	1	1	0	0	0	0
chr1	28907833	28908959	498445	498537	promoter-TSS	SNORA16A	1	1	1_TssA	1	1	0	0	1	1
chr1	28968760	28970391	499629	499709	promoter-TSS	TAF12	1	1	1_TssA	1	1	1	0	1	1
chr1	28974614	28975629	499808	499847	promoter-TSS	RNU11	1	0	15_Quies	1	1	1	0	1	0
chr1	29062924	29064610	501593	501742	intron	YTHDF2	1	1	1_TssA	1	1	0	0	1	1
chr1	29507084	29508889	508526	508665	intron	SRSF4	1	1	1_TssA	1	1	0	0	1	1
chr1	29562746	29564646	509490	509714	intron	PTPRU	1	1	10_TssBiv	1	0	1	1	1	1
chr1	31190863	31192412	525066	525194	promoter-TSS	MATN1-AS1	1	1	2_TssAFlnk	1	1	1	0	1	1
chr1	31296853	31297599	526898	526943	Intergenic	LAPTM5	0	0	1_TssA	1	1	1	0	0	0
chr1	31536600	31538946	529964	530064	intron	PUM1	1	1	1_TssA	1	1	0	0	0	0
chr1	31769072	31770605	533686	533766	promoter-TSS	SNRNP40	1	1	1_TssA	1	1	0	0	1	1
chr1	31885795	31886966	534914	535038	intron	SERINC2	0	1	1_TssA	1	1	1	0	0	0
chr1	32109798	32111169	537849	537933	promoter-TSS	PEF1	1	1	1_TssA	1	1	1	0	0	0
chr1	32180666	32181444	539080	539124	Intergenic	COL16A1	0	0	2_TssAFlnk	1	1	1	0	1	1
chr1	32228277	32230252	540020	540227	intron,promoter-TSS	BAI2	1	1	1_TssA	1	0	1	0	1	1
chr1	32253906	32255159	540633	540708	Intergenic	BAI2	0	1	1_TssA	1	1	1	0	1	1
chr1	32402503	32404438	542621	542781	exon,intron,promoter-TSS	PTP4A2	1	1	1_TssA	1	1	1	0	1	1
chr1	32478846	32480926	543905	544077	exon	KHDRBS1	1	1	1_TssA	1	1	1	0	0	0
chr1	32537953	32539147	544864	544954	promoter-TSS	TMEM39B	1	1	1_TssA	1	1	1	0	1	1
chr1	32573232	32574502	545522	545586	intron	KPNA6	1	1	1_TssA	1	1	0	0	0	0
chr1	32645060	32646207	546437	546539	intron	TXLNA	1	1	1_TssA	1	1	1	0	0	0
chr1	32665870	32666956	546802	546852	intron	CCDC28B	1	1	1_TssA	1	1	1	0	1	0
chr1	32671052	32671783	546929	546992	TTS	CCDC28B	1	1	1_TssA	1	1	1	0	0	0
chr1	32687631	32688514	547208	547262	promoter-TSS	TMEM234	1	1	1_TssA	1	1	0	0	0	0
chr1	32705857	32707167	547553	547661	intron	MTMR9LP	1	1	1_TssA	1	1	1	0	1	1
chr1	32859513	32860945	550402	550477	promoter-TSS	BSDC1	1	1	1_TssA	1	1	0	0	0	0
chr1	32930078	32931161	551313	551390	promoter-TSS	ZBTB8B	1	1	12_EnhBiv	1	0	1	1	0	0
chr1	33004672	33005779	552532	552654	intron	ZBTB8A	1	1	1_TssA	1	1	0	0	0	1
chr1	33115629	33117469	554276	554409	promoter-TSS	RBBP4	1	1	1_TssA	1	1	0	0	0	0
chr1	33282284	33284105	557453	557571	promoter-TSS	S100PBP	1	1	1_TssA	1	1	0	0	1	0
chr1	33429267	33430708	559870	560036	exon	RNF19B	1	1	1_TssA	1	0	0	0	0	0
chr1	33501853	33502811	560998	561057	intron	AK2	1	1	1_TssA	1	1	1	0	0	0
chr1	33546437	33547438	561719	561789	intron	ADC	1	1	1_TssA	1	1	1	0	0	0
chr1	33592571	33593247	562285	562326	Intergenic	ADC	0	1	1_TssA	1	1	0	0	1	1
chr1	33646347	33647974	563028	563172	exon	TRIM62	1	1	1_TssA	1	0	0	0	0	0
chr1	33721572	33723172	563809	563998	intron	ZNF362	1	1	5_TxWk	1	1	0	0	0	0
chr1	33814288	33816295	565381	565578	exon	PHC2	0	1	1_TssA	1	1	1	0	0	0
chr1	34628606	34631276	573253	573459	intron	CSMD2	1	1	1_TssA	1	1	1	1	1	1
chr1	35324488	35325630	579565	579626	exon,promoter-TSS	SMIM12	1	1	1_TssA	1	1	1	0	1	1
chr1	35450246	35451223	581428	581492	intron	ZMYM6NB	1	1	1_TssA	1	1	0	0	1	0
chr1	35496605	35497696	581915	581976	intron	ZMYM6	1	1	1_TssA	1	1	0	0	0	0
chr1	35544630	35545542	582415	582468	intron	ZMYM1	1	1	1_TssA	1	1	0	0	0	0
chr1	35656875	35659183	583948	584118	exon	SFPQ	1	1	1_TssA	1	1	0	0	1	0
chr1	36022382	36024105	587788	587910	promoter-TSS	NCDN	1	1	1_TssA	1	1	0	0	0	0
chr1	36106529	36108003	589157	589233	promoter-TSS	PSMB2	1	1	1_TssA	1	1	0	0	0	0
chr1	36234688	36235944	590796	590889	intron	CLSPN	1	1	1_TssA	1	1	0	0	1	0
chr1	36395848	36397623	592971	593125	promoter-TSS	AGO3	1	1	1_TssA	1	1	0	0	0	0
chr1	36554277	36555203	594777	594871	TTS,intron	ADPRHL2,TEKT2	1	1	1_TssA	1	1	0	0	1	1
chr1	36614570	36615462	595952	596025	promoter-TSS	TRAPPC3	0	1	1_TssA	1	1	0	0	1	1
chr1	36620870	36622716	596094	596254	promoter-TSS	TRAPPC3	1	1	1_TssA	1	1	1	0	0	0
chr1	36689185	36690684	597519	597606	promoter-TSS	THRAP3	1	1	1_TssA	1	1	0	0	1	1
chr1	36850358	36852191	600427	600544	intron	STK40	1	1	1_TssA	1	1	1	0	1	0
chr1	36862895	36863739	600698	600762	intron	LSM10	1	1	1_TssA	1	1	1	0	0	0
chr1	36915900	36916580	601510	601558	promoter-TSS	OSCP1	1	1	1_TssA	1	1	0	0	0	0
chr1	36929327	36930363	601716	601789	exon	MRPS15	1	1	1_TssA	1	1	1	0	0	0
chr1	37939740	37940642	612822	612926	promoter-TSS	ZC3H12A	1	1	1_TssA	1	1	1	0	0	0
chr1	37979466	37980801	613426	613550	intron	MEAF6	1	1	1_TssA	1	1	0	0	1	1
chr1	38019398	38020101	614187	614239	exon,promoter-TSS	SNIP1	1	1	1_TssA	1	1	0	0	0	0
chr1	38061006	38061877	614784	614839	exon	GNL2	1	1	1_TssA	1	1	0	0	0	0
chr1	38155362	38156415	616109	616169	intron	C1orf109	1	1	1_TssA	1	1	0	0	0	0
chr1	38157261	38158705	616195	616306	promoter-TSS	CDCA8	1	1	1_TssA	1	1	0	0	1	1
chr1	38231139	38232040	617480	617516	promoter-TSS	EPHA10	1	0	13_ReprPC	0	0	0	1	1	0
chr1	38273072	38274653	618144	618290	promoter-TSS	YRDC	1	1	1_TssA	1	1	0	0	0	0
chr1	38324703	38326066	618794	618878	promoter-TSS	MTF1	1	1	1_TssA	1	1	1	0	1	1
chr1	38396957	38397774	619976	620046	intron	INPP5B	0	1	1_TssA	1	0	1	0	0	0
chr1	38454961	38456087	620942	621003	intron	SF3A3	1	1	1_TssA	1	1	0	0	1	1
chr1	38478083	38478976	621497	621548	intron,promoter-TSS	UTP11L	1	1	1_TssA	1	1	0	0	0	0
chr1	39324587	39326090	630551	630672	exon	RRAGC	1	1	1_TssA	1	1	0	0	0	0
chr1	39338292	39339595	630839	630931	TTS	GJA9	1	1	1_TssA	1	1	0	0	0	0
chr1	39456295	39458344	632612	632726	intron	AKIRIN1	1	1	1_TssA	1	1	1	0	0	0
chr1	39491759	39492690	633221	633277	intron	NDUFS5	1	0	1_TssA	1	1	1	0	0	0
chr1	39570721	39571958	634679	634827	intron	MACF1	0	1	1_TssA	1	1	0	0	0	0
chr1	39874019	39875181	637934	638075	promoter-TSS	KIAA0754	1	1	1_TssA	1	1	0	0	0	0
chr1	40041131	40042765	640504	640678	exon,intron	PABPC4	1	1	1_TssA	1	1	0	0	1	1
chr1	40204382	40205071	643191	643240	intron	PPIE	1	1	1_TssA	1	1	0	0	0	0
chr1	40348657	40349405	645516	645566	exon	TRIT1	1	1	1_TssA	1	1	0	0	0	0
chr1	40366687	40368218	645787	645963	exon	MYCL1	1	1	10_TssBiv	1	0	0	1	1	1
chr1	40420587	40421824	646715	646799	intron	MFSD2A	1	1	1_TssA	1	1	0	0	0	0
chr1	40505129	40507194	647886	648014	promoter-TSS	CAP1	1	1	1_TssA	1	1	1	0	1	0
chr1	40562452	40563406	648609	648668	exon	PPT1	1	1	1_TssA	1	1	1	0	1	0
chr1	40626780	40628224	649357	649438	intron	RLF	1	1	1_TssA	1	1	0	0	1	1
chr1	40722916	40724267	650456	650532	promoter-TSS	ZMPSTE24	1	1	1_TssA	1	1	0	0	0	0
chr1	40839216	40840620	652065	652151	promoter-TSS	SMAP2	1	1	1_TssA	1	1	0	0	0	0
chr1	40915432	40916269	652949	653018	promoter-TSS	ZFP69B	1	1	1_TssA	1	1	0	0	1	1
chr1	40942625	40943600	653255	653333	promoter-TSS	ZFP69	1	1	1_TssA	1	1	0	0	0	0
chr1	40974031	40974968	653667	653743	promoter-TSS	EXO5	1	1	1_TssA	1	1	0	0	0	0
chr1	40996996	40997795	653992	654031	exon,promoter-TSS	ZNF684	1	1	1_TssA	1	1	0	0	0	0
chr1	41157111	41158440	655918	656016	promoter-TSS	LOC100130557,NFYC	1	1	1_TssA	1	1	1	0	1	0
chr1	41445002	41446175	660053	660197	intron	CTPS1	1	1	1_TssA	1	1	0	0	1	1
chr1	42127193	42128371	667944	668085	intron	HIVEP3	0	1	1_TssA	1	0	1	0	0	0
chr1	42500708	42502078	671352	671480	intron	HIVEP3	1	1	1_TssA	1	0	0	0	1	1
chr1	42799724	42801623	674037	674182	promoter-TSS	FOXJ3	1	1	1_TssA	1	1	1	0	1	0
chr1	42921698	42922722	675535	675622	promoter-TSS	PPCS	1	1	1_TssA	1	1	1	0	0	0
chr1	42928547	42929254	675692	675738	Intergenic	PPCS	0	1	1_TssA	1	1	0	0	0	0
chr1	43123652	43124625	677098	677157	promoter-TSS	PPIH	1	1	1_TssA	1	1	1	0	1	1
chr1	43146926	43149246	677386	677594	promoter-TSS	YBX1	1	1	1_TssA	1	1	1	0	1	0
chr1	43231483	43233524	678681	678829	promoter-TSS	C1orf50	1	1	1_TssA	1	1	0	0	1	1
chr1	43311861	43312826	679724	679779	promoter-TSS	ZNF691	1	1	1_TssA	1	1	0	0	1	1
chr1	43389549	43390756	680464	680552	TTS	SLC2A1	0	1	1_TssA	1	1	1	0	1	0
chr1	43423561	43425124	681058	681218	promoter-TSS	SLC2A1-AS1	1	1	1_TssA	1	1	0	0	0	0
chr1	43637484	43638500	683919	683989	promoter-TSS	WDR65	1	1	1_TssA	1	1	1	0	0	0
chr1	43823944	43825059	686455	686539	promoter-TSS	CDC20	1	1	1_TssA	1	1	1	0	1	1
chr1	43832815	43834260	686646	686748	promoter-TSS	ELOVL1	1	1	1_TssA	1	1	0	0	1	1
chr1	43854949	43855993	686938	687005	promoter-TSS	MED8	1	1	1_TssA	1	1	0	0	0	0
chr1	44115303	44116795	691281	691354	intron	KDM4A	1	1	1_TssA	1	1	0	0	0	0
chr1	44172703	44174017	692038	692170	promoter-TSS	KDM4A-AS1	1	1	1_TssA	1	1	1	0	0	0
chr1	44411673	44413132	694694	694790	promoter-TSS	IPO13	1	1	1_TssA	1	1	1	0	1	1
chr1	44435387	44436323	695013	695064	exon	DPH2	1	1	1_TssA	1	1	1	0	1	0
chr1	44439935	44441441	695121	695250	promoter-TSS	ATP6V0B	1	1	1_TssA	1	1	1	0	1	0
chr1	44456778	44457918	695643	695722	promoter-TSS	CCDC24	1	1	1_TssA	1	1	1	0	0	0
chr1	44495400	44497085	696407	696570	intron	SLC6A9	1	1	1_TssA	1	1	1	0	1	1
chr1	44870868	44872692	700535	700676	intron	RNF220	1	1	10_TssBiv	1	0	1	1	0	0
chr1	45097299	45098184	703702	703792	intron	RNF220	0	1	1_TssA	1	1	1	0	0	0
chr1	45139394	45140496	704442	704508	promoter-TSS	C1orf228	1	1	1_TssA	1	1	1	0	1	0
chr1	45205062	45205808	705576	705633	promoter-TSS	KIF2C	1	1	1_TssA	1	1	0	0	0	0
chr1	45240750	45241900	706235	706326	promoter-TSS	RPS8	1	1	1_TssA	1	1	0	0	0	0
chr1	45284921	45286204	707387	707447	TTS,exon	PTCH2	0	0	2_TssAFlnk	1	1	1	0	1	1
chr1	45451593	45452522	709418	709472	intron	EIF2B3	1	1	1_TssA	1	1	0	0	0	0
chr1	45476177	45477141	709894	709977	exon	HECTD3	1	1	1_TssA	1	1	1	0	1	0
chr1	45477625	45478655	709979	710014	intron	UROD	1	0	1_TssA	1	1	1	0	0	0
chr1	45671303	45672849	711754	711931	exon	ZSWIM5	1	1	1_TssA	1	0	1	1	0	0
chr1	45768940	45769991	712721	712809	promoter-TSS	LOC400752	1	1	1_TssA	1	1	0	0	1	1
chr1	45805137	45806285	713386	713472	promoter-TSS	MUTYH	1	1	1_TssA	1	1	0	0	0	0
chr1	45955990	45957457	715019	715104	exon	TESK2	1	1	1_TssA	1	0	0	0	1	0
chr1	45965233	45966312	715207	715261	promoter-TSS	MMACHC	1	1	1_TssA	1	1	1	0	1	0
chr1	45986991	45987927	715569	715646	exon	PRDX1	1	1	1_TssA	1	1	0	0	1	0
chr1	46016267	46017473	716105	716152	intron	AKR1A1	1	1	1_TssA	1	1	1	0	0	0
chr1	46048959	46050953	716637	716760	intron	NASP	1	1	1_TssA	1	1	0	0	1	0
chr1	46151004	46153324	717988	718125	intron	GPBP1L1	1	1	1_TssA	1	1	1	0	1	0
chr1	46153656	46154574	718126	718151	intron	TMEM69	1	0	1_TssA	1	1	1	0	0	1
chr1	46215879	46216738	719050	719115	exon	IPP	1	1	1_TssA	1	1	0	0	1	1
chr1	46597724	46599129	722942	723044	promoter-TSS	PIK3R3	1	1	1_TssA	1	1	0	0	0	0
chr1	46712557	46713748	724733	724815	promoter-TSS	RAD54L	1	0	1_TssA	1	1	0	0	0	0
chr1	46767372	46769958	725410	725603	promoter-TSS	UQCRH	1	1	1_TssA	1	1	0	0	1	1
chr1	46806013	46806836	726312	726369	promoter-TSS	NSUN4	1	1	1_TssA	1	1	0	0	1	1
chr1	47184112	47185457	731535	731632	exon,promoter-TSS	EFCAB14	1	1	1_TssA	1	1	1	0	0	0
chr1	47779157	47780211	736410	736477	intron	STIL	1	1	1_TssA	1	1	0	0	0	0
chr1	47799146	47800490	736765	736900	intron	CMPK1	1	1	1_TssA	1	1	0	0	1	1
chr1	47902269	47904018	738340	738510	exon	FOXD2	1	1	1_TssA	1	0	0	0	1	1
chr1	47973634	47974474	739522	739603	Intergenic	FOXD2	0	1	13_ReprPC	0	0	0	1	0	0
chr1	48174580	48175055	741705	741740	Intergenic	FOXD2	0	1	13_ReprPC	0	0	0	1	0	0
chr1	48175068	48176519	741740	741864	Intergenic	FOXD2	0	1	13_ReprPC	1	0	0	1	1	1
chr1	50889857	50890559	760917	760951	Intergenic,promoter-TSS	DMRTA2	1	1	10_TssBiv	1	0	1	1	0	0
chr1	51424979	51426551	765183	765302	exon	FAF1	1	1	1_TssA	1	1	0	0	1	0
chr1	51433743	51436131	765368	765555	promoter-TSS	CDKN2C	1	1	1_TssA	1	1	0	0	1	1
chr1	51443069	51444230	765636	765740	Intergenic	CDKN2C	0	1	1_TssA	1	1	0	0	0	0
chr1	51701552	51703194	767819	767934	exon	RNF11	1	1	1_TssA	1	1	0	0	0	0
chr1	52082575	52083427	771869	771917	intron	OSBPL9	1	0	1_TssA	1	1	0	0	0	0
chr1	52194848	52195605	772829	772891	promoter-TSS	OSBPL9	0	1	1_TssA	1	0	0	0	0	0
chr1	52343614	52345197	774166	774257	promoter-TSS	NRD1	1	1	1_TssA	1	1	0	0	1	1
chr1	52498720	52499580	775869	775954	exon	KTI12	0	1	1_TssA	1	1	1	0	0	0
chr1	52520330	52523182	776156	776281	promoter-TSS	BTF3L4	1	1	1_TssA	1	1	1	0	0	0
chr1	52607362	52608504	777194	777334	promoter-TSS	ZFYVE9	1	1	1_TssA	1	1	0	0	1	1
chr1	52830979	52832221	779680	779793	intron	CC2D1B	1	1	1_TssA	1	1	1	0	1	0
chr1	52869214	52870941	780312	780393	promoter-TSS	ORC1	1	1	1_TssA	1	1	0	0	1	1
chr1	53017813	53019654	781818	781965	intron	ZCCHC11	1	1	1_TssA	1	1	0	0	1	0
chr1	53168590	53169182	783855	783883	Intergenic	SELRC1	0	0	1_TssA	1	1	1	0	0	0
chr1	53392774	53393753	787157	787231	intron	SCP2	1	1	1_TssA	1	1	0	0	0	0
chr1	53662046	53663171	790687	790752	exon	CPT2	1	1	1_TssA	1	1	1	0	0	0
chr1	53685795	53686624	790955	791018	promoter-TSS	C1orf123	1	1	1_TssA	1	1	1	0	0	0
chr1	53703606	53704383	791217	791268	promoter-TSS	LOC100507564	1	1	1_TssA	1	1	1	0	0	0
chr1	53791694	53794003	792422	792657	intron	LRP8	1	1	1_TssA	1	1	1	0	1	0
chr1	54303116	54304393	799644	799719	intron	TMEM48	1	1	1_TssA	1	1	0	0	1	0
chr1	54355156	54355918	800196	800252	promoter-TSS	YIPF1	1	1	1_TssA	1	1	0	0	1	0
chr1	54517665	54519768	802185	802287	promoter-TSS	TCEANC2	1	1	1_TssA	1	1	0	0	0	0
chr1	54665215	54666472	803940	804016	promoter-TSS	CYB5RL	1	1	1_TssA	1	1	1	0	0	0
chr1	54870948	54873545	807375	807640	promoter-TSS	SSBP3	1	1	1_TssA	1	1	1	0	1	0
chr1	54953872	54955392	808854	808971	Intergenic	ACOT11	0	1	1_TssA	1	1	1	0	1	1
chr1	55181307	55182062	812186	812237	exon	TTC4	1	1	1_TssA	1	1	0	0	1	0
chr1	55229651	55230771	812730	812798	promoter-TSS	PARS2	1	1	1_TssA	1	1	0	0	0	0
chr1	55266506	55267058	813314	813365	exon	TTC22	1	1	13_ReprPC	0	0	0	1	1	0
chr1	55352245	55353471	814349	814465	promoter-TSS	DHCR24	1	1	1_TssA	1	1	1	0	0	0
chr1	55679964	55681666	818023	818191	intron,promoter-TSS	LOC100507634,USP24	1	1	1_TssA	1	1	0	0	0	0
chr1	57043984	57045465	827176	827298	exon	PPAP2B	1	1	1_TssA	1	1	0	0	1	1
chr1	57887780	57889435	833203	833316	intron	DAB1	0	1	10_TssBiv	1	0	0	1	0	0
chr1	57889473	57890611	833316	833438	intron	DAB1	0	1	10_TssBiv	1	0	0	1	1	1
chr1	58714562	58715366	838984	839012	intron	DAB1	1	1	14_ReprPCWk	0	0	0	1	0	0
chr1	58715383	58716233	839012	839094	intron	DAB1	1	1	14_ReprPCWk	0	0	0	1	0	0
chr1	59011550	59012736	841241	841328	intron	OMA1	1	1	1_TssA	1	1	0	0	1	1
chr1	59165128	59165938	842693	842743	intron	MYSM1	1	0	1_TssA	1	1	0	0	1	1
chr1	59247243	59251383	843451	843775	exon	JUN	1	1	1_TssA	1	1	1	0	1	1
chr1	59280875	59281630	843997	844039	intron	LOC100131060	0	1	2_TssAFlnk	1	1	1	0	0	0
chr1	59761954	59763031	847361	847442	promoter-TSS	FGGY	1	1	1_TssA	1	1	0	0	0	0
chr1	61522628	61523476	859157	859217	Intergenic	NFIA	0	0	1_TssA	1	0	0	0	0	0
chr1	61542329	61544119	859406	859475	exon	NFIA	1	1	1_TssA	1	1	1	0	0	0
chr1	61547273	61549515	859514	859743	exon	NFIA	0	1	1_TssA	1	1	0	0	0	0
chr1	62190229	62191411	865253	865303	exon	TM2D1	1	1	1_TssA	1	1	0	0	0	0
chr1	62901529	62903975	873241	873450	exon	USP1	1	1	1_TssA	1	1	0	0	0	0
chr1	63153152	63154777	875312	875463	promoter-TSS	DOCK7	1	1	1_TssA	1	1	0	0	0	0
chr1	63249423	63250493	876366	876410	intron	ATG4C	1	0	1_TssA	1	1	0	0	0	0
chr1	63782776	63783533	880753	880827	promoter-TSS	LINC00466	1	1	10_TssBiv	1	0	0	1	1	1
chr1	63988325	63989706	883141	883209	promoter-TSS	ITGB3BP	1	0	1_TssA	1	1	0	0	0	0
chr1	64058883	64060121	883721	883837	promoter-TSS	PGM1	1	1	1_TssA	1	1	0	0	1	0
chr1	64239391	64240940	885351	885521	intron	ROR1	1	1	1_TssA	1	1	0	0	1	1
chr1	64935359	64937286	890909	891084	promoter-TSS	CACHD1	1	1	1_TssA	1	1	0	0	1	1
chr1	65431106	65432743	895228	895382	intron	JAK1	1	1	1_TssA	1	1	0	0	0	0
chr1	65468176	65468922	895738	895808	Intergenic	JAK1	0	1	1_TssA	1	1	0	0	0	0
chr1	65531983	65534487	896419	896631	Intergenic	MIR101-1	0	1	1_TssA	1	1	0	0	0	0
chr1	65613089	65614988	897470	897666	exon	AK4	1	1	1_TssA	1	0	0	0	1	0
chr1	65719773	65720972	898685	898797	Intergenic	DNAJC6	0	1	1_TssA	1	1	0	0	1	1
chr1	65885494	65887172	900046	900161	promoter-TSS	LEPR	1	1	1_TssA	1	1	1	0	0	0
chr1	66258097	66259154	902709	902797	promoter-TSS	PDE4B	1	1	1_TssA	1	0	0	0	0	0
chr1	66998915	66999710	907096	907133	promoter-TSS	SGIP1	1	1	1_TssA	1	1	0	0	0	0
chr1	67390043	67391495	909594	909683	promoter-TSS	WDR78	1	1	1_TssA	1	1	0	0	1	1
chr1	67395481	67396841	909707	909803	intron	MIER1	0	1	1_TssA	1	1	0	0	1	1
chr1	67518614	67520353	910590	910717	intron,promoter-TSS	SLC35D1	1	1	1_TssA	1	1	1	0	0	0
chr1	67894459	67896994	913769	913936	exon	SERBP1	1	1	1_TssA	1	1	0	0	1	0
chr1	68150193	68152558	916227	916395	intron	GADD45A	1	1	1_TssA	1	1	1	0	1	0
chr1	68297540	68299315	917551	917690	intron	GNG12-AS1	1	1	1_TssA	1	1	0	0	0	0
chr1	68696499	68698554	920414	920546	intron	WLS	1	1	1_TssA	1	1	1	0	0	0
chr1	68962124	68963126	922618	922697	intron	DEPDC1	1	1	1_TssA	1	1	0	0	0	0
chr1	70032776	70034676	928423	928577	Intergenic	LRRC7	0	1	10_TssBiv	1	0	1	1	0	0
chr1	70034734	70035695	928577	928612	Intergenic	LRRC7	0	0	13_ReprPC	1	0	1	1	0	0
chr1	70670443	70672068	932023	932087	promoter-TSS	SRSF11	1	1	1_TssA	1	1	0	0	0	0
chr1	70686743	70688075	932228	932314	exon	SRSF11	0	1	1_TssA	1	1	0	0	1	0
chr1	70819273	70820799	933578	933679	promoter-TSS	HHLA3	1	1	1_TssA	1	1	0	0	1	0
chr1	70876306	70877318	934180	934241	promoter-TSS	CTH	1	1	1_TssA	1	1	0	0	0	0
chr1	71512878	71513685	938044	938127	exon	PTGER3	1	1	1_TssA	1	1	0	0	0	0
chr1	71545865	71547185	938363	938414	promoter-TSS	ZRANB2-AS2	1	1	1_TssA	1	1	0	0	1	1
chr1	72747776	72751056	944939	945097	Intergenic	NEGR1	1	1	1_TssA	1	1	0	0	1	1
chr1	74663680	74664457	954449	954486	promoter-TSS	LRRIQ3	1	1	1_TssA	1	1	0	0	0	0
chr1	75198270	75199732	957578	957627	promoter-TSS	CRYZ	1	0	1_TssA	1	1	0	0	1	1
chr1	76080582	76082438	962876	963011	Intergenic	SLC44A5	0	1	13_ReprPC	1	0	0	1	1	1
chr1	76189869	76191128	963674	963760	intron,promoter-TSS	ACADM	1	1	1_TssA	1	1	0	0	0	0
chr1	76251458	76253137	964304	964349	promoter-TSS	SNORD45C	1	0	1_TssA	1	1	1	0	0	0
chr1	77332926	77334277	971041	971135	intron	ST6GALNAC5	1	1	1_TssA	1	0	0	0	1	1
chr1	77684445	77685772	973340	973383	promoter-TSS	PIGK	1	1	1_TssA	1	1	1	0	0	0
chr1	77747391	77748902	973720	973845	promoter-TSS	AK5	1	1	1_TssA	1	1	0	0	0	0
chr1	78147727	78149654	976766	976907	promoter-TSS	ZZZ3	1	1	1_TssA	1	1	1	0	1	1
chr1	78224617	78225725	977608	977693	intron	USP33	1	1	1_TssA	1	1	0	0	0	0
chr1	78245092	78245998	977946	977993	intron	FAM73A	1	0	1_TssA	1	1	1	0	0	0
chr1	78354103	78355070	979110	979177	intron	NEXN	1	1	1_TssA	1	1	0	0	0	0
chr1	78443536	78445598	979959	980059	intron	FUBP1	1	1	1_TssA	1	1	0	0	1	1
chr1	78956458	78957660	983162	983239	intron	PTGFR	1	1	1_TssA	1	1	1	0	0	0
chr1	82265727	82269184	1002894	1003182	intron	LPHN2	1	1	1_TssA	1	1	0	0	1	1
chr1	84464299	84465462	1015833	1015924	promoter-TSS	TTLL7	1	1	1_TssA	1	1	0	0	0	0
chr1	84543147	84544477	1016385	1016517	promoter-TSS	PRKACB	1	1	1_TssA	1	1	0	0	0	0
chr1	84763932	84764928	1017676	1017755	intron	SAMD13	1	1	1_TssA	1	1	1	0	0	0
chr1	84944867	84945729	1018781	1018834	intron	RPF1	1	1	1_TssA	1	1	0	0	0	0
chr1	84971020	84972818	1019026	1019160	exon	GNG5	1	1	1_TssA	1	1	0	0	0	0
chr1	85155424	85156906	1020614	1020749	promoter-TSS	SSX2IP	1	1	1_TssA	1	1	1	0	1	1
chr1	85358298	85359107	1022391	1022480	exon	LPAR3	1	1	10_TssBiv	1	0	0	1	0	0
chr1	85462514	85463507	1023286	1023387	promoter-TSS	MCOLN2	1	1	1_TssA	1	0	0	0	1	0
chr1	85463546	85464241	1023387	1023431	Intergenic	MCOLN2	1	1	10_TssBiv	1	0	0	1	0	0
chr1	85527576	85528108	1024016	1024038	promoter-TSS	WDR63	1	0	1_TssA	1	1	0	0	0	0
chr1	85666044	85667733	1025003	1025189	promoter-TSS	SYDE2	1	1	1_TssA	1	1	0	0	0	0
chr1	85741402	85742817	1025880	1025974	exon,promoter-TSS	BCL10,LOC646626	1	1	1_TssA	1	1	1	0	0	0
chr1	85929877	85931168	1027175	1027322	exon	DDAH1	0	1	1_TssA	1	1	0	0	0	0
chr1	86045654	86047124	1028218	1028331	promoter-TSS	CYR61	1	1	1_TssA	1	1	0	0	1	1
chr1	86173388	86174357	1029297	1029336	exon	ZNHIT6	1	1	1_TssA	1	1	0	0	1	1
chr1	86621255	86622687	1031983	1032071	intron	COL24A1	1	1	2_TssAFlnk	1	0	1	0	0	0
chr1	86861355	86862344	1033613	1033680	exon	ODF2L	1	1	1_TssA	1	1	0	0	0	0
chr1	87169876	87171531	1035807	1035944	intron	SH3GLB1	1	1	1_TssA	1	1	1	0	1	1
chr1	87378936	87381603	1037861	1038024	promoter-TSS	HS2ST1	1	1	1_TssA	1	1	0	0	0	0
chr1	87793803	87795559	1041261	1041413	exon	LMO4	1	1	1_TssA	1	1	0	0	0	0
chr1	87796738	87797884	1041436	1041508	intron	LMO4	0	1	1_TssA	1	1	0	0	1	1
chr1	89149117	89151277	1050268	1050402	exon	PKN2	1	1	1_TssA	1	1	0	0	1	0
chr1	89356296	89357790	1052044	1052114	intron	GTF2B	1	1	1_TssA	1	1	1	0	0	0
chr1	89457684	89459064	1052912	1053012	exon	CCBL2	1	1	1_TssA	1	1	0	0	0	0
chr1	89989811	89991160	1056347	1056476	promoter-TSS	LRRC8B	1	1	1_TssA	1	1	1	0	1	0
chr1	90098161	90099626	1057224	1057369	promoter-TSS	FLJ27354	1	1	1_TssA	1	1	0	0	1	1
chr1	90286138	90287585	1058940	1059092	promoter-TSS	LRRC8D	1	1	10_TssBiv	1	0	1	1	1	0
chr1	90460263	90461498	1060697	1060801	promoter-TSS	GEMIN8P4	1	1	1_TssA	1	1	0	0	1	0
chr1	91172337	91173410	1065185	1065250	Intergenic	BARHL2	0	1	13_ReprPC	0	0	0	1	0	0
chr1	91183680	91184577	1065575	1065651	Intergenic	BARHL2	1	1	13_ReprPC	1	0	0	1	0	0
chr1	91191001	91191584	1065862	1065898	Intergenic	BARHL2	0	1	10_TssBiv	1	0	1	1	0	0
chr1	91486685	91487912	1068399	1068498	promoter-TSS	ZNF644	1	1	1_TssA	1	1	1	0	0	0
chr1	91869674	91870432	1071500	1071570	intron	HFM1	1	1	1_TssA	1	0	0	0	0	0
chr1	91966054	91967393	1072195	1072282	promoter-TSS	CDC7	1	1	1_TssA	1	1	1	0	1	1
chr1	92350513	92352085	1075867	1076017	intron	TGFBR3	0	1	1_TssA	1	1	0	0	1	1
chr1	92545730	92546676	1078284	1078342	exon	BTBD8	1	1	1_TssA	1	0	0	0	0	0
chr1	92763927	92765133	1080027	1080108	promoter-TSS	RPAP2	1	1	1_TssA	1	1	0	0	1	1
chr1	92948788	92950148	1081770	1081862	exon,intron	GFI1	0	1	13_ReprPC	0	0	1	1	0	0
chr1	92950154	92952269	1081862	1082036	intron	GFI1	1	1	13_ReprPC	0	0	1	1	1	0
chr1	93249811	93251132	1084511	1084632	intron	EVI5	0	1	1_TssA	1	1	0	0	1	1
chr1	93297308	93298622	1085180	1085258	TTS	FAM69A	1	1	1_TssA	1	1	0	0	1	1
chr1	93425958	93427929	1086226	1086401	intron,promoter-TSS	FAM69A	1	1	1_TssA	1	1	0	0	1	1
chr1	93544333	93546210	1087445	1087518	intron	MTF2	1	1	1_TssA	1	1	0	0	1	1
chr1	93644911	93646809	1088316	1088448	promoter-TSS	CCDC18	1	1	1_TssA	1	1	0	0	1	1
chr1	93810826	93813157	1089551	1089677	promoter-TSS	LOC100131564	1	1	1_TssA	1	1	0	0	0	0
chr1	93913144	93914904	1090373	1090522	intron,promoter-TSS	FNBP1L	1	1	1_TssA	1	0	1	1	0	0
chr1	94146387	94147773	1092670	1092798	intron,promoter-TSS	BCAR3	0	1	1_TssA	1	1	1	0	1	1
chr1	94311692	94313791	1094233	1094450	promoter-TSS	BCAR3	1	1	1_TssA	1	1	0	0	1	1
chr1	94343960	94345155	1094693	1094765	intron,promoter-TSS	DNTTIP2	1	1	1_TssA	1	1	0	0	0	0
chr1	94374026	94375420	1094979	1095124	exon	GCLM	1	1	1_TssA	1	1	0	0	1	1
chr1	94702179	94703412	1098009	1098124	intron	ARHGAP29	1	1	1_TssA	1	1	0	0	0	1
chr1	94883469	94884722	1099543	1099669	exon	ABCD3	1	1	1_TssA	1	1	0	0	0	0
chr1	95006838	95008118	1100572	1100689	promoter-TSS	F3	1	1	1_TssA	1	1	0	0	0	0
chr1	95391223	95393045	1104104	1104269	intron	CNN3	1	1	1_TssA	1	1	0	0	1	1
chr1	95538007	95538941	1105499	1105555	promoter-TSS	ALG14	1	1	1_TssA	1	1	0	0	0	0
chr1	95582312	95583668	1106002	1106132	promoter-TSS	TMEM56-RWDD3	1	1	10_TssBiv	1	0	1	1	1	1
chr1	95699357	95700289	1107020	1107104	exon,promoter-TSS	RWDD3	1	1	1_TssA	1	1	0	0	1	1
chr1	97186857	97188455	1115908	1116016	intron	PTBP2	1	1	1_TssA	1	1	0	0	0	0
chr1	98385752	98387374	1122785	1122866	promoter-TSS	DPYD	1	1	1_TssA	1	1	0	0	0	0
chr1	98510777	98511909	1123579	1123674	promoter-TSS	MIR2682	1	1	1_TssA	1	1	0	0	0	0
chr1	99126975	99128191	1126993	1127087	intron	SNX7	1	1	1_TssA	1	1	0	0	1	1
chr1	99729757	99730533	1130497	1130546	exon	LPPR4	1	1	10_TssBiv	1	1	0	1	0	0
chr1	100315326	100316387	1134345	1134418	promoter-TSS	AGL	1	1	1_TssA	1	1	1	0	0	0
chr1	100435187	100436167	1135346	1135423	promoter-TSS	SLC35A3	1	1	1_TssA	1	1	0	0	1	0
chr1	100502919	100505058	1135935	1136079	intron	HIAT1	1	1	1_TssA	1	1	0	0	0	0
chr1	100597969	100599170	1136832	1136897	promoter-TSS	TRMT13	1	1	1_TssA	1	1	0	0	0	0
chr1	100714708	100715827	1137737	1137782	intron	DBT	1	0	1_TssA	1	1	1	0	0	0
chr1	100731266	100732527	1137897	1137969	exon	RTCA	1	1	1_TssA	1	1	0	0	0	0
chr1	100816806	100818967	1138631	1138770	promoter-TSS	CDC14A	1	1	1_TssA	1	1	0	0	1	1
chr1	101360077	101362301	1142143	1142265	promoter-TSS	EXTL2	1	1	1_TssA	1	1	0	0	1	0
chr1	101490851	101492025	1143029	1143076	promoter-TSS	DPH5	1	1	1_TssA	1	1	0	0	0	0
chr1	101701608	101702603	1144400	1144458	promoter-TSS	S1PR1	1	1	1_TssA	1	0	0	0	0	0
chr1	101702607	101703629	1144458	1144496	intron	S1PR1	1	1	11_BivFlnk	1	0	1	1	1	0
chr1	101774689	101775514	1145137	1145173	Intergenic	RNU6-6	0	0	13_ReprPC	1	0	0	1	1	1
chr1	104067911	104069287	1156993	1157089	promoter-TSS	RNPC3	1	1	1_TssA	1	1	0	0	1	0
chr1	107599125	107600392	1176497	1176613	exon	PRMT6	1	1	1_TssA	1	1	1	0	1	1
chr1	107682504	107685090	1177090	1177270	intron,promoter-TSS	NTNG1	1	1	1_TssA	1	1	1	0	1	1
chr1	108506643	108508649	1182225	1182392	promoter-TSS	VAV3	1	1	1_TssA	1	1	0	1	1	0
chr1	108742321	108743613	1184138	1184247	promoter-TSS	SLC25A24	1	1	1_TssA	1	1	0	0	1	1
chr1	109102305	109103306	1186998	1187106	promoter-TSS	FAM102B	1	1	1_TssA	1	1	0	0	1	1
chr1	109234292	109236322	1188342	1188445	exon	PRPF38B	1	1	1_TssA	1	1	0	0	1	1
chr1	109289019	109290146	1188972	1189062	intron	STXBP3	1	1	1_TssA	1	1	0	0	1	1
chr1	109419213	109420453	1190111	1190208	exon	GPSM2	1	1	1_TssA	1	1	0	0	1	1
chr1	109505606	109506462	1191113	1191193	intron	CLCC1	1	1	1_TssA	1	1	0	0	0	0
chr1	109583575	109585109	1192094	1192231	intron	WDR47	1	1	1_TssA	1	1	0	0	0	0
chr1	109632961	109634231	1193191	1193258	intron	TMEM167B	1	1	1_TssA	1	1	0	0	0	0
chr1	109642541	109643631	1193367	1193459	exon	SCARNA2	1	1	1_TssA	1	1	0	0	1	1
chr1	109656277	109656979	1193700	1193754	promoter-TSS	C1orf194	1	1	10_TssBiv	1	0	0	1	0	0
chr1	109756353	109757431	1195006	1195079	intron	SARS	1	1	1_TssA	1	1	1	0	0	0
chr1	109825484	109826429	1196435	1196498	promoter-TSS	PSRC1	1	1	1_TssA	1	1	1	0	1	1
chr1	109968463	109969884	1198203	1198286	promoter-TSS	PSMA5	1	1	1_TssA	1	1	0	0	0	0
chr1	110008848	110009925	1198636	1198745	exon	SYPL2	1	1	10_TssBiv	1	0	0	0	0	0
chr1	110036452	110037230	1199140	1199190	exon	CYB561D1	1	1	1_TssA	1	0	1	0	1	1
chr1	110090549	110091956	1199920	1200006	promoter-TSS	GNAI3	1	1	1_TssA	1	1	0	0	0	0
chr1	110162246	110163856	1200600	1200674	promoter-TSS	AMPD2	1	1	1_TssA	1	1	1	0	0	0
chr1	110527030	110528132	1205078	1205176	exon	AHCYL1	1	1	1_TssA	1	1	1	0	1	1
chr1	110577114	110578153	1205581	1205661	intron	STRIP1	0	1	1_TssA	1	1	0	0	0	0
chr1	110627117	110627565	1206505	1206557	Intergenic	ALX3	0	1	10_TssBiv	1	0	0	0	0	0
chr1	110692989	110693834	1207272	1207380	exon	SLC6A17	1	1	14_ReprPCWk	0	0	0	0	0	0
chr1	110752541	110754245	1208133	1208334	exon,promoter-TSS	KCNC4	1	1	1_TssA	1	1	1	0	1	0
chr1	110880452	110882944	1209710	1209904	promoter-TSS	RBM15	1	1	1_TssA	1	1	0	0	1	1
chr1	110949829	110950904	1210632	1210711	exon,promoter-TSS	LAMTOR5	1	1	1_TssA	1	1	0	0	1	1
chr1	111097857	111098405	1212301	1212345	Intergenic	KCNA10	0	1	13_ReprPC	0	0	0	1	1	1
chr1	111148963	111150262	1212768	1212903	promoter-TSS	KCNA2	0	1	13_ReprPC	0	0	0	1	0	0
chr1	111506162	111506981	1215471	1215534	promoter-TSS	LRIF1	1	1	1_TssA	1	1	0	0	1	1
chr1	111681942	111683579	1216557	1216668	promoter-TSS	CEPT1	1	1	1_TssA	1	1	0	0	0	0
chr1	111888670	111889425	1218193	1218234	promoter-TSS	PIFO	1	1	10_TssBiv	1	0	0	0	1	0
chr1	111991149	111992707	1218982	1219070	promoter-TSS	WDR77	1	1	1_TssA	1	1	0	0	0	0
chr1	112281003	112283174	1221656	1221828	promoter-TSS	FAM212B	1	1	1_TssA	1	1	1	0	1	0
chr1	112297672	112299131	1221983	1222097	promoter-TSS	FAM212B	1	1	1_TssA	1	1	1	0	1	1
chr1	112531835	112534246	1224357	1224580	promoter-TSS	LOC643355	1	1	13_ReprPC	1	0	0	1	1	1
chr1	112938395	112939651	1227469	1227533	intron	CTTNBP2NL	1	1	1_TssA	1	1	1	0	0	0
chr1	113050530	113051675	1228609	1228701	promoter-TSS	WNT2B	0	1	11_BivFlnk	1	0	1	0	0	0
chr1	113160876	113163279	1229716	1229832	promoter-TSS	CAPZA1	1	1	1_TssA	1	1	1	0	0	0
chr1	113216893	113218237	1230385	1230492	exon	MOV10	1	1	1_TssA	1	1	0	0	1	0
chr1	113257365	113259168	1231157	1231275	promoter-TSS	PPM1J	1	1	1_TssA	1	0	1	0	1	1
chr1	113498174	113499416	1234918	1235035	promoter-TSS	SLC16A1	1	1	1_TssA	1	1	0	0	1	1
chr1	113615267	113616717	1236803	1236880	exon	LRIG2	1	1	1_TssA	1	1	1	0	1	1
chr1	113932492	113934258	1239647	1239818	promoter-TSS	MAGI3	1	1	1_TssA	1	1	0	0	1	0
chr1	114300698	114302603	1242322	1242438	exon	PHTF1	1	1	1_TssA	1	1	0	0	0	0
chr1	114353832	114355512	1242810	1242927	exon	RSBN1	1	1	1_TssA	1	1	0	0	1	0
chr1	114446916	114448421	1243736	1243831	promoter-TSS	AP4B1	1	1	1_TssA	1	1	0	0	1	1
chr1	114471470	114473446	1244084	1244217	intron	HIPK1	1	1	1_TssA	1	1	0	0	1	1
chr1	114888908	114889513	1247946	1247984	Intergenic	TRIM33	0	0	1_TssA	1	1	1	0	1	1
chr1	115052486	115054587	1249340	1249516	exon	TRIM33	1	1	1_TssA	1	1	1	0	0	0
chr1	115123890	115124516	1250194	1250229	promoter-TSS	BCAS2	1	0	1_TssA	1	1	0	0	0	0
chr1	115212203	115213392	1251046	1251137	promoter-TSS	DENND2C	1	1	1_TssA	1	1	0	0	1	0
chr1	115258925	115259690	1251533	1251571	TTS	CSDE1	1	0	1_TssA	1	1	0	0	0	0
chr1	115299542	115300878	1251911	1251980	intron	CSDE1	1	0	1_TssA	1	1	0	0	1	1
chr1	115322818	115323462	1252144	1252188	exon	SIKE1	1	1	1_TssA	1	1	0	0	1	0
chr1	116184404	116185657	1258161	1258297	promoter-TSS	VANGL1	1	1	1_TssA	1	0	0	0	1	0
chr1	116380462	116381305	1260045	1260149	exon	NHLH2	0	1	13_ReprPC	0	0	0	1	0	0
chr1	116381320	116382268	1260149	1260232	exon,intron	NHLH2	0	1	12_EnhBiv	1	0	1	1	0	0
chr1	116518489	116519537	1261306	1261402	promoter-TSS	SLC22A15	1	1	1_TssA	1	1	0	0	0	0
chr1	116915292	116917127	1264346	1264518	promoter-TSS	ATP1A1	1	1	1_TssA	1	1	0	0	1	0
chr1	117112873	117114070	1266246	1266353	intron	CD58	1	1	1_TssA	1	1	0	0	1	1
chr1	117209524	117210576	1267426	1267532	intron	IGSF3	1	1	1_TssA	1	0	0	1	0	0
chr1	117452404	117453452	1269794	1269920	intron	PTGFRN	1	1	10_TssBiv	1	0	0	1	0	0
chr1	117601860	117603595	1271302	1271399	promoter-TSS	TTF2	1	1	1_TssA	1	1	0	0	1	0
chr1	117663832	117664956	1271965	1272057	promoter-TSS	TRIM45	1	1	1_TssA	1	1	1	0	1	1
chr1	117908969	117910999	1274041	1274213	promoter-TSS	MAN1A2	1	1	1_TssA	1	1	0	0	1	0
chr1	118147959	118149425	1275821	1275940	intron	FAM46C	1	1	1_TssA	1	0	1	1	0	0
chr1	118471582	118473225	1278109	1278214	promoter-TSS	GDAP2	1	1	1_TssA	1	1	1	0	1	1
chr1	119526993	119527410	1284196	1284221	intron	TBX15	0	1	1_TssA	1	1	0	0	0	0
chr1	119543590	119544284	1284738	1284779	Intergenic	TBX15	0	1	7_Enh	1	0	1	0	1	0
chr1	119682730	119683695	1285954	1286008	promoter-TSS	WARS2	1	1	1_TssA	1	1	0	0	1	1
chr1	120189930	120191299	1289926	1290023	promoter-TSS	ZNF697	1	1	1_TssA	1	1	0	0	1	1
chr1	120254398	120255417	1290490	1290560	intron	PHGDH	1	1	1_TssA	1	0	0	0	0	0
chr1	121260880	121261690	1297422	1297499	promoter-TSS	EMBP1	1	1	14_ReprPCWk	0	0	0	1	0	0
chr1	145096236	145097011	1317153	1317193	intron	SEC22B	1	1	1_TssA	1	1	0	0	0	0
chr1	145395464	145396463	1319860	1319906	Intergenic	HFE2	0	0	1_TssA	1	1	0	0	0	1
chr1	145396514	145397996	1319906	1319977	Intergenic	HFE2	0	0	1_TssA	1	1	0	0	0	0
chr1	145438031	145439414	1320578	1320628	intron	TXNIP	1	0	1_TssA	1	1	1	0	0	0
chr1	145469815	145470720	1320972	1321014	intron	POLR3GL	1	1	1_TssA	1	1	1	0	0	0
chr1	145472384	145473629	1321037	1321115	exon	ANKRD34A	0	1	1_TssA	1	1	0	0	0	0
chr1	145473631	145474697	1321115	1321192	exon	ANKRD34A	0	1	1_TssA	1	1	0	0	0	0
chr1	145476869	145477616	1321201	1321260	exon	ANKRD34A	1	1	1_TssA	1	1	0	0	0	0
chr1	145507009	145508231	1321646	1321703	promoter-TSS	RBM8A	1	1	1_TssA	1	1	0	0	1	1
chr1	145515443	145516864	1321792	1321870	promoter-TSS	PEX11B	1	1	1_TssA	1	1	0	0	0	0
chr1	145548647	145549426	1322240	1322286	intron	ANKRD35	1	0	1_TssA	1	0	1	0	0	0
chr1	145574876	145576699	1322647	1322769	promoter-TSS	PIAS3	1	1	1_TssA	1	1	1	0	0	0
chr1	145610245	145612155	1323207	1323321	promoter-TSS	POLR3C	1	1	1_TssA	1	1	0	0	0	0
chr1	146551399	146551841	1331834	1331871	Intergenic	LOC728989	0	1	13_ReprPC	0	0	0	1	0	0
chr1	146555865	146556676	1331945	1331997	Intergenic	LOC728989	0	1	10_TssBiv	1	1	0	1	0	0
chr1	146643061	146644709	1332547	1332657	Intergenic	PDIA3P	1	1	1_TssA	1	1	0	0	1	1
chr1	146714019	146715515	1333330	1333446	intron	CHD1L	1	1	1_TssA	1	1	1	0	1	1
chr1	147141672	147142918	1336914	1337000	exon	ACP6	1	1	1_TssA	1	0	0	0	0	0
chr1	147400224	147401350	1338929	1339005	intron	GPR89B	1	1	1_TssA	1	0	0	0	0	0
chr1	147735305	147736360	1343032	1343086	Intergenic	MIR5087	0	1	1_TssA	1	0	0	1	0	0
chr1	147774839	147775889	1343585	1343647	Intergenic	MIR5087	0	1	14_ReprPCWk	1	0	0	0	0	0
chr1	147806394	147807482	1344088	1344135	promoter-TSS	MIR5087	1	1	1_TssA	1	1	0	0	0	0
chr1	147993606	147994724	1345983	1346040	Intergenic	NBPF14	0	1	15_Quies	0	0	0	0	0	0
chr1	147999849	148000886	1346181	1346252	Intergenic	NBPF14	0	1	1_TssA	0	0	0	0	1	0
chr1	148240988	148242181	1347052	1347116	Intergenic	PPIAL4F	0	1	1_TssA	0	0	0	0	1	0
chr1	148555641	148556988	1348832	1348938	Intergenic	NBPF15	0	1	1_TssA	1	1	0	0	0	0
chr1	149783228	149785230	1360915	1361041	intron	HIST2H2BF	1	1	1_TssA	1	1	0	0	0	0
chr1	149856623	149860418	1362787	1362994	exon	HIST2H2BE	1	1	1_TssA	1	1	1	0	1	1
chr1	149871045	149871606	1363126	1363171	exon	SV2A	1	1	1_TssA	1	1	1	0	0	0
chr1	149899140	149900297	1363588	1363644	promoter-TSS	SF3B4	1	1	1_TssA	1	1	1	0	1	0
chr1	149981498	149982960	1364505	1364594	Intergenic,intron	OTUD7B	1	1	1_TssA	1	1	0	0	1	0
chr1	150038841	150040161	1365102	1365167	exon	VPS45	1	1	1_TssA	1	1	0	0	1	0
chr1	150206603	150209195	1367337	1367489	Intergenic,promoter-TSS	ANP32E	1	1	1_TssA	1	1	1	0	1	1
chr1	150240631	150241782	1367941	1368013	TTS	CA14	1	1	1_TssA	1	1	0	0	0	0
chr1	150253791	150254954	1368158	1368219	promoter-TSS	C1orf51	1	1	1_TssA	1	1	0	0	1	1
chr1	150266097	150266732	1368401	1368441	Intergenic	MRPS21	1	1	1_TssA	1	1	1	0	0	0
chr1	150293568	150294677	1368991	1369053	intron	PRPF3	1	1	1_TssA	1	1	0	0	0	0
chr1	150335993	150338682	1369731	1369852	intron	RPRD2	1	1	1_TssA	1	1	0	0	1	0
chr1	150459535	150460371	1371510	1371545	exon	TARS2	1	0	1_TssA	1	1	0	0	0	0
chr1	150487740	150488549	1372011	1372069	promoter-TSS	LINC00568	1	1	1_TssA	1	1	0	0	0	0
chr1	150533429	150535048	1373046	1373113	TTS	ADAMTSL4	0	1	2_TssAFlnk	1	1	1	0	1	1
chr1	150550289	150552538	1373291	1373445	exon	MCL1	1	1	1_TssA	1	1	0	0	1	0
chr1	150601179	150602611	1374181	1374253	promoter-TSS	ENSA	1	1	1_TssA	1	1	0	0	0	0
chr1	150848304	150849514	1377165	1377242	intron	ARNT	1	1	1_TssA	1	1	0	0	0	0
chr1	150898471	150899357	1378013	1378058	promoter-TSS	SETDB1	1	1	1_TssA	1	1	0	0	1	1
chr1	150980736	150981653	1379397	1379466	promoter-TSS	FAM63A	1	1	1_TssA	1	1	1	0	0	1
chr1	151020048	151021099	1380060	1380138	TTS	BNIPL	1	1	1_TssA	1	1	0	0	1	1
chr1	151031265	151032804	1380233	1380307	promoter-TSS	CDC42SE1	1	1	1_TssA	1	1	0	0	1	1
chr1	151042743	151043905	1380461	1380526	exon	GABPB2	1	1	1_TssA	1	1	0	0	1	1
chr1	151118654	151119589	1381952	1382032	promoter-TSS	SEMA6C	1	1	1_TssA	1	1	1	0	0	0
chr1	151138249	151139202	1382310	1382361	promoter-TSS	LYSMD1	1	0	1_TssA	1	1	0	0	0	0
chr1	151162070	151162865	1382713	1382756	intron	VPS72	1	0	1_TssA	1	1	0	0	1	0
chr1	151170586	151172132	1382955	1383044	exon,promoter-TSS	PIP5K1A	1	1	1_TssA	1	1	1	0	0	0
chr1	151226985	151227909	1383908	1383949	intron	PSMD4	1	0	1_TssA	1	1	0	0	0	1
chr1	151253659	151255712	1384409	1384566	promoter-TSS	ZNF687	1	1	1_TssA	1	1	0	0	1	1
chr1	151299403	151300582	1385233	1385296	exon	PI4KB	1	1	1_TssA	1	1	0	0	0	0
chr1	151319263	151320134	1385550	1385594	promoter-TSS	RFX5	1	1	1_TssA	1	1	0	0	0	0
chr1	151371609	151372653	1386264	1386339	promoter-TSS	PSMB4	1	1	1_TssA	1	1	0	0	1	1
chr1	151430398	151432059	1386988	1387160	intron	POGZ	1	1	1_TssA	1	1	0	0	0	0
chr1	151483367	151484650	1387841	1387937	intron	CGN	1	1	10_TssBiv	1	0	1	1	0	0
chr1	151512592	151513437	1388304	1388372	intron	TUFT1	1	1	1_TssA	1	0	1	0	0	0
chr1	151735400	151736281	1391099	1391168	exon	MRPL9	1	1	1_TssA	1	1	0	0	0	0
chr1	151762465	151763965	1391478	1391581	promoter-TSS	TDRKH	1	1	1_TssA	1	0	1	0	1	1
chr1	151965836	151966809	1393909	1393999	exon	S100A10	1	1	1_TssA	1	1	1	0	0	0
chr1	152008497	152009642	1394386	1394443	intron	S100A11	1	1	1_TssA	1	1	0	0	0	0
chr1	152083351	152084948	1395225	1395373	exon	TCHH	0	1	10_TssBiv	1	0	1	1	0	0
chr1	153606312	153607228	1407244	1407309	promoter-TSS	S100A13	1	1	1_TssA	1	1	0	0	0	0
chr1	153630934	153631889	1407659	1407714	intron	SNAPIN	1	1	1_TssA	1	1	1	0	0	0
chr1	153642801	153644583	1407854	1407930	promoter-TSS	ILF2	1	1	1_TssA	1	1	0	0	1	1
chr1	153650754	153652056	1408044	1408171	exon	NPR1	1	1	10_TssBiv	1	0	1	1	1	0
chr1	153699941	153701529	1409071	1409139	Intergenic	INTS3	1	1	1_TssA	1	1	1	0	1	0
chr1	153747686	153748846	1409732	1409839	intron	SLC27A3	1	1	1_TssA	1	0	0	0	0	0
chr1	153755755	153756485	1409991	1410052	Intergenic	SLC27A3	0	1	1_TssA	1	1	0	0	0	0
chr1	153894325	153896365	1411946	1412095	exon	GATAD2B	1	1	1_TssA	1	1	1	0	1	0
chr1	153918051	153919404	1412494	1412620	intron	DENND4B	1	1	1_TssA	1	1	1	0	1	1
chr1	153930157	153931567	1412738	1412831	TTS	SLC39A1	1	1	1_TssA	1	1	1	0	1	0
chr1	153935432	153936687	1412874	1412942	promoter-TSS	SLC39A1	0	1	1_TssA	1	1	1	0	0	0
chr1	153939055	153940848	1413018	1413095	promoter-TSS	CREB3L4	1	1	1_TssA	1	1	0	0	1	1
chr1	153949326	153950579	1413217	1413308	exon	JTB	1	1	1_TssA	1	1	0	0	0	0
chr1	153963030	153963776	1413604	1413643	intron	RPS27	1	1	1_TssA	1	1	0	0	0	0
chr1	154154584	154156208	1415925	1416005	intron	TPM3	0	1	1_TssA	1	1	1	0	0	0
chr1	154192509	154194585	1416505	1416642	promoter-TSS	C1orf43	1	1	1_TssA	1	1	0	0	0	0
chr1	154244599	154245696	1417166	1417220	exon	HAX1	1	1	1_TssA	1	1	0	0	1	1
chr1	154297174	154298544	1417944	1418054	promoter-TSS	ATP8B2	1	1	1_TssA	1	1	0	0	1	1
chr1	154325036	154325898	1418550	1418596	Intergenic	ATP8B2	0	0	2_TssAFlnk	1	1	1	0	1	0
chr1	154377532	154378557	1419386	1419471	exon	IL6R	1	1	1_TssA	1	1	1	0	1	1
chr1	154530284	154532312	1421877	1422018	intron,promoter-TSS	UBE2Q1	1	1	1_TssA	1	1	1	0	1	1
chr1	154579961	154581364	1422777	1422875	intron,promoter-TSS	ADAR	0	1	1_TssA	1	1	0	0	1	0
chr1	154599652	154600591	1423071	1423144	intron	ADAR	1	1	1_TssA	1	1	0	0	0	1
chr1	154908963	154910136	1427164	1427251	promoter-TSS	PMVK	1	1	1_TssA	1	1	0	0	1	1
chr1	154933595	154935045	1427560	1427677	promoter-TSS	PYGO2	1	1	1_TssA	1	1	1	0	1	1
chr1	154945982	154948580	1427854	1427985	intron,promoter-TSS	SHC1	1	1	1_TssA	1	1	0	0	1	1
chr1	154955250	154956389	1428097	1428134	exon	FLAD1	1	0	1_TssA	1	1	1	0	0	0
chr1	154972715	154975754	1428479	1428634	Intergenic	ZBTB7B	1	1	1_TssA	1	1	1	0	1	1
chr1	155022989	155024848	1429471	1429632	promoter-TSS	LOC100505666	1	1	1_TssA	1	1	1	0	1	1
chr1	155035279	155035884	1429825	1429867	promoter-TSS	EFNA4	1	1	7_Enh	1	0	1	0	1	1
chr1	155035979	155036822	1429867	1429937	promoter-TSS	LOC100505666	1	1	1_TssA	1	0	1	0	0	0
chr1	155051156	155053713	1430196	1430404	intron	EFNA3	1	1	13_ReprPC	0	0	1	1	0	0
chr1	155057125	155058444	1430543	1430641	exon	EFNA3	0	1	1_TssA	1	0	1	0	1	1
chr1	155099250	155100650	1431357	1431464	promoter-TSS	EFNA1	1	1	11_BivFlnk	1	0	1	1	1	0
chr1	155107718	155109047	1431578	1431668	exon	SLC50A1	1	1	1_TssA	1	1	0	0	0	0
chr1	155112310	155113215	1431726	1431780	exon	DPM3	1	1	1_TssA	1	1	0	0	0	0
chr1	155145138	155146146	1432282	1432345	promoter-TSS	TRIM46	1	1	1_TssA	1	1	1	0	1	1
chr1	155178215	155179324	1433206	1433284	promoter-TSS	THBS3	1	1	1_TssA	1	1	1	0	0	0
chr1	155214241	155215006	1433882	1433934	TTS,intron	FAM189B,GBA	1	0	1_TssA	1	1	1	0	1	1
chr1	155231452	155232382	1434321	1434376	promoter-TSS	FAM189B	1	1	1_TssA	1	1	0	0	0	0
chr1	155246992	155248350	1434720	1434815	intron	HCN3	1	1	1_TssA	1	0	1	0	1	1
chr1	155278104	155279418	1435442	1435502	promoter-TSS	FDPS	1	1	1_TssA	1	1	1	0	0	0
chr1	155292608	155294646	1435757	1435914	promoter-TSS	RUSC1	1	1	1_TssA	1	1	0	0	1	1
chr1	155531367	155533824	1438946	1439116	promoter-TSS	ASH1L	1	1	1_TssA	1	1	0	0	0	0
chr1	155579520	155580642	1440006	1440088	exon	MSTO1	1	1	1_TssA	1	1	0	0	0	0
chr1	155657285	155659248	1441037	1441188	promoter-TSS	DAP3	1	1	1_TssA	1	1	0	0	0	0
chr1	155715037	155716109	1442086	1442169	promoter-TSS	MSTO2P	1	1	1_TssA	1	1	0	0	1	0
chr1	155826634	155827259	1443669	1443704	promoter-TSS	GON4L	1	0	1_TssA	1	1	0	0	0	0
chr1	155903583	155904703	1444867	1444926	promoter-TSS	KIAA0907	1	1	1_TssA	1	1	0	0	1	1
chr1	155947525	155948672	1445631	1445732	promoter-TSS	ARHGEF2	1	1	1_TssA	1	1	0	0	1	0
chr1	155990108	155990955	1446353	1446400	intron	SSR2	1	1	1_TssA	1	1	0	0	1	0
chr1	156022781	156025272	1446894	1447069	promoter-TSS	LAMTOR2	1	1	1_TssA	1	1	0	0	1	1
chr1	156084320	156085426	1448078	1448164	exon	LMNA	0	1	1_TssA	1	1	0	0	0	0
chr1	156163479	156164225	1449430	1449478	exon	SLC25A44	1	1	1_TssA	1	1	0	0	1	1
chr1	156182359	156183570	1449710	1449788	TTS	SLC25A44	1	1	1_TssA	1	1	0	0	0	0
chr1	156251621	156253306	1450901	1450977	promoter-TSS	TMEM79	1	0	1_TssA	1	1	1	0	0	0
chr1	156307406	156308729	1451944	1452015	exon	CCT3	1	1	1_TssA	1	1	0	0	0	0
chr1	156390590	156391350	1453305	1453365	promoter-TSS	MIR9-1	1	1	12_EnhBiv	0	0	1	1	0	0
chr1	156426244	156427488	1454009	1454089	Intergenic	C1orf61	0	1	1_TssA	1	1	1	0	1	1
chr1	156469145	156471557	1454701	1454856	exon	MEF2D	1	1	1_TssA	1	1	1	0	1	1
chr1	156474659	156475431	1454906	1454948	Intergenic	MEF2D	0	1	7_Enh	1	1	1	0	0	0
chr1	156541847	156542524	1455887	1455930	intron	IQGAP3	1	1	1_TssA	1	1	0	0	0	0
chr1	156570615	156571599	1456336	1456383	intron	GPATCH4	1	0	1_TssA	1	1	0	0	0	0
chr1	156646983	156648107	1457795	1457838	promoter-TSS	NES	1	1	2_TssAFlnk	1	0	1	0	1	1
chr1	156675313	156676654	1458326	1458423	promoter-TSS	CRABP2	1	1	2_TssAFlnk	1	1	1	0	1	1
chr1	156697624	156699067	1458761	1458864	promoter-TSS	RRNAD1	1	1	1_TssA	1	1	1	0	0	0
chr1	156710432	156711333	1459039	1459081	promoter-TSS	MRPL24	1	1	1_TssA	1	1	1	0	0	0
chr1	156720070	156722411	1459207	1459396	exon	HDGF	1	1	1_TssA	1	1	1	0	1	0
chr1	156736687	156738168	1459660	1459745	exon	PRCC	1	1	1_TssA	1	1	0	0	0	0
chr1	156829661	156830212	1461123	1461166	promoter-TSS	NTRK1	1	1	10_TssBiv	1	0	1	1	1	1
chr1	157015048	157016390	1463747	1463898	promoter-TSS	ARHGEF11	1	1	1_TssA	1	1	0	0	0	0
chr1	157107253	157108842	1464906	1465027	intron	ETV3	1	1	1_TssA	1	1	0	0	0	0
chr1	157962849	157964210	1470859	1470957	intron	KIRREL	1	1	1_TssA	1	1	1	0	0	1
chr1	159141249	159143020	1479280	1479370	intron	CADM3	1	1	14_ReprPCWk	0	0	0	1	0	0
chr1	159750305	159751281	1483123	1483210	promoter-TSS	DUSP23	1	1	1_TssA	1	0	0	0	1	1
chr1	159824007	159825011	1483870	1483964	exon	VSIG8	1	1	1_TssA	1	1	1	0	0	0
chr1	159894342	159895725	1484750	1484835	intron	TAGLN2	1	1	1_TssA	1	1	0	0	0	0
chr1	160000881	160002112	1485893	1485978	exon	PIGM	1	1	1_TssA	1	1	1	0	0	0
chr1	160067751	160069110	1486808	1486905	promoter-TSS	IGSF8	1	1	1_TssA	1	0	1	0	0	0
chr1	160231374	160232873	1488752	1488834	exon	DCAF8	1	1	1_TssA	1	1	1	0	0	0
chr1	160254023	160255191	1489037	1489081	intron	PEX19	1	0	1_TssA	1	1	0	0	0	0
chr1	160312211	160313670	1489660	1489733	promoter-TSS	NCSTN	1	1	1_TssA	1	1	0	0	0	0
chr1	160990357	160991327	1495930	1495992	exon,intron	F11R	1	1	10_TssBiv	1	0	0	1	1	0
chr1	161014739	161016168	1496424	1496501	promoter-TSS	USF1	1	0	1_TssA	1	1	1	0	0	0
chr1	161067456	161068509	1497187	1497238	promoter-TSS	KLHDC9	1	1	1_TssA	1	1	0	0	1	1
chr1	161087200	161088447	1497486	1497560	promoter-TSS	NIT1	1	1	1_TssA	1	1	0	0	0	0
chr1	161101627	161103431	1497704	1497802	promoter-TSS	DEDD	1	1	1_TssA	1	1	0	0	1	1
chr1	161123215	161124247	1498196	1498241	exon	UFC1	1	0	1_TssA	1	1	0	0	0	0
chr1	161129023	161129971	1498318	1498384	TTS	UFC1	1	1	1_TssA	1	1	1	0	1	1
chr1	161135611	161136978	1498480	1498561	TTS	USP21	1	1	1_TssA	1	1	0	0	1	1
chr1	161146680	161147607	1498704	1498759	intron	B4GALT3	1	1	1_TssA	1	1	1	0	1	0
chr1	161171886	161172611	1499117	1499161	exon	NDUFS2	0	1	1_TssA	1	1	0	0	1	1
chr1	161283788	161284778	1500603	1500663	intron	SDHC	1	1	1_TssA	1	1	1	0	1	1
chr1	161359482	161360502	1501621	1501711	Intergenic	C1orf192	0	1	1_TssA	1	1	1	0	0	0
chr1	161369086	161370134	1501841	1501913	Intergenic	C1orf192	0	1	1_TssA	1	1	0	0	1	1
chr1	161493621	161494803	1505683	1505784	exon,promoter-TSS	HSPA6	1	1	1_TssA	1	1	1	0	0	0
chr1	161500008	161501151	1505890	1505960	Intergenic	HSPA6	0	1	1_TssA	1	1	0	0	0	0
chr1	161509474	161510221	1506068	1506106	Intergenic	FCGR3A	0	0	1_TssA	1	0	0	0	0	0
chr1	161581823	161582645	1506916	1506970	Intergenic	HSPA7	0	1	1_TssA	1	0	0	0	0	0
chr1	161591018	161591647	1507113	1507148	Intergenic	FCGR3B	0	0	1_TssA	1	0	0	0	0	0
chr1	161695638	161697331	1508034	1508184	intron	FCRLB	0	1	1_TssA	1	1	1	0	1	1
chr1	161719333	161720301	1508389	1508456	exon	DUSP12	1	1	1_TssA	1	1	0	0	1	1
chr1	161735090	161735691	1508639	1508658	promoter-TSS	ATF6	1	0	1_TssA	1	1	0	0	0	0
chr1	161735727	161736746	1508658	1508696	intron	ATF6	1	0	1_TssA	1	1	0	0	0	0
chr1	161993356	161994364	1510637	1510723	exon,promoter-TSS	OLFML2B	1	1	1_TssA	1	1	0	0	1	1
chr1	162039149	162040565	1511056	1511181	exon	NOS1AP	1	1	13_ReprPC	1	0	1	1	0	0
chr1	162467441	162468494	1514883	1514953	exon	UHMK1	1	1	1_TssA	1	1	0	0	0	0
chr1	162530857	162532042	1515583	1515705	exon	UAP1	1	1	1_TssA	1	1	0	0	0	0
chr1	162760163	162761391	1517322	1517381	intron	HSD17B7	1	1	1_TssA	1	1	0	0	1	0
chr1	163291103	163292599	1520577	1520648	promoter-TSS	RGS5	1	1	1_TssA	1	1	0	0	0	0
chr1	164527786	164529728	1527893	1527953	promoter-TSS	PBX1	1	0	1_TssA	1	1	0	0	0	0
chr1	165204580	165205594	1533287	1533369	intron	LMX1A	0	1	13_ReprPC	0	0	0	1	0	0
chr1	165325150	165325918	1534405	1534479	promoter-TSS	LMX1A	1	1	10_TssBiv	1	0	0	1	0	0
chr1	165414094	165414584	1535317	1535350	exon,promoter-TSS	RXRG	1	0	13_ReprPC	0	0	0	1	0	0
chr1	165567117	165567898	1536487	1536526	Intergenic	LOC400794	0	1	1_TssA	1	1	1	0	0	0
chr1	165599579	165601395	1536770	1536879	exon	MGST3	1	1	1_TssA	1	1	0	0	1	1
chr1	165667094	165668243	1537444	1537517	promoter-TSS	LOC440700	1	1	1_TssA	1	1	0	0	1	1
chr1	165737775	165738638	1538184	1538241	promoter-TSS	TMCO1	1	1	1_TssA	1	1	0	0	1	1
chr1	165796654	165798376	1538758	1538916	intron	UCK2	1	1	1_TssA	1	1	0	0	1	0
chr1	166134182	166134745	1541622	1541669	exon,intron	FAM78B	0	1	13_ReprPC	0	0	0	1	1	1
chr1	166134748	166136552	1541669	1541852	exon	FAM78B	1	1	14_ReprPCWk	1	0	0	1	1	0
chr1	166808121	166809455	1545706	1545848	intron,promoter-TSS	POGK	1	1	1_TssA	1	1	1	0	1	1
chr1	166844898	166846027	1546210	1546304	exon	TADA1	1	1	1_TssA	1	1	0	0	1	0
chr1	166944131	166945418	1547120	1547240	promoter-TSS	ILDR2	1	1	10_TssBiv	1	0	0	1	1	0
chr1	167188900	167191909	1549401	1549640	intron	POU2F1	1	1	1_TssA	1	1	0	0	1	1
chr1	167408528	167409072	1551349	1551390	intron	CD247	0	1	10_TssBiv	1	0	0	0	1	0
chr1	167424129	167425346	1551610	1551714	intron	CD247	0	1	1_TssA	1	0	0	0	0	0
chr1	167522496	167523469	1552906	1552996	promoter-TSS	CREG1	1	1	1_TssA	1	0	0	0	1	0
chr1	167683410	167685254	1554660	1554764	Intergenic	MPZL1	0	1	1_TssA	1	1	1	0	1	1
chr1	167690788	167692051	1554884	1554990	exon	MPZL1	1	1	1_TssA	1	1	0	0	0	0
chr1	167904571	167907122	1557043	1557202	promoter-TSS	DCAF6	1	1	1_TssA	1	1	0	0	0	0
chr1	168105177	168106732	1558917	1559065	promoter-TSS	GPR161	1	1	1_TssA	1	1	0	0	0	0
chr1	168147868	168149180	1559498	1559573	intron	TIPRL	1	1	1_TssA	1	1	0	0	1	1
chr1	168194889	168195863	1560068	1560159	intron	SFT2D2	1	1	1_TssA	1	1	1	0	0	0
chr1	169074796	169076694	1566134	1566315	promoter-TSS	ATP1B1	1	1	1_TssA	1	1	0	1	1	0
chr1	169336700	169338033	1567899	1567963	promoter-TSS	NME7	1	0	1_TssA	1	1	0	0	0	0
chr1	169396363	169396980	1568339	1568370	promoter-TSS	C1orf114	1	1	10_TssBiv	1	0	0	1	0	0
chr1	169454427	169455849	1568738	1568847	promoter-TSS	SLC19A2	1	1	1_TssA	1	1	0	0	1	1
chr1	169763537	169764823	1570916	1570977	promoter-TSS	C1orf112	1	1	1_TssA	1	1	0	0	0	1
chr1	169862110	169863544	1571708	1571811	intron	SCYL3	1	1	1_TssA	1	1	0	0	0	0
chr1	170043371	170044180	1572746	1572785	exon	KIFAP3	1	1	1_TssA	1	1	0	0	1	1
chr1	170500745	170501887	1575357	1575401	promoter-TSS	GORAB	1	0	1_TssA	1	1	0	0	0	0
chr1	170630931	170632372	1576325	1576363	Intergenic	PRRX1	1	0	1_TssA	1	1	0	0	0	1
chr1	170633145	170634270	1576376	1576453	intron	PRRX1	1	1	1_TssA	1	1	0	0	1	1
chr1	171220543	171221107	1580016	1580045	intron	FMO1	0	0	1_TssA	1	0	0	0	1	1
chr1	171454152	171455592	1581952	1582022	exon	PRRC2C	1	1	1_TssA	1	1	0	0	1	1
chr1	171710514	171712012	1584298	1584393	exon	VAMP4	1	1	1_TssA	1	1	0	0	1	1
chr1	171750117	171751370	1584699	1584776	promoter-TSS	METTL13	1	1	1_TssA	1	1	1	0	0	0
chr1	171810392	171811744	1585247	1585358	intron	DNM3	1	1	1_TssA	1	1	1	0	0	0
chr1	172501076	172503523	1589320	1589450	promoter-TSS	SUCO	1	1	1_TssA	1	1	0	0	1	0
chr1	173445790	173447279	1594962	1595095	promoter-TSS	PRDX6	1	1	1_TssA	1	1	0	0	1	0
chr1	173683890	173685146	1596687	1596741	intron	KLHL20	1	1	1_TssA	1	1	0	0	1	0
chr1	173792713	173794506	1597611	1597702	promoter-TSS	CENPL	1	1	1_TssA	1	1	0	0	1	1
chr1	173836636	173838331	1598226	1598325	promoter-TSS	ZBTB37	1	1	1_TssA	1	1	0	0	1	0
chr1	173990353	173991879	1599881	1599996	Intergenic	RC3H1	0	1	1_TssA	1	1	0	0	0	0
chr1	174128010	174129588	1601117	1601250	intron	RABGAP1L	1	1	1_TssA	1	1	0	0	0	0
chr1	174968176	174969835	1607338	1607472	exon	CACYBP	1	1	1_TssA	1	1	1	0	0	0
chr1	174991861	174992796	1607695	1607739	intron	MRPS14	1	1	1_TssA	1	1	0	0	0	0
chr1	175161318	175162364	1609455	1609523	exon	KIAA0040	1	1	1_TssA	1	0	0	0	1	0
chr1	176175274	176177075	1616925	1617076	exon	RFWD2	1	1	1_TssA	1	1	0	0	0	1
chr1	177133330	177134341	1623076	1623145	exon	ASTN1	1	1	13_ReprPC	0	0	0	1	0	0
chr1	177139876	177140374	1623170	1623200	promoter-TSS	FAM5B	1	1	10_TssBiv	1	0	0	1	0	0
chr1	178062354	178063927	1629287	1629422	promoter-TSS	RASAL2,RASAL2-AS1	1	1	1_TssA	1	1	0	0	0	1
chr1	178511271	178512423	1632922	1633009	promoter-TSS	C1orf220	1	1	1_TssA	1	1	1	0	1	1
chr1	178693969	178695773	1634621	1634806	intron	RALGPS2	1	1	1_TssA	1	1	0	0	0	0
chr1	178994577	178996182	1637251	1637411	intron	FAM20B	1	1	1_TssA	1	1	1	0	0	0
chr1	179050788	179052124	1638077	1638183	exon	TOR3A	1	1	1_TssA	1	1	1	0	0	0
chr1	179262436	179263387	1640777	1640850	promoter-TSS	SOAT1	1	1	1_TssA	1	1	0	0	1	0
chr1	179334795	179335599	1641660	1641716	promoter-TSS	AXDND1	1	1	1_TssA	1	1	0	0	1	0
chr1	179711859	179713177	1644690	1644832	exon	FAM163A	1	1	13_ReprPC	0	0	0	1	0	0
chr1	179783701	179784853	1645639	1645689	exon	FAM163A	0	0	1_TssA	1	0	0	0	1	1
chr1	179846638	179847330	1646407	1646440	promoter-TSS	TOR1AIP2	1	1	1_TssA	1	1	1	0	0	0
chr1	179850917	179852866	1646486	1646604	exon	TOR1AIP1	1	1	1_TssA	1	1	0	0	1	1
chr1	179923281	179925217	1647305	1647404	exon	CEP350	1	1	1_TssA	1	1	0	0	1	1
chr1	180123494	180124577	1649031	1649153	promoter-TSS	QSOX1	1	1	1_TssA	1	1	0	0	1	0
chr1	180198554	180200979	1650274	1650515	intron	LHX4	1	1	10_TssBiv	1	0	0	1	1	0
chr1	180203488	180204511	1650629	1650707	intron	LHX4	0	1	12_EnhBiv	0	0	0	1	0	0
chr1	180471007	180472365	1652955	1653056	exon	ACBD6	1	1	1_TssA	1	1	0	0	1	1
chr1	180990850	180992541	1658182	1658270	intron	STX6	1	1	1_TssA	1	1	0	0	1	0
chr1	181057557	181059231	1659041	1659232	exon	IER5	1	1	1_TssA	1	1	0	0	1	0
chr1	181073828	181075041	1659396	1659528	Intergenic	IER5	0	1	1_TssA	1	1	1	0	1	1
chr1	181286549	181287968	1661447	1661540	Intergenic	GM140	0	1	13_ReprPC	0	0	0	1	0	0
chr1	182359394	182361621	1669874	1670059	promoter-TSS	GLUL	1	1	1_TssA	1	1	0	0	1	1
chr1	182573074	182573852	1671763	1671814	promoter-TSS	RGS16	1	1	2_TssAFlnk	1	0	1	0	0	0
chr1	182758324	182759097	1673529	1673618	exon	NPL	1	1	1_TssA	1	0	0	1	0	0
chr1	182808143	182809528	1674034	1674153	intron	DHX9	1	1	1_TssA	1	1	1	0	1	0
chr1	182991530	182993583	1675914	1676105	promoter-TSS	LAMC1	1	1	1_TssA	1	1	0	0	1	1
chr1	183386637	183387752	1679710	1679779	intron	NMNAT2	1	1	12_EnhBiv	0	0	1	1	0	0
chr1	183439216	183441530	1680143	1680255	exon	SMG7-AS1	1	1	1_TssA	1	1	0	0	1	1
chr1	183603108	183605757	1681680	1681812	promoter-TSS	RGL1	1	1	1_TssA	1	1	0	0	1	1
chr1	183774114	183774990	1682963	1683021	intron	RGL1	0	1	1_TssA	1	1	0	0	0	0
chr1	184005493	184006973	1684770	1684907	exon,intron	GLT25D2	1	1	1_TssA	1	0	0	0	0	0
chr1	184020263	184021438	1684983	1685047	promoter-TSS	TSEN15	1	1	1_TssA	1	1	1	0	0	0
chr1	184355491	184357352	1687323	1687478	exon	C1orf21	1	1	1_TssA	1	1	0	0	0	1
chr1	184723168	184724837	1690263	1690393	promoter-TSS	EDEM3	1	1	1_TssA	1	1	0	0	0	0
chr1	184942670	184943777	1692123	1692224	intron,promoter-TSS	FAM129A	1	1	1_TssA	1	1	0	0	1	0
chr1	185014241	185015717	1692782	1692921	intron	RNF2	1	1	1_TssA	1	0	1	0	1	0
chr1	185125146	185127310	1693811	1693929	promoter-TSS	SWT1	1	1	1_TssA	1	1	0	0	0	0
chr1	185285251	185286923	1695004	1695170	exon	IVNS1ABP	1	1	1_TssA	1	1	0	0	1	0
chr1	185703008	185703776	1697844	1697891	promoter-TSS	HMCN1	1	1	1_TssA	1	1	0	0	1	1
chr1	186343516	186345635	1701716	1701829	promoter-TSS	C1orf27	1	1	1_TssA	1	1	0	0	1	1
chr1	186649153	186650127	1703737	1703804	promoter-TSS	PTGS2	1	1	1_TssA	1	1	0	0	1	1
chr1	190444267	190445263	1724847	1724880	intron	FAM5C	0	0	15_Quies	1	0	0	0	0	0
chr1	192777504	192778696	1737365	1737454	promoter-TSS	RGS2	1	1	1_TssA	1	1	1	0	0	0
chr1	193027772	193029758	1739247	1739368	promoter-TSS	TROVE2	1	1	1_TssA	1	1	0	0	1	0
chr1	193073680	193074872	1739680	1739777	intron	GLRX2	1	1	1_TssA	1	1	0	0	1	0
chr1	193090579	193092192	1739932	1740032	exon	CDC73	1	1	1_TssA	1	1	0	0	1	1
chr1	196577248	196578374	1759415	1759463	promoter-TSS	KCNT2	1	1	1_TssA	1	0	0	0	0	1
chr1	197115188	197116191	1762797	1762866	exon	ASPM	1	0	1_TssA	1	1	0	0	0	0
chr1	197169700	197171404	1763184	1763278	promoter-TSS	CRB1	1	1	1_TssA	1	1	0	0	0	0
chr1	197871472	197872299	1767574	1767667	exon	C1orf53	1	1	1_TssA	1	1	0	0	0	0
chr1	197880100	197881671	1767772	1767872	promoter-TSS	LHX9	1	1	12_EnhBiv	0	0	1	1	0	0
chr1	197884920	197885615	1767953	1767997	intron,promoter-TSS	LHX9	0	1	10_TssBiv	1	0	1	1	1	1
chr1	197886941	197887650	1768036	1768092	intron	LHX9	0	1	10_TssBiv	1	0	0	1	0	0
chr1	198125392	198127141	1769656	1769800	exon	NEK7	1	1	1_TssA	1	1	1	0	1	1
chr1	198127736	198128665	1769808	1769848	intron	NEK7	0	1	1_TssA	1	1	0	0	0	0
chr1	199998215	199998856	1780820	1780881	intron	NR5A2	0	0	10_TssBiv	1	0	0	1	0	0
chr1	200008133	200009129	1781106	1781199	intron	NR5A2	0	1	10_TssBiv	1	0	0	1	0	0
chr1	200011498	200012418	1781304	1781359	promoter-TSS	NR5A2	0	1	10_TssBiv	1	0	0	1	0	0
chr1	200271205	200271954	1783905	1783948	Intergenic	SMIM16	0	1	1_TssA	1	0	0	0	1	0
chr1	200378435	200379775	1784996	1785092	promoter-TSS	ZNF281	1	1	1_TssA	1	1	1	0	1	0
chr1	200589253	200590475	1787189	1787258	promoter-TSS	KIF14	1	1	1_TssA	1	1	0	0	0	0
chr1	200638435	200639858	1787804	1787907	promoter-TSS	DDX59	1	1	1_TssA	1	1	0	0	0	0
chr1	200707590	200709199	1788517	1788659	promoter-TSS	CAMSAP2	1	1	1_TssA	1	1	1	0	0	0
chr1	201083219	201084079	1793395	1793471	exon	ASCL5	1	1	1_TssA	1	0	0	0	1	1
chr1	201139777	201140733	1794278	1794340	Intergenic	TMEM9	0	1	1_TssA	1	1	1	0	1	1
chr1	201475755	201476512	1798740	1798816	promoter-TSS	CSRP1	1	1	1_TssA	1	1	1	0	1	0
chr1	201507860	201509043	1799168	1799275	Intergenic	RPS10P7	0	1	1_TssA	1	1	1	0	0	0
chr1	201798166	201799230	1802652	1802716	intron	IPO9	1	1	1_TssA	1	1	0	0	1	1
chr1	201915586	201916029	1804015	1804036	promoter-TSS	LMOD1	1	0	1_TssA	1	1	1	0	0	0
chr1	201924313	201925215	1804133	1804187	intron	TIMM17A	1	1	1_TssA	1	1	0	0	0	0
chr1	202112639	202114386	1807342	1807494	intron	ARL8A	1	1	1_TssA	1	1	0	0	0	0
chr1	202310754	202311493	1810074	1810111	promoter-TSS	UBE2T	1	1	1_TssA	1	1	0	0	0	0
chr1	202317441	202318831	1810166	1810240	exon,promoter-TSS	PPP1R12B	1	1	1_TssA	1	1	0	0	0	1
chr1	202611641	202613307	1812602	1812730	intron,promoter-TSS	SYT2	0	1	13_ReprPC	0	0	0	1	0	0
chr1	202776135	202777926	1814565	1814736	intron	KDM5B	1	1	1_TssA	1	1	0	0	0	0
chr1	202779657	202780684	1814773	1814856	exon	KDM5B-AS1	1	1	1_TssA	1	1	1	0	0	0
chr1	202830062	202831233	1815616	1815707	promoter-TSS	LOC148709	1	1	1_TssA	1	0	1	0	0	0
chr1	202857445	202858431	1816064	1816156	intron	RABIF	1	1	1_TssA	1	1	0	0	1	1
chr1	202895868	202896763	1816530	1816590	promoter-TSS	KLHL12	1	1	1_TssA	1	1	0	0	1	1
chr1	202936072	202937057	1817123	1817198	promoter-TSS	CYB5R1	1	1	1_TssA	1	1	1	0	0	0
chr1	202976098	202977104	1817632	1817717	promoter-TSS	TMEM183B	1	1	1_TssA	1	1	0	0	0	0
chr1	203096778	203097544	1819242	1819294	intron	ADORA1	1	1	12_EnhBiv	1	0	0	0	0	1
chr1	203274163	203275219	1821381	1821478	promoter-TSS	BTG2,LOC730227	1	1	1_TssA	1	1	1	0	0	0
chr1	203595398	203597188	1825101	1825142	exon	ATP2B4	1	0	1_TssA	1	1	1	0	0	0
chr1	203764493	203765824	1827250	1827326	intron	ZC3H11A	1	1	1_TssA	1	1	0	0	0	0
chr1	203830366	203831431	1828113	1828172	intron	SNRPE	1	1	1_TssA	1	1	0	0	1	1
chr1	204041875	204044300	1830529	1830730	intron	SOX13	1	1	1_TssA	1	1	0	0	0	1
chr1	204332460	204333317	1834440	1834470	Intergenic	PLEKHA6	0	0	14_ReprPCWk	1	0	0	0	1	1
chr1	204376666	204381355	1834945	1835080	exon	PPP1R15B	1	1	1_TssA	1	1	0	0	0	0
chr1	204462828	204464695	1836094	1836201	Intergenic	PIK3C2B	0	1	10_TssBiv	1	0	1	1	1	1
chr1	204475471	204476980	1836332	1836382	Intergenic	MDM4	0	0	1_TssA	1	1	0	0	0	0
chr1	204485302	204486134	1836541	1836590	intron	MDM4	1	1	1_TssA	1	1	0	0	0	0
chr1	204653807	204655020	1838625	1838745	intron,promoter-TSS	LRRN2	1	1	13_ReprPC	0	0	0	1	0	0
chr1	205090720	205091770	1843628	1843679	promoter-TSS	RBBP5	1	0	1_TssA	1	1	0	0	1	1
chr1	205179641	205181078	1844689	1844795	intron	DSTYK	1	1	1_TssA	1	1	1	0	1	0
chr1	205196756	205198148	1844973	1845088	promoter-TSS	TMCC2	1	1	1_TssA	1	0	0	0	0	0
chr1	205290302	205291057	1846468	1846543	exon	NUAK2	1	1	1_TssA	1	1	0	0	1	1
chr1	205425439	205426556	1848324	1848444	Intergenic	MIR135B	0	1	13_ReprPC	0	0	0	1	0	0
chr1	205599988	205601573	1850770	1850930	exon	ELK4	1	1	1_TssA	1	1	0	0	1	1
chr1	205717689	205719837	1852473	1852604	intron	NUCKS1	1	1	1_TssA	1	1	1	0	1	1
chr1	205743803	205744819	1852884	1852947	exon	RAB7L1	1	1	1_TssA	1	1	0	0	0	0
chr1	205781980	205783010	1853371	1853466	promoter-TSS	SLC41A1	1	1	1_TssA	1	1	0	0	0	0
chr1	206135454	206139552	1855214	1855491	Intergenic	FAM72A	1	1	15_Quies	0	1	0	0	0	0
chr1	206808448	206809516	1861193	1861285	exon	DYRK3	1	1	1_TssA	1	1	1	0	1	1
chr1	206857874	206859759	1861773	1861951	intron,promoter-TSS	MAPKAPK2	1	1	1_TssA	1	1	0	0	0	0
chr1	207223119	207224495	1865428	1865484	intron	YOD1	0	1	1_TssA	1	1	1	0	1	1
chr1	207226080	207226896	1865520	1865573	promoter-TSS	PFKFB2	1	1	1_TssA	1	1	0	0	1	0
chr1	207494353	207495603	1867315	1867402	exon	CD55	1	1	1_TssA	1	1	0	0	1	1
chr1	207627487	207628280	1868325	1868399	intron	CR2	1	1	13_ReprPC	1	0	0	1	1	1
chr1	207669342	207670071	1868671	1868729	exon	CR1	1	1	13_ReprPC	0	0	0	1	0	0
chr1	207925040	207926312	1870966	1871054	intron	CD46	1	1	1_TssA	1	1	0	0	0	0
chr1	208136667	208137398	1873277	1873346	Intergenic	CD34	0	1	1_TssA	1	1	1	0	1	1
chr1	208416526	208418907	1876340	1876538	promoter-TSS	PLXNA2	1	1	1_TssA	1	1	0	0	1	1
chr1	209381037	209381549	1883421	1883449	Intergenic	MIR205HG	0	0	1_TssA	1	0	0	0	1	1
chr1	209957457	209958186	1887966	1888013	promoter-TSS	C1orf74	1	1	1_TssA	1	1	0	0	0	0
chr1	210001130	210001873	1888410	1888461	exon	DIEXF	1	1	1_TssA	1	1	1	0	1	1
chr1	210405530	210407250	1891691	1891855	intron	SERTAD4	1	1	1_TssA	1	0	0	0	0	0
chr1	210424464	210425243	1892029	1892090	Intergenic	SERTAD4-AS1	0	0	1_TssA	1	0	0	0	0	0
chr1	210501976	210502846	1892966	1893059	promoter-TSS	HHAT	1	1	1_TssA	1	1	0	0	1	0
chr1	211306938	211307695	1898899	1898973	exon	KCNH1	1	1	10_TssBiv	1	0	0	0	1	1
chr1	211431753	211434493	1900182	1900393	intron,promoter-TSS	RCOR3	1	1	1_TssA	1	1	0	0	1	1
chr1	211750683	211753177	1903807	1904034	exon	SLC30A1	1	1	1_TssA	1	1	0	0	1	1
chr1	211848512	211849414	1905092	1905147	promoter-TSS	NEK2	1	1	1_TssA	1	1	0	0	0	0
chr1	212208056	212209803	1908559	1908650	promoter-TSS	INTS7	1	1	1_TssA	1	1	0	0	1	1
chr1	212457827	212460517	1910969	1911174	Intergenic,exon	PPP2R5A	1	1	1_TssA	1	1	1	0	1	0
chr1	212587592	212588445	1912511	1912595	intron	TMEM206	1	1	1_TssA	1	0	1	0	1	0
chr1	212780018	212783073	1914777	1915030	promoter-TSS	ATF3	0	1	1_TssA	1	1	1	1	1	1
chr1	212872422	212874248	1916046	1916227	promoter-TSS	BATF3	1	1	1_TssA	1	1	1	1	1	1
chr1	212964672	212965892	1917141	1917219	promoter-TSS	NSL1	1	1	1_TssA	1	1	0	0	0	0
chr1	213030948	213032283	1918002	1918113	promoter-TSS	FLVCR1	1	1	1_TssA	1	1	0	0	0	0
chr1	213123605	213124952	1919093	1919205	exon,intron	VASH2	1	1	12_EnhBiv	1	0	1	1	1	0
chr1	213188421	213189419	1919960	1920029	intron	ANGEL2	1	1	1_TssA	1	1	0	0	0	0
chr1	214160576	214162737	1927849	1927965	intron,promoter-TSS	PROX1	1	1	1_TssA	1	1	0	1	0	0
chr1	214453783	214455231	1930460	1930601	promoter-TSS	SMYD2	1	1	1_TssA	1	1	1	0	0	0
chr1	214724468	214725824	1933422	1933535	promoter-TSS	PTPN14	1	1	1_TssA	1	1	0	0	0	1
chr1	214776124	214777597	1933984	1934068	intron	CENPF	1	1	1_TssA	1	1	0	0	1	1
chr1	215255667	215257099	1937525	1937642	promoter-TSS	KCNK2	0	1	1_TssA	1	1	0	0	0	0
chr1	216774105	216774842	1946926	1946983	intron	ESRRG	0	1	1_TssA	1	1	0	0	1	1
chr1	217307854	217309275	1950580	1950689	intron	ESRRG	0	1	13_ReprPC	0	0	0	1	0	0
chr1	217803836	217804853	1954235	1954277	promoter-TSS	GPATCH2	1	1	1_TssA	1	1	0	0	1	1
chr1	218337781	218339272	1958020	1958159	Intergenic	RRP15	0	1	10_TssBiv	1	0	0	1	0	0
chr1	218458095	218459319	1958993	1959056	promoter-TSS	RRP15	1	1	1_TssA	1	1	0	0	0	0
chr1	218518549	218519880	1959497	1959583	promoter-TSS	LOC728463	1	1	1_TssA	1	1	0	0	0	0
chr1	218519921	218520860	1959583	1959629	intron	TGFB2	1	1	1_TssA	1	1	0	0	0	0
chr1	219347008	219347714	1965103	1965153	promoter-TSS	LOC643723	1	1	1_TssA	1	1	1	0	1	1
chr1	220101216	220102118	1970164	1970268	exon	SLC30A10	1	1	10_TssBiv	1	0	0	1	1	0
chr1	220219163	220220362	1971370	1971453	exon	EPRS	1	1	1_TssA	1	1	0	0	1	1
chr1	220262686	220263579	1972055	1972086	promoter-TSS	BPNT1	1	0	1_TssA	1	0	0	0	1	0
chr1	220267287	220268114	1972145	1972221	exon	IARS2	1	1	1_TssA	1	0	0	0	0	0
chr1	220444924	220446208	1973676	1973740	exon	RAB3GAP2	1	1	1_TssA	1	1	0	0	0	0
chr1	220701098	220702601	1975723	1975872	exon	MARK1	1	1	1_TssA	1	1	1	0	0	0
chr1	220921306	220922110	1977679	1977750	exon	MARC2	1	1	1_TssA	1	0	1	0	0	0
chr1	221052579	221053531	1979126	1979222	exon	HLX	1	1	1_TssA	1	1	0	0	1	0
chr1	221914122	221916862	1984988	1985180	promoter-TSS	DUSP10	1	1	1_TssA	1	1	0	0	1	1
chr1	222762592	222763649	1991340	1991384	exon	TAF1A	1	1	1_TssA	1	1	0	0	0	0
chr1	222790700	222792281	1991565	1991695	intron,promoter-TSS	MIA3	1	1	1_TssA	1	1	1	0	0	0
chr1	222817113	222818143	1991918	1991970	intron	MIA3	0	1	1_TssA	1	1	0	0	0	0
chr1	222884731	222885644	1992522	1992569	promoter-TSS	AIDA	1	1	1_TssA	1	1	0	0	0	0
chr1	222885816	222887240	1992583	1992665	promoter-TSS	AIDA	1	1	1_TssA	1	1	0	0	1	0
chr1	222988012	222988880	1993432	1993500	promoter-TSS	DISP1	1	1	1_TssA	1	1	0	0	0	0
chr1	223536498	223538490	1998539	1998728	intron,promoter-TSS	SUSD4	1	1	13_ReprPC	0	0	1	1	1	0
chr1	224032586	224034337	2003969	2004154	exon	TP53BP2	1	1	1_TssA	1	1	0	0	1	1
chr1	224180051	224181175	2005582	2005667	Intergenic	FBXO28	0	1	1_TssA	1	1	0	0	0	0
chr1	224301701	224302680	2006861	2006928	intron	FBXO28	1	1	1_TssA	1	1	0	0	0	0
chr1	224370586	224371725	2007872	2008008	intron	DEGS1	1	1	1_TssA	1	1	0	0	1	0
chr1	224517301	224518647	2009967	2010030	promoter-TSS	NVL	1	1	1_TssA	1	1	0	0	0	0
chr1	224544384	224545429	2010412	2010493	intron	CNIH4	1	1	1_TssA	1	1	0	0	0	0
chr1	224620922	224623384	2011231	2011387	promoter-TSS	WDR26	1	1	1_TssA	1	1	0	0	1	0
chr1	224803611	224804383	2013049	2013130	promoter-TSS	CNIH3	1	1	1_TssA	1	1	0	0	0	0
chr1	224804716	224805088	2013162	2013191	exon	CNIH3	1	1	1_TssA	1	1	0	0	0	0
chr1	225614575	225616669	2019087	2019289	intron	LBR	1	1	1_TssA	1	1	0	0	0	0
chr1	225839822	225841784	2021875	2022068	promoter-TSS	ENAH	1	1	1_TssA	1	1	0	0	0	0
chr1	225965140	225966646	2023690	2023750	intron	SRP9	1	1	1_TssA	1	1	0	0	1	1
chr1	226069837	226070931	2025420	2025527	promoter-TSS	TMEM63A	1	1	1_TssA	1	1	0	0	1	1
chr1	226111269	226112459	2026229	2026330	exon	PYCR2	1	1	1_TssA	1	1	0	0	0	0
chr1	226186268	226187579	2027520	2027592	intron,promoter-TSS	SDE2	1	1	1_TssA	1	1	0	0	0	0
chr1	226249356	226252850	2028363	2028609	intron	H3F3AP4	1	1	1_TssA	1	1	1	0	1	1
chr1	226270770	226271733	2028905	2028991	Intergenic	H3F3AP4	0	1	1_TssA	1	1	0	0	0	1
chr1	226309160	226310553	2029753	2029918	Intergenic	H3F3AP4	0	1	1_TssA	1	0	0	0	1	1
chr1	226496142	226497620	2032472	2032615	exon	LIN9	1	1	1_TssA	1	1	1	0	1	1
chr1	226595032	226595979	2033859	2033952	intron	PARP1	1	1	1_TssA	1	1	0	0	1	1
chr1	226736142	226737835	2035526	2035684	exon	C1orf95	1	1	13_ReprPC	1	0	1	1	0	1
chr1	226925304	226926713	2038419	2038540	intron	ITPKB	1	1	1_TssA	1	1	0	0	1	0
chr1	227057998	227058942	2040049	2040151	intron	PSEN2	1	1	1_TssA	1	1	1	0	1	1
chr1	227126893	227128538	2041030	2041164	promoter-TSS	ADCK3	1	1	1_TssA	1	1	1	0	0	0
chr1	227505153	227506799	2044454	2044603	promoter-TSS	CDC42BPA	1	1	1_TssA	1	1	0	0	0	1
chr1	227922329	227923939	2048636	2048756	promoter-TSS	JMJD4	1	1	1_TssA	1	1	1	0	0	0
chr1	227975214	227976681	2049704	2049828	Intergenic	PRSS38	0	1	1_TssA	1	1	0	0	0	0
chr1	228134307	228136173	2051994	2052211	intron	WNT9A	1	1	1_TssA	1	1	0	0	1	1
chr1	228194013	228195472	2053006	2053172	promoter-TSS	WNT3A	1	1	13_ReprPC	0	0	0	1	0	0
chr1	228247013	228248449	2054050	2054124	exon	WNT3A	0	1	13_ReprPC	0	0	0	1	0	0
chr1	228269447	228271854	2054467	2054673	promoter-TSS	ARF1	1	1	1_TssA	1	1	1	0	0	0
chr1	228289905	228291300	2055011	2055168	exon	C1orf35	1	1	1_TssA	1	1	0	0	1	0
chr1	228327509	228328773	2055658	2055785	intron	GUK1	1	1	1_TssA	1	1	0	0	1	0
chr1	228593357	228595007	2061241	2061378	exon	TRIM11	1	1	1_TssA	1	1	0	0	0	0
chr1	228645017	228647304	2062251	2062420	TTS,promoter-TSS	HIST3H2A,HIST3H2BB	1	1	1_TssA	1	1	0	0	1	1
chr1	228651376	228651909	2062481	2062513	Intergenic	MIR4666A	0	1	10_TssBiv	0	0	0	1	1	1
chr1	228674039	228675902	2062916	2063108	promoter-TSS	RNF187	1	1	1_TssA	1	1	0	0	0	0
chr1	228782504	228783940	2067327	2067424	intron	RHOU	0	1	1_TssA	1	1	0	0	0	0
chr1	228870709	228872085	2068286	2068445	exon	RHOU	0	1	1_TssA	1	0	0	0	1	1
chr1	229477580	229479400	2075062	2075247	intron	CCSAP	1	1	1_TssA	1	0	0	0	0	0
chr1	229643436	229644519	2077434	2077504	exon	NUP133	1	1	1_TssA	1	1	0	0	0	0
chr1	229693449	229695174	2078048	2078231	intron,promoter-TSS	ABCB10	1	1	1_TssA	1	1	0	0	1	1
chr1	229760732	229762772	2079007	2079196	promoter-TSS	TAF5L	1	1	1_TssA	1	1	1	0	0	0
chr1	230202301	230204272	2083197	2083405	intron	GALNT2	1	1	1_TssA	1	1	0	0	1	0
chr1	230777955	230778987	2090587	2090660	intron	COG2	1	1	1_TssA	1	1	0	0	1	1
chr1	231003632	231004864	2093221	2093348	promoter-TSS	C1orf198	1	1	1_TssA	1	1	1	0	0	0
chr1	231113643	231115255	2094515	2094651	promoter-TSS	ARV1	1	1	1_TssA	1	1	1	0	1	1
chr1	231376473	231377887	2098049	2098119	promoter-TSS	C1orf131	1	1	1_TssA	1	1	0	0	1	0
chr1	231472864	231474829	2099294	2099438	promoter-TSS	EXOC8	1	1	1_TssA	1	1	0	0	1	0
chr1	231556123	231558696	2100206	2100446	exon	EGLN1	0	1	1_TssA	1	1	0	0	1	1
chr1	231664000	231665087	2101335	2101400	exon	TSNAX	1	1	1_TssA	1	1	0	0	0	0
chr1	231762227	231763187	2102393	2102474	intron	DISC1	1	1	1_TssA	1	1	1	0	0	0
chr1	232764909	232766757	2111745	2111952	Intergenic	SIPA1L2	0	1	1_TssA	1	0	0	0	1	1
chr1	233086028	233086792	2114946	2114998	promoter-TSS	NTPCR	1	1	1_TssA	1	1	0	0	0	0
chr1	233749230	233750579	2120795	2120913	exon,intron	KCNK1	1	1	1_TssA	1	0	0	0	0	0
chr1	234040263	234041154	2123196	2123312	promoter-TSS	SLC35F3	1	1	15_Quies	0	0	0	0	0	0
chr1	234508491	234509901	2127686	2127759	promoter-TSS	COA6	1	1	1_TssA	1	1	0	0	1	0
chr1	234613585	234615090	2128863	2129041	exon	TARBP1	1	1	1_TssA	1	1	0	0	1	0
chr1	234735372	234736254	2130622	2130711	Intergenic	IRF2BP2	0	1	1_TssA	1	1	0	0	0	0
chr1	234740555	234743831	2130744	2130791	exon	IRF2BP2	0	0	3_TxFlnk	1	1	0	0	1	1
chr1	234743872	234747208	2130791	2131199	promoter-TSS	IRF2BP2	1	1	1_TssA	1	1	1	0	1	1
chr1	234748106	234748781	2131212	2131232	Intergenic	IRF2BP2	0	0	2_TssAFlnk	1	1	1	0	0	1
chr1	235291075	235292450	2137793	2137893	promoter-TSS	SNORA14B	1	1	1_TssA	1	1	0	0	0	0
chr1	235323940	235325019	2138400	2138463	promoter-TSS	RBM34	1	1	1_TssA	1	1	0	0	1	0
chr1	235489969	235492832	2140329	2140536	promoter-TSS	GGPS1	1	1	1_TssA	1	1	0	0	1	1
chr1	235530423	235531190	2141119	2141157	promoter-TSS	TBCE	1	0	1_TssA	1	1	0	0	0	1
chr1	235666964	235668887	2143009	2143190	promoter-TSS	B3GALNT2	1	1	1_TssA	1	1	0	0	1	1
chr1	235812031	235813990	2145420	2145638	exon	GNG4	1	1	13_ReprPC	1	0	1	1	0	0
chr1	236029205	236030860	2147289	2147424	intron	LYST	1	1	1_TssA	1	1	0	0	1	1
chr1	236227521	236228670	2150023	2150145	intron,promoter-TSS	NID1	1	1	1_TssA	1	1	0	0	1	0
chr1	236304895	236306501	2151347	2151521	promoter-TSS	GPR137B	1	1	1_TssA	1	1	0	0	0	0
chr1	236444303	236445878	2152931	2153064	exon	ERO1LB	1	1	1_TssA	1	0	0	0	0	0
chr1	236558315	236559336	2154442	2154549	exon	EDARADD	1	1	1_TssA	1	0	0	0	0	0
chr1	236686930	236688129	2156462	2156533	exon	LGALS8-AS1	1	1	1_TssA	1	1	0	0	0	0
chr1	236767159	236768263	2157435	2157498	intron	HEATR1	1	1	1_TssA	1	1	0	0	0	0
chr1	236958161	236959780	2159867	2159980	exon,promoter-TSS	MTR	1	1	1_TssA	1	1	0	0	0	0
chr1	237205491	237206929	2162408	2162557	intron	RYR2	1	1	13_ReprPC	0	0	0	1	0	0
chr1	239549304	239551110	2180840	2180969	Intergenic	CHRM3	0	1	13_ReprPC	1	0	0	1	0	0
chr1	240774911	240775616	2192498	2192539	exon	GREM2	1	0	1_TssA	1	1	0	0	0	0
chr1	241519718	241520927	2199834	2199968	exon,intron,promoter-TSS	RGS7	1	1	1_TssA	1	0	0	0	0	0
chr1	241682193	241683423	2201270	2201364	intron	FH	1	1	1_TssA	1	1	0	0	0	0
chr1	242010945	242012147	2203946	2204026	promoter-TSS	EXO1	1	1	1_TssA	1	1	0	0	1	1
chr1	242687116	242688669	2211110	2211270	intron	PLD5	1	1	13_ReprPC	1	0	0	1	0	0
chr1	243417624	243420038	2217921	2218077	promoter-TSS	CEP170	1	1	1_TssA	1	1	0	0	0	0
chr1	244012300	244014686	2223088	2223321	Intergenic	AKT3	0	1	1_TssA	1	1	1	0	0	0
chr1	244080486	244081190	2223943	2224002	intron	LOC339529	1	1	1_TssA	1	1	1	1	0	1
chr1	244210738	244213185	2225398	2225645	Intergenic	ZBTB18	0	1	5_TxWk	1	1	0	0	0	0
chr1	244614039	244615726	2230468	2230597	exon,intron,promoter-TSS	ADSS	1	1	1_TssA	1	1	0	0	1	1
chr1	244815777	244817353	2232352	2232472	exon	DESI2	1	1	1_TssA	1	1	0	0	1	1
chr1	244997046	244999801	2235152	2235318	intron,promoter-TSS	COX20	1	1	1_TssA	1	1	0	0	1	1
chr1	245025596	245028328	2235512	2235770	exon	HNRNPU	1	1	1_TssA	1	1	0	0	1	1
chr1	245132859	245135121	2237421	2237601	intron	EFCAB2	1	1	1_TssA	1	1	0	0	1	1
chr1	245316156	245320462	2239950	2240309	exon,intron,promoter-TSS	KIF26B	1	1	1_TssA	1	0	0	1	1	1
chr1	246669907	246670819	2257189	2257276	exon	SMYD3	1	1	1_TssA	1	0	0	0	1	1
chr1	246729062	246730863	2258160	2258271	promoter-TSS	TFB2M	1	1	1_TssA	1	1	0	0	1	0
chr1	246887265	246888384	2260535	2260641	exon	SCCPDH	1	1	1_TssA	1	1	0	0	0	0
chr1	247094068	247095910	2263483	2263657	promoter-TSS	AHCTF1	1	1	1_TssA	1	1	0	0	0	0
chr1	247170783	247171573	2264731	2264791	exon,intron	ZNF670-ZNF695,ZNF695	1	1	1_TssA	1	1	0	0	0	0
chr1	247241231	247242281	2265638	2265703	intron	ZNF670	1	1	1_TssA	1	1	0	0	0	0
chr1	247267008	247267884	2266091	2266156	exon	ZNF669	1	1	1_TssA	1	1	0	0	0	0
chr1	247274442	247275685	2266310	2266453	exon	C1orf229	1	1	1_TssA	1	0	1	0	0	0
chr1	247494250	247495840	2269259	2269453	promoter-TSS	ZNF496	1	1	1_TssA	1	1	1	0	0	0
chr1	248020350	248021284	2274632	2274743	exon	TRIM58	1	1	15_Quies	0	0	0	0	1	0
chr1	249119668	249120987	2282519	2282598	promoter-TSS	SH3BP5L	1	1	1_TssA	1	1	0	0	1	1
chr1	249131916	249133554	2282748	2282887	exon	ZNF672	1	1	1_TssA	1	1	1	0	0	0
chr1	249152319	249153680	2283239	2283338	exon	ZNF692	1	1	1_TssA	1	1	1	0	1	1
chr1	249167284	249168611	2283512	2283594	Intergenic	ZNF692	0	1	1_TssA	1	1	0	0	1	0
chr2	263872	265472	2287270	2287415	promoter-TSS	ACP1	1	1	1_TssA	1	1	0	0	0	0
chr2	289071	290383	2287866	2287955	promoter-TSS	FAM150B	1	1	10_TssBiv	1	0	0	0	1	1
chr2	676407	677956	2294611	2294736	intron	TMEM18	1	1	1_TssA	1	1	0	0	1	1
chr2	740017	741099	2295643	2295698	Intergenic	TMEM18	0	0	1_TssA	1	0	0	0	0	0
chr2	1746781	1748873	2311734	2311945	intron	PXDN	1	1	1_TssA	1	1	0	0	0	1
chr2	3381128	3381972	2335430	2335490	exon	TSSC1	1	1	1_TssA	1	1	0	0	0	0
chr2	3383326	3384248	2335534	2335600	intron	TRAPPC12	1	1	1_TssA	1	1	0	0	1	1
chr2	3521977	3523617	2338345	2338484	intron	ADI1	1	1	1_TssA	1	1	0	0	0	0
chr2	3605372	3606567	2339026	2339133	promoter-TSS	RNASEH1	1	1	1_TssA	1	1	0	0	0	0
chr2	3622655	3623766	2339504	2339598	exon	RPS7	1	1	1_TssA	1	1	0	0	0	0
chr2	3699056	3699785	2341455	2341504	Intergenic	ALLC	0	1	2_TssAFlnk	0	0	1	0	0	0
chr2	5833510	5834149	2360043	2360123	exon	SOX11	1	1	14_ReprPCWk	1	0	0	0	0	0
chr2	5836069	5837430	2360154	2360297	exon	SOX11	0	1	13_ReprPC	1	0	0	0	0	0
chr2	7005320	7006651	2370459	2370601	exon,promoter-TSS	CMPK2	1	1	1_TssA	1	0	1	0	1	1
chr2	8816719	8817213	2388822	2388859	Intergenic	ID2	0	1	1_TssA	1	1	0	0	0	0
chr2	8817217	8817699	2388859	2388880	Intergenic	ID2	0	1	2_TssAFlnk	1	1	1	0	0	0
chr2	8818386	8819528	2388904	2389012	Intergenic	ID2	0	1	1_TssA	1	1	1	0	1	0
chr2	8821264	8823334	2389049	2389169	exon	ID2	1	1	1_TssA	1	1	0	0	1	0
chr2	8825038	8826236	2389191	2389328	Intergenic	ID2	0	1	1_TssA	1	1	0	0	1	1
chr2	9346301	9348018	2395292	2395531	exon	ASAP2	1	1	1_TssA	1	1	1	0	1	1
chr2	9562619	9564447	2398694	2398842	promoter-TSS	CPSF3	1	1	1_TssA	1	1	1	0	1	1
chr2	9694950	9696897	2400560	2400678	promoter-TSS	ADAM17	1	1	1_TssA	1	1	0	0	1	1
chr2	9769938	9771594	2401517	2401681	intron	YWHAQ	1	1	1_TssA	1	1	1	0	0	0
chr2	9983232	9984365	2404947	2405037	intron	TAF1B	1	1	1_TssA	1	1	1	0	1	1
chr2	10260280	10261074	2409945	2410011	Intergenic	RRM2	0	1	1_TssA	1	1	1	0	0	0
chr2	10442556	10444433	2413513	2413699	promoter-TSS	HPCAL1	1	1	1_TssA	1	1	1	0	1	1
chr2	10829475	10830653	2420257	2420331	promoter-TSS	NOL10	1	1	1_TssA	1	1	0	0	1	1
chr2	10952050	10953454	2422479	2422615	intron	PDIA6	1	1	1_TssA	1	1	1	0	0	0
chr2	11483608	11485543	2429602	2429804	exon	ROCK2	1	1	1_TssA	1	1	0	0	0	0
chr2	11605539	11606498	2431440	2431532	exon	E2F6	1	1	1_TssA	1	1	0	0	0	0
chr2	11622688	11623925	2431767	2431884	Intergenic	E2F6	0	1	13_ReprPC	1	0	0	1	0	0
chr2	12856497	12858668	2444660	2444864	exon	TRIB2	1	1	1_TssA	1	1	0	0	1	1
chr2	14773274	14774039	2456820	2456856	intron	FAM84A	1	1	10_TssBiv	1	0	0	1	0	0
chr2	14774469	14776097	2456889	2457012	exon	FAM84A	0	1	10_TssBiv	1	0	0	1	1	1
chr2	15700560	15702124	2463821	2463890	exon	NBAS	1	1	1_TssA	1	1	0	0	0	0
chr2	15731646	15732775	2464158	2464237	intron,promoter-TSS	DDX1	1	1	1_TssA	1	1	1	0	0	0
chr2	16079802	16082700	2468546	2468756	intron	MYCNOS	1	1	13_ReprPC	0	0	0	1	1	1
chr2	17699419	17700160	2480926	2480965	promoter-TSS	RAD51AP2	1	0	1_TssA	1	0	0	0	1	0
chr2	17719534	17720666	2481065	2481136	Intergenic	VSNL1	0	1	10_TssBiv	1	0	1	1	0	0
chr2	17721538	17722408	2481158	2481209	promoter-TSS	VSNL1	1	1	10_TssBiv	1	0	0	1	0	0
chr2	17934322	17936107	2482723	2482872	promoter-TSS	GEN1	1	1	1_TssA	1	1	0	0	0	0
chr2	18059312	18060899	2483899	2484056	intron	KCNS3	1	1	1_TssA	1	1	0	0	0	1
chr2	18741136	18742236	2488329	2488421	exon	RDH14	1	1	1_TssA	1	1	0	0	0	0
chr2	19547309	19548243	2493448	2493522	promoter-TSS	MIR4757	1	1	1_TssA	1	1	0	0	0	0
chr2	19557614	19558621	2493876	2493944	exon	OSR1	1	1	1_TssA	1	1	0	0	0	0
chr2	19562106	19563233	2494054	2494097	Intergenic	OSR1	0	1	1_TssA	1	1	0	0	1	1
chr2	20100485	20102292	2498096	2498207	intron	TTC32	1	1	1_TssA	1	1	0	0	0	0
chr2	20189415	20190229	2498854	2498930	promoter-TSS	WDR35	1	1	1_TssA	1	1	0	0	0	0
chr2	20249906	20252198	2499514	2499619	intron	LAPTM4A	1	1	1_TssA	1	1	0	0	1	1
chr2	20423089	20425563	2501926	2502181	intron	SDC1	1	1	1_TssA	1	1	0	0	1	1
chr2	20549361	20551290	2503436	2503578	Intergenic	PUM2	0	1	1_TssA	1	1	1	0	0	0
chr2	20646212	20647530	2504671	2504798	exon,promoter-TSS	RHOB	1	1	1_TssA	1	1	1	0	1	1
chr2	20850229	20851310	2507601	2507684	promoter-TSS	HS1BP3	1	1	1_TssA	1	1	1	0	1	1
chr2	20865885	20867300	2507904	2508079	exon,promoter-TSS	GDF7	1	1	13_ReprPC	0	0	0	1	1	0
chr2	21021923	21023160	2509344	2509412	intron,promoter-TSS	C2orf43	1	1	1_TssA	1	1	0	0	0	0
chr2	23607788	23610069	2526761	2527038	intron	KLHL29	1	1	1_TssA	1	1	0	1	1	0
chr2	24148492	24150900	2534346	2534501	exon,promoter-TSS	ATAD2B	1	1	1_TssA	1	1	0	0	1	1
chr2	24162616	24164184	2534665	2534801	intron,promoter-TSS	UBXN2A	1	1	1_TssA	1	1	1	0	0	0
chr2	24269620	24270587	2536407	2536448	intron	C2orf44	1	0	1_TssA	1	0	0	0	0	0
chr2	24272273	24273234	2536491	2536581	exon	FKBP1B	1	1	1_TssA	1	0	0	0	0	0
chr2	24306815	24308083	2537051	2537118	exon,promoter-TSS	TP53I3	1	1	1_TssA	1	1	0	0	1	1
chr2	24582418	24583776	2539995	2540125	intron	ITSN2	1	1	1_TssA	1	1	0	0	0	0
chr2	24713462	24715138	2541689	2541901	Intergenic	NCOA1	0	1	1_TssA	1	1	0	0	1	1
chr2	25015597	25016811	2544173	2544256	promoter-TSS	PTRHD1	1	1	1_TssA	1	1	0	0	1	1
chr2	25193985	25195697	2547235	2547353	promoter-TSS	DNAJC27-AS1	1	1	1_TssA	1	1	0	0	0	0
chr2	25264336	25265881	2548160	2548309	exon	EFR3B	1	1	1_TssA	1	1	1	0	1	1
chr2	25584817	25585167	2554390	2554419	Intergenic	DNMT3A	0	0	1_TssA	1	0	0	0	1	1
chr2	25895600	25897011	2558054	2558225	exon,intron,promoter-TSS	DTNB	1	1	1_TssA	1	0	0	0	0	0
chr2	26100268	26101804	2560572	2560691	exon	ASXL2	1	1	1_TssA	1	1	1	0	0	0
chr2	26204812	26205809	2562345	2562429	exon	KIF3C	1	1	1_TssA	1	0	0	0	0	0
chr2	26255949	26258495	2563157	2563329	exon	RAB10	1	1	1_TssA	1	1	0	0	0	0
chr2	26466578	26468855	2566063	2566169	promoter-TSS	HADHA	1	1	1_TssA	1	1	1	0	1	0
chr2	26521724	26522372	2566802	2566829	Intergenic	EPT1	0	0	1_TssA	1	1	1	0	0	0
chr2	26568088	26570088	2567423	2567545	exon,promoter-TSS	EPT1	1	1	1_TssA	1	1	0	0	0	0
chr2	26986965	26987730	2573523	2573591	intron	SLC35F6	1	1	1_TssA	1	1	0	0	0	0
chr2	27008458	27009513	2573921	2574010	exon	CENPA	1	1	1_TssA	1	1	0	0	1	0
chr2	27070546	27072590	2574908	2575109	intron	DPYSL5	1	1	13_ReprPC	0	0	0	1	0	0
chr2	27255428	27256398	2577519	2577602	exon	TMEM214	1	1	1_TssA	1	1	0	0	0	1
chr2	27272847	27274982	2577842	2578012	promoter-TSS	AGBL5	1	1	1_TssA	1	1	0	0	1	1
chr2	27293899	27295233	2578284	2578401	promoter-TSS	OST4	1	1	1_TssA	1	1	1	0	1	0
chr2	27308877	27310102	2578697	2578830	promoter-TSS	KHK	1	1	1_TssA	1	0	1	0	1	1
chr2	27356640	27357749	2579695	2579795	exon	PREB	1	1	1_TssA	1	1	0	0	1	1
chr2	27434338	27435959	2580911	2581049	promoter-TSS	ATRAID	1	1	1_TssA	1	1	1	0	0	0
chr2	27486420	27487131	2582105	2582135	promoter-TSS	SLC30A3	1	1	12_EnhBiv	0	0	1	1	0	0
chr2	27487169	27488189	2582135	2582223	Intergenic	SLC30A3	0	1	12_EnhBiv	0	0	1	1	1	1
chr2	27545371	27546622	2583180	2583227	promoter-TSS	MPV17	1	0	1_TssA	1	1	1	0	0	0
chr2	27578776	27580175	2583658	2583749	intron	GTF3C2	1	1	1_TssA	1	1	0	0	0	0
chr2	27592570	27594301	2583998	2584144	promoter-TSS	EIF2B4	1	1	1_TssA	1	1	0	0	1	1
chr2	27631235	27632791	2584859	2584970	intron	PPM1G	1	1	1_TssA	1	1	0	0	1	0
chr2	27650942	27652691	2585326	2585460	intron	NRBP1	1	1	1_TssA	1	1	0	0	1	1
chr2	27805706	27806169	2587547	2587581	TTS	C2orf16	1	1	1_TssA	1	1	0	0	1	1
chr2	27851293	27852524	2588066	2588129	promoter-TSS	CCDC121	1	0	1_TssA	1	1	0	0	0	0
chr2	27886066	27887274	2588390	2588465	promoter-TSS	SUPT7L	1	1	1_TssA	1	1	0	0	0	1
chr2	27994215	27995215	2589675	2589736	intron	MRPL33	1	1	1_TssA	1	1	1	0	0	0
chr2	28112987	28114245	2590709	2590808	promoter-TSS	RBKS	1	1	1_TssA	1	1	0	0	0	0
chr2	28613001	28616910	2595258	2595619	promoter-TSS	FOSL2	1	1	1_TssA	1	1	1	0	1	1
chr2	28789439	28790320	2597577	2597630	intron	PLB1	0	1	1_TssA	1	1	0	0	1	1
chr2	28973752	28976240	2599696	2599878	exon	PPP1CB	1	1	1_TssA	1	1	1	0	1	1
chr2	29092347	29093808	2601231	2601319	promoter-TSS	TRMT61B	1	1	1_TssA	1	1	0	0	0	0
chr2	29117177	29118795	2601661	2601769	intron	WDR43	1	1	1_TssA	1	1	0	0	0	0
chr2	30142990	30143838	2611017	2611086	exon	ALK	1	1	13_ReprPC	0	0	1	1	0	0
chr2	30143841	30144851	2611086	2611164	exon	ALK	1	1	13_ReprPC	1	0	1	1	0	0
chr2	30369154	30370989	2613076	2613263	intron	YPEL5	1	1	1_TssA	1	1	0	0	1	1
chr2	30454128	30455535	2614224	2614368	intron	LBH	1	1	1_TssA	1	1	0	0	1	0
chr2	30669879	30670698	2616702	2616782	intron	LCLAT1	1	1	1_TssA	1	1	0	0	1	0
chr2	31360211	31361786	2622775	2622940	exon,promoter-TSS	GALNT14	1	1	10_TssBiv	1	0	1	1	1	1
chr2	31456741	31457422	2623756	2623816	exon	EHD3	1	1	1_TssA	1	0	0	0	1	1
chr2	32234040	32236346	2629510	2629713	intron	MEMO1	1	1	1_TssA	1	1	1	0	1	0
chr2	32264353	32265158	2630152	2630202	promoter-TSS	DPY30	1	1	1_TssA	1	1	0	0	1	0
chr2	32288118	32289593	2630584	2630720	exon	SPAST	1	1	1_TssA	1	1	0	0	1	1
chr2	32390297	32391415	2631942	2632005	promoter-TSS	SLC30A6	1	1	1_TssA	1	1	0	0	0	0
chr2	32502759	32503625	2633292	2633352	exon	YIPF4	1	1	1_TssA	1	1	0	0	0	0
chr2	32581543	32583352	2634667	2634828	intron,promoter-TSS	BIRC6	1	1	1_TssA	1	1	0	0	0	0
chr2	32852589	32853637	2637426	2637480	promoter-TSS	TTC27	1	1	1_TssA	1	1	0	0	1	1
chr2	33171449	33173118	2640564	2640755	promoter-TSS	LTBP1	1	1	1_TssA	1	0	0	0	1	1
chr2	33700733	33701998	2645756	2645790	promoter-TSS	RASGRP3	0	0	1_TssA	1	1	1	0	1	1
chr2	33823599	33825073	2647011	2647093	promoter-TSS	FAM98A	1	1	1_TssA	1	1	0	0	1	0
chr2	36582424	36585261	2665480	2665741	exon	LOC100288911	1	1	1_TssA	1	1	0	0	1	1
chr2	37192776	37194445	2671491	2671633	promoter-TSS	STRN	1	1	1_TssA	1	1	0	0	0	0
chr2	37310879	37312204	2672939	2673028	promoter-TSS	HEATR5B	1	1	1_TssA	1	1	1	0	0	0
chr2	37423503	37424361	2674269	2674343	intron	LOC100505876	1	1	1_TssA	1	1	0	0	0	0
chr2	37457596	37459484	2674655	2674754	promoter-TSS	NDUFAF7	1	1	1_TssA	1	1	1	0	0	0
chr2	37551132	37552664	2675522	2675686	Intergenic	PRKD3	0	1	1_TssA	1	1	1	0	1	1
chr2	37898263	37899952	2678341	2678517	exon,promoter-TSS	CDC42EP3	1	1	1_TssA	1	1	0	0	0	0
chr2	38151978	38153040	2680489	2680584	promoter-TSS	RMDN2	1	1	1_TssA	1	1	0	0	0	0
chr2	38303348	38304602	2682083	2682210	promoter-TSS	CYP1B1	1	1	1_TssA	1	1	1	0	1	1
chr2	38603263	38605033	2684939	2685103	intron	ATL2	1	1	1_TssA	1	1	0	0	1	1
chr2	38828950	38830804	2687731	2687920	exon	HNRPLL	1	1	1_TssA	1	1	0	0	1	1
chr2	38977019	38978795	2689802	2689933	intron	SRSF7	1	1	1_TssA	1	1	1	0	0	0
chr2	39005155	39005925	2690400	2690432	intron	GEMIN6	1	0	1_TssA	1	1	0	0	1	0
chr2	39102539	39103460	2691634	2691694	promoter-TSS	MORN2	1	1	1_TssA	1	1	0	0	0	0
chr2	39346745	39348583	2693755	2693916	promoter-TSS	SOS1	1	1	1_TssA	1	1	1	0	1	0
chr2	39351157	39352149	2693978	2694046	Intergenic	SOS1	0	1	1_TssA	1	1	0	0	1	1
chr2	39663759	39664919	2696893	2697009	promoter-TSS	MAP4K3	1	1	1_TssA	1	1	0	0	0	1
chr2	40678101	40679575	2704323	2704431	intron	SLC8A1	0	1	1_TssA	1	1	0	0	0	0
chr2	42067808	42068639	2712865	2712914	Intergenic	LOC388942	0	1	1_TssA	1	1	0	0	1	1
chr2	42587517	42589163	2718507	2718590	promoter-TSS	COX7A2L	1	1	1_TssA	1	1	0	0	1	1
chr2	42720971	42722427	2720143	2720280	promoter-TSS	KCNG3	1	1	10_TssBiv	1	0	0	1	1	1
chr2	43036780	43038040	2724484	2724601	Intergenic	HAAO	0	1	1_TssA	1	1	1	0	1	1
chr2	43446681	43447913	2730338	2730382	Intergenic	ZFP36L2	0	0	2_TssAFlnk	1	1	1	0	1	1
chr2	43451107	43451971	2730423	2730508	exon	ZFP36L2	0	1	1_TssA	1	1	0	0	1	1
chr2	43451976	43452585	2730508	2730584	exon	ZFP36L2	0	1	3_TxFlnk	1	1	0	0	0	0
chr2	43452618	43454838	2730584	2730820	promoter-TSS	ZFP36L2	1	1	1_TssA	1	1	0	0	1	0
chr2	43822652	43823655	2734062	2734125	promoter-TSS	THADA	1	1	1_TssA	1	1	0	0	0	0
chr2	43863985	43865098	2734576	2734660	intron	PLEKHH2	1	1	1_TssA	1	0	1	0	0	0
chr2	44222406	44223732	2738197	2738291	intron,promoter-TSS	LRPPRC	1	1	1_TssA	1	1	0	0	0	0
chr2	44394900	44397751	2740291	2740460	exon	PPM1B	1	1	1_TssA	1	1	1	0	0	0
chr2	44588041	44590099	2742307	2742414	promoter-TSS	PREPL	1	1	1_TssA	1	1	0	0	0	0
chr2	45160958	45161817	2747346	2747393	Intergenic	SIX3	0	1	13_ReprPC	0	0	0	1	0	0
chr2	45161828	45162907	2747393	2747464	Intergenic	SIX3	0	1	13_ReprPC	0	0	0	1	0	0
chr2	45168409	45169628	2747696	2747771	exon,promoter-TSS	SIX3	1	1	11_BivFlnk	1	0	1	1	0	0
chr2	45182046	45182448	2748236	2748266	Intergenic	SIX3	0	1	11_BivFlnk	1	0	1	1	0	0
chr2	45395820	45397243	2750946	2751103	Intergenic	UNQ6975	0	1	13_ReprPC	1	1	0	1	0	1
chr2	45837689	45838710	2754497	2754560	intron	SRBD1	1	1	1_TssA	1	1	0	0	1	1
chr2	45877037	45879311	2754884	2755103	exon,promoter-TSS	PRKCE	1	1	1_TssA	1	1	0	0	1	1
chr2	46523982	46526435	2761497	2761744	intron	EPAS1	1	1	1_TssA	1	1	0	0	1	1
chr2	46526474	46526999	2761744	2761773	intron	EPAS1	0	1	1_TssA	1	1	0	0	0	1
chr2	46726837	46727732	2763799	2763846	Intergenic	ATP6V1E2	0	0	1_TssA	1	1	0	0	0	0
chr2	46768974	46770643	2764217	2764388	promoter-TSS	RHOQ	1	1	1_TssA	1	1	1	0	1	1
chr2	46843409	46845011	2764995	2765077	promoter-TSS	PIGF	1	1	1_TssA	1	1	1	0	1	0
chr2	46925446	46927244	2765771	2765909	promoter-TSS	SOCS5	1	1	1_TssA	1	1	1	0	1	0
chr2	47142325	47143761	2767950	2768047	promoter-TSS	MCFD2	0	1	1_TssA	1	1	0	0	0	0
chr2	47167943	47169189	2768300	2768442	exon	TTC7A	1	1	1_TssA	1	1	0	0	1	1
chr2	47401883	47404384	2771425	2771596	intron	CALM2	1	1	1_TssA	1	1	1	0	1	1
chr2	47629730	47631146	2774492	2774592	exon	MSH2	1	1	1_TssA	1	1	1	0	0	0
chr2	47748066	47748704	2776077	2776148	exon	KCNK12	0	1	1_TssA	1	0	0	0	1	1
chr2	48009607	48011443	2779231	2779406	exon	MSH6	1	1	1_TssA	1	1	0	0	1	0
chr2	48131434	48134546	2780709	2780932	promoter-TSS	FBXO11	1	1	1_TssA	1	1	0	0	1	1
chr2	48338306	48339151	2782384	2782431	Intergenic	FOXN2	0	0	1_TssA	1	1	1	0	1	1
chr2	48541253	48543381	2783846	2784003	intron	FOXN2	1	1	1_TssA	1	1	0	0	1	1
chr2	48667261	48668750	2785118	2785201	promoter-TSS	PPP1R21	1	1	1_TssA	1	1	0	0	0	0
chr2	50574402	50575038	2797681	2797726	exon	NRXN1	0	1	15_Quies	0	0	0	0	0	0
chr2	53994559	53995598	2818526	2818582	exon	CHAC2	1	1	1_TssA	1	1	0	0	1	0
chr2	54013188	54015233	2818751	2818866	promoter-TSS	ASB3	1	1	1_TssA	1	1	0	0	1	1
chr2	54196823	54198782	2820687	2820819	exon	PSME4	1	1	1_TssA	1	1	0	0	0	0
chr2	54557495	54558206	2823989	2824040	promoter-TSS	C2orf73	1	1	1_TssA	1	1	0	0	0	0
chr2	54682734	54684918	2825024	2825236	intron	SPTBN1	1	1	1_TssA	1	1	1	0	0	0
chr2	54784838	54785572	2826224	2826298	promoter-TSS	SPTBN1	0	1	7_Enh	1	1	1	0	1	0
chr2	54950294	54952385	2828211	2828405	promoter-TSS	EML6	1	1	1_TssA	1	1	0	0	1	1
chr2	55275930	55278523	2831166	2831335	promoter-TSS	RTN4	1	1	1_TssA	1	1	0	0	1	1
chr2	55458849	55460516	2833053	2833129	promoter-TSS	CLHC1	1	0	1_TssA	1	1	0	0	0	0
chr2	55495899	55496700	2833528	2833576	promoter-TSS	MTIF2	1	1	1_TssA	1	1	0	0	1	1
chr2	55509099	55509780	2833760	2833825	promoter-TSS	PRORSD1P	1	1	1_TssA	1	1	0	0	0	0
chr2	55646282	55647786	2834913	2835012	promoter-TSS	CCDC88A	1	1	1_TssA	1	1	0	0	1	0
chr2	55746287	55747587	2835942	2836013	exon	CCDC104	1	1	1_TssA	1	1	0	0	0	0
chr2	55843583	55846151	2836934	2837084	promoter-TSS	SMEK2	1	1	1_TssA	1	1	0	0	1	1
chr2	55920183	55921208	2837969	2838027	intron	PNPT1	1	1	1_TssA	1	1	0	0	0	0
chr2	56150305	56151239	2839846	2839921	intron	EFEMP1	1	1	10_TssBiv	1	0	0	1	0	0
chr2	56410676	56412631	2841717	2841897	exon	CCDC85A	1	1	10_TssBiv	1	0	0	1	1	1
chr2	58273563	58274566	2851720	2851808	intron	VRK2	1	1	1_TssA	1	1	0	0	0	0
chr2	58467883	58468652	2852921	2852980	intron	FANCL	1	1	1_TssA	1	1	0	0	0	0
chr2	58654715	58656112	2854211	2854315	Intergenic	FLJ30838	0	0	1_TssA	1	0	0	0	0	0
chr2	60776436	60778157	2868841	2868961	intron	BCL11A	0	1	1_TssA	1	0	0	1	1	1
chr2	60778494	60780571	2868967	2869115	intron,promoter-TSS	BCL11A	1	1	1_TssA	1	0	0	0	0	0
chr2	60780597	60782864	2869115	2869278	Intergenic,promoter-TSS	BCL11A	1	1	1_TssA	1	0	1	1	1	1
chr2	60983154	60984337	2871589	2871653	intron	PAPOLG	1	1	1_TssA	1	1	0	0	0	0
chr2	61107846	61109639	2873014	2873141	promoter-TSS	REL	1	1	1_TssA	1	1	0	0	1	0
chr2	61243690	61245935	2874381	2874469	promoter-TSS	PEX13	1	0	1_TssA	1	1	0	0	0	0
chr2	61292408	61293830	2874972	2875093	promoter-TSS	KIAA1841	1	1	1_TssA	1	1	0	0	0	0
chr2	61403867	61405194	2876482	2876615	promoter-TSS	AHSA2	1	1	1_TssA	1	1	1	0	1	0
chr2	61696992	61699380	2879637	2879837	intron,promoter-TSS	USP34	1	0	1_TssA	1	1	0	0	0	0
chr2	61762739	61766275	2880703	2880889	intron	XPO1	1	1	1_TssA	1	1	1	0	0	0
chr2	61990723	61991761	2883630	2883714	Intergenic	FAM161A	0	1	1_TssA	1	1	1	0	1	0
chr2	62080453	62082303	2884764	2884853	promoter-TSS	FAM161A	1	1	1_TssA	1	1	0	0	1	0
chr2	62114684	62116163	2885245	2885338	intron	CCT4	1	1	1_TssA	1	1	0	0	1	0
chr2	62132614	62133489	2885587	2885625	intron	COMMD1	1	0	1_TssA	1	1	0	0	0	0
chr2	62422689	62424653	2888390	2888554	intron	B3GNT2	1	1	1_TssA	1	1	0	0	1	0
chr2	62732870	62733649	2891767	2891839	exon	TMEM17	1	1	1_TssA	1	1	0	0	0	0
chr2	62932227	62933638	2893289	2893386	promoter-TSS	EHBP1	0	1	1_TssA	1	1	0	0	1	1
chr2	63277195	63278626	2895720	2895849	promoter-TSS	OTX1	1	1	10_TssBiv	1	0	1	1	0	0
chr2	63815010	63816897	2899405	2899502	promoter-TSS	MDH1	1	1	1_TssA	1	1	0	0	0	0
chr2	64067521	64069365	2901271	2901387	promoter-TSS	UGP2	1	1	1_TssA	1	1	1	0	1	1
chr2	64245401	64246753	2902676	2902792	exon	VPS54	1	1	1_TssA	1	1	0	0	0	0
chr2	64370512	64371811	2903899	2904028	intron	PELI1	1	1	1_TssA	1	1	1	0	1	0
chr2	64750017	64752566	2907322	2907457	promoter-TSS	AFTPH	1	1	1_TssA	1	1	0	0	1	1
chr2	64880012	64882077	2908749	2908937	promoter-TSS	SERTAD2	1	1	1_TssA	1	1	0	0	1	0
chr2	64977050	64979217	2909761	2909903	Intergenic	SERTAD2	0	1	1_TssA	1	1	1	0	1	1
chr2	64994754	64995618	2910054	2910123	Intergenic	SERTAD2	0	1	1_TssA	1	1	0	0	1	0
chr2	65215361	65216885	2912499	2912656	promoter-TSS	SLC1A4	1	1	1_TssA	1	1	0	0	1	1
chr2	65282865	65284263	2913433	2913571	exon	CEP68	1	1	1_TssA	1	1	0	0	0	0
chr2	65356126	65357956	2914502	2914623	exon	RAB1A	1	1	1_TssA	1	1	1	0	1	1
chr2	65454207	65455862	2915812	2915923	exon	ACTR2	1	1	1_TssA	1	1	0	0	0	0
chr2	65657692	65660251	2918418	2918653	intron	SPRED2	1	1	1_TssA	1	1	0	0	0	0
chr2	65662753	65664144	2918702	2918818	Intergenic	SPRED2	0	1	1_TssA	1	1	0	0	1	1
chr2	66659756	66660651	2926716	2926759	promoter-TSS	MEIS1-AS3	1	1	1_TssA	1	1	0	0	0	0
chr2	66660665	66662902	2926759	2926887	promoter-TSS	MEIS1,MEIS1-AS3	1	1	1_TssA	1	1	0	0	0	0
chr2	66801809	66803193	2928125	2928194	Intergenic	MEIS1	0	1	1_TssA	1	1	0	0	1	1
chr2	66803194	66804465	2928194	2928265	Intergenic	MEIS1	0	1	1_TssA	1	1	0	0	0	0
chr2	67624207	67625335	2933108	2933176	exon	ETAA1	1	1	1_TssA	1	1	0	0	0	0
chr2	68289529	68290531	2937316	2937356	intron	C1D	1	0	1_TssA	1	1	0	0	0	0
chr2	68383936	68385627	2938154	2938239	promoter-TSS	WDR92	1	1	1_TssA	1	1	0	0	0	1
chr2	68478123	68481042	2939042	2939263	promoter-TSS	PPP3R1	1	1	1_TssA	1	1	0	0	1	1
chr2	68546277	68547526	2939816	2939902	exon	CNRIP1	1	1	1_TssA	1	1	1	0	0	0
chr2	68693636	68695097	2941094	2941204	promoter-TSS	FBXO48	1	1	1_TssA	1	1	0	0	1	1
chr2	69240013	69241393	2945163	2945257	exon	ANTXR1	1	1	1_TssA	1	1	0	0	1	1
chr2	69533444	69534752	2947499	2947597	Intergenic	GFPT1	0	1	1_TssA	1	1	1	0	1	1
chr2	69663996	69664816	2949094	2949155	exon	NFU1	1	1	1_TssA	1	1	1	0	1	1
chr2	69869806	69872058	2951056	2951211	promoter-TSS	AAK1	1	1	1_TssA	1	1	0	0	1	0
chr2	69968533	69969645	2952148	2952243	promoter-TSS	ANXA4	1	1	1_TssA	1	1	0	0	1	1
chr2	70056308	70057848	2953085	2953207	exon	GMCL1	1	1	1_TssA	1	1	1	0	1	0
chr2	70120936	70121795	2953715	2953753	intron	SNRNP27	1	0	1_TssA	1	1	0	0	0	0
chr2	70141234	70143079	2953955	2954098	promoter-TSS	MXD1	1	1	1_TssA	1	1	0	0	1	0
chr2	70313607	70316888	2956137	2956336	exon	PCBP1	1	1	1_TssA	1	1	1	0	1	1
chr2	70351141	70352555	2956879	2956971	intron	LOC100133985	1	1	1_TssA	1	1	1	0	0	0
chr2	70368981	70370454	2957256	2957383	Intergenic	LOC100133985	0	1	1_TssA	1	1	1	0	1	1
chr2	70417302	70418386	2958187	2958256	intron	C2orf42	1	1	1_TssA	1	1	0	0	1	0
chr2	70474151	70476244	2959018	2959107	intron	TIA1	1	1	1_TssA	1	1	0	0	1	0
chr2	70484715	70485757	2959262	2959347	promoter-TSS	PCYOX1	1	1	1_TssA	1	0	0	0	1	0
chr2	70519974	70521454	2959839	2959928	intron	SNRPG	1	1	1_TssA	1	1	0	0	0	0
chr2	70528492	70529462	2960037	2960119	intron	FAM136A	1	1	1_TssA	1	1	0	0	1	1
chr2	70780294	70781577	2962346	2962471	promoter-TSS	TGFA	1	1	1_TssA	1	0	0	1	1	1
chr2	70994188	70995608	2964440	2964566	Intergenic,intron	ADD2	1	1	13_ReprPC	0	0	0	1	1	1
chr2	71221161	71222756	2967675	2967800	Intergenic	TEX261	1	1	1_TssA	1	1	1	0	1	1
chr2	71295058	71296289	2969050	2969136	exon	NAGK	1	1	1_TssA	1	1	0	0	1	0
chr2	71356669	71358321	2969845	2969947	promoter-TSS	MPHOSPH10	1	1	1_TssA	1	1	0	0	0	0
chr2	71453480	71454855	2970804	2970887	intron,promoter-TSS	PAIP2B	1	1	1_TssA	1	0	1	1	1	0
chr2	71503468	71504899	2971275	2971385	Intergenic	PAIP2B	0	1	1_TssA	1	0	0	0	1	1
chr2	71558577	71559827	2971831	2971923	intron	ZNF638	1	1	1_TssA	1	1	0	0	1	1
chr2	72371600	72372921	2980935	2981052	intron	CYP26B1	0	1	10_TssBiv	1	0	1	1	0	0
chr2	72375432	72377842	2981214	2981407	Intergenic	CYP26B1	1	1	11_BivFlnk	1	0	1	1	1	1
chr2	73114220	73115324	2985993	2986087	exon	SPR	1	1	1_TssA	1	0	1	0	1	1
chr2	73144170	73145287	2986526	2986652	exon	EMX1	1	1	13_ReprPC	0	0	0	1	0	0
chr2	73151271	73151942	2986912	2986973	exon	EMX1	0	1	13_ReprPC	0	0	0	1	0	0
chr2	73297475	73299110	2988843	2989006	intron	SFXN5	1	1	1_TssA	1	1	0	0	1	0
chr2	73339606	73340804	2989556	2989700	promoter-TSS	RAB11FIP5	1	1	1_TssA	1	1	0	0	0	0
chr2	73402850	73403711	2990459	2990538	Intergenic	NOTO	0	1	2_TssAFlnk	1	0	1	0	1	0
chr2	73429407	73430290	2990844	2990931	exon	NOTO	1	1	13_ReprPC	0	0	0	1	0	0
chr2	73441207	73442007	2991145	2991210	intron	SMYD5	1	1	1_TssA	1	1	0	0	0	0
chr2	73459854	73462157	2991430	2991607	promoter-TSS	CCT7	1	1	1_TssA	1	1	1	0	1	0
chr2	73511020	73512126	2992274	2992371	Intergenic	EGR4	0	1	10_TssBiv	1	0	0	0	1	0
chr2	73612467	73614075	2993339	2993455	exon	ALMS1	1	1	1_TssA	1	1	1	0	1	0
chr2	73963861	73964736	2996273	2996321	intron	TPRKB	1	1	1_TssA	1	1	0	0	0	0
chr2	74006485	74007472	2996766	2996814	intron	DUSP11	1	1	1_TssA	1	1	0	0	1	1
chr2	74055942	74056761	2997418	2997469	exon	STAMBP	1	1	1_TssA	1	1	0	0	0	0
chr2	74153608	74154474	2998437	2998490	promoter-TSS	DGUOK	1	1	1_TssA	1	1	0	0	0	0
chr2	74374478	74375395	3001615	3001695	promoter-TSS	BOLA3-AS1	1	1	1_TssA	1	1	0	0	1	1
chr2	74405242	74406488	3002027	3002123	exon	MOB1A	1	1	1_TssA	1	1	0	0	1	1
chr2	74425467	74426665	3002415	3002527	intron	MTHFD2	1	1	1_TssA	1	1	1	0	1	1
chr2	74618369	74619443	3004434	3004504	intron	DCTN1-AS1	1	1	1_TssA	1	1	1	0	1	1
chr2	74648422	74649461	3004980	3005067	promoter-TSS	WDR54	1	1	1_TssA	1	1	1	0	1	1
chr2	74681915	74682660	3005676	3005717	exon	INO80B	1	1	1_TssA	1	1	0	0	0	0
chr2	74684442	74685955	3005741	3005846	promoter-TSS	WBP1	1	1	1_TssA	1	1	1	0	0	0
chr2	74691794	74692877	3005978	3006076	exon	MOGS	1	1	1_TssA	1	1	0	0	1	1
chr2	74699145	74699974	3006181	3006246	TTS	CCDC142	1	1	1_TssA	1	1	0	0	1	0
chr2	74709188	74710634	3006385	3006507	promoter-TSS	TTC31	1	1	1_TssA	1	1	0	0	1	1
chr2	74734264	74735387	3007080	3007161	promoter-TSS	PCGF1	1	1	1_TssA	1	1	1	0	1	1
chr2	74756143	74757930	3007686	3007842	promoter-TSS	AUP1	1	1	1_TssA	1	1	0	0	1	0
chr2	74775823	74776719	3008063	3008151	exon	DOK1	1	1	2_TssAFlnk	1	0	1	0	0	0
chr2	74880941	74881892	3009263	3009344	promoter-TSS	SEMA4F	1	1	1_TssA	1	0	0	0	0	0
chr2	75060909	75062844	3011170	3011365	intron	HK2	0	1	1_TssA	1	1	1	0	0	0
chr2	75426473	75428197	3014529	3014637	promoter-TSS	TACR1	1	1	1_TssA	1	0	1	1	1	1
chr2	75787275	75788427	3016836	3016917	intron	EVA1A	0	1	1_TssA	1	1	0	0	1	1
chr2	75873767	75874658	3017611	3017672	intron	MRPL19	1	1	1_TssA	1	1	1	0	0	0
chr2	79219724	79220618	3037524	3037575	Intergenic	REG3G	0	1	15_Quies	0	0	0	0	1	0
chr2	80530342	80530994	3046555	3046603	intron	LRRTM1	1	1	13_ReprPC	0	0	0	1	0	0
chr2	80531022	80532097	3046603	3046671	intron	LRRTM1	1	1	13_ReprPC	0	0	0	1	1	0
chr2	84685755	84687118	3070878	3070951	exon	SUCLG1	1	1	1_TssA	1	1	1	0	0	1
chr2	85107547	85109509	3073766	3073880	promoter-TSS	TRABD2A	1	1	10_TssBiv	1	0	1	1	1	1
chr2	85131895	85133790	3074076	3074221	promoter-TSS	TMSB10	1	1	1_TssA	1	1	1	0	1	0
chr2	85153038	85153524	3074520	3074549	Intergenic	TMSB10	0	0	2_TssAFlnk	1	0	0	0	1	1
chr2	85197197	85199498	3075190	3075469	exon	KCMF1	1	1	1_TssA	1	1	0	0	0	0
chr2	85359957	85361407	3077477	3077650	promoter-TSS	TCF7L1	1	1	1_TssA	1	0	0	0	1	1
chr2	85554393	85555713	3080418	3080510	exon	TGOLN2	1	1	1_TssA	1	1	1	0	0	0
chr2	85581422	85582206	3080955	3080998	promoter-TSS	ELMOD3	1	1	1_TssA	1	1	0	0	0	0
chr2	85765043	85767725	3083656	3083853	intron,promoter-TSS	MAT2A	1	1	1_TssA	1	1	0	0	1	1
chr2	85788140	85789152	3084063	3084129	promoter-TSS	GGCX	1	1	1_TssA	1	1	0	0	0	0
chr2	85822245	85823284	3084674	3084736	promoter-TSS	RNF181	1	1	1_TssA	1	1	1	0	0	0
chr2	85829228	85830598	3084811	3084919	promoter-TSS	TMEM150A	1	1	1_TssA	1	1	0	0	1	0
chr2	85838532	85839391	3085066	3085142	promoter-TSS	USP39	1	1	1_TssA	1	1	0	0	0	0
chr2	85843078	85844015	3085255	3085341	exon,intron	USP39	0	1	1_TssA	1	1	0	0	0	0
chr2	85980788	85982784	3087217	3087406	exon	ATOH8	1	1	1_TssA	1	1	0	0	0	1
chr2	86115317	86116862	3089146	3089284	promoter-TSS	ST3GAL5	1	1	1_TssA	1	1	1	0	1	1
chr2	86332393	86333881	3091760	3091841	promoter-TSS	PTCD3	1	1	1_TssA	1	1	0	0	0	0
chr2	86421815	86423113	3092807	3092908	exon	IMMT	1	1	1_TssA	1	1	0	0	0	0
chr2	86426377	86427238	3093001	3093037	intron	MRPL35	1	0	1_TssA	1	1	0	0	1	0
chr2	86563925	86565068	3094493	3094630	intron	REEP1	1	1	13_ReprPC	1	0	0	1	0	0
chr2	86667766	86669694	3095353	3095516	intron	KDM3A	1	1	1_TssA	1	1	0	0	0	0
chr2	86789695	86790766	3096593	3096666	intron	RNF103-CHMP3	1	1	1_TssA	1	1	1	0	0	0
chr2	86849386	86851319	3097116	3097284	exon	RNF103	1	1	1_TssA	1	1	1	0	0	0
chr2	86946323	86948686	3098116	3098338	promoter-TSS	RMND5A	1	1	15_Quies	1	1	0	0	0	0
chr2	87034585	87035828	3099306	3099381	intron	CD8A	1	1	11_BivFlnk	1	0	1	1	1	1
chr2	87302256	87304476	3102718	3102934	exon	LOC285074	1	1	1_TssA	1	1	0	0	0	0
chr2	88354654	88355574	3112833	3112921	intron	KRCC1	1	1	1_TssA	1	1	0	0	0	0
chr2	88650125	88650686	3115851	3115891	Intergenic	FOXI3	0	1	15_Quies	0	0	0	0	1	1
chr2	88926033	88927812	3119188	3119329	exon	EIF2AK3	1	1	1_TssA	1	1	0	0	0	0
chr2	88990669	88992117	3119798	3119890	exon	RPIA	1	1	1_TssA	1	1	1	0	1	1
chr2	95691289	95692467	3145030	3145135	intron	MAL	1	1	13_ReprPC	0	0	0	1	0	0
chr2	95786900	95788110	3146427	3146526	exon	MRPS5	1	1	1_TssA	1	1	1	0	1	0
chr2	95824803	95825875	3146825	3146941	promoter-TSS	ZNF514	1	1	1_TssA	1	1	0	0	0	0
chr2	95830785	95832047	3147019	3147095	exon	ZNF2	1	1	1_TssA	1	1	1	0	0	1
chr2	95872673	95873548	3147673	3147746	Intergenic	ZNF2	0	1	1_TssA	1	1	0	0	1	1
chr2	96011254	96012707	3149741	3149930	promoter-TSS	KCNIP3	0	1	1_TssA	1	1	0	0	1	1
chr2	96067826	96069232	3150830	3150909	promoter-TSS	FAHD2A	1	1	1_TssA	1	1	1	0	1	1
chr2	96656995	96658769	3155892	3156023	Intergenic	FAHD2CP	0	1	1_TssA	1	1	0	0	1	1
chr2	96873410	96874974	3159316	3159448	promoter-TSS	LOC285033	1	1	1_TssA	1	1	0	0	1	0
chr2	96930889	96932644	3160184	3160341	promoter-TSS	TMEM127	1	1	1_TssA	1	1	0	0	1	1
chr2	96970837	96971664	3160983	3161041	promoter-TSS	SNRNP200	1	1	1_TssA	1	1	0	0	0	0
chr2	96987022	96987922	3161198	3161282	Intergenic	ITPRIPL1	0	1	1_TssA	1	0	1	1	1	0
chr2	97001157	97002041	3161524	3161601	promoter-TSS	NCAPH	1	1	1_TssA	1	1	0	0	0	0
chr2	97202314	97203509	3164114	3164249	intron	ARID5A	1	1	1_TssA	1	1	1	0	1	0
chr2	97303118	97304321	3165444	3165549	promoter-TSS	KANSL3	1	1	1_TssA	1	1	0	0	0	0
chr2	97405195	97406325	3167092	3167140	promoter-TSS	LMAN2L	1	1	1_TssA	1	1	1	0	0	0
chr2	97481324	97483023	3168531	3168753	exon,promoter-TSS	CNNM3	1	1	1_TssA	1	0	1	0	1	1
chr2	97522926	97524308	3169587	3169704	intron	ANKRD39	1	1	1_TssA	1	1	1	0	1	1
chr2	97778162	97780640	3173843	3173986	exon	ANKRD36	1	1	1_TssA	1	1	0	0	1	1
chr2	98205370	98207490	3177085	3177229	promoter-TSS	ANKRD36B	1	1	1_TssA	1	1	0	0	1	1
chr2	98261894	98263003	3177728	3177801	promoter-TSS	COX5B	1	1	1_TssA	1	1	1	0	0	0
chr2	98279612	98281258	3178109	3178247	exon	ACTR1B	1	1	1_TssA	1	1	0	0	1	1
chr2	98611214	98612944	3181885	3182056	exon	TMEM131	1	1	1_TssA	1	1	0	0	0	0
chr2	98703023	98703638	3182967	3183016	promoter-TSS	VWA3B	1	1	10_TssBiv	1	0	0	1	0	0
chr2	99060938	99062147	3186702	3186812	exon	INPP4A	1	1	1_TssA	1	1	0	0	1	0
chr2	99224520	99225885	3188686	3188809	promoter-TSS	COA5	1	1	1_TssA	1	1	0	0	0	1
chr2	99346446	99348355	3190004	3190216	intron,promoter-TSS	MGAT4A	1	1	14_ReprPCWk	1	0	0	1	1	0
chr2	99552235	99553311	3192793	3192926	intron,promoter-TSS	KIAA1211L	1	1	13_ReprPC	0	0	0	1	0	0
chr2	99757171	99758519	3194499	3194612	promoter-TSS	C2orf15	1	1	1_TssA	1	0	0	0	0	0
chr2	99771062	99772332	3194765	3194846	promoter-TSS	TSGA10	1	1	1_TssA	1	1	0	0	1	0
chr2	99797003	99798302	3195077	3195122	promoter-TSS	MITD1	1	1	1_TssA	1	1	0	0	0	0
chr2	99952120	99954916	3196538	3196714	promoter-TSS	TXNDC9	1	1	1_TssA	1	1	0	0	1	1
chr2	100105119	100107234	3198054	3198282	intron	REV1	1	1	1_TssA	1	1	0	0	1	1
chr2	100937796	100939163	3207032	3207218	exon	LONRF2	1	1	14_ReprPCWk	0	0	0	1	0	0
chr2	101033185	101034296	3208198	3208305	intron	CHST10	1	1	1_TssA	1	1	0	0	0	0
chr2	101178907	101180148	3209650	3209735	exon	PDCL3	1	1	1_TssA	1	1	0	0	1	0
chr2	101435138	101437248	3212620	3212828	promoter-TSS	NPAS2	1	1	1_TssA	1	1	0	0	0	1
chr2	101618506	101619570	3215323	3215385	intron	RPL31	1	1	1_TssA	1	1	1	0	0	0
chr2	101767141	101768519	3217434	3217586	promoter-TSS	TBC1D8	1	1	1_TssA	1	1	1	0	1	0
chr2	101868721	101870233	3218778	3218914	exon	CNOT11	1	1	1_TssA	1	1	0	0	1	0
chr2	101924443	101925437	3219554	3219674	promoter-TSS	MIR5696	1	1	1_TssA	1	1	1	0	0	0
chr2	102313434	102315059	3224576	3224765	promoter-TSS	MAP4K4	1	1	1_TssA	1	1	0	0	1	1
chr2	103235285	103236554	3232766	3232894	promoter-TSS	SLC9A2	1	1	13_ReprPC	0	0	0	1	0	0
chr2	103352872	103353701	3233957	3234009	promoter-TSS	MFSD9	1	1	1_TssA	1	0	0	0	0	1
chr2	105461187	105461883	3249001	3249063	intron	LOC100506421	0	1	13_ReprPC	0	0	0	1	0	0
chr2	105468614	105469789	3249169	3249250	Intergenic	LOC100506421	1	1	10_TssBiv	1	0	0	1	0	0
chr2	105469910	105470827	3249260	3249330	Intergenic	POU3F3	0	1	13_ReprPC	0	0	0	1	0	0
chr2	105489492	105490128	3250087	3250146	Intergenic	POU3F3	0	1	1_TssA	1	0	0	1	1	1
chr2	105653893	105655099	3251559	3251629	promoter-TSS	MRPS9	1	1	1_TssA	1	1	1	0	0	0
chr2	105953421	105954658	3255202	3255269	promoter-TSS	C2orf49	1	1	1_TssA	1	1	0	0	0	0
chr2	106360864	106362426	3259632	3259822	intron	NCK2	1	1	1_TssA	1	0	0	0	0	0
chr2	106809735	106811333	3264952	3265112	intron	UXS1	1	1	1_TssA	1	0	1	0	1	0
chr2	107198631	107199318	3270068	3270096	Intergenic	RGPD3	0	0	1_TssA	1	0	0	0	1	1
chr2	107501969	107504116	3272355	3272554	promoter-TSS	ST6GAL2	1	1	14_ReprPCWk	0	0	0	1	0	0
chr2	109065275	109066390	3283790	3283862	intron	GCC2	1	1	1_TssA	1	1	0	0	0	0
chr2	109150146	109151631	3284746	3284892	promoter-TSS	LIMS1	1	1	1_TssA	1	1	0	0	1	0
chr2	109335576	109336846	3286970	3287088	intron	RANBP2	1	1	1_TssA	1	1	0	0	0	0
chr2	109402797	109403938	3287808	3287893	exon	CCDC138	1	1	1_TssA	1	1	1	0	0	0
chr2	109744474	109746197	3292137	3292338	promoter-TSS	SH3RF3	1	1	1_TssA	1	1	1	0	1	1
chr2	110370875	110372187	3299120	3299277	promoter-TSS	SEPT10,SOWAHC	1	1	1_TssA	1	1	0	0	0	0
chr2	110969579	110970430	3306318	3306372	exon	LINC00116	0	1	1_TssA	1	1	0	0	0	0
chr2	111435152	111436429	3311622	3311706	promoter-TSS	BUB1	1	1	1_TssA	1	1	0	0	0	0
chr2	111878055	111880857	3315939	3316269	intron	BCL2L11	1	1	1_TssA	1	1	1	0	1	0
chr2	112641039	112642326	3324088	3324172	promoter-TSS	ANAPC1	1	1	1_TssA	1	1	0	0	0	0
chr2	112655454	112656853	3324350	3324479	promoter-TSS	MERTK	1	1	10_TssBiv	1	0	1	1	1	1
chr2	112811586	112814142	3326136	3326331	promoter-TSS	TMEM87B	1	1	1_TssA	1	1	0	0	0	0
chr2	113011937	113012900	3328571	3328641	intron	ZC3H8	1	1	1_TssA	1	1	1	0	1	0
chr2	113032496	113034206	3328862	3329005	exon	ZC3H6	1	1	1_TssA	1	1	0	0	1	0
chr2	113238407	113240610	3331269	3331474	promoter-TSS	TTL	1	1	1_TssA	1	1	1	0	1	1
chr2	113299370	113301025	3332137	3332239	exon	POLR1B	1	1	1_TssA	1	1	1	0	1	0
chr2	113341798	113342500	3332717	3332767	exon	CHCHD5	1	1	1_TssA	1	1	0	0	1	0
chr2	113402615	113404366	3333568	3333734	exon,promoter-TSS	SLC20A1	1	1	1_TssA	1	1	1	0	1	1
chr2	113521627	113522722	3335134	3335215	promoter-TSS	CKAP2L	1	1	1_TssA	1	1	0	0	0	0
chr2	114195005	114196059	3341833	3341891	exon	CBWD2	1	1	1_TssA	1	1	0	0	0	0
chr2	114298967	114300034	3343151	3343277	Intergenic	FAM138B	0	1	1_TssA	1	1	0	0	0	0
chr2	114341302	114342519	3343653	3343767	intron	WASH2P	1	1	1_TssA	1	1	0	0	0	0
chr2	114384102	114385377	3344435	3344527	promoter-TSS	RABL2A	1	1	1_TssA	1	1	0	0	0	0
chr2	114513154	114514981	3345988	3346106	exon,promoter-TSS	SLC35F5	1	1	1_TssA	1	1	0	0	0	0
chr2	114646979	114648999	3347484	3347599	intron	ACTR3	1	1	1_TssA	1	1	0	0	1	0
chr2	115919078	115920626	3356735	3356892	intron,promoter-TSS	DPP10	1	1	15_Quies	0	0	0	0	0	0
chr2	118572016	118572932	3373174	3373234	intron	DDX18	1	1	1_TssA	1	1	0	0	1	1
chr2	118593546	118594100	3373422	3373458	Intergenic	DDX18	0	1	1_TssA	1	1	0	0	1	1
chr2	118770677	118772436	3375024	3375164	exon	CCDC93	1	1	1_TssA	1	1	1	0	1	0
chr2	118845533	118846554	3375756	3375823	promoter-TSS	INSIG2	1	1	1_TssA	1	1	0	0	1	0
chr2	118943134	118944192	3376543	3376609	Intergenic	INSIG2	0	1	1_TssA	1	1	0	0	1	0
chr2	118981391	118982158	3376912	3376969	Intergenic	INSIG2	0	1	1_TssA	1	1	0	0	0	0
chr2	119067627	119068276	3377777	3377831	Intergenic	INSIG2	0	0	1_TssA	1	1	0	0	0	0
chr2	119532013	119532691	3381129	3381175	Intergenic	EN1	0	1	1_TssA	1	1	0	0	0	0
chr2	119592954	119593985	3381851	3381938	Intergenic	EN1	0	1	1_TssA	1	1	1	0	0	0
chr2	119613200	119613723	3382726	3382772	Intergenic	EN1	0	1	1_TssA	1	0	1	0	1	1
chr2	120123873	120125393	3388256	3388361	exon,promoter-TSS	C2orf76,DBI	1	1	1_TssA	1	1	0	0	0	0
chr2	120516888	120518172	3392752	3392847	exon	PTPN4	1	1	1_TssA	1	1	0	0	1	0
chr2	120770279	120771320	3395015	3395129	promoter-TSS	EPB41L5	1	1	1_TssA	1	0	0	0	0	0
chr2	121009739	121011360	3397575	3397709	exon	RALB	1	1	1_TssA	1	1	0	0	1	1
chr2	121104135	121104879	3399522	3399590	intron	INHBB	1	1	12_EnhBiv	1	0	0	1	0	0
chr2	121493090	121494995	3405593	3405760	Intergenic	GLI2	0	1	1_TssA	1	1	0	0	1	1
chr2	122287508	122288847	3416960	3417041	promoter-TSS	RNU4ATAC	1	1	1_TssA	1	1	0	0	1	1
chr2	122405979	122408446	3418308	3418449	promoter-TSS	CLASP1	1	1	1_TssA	1	1	0	0	0	0
chr2	122493570	122494919	3419523	3419633	intron	MKI67IP	1	1	1_TssA	1	1	0	0	0	0
chr2	122512594	122514157	3419894	3419980	exon	TSN	1	1	1_TssA	1	1	0	0	0	0
chr2	127534252	127535186	3453444	3453513	Intergenic	GYPC	0	1	1_TssA	1	0	0	0	1	1
chr2	127729433	127729963	3455501	3455535	Intergenic	BIN1	0	1	14_ReprPCWk	1	0	0	0	1	1
chr2	127782900	127783790	3456143	3456184	Intergenic	BIN1	0	1	10_TssBiv	1	0	0	0	1	1
chr2	127863645	127865380	3457799	3457963	exon	BIN1	1	1	1_TssA	1	1	1	0	0	1
chr2	127976545	127977970	3459584	3459714	Intergenic	CYP27C1	0	1	1_TssA	1	1	0	0	0	0
chr2	128051226	128052090	3460602	3460661	promoter-TSS	ERCC3	1	1	1_TssA	1	1	0	0	0	0
chr2	128144383	128145983	3461501	3461659	Intergenic	PROC	0	1	1_TssA	1	1	0	0	0	0
chr2	128283053	128284779	3463437	3463539	exon	IWS1	1	1	1_TssA	1	1	1	0	1	0
chr2	128458720	128459937	3466641	3466797	exon	SFT2D3	1	1	1_TssA	1	1	0	0	1	0
chr2	128567847	128569150	3468129	3468210	intron	WDR33	1	1	1_TssA	1	1	0	0	1	0
chr2	128615000	128616023	3468870	3468954	intron	POLR2D	1	1	1_TssA	1	1	0	0	1	1
chr2	128642686	128644468	3469322	3469506	promoter-TSS	AMMECR1L	1	1	5_TxWk	1	1	0	0	0	0
chr2	128784292	128786247	3471359	3471572	promoter-TSS	SAP130	1	1	1_TssA	1	1	0	0	0	0
chr2	128848303	128849611	3472348	3472420	exon	UGGT1	1	1	1_TssA	1	1	0	0	0	0
chr2	128990510	128991397	3474196	3474285	Intergenic	HS6ST1	0	1	1_TssA	1	0	0	0	1	1
chr2	129074933	129076879	3475737	3475965	exon,promoter-TSS	HS6ST1	1	1	1_TssA	1	1	0	0	0	0
chr2	130938399	130940488	3496004	3496189	promoter-TSS	SMPD4	1	1	1_TssA	1	1	1	0	1	1
chr2	131099246	131100996	3498591	3498705	promoter-TSS	CCDC115	1	1	1_TssA	1	1	0	0	1	1
chr2	131185097	131186345	3499960	3500044	exon	LOC100216479	1	1	15_Quies	0	0	0	0	1	1
chr2	131484763	131485689	3504062	3504119	Intergenic	GPR148	1	1	15_Quies	1	0	0	0	0	0
chr2	131555027	131556009	3505320	3505419	Intergenic	AMER3	0	1	1_TssA	1	1	1	0	1	1
chr2	131850237	131851704	3510207	3510367	promoter-TSS	FAM168B	1	1	1_TssA	1	1	0	0	0	0
chr2	131862113	131864011	3510589	3510690	intron	PLEKHB2	1	1	1_TssA	1	1	1	0	1	1
chr2	132249510	132251485	3515767	3515944	promoter-TSS	MZT2A	1	1	1_TssA	1	1	0	0	1	1
chr2	133110080	133110818	3525059	3525117	Intergenic	GPR39	0	1	1_TssA	0	0	0	0	0	0
chr2	133173643	133174342	3525633	3525684	promoter-TSS	GPR39	1	1	1_TssA	1	1	1	0	0	0
chr2	133426527	133427044	3527693	3527738	intron	LYPD1	0	1	13_ReprPC	1	0	1	1	0	0
chr2	133427055	133428363	3527738	3527859	exon,intron	LYPD1	1	1	13_ReprPC	1	0	1	1	1	0
chr2	134432245	134432834	3534961	3534979	Intergenic	NCKAP5	0	0	1_TssA	1	1	0	0	0	0
chr2	134877246	134879123	3538459	3538657	Intergenic	MIR3679	0	1	1_TssA	1	1	1	0	0	0
chr2	135475699	135476856	3544373	3544535	intron	TMEM163	1	1	14_ReprPCWk	0	0	0	1	0	0
chr2	135675303	135677373	3546009	3546156	promoter-TSS	CCNT2	1	1	1_TssA	1	1	1	0	1	0
chr2	135809693	135810465	3547504	3547552	intron	RAB3GAP1	1	0	1_TssA	1	1	0	0	0	0
chr2	136287773	136289874	3551763	3551891	promoter-TSS	R3HDM1	1	1	1_TssA	1	1	0	0	1	0
chr2	136499099	136500740	3553773	3553906	intron	UBXN4	1	1	1_TssA	1	1	0	0	1	1
chr2	136633337	136634330	3555526	3555622	exon	MCM6	1	1	1_TssA	1	1	0	0	0	0
chr2	136742362	136743423	3556612	3556683	intron	DARS	1	1	1_TssA	1	1	0	0	0	0
chr2	136874276	136875924	3557865	3558000	intron	CXCR4	1	1	14_ReprPCWk	1	0	0	1	1	0
chr2	136875965	136877086	3558000	3558064	promoter-TSS	CXCR4	1	1	10_TssBiv	1	0	0	1	1	1
chr2	137522364	137524014	3562642	3562767	Intergenic	THSD7B	0	1	15_Quies	0	0	0	0	0	0
chr2	139258797	139260305	3572634	3572749	exon	SPOPL	1	1	1_TssA	1	1	0	0	1	0
chr2	142887818	142889247	3593456	3593538	exon	LRP1B	1	1	1_TssA	1	0	0	0	0	0
chr2	144694370	144695312	3604830	3604944	Intergenic	GTDC1	0	1	1_TssA	1	1	0	0	0	0
chr2	145088871	145090551	3607437	3607586	intron	GTDC1	1	1	1_TssA	1	1	0	0	1	1
chr2	145275275	145276073	3609330	3609358	intron	ZEB2	0	1	1_TssA	1	1	0	0	0	0
chr2	145280997	145282155	3609438	3609504	Intergenic	ZEB2	0	1	1_TssA	1	1	0	0	0	0
chr2	148601526	148603322	3627704	3627863	promoter-TSS	ACVR2A	1	1	1_TssA	1	1	0	0	1	1
chr2	148777567	148779565	3628894	3628962	promoter-TSS	ORC4	1	1	1_TssA	1	1	0	0	1	1
chr2	149401596	149403862	3633121	3633332	exon	EPC2	1	1	1_TssA	1	1	0	1	1	1
chr2	149632567	149633851	3635016	3635150	exon	KIF5C	1	1	13_ReprPC	0	0	0	1	0	0
chr2	150186276	150187588	3638849	3638964	promoter-TSS	LYPD6	1	1	1_TssA	1	0	0	0	0	1
chr2	150443536	150444476	3640686	3640739	intron	MMADHC	1	0	1_TssA	1	1	0	0	0	0
chr2	151341618	151344353	3646185	3646356	intron	RND3	1	1	1_TssA	1	1	0	0	1	1
chr2	152117845	152118615	3651405	3651467	intron	RBM43	1	1	1_TssA	1	1	0	0	1	0
chr2	152266230	152267563	3653084	3653173	exon	RIF1	1	1	1_TssA	1	1	0	0	1	1
chr2	152683999	152685323	3656625	3656728	exon	ARL5A	1	1	1_TssA	1	1	1	0	0	0
chr2	152954366	152956188	3659154	3659289	intron,promoter-TSS	CACNB4	1	1	1_TssA	1	0	0	1	0	0
chr2	153031521	153032873	3660092	3660195	exon	STAM2	1	1	1_TssA	1	1	0	0	1	1
chr2	153191426	153192892	3661497	3661650	exon	FMNL2	1	1	1_TssA	1	1	0	0	1	0
chr2	153573097	153575759	3664790	3664984	promoter-TSS	PRPF40A	1	1	1_TssA	1	1	0	0	0	0
chr2	154333235	154334221	3669348	3669391	TTS,exon	RPRM	0	0	13_ReprPC	0	0	0	1	0	1
chr2	154334242	154334943	3669391	3669440	exon	RPRM	1	1	13_ReprPC	1	0	1	1	0	0
chr2	154335019	154335773	3669451	3669520	exon,promoter-TSS	RPRM	1	1	1_TssA	1	0	1	1	1	1
chr2	155553957	155555201	3676486	3676574	promoter-TSS	KCNJ3	1	1	15_Quies	0	0	0	0	0	0
chr2	157188490	157191559	3685638	3685849	promoter-TSS	NR4A2	1	1	1_TssA	1	1	0	0	1	0
chr2	157197774	157199725	3685884	3686048	Intergenic	NR4A2	0	1	1_TssA	1	1	1	0	0	0
chr2	157256683	157257800	3686617	3686671	Intergenic	GPD2	0	1	1_TssA	1	1	0	0	0	0
chr2	157292347	157293422	3686969	3687054	promoter-TSS	GPD2	1	1	1_TssA	1	1	0	0	1	0
chr2	158484388	158485840	3694237	3694344	exon	ACVR1C	1	1	1_TssA	1	0	0	0	1	1
chr2	158731941	158733491	3696215	3696374	promoter-TSS	ACVR1	1	0	5_TxWk	1	1	0	0	1	1
chr2	159312727	159314959	3700002	3700201	promoter-TSS	CCDC148	1	1	1_TssA	1	1	1	0	1	1
chr2	159824744	159826747	3704995	3705156	intron	TANC1	1	1	1_TssA	1	1	0	0	0	0
chr2	160142872	160143773	3708284	3708375	promoter-TSS	WDSUB1	1	1	1_TssA	1	1	1	0	0	0
chr2	160471592	160472925	3710720	3710797	intron	BAZ2B	1	1	1_TssA	1	1	0	0	0	0
chr2	160568358	160570332	3711469	3711588	intron	MARCH7	1	1	1_TssA	1	1	0	0	1	1
chr2	161126308	161126918	3715848	3715898	Intergenic	ITGB6	0	1	1_TssA	1	1	1	0	1	1
chr2	161263318	161264733	3716926	3717087	TTS,promoter-TSS	MIR4785	1	1	1_TssA	1	1	0	0	0	1
chr2	161349185	161350685	3717951	3718083	exon	RBMS1	1	1	1_TssA	1	1	0	0	0	0
chr2	162016643	162017919	3722025	3722090	intron	TANK	0	1	1_TssA	1	1	0	0	0	0
chr2	162094195	162095650	3722494	3722608	Intergenic	PSMD14	0	1	1_TssA	1	1	1	0	0	0
chr2	162164625	162165506	3723277	3723341	exon	PSMD14	1	1	1_TssA	1	1	0	0	0	0
chr2	162930339	162930957	3728211	3728282	exon	DPP4	1	1	1_TssA	1	1	1	0	1	0
chr2	163174793	163175601	3729819	3729866	promoter-TSS	IFIH1	1	0	1_TssA	1	1	1	0	1	1
chr2	163200382	163201351	3730019	3730082	intron	GCA	1	1	1_TssA	1	0	0	0	0	0
chr2	163695190	163696312	3732663	3732713	promoter-TSS	KCNH7	1	0	15_Quies	0	0	0	0	0	0
chr2	164591730	164592395	3737701	3737726	intron	FIGN	1	0	1_TssA	1	1	0	0	0	0
chr2	164592477	164593602	3737726	3737822	promoter-TSS	FIGN	1	1	1_TssA	1	1	0	0	0	1
chr2	165477205	165478480	3743130	3743243	exon	GRB14	1	1	1_TssA	1	0	0	0	0	0
chr2	165697211	165698893	3744669	3744820	promoter-TSS	COBLL1	1	1	1_TssA	1	1	0	0	1	1
chr2	166809581	166810881	3751674	3751760	exon	TTC21B	1	1	1_TssA	1	0	0	0	1	1
chr2	167231642	167233147	3754250	3754321	exon	SCN9A	1	1	1_TssA	1	0	0	0	0	0
chr2	168148848	168150511	3759397	3759560	Intergenic	XIRP2	0	1	1_TssA	1	0	1	0	1	1
chr2	169102915	169104636	3766364	3766553	exon	STK39	1	1	1_TssA	1	1	0	0	1	1
chr2	169312275	169313866	3767952	3768086	exon	CERS6	1	1	1_TssA	1	1	0	0	0	0
chr2	169746517	169747228	3771355	3771393	intron	SPC25	1	1	1_TssA	1	1	0	0	0	0
chr2	170218143	170219581	3774761	3774886	exon	LRP2	1	1	10_TssBiv	1	0	1	1	0	0
chr2	170220023	170221403	3774892	3774975	Intergenic	LRP2	1	1	13_ReprPC	1	0	1	1	0	0
chr2	170335812	170336632	3775847	3775919	intron	BBS5	1	1	1_TssA	1	1	0	0	1	1
chr2	170429686	170430565	3776867	3776902	intron	FASTKD1	1	0	1_TssA	1	1	0	0	0	0
chr2	170440797	170442129	3777087	3777162	intron	PPIG	1	1	1_TssA	1	1	0	0	0	0
chr2	170550569	170551478	3778070	3778137	promoter-TSS	PHOSPHO2	1	1	1_TssA	1	1	1	0	1	0
chr2	170589938	170591200	3778546	3778689	exon	KLHL23	1	1	1_TssA	1	0	1	1	0	0
chr2	170655056	170656293	3779563	3779637	intron	SSB	1	1	1_TssA	1	1	0	0	0	0
chr2	170680872	170681664	3779881	3779942	promoter-TSS	METTL5	1	1	1_TssA	1	1	0	0	1	1
chr2	170683823	170685054	3779999	3780115	exon	UBR3	1	1	1_TssA	1	1	0	0	1	0
chr2	171570706	171572500	3787252	3787393	exon,promoter-TSS	LOC440925,SP5	1	1	10_TssBiv	1	0	0	1	1	0
chr2	171626694	171628062	3788086	3788190	promoter-TSS	LOC100505695	1	1	1_TssA	1	0	1	1	1	1
chr2	171670297	171670979	3788530	3788560	Intergenic	GAD1	0	1	13_ReprPC	0	0	0	1	0	0
chr2	171672045	171674583	3788607	3788790	exon	GAD1	1	1	1_TssA	1	0	1	0	1	1
chr2	171785268	171786945	3790089	3790217	intron	GORASP2	1	1	1_TssA	1	1	0	0	1	1
chr2	172015811	172018190	3792306	3792506	exon	TLK1	0	1	1_TssA	1	1	1	0	1	1
chr2	172289953	172291398	3794773	3794890	promoter-TSS	DCAF17	1	1	1_TssA	1	1	0	0	1	0
chr2	172378724	172380274	3795584	3795709	intron	CYBRD1	1	1	1_TssA	1	1	0	0	1	0
chr2	172543796	172545100	3797049	3797116	intron	DYNC1I2	1	1	1_TssA	1	1	0	0	0	0
chr2	172778650	172779720	3799356	3799425	intron	HAT1	1	1	1_TssA	1	1	1	0	0	0
chr2	172864476	172865291	3800237	3800311	promoter-TSS	METAP1D	1	1	1_TssA	1	1	0	0	1	1
chr2	172959475	172960469	3801739	3801823	Intergenic	DLX2	0	1	1_TssA	1	0	0	0	0	0
chr2	172970829	172971484	3802320	3802356	Intergenic	DLX2	0	1	1_TssA	1	0	0	0	1	1
chr2	173099597	173100336	3803708	3803759	Intergenic	DLX2	0	1	10_TssBiv	1	0	1	1	0	0
chr2	173291951	173293183	3805480	3805609	exon,intron	ITGA6	1	1	1_TssA	1	0	0	0	0	0
chr2	173420201	173421618	3806844	3806989	exon	PDK1	1	1	1_TssA	1	1	0	0	0	0
chr2	173940374	173941514	3811197	3811332	intron	ZAK	1	1	1_TssA	1	1	0	0	1	1
chr2	174219009	174220607	3813715	3813840	intron	CDCA7	1	1	1_TssA	1	1	0	0	1	0
chr2	174827779	174831064	3819179	3819457	promoter-TSS	SP3	1	1	1_TssA	1	1	0	0	1	1
chr2	175112648	175113743	3821945	3822041	exon	OLA1	1	1	1_TssA	1	1	0	0	0	0
chr2	175200605	175201350	3823206	3823300	exon,intron	SP9	1	1	1_TssA	1	1	0	0	1	0
chr2	175259841	175260968	3824168	3824223	promoter-TSS	SCRN3	1	0	1_TssA	1	1	0	0	0	0
chr2	175350829	175352364	3825030	3825121	intron	GPR155	1	1	1_TssA	1	1	0	0	1	0
chr2	175546572	175548132	3826936	3827089	intron	WIPF1	1	1	1_TssA	1	1	1	0	0	0
chr2	175594561	175595159	3827572	3827619	Intergenic	CHRNA1	0	1	11_BivFlnk	1	0	1	1	0	0
chr2	175869246	175870552	3829846	3829980	promoter-TSS	CHN1	1	1	1_TssA	1	0	0	0	0	0
chr2	176031930	176033523	3831152	3831251	promoter-TSS	MIR933	1	1	1_TssA	1	1	0	0	0	0
chr2	176045610	176046574	3831321	3831383	exon	ATP5G3	1	1	1_TssA	1	1	0	0	1	1
chr2	176866061	176867338	3837042	3837118	intron	KIAA1715	1	1	1_TssA	1	1	0	0	0	0
chr2	176961552	176962864	3838744	3838809	Intergenic	HOXD12	0	1	11_BivFlnk	1	0	1	1	1	1
chr2	176987006	176987568	3839766	3839823	exon,promoter-TSS	HOXD9	1	1	1_TssA	1	0	0	0	0	0
chr2	176994122	176995750	3840076	3840269	exon	HOXD8	1	1	1_TssA	1	1	0	0	0	0
chr2	177001118	177001963	3840351	3840422	exon,promoter-TSS	HOXD-AS2	1	1	1_TssA	1	1	0	0	0	0
chr2	177052702	177053745	3841731	3841828	promoter-TSS	HOXD-AS1,HOXD1	1	1	1_TssA	1	0	0	0	0	0
chr2	177133837	177134941	3842561	3842630	exon	MTX2	1	1	1_TssA	1	1	0	0	1	0
chr2	177418494	177419358	3844375	3844406	Intergenic	MIR1246	0	0	1_TssA	1	1	0	0	1	1
chr2	177502321	177503222	3845005	3845102	promoter-TSS	LOC375295	1	1	1_TssA	1	1	0	0	1	1
chr2	178076855	178078819	3849079	3849233	TTS	MIR4444-1	1	1	1_TssA	1	1	0	0	1	1
chr2	178127951	178130439	3849736	3849952	promoter-TSS	NFE2L2	1	1	1_TssA	1	1	0	0	1	1
chr2	178257176	178258148	3850770	3850855	promoter-TSS	LOC100130691	1	1	1_TssA	1	1	0	0	0	0
chr2	178417188	178418095	3851848	3851919	promoter-TSS	TTC30B	1	1	1_TssA	1	1	0	0	0	0
chr2	178483296	178483993	3852409	3852469	promoter-TSS	TTC30A	1	1	1_TssA	1	1	0	0	0	0
chr2	178937352	178937907	3855615	3855654	promoter-TSS	PDE11A	0	1	1_TssA	1	0	0	0	0	0
chr2	178976954	178978070	3855938	3856002	exon	RBM45	1	1	1_TssA	1	1	0	0	1	1
chr2	179058546	179060395	3856656	3856840	intron	OSBPL6	1	1	1_TssA	1	1	0	0	1	0
chr2	179314828	179316615	3858794	3858935	promoter-TSS	DFNB59	1	1	1_TssA	1	1	0	0	0	0
chr2	179342978	179343885	3859179	3859237	promoter-TSS	FKBP7	1	1	1_TssA	1	1	0	0	1	1
chr2	180128405	180129683	3865076	3865226	intron	SESTD1	1	1	1_TssA	1	1	0	0	0	0
chr2	180725393	180726577	3868743	3868858	TTS,promoter-TSS	MIR1258	1	1	10_TssBiv	1	0	0	1	0	0
chr2	180871279	180872204	3869744	3869795	intron,promoter-TSS	CWC22	1	1	1_TssA	1	1	0	0	0	0
chr2	181844825	181846659	3874893	3875083	intron	UBE2E3	1	1	5_TxWk	1	1	1	0	1	1
chr2	182544890	182545820	3879160	3879213	exon,promoter-TSS	NEUROD1	1	0	13_ReprPC	1	0	0	1	0	0
chr2	182756132	182757707	3880592	3880738	exon	SSFA2	1	1	1_TssA	1	1	1	0	1	1
chr2	183580262	183581633	3885852	3885941	exon	DNAJC10	1	1	1_TssA	1	1	1	0	0	0
chr2	183902358	183903832	3888195	3888352	exon	NCKAP1	1	1	1_TssA	1	1	0	0	1	1
chr2	183943006	183943805	3888757	3888782	exon	DUSP19	1	0	1_TssA	1	1	0	0	0	0
chr2	183988706	183990071	3889118	3889185	intron	NUP35	1	0	1_TssA	1	1	0	0	0	0
chr2	185462737	185463921	3897121	3897231	exon	ZNF804A	1	1	1_TssA	1	0	1	1	0	0
chr2	187350189	187351984	3906746	3906848	exon	ZC3H15	1	1	1_TssA	1	1	0	0	0	0
chr2	187454259	187455680	3907535	3907651	exon	ITGAV	1	1	1_TssA	1	1	0	0	0	0
chr2	189156292	189157877	3917822	3917941	promoter-TSS	GULP1	1	1	1_TssA	1	1	0	0	0	1
chr2	190305348	190306949	3924034	3924104	promoter-TSS	WDR75	1	1	1_TssA	1	1	0	0	0	0
chr2	190445196	190446220	3925049	3925140	promoter-TSS	SLC40A1	1	1	1_TssA	1	0	0	1	0	0
chr2	190525751	190526913	3925699	3925756	exon,intron	ASNSD1	1	1	1_TssA	1	1	0	0	1	1
chr2	190539027	190539654	3925848	3925911	Intergenic	ANKAR	0	1	1_TssA	1	1	0	0	1	1
chr2	190627031	190628474	3926548	3926596	exon	OSGEPL1	1	0	1_TssA	1	1	1	0	1	1
chr2	190648137	190649887	3926735	3926859	promoter-TSS	ORMDL1	1	1	1_TssA	1	1	0	0	0	0
chr2	191045013	191045963	3929348	3929436	promoter-TSS	C2orf88	0	1	1_TssA	1	0	1	0	1	1
chr2	191183944	191184960	3930440	3930496	exon	HIBCH	1	1	1_TssA	1	1	0	0	1	1
chr2	191208253	191209116	3930672	3930775	exon	INPP1	1	1	1_TssA	1	1	0	0	1	1
chr2	191398893	191399888	3932408	3932508	promoter-TSS	TMEM194B	1	1	1_TssA	1	1	0	0	1	0
chr2	191512979	191515201	3933226	3933418	exon	NAB1	1	1	1_TssA	1	1	0	0	0	0
chr2	191744879	191746855	3935198	3935368	exon	GLS	1	1	1_TssA	1	1	0	0	0	0
chr2	191878304	191879384	3936341	3936430	exon	STAT1	1	1	1_TssA	1	1	1	0	0	0
chr2	191884750	191885680	3936471	3936538	Intergenic	STAT1	0	1	1_TssA	1	1	1	0	0	0
chr2	192109755	192110958	3938089	3938227	intron	MYO1B	1	1	1_TssA	1	1	0	0	1	1
chr2	192542141	192543643	3941665	3941768	promoter-TSS	NABP1	1	1	1_TssA	1	1	0	0	0	0
chr2	193059202	193061302	3945250	3945394	promoter-TSS	TMEFF2	1	1	1_TssA	1	0	1	1	0	0
chr2	196521422	196523488	3964998	3965159	intron	SLC39A10	1	1	1_TssA	1	1	1	0	1	1
chr2	196933066	196933719	3967763	3967811	intron	DNAH7	1	1	1_TssA	1	1	0	0	1	0
chr2	197034961	197036337	3968608	3968711	intron	STK17B	1	1	1_TssA	1	1	0	0	1	0
chr2	197504091	197504954	3972273	3972329	intron	CCDC150	1	1	1_TssA	1	1	0	0	1	1
chr2	197663818	197664572	3973377	3973420	intron	GTF3C3	1	1	1_TssA	1	1	0	0	0	0
chr2	197790470	197792271	3974337	3974444	exon	PGAP1	1	1	1_TssA	1	1	0	0	0	0
chr2	198174659	198175941	3977427	3977581	intron	ANKRD44	1	1	1_TssA	1	0	1	0	1	1
chr2	198298524	198300448	3978932	3979027	intron	SF3B1	1	1	1_TssA	1	1	0	0	0	0
chr2	198317574	198319186	3979305	3979398	exon	COQ10B	1	1	1_TssA	1	1	1	0	1	0
chr2	198363613	198365947	3979905	3980089	promoter-TSS	HSPE1-MOB4	1	1	1_TssA	1	1	0	0	0	0
chr2	198380115	198381501	3980262	3980362	promoter-TSS	MOB4	1	1	1_TssA	1	1	1	0	0	0
chr2	198569667	198570948	3982334	3982446	exon	MARS2	1	1	1_TssA	1	1	0	0	1	0
chr2	198669052	198670352	3983270	3983408	exon	PLCL1	1	1	1_TssA	1	0	0	0	1	0
chr2	200322017	200324774	3992917	3993167	intron,promoter-TSS	SATB2	0	1	1_TssA	1	1	0	0	0	0
chr2	200327780	200328646	3993282	3993354	intron	SATB2	0	1	1_TssA	1	1	1	0	1	1
chr2	200715389	200716274	3996519	3996608	promoter-TSS	FONG	1	1	1_TssA	1	1	0	0	1	1
chr2	200775722	200777130	3997028	3997136	intron,promoter-TSS	C2orf69	1	1	1_TssA	1	1	0	0	0	0
chr2	200819700	200821078	3997477	3997565	promoter-TSS	TYW5	1	1	1_TssA	1	1	0	0	1	1
chr2	201170892	201172755	3999858	4000065	intron	SPATS2L	1	1	1_TssA	1	1	0	0	0	1
chr2	201390488	201391402	4001823	4001883	promoter-TSS	SGOL2	1	1	1_TssA	1	1	0	0	1	0
chr2	201675911	201677439	4004160	4004307	promoter-TSS	BZW1	1	1	1_TssA	1	1	1	0	1	1
chr2	201726674	201729684	4004917	4005075	intron	CLK1	1	1	1_TssA	1	1	1	0	0	0
chr2	201753148	201754600	4005393	4005466	promoter-TSS	NIF3L1	1	0	1_TssA	1	1	0	0	0	0
chr2	201827750	201828594	4006124	4006189	intron	ORC2	1	1	1_TssA	1	1	0	0	1	1
chr2	201935674	201937403	4007241	4007302	promoter-TSS	NDUFB3	1	1	1_TssA	1	1	0	0	1	1
chr2	201980768	201981815	4007953	4008036	intron	CFLAR	1	1	1_TssA	1	1	0	0	1	0
chr2	201982904	201983891	4008065	4008119	exon	CFLAR	0	1	1_TssA	1	1	0	0	1	1
chr2	202315594	202317030	4011330	4011459	promoter-TSS	STRADB	1	1	1_TssA	1	1	0	0	1	1
chr2	202507030	202508331	4012830	4012941	promoter-TSS	TMEM237	1	1	1_TssA	1	1	0	0	1	0
chr2	202645189	202646626	4014072	4014153	promoter-TSS	ALS2	1	1	1_TssA	1	1	0	0	0	0
chr2	202897635	202899388	4016838	4017048	promoter-TSS	FZD7	1	1	1_TssA	1	1	0	0	1	1
chr2	203102344	203103604	4019387	4019465	intron	SUMO1	1	1	1_TssA	1	1	0	0	0	0
chr2	203129907	203131772	4019883	4019979	intron	NOP58	1	1	1_TssA	1	1	0	0	0	0
chr2	203239866	203242570	4021544	4021761	exon	BMPR2	1	1	1_TssA	1	1	0	0	1	1
chr2	203499251	203501236	4025154	4025333	exon	FAM117B	1	1	1_TssA	1	0	1	0	1	0
chr2	203735528	203736995	4027604	4027732	promoter-TSS	ICA1L	1	1	1_TssA	1	1	0	0	1	1
chr2	203775573	203777763	4028131	4028226	promoter-TSS	ALS2CR8	1	1	1_TssA	1	1	1	0	0	0
chr2	203878867	203880120	4029197	4029271	promoter-TSS	NBEAL1	1	1	1_TssA	1	1	0	0	0	0
chr2	204103465	204104552	4031216	4031313	intron	CYP20A1	1	1	1_TssA	1	1	0	0	1	1
chr2	204398870	204400472	4034538	4034680	intron	RAPH1	1	1	1_TssA	1	1	0	0	0	0
chr2	205409758	205410910	4042987	4043104	promoter-TSS	PARD3B	1	1	1_TssA	1	1	0	0	0	0
chr2	206549973	206551151	4050947	4051047	intron	NRP2	0	1	1_TssA	1	1	1	0	0	0
chr2	206948739	206951772	4055474	4055622	intron	INO80D	1	1	1_TssA	1	1	1	0	1	1
chr2	207023389	207025242	4056513	4056630	promoter-TSS	EEF1B2	1	1	1_TssA	1	1	0	0	0	0
chr2	207307321	207309006	4059814	4059972	exon,promoter-TSS	ADAM23	1	1	10_TssBiv	1	0	0	1	1	0
chr2	207629824	207630857	4062325	4062388	promoter-TSS	MDH1B	1	1	1_TssA	1	1	0	0	0	0
chr2	208028950	208031996	4065381	4065555	exon	KLF7	1	1	1_TssA	1	1	1	0	1	1
chr2	208393894	208396117	4068258	4068467	intron	CREB1	1	1	1_TssA	1	1	0	0	1	1
chr2	208488999	208490959	4069405	4069569	promoter-TSS	METTL21A	1	1	1_TssA	1	1	0	0	1	1
chr2	208575547	208577324	4070851	4070984	exon	CCNYL1	1	1	1_TssA	1	1	0	0	0	0
chr2	208633224	208635275	4071718	4071894	Intergenic,promoter-TSS	FZD5	1	1	1_TssA	1	1	0	0	1	1
chr2	208889717	208890469	4074635	4074674	intron	PLEKHM3	1	1	1_TssA	1	1	1	0	0	0
chr2	209118805	209120309	4077428	4077519	promoter-TSS	IDH1-AS1	1	1	1_TssA	1	1	0	0	1	1
chr2	209130503	209131833	4077636	4077699	intron	PIKFYVE	1	1	1_TssA	1	1	0	0	1	0
chr2	210288391	210289959	4084869	4084957	intron	MAP2	1	1	1_TssA	1	0	0	0	1	1
chr2	210866947	210867933	4088853	4088914	promoter-TSS	RPE	1	1	1_TssA	1	1	0	0	0	0
chr2	211034716	211037116	4089984	4090129	exon	KANSL1L	1	1	1_TssA	1	1	0	0	0	0
chr2	211089539	211090350	4090454	4090531	exon	ACADL	1	1	10_TssBiv	1	0	0	1	0	0
chr2	211340915	211341816	4092001	4092051	promoter-TSS	LANCL1	1	1	1_TssA	1	1	0	0	1	0
chr2	213401235	213401720	4103765	4103793	intron	ERBB4	0	0	11_BivFlnk	1	0	1	1	0	0
chr2	213401721	213404090	4103793	4103971	intron	ERBB4	1	1	10_TssBiv	1	0	0	1	0	0
chr2	215673529	215675147	4117634	4117777	intron,promoter-TSS	BARD1	1	1	1_TssA	1	1	0	0	0	0
chr2	216300280	216301825	4123319	4123410	intron,promoter-TSS	FN1	1	1	1_TssA	1	1	0	0	0	0
chr2	216946146	216947119	4128740	4128804	promoter-TSS	TMEM169	1	1	1_TssA	1	0	1	0	0	0
chr2	216973763	216975138	4129084	4129150	intron	XRCC5	1	1	1_TssA	1	1	0	0	1	1
chr2	217235911	217237388	4131401	4131510	promoter-TSS	MARCH4	1	1	1_TssA	1	1	1	0	0	0
chr2	217276942	217277865	4131815	4131867	promoter-TSS	SMARCAL1	1	1	1_TssA	1	1	0	0	0	0
chr2	217363311	217364327	4132702	4132755	intron	RPL37A	1	1	1_TssA	1	1	0	0	0	0
chr2	217497866	217499166	4134158	4134292	exon,intron,promoter-TSS	IGFBP2	1	1	13_ReprPC	1	0	1	1	0	0
chr2	217556255	217559578	4135223	4135370	intron	IGFBP5	1	1	1_TssA	1	1	1	0	0	0
chr2	219081470	219082838	4148486	4148592	intron	ARPC2	1	1	1_TssA	1	1	0	0	0	0
chr2	219134156	219136017	4149306	4149411	intron,promoter-TSS	PNKD	1	1	1_TssA	1	1	1	0	1	0
chr2	219260651	219262185	4151736	4151816	exon	SLC11A1	1	0	1_TssA	1	1	1	0	1	1
chr2	219262266	219263932	4151817	4151944	promoter-TSS	CTDSP1	1	1	2_TssAFlnk	1	1	1	0	0	0
chr2	219263939	219265858	4151944	4152108	intron	CTDSP1	1	1	1_TssA	1	1	0	0	1	0
chr2	219270724	219272139	4152217	4152293	TTS	CTDSP1	0	1	2_TssAFlnk	1	1	1	0	1	1
chr2	219432579	219434614	4154077	4154215	promoter-TSS	USP37	1	1	1_TssA	1	1	0	0	0	0
chr2	219523651	219524788	4155359	4155433	promoter-TSS	BCS1L	1	1	1_TssA	1	1	0	0	0	0
chr2	219536237	219537290	4155611	4155665	promoter-TSS	STK36	1	1	1_TssA	1	1	0	0	0	0
chr2	219646316	219647044	4156896	4156964	exon	CYP27A1	1	1	1_TssA	1	1	0	0	0	0
chr2	219773609	219774187	4159210	4159256	Intergenic	WNT10A	0	1	1_TssA	1	0	1	0	1	0
chr2	219824858	219825893	4159843	4159957	exon	CDK5R2	1	1	13_ReprPC	0	0	0	1	0	0
chr2	219827597	219828349	4160005	4160048	Intergenic	CDK5R2	0	1	13_ReprPC	0	0	1	1	0	0
chr2	219849063	219850424	4160478	4160586	intron,promoter-TSS	FEV	1	1	13_ReprPC	0	0	0	1	0	0
chr2	219857816	219858961	4160687	4160797	promoter-TSS	CRYBA2	1	1	13_ReprPC	1	0	0	1	0	0
chr2	219866493	219867999	4160996	4161116	promoter-TSS	MIR375	1	1	13_ReprPC	0	0	0	1	1	1
chr2	220040830	220043687	4163385	4163604	promoter-TSS	CNPPD1	1	1	1_TssA	1	1	1	0	1	1
chr2	220071103	220072059	4164033	4164120	promoter-TSS	ZFAND2B	1	1	1_TssA	1	1	0	0	1	0
chr2	220082602	220083965	4164339	4164428	TTS,promoter-TSS	ABCB6,ATG9A	1	1	1_TssA	1	1	1	0	0	1
chr2	220093717	220095214	4164646	4164768	promoter-TSS	ANKZF1	1	1	1_TssA	1	1	0	0	0	0
chr2	220109840	220110695	4165018	4165071	promoter-TSS	STK16	1	1	1_TssA	1	1	0	0	0	0
chr2	220117986	220119494	4165205	4165315	promoter-TSS	TUBA4A	1	1	2_TssAFlnk	1	0	1	1	0	0
chr2	220251873	220253460	4167336	4167492	promoter-TSS	DNPEP	1	1	5_TxWk	1	1	1	0	1	1
chr2	220362536	220364075	4169803	4169896	promoter-TSS	GMPPA	1	1	1_TssA	1	1	0	0	0	1
chr2	220407699	220409087	4170849	4170991	promoter-TSS	TMEM198	1	1	1_TssA	1	1	0	0	1	0
chr2	220462016	220462995	4172246	4172315	promoter-TSS	STK11IP	1	1	1_TssA	1	1	0	0	0	0
chr2	222435887	222438996	4187234	4187483	promoter-TSS	EPHA4	1	1	1_TssA	1	1	1	1	1	1
chr2	223170554	223171140	4193230	4193286	TTS	CCDC140	0	1	1_TssA	1	0	1	0	0	0
chr2	223176715	223177237	4193427	4193457	Intergenic	PAX3	0	1	13_ReprPC	0	0	0	1	0	0
chr2	223182653	223184428	4193527	4193691	Intergenic	PAX3	0	1	5_TxWk	1	0	0	0	1	1
chr2	223519953	223521493	4196382	4196450	intron	FARSB	1	1	1_TssA	1	1	0	0	0	0
chr2	223536123	223536766	4196585	4196644	promoter-TSS	MOGAT1	1	1	10_TssBiv	0	0	0	1	0	0
chr2	223725132	223726763	4198657	4198804	exon	ACSL3	1	1	1_TssA	1	1	1	0	1	0
chr2	224809074	224810219	4207545	4207665	intron	WDFY1	1	1	1_TssA	1	1	0	0	0	0
chr2	224821720	224822727	4207759	4207832	exon	MRPL44	1	1	1_TssA	1	1	1	0	0	0
chr2	224902902	224904596	4208675	4208842	promoter-TSS	SERPINE2	1	1	1_TssA	1	1	1	0	1	1
chr2	225448588	225450860	4213442	4213633	exon	CUL3	1	1	1_TssA	1	1	0	0	0	0
chr2	225906092	225907607	4217760	4217897	intron	DOCK10	1	1	1_TssA	1	1	0	0	1	0
chr2	227663475	227665143	4228630	4228789	promoter-TSS	IRS1	1	1	1_TssA	1	1	0	0	1	0
chr2	227700534	227701438	4229099	4229179	intron	RHBDD1	1	1	1_TssA	1	1	1	0	0	0
chr2	228028265	228029674	4231833	4231952	promoter-TSS	COL4A3	1	1	13_ReprPC	0	0	0	1	0	0
chr2	228189797	228191015	4233360	4233441	Intergenic	MFF	0	1	1_TssA	1	1	0	0	1	0
chr2	228336667	228338030	4235037	4235178	TTS	MIR5703	1	1	1_TssA	1	1	0	0	1	1
chr2	229045020	229046356	4241373	4241439	intron	SPHKAP	1	1	15_Quies	0	0	0	0	0	0
chr2	230578549	230580060	4252501	4252661	intron,promoter-TSS	DNER	1	1	13_ReprPC	1	0	1	1	0	0
chr2	230785516	230787979	4254547	4254723	promoter-TSS	FBXO36	1	1	1_TssA	1	1	0	0	0	0
chr2	230931713	230933693	4256629	4256764	intron	SLC16A14	1	1	1_TssA	1	0	0	0	1	1
chr2	231276205	231277003	4259278	4259337	Intergenic	SP100	0	0	1_TssA	1	1	1	0	0	0
chr2	231576964	231579080	4262179	4262359	promoter-TSS	CAB39	1	1	1_TssA	1	1	1	0	1	1
chr2	231729329	231730394	4264151	4264247	intron	ITM2C	1	1	1_TssA	1	0	0	0	1	1
chr2	231917353	231917931	4267272	4267321	Intergenic	PSMD1	0	1	1_TssA	1	0	0	0	1	1
chr2	231921208	231922240	4267382	4267460	exon	PSMD1	1	1	1_TssA	1	1	0	0	1	1
chr2	232062901	232063656	4268859	4268936	promoter-TSS	ARMC9	1	1	1_TssA	1	1	1	0	0	0
chr2	232328065	232330057	4273128	4273309	exon	NCL	1	1	1_TssA	1	1	0	0	0	0
chr2	232571045	232572235	4278126	4278219	Intergenic	PTMA	1	1	1_TssA	1	1	1	0	1	1
chr2	232572682	232576121	4278258	4278640	intron	PTMA	1	1	1_TssA	1	1	1	0	1	1
chr2	232645142	232646982	4279475	4279591	promoter-TSS	PDE6D	1	1	1_TssA	1	1	0	0	0	0
chr2	232789918	232791922	4281653	4281844	exon	NPPC	1	1	12_EnhBiv	1	0	1	1	1	1
chr2	232826078	232826933	4282318	4282404	intron	DIS3L2	1	1	1_TssA	1	1	0	0	0	0
chr2	233414901	233416084	4290649	4290745	promoter-TSS	TIGD1	1	1	1_TssA	1	1	0	0	1	0
chr2	233470540	233471163	4291478	4291523	promoter-TSS	EFHD1	1	1	1_TssA	1	1	0	0	1	1
chr2	233561722	233562998	4293092	4293185	intron	GIGYF2	1	1	1_TssA	1	1	0	0	0	0
chr2	234160013	234161223	4301016	4301109	intron	ATG16L1	1	1	1_TssA	1	1	0	0	1	1
chr2	234262572	234264006	4302662	4302836	exon	DGKD	1	0	1_TssA	1	0	1	0	1	0
chr2	234474768	234475626	4305710	4305766	promoter-TSS	USP40	1	1	1_TssA	1	1	0	0	0	0
chr2	234762530	234763647	4308633	4308719	exon	HJURP	1	1	1_TssA	1	1	0	0	0	0
chr2	235404686	235406118	4315470	4315652	exon	ARL4C	1	1	1_TssA	1	1	0	0	1	0
chr2	235860013	235861716	4320438	4320654	intron	SH3BP4	1	1	1_TssA	1	1	0	0	0	0
chr2	236402652	236404103	4327956	4328154	exon	AGAP1	1	1	1_TssA	1	0	0	0	0	0
chr2	237087638	237088260	4341158	4341191	Intergenic	GBX2	0	1	7_Enh	1	0	1	0	0	0
chr2	237476580	237477447	4346015	4346075	Intergenic	CXCR7	1	1	10_TssBiv	1	1	0	1	1	0
chr2	237993839	237995128	4352498	4352595	exon	COPS8	1	1	1_TssA	1	1	1	0	1	1
chr2	238395272	238395984	4356994	4357062	promoter-TSS	MLPH	1	1	1_TssA	1	1	0	0	0	0
chr2	238875132	238876565	4364973	4365134	intron	UBE2F-SCLY	1	1	1_TssA	1	1	1	0	0	0
chr2	238968911	238970487	4366209	4366351	exon	SCLY	1	1	1_TssA	1	1	0	0	0	0
chr2	239111241	239112610	4369434	4369579	intron	ILKAP	1	1	1_TssA	1	1	0	0	0	0
chr2	239148160	239149786	4370260	4370457	exon,intron,promoter-TSS	HES6	1	1	10_TssBiv	1	0	0	0	1	0
chr2	239196691	239198103	4371325	4371490	intron,promoter-TSS	PER2	1	1	1_TssA	1	1	1	0	1	1
chr2	239228733	239229815	4372001	4372132	intron,promoter-TSS	TRAF3IP1	1	1	1_TssA	1	0	1	0	0	0
chr2	239334953	239336194	4373722	4373848	promoter-TSS	ASB1	1	1	1_TssA	1	1	1	0	0	0
chr2	240321229	240323958	4391396	4391692	Intergenic,promoter-TSS	HDAC4	1	1	5_TxWk	1	1	0	0	0	0
chr2	240964066	240965347	4402157	4402257	intron,promoter-TSS	NDUFA10	1	1	1_TssA	1	1	0	0	0	0
chr2	241499562	241500971	4412072	4412218	exon	DUSP28	1	1	1_TssA	1	1	1	0	1	0
chr2	241507196	241508756	4412389	4412587	promoter-TSS	RNPEPL1	1	1	5_TxWk	1	1	1	0	1	0
chr2	241525274	241526963	4412969	4413128	promoter-TSS	CAPN10	1	1	1_TssA	1	1	0	0	0	0
chr2	241758664	241760775	4418575	4418809	Intergenic,intron	KIF1A	1	1	14_ReprPCWk	0	0	0	1	0	0
chr2	242041285	242042454	4424676	4424768	intron,promoter-TSS	MTERFD2	1	1	1_TssA	1	1	0	0	0	0
chr2	242088369	242090399	4425717	4425929	promoter-TSS	PASK	1	1	1_TssA	1	1	0	0	1	0
chr2	242156990	242158394	4427327	4427489	exon	ANO7	0	1	1_TssA	1	0	0	0	1	0
chr2	242211346	242212635	4428585	4428718	intron	HDLBP	0	1	1_TssA	1	1	1	0	0	0
chr2	242254110	242256182	4429292	4429474	promoter-TSS	SEPT2	1	1	1_TssA	1	1	0	0	1	1
chr2	242447018	242448544	4432205	4432386	promoter-TSS	STK25	1	1	1_TssA	1	1	1	0	1	1
chr2	242576229	242577741	4435483	4435701	promoter-TSS	ATG4B	1	1	1_TssA	1	1	0	0	0	0
chr2	242625689	242627175	4436880	4437040	promoter-TSS	DTYMK	1	1	1_TssA	1	1	0	0	0	0
chr2	242640668	242642416	4437343	4437546	promoter-TSS	ING5	1	1	1_TssA	1	1	0	0	1	1
chr2	242673820	242675106	4438408	4438571	intron	D2HGDH	1	1	1_TssA	1	1	0	0	1	1
chr2	242823318	242824318	4442845	4442898	Intergenic	CXXC11	0	1	1_TssA	1	0	1	0	0	0
chr3	238161	240046	4450027	4450193	promoter-TSS	CHL1	1	1	15_Quies	0	0	0	0	0	0
chr3	2140001	2141652	4462726	4462896	promoter-TSS	CNTN4	1	1	14_ReprPCWk	0	0	0	0	0	0
chr3	3168225	3169201	4471164	4471267	intron	TRNT1	1	1	1_TssA	1	1	0	0	0	0
chr3	3220749	3221617	4471692	4471757	intron	CRBN	1	1	1_TssA	1	1	0	0	1	1
chr3	3840279	3841786	4476009	4476156	promoter-TSS	LRRN1	1	1	13_ReprPC	0	0	0	1	0	0
chr3	4344887	4345767	4479346	4479408	promoter-TSS	SETMAR	1	1	1_TssA	1	1	0	0	0	0
chr3	4508262	4509089	4480755	4480803	exon	SUMF1	1	1	1_TssA	1	1	1	0	0	0
chr3	4533902	4535891	4481037	4481142	promoter-TSS	ITPR1	1	1	1_TssA	1	1	0	0	0	0
chr3	5019354	5022279	4486186	4486391	promoter-TSS	BHLHE40	1	1	1_TssA	1	1	1	0	1	1
chr3	5163769	5164969	4488413	4488512	intron	ARL8B	1	1	1_TssA	1	1	0	0	1	1
chr3	5228771	5230529	4489173	4489338	exon	EDEM1	1	1	1_TssA	1	1	0	0	0	0
chr3	6902824	6903619	4501032	4501114	exon	GRM7	1	1	15_Quies	0	0	0	0	0	0
chr3	6903640	6904507	4501114	4501159	intron	GRM7	1	1	15_Quies	0	0	0	0	0	0
chr3	8809549	8810171	4515021	4515089	exon	OXTR	0	1	10_TssBiv	1	0	1	1	1	0
chr3	9004615	9005406	4516631	4516677	intron	RAD18	1	1	1_TssA	1	1	1	0	0	0
chr3	9290982	9291500	4519779	4519803	exon	SRGAP3	1	0	1_TssA	1	1	0	0	1	1
chr3	9404422	9405262	4520833	4520880	exon	THUMPD3	1	1	1_TssA	1	1	0	0	0	0
chr3	9437738	9441737	4521167	4521397	promoter-TSS	SETD5-AS1	1	1	1_TssA	1	1	0	0	0	1
chr3	9745934	9746961	4525447	4525514	exon	CPNE9	1	1	12_EnhBiv	0	0	1	1	0	0
chr3	9772582	9774341	4525849	4525988	promoter-TSS	BRPF1	1	1	1_TssA	1	1	0	0	0	0
chr3	9791212	9792239	4526267	4526336	promoter-TSS	OGG1	1	1	1_TssA	1	1	1	0	0	0
chr3	9833936	9835463	4526959	4527057	promoter-TSS	ARPC4	1	1	1_TssA	1	1	0	0	0	0
chr3	9885068	9886091	4527973	4528037	exon	RPUSD3	1	1	1_TssA	1	1	1	0	0	0
chr3	9956794	9957811	4529172	4529280	exon,promoter-TSS	IL17RC,IL17RE	1	1	1_TssA	1	1	1	0	1	1
chr3	9974449	9976055	4529570	4529708	promoter-TSS	CRELD1	1	1	1_TssA	1	1	0	0	1	1
chr3	9987919	9988500	4529934	4529999	promoter-TSS	PRRT3-AS1	1	1	1_TssA	1	1	0	0	0	1
chr3	10027948	10029297	4530664	4530740	intron,promoter-TSS	EMC3	1	0	1_TssA	1	1	0	0	0	0
chr3	10067603	10068580	4531374	4531444	promoter-TSS	FANCD2	1	1	1_TssA	1	1	0	0	0	0
chr3	10157025	10158026	4532693	4532757	intron	BRK1	1	1	1_TssA	1	1	0	0	0	1
chr3	10183274	10184053	4533139	4533237	exon	VHL	1	1	1_TssA	1	1	0	0	0	0
chr3	10289825	10291204	4535137	4535247	exon	TATDN2	1	1	1_TssA	1	1	0	0	0	0
chr3	10361483	10363028	4536205	4536271	intron	SEC13	1	1	1_TssA	1	1	0	0	0	0
chr3	11313829	11314844	4547856	4547911	intron	ATG7	1	1	1_TssA	1	1	1	0	0	1
chr3	11683936	11685607	4552580	4552669	intron	VGLL4	0	1	1_TssA	1	1	0	0	1	1
chr3	11760239	11762395	4553693	4553911	intron	VGLL4	1	1	1_TssA	1	1	0	0	0	0
chr3	11887667	11888613	4555439	4555509	Intergenic	TAMM41	1	1	1_TssA	1	1	0	0	1	1
chr3	12329056	12330533	4559634	4559799	promoter-TSS	PPARG	1	1	1_TssA	1	1	0	0	0	1
chr3	12525527	12526496	4561652	4561732	promoter-TSS	TSEN2	1	1	1_TssA	1	1	1	0	1	1
chr3	12597942	12599421	4562693	4562792	intron	MKRN2	1	1	1_TssA	1	1	0	0	0	0
chr3	12704206	12706166	4563977	4564107	intron	RAF1	1	1	1_TssA	1	1	0	0	0	0
chr3	12882335	12883504	4566902	4566962	promoter-TSS	RPL32	1	1	1_TssA	1	1	0	0	1	1
chr3	13035008	13036787	4569894	4570092	intron	IQSEC1	0	1	1_TssA	1	1	0	0	1	1
chr3	13493035	13493753	4578181	4578214	Intergenic	HDAC11	0	0	1_TssA	1	1	1	0	0	0
chr3	13521032	13522284	4578613	4578734	promoter-TSS	HDAC11	1	1	1_TssA	1	1	0	0	0	1
chr3	13919603	13922431	4584441	4584683	intron	WNT7A	1	1	13_ReprPC	0	0	0	1	1	1
chr3	13936793	13937648	4584847	4584924	Intergenic	WNT7A	0	1	1_TssA	1	0	1	0	0	0
chr3	14165603	14167496	4586687	4586827	promoter-TSS	CHCHD4	1	1	1_TssA	1	1	0	0	1	1
chr3	14219457	14220836	4587510	4587600	promoter-TSS	XPC	1	1	1_TssA	1	1	0	0	0	0
chr3	14443803	14444853	4590484	4590580	intron	SLC6A6	1	1	1_TssA	1	1	1	0	1	1
chr3	14692722	14693699	4594342	4594397	promoter-TSS	CCDC174	1	1	1_TssA	1	1	0	0	0	0
chr3	14988264	14990403	4597773	4597992	promoter-TSS	NR2C2	1	1	1_TssA	1	1	0	0	0	0
chr3	15105880	15107005	4599222	4599316	intron	MRPS25	1	1	1_TssA	1	1	1	0	0	0
chr3	15139953	15141281	4599681	4599768	promoter-TSS	ZFYVE20	1	1	1_TssA	1	1	1	0	0	0
chr3	15247244	15248621	4600835	4600957	promoter-TSS	COL6A4P1	1	1	1_TssA	1	1	0	0	1	1
chr3	15373213	15374358	4602249	4602369	exon	SH3BP5	0	1	1_TssA	1	1	1	0	1	1
chr3	15468544	15470106	4603346	4603426	promoter-TSS	METTL6	1	1	1_TssA	1	1	0	0	1	1
chr3	15642543	15643797	4605058	4605144	promoter-TSS	BTD	1	1	1_TssA	1	1	0	0	1	1
chr3	15900422	15902222	4607076	4607258	promoter-TSS	ANKRD28	1	1	1_TssA	1	1	0	0	1	0
chr3	16305639	16307385	4610475	4610566	promoter-TSS	DPH3	1	1	1_TssA	1	1	1	0	0	1
chr3	17783002	17784916	4621620	4621735	intron	TBC1D5	1	1	1_TssA	1	1	0	0	0	0
chr3	18464995	18467660	4626067	4626248	exon	SATB1	0	1	1_TssA	1	0	0	1	0	0
chr3	18485250	18487259	4626364	4626551	Intergenic	SATB1	0	1	14_ReprPCWk	1	0	1	1	1	1
chr3	19188092	19190118	4630461	4630592	promoter-TSS	KCNH8	1	1	1_TssA	1	0	0	1	1	1
chr3	19988114	19989782	4635502	4635613	exon	RAB5A	1	1	1_TssA	1	1	0	0	0	0
chr3	20080921	20083309	4636599	4636772	exon	KAT2B	1	1	1_TssA	1	1	1	0	1	1
chr3	20227030	20228338	4637974	4638053	intron,promoter-TSS	SGOL1	1	1	1_TssA	1	1	0	0	1	0
chr3	23957942	23959621	4662597	4662724	promoter-TSS	RPL15	1	1	1_TssA	1	1	0	0	1	1
chr3	24535638	24537221	4667236	4667396	promoter-TSS	THRB	1	1	1_TssA	1	1	0	0	0	1
chr3	24870657	24872123	4669497	4669610	Intergenic	MIR4792	0	1	10_TssBiv	1	0	0	1	0	0
chr3	25704740	25706912	4675541	4675714	promoter-TSS	TOP2B	1	1	1_TssA	1	1	0	0	0	0
chr3	25824101	25825615	4676585	4676698	exon	NGLY1	0	1	1_TssA	1	1	1	0	0	0
chr3	25831095	25832025	4676738	4676794	promoter-TSS	NGLY1	1	0	1_TssA	1	1	0	0	1	0
chr3	26663793	26665753	4681624	4681742	intron,promoter-TSS	LRRC3B	1	1	15_Quies	0	0	0	0	0	0
chr3	27410392	27411356	4686044	4686093	promoter-TSS	NEK10	1	1	2_TssAFlnk	1	0	1	0	0	1
chr3	27524648	27526445	4687140	4687321	intron	SLC4A7	1	1	1_TssA	1	1	0	0	0	0
chr3	27753561	27754676	4689600	4689659	Intergenic	EOMES	0	1	1_TssA	1	0	0	0	1	1
chr3	27754701	27755617	4689659	4689697	Intergenic	EOMES	0	1	1_TssA	1	0	0	0	0	0
chr3	27762406	27763103	4689847	4689895	intron,promoter-TSS	EOMES	1	1	13_ReprPC	0	0	1	1	1	1
chr3	27763107	27764271	4689895	4689999	promoter-TSS	EOMES	1	1	13_ReprPC	1	0	1	0	1	1
chr3	27771389	27772165	4690169	4690212	Intergenic	EOMES	0	1	13_ReprPC	1	0	1	1	0	0
chr3	28282643	28283583	4693333	4693403	promoter-TSS	CMC1	1	1	1_TssA	1	1	1	0	0	0
chr3	28389819	28390999	4694010	4694110	exon	AZI2	1	1	1_TssA	1	1	0	0	1	0
chr3	28616593	28618046	4695320	4695450	intron	LINC00693	1	1	10_TssBiv	1	0	1	1	0	0
chr3	30647725	30649097	4707492	4707607	exon	TGFBR2	1	1	1_TssA	1	1	0	0	1	1
chr3	31573020	31575731	4713354	4713606	promoter-TSS	STT3B	1	1	1_TssA	1	1	0	0	1	1
chr3	32021745	32023287	4717524	4717652	promoter-TSS	ZNF860	1	1	1_TssA	1	0	0	0	0	0
chr3	32279603	32280967	4720250	4720377	exon	CMTM8	1	1	13_ReprPC	1	0	0	1	0	0
chr3	32433055	32434020	4721901	4722013	exon	CMTM7	1	1	1_TssA	1	1	0	0	1	0
chr3	32442928	32443497	4722132	4722177	intron	CMTM7	0	1	1_TssA	1	0	1	0	0	0
chr3	32543595	32544700	4723359	4723427	exon	CMTM6	1	1	1_TssA	1	1	0	0	1	0
chr3	32611194	32612911	4724129	4724269	intron	DYNC1LI1	1	1	1_TssA	1	1	0	0	0	0
chr3	32726203	32727454	4725548	4725629	exon	CNOT10	1	1	1_TssA	1	1	0	0	1	0
chr3	32822478	32823294	4726857	4726929	Intergenic	TRIM71	0	1	1_TssA	1	0	0	0	1	1
chr3	32858906	32859425	4727666	4727717	promoter-TSS	TRIM71	1	1	13_ReprPC	0	0	0	1	0	0
chr3	33137538	33139039	4731255	4731368	promoter-TSS	TMPPE	1	1	1_TssA	1	1	0	0	0	0
chr3	33155133	33156128	4731575	4731683	exon	CRTAP	1	1	1_TssA	1	1	0	0	0	0
chr3	33259889	33260763	4732680	4732784	exon,intron	SUSD5	1	1	1_TssA	1	0	0	0	0	0
chr3	33480710	33482999	4734650	4734834	exon,intron,promoter-TSS	UBP1	1	1	1_TssA	1	1	0	0	1	0
chr3	33758888	33760388	4737048	4737160	exon	CLASP2	1	1	1_TssA	1	1	0	0	0	0
chr3	33839563	33840781	4737831	4737911	exon	PDCD6IP	1	1	1_TssA	1	1	0	0	1	0
chr3	35680802	35681564	4747993	4748065	exon	ARPP21	1	1	15_Quies	0	0	0	0	0	0
chr3	36985516	36986638	4755861	4755976	intron	TRANK1	1	1	1_TssA	1	1	0	0	0	1
chr3	37034142	37035626	4756516	4756616	promoter-TSS	MLH1	1	1	1_TssA	1	1	0	0	1	1
chr3	37216798	37218772	4758102	4758236	promoter-TSS	LRRFIP2	1	1	1_TssA	1	1	0	0	1	0
chr3	37284390	37285909	4759004	4759122	exon,intron	GOLGA4	1	1	1_TssA	1	1	0	0	0	0
chr3	37492980	37494047	4760718	4760836	intron,promoter-TSS	ITGA9	1	1	14_ReprPCWk	1	0	1	1	1	1
chr3	37901904	37904007	4764424	4764634	promoter-TSS	CTDSPL	1	1	5_TxWk	1	1	1	0	0	0
chr3	38065536	38067048	4766303	4766390	promoter-TSS	PLCD1	0	1	1_TssA	1	1	1	0	1	1
chr3	38080739	38081269	4766638	4766690	exon	DLEC1	1	1	2_TssAFlnk	1	0	1	0	0	0
chr3	38177788	38179299	4767923	4768022	exon	ACAA1	1	1	1_TssA	1	1	1	0	0	0
chr3	38179930	38180718	4768041	4768105	exon	MYD88	1	1	1_TssA	1	1	1	0	0	0
chr3	38206205	38207810	4768323	4768453	promoter-TSS	OXSR1	1	1	1_TssA	1	1	0	0	1	0
chr3	38494937	38497309	4771040	4771276	exon	ACVR2B-AS1	1	1	1_TssA	1	0	0	0	0	0
chr3	39093158	39094478	4776383	4776463	intron	WDR48	1	1	1_TssA	1	1	0	0	0	0
chr3	39148008	39149651	4776875	4777018	promoter-TSS	TTC21A	1	1	1_TssA	1	1	0	0	1	0
chr3	39193758	39195378	4777472	4777629	intron	CSRNP1	1	1	1_TssA	1	1	1	0	1	0
chr3	39424564	39426058	4779665	4779792	intron	SLC25A38	1	1	1_TssA	1	1	0	0	1	1
chr3	39447759	39448719	4780038	4780103	promoter-TSS	RPSA	1	1	1_TssA	1	1	0	0	1	1
chr3	39850445	39851989	4782997	4783152	promoter-TSS	MYRIP	1	1	10_TssBiv	1	0	0	1	0	0
chr3	40350828	40352251	4786287	4786394	promoter-TSS	EIF1B-AS1	1	1	1_TssA	1	1	0	0	1	1
chr3	40494192	40495165	4787493	4787541	exon	ENTPD3-AS1	1	1	1_TssA	1	1	0	0	0	0
chr3	40498224	40499455	4787585	4787677	promoter-TSS	RPL14	1	1	1_TssA	1	1	0	0	0	0
chr3	40547288	40547863	4788285	4788322	promoter-TSS	ZNF620	1	1	1_TssA	1	1	1	0	1	1
chr3	40566107	40566887	4788494	4788556	exon	ZNF621	1	1	1_TssA	1	1	0	0	1	0
chr3	41240243	41242571	4793124	4793299	intron	CTNNB1	1	1	1_TssA	1	1	1	0	1	0
chr3	42002810	42004118	4799216	4799312	intron	ULK4	1	1	1_TssA	1	1	0	0	0	0
chr3	42054782	42056160	4799947	4800103	Intergenic	ULK4	0	1	1_TssA	1	1	0	0	1	0
chr3	42306449	42307117	4803031	4803074	exon	CCK	1	1	12_EnhBiv	0	0	1	1	0	0
chr3	42543262	42544439	4804888	4804984	promoter-TSS	VIPR1	0	1	13_ReprPC	0	0	1	1	1	1
chr3	42622816	42624096	4805745	4805838	promoter-TSS	SEC22C	0	1	1_TssA	1	1	1	0	1	1
chr3	42631888	42632921	4805938	4806012	exon	SS18L2	1	1	1_TssA	1	1	1	0	0	0
chr3	42641466	42643023	4806142	4806253	intron,promoter-TSS	NKTR	1	1	1_TssA	1	1	0	0	1	1
chr3	42814462	42815105	4808283	4808335	promoter-TSS	CCDC13	1	1	1_TssA	1	1	1	0	1	0
chr3	42845127	42846595	4808774	4808882	promoter-TSS	HIGD1A	1	1	1_TssA	1	1	0	0	0	0
chr3	43327680	43329095	4813159	4813306	intron	SNRK	1	1	1_TssA	1	1	0	0	1	0
chr3	43662933	43664189	4815960	4816056	promoter-TSS	ANO10	1	1	1_TssA	1	1	1	0	0	0
chr3	43731886	43733260	4816670	4816812	intron	ABHD5	1	1	1_TssA	1	0	0	0	1	1
[truncated: 9,160 more rows]
