# Supplementary material for: A DNA methylation atlas of normal human cell types
Source: Nature. 2023 Jan 4;613(7943):355–64. doi: 10.1038/s41586-022-05580-6 (PMC9811898; doi:10.1038/s41586-022-05580-6)
Supplement: Supplementary file 5 — Genome-wide set of unmethylated regions per cell type, annotated. Zip file contains 39 bed files, each with all genomic regions (blocks of at least four CpGs in which at least 85% of sequenced fragments are unmethylated in at least 85% of covered CpGs). Bed file information includes position (chr, from, to, CpG_from, CpG_to, hg19), regional annotation by HOMER and neighbouring gene, and annotations of when a region is 1 kb or less from a transcriptional start site, overlapping a CpG island, chromHMM annotation in that cell type or similar, ChIP–seq peak annotations for H3K4me3 (promoter), H3K27ac (gene regulation), H3K4me1 (enhancer), H3K27me3, overlapping ATAC–seq peak, presence of CTCF binding site and CTCF ChIP–seq peak. [file 41586_2022_5580_MOESM5_ESM.zip › Eryth-prog.4CpGs.U85.f85.bed]

chr	from	to	CpG_from	CpG_to	HOMER_anno	neigh_gene	TSS+1Kb	CpG-island	CTCF_BS
chr1	521380	521603	4007	4013	Intergenic	OR4F3	0	0	1
chr1	565170	565398	4918	4923	Intergenic	OR4F3	0	0	0
chr1	569330	569508	5033	5038	Intergenic	OR4F3	0	0	0
chr1	713773	714661	6386	6457	promoter-TSS	LOC100288069	1	1	1
chr1	762113	763551	6954	7092	promoter-TSS	LOC643837	1	1	0
chr1	794033	794332	7566	7576	exon	LOC643837	0	0	0
chr1	805158	805487	7737	7775	intron	FAM41C	0	1	1
chr1	832788	832844	8076	8081	Intergenic	FAM41C	0	0	0
chr1	833868	833979	8105	8112	Intergenic	LOC100130417	0	0	0
chr1	840025	840619	8322	8399	Intergenic	LOC100130417	0	1	1
chr1	840680	840857	8399	8417	Intergenic	LOC100130417	0	0	0
chr1	840913	841009	8419	8427	Intergenic	LOC100130417	0	0	0
chr1	842405	842461	8458	8464	Intergenic	LOC100130417	0	0	0
chr1	845441	845848	8604	8652	Intergenic	LOC100130417	0	1	0
chr1	848283	848398	8714	8721	Intergenic	LOC100130417	0	0	1
chr1	852036	852447	8822	8840	TTS	LOC100130417	0	0	0
chr1	856109	856765	8962	8989	Intergenic	LOC100130417	0	0	1
chr1	858790	858875	9032	9038	Intergenic	SAMD11	0	0	0
chr1	858941	859666	9038	9141	Intergenic	SAMD11	0	1	0
chr1	859711	861214	9151	9348	promoter-TSS	SAMD11	1	1	0
chr1	861218	861410	9348	9364	exon,promoter-TSS	SAMD11	1	1	0
chr1	861438	861722	9364	9380	exon,intron	SAMD11	1	1	0
chr1	875469	876419	9927	10017	intron	SAMD11	0	1	0
chr1	876454	876858	10017	10047	exon	SAMD11	0	1	0
chr1	876870	878210	10047	10200	exon	SAMD11	0	1	0
chr1	893954	894910	10654	10744	exon	NOC2L	1	1	0
chr1	895767	896613	10821	10943	intron	KLHL17	1	1	0
chr1	901725	902014	11242	11260	promoter-TSS	PLEKHN1	1	1	0
chr1	902025	902725	11260	11325	intron	PLEKHN1	1	1	0
chr1	911375	911756	11615	11641	intron	C1orf170	0	0	1
chr1	919386	919884	12066	12087	Intergenic	C1orf170	0	1	1
chr1	933804	933975	12439	12457	TTS	HES4	0	1	1
chr1	934167	936347	12475	12750	exon	HES4	1	1	1
chr1	936448	937562	12751	12846	Intergenic	HES4	1	1	1
chr1	940516	940963	12921	12932	Intergenic	HES4	0	0	0
chr1	948467	949165	13174	13200	intron,promoter-TSS	ISG15	1	1	0
chr1	954619	956456	13401	13612	intron,promoter-TSS	AGRN	1	1	1
chr1	956458	956686	13612	13623	intron	AGRN	1	0	0
chr1	968259	969011	13947	14036	intron	AGRN	0	1	1
chr1	975009	975241	14245	14254	intron	AGRN	0	0	0
chr1	975580	975787	14271	14289	intron	AGRN	0	1	0
chr1	975798	976534	14289	14377	exon	AGRN	0	1	1
chr1	994207	995407	15300	15412	Intergenic	RNF223	0	1	1
chr1	999277	999911	15547	15585	Intergenic	RNF223	0	1	1
chr1	1003973	1004980	15762	15872	Intergenic	RNF223	0	1	0
chr1	1005031	1005101	15880	15891	Intergenic	RNF223	0	1	0
chr1	1014746	1015602	16302	16347	Intergenic	RNF223	0	0	0
chr1	1050656	1050824	17450	17468	exon,intron	C1orf159	1	1	0
chr1	1050827	1052352	17468	17638	exon	C1orf159	1	1	0
chr1	1057487	1057837	17817	17839	Intergenic	C1orf159	0	0	1
chr1	1072259	1073003	18410	18474	intron	LOC254099	1	1	0
chr1	1092688	1093836	19140	19214	Intergenic	MIR200B	0	1	0
chr1	1109145	1109470	19900	19916	promoter-TSS	TTLL10	1	1	1
chr1	1118206	1118446	20266	20283	exon	TTLL10	0	0	0
chr1	1136361	1137174	20723	20829	Intergenic	TNFRSF18	0	1	0
chr1	1141617	1142124	20974	21030	exon	TNFRSF18	1	1	0
chr1	1148229	1148597	21265	21286	exon	TNFRSF4	1	0	0
chr1	1157278	1157542	21682	21694	intron	SDF4	0	0	0
chr1	1166472	1167980	22098	22286	intron,promoter-TSS	B3GALT6,SDF4	1	1	0
chr1	1181791	1181992	22932	22954	intron,promoter-TSS	FAM132A	1	1	0
chr1	1181994	1182257	22954	22998	promoter-TSS	FAM132A	1	1	0
chr1	1208405	1209817	23855	24016	exon	UBE2J2	1	1	1
chr1	1242699	1244645	25458	25736	promoter-TSS	ACAP3	1	1	1
chr1	1259503	1260792	26248	26375	promoter-TSS	GLTPD1	1	1	0
chr1	1283146	1283240	27318	27325	intron	DVL1	0	0	0
chr1	1283832	1286435	27342	27653	promoter-TSS	DVL1	1	1	1
chr1	1290212	1290239	27811	27817	exon	MXRA8	0	1	0
chr1	1290254	1290273	27817	27821	exon	MXRA8	0	1	0
chr1	1290770	1291507	27889	27952	exon,intron	MXRA8	0	1	0
chr1	1306763	1306988	28358	28366	Intergenic	AURKAIP1	0	0	0
chr1	1309875	1311129	28477	28596	intron,promoter-TSS	AURKAIP1	1	1	1
chr1	1333994	1335602	29186	29356	promoter-TSS	CCNL2	1	1	1
chr1	1341910	1343416	29505	29652	promoter-TSS	MRPL20	1	1	1
chr1	1355361	1355896	29961	30045	exon	ANKRD65	1	1	0
chr1	1369689	1369924	30532	30543	Intergenic	VWA1	1	0	0
chr1	1370878	1371516	30580	30673	exon	VWA1	1	1	0
chr1	1406426	1408148	31865	32022	exon	ATAD3B	1	1	0
chr1	1440369	1440629	33240	33250	Intergenic	ATAD3A	0	0	1
chr1	1440891	1441116	33257	33272	Intergenic	ATAD3A	0	0	1
chr1	1446692	1448373	33434	33619	promoter-TSS	ATAD3A	1	1	0
chr1	1475320	1476220	34774	34890	promoter-TSS	TMEM240	1	1	0
chr1	1509275	1510884	35951	36134	exon	SSU72	1	1	1
chr1	1534962	1535868	36802	36957	promoter-TSS	C1orf233	1	1	1
chr1	1549235	1549340	37282	37289	Intergenic	MIB2	0	0	0
chr1	1549676	1550135	37295	37314	promoter-TSS	MIB2	1	0	0
chr1	1550151	1551903	37314	37518	promoter-TSS	MIB2	1	1	0
chr1	1565787	1566138	38142	38184	TTS	MIB2	0	1	1
chr1	1567245	1568171	38283	38360	promoter-TSS	MMP23A	1	1	0
chr1	1589933	1591051	39174	39274	intron	CDK11B	0	1	1
chr1	1623033	1625247	40355	40551	exon	SLC35E2B	1	1	0
chr1	1655105	1656324	41655	41753	promoter-TSS	CDK11A	1	1	1
chr1	1676388	1678513	42387	42579	promoter-TSS	SLC35E2	1	1	0
chr1	1690235	1690502	43012	43029	promoter-TSS	NADK	0	0	0
chr1	1709109	1710566	43459	43626	promoter-TSS	NADK	1	1	1
chr1	1710581	1710749	43626	43633	promoter-TSS	NADK	1	1	1
chr1	1711588	1711841	43652	43659	promoter-TSS	NADK	1	0	0
chr1	1714042	1714623	43720	43745	Intergenic	NADK	0	1	0
chr1	1790207	1790359	45116	45121	intron	GNB1	0	0	1
chr1	1821186	1823367	45657	45937	intron	GNB1	1	1	0
chr1	1837770	1838023	46278	46288	Intergenic	CALML6	0	0	1
chr1	1840008	1840905	46334	46449	Intergenic	CALML6	0	1	1
chr1	1840950	1841130	46449	46465	Intergenic	CALML6	0	0	0
chr1	1841149	1841245	46465	46472	Intergenic	CALML6	0	0	0
chr1	1850275	1851225	46726	46822	promoter-TSS	TMEM52	1	1	1
chr1	1875439	1875697	47664	47679	Intergenic	TMEM52	0	1	1
chr1	1891341	1891816	48118	48138	intron	KIAA1751	0	0	1
chr1	1935081	1935379	49612	49642	promoter-TSS	KIAA1751	1	1	0
chr1	1950555	1951364	50060	50178	intron	GABRD	1	1	0
chr1	1976143	1976639	50943	51000	Intergenic	PRKCZ	0	1	1
chr1	1980970	1981295	51118	51132	promoter-TSS	PRKCZ	1	1	1
chr1	1981306	1982577	51132	51303	intron,promoter-TSS	PRKCZ	1	1	0
chr1	2058381	2058637	53953	53968	intron	PRKCZ	0	0	0
chr1	2064408	2065016	54150	54196	intron	PRKCZ	0	1	0
chr1	2105975	2106042	55438	55446	intron	PRKCZ	0	0	1
chr1	2125889	2126917	56225	56316	promoter-TSS	C1orf86	0	1	1
chr1	2130635	2130990	56394	56408	exon	C1orf86	0	0	0
chr1	2131080	2131283	56408	56417	exon	C1orf86	0	0	0
chr1	2135928	2136169	56538	56558	intron	C1orf86	0	0	0
chr1	2136217	2137068	56558	56646	intron	C1orf86	0	1	0
chr1	2143969	2144482	56902	56936	promoter-TSS	C1orf86	1	1	1
chr1	2158461	2158772	57291	57336	Intergenic	SKI	0	1	0
chr1	2158778	2160925	57336	57690	exon,promoter-TSS	SKI	1	1	1
chr1	2162506	2162894	57759	57776	intron	SKI	0	0	0
chr1	2164535	2164648	57830	57838	intron	SKI	0	0	0
chr1	2165868	2166156	57874	57888	intron	SKI	0	0	0
chr1	2183330	2183504	58392	58402	intron	SKI	0	0	0
chr1	2210738	2211074	59143	59153	intron	SKI	0	0	0
chr1	2221889	2222073	59584	59591	intron	SKI	0	0	0
chr1	2222176	2222347	59591	59604	intron	SKI	0	1	0
chr1	2222367	2222509	59604	59614	intron	SKI	0	1	0
chr1	2222537	2222675	59614	59621	intron	SKI	0	1	0
chr1	2232391	2232518	59936	59943	intron	SKI	0	1	0
chr1	2232525	2232858	59943	59963	intron	SKI	0	1	0
chr1	2245895	2246842	60526	60636	Intergenic	LOC100129534	0	1	1
chr1	2322436	2323906	63024	63190	promoter-TSS	RER1	1	1	0
chr1	2343528	2344791	63775	63916	promoter-TSS	PEX10	1	1	0
chr1	2345690	2346298	63949	63974	Intergenic	PEX10	0	1	1
chr1	2347181	2347567	63996	64014	Intergenic	PEX10	0	0	1
chr1	2347829	2348145	64020	64033	Intergenic	PEX10	0	0	0
chr1	2374782	2375565	64735	64840	Intergenic	PEX10	0	1	1
chr1	2375568	2375708	64840	64854	Intergenic	PEX10	0	1	1
chr1	2457085	2458235	67578	67699	intron	PANK4	1	1	0
chr1	2458238	2458419	67699	67708	promoter-TSS	PANK4	1	1	0
chr1	2460537	2460622	67768	67774	exon	HES5	0	0	1
chr1	2460717	2460837	67774	67786	exon	HES5	1	1	0
chr1	2460850	2462109	67786	67944	intron	HES5	1	1	0
chr1	2462152	2462581	67944	67962	promoter-TSS	HES5	1	0	0
chr1	2472149	2472586	68192	68239	Intergenic	HES5	0	1	0
chr1	2477457	2478628	68374	68464	Intergenic	LOC115110	0	1	0
chr1	2478634	2478986	68464	68478	Intergenic	LOC115110	0	0	0
chr1	2479305	2479352	68485	68489	Intergenic	LOC115110	0	0	0
chr1	2479553	2480432	68492	68529	Intergenic	LOC115110	0	0	1
chr1	2487105	2487417	68753	68770	promoter-TSS	TNFRSF14	1	0	0
chr1	2487421	2488314	68770	68805	promoter-TSS	TNFRSF14	1	0	1
chr1	2488398	2488721	68805	68817	promoter-TSS	LOC100133445	1	0	1
chr1	2509658	2510072	69371	69385	Intergenic	FAM213B	0	0	1
chr1	2516780	2518892	69516	69693	promoter-TSS	FAM213B	1	1	1
chr1	2525523	2525679	69901	69910	intron	MMEL1	0	0	0
chr1	2560024	2561019	70632	70720	intron	MMEL1	0	1	0
chr1	2573861	2575092	71005	71106	intron	TTC34	0	1	1
chr1	2703295	2703497	72696	72707	intron	TTC34	0	0	1
chr1	2705761	2705878	72763	72768	intron	TTC34	1	0	0
chr1	2705891	2705920	72768	72773	intron	TTC34	1	0	0
chr1	2705936	2706198	72773	72797	exon	TTC34	1	1	0
chr1	2706213	2706602	72797	72850	exon,promoter-TSS	TTC34	1	1	0
chr1	2706625	2706775	72853	72874	promoter-TSS	TTC34	1	1	0
chr1	2706840	2706882	72878	72885	promoter-TSS	TTC34	1	1	0
chr1	2738544	2738844	73668	73688	Intergenic	TTC34	0	0	1
chr1	2762540	2762696	74188	74195	Intergenic	TTC34	0	0	0
chr1	2780356	2780689	74697	74713	Intergenic	TTC34	0	0	0
chr1	2864015	2864078	77053	77058	Intergenic	ACTRT2	0	0	0
chr1	2929055	2929408	78318	78344	Intergenic	ACTRT2	0	1	1
chr1	2945432	2945579	78726	78735	Intergenic	ACTRT2	0	0	0
chr1	2984328	2984476	79551	79569	promoter-TSS	FLJ42875	1	1	0
chr1	2984497	2984831	79569	79604	promoter-TSS	FLJ42875	1	1	0
chr1	2984840	2987346	79604	79930	intron	PRDM16	1	1	0
chr1	2987347	2987542	79930	79956	intron	PRDM16	0	1	0
chr1	2987558	2987671	79956	79973	intron	PRDM16	0	1	0
chr1	2987686	2987821	79973	79990	intron	PRDM16	0	1	0
chr1	2989949	2990264	80058	80093	intron	PRDM16	0	1	0
chr1	2995532	2995605	80267	80273	intron	PRDM16	0	0	0
chr1	2995614	2995655	80273	80278	intron	PRDM16	0	0	0
chr1	3049274	3049457	81905	81911	intron	PRDM16	0	0	0
chr1	3071919	3072002	82623	82631	intron	PRDM16	0	1	0
chr1	3072021	3072153	82631	82639	intron	PRDM16	0	1	0
chr1	3072167	3072266	82639	82648	intron	PRDM16	0	1	0
chr1	3077721	3077804	82766	82774	intron	PRDM16	0	0	0
chr1	3077835	3078077	82774	82784	intron	PRDM16	0	0	0
chr1	3087138	3087972	83098	83136	intron	PRDM16	0	0	0
chr1	3091388	3091719	83246	83261	intron	PRDM16	0	0	0
chr1	3098765	3098966	83470	83481	intron	PRDM16	0	0	0
chr1	3100127	3100161	83511	83516	intron	PRDM16	0	0	0
chr1	3100259	3100365	83516	83522	intron	PRDM16	0	0	0
chr1	3100387	3100498	83523	83533	intron	PRDM16	0	0	0
chr1	3138587	3139228	84774	84790	intron	PRDM16	0	0	0
chr1	3164232	3164512	85610	85640	intron	PRDM16	0	1	0
chr1	3200671	3200852	86631	86644	intron	PRDM16	0	0	1
chr1	3229683	3229740	87454	87458	intron	PRDM16	0	0	0
chr1	3229755	3230040	87458	87480	intron	PRDM16	0	0	0
chr1	3269060	3269253	88400	88410	intron	PRDM16	0	0	0
chr1	3282288	3282438	88826	88833	intron	PRDM16	0	0	0
chr1	3309991	3310156	89538	89549	intron	PRDM16	0	1	0
chr1	3310159	3310673	89549	89602	intron	PRDM16	0	1	0
chr1	3341329	3341575	90568	90583	intron	PRDM16	0	0	1
chr1	3370780	3371744	91396	91503	exon	ARHGEF16	1	1	1
chr1	3407779	3408050	92587	92604	intron	MEGF6	0	0	1
chr1	3447093	3447399	93798	93808	intron	MEGF6	0	0	0
chr1	3447431	3448490	93808	93914	intron	MEGF6	0	1	0
chr1	3527031	3527461	96148	96163	intron,promoter-TSS	MEGF6	1	0	0
chr1	3527501	3528552	96163	96263	promoter-TSS	MEGF6	1	1	0
chr1	3535549	3535925	96426	96437	Intergenic	TPRG1L	0	0	1
chr1	3537826	3538024	96470	96480	Intergenic	TPRG1L	0	0	1
chr1	3540675	3542350	96526	96706	promoter-TSS	TPRG1L	1	1	0
chr1	3542383	3542419	96706	96710	exon	TPRG1L	1	0	0
chr1	3566304	3566819	97497	97547	exon	WRAP73	1	1	1
chr1	3567163	3567347	97555	97572	promoter-TSS	WRAP73	1	1	0
chr1	3567358	3567680	97573	97605	promoter-TSS	WRAP73	1	1	0
chr1	3567738	3567844	97613	97618	Intergenic	WRAP73	0	1	0
chr1	3567911	3567923	97625	97629	Intergenic	TP73	0	1	0
chr1	3567930	3568005	97629	97636	Intergenic	TP73	0	1	0
chr1	3568073	3568485	97641	97679	promoter-TSS	TP73	1	1	0
chr1	3568495	3569559	97679	97809	promoter-TSS	TP73	1	1	0
chr1	3595088	3595178	98419	98425	intron	TP73	0	0	1
chr1	3612283	3612450	98922	98932	intron	TP73	0	0	1
chr1	3663527	3664167	100439	100504	promoter-TSS	TP73-AS1	1	1	0
chr1	3688626	3689532	101036	101125	promoter-TSS	SMIM1	1	1	0
chr1	3689558	3689744	101125	101138	exon	SMIM1	1	1	0
chr1	3692043	3692317	101200	101209	intron	SMIM1	0	0	0
chr1	3692634	3692732	101223	101228	TTS	SMIM1	0	0	1
chr1	3710437	3710489	101727	101732	intron	LRRC47	0	0	0
chr1	3712248	3713435	101777	101880	exon	LRRC47	1	1	0
chr1	3718069	3718329	101962	101972	Intergenic	LRRC47	0	0	1
chr1	3772978	3774552	103078	103212	promoter-TSS	DFFB	1	1	1
chr1	3797503	3797988	103786	103798	intron	DFFB	0	0	0
chr1	3816281	3818038	104205	104339	promoter-TSS	C1orf174	1	1	1
chr1	3827357	3827881	104591	104616	Intergenic	LOC728716	0	0	1
chr1	4386333	4386372	110416	110420	Intergenic	LOC284661	0	0	0
chr1	4405513	4405584	110668	110673	Intergenic	LOC284661	0	0	0
chr1	4712687	4712965	114700	114720	Intergenic	AJAP1	0	0	1
chr1	4714008	4714202	114752	114776	Intergenic,promoter-TSS	AJAP1	1	1	0
chr1	4714203	4715025	114776	114897	promoter-TSS	AJAP1	1	1	0
chr1	4715027	4716705	114897	115092	intron	AJAP1	1	1	1
chr1	4771084	4771494	116106	116126	intron	AJAP1	0	0	0
chr1	4771522	4771732	116126	116144	intron	AJAP1	0	1	0
chr1	4771746	4771861	116144	116152	intron	AJAP1	0	1	0
chr1	5483323	5483460	123857	123864	Intergenic	MIR4417	0	0	0
chr1	5569978	5570257	125143	125152	Intergenic	MIR4417	0	0	1
chr1	5574798	5574937	125207	125215	Intergenic	MIR4417	0	0	1
chr1	5712662	5712884	126658	126668	Intergenic	MIR4417	0	0	0
chr1	5720367	5720614	126729	126735	Intergenic	MIR4417	0	0	0
chr1	5805942	5806188	128015	128024	Intergenic	MIR4689	0	0	1
chr1	5831197	5831496	128478	128494	Intergenic	MIR4689	0	0	0
chr1	5907554	5907611	129741	129748	Intergenic	MIR4689	0	0	0
chr1	6051425	6053466	132796	133000	promoter-TSS	KCNAB2	1	1	1
chr1	6053488	6053910	133000	133013	intron	KCNAB2	1	0	0
chr1	6086113	6086494	133698	133722	exon	KCNAB2	0	1	1
chr1	6086984	6087683	133735	133751	intron	KCNAB2	0	0	1
chr1	6088407	6088679	133765	133777	intron	KCNAB2	0	0	1
chr1	6118731	6118951	134394	134404	intron	KCNAB2	0	0	0
chr1	6173398	6173536	135809	135815	intron	CHD5	0	0	0
chr1	6187866	6188090	136136	136157	intron	CHD5	0	1	0
chr1	6208749	6209079	136626	136660	exon	CHD5	0	1	0
chr1	6221750	6221987	136928	136937	intron	CHD5	0	0	0
chr1	6239037	6240814	137303	137516	exon,intron	CHD5	1	1	1
chr1	6240876	6241368	137516	137545	promoter-TSS	CHD5	1	1	0
chr1	6258846	6260017	137874	137951	intron	RPL22	1	1	0
chr1	6265240	6265624	138056	138077	promoter-TSS	RNF207	1	0	1
chr1	6265707	6265880	138079	138095	promoter-TSS	RNF207	1	1	0
chr1	6265894	6266455	138095	138147	promoter-TSS	RNF207	1	1	0
chr1	6266572	6266761	138160	138182	exon	RNF207	1	1	0
chr1	6268821	6269067	138245	138286	exon	RNF207	0	1	1
chr1	6269069	6269558	138286	138338	exon	RNF207	0	1	1
chr1	6295368	6296327	138905	139015	exon	ICMT	1	1	0
chr1	6296331	6296439	139015	139024	promoter-TSS	ICMT	1	0	0
chr1	6301760	6301997	139159	139179	Intergenic	HES3	0	1	0
chr1	6302036	6302928	139179	139282	Intergenic	HES3	0	1	0
chr1	6304341	6304851	139315	139335	intron	HES3	1	0	0
chr1	6304888	6305664	139335	139401	exon	HES3	1	1	1
chr1	6305737	6306353	139406	139462	TTS	HES3	0	1	0
chr1	6306761	6307102	139480	139500	TTS	GPR153	0	0	1
chr1	6309204	6310150	139541	139673	exon	GPR153	0	1	0
chr1	6320038	6321554	139920	140102	intron	GPR153	1	1	1
chr1	6452759	6452900	143171	143181	intron	ACOT7	1	1	0
chr1	6452907	6454279	143181	143348	exon	ACOT7	1	1	1
chr1	6464843	6465039	143583	143599	Intergenic	HES2	0	0	1
chr1	6474507	6474720	143761	143771	TTS	HES2	0	0	1
chr1	6478998	6479661	143868	143946	exon	HES2	1	1	0
chr1	6479671	6480342	143946	144020	exon,promoter-TSS	HES2	1	1	0
chr1	6480357	6480531	144020	144033	promoter-TSS	HES2	1	1	0
chr1	6480553	6480723	144033	144044	promoter-TSS	HES2	1	1	0
chr1	6483476	6484016	144110	144131	Intergenic	ESPN	1	0	1
chr1	6484131	6484569	144134	144165	promoter-TSS	ESPN	1	1	0
chr1	6484616	6485151	144166	144239	promoter-TSS	ESPN	1	1	0
chr1	6500219	6500969	144542	144625	exon,intron	ESPN	0	1	1
chr1	6507208	6507868	144784	144846	intron	ESPN	0	1	0
chr1	6507909	6508382	144846	144884	intron	ESPN	0	1	1
chr1	6508397	6509027	144884	144947	intron	ESPN	0	1	1
chr1	6520072	6520242	145411	145424	exon	ESPN	0	0	0
chr1	6525741	6526052	145615	145627	TTS	PLEKHG5	0	1	0
chr1	6526141	6526347	145633	145663	promoter-TSS	TNFRSF25	0	1	0
chr1	6535629	6535666	145997	146002	intron	PLEKHG5	0	0	1
chr1	6535697	6535864	146002	146012	intron	PLEKHG5	0	0	1
chr1	6545085	6545205	146224	146234	intron	PLEKHG5	0	1	0
chr1	6545238	6546091	146234	146311	promoter-TSS	PLEKHG5	0	1	0
chr1	6546517	6546840	146319	146332	promoter-TSS	PLEKHG5	0	0	1
chr1	6550021	6550944	146389	146461	exon	PLEKHG5	0	1	1
chr1	6550971	6551134	146461	146477	exon,promoter-TSS	PLEKHG5	0	1	0
chr1	6556702	6556964	146577	146585	intron	PLEKHG5	0	0	0
chr1	6557055	6558011	146587	146682	promoter-TSS	PLEKHG5	0	1	0
chr1	6613728	6614835	147853	147951	exon	NOL9	1	1	1
chr1	6639788	6640685	148494	148562	TTS	TAS1R1	1	1	0
chr1	6660997	6663740	148984	149245	exon	KLHL21	1	1	1
chr1	6663764	6663887	149245	149253	promoter-TSS	KLHL21	1	1	0
chr1	6672656	6675685	149447	149793	intron	PHF13	1	1	0
chr1	6685072	6686080	150023	150116	intron	THAP3	1	1	1
chr1	6761080	6762131	151463	151565	intron	DNAJC11	1	1	1
chr1	6803664	6804139	152356	152367	Intergenic	CAMTA1	0	0	0
chr1	6844084	6846420	153005	153267	promoter-TSS	CAMTA1	1	1	1
chr1	6995520	6995764	154985	154992	intron	CAMTA1	0	0	0
chr1	7022191	7022404	155437	155448	intron	CAMTA1	0	1	0
chr1	7022422	7023522	155448	155486	intron	CAMTA1	0	0	1
chr1	7023530	7023816	155486	155503	intron	CAMTA1	0	0	1
chr1	7029427	7029551	155610	155617	intron	CAMTA1	0	0	0
chr1	7130092	7130361	157260	157276	intron	CAMTA1	0	0	0
chr1	7130495	7130802	157277	157288	intron	CAMTA1	0	0	1
chr1	7295777	7295833	159528	159532	intron	CAMTA1	0	0	0
chr1	7296258	7296295	159541	159545	intron	CAMTA1	0	0	0
chr1	7307960	7308146	159671	159680	intron	CAMTA1	0	0	0
chr1	7434158	7434284	161222	161229	intron	CAMTA1	0	0	0
chr1	7596398	7596504	163971	163976	intron	CAMTA1	0	0	0
chr1	7692244	7692379	165467	165478	intron	CAMTA1	0	0	0
chr1	7692455	7692557	165478	165483	intron	CAMTA1	0	0	0
chr1	7707444	7707582	165804	165816	intron	CAMTA1	0	0	1
chr1	7727635	7728128	166294	166303	intron	CAMTA1	0	0	1
chr1	7729583	7730011	166330	166343	intron	CAMTA1	0	0	1
chr1	7740144	7741165	166527	166642	intron	CAMTA1	0	1	0
chr1	7763868	7764016	167004	167018	intron	CAMTA1	0	0	0
chr1	7764046	7765382	167018	167236	intron	CAMTA1	0	1	0
chr1	7765390	7765892	167236	167306	intron	CAMTA1	0	1	0
chr1	7786757	7786907	167573	167579	intron	CAMTA1	0	0	0
chr1	7831009	7832099	168246	168353	intron	VAMP3	1	1	0
chr1	7843260	7844455	168504	168626	promoter-TSS	PER3	1	1	0
chr1	7962817	7963016	170241	170253	Intergenic	TNFRSF9	0	0	1
chr1	8002302	8002738	170838	170873	intron	TNFRSF9	1	1	1
chr1	8013994	8014677	171096	171159	Intergenic	PARK7	0	1	0
chr1	8021126	8022226	171253	171347	promoter-TSS	PARK7	1	1	1
chr1	8085495	8086618	172257	172404	intron	ERRFI1	1	1	0
chr1	8086640	8086803	172404	172425	promoter-TSS	ERRFI1	1	1	0
chr1	8181067	8181345	173706	173716	Intergenic	ERRFI1	0	0	0
chr1	8214800	8214964	174261	174270	Intergenic	ERRFI1	0	0	0
chr1	8257899	8258038	174933	174941	Intergenic	SLC45A1	0	0	0
chr1	8272074	8272384	175269	175285	Intergenic	SLC45A1	0	1	0
chr1	8277196	8277777	175367	175435	Intergenic	SLC45A1	0	1	0
chr1	8377965	8378015	177116	177124	Intergenic	SLC45A1	0	1	0
chr1	8378022	8378515	177124	177178	Intergenic	SLC45A1	0	1	0
chr1	8378538	8378804	177178	177193	Intergenic	SLC45A1	0	0	0
chr1	8409074	8409265	178005	178016	Intergenic	SLC45A1	0	0	1
chr1	8482650	8484373	179218	179345	promoter-TSS	RERE	0	1	0
chr1	8487859	8487979	179392	179398	intron	RERE	0	0	0
chr1	8761246	8762053	182368	182381	intron	RERE	0	0	1
chr1	8762855	8763707	182393	182480	intron	RERE	0	1	1
chr1	8876613	8878482	183736	183863	promoter-TSS	RERE	1	1	1
chr1	8908924	8909171	184344	184352	Intergenic	ENO1-AS1	0	0	1
chr1	8937347	8937489	184817	184826	intron	ENO1	0	0	0
chr1	8937501	8937690	184826	184836	intron	ENO1	0	0	0
chr1	8937704	8937898	184836	184849	intron,promoter-TSS	ENO1,ENO1-AS1	1	0	0
chr1	8937968	8939540	184849	185002	promoter-TSS	ENO1-AS1	1	1	1
chr1	8940448	8940676	185012	185018	TTS	ENO1-AS1	0	0	0
chr1	9065235	9065363	187078	187086	intron	SLC2A7	0	0	1
chr1	9170877	9171153	188977	188986	intron	GPR157	0	0	1
chr1	9188572	9188785	189282	189302	intron	GPR157	1	1	1
chr1	9188795	9189812	189302	189415	promoter-TSS	GPR157	1	1	1
chr1	9241480	9241658	190250	190260	Intergenic	MIR34A	0	0	1
chr1	9242147	9243145	190274	190384	Intergenic	MIR34A	0	1	1
chr1	9256596	9256875	190639	190654	Intergenic	H6PD	0	0	1
chr1	9258720	9259015	190702	190735	Intergenic	H6PD	0	1	1
chr1	9261606	9262448	190788	190810	Intergenic	H6PD	0	0	0
chr1	9262475	9262875	190810	190822	Intergenic	H6PD	0	0	0
chr1	9294306	9294526	191387	191399	promoter-TSS	H6PD	1	1	1
chr1	9294537	9295452	191399	191521	exon	H6PD	1	1	1
chr1	9299838	9300101	191593	191601	intron	H6PD	0	0	0
chr1	9340416	9340713	192500	192523	Intergenic	SPSB1	0	0	0
chr1	9352558	9353955	192709	192892	intron	SPSB1	1	0	0
chr1	9371721	9371824	193196	193202	intron	SPSB1	0	0	0
chr1	9378016	9378257	193353	193362	intron	SPSB1	0	0	0
chr1	9486442	9486539	195701	195707	Intergenic	SLC25A33	0	0	0
chr1	9486610	9486749	195709	195714	Intergenic	SLC25A33	0	0	0
chr1	9486773	9486813	195714	195718	Intergenic	SLC25A33	0	0	0
chr1	9488819	9489444	195763	195807	Intergenic	SLC25A33	0	1	0
chr1	9551172	9551413	196859	196868	Intergenic	SLC25A33	0	0	1
chr1	9555342	9555652	196948	196981	Intergenic	SLC25A33	0	1	1
chr1	9599256	9600233	197811	197943	exon	SLC25A33	1	1	0
chr1	9600250	9600444	197943	197960	intron	SLC25A33	1	1	0
chr1	9648496	9649758	198777	198940	intron	TMEM201	1	1	1
chr1	9687064	9687458	199885	199923	Intergenic	PIK3CD	0	1	1
chr1	9689665	9689817	199990	199996	Intergenic	PIK3CD	0	0	0
chr1	9711468	9712908	200351	200491	TTS,exon,promoter-TSS	C1orf200,PIK3CD	1	1	1
chr1	9747241	9748016	201137	201182	intron	PIK3CD	0	0	1
chr1	9749221	9749944	201236	201322	intron	PIK3CD	0	1	0
chr1	9777521	9777833	201838	201850	intron	PIK3CD	0	0	1
chr1	9882851	9884525	204025	204218	exon,intron	CLSTN1	1	1	0
chr1	9884533	9884867	204218	204238	exon,promoter-TSS	CLSTN1	1	1	0
chr1	9910786	9910928	204718	204728	intron	CTNNBIP1	0	0	0
chr1	9934973	9935283	205091	205102	intron	CTNNBIP1	0	0	1
chr1	9960522	9960934	205577	205586	intron	CTNNBIP1	0	0	0
chr1	9969375	9969538	205719	205725	promoter-TSS	CTNNBIP1	1	0	1
chr1	9969637	9971229	205725	205874	promoter-TSS	CTNNBIP1	1	1	0
chr1	10002557	10003896	206366	206438	promoter-TSS	NMNAT1	1	1	1
chr1	10057122	10058092	207304	207425	intron	RBP7	1	1	0
chr1	10092533	10093972	208052	208157	exon	UBE4B	1	1	1
chr1	10269828	10271358	210853	211030	promoter-TSS	KIF1B	1	1	1
chr1	10271392	10271611	211030	211040	intron	KIF1B	1	0	0
chr1	10437649	10437779	213045	213052	exon	KIF1B	0	0	1
chr1	10458250	10458359	213360	213365	promoter-TSS	PGD	1	0	0
chr1	10458439	10459813	213365	213503	promoter-TSS	PGD	1	1	1
chr1	10459818	10459997	213503	213516	intron	PGD	1	1	0
chr1	10490257	10491458	214104	214222	promoter-TSS	APITD1-CORT	1	1	1
chr1	10511520	10511597	214572	214579	exon	APITD1-CORT	0	0	0
chr1	10532086	10532848	215002	215066	exon	DFFA	1	1	0
chr1	10534809	10535754	215119	215170	intron	PEX14	1	1	0
chr1	10554866	10555465	215464	215479	intron	PEX14	0	0	1
chr1	10571080	10571126	215741	215745	intron	PEX14	0	0	0
chr1	10753604	10755367	219619	219854	intron	CASZ1	0	1	0
chr1	10776361	10776692	220370	220381	intron	CASZ1	0	0	0
chr1	10816022	10816353	221280	221294	intron	CASZ1	0	0	0
chr1	10853489	10856928	222075	222356	intron	CASZ1	1	1	1
chr1	10895803	10896005	223072	223085	Intergenic	CASZ1	0	1	0
chr1	10926739	10926871	223643	223648	Intergenic	CASZ1	0	0	0
chr1	10926874	10927648	223648	223728	Intergenic	CASZ1	0	0	1
chr1	10948421	10948555	224075	224083	Intergenic	CASZ1	0	0	0
chr1	10948568	10949047	224083	224144	Intergenic	CASZ1	0	0	0
chr1	11002114	11002313	225150	225166	Intergenic	C1orf127	0	0	1
chr1	11004296	11004701	225196	225212	Intergenic	C1orf127	0	0	0
chr1	11021144	11021392	225581	225597	intron	C1orf127	0	0	1
chr1	11025794	11025875	225672	225678	intron	C1orf127	0	0	0
chr1	11072245	11073500	226459	226564	intron	TARDBP	1	1	0
chr1	11097653	11098200	226969	226981	intron	MASP2	0	0	1
chr1	11119371	11121120	227460	227612	promoter-TSS	SRM	1	1	1
chr1	11159118	11160155	228244	228326	intron	EXOSC10	1	1	0
chr1	11322148	11323036	230330	230393	promoter-TSS	MTOR	1	1	1
chr1	11332736	11333155	230563	230593	exon,promoter-TSS	UBIAD1	1	0	0
chr1	11333171	11334159	230593	230655	exon	UBIAD1	1	1	0
chr1	11380290	11380504	231376	231385	Intergenic	UBIAD1	0	0	1
chr1	11397696	11397794	231693	231700	Intergenic	UBIAD1	0	0	1
chr1	11399954	11400316	231741	231753	Intergenic	UBIAD1	0	0	0
chr1	11410499	11410664	231894	231904	Intergenic	UBIAD1	0	0	0
chr1	11538670	11539698	233873	233996	promoter-TSS	PTCHD2	1	1	1
chr1	11539732	11540338	233996	234049	intron	PTCHD2	1	1	0
chr1	11540341	11540384	234049	234054	intron	PTCHD2	0	1	0
chr1	11610819	11611061	235238	235249	Intergenic	PTCHD2	0	0	0
chr1	11618446	11618797	235310	235317	Intergenic	PTCHD2	0	0	0
chr1	11623884	11624064	235392	235399	Intergenic	PTCHD2	0	0	0
chr1	11654370	11654550	235825	235832	Intergenic	FBXO2	0	0	0
chr1	11708949	11709162	236696	236711	intron	FBXO2	0	1	0
chr1	11709191	11709481	236711	236727	intron	FBXO2	0	1	0
chr1	11710460	11710780	236752	236784	exon	FBXO2	0	1	1
chr1	11714434	11715358	236881	236983	promoter-TSS	FBXO44	1	1	0
chr1	11724114	11724944	237172	237265	intron	FBXO6	1	1	1
chr1	11740726	11741842	237634	237744	promoter-TSS	MAD2L2	0	1	0
chr1	11750619	11750760	237874	237882	intron	MAD2L2	1	1	0
chr1	11750778	11752069	237882	238020	promoter-TSS	DRAXIN	1	1	0
chr1	11752076	11752312	238020	238043	promoter-TSS	DRAXIN,MAD2L2	1	1	0
chr1	11752348	11752545	238044	238063	promoter-TSS	MAD2L2	1	1	0
chr1	11779482	11779668	238619	238629	intron	DRAXIN	0	1	0
chr1	11779673	11780112	238629	238658	exon	DRAXIN	0	1	1
chr1	11789872	11789959	238814	238820	Intergenic	AGTRAP	0	0	0
chr1	11796010	11797063	238931	238996	intron	AGTRAP	1	1	0
chr1	11822116	11822326	239427	239450	Intergenic	AGTRAP	0	1	0
chr1	11845112	11845565	239894	239919	TTS	MTHFR	0	0	1
chr1	11863164	11863390	240265	240272	intron	MTHFR	0	0	0
chr1	11863429	11864044	240272	240290	intron	MTHFR	0	0	0
chr1	11864850	11865353	240298	240310	intron	MTHFR	1	0	0
chr1	11865419	11866931	240310	240408	promoter-TSS	CLCN6	1	1	0
chr1	11898805	11898996	240983	240992	intron	CLCN6	0	0	1
chr1	11902190	11902264	241050	241055	exon	CLCN6	0	0	0
chr1	11919169	11919623	241352	241391	promoter-TSS	NPPB	1	1	1
chr1	11967809	11969992	242254	242358	Intergenic	KIAA2013	0	0	1
chr1	11985619	11986735	242714	242837	exon	KIAA2013	1	1	0
chr1	11989965	11990079	242903	242908	Intergenic	KIAA2013	0	0	0
chr1	11994216	11994282	242971	242976	promoter-TSS	PLOD1	1	0	0
chr1	11994373	11995179	242976	243032	promoter-TSS	PLOD1	1	1	0
chr1	12039874	12041017	243876	243965	exon	MFN2	1	1	0
chr1	12079173	12080146	244698	244777	intron	MIIP	1	1	0
chr1	12123105	12123263	245602	245608	promoter-TSS	TNFRSF8	1	0	0
chr1	12123299	12123705	245608	245650	promoter-TSS	TNFRSF8	1	1	1
chr1	12123724	12124034	245650	245672	intron	TNFRSF8	1	1	1
chr1	12185016	12185187	246714	246720	promoter-TSS	TNFRSF8	0	0	1
chr1	12193032	12193339	246885	246894	intron	TNFRSF8	0	0	0
chr1	12203845	12203982	247108	247116	exon	TNFRSF8	0	0	1
chr1	12226877	12227474	247463	247537	exon	TNFRSF1B	1	1	0
chr1	12227484	12227664	247537	247555	intron	TNFRSF1B	1	1	0
chr1	12227700	12227826	247555	247562	intron	TNFRSF1B	1	1	0
chr1	12227853	12227998	247562	247569	intron	TNFRSF1B	1	0	0
chr1	12270711	12271010	248374	248383	Intergenic	MIR4632,VPS13D	0	0	0
chr1	12275742	12275782	248455	248459	Intergenic	VPS13D	0	0	0
chr1	12289955	12291230	248637	248749	intron	VPS13D	1	1	1
chr1	12538139	12538351	251344	251353	intron	VPS13D	0	0	0
chr1	12538386	12538585	251353	251362	intron	VPS13D	0	0	0
chr1	12676679	12677234	253725	253766	exon,intron	DHRS3	1	1	0
chr1	12677241	12678539	253766	253857	promoter-TSS	DHRS3	1	1	0
chr1	12678544	12678801	253857	253873	Intergenic,promoter-TSS	DHRS3	1	1	0
chr1	12678818	12679383	253873	253896	Intergenic	DHRS3	1	0	0
chr1	12679859	12680097	253908	253922	Intergenic	DHRS3	0	0	1
chr1	12718997	12719190	254484	254493	intron	AADACL4	0	0	1
chr1	13839373	13839609	265237	265254	exon	LRRC38	1	1	0
chr1	13839630	13840179	265254	265321	exon	LRRC38	1	1	0
chr1	13840182	13840613	265321	265369	exon	LRRC38	1	1	0
chr1	13843859	13843982	265416	265425	Intergenic	LRRC38	0	0	1
chr1	13910071	13910886	266506	266567	exon	PDPN	1	1	0
chr1	14026396	14026532	268260	268272	promoter-TSS	PRDM2	1	1	0
chr1	14026543	14027200	268272	268375	intron	PRDM2	1	1	0
chr1	14057514	14057633	268719	268726	exon,intron	PRDM2	0	0	1
chr1	14075268	14076746	268878	269048	intron,promoter-TSS	PRDM2	0	1	1
chr1	14219211	14219867	270836	270897	Intergenic	PRDM2	0	1	0
chr1	14286918	14287231	271571	271582	Intergenic	PRDM2	0	0	1
chr1	14924480	14924804	277518	277537	promoter-TSS	KAZN	1	1	0
chr1	14924829	14926191	277537	277671	intron,promoter-TSS	KAZN	1	1	0
chr1	14987413	14987556	278407	278414	intron	KAZN	0	0	0
chr1	15066035	15066332	279514	279523	intron	KAZN	0	0	0
chr1	15085670	15085841	279715	279723	intron	KAZN	0	0	0
chr1	15250411	15251696	282143	282327	exon	KAZN	0	1	1
chr1	15416965	15417205	285412	285422	intron	KAZN	0	0	0
chr1	15426927	15427133	285606	285615	intron	KAZN	0	0	1
chr1	15462199	15462394	286128	286136	intron	TMEM51-AS1	0	0	0
chr1	15468326	15468643	286236	286244	intron	TMEM51-AS1	0	0	0
chr1	15478869	15480903	286345	286532	promoter-TSS	TMEM51	1	1	1
chr1	15480925	15481425	286532	286568	intron	TMEM51	0	1	1
chr1	15504253	15504417	286897	286907	intron	TMEM51	0	0	0
chr1	15573596	15574103	287893	287945	promoter-TSS	FHAD1	1	1	0
chr1	15587822	15588010	288113	288123	intron	FHAD1	0	0	0
chr1	15599062	15599367	288231	288242	intron	FHAD1	0	0	1
chr1	15631300	15631502	288684	288692	intron	FHAD1	0	0	1
chr1	15650231	15650310	288969	288975	intron	FHAD1	0	0	1
chr1	15655291	15655531	289080	289088	intron	FHAD1	0	0	0
chr1	15655626	15655784	289088	289096	intron	FHAD1	0	0	1
chr1	15672463	15672644	289362	289371	intron	FHAD1	0	0	0
chr1	15735949	15737253	290469	290616	exon	EFHD2	1	1	0
chr1	15828044	15828100	292202	292206	intron	CASP9	0	0	1
chr1	15850253	15852180	292520	292677	promoter-TSS	CASP9	1	1	0
chr1	15852766	15854207	292687	292765	intron	DNAJC16	1	1	1
chr1	15911070	15911632	293583	293647	exon	AGMAT	1	1	1
chr1	15929620	15930387	293962	294016	Intergenic	DDI2	0	1	0
chr1	15943491	15945073	294231	294334	exon	DDI2	1	1	0
chr1	16010442	16011711	295147	295275	exon	PLEKHM2	1	1	0
chr1	16082880	16083195	296778	296792	Intergenic	FBLIM1	0	0	0
chr1	16084962	16085776	296838	296933	intron	FBLIM1	1	1	0
chr1	16118524	16118816	297606	297618	Intergenic	UQCRHL	0	0	1
chr1	16160488	16162767	298436	298611	exon	FLJ37453	0	1	0
chr1	16163458	16163624	298646	298659	intron	FLJ37453	0	0	0
chr1	16163753	16163776	298660	298664	intron	FLJ37453	0	1	0
chr1	16163779	16163851	298664	298672	intron	FLJ37453	0	1	0
chr1	16163865	16163960	298672	298679	intron	FLJ37453	0	1	0
chr1	16163965	16163985	298679	298685	intron	FLJ37453	0	1	0
chr1	16163999	16164044	298685	298691	intron	FLJ37453	0	1	0
chr1	16164070	16164110	298694	298700	intron	FLJ37453	0	1	0
chr1	16173557	16176778	298878	299164	promoter-TSS	FLJ37453	1	1	0
chr1	16212402	16213287	299638	299654	intron	SPEN	0	0	1
chr1	16301863	16302711	301154	301243	intron	ZBTB17	1	1	1
chr1	16339223	16339913	301821	301866	TTS	HSPB7	0	0	1
chr1	16353180	16353850	302153	302182	intron	CLCNKA	0	0	0
chr1	16374987	16375632	302599	302629	promoter-TSS	CLCNKB	0	0	0
chr1	16399661	16400482	303043	303135	promoter-TSS	FAM131C	1	1	1
chr1	16472435	16472528	304459	304470	intron	EPHA2	0	0	0
chr1	16481175	16481552	304653	304674	intron	EPHA2	0	1	1
chr1	16481580	16482664	304674	304775	intron	EPHA2	1	1	1
chr1	16488805	16489186	304887	304909	Intergenic	EPHA2	0	0	0
chr1	16494089	16494575	305017	305064	Intergenic	EPHA2	0	1	0
chr1	16499745	16499918	305172	305178	Intergenic	EPHA2	0	0	0
chr1	16502256	16503003	305224	305244	Intergenic	EPHA2	0	0	0
chr1	16514382	16514738	305477	305488	Intergenic	ARHGEF19	0	0	1
chr1	16532745	16532975	305736	305750	intron	ARHGEF19	0	1	0
chr1	16532980	16533812	305750	305845	intron	ARHGEF19	0	1	0
chr1	16542765	16543147	306022	306042	Intergenic	ARHGEF19	0	0	0
chr1	16543624	16544150	306053	306088	Intergenic	ARHGEF19	0	1	0
chr1	16562817	16563150	306473	306480	exon	RSG1	1	0	1
chr1	16563180	16563955	306480	306536	exon	RSG1	1	1	1
chr1	16677473	16679327	308061	308169	intron	FBXO42	1	1	1
chr1	16690002	16690209	308380	308387	Intergenic	SZRD1	0	0	1
chr1	16693404	16694921	308454	308542	intron	SZRD1	1	1	0
chr1	16766946	16768074	309689	309770	intron	NECAP2	1	1	1
chr1	16825233	16826478	310759	310893	Intergenic	CROCCP3	0	1	1
chr1	16840317	16841283	311083	311129	Intergenic	CROCCP3	0	1	0
chr1	16918356	16918523	312223	312230	exon	NBPF1	0	0	1
chr1	16939093	16939174	312403	312407	intron	NBPF1	1	0	0
chr1	16939214	16939483	312407	312419	intron	NBPF1	1	1	0
chr1	16939493	16940454	312419	312516	promoter-TSS	NBPF1	1	1	1
chr1	16970610	16971408	313097	313165	Intergenic	MST1P2	1	1	1
chr1	16974045	16974256	313259	313274	intron	MST1P2	0	1	0
chr1	16974266	16974398	313274	313285	exon,intron	MST1P2	0	1	0
chr1	16974441	16974511	313290	313297	exon	MST1P2	0	1	0
chr1	16974627	16974724	313304	313314	exon	MST1P2	0	1	0
chr1	17004764	17004835	313812	313818	Intergenic	MST1P2	0	0	0
chr1	17026745	17026872	314486	314493	intron	ESPNP	0	1	1
chr1	17027092	17027305	314511	314533	intron	ESPNP	0	1	0
chr1	17027346	17027494	314533	314548	intron	ESPNP	0	1	0
chr1	17027507	17027594	314548	314557	intron	ESPNP	0	1	0
chr1	17027597	17027875	314557	314586	intron	ESPNP	0	1	0
chr1	17027884	17027987	314586	314594	intron	ESPNP	0	1	0
chr1	17029685	17029914	314621	314626	intron	ESPNP	0	0	1
chr1	17033939	17034109	314726	314753	intron	ESPNP	0	1	1
chr1	17034111	17034668	314753	314809	exon	ESPNP	0	1	1
chr1	17044689	17044818	315014	315019	intron	ESPNP	0	0	0
chr1	17085946	17086331	315720	315752	exon,intron	MST1L	0	1	0
chr1	17199504	17199708	316686	316709	Intergenic	MIR3675	0	1	0
chr1	17215441	17215637	316955	316968	Intergenic	MIR3675	0	1	0
chr1	17215650	17216094	316968	317004	Intergenic	MIR3675	0	1	0
chr1	17216161	17216315	317004	317015	Intergenic	MIR3675	0	0	0
chr1	17221973	17222893	317077	317124	Intergenic	CROCC	0	1	0
chr1	17230317	17230802	317204	317229	Intergenic	CROCC	0	0	0
chr1	17230879	17231911	317229	317266	Intergenic	CROCC	0	1	0
chr1	17240156	17241129	317392	317512	Intergenic	CROCC	0	1	1
chr1	17241140	17241343	317512	317523	Intergenic	CROCC	0	0	0
chr1	17287202	17287684	318559	318611	exon	CROCC	0	1	1
chr1	17306386	17307360	319063	319151	intron	MFAP2	1	1	0
chr1	17337384	17338653	319859	319970	intron	ATP13A2	1	1	0
chr1	17340557	17340692	319995	320002	Intergenic	ATP13A2	0	0	0
chr1	17379782	17380935	320486	320542	intron	SDHB	1	1	0
chr1	17445310	17445512	321516	321527	intron	PADI2	1	0	0
chr1	17445606	17446088	321527	321580	exon	PADI2	1	1	0
chr1	17452238	17452505	321689	321701	Intergenic	PADI2	0	0	1
chr1	17518085	17518137	322453	322457	Intergenic	PADI1	0	0	0
chr1	17539356	17539568	322722	322729	intron	PADI1	0	0	0
chr1	17563594	17563890	323086	323098	intron	PADI1	0	0	1
chr1	17603149	17603341	323666	323673	intron	PADI3	0	0	0
chr1	17662612	17662821	324467	324476	exon	PADI4	0	0	1
chr1	17746438	17746509	325945	325952	intron	RCC2	0	1	1
chr1	17763943	17766584	326331	326607	promoter-TSS	RCC2	1	1	1
chr1	17828916	17829185	327829	327841	Intergenic	ARHGEF10L	0	0	1
chr1	17865930	17867065	328375	328502	intron,promoter-TSS	ARHGEF10L	1	1	0
chr1	18311194	18311226	334879	334883	Intergenic	IGSF21	0	0	1
chr1	18427065	18427261	336188	336197	Intergenic	IGSF21	0	0	1
chr1	18433707	18434972	336267	336386	exon,promoter-TSS	IGSF21	1	1	0
chr1	18435416	18435842	336397	336427	intron	IGSF21	0	1	0
chr1	18435851	18437104	336427	336498	intron	IGSF21	0	1	1
chr1	18437127	18437832	336498	336546	intron	IGSF21	0	1	0
chr1	18444597	18444870	336606	336616	intron	IGSF21	0	0	0
chr1	18523438	18523526	337666	337672	intron	IGSF21	0	0	0
chr1	18712108	18712199	339919	339924	Intergenic	KLHDC7A	0	0	0
chr1	18884193	18884522	341793	341811	Intergenic	PAX7	0	0	0
chr1	18907975	18908123	342144	342156	Intergenic	PAX7	0	0	1
chr1	18923964	18924198	342362	342372	Intergenic	PAX7	0	0	1
chr1	18956827	18956954	342882	342891	promoter-TSS	PAX7	1	1	0
chr1	18956976	18957431	342891	342922	exon,promoter-TSS	PAX7	1	1	0
chr1	18957447	18958191	342922	342986	exon,intron	PAX7	1	1	0
chr1	18958205	18958777	342986	343020	intron	PAX7	1	1	0
chr1	18958802	18958962	343021	343038	intron	PAX7	0	1	0
chr1	18959007	18959488	343040	343072	intron	PAX7	0	1	0
chr1	18959518	18959583	343072	343080	intron	PAX7	0	1	0
chr1	18959585	18959694	343080	343089	intron	PAX7	0	1	0
chr1	18959746	18960087	343090	343104	intron	PAX7	0	1	0
chr1	18960497	18961112	343112	343132	exon	PAX7	0	0	0
chr1	18962743	18962938	343149	343166	exon	PAX7	0	1	0
chr1	18962943	18963723	343166	343227	intron	PAX7	0	1	0
chr1	18963820	18964471	343227	343260	intron	PAX7	0	1	0
chr1	18964554	18965039	343260	343269	intron	PAX7	0	0	0
chr1	18966481	18966972	343288	343308	intron	PAX7	0	0	0
chr1	18966977	18967768	343308	343352	intron	PAX7	0	1	0
chr1	18967786	18968219	343353	343381	intron	PAX7	0	1	0
chr1	18968305	18968336	343381	343385	intron	PAX7	0	0	0
chr1	18968364	18969496	343385	343409	intron	PAX7	0	0	0
chr1	18969509	18969955	343409	343438	intron	PAX7	0	1	0
chr1	18969969	18970499	343438	343490	intron	PAX7	0	1	0
chr1	18970512	18970794	343490	343510	intron	PAX7	0	1	0
chr1	18970830	18971654	343511	343530	intron	PAX7	0	0	0
chr1	18971657	18972360	343530	343566	intron	PAX7	0	1	0
chr1	18972420	18972500	343566	343573	intron	PAX7	0	0	0
chr1	18972687	18973040	343577	343589	intron	PAX7	0	1	0
chr1	18973057	18973792	343589	343654	intron	PAX7	0	1	0
chr1	19043290	19043721	344701	344748	intron	PAX7	0	1	0
chr1	19043722	19043872	344748	344767	intron	PAX7	0	1	0
chr1	19050604	19050712	344885	344892	intron	PAX7	0	0	0
chr1	19147255	19147607	346174	346186	Intergenic	TAS1R2	0	0	1
chr1	19228442	19229932	347487	347589	exon	ALDH4A1	1	1	0
chr1	19234964	19235152	347662	347672	exon	IFFO2	0	0	0
chr1	19235689	19235837	347678	347684	intron	IFFO2	0	0	0
chr1	19239663	19239835	347755	347765	intron	IFFO2	0	0	1
chr1	19276384	19276761	348464	348476	intron	IFFO2	0	0	1
chr1	19277076	19277462	348479	348490	intron	IFFO2	0	0	0
chr1	19281886	19282021	348558	348565	intron	IFFO2	1	1	0
chr1	19282027	19283740	348565	348776	exon,promoter-TSS	IFFO2	1	1	1
chr1	19283747	19283943	348776	348793	Intergenic	IFFO2	1	1	0
chr1	19535871	19537629	351941	352060	promoter-TSS	UBR4	1	1	1
chr1	19577358	19578992	352570	352682	promoter-TSS	EMC1	1	1	0
chr1	19600406	19600508	353036	353052	exon	AKR7L	1	1	0
chr1	19600523	19600775	353052	353085	promoter-TSS	AKR7L	1	1	0
chr1	19615168	19615611	353341	353388	promoter-TSS	AKR7A3	1	1	0
chr1	19637961	19639439	353648	353791	promoter-TSS	PQLC2	1	1	0
chr1	19668084	19668183	354411	354416	intron	CAPZB	0	0	1
chr1	19697145	19697391	355024	355031	intron	CAPZB	0	0	0
chr1	19717608	19717662	355357	355361	intron	CAPZB	0	0	0
chr1	19717844	19718102	355364	355371	intron	CAPZB	0	0	1
chr1	19810885	19812724	356802	356968	promoter-TSS	CAPZB	1	1	0
chr1	19885434	19885926	357793	357801	Intergenic	MINOS1	0	0	0
chr1	19923062	19924290	358276	358358	intron	C1orf151-NBL1	1	1	0
chr1	19970064	19970348	358920	358937	promoter-TSS	NBL1	1	1	0
chr1	19970358	19971590	358937	359109	promoter-TSS	NBL1	1	1	0
chr1	19971612	19971807	359109	359124	promoter-TSS	NBL1	0	1	0
chr1	19971821	19971923	359124	359136	promoter-TSS	NBL1	0	1	0
chr1	19986336	19986653	359440	359453	Intergenic	HTR6	0	0	1
chr1	19991164	19992161	359544	359654	promoter-TSS	HTR6	1	1	1
chr1	20125895	20126996	361566	361659	promoter-TSS	TMCO4	1	1	1
chr1	20185496	20185651	362345	362350	Intergenic	OTUD3	0	0	0
chr1	20208553	20209716	362663	362765	exon	OTUD3	1	1	1
chr1	20407615	20407781	364642	364651	intron	PLA2G5	0	0	1
chr1	20478836	20479138	365526	365544	Intergenic	PLA2G2F	0	0	1
chr1	20512449	20513182	366027	366073	intron	UBXN10	1	1	0
chr1	20539300	20539657	366399	366414	Intergenic	UBXN10	0	0	1
chr1	20618052	20618540	367237	367258	intron	VWA5B1	1	0	0
chr1	20669674	20669805	367963	367975	exon	VWA5B1	0	1	0
chr1	20692604	20693994	368334	368450	intron	LOC339505	0	1	1
chr1	20703397	20703675	368561	368568	intron	LOC339505	0	0	1
chr1	20726704	20726976	368792	368800	intron	LOC339505	0	0	0
chr1	20799749	20800053	369586	369602	Intergenic	CAMK2N1	0	0	0
chr1	20802771	20803253	369639	369667	Intergenic	CAMK2N1	0	0	0
chr1	20810427	20810652	369748	369763	intron	CAMK2N1	0	1	0
chr1	20810667	20813455	369763	370048	exon	CAMK2N1	1	1	0
chr1	20813458	20813667	370048	370060	promoter-TSS	CAMK2N1	1	1	0
chr1	20820275	20820673	370154	370165	Intergenic	CAMK2N1	0	0	1
chr1	20834029	20834844	370363	370419	exon	MUL1	1	1	0
chr1	20848494	20849146	370628	370639	Intergenic	MUL1	0	0	1
chr1	20878602	20878812	371019	371030	promoter-TSS	FAM43B	1	0	0
chr1	20878895	20879364	371030	371074	exon	FAM43B	1	1	0
chr1	20879365	20879483	371074	371089	exon	FAM43B	1	1	0
chr1	20879493	20880374	371089	371203	exon	FAM43B	1	1	0
chr1	20880378	20880674	371203	371235	exon	FAM43B	0	1	0
chr1	20901750	20901999	371513	371525	Intergenic	CDA	0	0	1
chr1	20915410	20915636	371719	371727	promoter-TSS	CDA	1	0	0
chr1	20916084	20916351	371735	371745	intron	CDA	1	0	0
chr1	20959812	20960812	372341	372437	exon	PINK1	1	1	1
chr1	20960867	20961230	372437	372446	intron	PINK1	1	0	0
chr1	20987148	20988493	372895	372974	exon	DDOST	1	1	1
chr1	21022940	21023584	373632	373673	intron	KIF17	0	1	1
chr1	21043978	21044100	374141	374158	exon	KIF17	1	1	0
chr1	21044121	21044703	374160	374243	promoter-TSS	KIF17	1	1	0
chr1	21044708	21044848	374243	374251	promoter-TSS	KIF17	1	1	0
chr1	21058007	21058185	374561	374577	intron	SH2D5	1	1	0
chr1	21058198	21059793	374577	374720	exon	SH2D5	1	1	1
chr1	21111986	21114550	375343	375570	promoter-TSS	HP1BP3	1	1	0
chr1	21501819	21503702	379335	379481	exon	EIF4G3	1	1	0
chr1	21503711	21503886	379481	379499	promoter-TSS	EIF4G3	1	1	0
chr1	21616381	21617242	381460	381552	promoter-TSS	ECE1	0	1	0
chr1	21646583	21646715	382027	382033	intron	ECE1	0	0	0
chr1	21650936	21651558	382098	382111	intron	ECE1	0	0	0
chr1	21660813	21660960	382261	382267	intron	ECE1	0	0	0
chr1	21661325	21661495	382274	382281	intron	ECE1	0	0	1
chr1	21671570	21672819	382473	382599	promoter-TSS	ECE1	1	1	0
chr1	21680073	21680300	382707	382713	Intergenic	LOC100506801	0	0	0
chr1	21754592	21755014	383816	383880	Intergenic	NBPF3	0	1	0
chr1	21766230	21767199	384220	384313	promoter-TSS	NBPF3	1	1	0
chr1	21835396	21835921	385117	385166	promoter-TSS	ALPL	1	1	1
chr1	21835925	21836246	385166	385199	intron	ALPL	1	1	0
chr1	21900648	21900871	386343	386351	intron	ALPL	0	0	1
chr1	21901153	21901255	386360	386368	intron	ALPL	0	0	0
chr1	21901260	21901527	386368	386378	intron	ALPL	0	0	0
chr1	21917181	21917388	386707	386715	Intergenic	RAP1GAP	0	0	0
chr1	21934312	21934648	387109	387127	intron	RAP1GAP	0	0	0
chr1	21948821	21949263	387420	387490	intron	RAP1GAP	0	1	0
chr1	21958657	21958845	387653	387661	intron	RAP1GAP	0	0	0
chr1	21974611	21974680	387888	387893	intron	RAP1GAP	0	0	0
chr1	21978053	21978750	387945	388039	promoter-TSS	RAP1GAP	0	1	0
chr1	21985617	21986131	388140	388198	intron	RAP1GAP	0	1	1
chr1	21995064	21995373	388331	388354	intron,promoter-TSS	RAP1GAP	1	1	0
chr1	21995408	21996525	388354	388446	promoter-TSS	RAP1GAP	1	1	1
chr1	22108284	22110290	389883	390029	intron	USP48	1	1	1
chr1	22140846	22141213	390569	390615	exon	LDLRAD2	0	1	1
chr1	22213376	22213708	392377	392388	intron	HSPG2	0	0	0
chr1	22223268	22223552	392582	392590	intron	HSPG2	0	0	0
chr1	22228504	22228765	392657	392666	intron	HSPG2	0	0	0
chr1	22241489	22241839	392892	392909	intron	HSPG2	0	0	0
chr1	22243256	22243574	392947	392954	intron	HSPG2	0	0	0
chr1	22263376	22264346	393306	393436	promoter-TSS	HSPG2	1	0	0
chr1	22351013	22351347	394864	394880	promoter-TSS	LINC00339	1	0	1
chr1	22351379	22351561	394880	394890	promoter-TSS	LINC00339	1	0	0
chr1	22351603	22352717	394890	394943	intron	LINC00339	1	1	0
chr1	22352744	22352894	394943	394953	intron	LINC00339	0	0	0
chr1	22378940	22380468	395363	395503	intron	CDC42	1	1	0
chr1	22458530	22458687	396530	396537	intron	WNT4	0	0	1
chr1	22468584	22470252	396712	396924	exon	WNT4	1	1	1
chr1	22602401	22602685	398968	398977	Intergenic	WNT4	0	0	1
chr1	22668568	22668874	399796	399816	Intergenic	ZBTB40	0	1	0
chr1	22677929	22678106	400006	400015	Intergenic	ZBTB40	0	0	0
chr1	22678385	22678452	400023	400028	Intergenic	ZBTB40	0	0	0
chr1	22743133	22743386	400851	400861	Intergenic	ZBTB40	0	0	1
chr1	22778237	22779350	401288	401366	intron	ZBTB40	1	1	0
chr1	22889674	22890524	402764	402887	exon,promoter-TSS	EPHA8	1	1	0
chr1	22968539	22968814	404383	404395	Intergenic	C1QC	0	0	1
chr1	23036596	23038399	405321	405533	exon,promoter-TSS	EPHB2	1	1	0
chr1	23279715	23279872	408872	408896	Intergenic	LOC729059	0	1	0
chr1	23279886	23280096	408896	408925	Intergenic	LOC729059	0	1	0
chr1	23280102	23280329	408925	408958	Intergenic	LOC729059	0	1	0
chr1	23345495	23347011	409754	409882	exon,promoter-TSS	KDM1A	1	1	1
chr1	23494059	23495528	411294	411431	intron	LUZP1	1	0	0
chr1	23503954	23504540	411530	411583	Intergenic	LUZP1	0	1	1
chr1	23511192	23511348	411689	411695	Intergenic	HTR1D	0	0	1
chr1	23543248	23544237	412124	412241	Intergenic	HTR1D	0	1	1
chr1	23668310	23669495	413775	413788	intron	HNRNPR	0	0	0
chr1	23669653	23671668	413788	413944	intron	HNRNPR	1	1	1
chr1	23694411	23696308	414298	414425	promoter-TSS	ZNF436	1	1	1
chr1	23730434	23730782	414912	414925	intron	TCEA3	0	0	1
chr1	23748878	23749154	415152	415163	intron	TCEA3	0	0	0
chr1	23750356	23750609	415183	415207	intron	TCEA3	1	1	0
chr1	23750636	23751596	415207	415297	intron,promoter-TSS	TCEA3	1	1	0
chr1	23751610	23751786	415297	415307	promoter-TSS	TCEA3	1	1	0
chr1	23809894	23811355	416086	416218	exon	ASAP3	1	1	1
chr1	23854832	23855150	416890	416898	intron	E2F2	0	0	0
chr1	23857012	23858089	416910	417018	exon	E2F2	1	1	1
chr1	23866315	23866686	417133	417146	Intergenic	E2F2	0	0	1
chr1	23880945	23881863	417409	417494	Intergenic	ID3	0	1	1
chr1	23884843	23885237	417533	417561	intron	ID3	0	1	0
chr1	23885342	23886410	417561	417631	exon	ID3	1	1	0
chr1	23888903	23889099	417654	417671	Intergenic	ID3	0	0	0
chr1	23894504	23895064	417771	417837	Intergenic	ID3	0	1	0
chr1	23945942	23946444	418492	418543	Intergenic	MDS2	0	1	0
chr1	23961505	23961788	418768	418775	intron	MDS2	0	0	1
chr1	23963929	23964276	418819	418835	intron	MDS2	0	0	1
chr1	24018001	24018997	419661	419715	intron	RPL11	1	1	1
chr1	24069431	24069525	420445	420451	promoter-TSS	TCEB3	1	0	0
chr1	24069537	24071068	420451	420607	intron	TCEB3	1	1	0
chr1	24071099	24071424	420609	420617	intron	TCEB3	0	0	0
chr1	24098747	24098942	420988	420996	exon	LOC100506963	0	0	1
chr1	24104336	24105595	421072	421176	promoter-TSS	PITHD1	1	1	0
chr1	24117315	24118565	421350	421412	intron	LYPLA2	1	1	0
chr1	24126076	24126372	421561	421570	promoter-TSS	GALE	1	0	0
chr1	24126380	24127918	421570	421694	promoter-TSS	GALE	1	1	0
chr1	24151477	24152207	422019	422063	intron	HMGCL	1	0	0
chr1	24164881	24165259	422237	422259	Intergenic	HMGCL	0	0	0
chr1	24194209	24195111	422708	422799	exon	FUCA1	1	1	1
chr1	24229334	24229683	423327	423377	intron	CNR2	0	1	0
chr1	24281692	24281737	424213	424217	Intergenic	PNRC2	0	0	0
chr1	24285538	24287495	424279	424406	promoter-TSS	PNRC2	1	1	1
chr1	24305498	24307154	424549	424652	intron	SRSF10	1	1	1
chr1	24397460	24397655	426004	426013	intron	MYOM3	0	0	1
chr1	24439003	24439288	426755	426762	promoter-TSS	MYOM3	1	0	1
chr1	24476800	24476828	427289	427294	Intergenic	IL22RA1	0	0	0
chr1	24477041	24477479	427298	427318	Intergenic	IL22RA1	0	0	1
chr1	24513504	24514308	427801	427878	promoter-TSS	IFNLR1	1	1	0
chr1	24525787	24526122	428069	428077	promoter-TSS	LOC284632	1	0	1
chr1	24645397	24646192	429541	429562	promoter-TSS	GRHL3	1	0	0
chr1	24648278	24648351	429587	429594	intron	GRHL3	0	1	0
chr1	24648370	24648643	429594	429625	intron	GRHL3	0	1	0
chr1	24648678	24648957	429625	429652	promoter-TSS	GRHL3	0	1	0
chr1	24648976	24649105	429652	429665	promoter-TSS	GRHL3	0	1	0
chr1	24649110	24649258	429665	429674	promoter-TSS	GRHL3	0	0	0
chr1	24717825	24718043	430621	430630	intron	STPG1	0	0	1
chr1	24739736	24740398	430791	430837	intron	STPG1	0	1	0
chr1	24741850	24742922	430895	430947	promoter-TSS	STPG1	1	1	1
chr1	24742956	24743152	430947	430957	intron	NIPAL3	1	1	0
chr1	24828625	24829956	431999	432131	promoter-TSS	RCAN3	1	1	0
chr1	24829987	24830236	432131	432141	intron	RCAN3	0	0	0
chr1	24882199	24882912	432849	432908	intron,promoter-TSS	NCMAP	1	0	0
chr1	24968352	24968626	434134	434151	Intergenic	SRRM1	1	0	0
chr1	24968682	24970894	434151	434329	intron,promoter-TSS	SRRM1	1	1	1
chr1	25071173	25072699	435882	436037	exon	CLIC4	1	1	1
chr1	25072747	25073007	436037	436044	intron	CLIC4	1	0	0
chr1	25073117	25073266	436044	436051	intron	CLIC4	0	0	0
chr1	25174407	25175282	437346	437429	Intergenic	RUNX3	0	1	1
chr1	25175286	25175497	437429	437439	Intergenic	RUNX3	0	1	0
chr1	25197268	25197280	437801	437805	Intergenic	RUNX3	0	0	0
chr1	25254598	25255192	438754	438770	intron	RUNX3	0	0	0
chr1	25255226	25255933	438770	438824	intron	RUNX3	0	1	0
chr1	25255948	25257297	438824	439004	exon	RUNX3	0	1	1
chr1	25258739	25259055	439117	439152	intron	RUNX3	0	1	1
chr1	25428096	25428288	441644	441651	Intergenic	SYF2	0	0	1
chr1	25558507	25559744	443436	443501	promoter-TSS	SYF2	1	1	0
chr1	25566206	25566754	443611	443651	Intergenic	SYF2	0	1	1
chr1	25572636	25574639	443728	443901	intron	C1orf63	1	1	1
chr1	25592964	25594728	444167	444271	Intergenic	RHD	0	1	0
chr1	25598939	25599144	444327	444335	promoter-TSS	RHD	1	0	0
chr1	25611647	25611783	444514	444521	intron	RHD	0	0	0
chr1	25646942	25647076	444956	444963	intron	RHD	0	0	0
chr1	25663114	25666077	445182	445352	promoter-TSS	TMEM50A	1	1	1
chr1	25756378	25758377	446494	446692	promoter-TSS	TMEM57	1	1	0
chr1	25869900	25870829	447966	448074	intron	LDLRAP1	1	1	0
chr1	25870836	25871030	448074	448086	intron	LDLRAP1	1	1	0
chr1	25875954	25876233	448139	448148	intron	LDLRAP1	0	0	0
chr1	25935134	25935351	449173	449181	Intergenic	MAN1C1	0	0	1
chr1	25942436	25942569	449238	449247	Intergenic	MAN1C1	0	0	0
chr1	25942594	25944330	449247	449478	promoter-TSS	MAN1C1	1	1	1
chr1	25944340	25944697	449478	449511	exon,promoter-TSS	MAN1C1	1	1	0
chr1	26097867	26097919	451564	451569	intron	MAN1C1	0	1	0
chr1	26097973	26098104	451570	451581	intron	MAN1C1	0	1	0
chr1	26123439	26123750	451991	452009	Intergenic	SEPN1	0	0	1
chr1	26126385	26127186	452048	452141	promoter-TSS	SEPN1	1	0	0
chr1	26137438	26137672	452334	452345	intron	SEPN1	0	0	1
chr1	26146123	26147460	452492	452620	promoter-TSS	MTFR1L	1	1	0
chr1	26185596	26186348	453032	453103	promoter-TSS	AUNIP	1	1	0
chr1	26187578	26187623	453130	453135	TTS	PAQR7	0	0	0
chr1	26201570	26202516	453346	453439	Intergenic	PAQR7	0	1	1
chr1	26221884	26222108	453738	453745	intron	STMN1	0	0	1
chr1	26231540	26233228	453842	453983	TTS	MIR3917	1	1	1
chr1	26249052	26249787	454232	454293	Intergenic	MIR3917	0	1	0
chr1	26249805	26250269	454293	454307	Intergenic	MIR3917	0	0	0
chr1	26324188	26325178	455218	455268	intron	PAFAH2	1	1	1
chr1	26361594	26362812	455785	455876	exon	EXTL1	0	1	1
chr1	26372102	26372975	456026	456124	promoter-TSS	SLC30A2	1	1	0
chr1	26436860	26437162	456985	456991	promoter-TSS	PDIK1L	1	0	0
chr1	26437214	26439132	456991	457183	promoter-TSS	PDIK1L	1	1	1
chr1	26471680	26471849	457590	457598	Intergenic	FAM110D	0	0	1
chr1	26487950	26488111	457837	457852	exon	FAM110D	0	1	0
chr1	26488129	26488872	457852	457940	exon	FAM110D	0	1	1
chr1	26490523	26490596	458010	458017	Intergenic	FAM110D	0	1	0
chr1	26490687	26491103	458021	458075	Intergenic	FAM110D	0	1	1
chr1	26496180	26496824	458150	458224	exon	ZNF593	1	1	1
chr1	26545542	26545719	459015	459022	Intergenic	CEP85	0	0	0
chr1	26551706	26552329	459142	459180	Intergenic	CEP85	0	1	0
chr1	26560303	26561475	459296	459395	intron	CEP85	1	1	1
chr1	26561517	26561714	459395	459403	intron	CEP85	1	0	1
chr1	26606222	26607054	459958	460033	exon	SH3BGRL3	1	1	1
chr1	26611241	26611493	460113	460125	intron	UBXN11	0	0	0
chr1	26632539	26633535	460476	460526	intron	UBXN11	0	1	0
chr1	26647932	26648328	460761	460772	TTS	AIM1L	0	0	1
chr1	26662486	26663392	460993	461068	intron	AIM1L	0	1	0
chr1	26686556	26687123	461457	461506	Intergenic	AIM1L	0	1	0
chr1	26687174	26687270	461506	461516	Intergenic,TTS	AIM1L,ZNF683	0	1	0
chr1	26690442	26690579	461576	461589	intron	ZNF683	0	0	1
chr1	26735079	26735551	462197	462212	Intergenic	LIN28A	0	0	0
chr1	26735884	26737273	462223	462253	intron,promoter-TSS	LIN28A	1	1	0
chr1	26737299	26737701	462253	462282	intron	LIN28A	1	1	0
chr1	26737711	26738044	462282	462316	exon	LIN28A	1	1	0
chr1	26758348	26759225	462595	462649	promoter-TSS	DHDDS	1	1	0
chr1	26797816	26798178	463113	463129	promoter-TSS	HMGN2	1	0	0
chr1	26798222	26799880	463129	463302	exon	HMGN2	1	1	0
chr1	26826639	26827302	463679	463745	Intergenic	HMGN2	0	1	1
chr1	26827314	26828232	463746	463810	Intergenic	RPS6KA1	0	1	0
chr1	26855926	26856802	464276	464380	exon	RPS6KA1	1	1	0
chr1	26872295	26872539	464598	464612	promoter-TSS	RPS6KA1	0	0	0
chr1	26946384	26948272	465678	465823	Intergenic	MIR1976	0	1	1
chr1	26948358	26948482	465823	465831	Intergenic	MIR1976	0	0	0
chr1	27018729	27020182	466906	466972	Intergenic	ARID1A	0	0	1
chr1	27021676	27024896	466983	467282	exon,promoter-TSS	ARID1A	1	1	0
chr1	27049744	27049963	467544	467550	intron	ARID1A	0	0	0
chr1	27050017	27050492	467550	467563	intron	ARID1A	0	0	1
chr1	27113738	27115927	468302	468408	exon,promoter-TSS	PIGV	1	1	1
chr1	27152775	27153855	469170	469292	exon	ZDHHC18	1	1	1
chr1	27190973	27192101	469852	469939	TTS	SFN	0	1	0
chr1	27192180	27192361	469939	469953	Intergenic,TTS	SFN	0	0	0
chr1	27192416	27192495	469954	469960	Intergenic	SFN	0	0	0
chr1	27216224	27217160	470363	470455	TTS	GPATCH3	1	1	0
chr1	27226449	27227274	470596	470647	promoter-TSS	GPATCH3	1	1	0
chr1	27247926	27248874	470947	471033	exon	NUDC	1	1	0
chr1	27285988	27286166	471658	471668	intron	C1orf172	1	1	0
chr1	27286198	27287065	471668	471753	intron	C1orf172	1	1	1
chr1	27319420	27319674	472240	472258	exon,promoter-TSS	TRNP1	1	0	0
chr1	27319743	27321198	472258	472414	exon	TRNP1	1	1	0
chr1	27324030	27324472	472455	472466	intron	TRNP1	0	0	1
chr1	27324596	27324680	472468	472475	intron	TRNP1	0	0	0
chr1	27339174	27339911	472749	472796	promoter-TSS	FAM46B	1	1	0
chr1	27371160	27371398	473382	473390	Intergenic	FAM46B	0	0	1
chr1	27372442	27372680	473407	473416	Intergenic	FAM46B	0	0	1
chr1	27429265	27429440	474476	474484	intron	SLC9A1	0	0	1
chr1	27481275	27482044	475196	475250	promoter-TSS	SLC9A1	1	1	1
chr1	27560706	27562473	476485	476607	intron	WDTC1	1	1	0
chr1	27623332	27623456	477400	477406	intron	WDTC1	0	0	1
chr1	27648255	27649584	477712	477789	intron	TMEM222	1	1	0
chr1	27668325	27668817	478124	478143	promoter-TSS	SYTL1	1	0	0
chr1	27669729	27670330	478171	478184	intron	SYTL1	0	0	0
chr1	27683351	27683558	478602	478617	exon	MAP3K6	0	1	0
chr1	27683912	27683984	478632	478638	exon	MAP3K6	0	0	0
chr1	27684060	27684285	478642	478656	intron	MAP3K6	0	0	1
chr1	27686955	27687211	478718	478742	intron	MAP3K6	0	1	0
chr1	27687227	27687339	478742	478757	exon	MAP3K6	0	1	0
chr1	27691978	27693389	478888	479007	intron	MAP3K6	1	1	1
chr1	27693398	27693688	479007	479021	promoter-TSS	MAP3K6	1	0	0
chr1	27695731	27695774	479057	479061	exon	FCN3	0	0	0
chr1	27717973	27718278	479431	479439	Intergenic	GPR3	1	0	1
chr1	27718785	27719407	479451	479522	promoter-TSS	GPR3	1	1	1
chr1	27721889	27722247	479576	479586	exon	GPR3	0	0	1
chr1	27755288	27755396	480037	480046	exon	WASF2	0	0	0
chr1	27815697	27817170	480850	480933	intron	WASF2	1	1	0
chr1	27854408	27855015	481631	481687	Intergenic	WASF2	0	1	0
chr1	27855041	27855172	481687	481697	Intergenic	WASF2	0	0	0
chr1	27894928	27895467	482563	482621	intron	AHDC1	0	1	1
chr1	27901990	27902740	482740	482830	intron	AHDC1	0	1	1
chr1	27928885	27931098	483179	483352	exon	AHDC1	1	1	1
chr1	27931388	27931412	483364	483368	Intergenic	AHDC1	0	0	0
chr1	27960586	27961083	483808	483868	intron	FGR	1	1	0
chr1	27961560	27961740	483882	483900	promoter-TSS	FGR	1	1	0
chr1	27986288	27986808	484274	484343	Intergenic	IFI6	0	1	0
chr1	27995745	27996107	484522	484548	intron	IFI6	0	0	1
chr1	27998666	27998989	484576	484586	promoter-TSS	IFI6	1	0	1
chr1	28052045	28053243	485172	485285	exon	FAM76A	1	1	1
chr1	28099332	28100479	485818	485882	exon	STX12	1	1	0
chr1	28156880	28157888	486525	486597	promoter-TSS	PPP1R8	1	1	0
chr1	28193591	28193852	487295	487302	Intergenic	THEMIS2	0	0	0
chr1	28198825	28199526	487397	487463	exon	THEMIS2	1	1	0
chr1	28199558	28199764	487463	487473	intron	THEMIS2	1	0	1
chr1	28240465	28241426	488143	488217	exon,intron	RPA2	1	1	0
chr1	28241448	28241535	488217	488226	promoter-TSS	RPA2	1	1	0
chr1	28261307	28262081	488510	488528	exon	SMPDL3B	1	0	0
chr1	28285949	28286923	488879	488969	promoter-TSS	XKR8	1	1	1
chr1	28414367	28415626	490194	490254	intron	EYA3	1	1	1
chr1	28558972	28559671	492324	492367	intron	DNAJC8	1	1	0
chr1	28562181	28563350	492445	492523	exon	ATPIF1	1	1	0
chr1	28573040	28573534	492659	492680	Intergenic	ATPIF1	0	0	0
chr1	28573555	28574090	492680	492714	Intergenic	ATPIF1	0	1	0
chr1	28575067	28575480	492728	492737	Intergenic	SESN2	0	0	1
chr1	28585702	28587062	492911	493040	exon	SESN2	1	1	0
chr1	28587099	28587271	493040	493054	exon,intron	SESN2	0	1	0
chr1	28655348	28655987	494133	494175	exon	MED18	1	1	0
chr1	28656017	28656190	494175	494187	intron	MED18	1	0	0
chr1	28696042	28697169	494909	494989	intron	PHACTR4	1	1	1
chr1	28831745	28831987	496727	496736	promoter-TSS	RCC1	1	0	0
chr1	28831992	28833200	496736	496801	intron,promoter-TSS	RCC1	1	0	0
chr1	28833282	28834003	496801	496831	intron	SNHG3	1	0	0
chr1	28844357	28845512	497002	497114	intron	RCC1	0	1	1
chr1	28879039	28880318	497837	497923	intron	TRNAU1AP	1	1	0
chr1	28907315	28907805	498428	498445	promoter-TSS	SNORA16A	1	0	1
chr1	28907833	28908959	498445	498537	promoter-TSS	SNORA16A	1	1	1
chr1	28909005	28909633	498537	498565	promoter-TSS	SNHG12	1	0	0
chr1	28918676	28919332	498743	498816	promoter-TSS	RAB42	1	1	0
chr1	28968760	28970391	499629	499709	promoter-TSS	TAF12	1	1	1
chr1	28970419	28970550	499709	499721	promoter-TSS	TAF12	1	0	0
chr1	28974614	28975629	499808	499847	promoter-TSS	RNU11	1	0	1
chr1	28975648	28975795	499847	499858	TTS	RNU11	1	0	1
chr1	28995064	28996177	500239	500354	intron	GMEB1	1	0	1
chr1	29062924	29064610	501593	501742	intron	YTHDF2	1	1	1
chr1	29101688	29101991	502260	502283	Intergenic	OPRD1	0	1	0
chr1	29102007	29102154	502283	502292	Intergenic	OPRD1	0	1	0
chr1	29111481	29112137	502480	502501	Intergenic	OPRD1	0	0	1
chr1	29138502	29139182	502866	502970	exon	OPRD1	1	1	0
chr1	29203776	29204046	504069	504078	Intergenic	EPB41	0	0	1
chr1	29210262	29210416	504190	504196	Intergenic	EPB41	0	0	0
chr1	29213334	29214430	504239	504325	intron	EPB41	1	1	0
chr1	29240705	29241695	504677	504788	intron	EPB41	0	1	0
chr1	29241725	29241922	504788	504801	intron	EPB41	0	1	0
chr1	29447852	29447923	507138	507149	exon	TMEM200B	0	1	1
chr1	29447959	29448083	507150	507170	exon	TMEM200B	0	1	1
chr1	29448087	29448365	507170	507214	exon,intron	TMEM200B	0	1	0
chr1	29448394	29448924	507214	507275	intron	TMEM200B	0	1	0
chr1	29448947	29449317	507275	507313	promoter-TSS	TMEM200B	0	1	0
chr1	29449331	29449514	507313	507333	promoter-TSS	TMEM200B	1	1	0
chr1	29449634	29449815	507343	507356	promoter-TSS	TMEM200B	1	1	0
chr1	29449832	29450237	507356	507390	intron,promoter-TSS	TMEM200B	1	1	0
chr1	29450248	29451601	507390	507524	promoter-TSS	TMEM200B	1	1	0
chr1	29483447	29483585	508229	508235	intron	SRSF4	0	0	0
chr1	29507084	29508889	508526	508665	intron	SRSF4	1	1	1
chr1	29529454	29529639	508998	509004	intron	MECR	0	0	1
chr1	29557059	29557675	509378	509428	promoter-TSS	MECR	1	1	1
chr1	29562746	29564646	509490	509714	intron	PTPRU	1	1	1
chr1	29564656	29565057	509714	509762	intron	PTPRU	0	1	0
chr1	29585902	29586282	510028	510056	intron	PTPRU	0	1	0
chr1	29586283	29586758	510056	510109	exon	PTPRU	0	1	0
chr1	29804658	29804973	512585	512602	Intergenic	PTPRU	0	1	0
chr1	29804977	29805239	512602	512621	Intergenic	PTPRU	0	1	0
chr1	30179783	30180480	514924	514953	Intergenic	PTPRU	0	0	1
chr1	30265829	30266207	515726	515735	Intergenic	PTPRU	0	0	1
chr1	30558841	30559148	518562	518586	Intergenic	MATN1-AS1	0	0	1
chr1	30584338	30584508	518952	518964	Intergenic	MATN1-AS1	0	0	1
chr1	30815363	30815456	521244	521252	Intergenic	MATN1-AS1	0	0	0
chr1	30815494	30815769	521252	521272	Intergenic	MATN1-AS1	0	0	0
chr1	31157902	31158453	524576	524622	Intergenic	MATN1-AS1	0	1	0
chr1	31190863	31192412	525066	525194	promoter-TSS	MATN1-AS1	1	1	1
chr1	31230028	31230249	525788	525798	intron	LAPTM5	1	0	0
chr1	31230303	31230602	525798	525812	intron	LAPTM5	1	0	0
chr1	31242077	31242174	525979	525985	Intergenic	LAPTM5	0	0	0
chr1	31252564	31252759	526176	526183	Intergenic	LAPTM5	0	0	1
chr1	31255195	31255519	526215	526230	Intergenic	LAPTM5	0	0	1
chr1	31274620	31274912	526543	526561	Intergenic	LAPTM5	0	0	1
chr1	31289161	31289425	526798	526808	Intergenic	LAPTM5	0	0	0
chr1	31296853	31297599	526898	526943	Intergenic	LAPTM5	0	0	0
chr1	31320380	31320599	527233	527244	Intergenic	SDC3	0	0	0
chr1	31327091	31327199	527333	527338	Intergenic	SDC3	0	0	0
chr1	31380685	31380937	528080	528101	intron	SDC3	1	1	0
chr1	31380974	31381966	528101	528248	promoter-TSS	SDC3	1	1	0
chr1	31536600	31538946	529964	530064	intron	PUM1	1	1	0
chr1	31627645	31628652	531462	531555	Intergenic	NKAIN1	0	1	1
chr1	31635577	31635814	531676	531687	Intergenic	NKAIN1	0	0	1
chr1	31654307	31654737	532017	532052	exon	NKAIN1	0	1	1
chr1	31654748	31655101	532052	532073	intron	NKAIN1	0	1	1
chr1	31655119	31655559	532073	532094	intron	NKAIN1	0	0	1
chr1	31711951	31712934	532933	533050	exon	NKAIN1	1	1	0
chr1	31769072	31770605	533686	533766	promoter-TSS	SNRNP40	1	1	1
chr1	31845935	31846111	534399	534411	promoter-TSS	FABP3	1	0	0
chr1	31846127	31846800	534411	534442	promoter-TSS	FABP3	1	0	1
chr1	31867461	31867888	534653	534686	Intergenic	SERINC2	0	0	1
chr1	31885795	31886966	534914	535038	intron	SERINC2	0	1	0
chr1	32014529	32015028	536441	536455	Intergenic	LOC284551	0	0	1
chr1	32041967	32042540	536815	536838	intron	TINAGL1	1	0	0
chr1	32062499	32062680	537217	537222	Intergenic	TINAGL1	0	0	0
chr1	32083171	32084001	537427	537503	intron	HCRTR1	1	1	1
chr1	32109798	32111169	537849	537933	promoter-TSS	PEF1	1	1	0
chr1	32135424	32135623	538248	538259	intron	COL16A1	0	0	0
chr1	32135799	32136124	538259	538274	intron	COL16A1	0	0	1
chr1	32169538	32170181	538860	538894	promoter-TSS	COL16A1	1	1	0
chr1	32170800	32171093	538908	538921	Intergenic,promoter-TSS	COL16A1	0	0	1
chr1	32180114	32180509	539043	539075	Intergenic	COL16A1	0	1	1
chr1	32180666	32181444	539080	539124	Intergenic	COL16A1	0	0	1
chr1	32226119	32226863	539943	540005	intron	BAI2	0	1	0
chr1	32228277	32230252	540020	540227	intron,promoter-TSS	BAI2	1	1	1
chr1	32237537	32237614	540316	540323	Intergenic	BAI2	0	0	0
chr1	32237616	32237696	540323	540340	Intergenic	BAI2	0	0	0
chr1	32237737	32238038	540340	540371	Intergenic	BAI2	0	1	0
chr1	32238039	32238526	540371	540413	Intergenic	BAI2	0	1	0
chr1	32238544	32238661	540413	540425	Intergenic	BAI2	0	1	0
chr1	32253906	32255159	540633	540708	Intergenic	BAI2	0	1	1
chr1	32402503	32404438	542621	542781	exon,intron,promoter-TSS	PTP4A2	1	1	1
chr1	32409836	32409899	542884	542889	Intergenic	PTP4A2	0	0	0
chr1	32410037	32410221	542892	542903	Intergenic	PTP4A2	0	1	0
chr1	32410250	32410576	542903	542931	Intergenic	PTP4A2	0	1	0
chr1	32410585	32410648	542931	542939	Intergenic	PTP4A2	0	1	0
chr1	32478846	32480926	543905	544077	exon	KHDRBS1	1	1	0
chr1	32537953	32539147	544864	544954	promoter-TSS	TMEM39B	1	1	1
chr1	32573232	32574502	545522	545586	intron	KPNA6	1	1	0
chr1	32586530	32586581	545767	545771	intron	KPNA6	0	0	0
chr1	32599367	32599470	545925	545931	intron	KPNA6	0	0	0
chr1	32607287	32607483	546013	546020	intron	KPNA6	0	0	0
chr1	32645060	32646207	546437	546539	intron	TXLNA	1	1	0
chr1	32665870	32666956	546802	546852	intron	CCDC28B	1	1	1
chr1	32667003	32667247	546852	546860	intron	CCDC28B	1	0	0
chr1	32671052	32671783	546929	546992	TTS	CCDC28B	1	1	0
chr1	32687631	32688514	547208	547262	promoter-TSS	TMEM234	1	1	0
chr1	32705857	32707167	547553	547661	intron	MTMR9LP	1	1	1
chr1	32707181	32707390	547661	547669	promoter-TSS	MTMR9LP	1	0	0
chr1	32713899	32714139	547783	547801	exon	FAM167B	0	1	1
chr1	32741096	32741208	548249	548262	intron	LCK	0	1	0
chr1	32757367	32758404	548530	548609	intron	HDAC1	1	1	0
chr1	32774398	32774420	548841	548845	intron	HDAC1	0	0	0
chr1	32800686	32802092	549229	549392	intron	MARCKSL1	1	1	1
chr1	32802113	32802229	549392	549403	promoter-TSS	MARCKSL1	1	1	0
chr1	32816745	32817692	549657	549744	Intergenic	FAM229A	0	1	1
chr1	32827400	32828017	549911	549985	promoter-TSS	TSSK3	1	1	1
chr1	32859513	32860945	550402	550477	promoter-TSS	BSDC1	1	1	0
chr1	32892248	32892835	550808	550843	Intergenic	BSDC1	0	1	0
chr1	32930078	32931161	551313	551390	promoter-TSS	ZBTB8B	1	1	0
chr1	32965863	32966688	551871	551972	Intergenic	ZBTB8B	0	1	1
chr1	32986209	32986367	552255	552267	Intergenic	ZBTB8A	0	0	1
chr1	33004672	33005779	552532	552654	intron	ZBTB8A	1	1	0
chr1	33005808	33005917	552654	552661	intron	ZBTB8A	0	0	0
chr1	33077575	33077706	553685	553696	Intergenic	ZBTB8OS	0	0	1
chr1	33077817	33078090	553696	553719	Intergenic	ZBTB8OS	0	0	1
chr1	33078098	33078277	553719	553727	Intergenic	ZBTB8OS	0	0	0
chr1	33115629	33117469	554276	554409	promoter-TSS	RBBP4	1	1	0
chr1	33117475	33117683	554409	554417	promoter-TSS	RBBP4	1	0	0
chr1	33167982	33169069	555215	555306	promoter-TSS	SYNC	1	1	0
chr1	33177824	33178140	555437	555468	Intergenic	SYNC	0	0	1
chr1	33206958	33207874	556023	556140	promoter-TSS	KIAA1522	1	1	1
chr1	33207915	33208143	556140	556151	intron	KIAA1522	1	0	0
chr1	33219269	33219946	556315	556382	intron	KIAA1522	0	1	0
chr1	33219957	33220226	556382	556399	intron	KIAA1522	0	1	0
chr1	33227221	33227467	556520	556526	intron	KIAA1522	0	0	0
chr1	33282284	33284105	557453	557571	promoter-TSS	S100PBP	1	1	1
chr1	33336147	33336834	558170	558265	promoter-TSS	FNDC5	0	0	0
chr1	33351761	33352543	558530	558604	promoter-TSS	HPCA	1	1	1
chr1	33358627	33359269	558703	558769	intron	HPCA	0	1	1
chr1	33366412	33367322	558890	558987	promoter-TSS	TMEM54	1	1	0
chr1	33390566	33390792	559351	559369	Intergenic	TMEM54	0	0	0
chr1	33391129	33391350	559378	559389	Intergenic	TMEM54	0	0	1
chr1	33429267	33430708	559870	560036	exon	RNF19B	1	1	0
chr1	33438462	33438979	560119	560174	Intergenic	RNF19B	0	1	0
chr1	33501853	33502811	560998	561057	intron	AK2	1	1	0
chr1	33546437	33547438	561719	561789	intron	ADC	1	1	0
chr1	33560654	33560832	561960	561966	intron	ADC	0	0	1
chr1	33592571	33593247	562285	562326	Intergenic	ADC	0	1	1
chr1	33593268	33593356	562326	562331	Intergenic	ADC	0	0	0
chr1	33627104	33627203	562782	562792	intron	TRIM62	0	0	0
chr1	33646347	33647974	563028	563172	exon	TRIM62	1	1	0
chr1	33721223	33721568	563788	563809	intron	ZNF362	1	1	0
chr1	33721572	33723172	563809	563998	intron	ZNF362	1	1	0
chr1	33772217	33772398	564671	564692	Intergenic	MIR3605	0	1	0
chr1	33772410	33772548	564692	564711	Intergenic	MIR3605	0	1	0
chr1	33772549	33772664	564711	564729	Intergenic	MIR3605	0	1	0
chr1	33814288	33816295	565381	565578	exon	PHC2	0	1	0
chr1	33895945	33897013	566379	566508	Intergenic	ZSCAN20	0	1	1
chr1	33936128	33936414	566860	566869	Intergenic	ZSCAN20	0	0	1
chr1	33937935	33938492	566888	566926	promoter-TSS	ZSCAN20	1	1	0
chr1	34098656	34098983	568546	568559	intron	CSMD2	0	1	1
chr1	34628606	34631276	573253	573459	intron	CSMD2	1	1	1
chr1	34632088	34632710	573493	573522	promoter-TSS	C1orf94	1	0	0
chr1	34642474	34642687	573608	573634	promoter-TSS	C1orf94	0	1	0
chr1	34642713	34643107	573634	573664	exon	C1orf94	0	1	0
chr1	35208363	35208628	578120	578134	Intergenic	GJB5	0	0	1
chr1	35246829	35247499	578612	578675	promoter-TSS	GJB3	1	1	0
chr1	35258348	35258853	578849	578891	promoter-TSS	GJA4	1	1	0
chr1	35309216	35309228	579359	579363	Intergenic	SMIM12	0	0	0
chr1	35311301	35311449	579388	579395	Intergenic	SMIM12	0	0	0
chr1	35324488	35325630	579565	579626	exon,promoter-TSS	SMIM12	1	1	1
chr1	35331587	35332321	579722	579801	intron	DLGAP3	0	1	1
chr1	35351185	35351760	580068	580129	intron	DLGAP3	0	1	0
chr1	35390552	35390975	580548	580562	Intergenic	DLGAP3	0	0	0
chr1	35394602	35395566	580617	580730	Intergenic	DLGAP3	0	1	0
chr1	35395590	35396245	580730	580781	Intergenic	DLGAP3	0	1	0
chr1	35450246	35451223	581428	581492	intron	ZMYM6NB	1	1	1
chr1	35496605	35497696	581915	581976	intron	ZMYM6	1	1	0
chr1	35544630	35545542	582415	582468	intron	ZMYM1	1	1	0
chr1	35586435	35586709	583041	583062	Intergenic	ZMYM1	0	1	0
chr1	35656875	35659183	583948	584118	exon	SFPQ	1	1	1
chr1	35734125	35735316	585081	585165	intron	ZMYM4	1	1	1
chr1	36022382	36024105	587788	587910	promoter-TSS	NCDN	1	1	0
chr1	36038749	36039239	588155	588206	promoter-TSS	TFAP2E	1	1	0
chr1	36042519	36042651	588367	588384	intron	TFAP2E	0	1	0
chr1	36042776	36042936	588393	588407	intron	TFAP2E	0	1	0
chr1	36042944	36043246	588407	588432	intron	TFAP2E	0	1	0
chr1	36043252	36043476	588432	588454	intron	TFAP2E	0	1	0
chr1	36043885	36043954	588461	588466	intron	TFAP2E	0	0	0
chr1	36106529	36108003	589157	589233	promoter-TSS	PSMB2	1	1	0
chr1	36173257	36174229	589976	590057	Intergenic	C1orf216	0	1	0
chr1	36181282	36181416	590135	590143	exon	C1orf216	0	0	1
chr1	36184003	36184979	590178	590260	exon	C1orf216	1	1	0
chr1	36234688	36235944	590796	590889	intron	CLSPN	1	1	1
chr1	36273317	36274461	591439	591588	promoter-TSS	AGO4	1	1	0
chr1	36348627	36349731	592420	592509	intron	AGO1	1	1	1
chr1	36359963	36359985	592608	592612	intron	AGO1	0	0	0
chr1	36395848	36397623	592971	593125	promoter-TSS	AGO3	1	1	0
chr1	36549555	36550076	594611	594659	intron	TEKT2	1	1	0
chr1	36554277	36555203	594777	594871	TTS,intron	ADPRHL2,TEKT2	1	1	1
chr1	36555221	36555426	594872	594884	intron	ADPRHL2	1	0	0
chr1	36590559	36591147	595532	595612	Intergenic	TRAPPC3	0	1	0
chr1	36614379	36614548	595946	595952	intron	TRAPPC3	0	0	0
chr1	36614570	36615462	595952	596025	promoter-TSS	TRAPPC3	0	1	1
chr1	36620870	36622716	596094	596254	promoter-TSS	TRAPPC3	1	1	0
chr1	36626481	36626905	596305	596317	intron	MAP7D1	0	0	1
chr1	36653765	36653937	596893	596900	Intergenic	MAP7D1	0	0	1
chr1	36689185	36690684	597519	597606	promoter-TSS	THRAP3	1	1	1
chr1	36772014	36772999	598787	598881	promoter-TSS	SH3D21	1	1	1
chr1	36786249	36786350	599123	599133	exon	SH3D21	0	0	0
chr1	36786506	36786599	599137	599148	TTS,exon	EVA1B,SH3D21	0	1	0
chr1	36786749	36786981	599156	599177	TTS	EVA1B,SH3D21	0	1	0
chr1	36786994	36787146	599177	599193	TTS	SH3D21	0	1	0
chr1	36788625	36789589	599301	599394	exon,intron	EVA1B	1	1	0
chr1	36850358	36852191	600427	600544	intron	STK40	1	1	1
chr1	36862895	36863739	600698	600762	intron	LSM10	1	1	0
chr1	36886443	36886626	601114	601122	intron	OSCP1	0	0	1
chr1	36915900	36916580	601510	601558	promoter-TSS	OSCP1	1	1	0
chr1	36929327	36930363	601716	601789	exon	MRPS15	1	1	0
chr1	36947813	36947990	602039	602051	intron	CSF3R	1	0	0
chr1	37019500	37019663	602909	602922	Intergenic	CSF3R	0	0	1
chr1	37056476	37056770	603406	603414	Intergenic	CSF3R	0	0	0
chr1	37169315	37169655	604598	604611	Intergenic	CSF3R	0	0	1
chr1	37237362	37237710	605320	605332	Intergenic	GRIK3	0	0	0
chr1	37498248	37498570	608261	608282	intron	GRIK3	0	1	0
chr1	37498583	37499075	608282	608331	intron	GRIK3	1	1	0
chr1	37499094	37499711	608331	608390	intron,promoter-TSS	GRIK3	1	1	0
chr1	37499717	37500624	608390	608522	promoter-TSS	GRIK3	1	1	0
chr1	37500677	37501019	608522	608538	Intergenic	GRIK3	1	0	0
chr1	37501055	37501370	608538	608549	Intergenic	GRIK3	0	0	0
chr1	37501419	37502276	608549	608571	Intergenic	GRIK3	0	0	1
chr1	37503518	37504097	608598	608618	Intergenic	GRIK3	0	0	1
chr1	37721037	37721275	610457	610469	Intergenic	MIR4255	0	0	0
chr1	37783753	37783991	611098	611118	Intergenic	LOC728431	0	1	0
chr1	37789531	37789727	611188	611196	Intergenic	LOC728431	0	0	1
chr1	37899955	37900218	612295	612304	Intergenic	LOC728431	0	0	1
chr1	37939740	37940642	612822	612926	promoter-TSS	ZC3H12A	1	1	0
chr1	37940649	37940954	612926	612936	promoter-TSS	LOC728431,ZC3H12A	1	1	0
chr1	37945273	37945559	613011	613024	intron	ZC3H12A	0	0	0
chr1	37979466	37980801	613426	613550	intron	MEAF6	1	1	1
chr1	38019221	38019358	614182	614187	intron	SNIP1	1	0	0
chr1	38019398	38020101	614187	614239	exon,promoter-TSS	SNIP1	1	1	0
chr1	38061006	38061877	614784	614839	exon	GNL2	1	1	0
chr1	38099068	38099744	615280	615313	intron	RSPO1	1	1	0
chr1	38099855	38100697	615324	615403	exon,intron	RSPO1	1	1	0
chr1	38155362	38156415	616109	616169	intron	C1orf109	1	1	0
chr1	38157261	38158705	616195	616306	promoter-TSS	CDCA8	1	1	1
chr1	38218191	38218297	617100	617110	exon	EPHA10	0	1	0
chr1	38218326	38219461	617110	617226	exon	EPHA10	0	1	0
chr1	38219476	38220012	617226	617264	exon,intron	EPHA10	0	1	0
chr1	38229950	38230074	617408	617417	intron	EPHA10	1	1	0
chr1	38230076	38230111	617417	617424	intron	EPHA10	1	1	0
chr1	38230139	38230321	617425	617437	intron	EPHA10	1	1	0
chr1	38230388	38231075	617442	617480	promoter-TSS	EPHA10	1	1	0
chr1	38231139	38232040	617480	617516	promoter-TSS	EPHA10	1	0	1
chr1	38259218	38260268	617816	617944	promoter-TSS	MANEAL	1	1	0
chr1	38261226	38261252	617981	617987	promoter-TSS	MANEAL	0	0	0
chr1	38273072	38274653	618144	618290	promoter-TSS	YRDC	1	1	0
chr1	38324703	38326066	618794	618878	promoter-TSS	MTF1	1	1	1
chr1	38396957	38397774	619976	620046	intron	INPP5B	0	1	0
chr1	38397807	38397956	620046	620053	intron	INPP5B	0	0	0
chr1	38412519	38412819	620372	620382	promoter-TSS	INPP5B	1	0	0
chr1	38454795	38454954	620931	620942	intron	SF3A3	1	0	0
chr1	38454961	38456087	620942	621003	intron	SF3A3	1	1	1
chr1	38470578	38471527	621297	621401	exon	FHL3	1	1	0
chr1	38478083	38478976	621497	621548	intron,promoter-TSS	UTP11L	1	1	0
chr1	38495841	38496112	621784	621793	Intergenic	POU3F1	0	0	0
chr1	38510021	38510195	621991	622003	exon	POU3F1	0	1	0
chr1	38510197	38510902	622003	622059	exon	POU3F1	0	1	0
chr1	38510911	38511385	622059	622112	exon	POU3F1	0	1	0
chr1	38511388	38511757	622112	622155	exon	POU3F1	1	1	0
chr1	38511758	38512128	622155	622215	exon	POU3F1	1	1	1
chr1	38512139	38513271	622215	622385	promoter-TSS	POU3F1	1	1	1
chr1	38600112	38600181	623459	623467	Intergenic	MIR3659	0	0	0
chr1	38657121	38657353	623993	624001	Intergenic	LOC339442	0	0	0
chr1	38679326	38679468	624233	624242	intron	LOC339442	1	0	0
chr1	38679793	38679893	624253	624258	intron	LOC339442	1	0	0
chr1	38757784	38757866	625070	625077	Intergenic	LOC339442	0	0	0
chr1	38757913	38758102	625078	625086	Intergenic	LOC339442	0	0	0
chr1	38941882	38942371	626426	626467	Intergenic	LOC339442	0	1	0
chr1	39025235	39025544	627268	627293	Intergenic	RRAGC	0	0	0
chr1	39044023	39044518	627524	627581	Intergenic	RRAGC	0	1	0
chr1	39193952	39194478	628973	628984	Intergenic	RRAGC	0	0	0
chr1	39249262	39249484	629532	629545	Intergenic	RRAGC	0	0	0
chr1	39269693	39270251	629751	629826	Intergenic	RRAGC	0	1	0
chr1	39281695	39281888	629962	629972	Intergenic	RRAGC	0	0	1
chr1	39281895	39282016	629972	629981	Intergenic	RRAGC	0	0	1
chr1	39282017	39282173	629981	629990	Intergenic	RRAGC	0	0	0
chr1	39283895	39284478	630050	630109	Intergenic	RRAGC	0	1	1
chr1	39284499	39284679	630109	630121	Intergenic	RRAGC	0	1	0
chr1	39324587	39326090	630551	630672	exon	RRAGC	1	1	0
chr1	39338292	39339595	630839	630931	TTS	GJA9	1	1	0
chr1	39456295	39458344	632612	632726	intron	AKIRIN1	1	1	0
chr1	39491759	39492690	633221	633277	intron	NDUFS5	1	0	0
chr1	39546688	39547748	634181	634319	intron	MACF1	1	1	0
chr1	39570721	39571958	634679	634827	intron	MACF1	0	1	0
chr1	39680956	39681138	635941	635948	intron	MACF1	0	0	0
chr1	39874019	39875181	637934	638075	promoter-TSS	KIAA0754	1	1	0
chr1	39875193	39875542	638075	638089	exon	KIAA0754	1	1	0
chr1	39956508	39956709	638878	638893	promoter-TSS	BMP8A	1	1	0
chr1	39956713	39957597	638893	639017	promoter-TSS	BMP8A	1	1	1
chr1	39957601	39957856	639017	639061	exon	BMP8A	1	1	0
chr1	39975504	39975605	639364	639369	intron	BMP8A	0	0	0
chr1	39980398	39981035	639493	639560	intron	BMP8A	0	1	0
chr1	39981053	39981441	639560	639596	intron	BMP8A	0	1	0
chr1	39981449	39981655	639596	639609	intron	BMP8A	0	1	0
chr1	40040769	40041059	640494	640504	intron	PABPC4	0	0	0
chr1	40041131	40042765	640504	640678	exon,intron	PABPC4	1	1	1
chr1	40071932	40072213	641168	641181	Intergenic	PABPC4	0	0	1
chr1	40075348	40075496	641287	641296	Intergenic	HEYL	0	0	1
chr1	40105194	40105680	641809	641868	intron,promoter-TSS	HEYL	1	1	1
chr1	40105687	40105765	641868	641873	promoter-TSS	HEYL	1	1	1
chr1	40119207	40119463	642017	642026	Intergenic	HEYL	0	0	1
chr1	40137279	40137971	642254	642313	promoter-TSS	NT5C1A	1	1	0
chr1	40137977	40138087	642313	642321	promoter-TSS	NT5C1A	1	1	1
chr1	40149662	40149771	642490	642502	exon	HPCAL4	0	1	0
chr1	40156857	40157654	642609	642663	promoter-TSS	HPCAL4	1	1	0
chr1	40157740	40158207	642671	642700	promoter-TSS	HPCAL4	1	1	0
chr1	40204382	40205071	643191	643240	intron	PPIE	1	1	0
chr1	40235881	40236087	643663	643675	exon	OXCT2	1	1	0
chr1	40236095	40236421	643675	643702	exon	OXCT2	1	1	0
chr1	40236444	40237158	643702	643779	exon	OXCT2	1	1	0
chr1	40254208	40255172	644186	644310	promoter-TSS	BMP8B	1	1	1
chr1	40265028	40265094	644440	644445	Intergenic	BMP8B	0	0	1
chr1	40265465	40265610	644457	644465	Intergenic	BMP8B	0	0	1
chr1	40282556	40282709	644749	644756	Intergenic	BMP8B	0	0	1
chr1	40348657	40349405	645516	645566	exon	TRIT1	1	1	0
chr1	40366687	40368218	645787	645963	exon	MYCL1	1	1	1
chr1	40420519	40420586	646708	646715	promoter-TSS	MFSD2A	1	1	0
chr1	40420587	40421824	646715	646799	intron	MFSD2A	1	1	0
chr1	40505129	40507194	647886	648014	promoter-TSS	CAP1	1	1	1
chr1	40562452	40563406	648609	648668	exon	PPT1	1	1	1
chr1	40609565	40609964	649172	649178	Intergenic	RLF	0	0	1
chr1	40626780	40628224	649357	649438	intron	RLF	1	1	1
chr1	40722916	40724267	650456	650532	promoter-TSS	ZMPSTE24	1	1	0
chr1	40780956	40781071	651274	651283	intron	COL9A2	0	1	1
chr1	40781108	40781352	651283	651307	intron	COL9A2	0	1	1
chr1	40781389	40781569	651307	651320	intron	COL9A2	0	1	0
chr1	40781587	40781861	651320	651340	intron	COL9A2	0	1	0
chr1	40781877	40782181	651340	651350	intron	COL9A2	1	1	0
chr1	40782202	40783064	651350	651440	intron	COL9A2	1	1	1
chr1	40804420	40804700	651730	651740	Intergenic	COL9A2	0	0	1
chr1	40839216	40840620	652065	652151	promoter-TSS	SMAP2	1	1	0
chr1	40915432	40916269	652949	653018	promoter-TSS	ZFP69B	1	1	1
chr1	40942625	40943600	653255	653333	promoter-TSS	ZFP69	1	1	0
chr1	40974031	40974968	653667	653743	promoter-TSS	EXO5	1	1	0
chr1	40996996	40997795	653992	654031	exon,promoter-TSS	ZNF684	1	1	0
chr1	41130996	41131752	655572	655632	promoter-TSS	RIMS3	1	1	1
chr1	41134530	41134918	655671	655688	Intergenic	RIMS3	0	0	1
chr1	41157111	41158440	655918	656016	promoter-TSS	LOC100130557,NFYC	1	1	1
chr1	41174527	41175478	656192	656206	intron	NFYC	0	0	0
chr1	41249122	41250051	656919	657052	promoter-TSS	KCNQ4	1	1	0
chr1	41267866	41268308	657330	657375	intron	KCNQ4	0	1	0
chr1	41284123	41284640	657641	657691	intron	KCNQ4	0	1	0
chr1	41315745	41315913	658191	658198	Intergenic	CITED4	0	0	1
chr1	41327066	41327234	658376	658398	exon	CITED4	1	1	0
chr1	41327236	41328285	658398	658536	exon	CITED4	1	1	1
chr1	41349666	41349722	658755	658761	Intergenic	CITED4	0	0	0
chr1	41349908	41350162	658778	658816	Intergenic	CITED4	0	1	0
chr1	41418190	41418495	659584	659597	Intergenic	CTPS1	0	0	1
chr1	41444871	41444997	660040	660053	promoter-TSS	CTPS1	1	1	1
chr1	41445002	41446175	660053	660197	intron	CTPS1	1	1	1
chr1	41469520	41469588	660468	660472	intron	CTPS1	0	0	1
chr1	41469719	41469757	660472	660476	intron	CTPS1	0	0	1
chr1	41706802	41706849	662368	662373	intron	SCMH1	1	0	0
chr1	41706944	41708300	662374	662545	intron	SCMH1	1	1	0
chr1	41733909	41734161	662758	662765	Intergenic	SCMH1	0	0	1
chr1	41826614	41828131	663668	663847	Intergenic	SCMH1	0	1	1
chr1	41831865	41832542	663890	663951	Intergenic	EDN2	0	1	0
chr1	41846683	41846928	664105	664120	Intergenic	EDN2	0	0	0
chr1	41847114	41847381	664121	664135	Intergenic	EDN2	0	1	0
chr1	41847406	41847576	664136	664156	Intergenic	EDN2	0	1	0
chr1	41847580	41847879	664156	664203	Intergenic	EDN2	0	1	0
chr1	41847888	41848521	664203	664284	Intergenic	EDN2	0	1	0
chr1	41849105	41849204	664311	664329	Intergenic	EDN2	0	1	0
chr1	41853342	41853716	664375	664385	Intergenic	EDN2	0	0	0
chr1	41948146	41948268	665595	665605	exon	EDN2	0	0	0
chr1	41961787	41962316	665817	665879	Intergenic	EDN2	0	1	0
chr1	41981789	41982288	666245	666283	intron	HIVEP3	0	1	1
chr1	42039944	42040043	666973	666979	intron	HIVEP3	0	0	1
chr1	42127193	42128371	667944	668085	intron	HIVEP3	0	1	0
chr1	42193265	42193297	668790	668797	intron	HIVEP3	0	0	0
chr1	42204766	42204827	668934	668941	intron	HIVEP3	0	0	0
chr1	42204852	42205102	668941	668950	intron	HIVEP3	0	0	0
chr1	42347936	42347964	670219	670223	intron	HIVEP3	0	0	0
chr1	42357334	42357610	670304	670312	intron	HIVEP3	0	0	1
chr1	42383562	42384129	670506	670560	intron	HIVEP3	0	1	0
chr1	42385714	42385944	670594	670602	intron	HIVEP3	0	0	0
chr1	42500708	42502078	671352	671480	intron	HIVEP3	1	1	1
chr1	42799724	42801623	674037	674182	promoter-TSS	FOXJ3	1	1	1
chr1	42845753	42846988	674607	674745	promoter-TSS	RIMKLA	1	1	0
chr1	42921501	42921632	675526	675535	promoter-TSS	PPCS	1	0	0
chr1	42921698	42922722	675535	675622	promoter-TSS	PPCS	1	1	0
chr1	42928547	42929254	675692	675738	Intergenic	PPCS	0	1	0
chr1	42929290	42929472	675738	675754	Intergenic	PPCS	0	1	0
chr1	43123652	43124625	677098	677157	promoter-TSS	PPIH	1	1	1
chr1	43146926	43149246	677386	677594	promoter-TSS	YBX1	1	1	1
chr1	43231483	43233524	678681	678829	promoter-TSS	C1orf50	1	1	1
chr1	43250900	43251332	679038	679071	Intergenic	LOC100129924	0	1	0
chr1	43282382	43283447	679396	679475	exon	ERMAP	1	1	1
chr1	43289831	43289974	679525	679534	intron	ERMAP	0	0	0
chr1	43311647	43311760	679718	679724	promoter-TSS	ZNF691	1	0	0
chr1	43311861	43312826	679724	679779	promoter-TSS	ZNF691	1	1	1
chr1	43389549	43390756	680464	680552	TTS	SLC2A1	0	1	1
chr1	43408979	43409194	680835	680840	intron	SLC2A1	0	0	0
chr1	43423561	43425124	681058	681218	promoter-TSS	SLC2A1-AS1	1	1	0
chr1	43429484	43429603	681284	681289	intron	SLC2A1-AS1	0	0	0
chr1	43524267	43524467	682639	682649	Intergenic	FAM183A	0	0	0
chr1	43533891	43534282	682794	682840	Intergenic	FAM183A	0	1	0
chr1	43535311	43535468	682867	682874	Intergenic	FAM183A	0	0	0
chr1	43613150	43613873	683591	683636	promoter-TSS	FAM183A	1	1	0
chr1	43637484	43638500	683919	683989	promoter-TSS	WDR65	1	1	0
chr1	43692958	43693062	684568	684575	intron	WDR65	0	0	1
chr1	43736126	43736233	685069	685076	intron	TMEM125	1	0	0
chr1	43736290	43736731	685076	685097	intron	TMEM125	1	0	0
chr1	43823944	43825059	686455	686539	promoter-TSS	CDC20	1	1	1
chr1	43832815	43834260	686646	686748	promoter-TSS	ELOVL1	1	1	1
chr1	43834334	43834454	686748	686753	promoter-TSS	ELOVL1	1	0	0
chr1	43854949	43855993	686938	687005	promoter-TSS	MED8	1	1	0
chr1	43856126	43856197	687005	687010	promoter-TSS	MED8	1	0	0
chr1	43918933	43919117	687901	687910	exon	SZT2	1	1	0
chr1	43919127	43920057	687910	687999	promoter-TSS	HYI	1	1	0
chr1	43920149	43920510	688001	688014	promoter-TSS	HYI	1	0	1
chr1	43994845	43995131	688830	688837	Intergenic	PTPRF	0	0	1
chr1	43996363	43997592	688847	689009	intron	PTPRF	1	1	0
chr1	44007872	44007964	689150	689155	intron	PTPRF	0	0	0
chr1	44015691	44016358	689283	689311	intron	PTPRF	0	0	0
chr1	44031249	44031674	689604	689644	intron	PTPRF	0	1	0
chr1	44115060	44115204	691270	691281	promoter-TSS	KDM4A	1	0	0
chr1	44115303	44116795	691281	691354	intron	KDM4A	1	1	0
chr1	44172378	44172692	692025	692038	promoter-TSS	KDM4A-AS1,ST3GAL3	1	1	0
chr1	44172703	44174017	692038	692170	promoter-TSS	KDM4A-AS1	1	1	0
chr1	44398998	44399678	694416	694457	exon	ARTN	1	1	0
chr1	44401809	44402396	694491	694571	exon	ARTN	0	1	0
chr1	44411673	44413132	694694	694790	promoter-TSS	IPO13	1	1	1
chr1	44435387	44436323	695013	695064	exon	DPH2	1	1	1
chr1	44439935	44441441	695121	695250	promoter-TSS	ATP6V0B	1	1	1
chr1	44444677	44445647	695297	695427	promoter-TSS	B4GALT2	1	1	0
chr1	44456778	44457918	695643	695722	promoter-TSS	CCDC24	1	1	0
chr1	44495400	44497085	696407	696570	intron	SLC6A9	1	1	1
chr1	44497090	44497353	696570	696585	intron,promoter-TSS	SLC6A9	1	1	0
chr1	44678941	44679707	698556	698600	exon	DMAP1	1	1	1
chr1	44703849	44703924	698928	698934	intron	ERI3	0	0	1
chr1	44704020	44704148	698938	698947	intron	ERI3	0	0	1
chr1	44820493	44821234	699996	700064	promoter-TSS	ERI3	1	1	0
chr1	44870868	44872692	700535	700676	intron	RNF220	1	1	0
chr1	44872708	44873293	700676	700732	intron	RNF220	0	1	0
chr1	44873296	44873636	700732	700776	intron	RNF220	0	1	0
chr1	44873735	44874047	700780	700804	intron	RNF220	0	1	0
chr1	44874202	44874650	700808	700822	intron	RNF220	0	0	0
chr1	44874662	44874702	700822	700829	intron	RNF220	0	0	0
chr1	44874729	44874823	700829	700837	intron	RNF220	0	0	0
chr1	44883085	44883248	700951	700969	intron	RNF220	0	1	0
chr1	44883276	44883904	700969	701040	intron	RNF220	0	1	0
chr1	44883959	44884272	701041	701062	intron	RNF220	0	1	0
chr1	44889376	44889598	701096	701107	intron	RNF220	0	0	0
chr1	44889625	44889742	701107	701113	intron	RNF220	0	0	0
chr1	44890485	44890559	701117	701122	intron	RNF220	0	0	0
chr1	45060892	45061109	703166	703175	intron	RNF220	0	0	1
chr1	45097299	45098184	703702	703792	intron	RNF220	0	1	0
chr1	45103496	45103901	703864	703878	intron	RNF220	0	0	0
chr1	45103903	45104027	703878	703887	intron	RNF220	0	0	0
chr1	45104089	45104122	703887	703891	intron	RNF220	0	0	0
chr1	45139394	45140496	704442	704508	promoter-TSS	C1orf228	1	1	1
chr1	45173722	45173857	704943	704950	intron	C1orf228	0	0	1
chr1	45180655	45180863	705062	705069	intron	C1orf228	0	0	1
chr1	45196217	45196428	705400	705407	Intergenic	KIF2C	0	0	0
chr1	45196555	45197148	705407	705425	Intergenic	KIF2C	0	0	1
chr1	45205062	45205808	705576	705633	promoter-TSS	KIF2C	1	1	0
chr1	45205859	45206184	705633	705647	intron	KIF2C	1	0	0
chr1	45240750	45241900	706235	706326	promoter-TSS	RPS8	1	1	0
chr1	45249822	45250274	706468	706525	exon	BEST4	0	1	0
chr1	45251772	45251827	706551	706558	exon	BEST4	0	0	0
chr1	45251853	45252284	706558	706597	intron	BEST4	0	1	1
chr1	45265469	45266471	706787	706892	promoter-TSS	PLK3	1	1	1
chr1	45266520	45266687	706892	706908	exon	PLK3	1	1	0
chr1	45273399	45273681	707106	707117	promoter-TSS	TCTEX1D4	1	0	0
chr1	45279367	45279745	707248	707284	exon	BTBD19	0	1	0
chr1	45284921	45286204	707387	707447	TTS,exon	PTCH2	0	0	1
chr1	45292172	45292355	707535	707546	exon	PTCH2	0	0	0
chr1	45308544	45309291	707862	707933	promoter-TSS	PTCH2	1	1	0
chr1	45451434	45451503	709413	709418	intron	EIF2B3	1	0	0
chr1	45451593	45452522	709418	709472	intron	EIF2B3	1	1	0
chr1	45476177	45477141	709894	709977	exon	HECTD3	1	1	1
chr1	45477625	45478655	709979	710014	intron	UROD	1	0	0
chr1	45671303	45672849	711754	711931	exon	ZSWIM5	1	1	0
chr1	45768940	45769991	712721	712809	promoter-TSS	LOC400752	1	1	1
chr1	45792350	45792992	713114	713172	exon,promoter-TSS	HPDL	1	1	1
chr1	45805137	45806285	713386	713472	promoter-TSS	MUTYH	1	1	0
chr1	45955990	45957457	715019	715104	exon	TESK2	1	1	1
chr1	45965233	45966312	715207	715261	promoter-TSS	MMACHC	1	1	1
chr1	45986431	45986903	715554	715569	exon,intron	PRDX1	0	0	0
chr1	45986991	45987927	715569	715646	exon	PRDX1	1	1	1
chr1	46016267	46017473	716105	716152	intron	AKR1A1	1	1	0
chr1	46048959	46050953	716637	716760	intron	NASP	1	1	1
chr1	46052148	46052289	716776	716782	intron	NASP	0	0	1
chr1	46056031	46056146	716850	716856	intron	NASP	0	0	0
chr1	46151004	46153324	717988	718125	intron	GPBP1L1	1	1	1
chr1	46153656	46154574	718126	718151	intron	TMEM69	1	0	0
chr1	46215879	46216738	719050	719115	exon	IPP	1	1	1
chr1	46268979	46269357	719780	719827	promoter-TSS	MAST2	1	1	0
chr1	46269637	46270159	719867	719897	intron	MAST2	1	1	0
chr1	46596945	46597645	722918	722942	intron,promoter-TSS	PIK3R3	0	0	0
chr1	46597724	46599129	722942	723044	promoter-TSS	PIK3R3	1	1	0
chr1	46632384	46632434	723395	723401	Intergenic	TSPAN1	0	0	0
chr1	46632581	46632998	723405	723437	Intergenic	TSPAN1	0	1	0
chr1	46663790	46664476	723805	723872	promoter-TSS	POMGNT1	0	0	1
chr1	46668650	46669258	723936	723980	promoter-TSS	LURAP1	1	1	0
chr1	46669280	46669607	723980	723988	intron	LURAP1	1	0	0
chr1	46712557	46713748	724733	724815	promoter-TSS	RAD54L	1	0	0
chr1	46713777	46714056	724815	724823	exon,promoter-TSS	RAD54L	1	0	1
chr1	46743772	46743950	725116	725123	TTS	LRRC41,RAD54L	0	0	0
chr1	46767372	46769958	725410	725603	promoter-TSS	UQCRH	1	1	1
chr1	46805700	46805986	726292	726312	promoter-TSS	NSUN4	1	0	0
chr1	46806013	46806836	726312	726369	promoter-TSS	NSUN4	1	1	1
chr1	46859813	46860485	727099	727168	exon	FAAH	1	1	0
chr1	46872073	46872356	727364	727375	intron	FAAH	0	0	1
chr1	46908380	46908647	727875	727887	intron	LOC729041	0	0	1
chr1	46908679	46908809	727887	727894	intron	LOC729041	0	0	0
chr1	46912679	46912823	727933	727939	Intergenic	LOC729041	0	0	1
chr1	46913707	46913879	727957	727969	Intergenic	LOC729041	0	1	0
chr1	46913881	46914248	727969	728016	Intergenic	LOC729041	0	1	0
chr1	46914258	46914409	728016	728028	Intergenic	LOC729041	0	1	0
chr1	46932131	46932722	728243	728316	Intergenic	LOC729041	0	1	0
chr1	46932725	46932781	728316	728325	Intergenic	LOC729041	0	1	0
chr1	46951237	46951684	728566	728611	Intergenic	DMBX1	0	1	0
chr1	46954677	46954755	728662	728668	Intergenic	DMBX1	0	0	0
chr1	46954794	46955084	728668	728693	Intergenic	DMBX1	0	1	0
chr1	46955110	46955829	728693	728762	Intergenic	DMBX1	0	1	0
chr1	46955910	46956321	728766	728808	Intergenic	DMBX1	0	1	0
chr1	46956366	46956511	728809	728820	Intergenic	DMBX1	0	1	0
chr1	46956520	46956618	728820	728831	Intergenic	DMBX1	0	1	0
chr1	46956676	46956970	728832	728849	Intergenic	DMBX1	0	1	0
chr1	46957013	46957158	728849	728862	Intergenic	DMBX1	0	1	0
chr1	46988198	46988494	729299	729311	Intergenic	DMBX1	0	0	0
chr1	46998633	46999249	729433	729526	Intergenic	MKNK1-AS1	0	1	1
chr1	47009677	47009988	729644	729676	intron	MKNK1-AS1	0	1	0
chr1	47069497	47070279	730467	730523	promoter-TSS	MKNK1	1	1	1
chr1	47079391	47079777	730657	730671	intron	MOB3C	0	0	0
chr1	47081998	47082832	730683	730746	exon	MOB3C	1	1	0
chr1	47082837	47082876	730746	730750	promoter-TSS	MOB3C	1	0	0
chr1	47133412	47134369	731119	731214	exon	ATPAF1	1	1	0
chr1	47184112	47185457	731535	731632	exon,promoter-TSS	EFCAB14	1	1	0
chr1	47489195	47489283	733566	733575	exon	CYP4X1	1	1	0
chr1	47489295	47489852	733575	733614	exon	CYP4X1	1	1	0
chr1	47641009	47641365	734541	734549	Intergenic	LINC00853	0	0	1
chr1	47644807	47645366	734581	734603	exon	LINC00853	1	0	1
chr1	47655761	47656004	734741	734748	promoter-TSS	PDZK1IP1	1	0	0
chr1	47658399	47658875	734771	734779	Intergenic	PDZK1IP1	0	0	1
chr1	47690548	47691031	735130	735151	intron	TAL1	0	1	0
chr1	47691033	47691676	735151	735230	exon	TAL1	0	1	0
chr1	47691700	47692099	735230	735242	intron	TAL1	0	1	0
chr1	47695138	47695385	735300	735309	exon	TAL1	1	0	0
chr1	47695423	47696061	735311	735329	promoter-TSS	TAL1	1	0	0
chr1	47696185	47696312	735330	735338	promoter-TSS	TAL1	1	0	0
chr1	47696332	47696567	735339	735352	Intergenic	TAL1	1	1	0
chr1	47696572	47696710	735352	735364	Intergenic	TAL1	0	1	0
chr1	47696745	47697170	735365	735397	Intergenic	TAL1	0	1	0
chr1	47697208	47697463	735398	735418	Intergenic	TAL1	0	1	0
chr1	47697534	47698127	735421	735483	Intergenic	TAL1	0	1	0
chr1	47698150	47698181	735483	735490	Intergenic	TAL1	0	1	0
chr1	47779157	47780211	736410	736477	intron	STIL	1	1	0
chr1	47780433	47780636	736477	736496	promoter-TSS	STIL	1	0	0
chr1	47799146	47800490	736765	736900	intron	CMPK1	1	1	1
chr1	47882053	47882668	737885	737984	exon	FOXE3	1	1	0
chr1	47897866	47898436	738185	738205	exon	FOXD2-AS1	0	0	1
chr1	47898447	47898626	738205	738215	exon	FOXD2-AS1	0	0	1
chr1	47899354	47899519	738247	738257	exon	FOXD2-AS1	1	1	0
chr1	47899547	47899677	738257	738267	exon	FOXD2-AS1	1	1	0
chr1	47899725	47899857	738267	738281	exon	FOXD2-AS1	1	1	0
chr1	47899863	47900169	738281	738300	exon	FOXD2-AS1	1	1	0
chr1	47902269	47904018	738340	738510	exon	FOXD2	1	1	1
chr1	47904040	47904538	738510	738577	exon	FOXD2	0	1	0
chr1	47904542	47904734	738577	738610	exon	FOXD2	0	1	0
chr1	47904747	47904944	738610	738639	exon	FOXD2	0	1	0
chr1	47904946	47905252	738639	738671	exon	FOXD2	0	1	0
chr1	47909185	47909226	738733	738737	Intergenic	FOXD2	0	0	0
chr1	47910005	47910075	738782	738788	Intergenic	FOXD2	0	1	0
chr1	47910181	47910627	738794	738828	Intergenic	FOXD2	0	1	0
chr1	47910639	47910855	738828	738851	Intergenic	FOXD2	0	1	0
chr1	47910861	47911020	738851	738867	Intergenic	FOXD2	0	1	0
chr1	47911295	47911512	738873	738885	Intergenic	FOXD2	0	0	0
chr1	47911646	47911941	738887	738898	Intergenic	FOXD2	0	0	0
chr1	47915410	47915504	738933	738939	Intergenic	FOXD2	0	0	0
chr1	47915640	47915795	738943	738956	Intergenic	FOXD2	0	1	1
chr1	47915809	47916062	738956	738970	Intergenic	FOXD2	0	1	1
chr1	47973634	47974474	739522	739603	Intergenic	FOXD2	0	1	0
chr1	47998872	47999386	739798	739842	Intergenic	FOXD2	0	1	0
chr1	48058775	48058927	740477	740493	Intergenic	FOXD2	0	1	0
chr1	48058940	48059140	740493	740510	Intergenic	FOXD2	0	1	0
chr1	48059148	48059293	740510	740523	Intergenic	FOXD2	0	1	0
chr1	48173836	48174296	741669	741689	Intergenic	FOXD2	0	0	0
chr1	48174323	48174532	741689	741705	Intergenic	FOXD2	0	1	0
chr1	48174580	48175055	741705	741740	Intergenic	FOXD2	0	1	0
chr1	48175068	48176519	741740	741864	Intergenic	FOXD2	0	1	1
chr1	48190716	48191193	742020	742067	Intergenic	TRABD2B	0	1	0
chr1	48191780	48192262	742082	742099	Intergenic	TRABD2B	0	0	1
chr1	48449871	48450009	744615	744634	intron	TRABD2B	0	1	0
chr1	48450020	48450110	744634	744647	intron	TRABD2B	0	1	0
chr1	48450123	48450219	744647	744654	intron	TRABD2B	0	1	0
chr1	48462092	48462429	744834	744867	intron,promoter-TSS	TRABD2B	1	1	0
chr1	48462431	48463601	744867	745005	promoter-TSS	TRABD2B	1	1	1
chr1	48559555	48559690	745775	745784	Intergenic	SKINTL	0	0	1
chr1	48559953	48560088	745791	745798	Intergenic	SKINTL	0	0	0
chr1	48937169	48937348	748504	748515	intron	SPATA6	1	1	0
chr1	48937377	48938191	748515	748588	promoter-TSS	SPATA6	1	1	0
chr1	48964315	48964352	748846	748851	Intergenic	SPATA6	0	0	1
chr1	49241729	49242090	750867	750876	intron	BEND5	1	0	0
chr1	49242126	49243373	750876	750959	promoter-TSS	BEND5	1	1	0
chr1	50489361	50489955	757483	757532	promoter-TSS	AGBL4	1	1	0
chr1	50513645	50514124	757668	757719	intron	ELAVL4	1	1	1
chr1	50575975	50576275	758121	758129	intron	ELAVL4	0	0	0
chr1	50576514	50576712	758129	758136	intron	ELAVL4	0	0	0
chr1	50717421	50717679	758996	759009	Intergenic	ELAVL4	0	0	0
chr1	50798668	50798788	759540	759559	Intergenic	DMRTA2	0	1	1
chr1	50798789	50799445	759559	759621	Intergenic	DMRTA2	0	1	1
chr1	50799506	50799585	759626	759632	Intergenic	DMRTA2	0	1	1
chr1	50834100	50834334	759954	759969	Intergenic	DMRTA2	0	0	1
chr1	50881219	50881614	760353	760377	Intergenic	DMRTA2	0	1	0
chr1	50881645	50881858	760378	760387	Intergenic	DMRTA2	0	0	0
chr1	50881885	50882598	760387	760431	TTS	DMRTA2	0	1	0
chr1	50882854	50883300	760442	760469	TTS	DMRTA2	0	1	0
chr1	50884068	50884261	760500	760509	exon	DMRTA2	0	1	0
chr1	50884271	50884432	760509	760529	exon	DMRTA2	0	1	0
chr1	50884437	50884940	760529	760596	exon	DMRTA2	0	1	0
chr1	50884942	50885470	760596	760648	exon	DMRTA2	0	1	0
chr1	50885649	50886222	760649	760666	intron	DMRTA2	0	1	0
chr1	50886379	50886506	760671	760679	intron	DMRTA2	0	1	0
chr1	50886536	50886642	760681	760691	intron	DMRTA2	0	1	0
chr1	50886680	50887055	760693	760742	exon	DMRTA2	0	1	0
chr1	50887064	50887222	760742	760770	exon	DMRTA2	0	1	0
chr1	50888280	50888616	760802	760826	intron	DMRTA2	1	1	0
chr1	50888847	50889320	760840	760887	promoter-TSS	DMRTA2	1	1	0
chr1	50889347	50889837	760887	760917	promoter-TSS	DMRTA2	1	1	0
chr1	50889857	50890559	760917	760951	Intergenic,promoter-TSS	DMRTA2	1	1	0
chr1	50890753	50890879	760969	760979	Intergenic	DMRTA2	0	1	0
chr1	50890952	50891220	760986	761000	Intergenic	DMRTA2	0	1	0
chr1	50892366	50893011	761043	761090	Intergenic	DMRTA2	0	1	0
chr1	50893130	50893425	761096	761111	Intergenic	DMRTA2	0	1	0
chr1	50893488	50893782	761115	761135	Intergenic	DMRTA2	0	1	0
chr1	50893792	50893992	761135	761145	Intergenic	DMRTA2	0	0	0
chr1	50896103	50896381	761162	761179	Intergenic	DMRTA2	0	0	0
chr1	51424979	51426551	765183	765302	exon	FAF1	1	1	1
chr1	51433743	51436131	765368	765555	promoter-TSS	CDKN2C	1	1	1
chr1	51442537	51442692	765618	765625	Intergenic	CDKN2C	0	0	0
chr1	51442720	51443013	765625	765636	Intergenic	CDKN2C	0	0	0
chr1	51443069	51444230	765636	765740	Intergenic	CDKN2C	0	1	0
chr1	51444319	51444363	765745	765749	Intergenic	CDKN2C	0	0	0
chr1	51701552	51703194	767819	767934	exon	RNF11	1	1	0
chr1	51762558	51762849	768630	768644	intron	TTC39A	0	0	1
chr1	51762880	51762958	768644	768650	intron	TTC39A	0	0	0
chr1	51795953	51796607	769073	769162	intron	TTC39A	0	1	0
chr1	51810440	51810893	769332	769381	exon	TTC39A	1	1	1
chr1	51983496	51984156	770774	770798	intron	EPS15	1	0	0
chr1	51984227	51985216	770798	770908	intron	EPS15	1	1	0
chr1	52082575	52083427	771869	771917	intron	OSBPL9	1	0	0
chr1	52083456	52083530	771917	771924	intron	OSBPL9	1	0	0
chr1	52194848	52195605	772829	772891	promoter-TSS	OSBPL9	0	1	0
chr1	52195632	52196127	772891	772912	promoter-TSS	OSBPL9	0	1	0
chr1	52343614	52345197	774166	774257	promoter-TSS	NRD1	1	1	1
chr1	52455903	52456552	775243	775310	intron	RAB3B	1	1	0
chr1	52472291	52472626	775510	775520	Intergenic	RAB3B	0	0	0
chr1	52498502	52498709	775855	775869	exon	KTI12	0	1	0
chr1	52498720	52499580	775869	775954	exon	KTI12	0	1	0
chr1	52520330	52523182	776156	776281	promoter-TSS	BTF3L4	1	1	0
chr1	52541390	52541633	776498	776507	intron	BTF3L4	0	0	0
chr1	52607362	52608504	777194	777334	promoter-TSS	ZFYVE9	1	1	1
chr1	52830979	52832221	779680	779793	intron	CC2D1B	1	1	1
chr1	52834140	52834498	779822	779864	Intergenic	CC2D1B	0	1	1
chr1	52869214	52870941	780312	780393	promoter-TSS	ORC1	1	1	1
chr1	53017391	53017782	781809	781818	intron	ZCCHC11	1	0	0
chr1	53017813	53019654	781818	781965	intron	ZCCHC11	1	1	1
chr1	53067796	53068588	782428	782525	exon	GPX7	1	1	0
chr1	53098735	53099244	782896	782966	promoter-TSS	FAM159A	1	1	0
chr1	53099248	53099353	782966	782976	exon	FAM159A	1	1	0
chr1	53163523	53163626	783737	783746	intron	SELRC1	1	0	0
chr1	53163689	53164288	783747	783803	promoter-TSS	SELRC1	1	1	0
chr1	53168590	53169182	783855	783883	Intergenic	SELRC1	0	0	0
chr1	53191897	53193067	784193	784269	intron	ZYG11B	1	1	0
chr1	53308174	53308585	785718	785766	exon	ZYG11A	1	1	1
chr1	53387126	53387622	787029	787074	promoter-TSS	ECHDC2	1	1	1
chr1	53392774	53393753	787157	787231	intron	SCP2	1	1	0
chr1	53480422	53481112	788083	788094	intron	SCP2	0	0	0
chr1	53527322	53527593	788460	788474	intron,promoter-TSS	PODN	1	1	0
chr1	53527600	53528541	788474	788555	intron	PODN	1	1	0
chr1	53528552	53528785	788555	788574	intron	PODN	1	1	0
chr1	53647806	53647929	790548	790556	Intergenic	CPT2	0	0	1
chr1	53662046	53663171	790687	790752	exon	CPT2	1	1	0
chr1	53685795	53686624	790955	791018	promoter-TSS	C1orf123	1	1	0
chr1	53703606	53704383	791217	791268	promoter-TSS	LOC100507564	1	1	0
chr1	53791522	53791691	792414	792422	intron	LRP8	0	1	0
chr1	53791694	53794003	792422	792657	intron	LRP8	1	1	1
chr1	53951183	53951509	794895	794908	Intergenic	DMRTB1	0	0	1
chr1	54045249	54045509	796397	796405	intron	GLIS1	0	0	0
chr1	54147702	54148048	797699	797710	intron	GLIS1	0	0	1
chr1	54203403	54203533	798472	798490	Intergenic	GLIS1	0	1	0
chr1	54203542	54203977	798490	798536	Intergenic	GLIS1	0	1	0
chr1	54204011	54204430	798536	798584	Intergenic	GLIS1	0	1	0
chr1	54204431	54205295	798584	798701	Intergenic	GLIS1	0	1	0
chr1	54303116	54304393	799644	799719	intron	TMEM48	1	1	1
chr1	54355156	54355918	800196	800252	promoter-TSS	YIPF1	1	1	1
chr1	54410874	54412566	800844	801006	promoter-TSS	LRRC42	1	1	1
chr1	54517665	54519768	802185	802287	promoter-TSS	TCEANC2	1	1	0
chr1	54520069	54520182	802293	802299	TTS	MIR4781	1	0	1
chr1	54587072	54587183	802905	802912	Intergenic	CDCP2	0	0	0
chr1	54587229	54587578	802912	802934	Intergenic	CDCP2	0	1	1
chr1	54587601	54587757	802934	802944	Intergenic	CDCP2	0	0	0
chr1	54665215	54666472	803940	804016	promoter-TSS	CYB5RL	1	1	0
chr1	54821853	54822202	806616	806634	intron	SSBP3	0	1	0
chr1	54837337	54837421	806829	806834	intron	SSBP3	0	0	0
chr1	54844238	54844374	806927	806933	intron	SSBP3	0	0	0
chr1	54870703	54870810	807360	807367	intron	SSBP3	0	0	0
chr1	54870854	54870943	807367	807375	intron,promoter-TSS	SSBP3	0	1	1
chr1	54870948	54873545	807375	807640	promoter-TSS	SSBP3	1	1	1
chr1	54940437	54940875	808590	808627	Intergenic	SSBP3	0	1	0
chr1	54950491	54950652	808784	808790	Intergenic	ACOT11	0	0	0
chr1	54952297	54952804	808818	808825	Intergenic	ACOT11	0	0	0
chr1	54953086	54953487	808829	808844	Intergenic	ACOT11	0	0	0
chr1	54953872	54955392	808854	808971	Intergenic	ACOT11	0	1	1
chr1	54956021	54956547	808978	808996	Intergenic	ACOT11	0	0	0
chr1	54964905	54965391	809100	809144	Intergenic	ACOT11	0	1	1
chr1	54965458	54965767	809144	809157	Intergenic	ACOT11	0	0	0
chr1	55007630	55008246	809747	809807	Intergenic	ACOT11	0	1	1
chr1	55008288	55008596	809807	809824	Intergenic	ACOT11	0	1	0
chr1	55013691	55013861	809919	809929	promoter-TSS	ACOT11	1	0	0
chr1	55181307	55182062	812186	812237	exon	TTC4	1	1	1
chr1	55229651	55230771	812730	812798	promoter-TSS	PARS2	1	1	0
chr1	55266506	55267058	813314	813365	exon	TTC22	1	1	1
chr1	55267109	55267360	813365	813377	promoter-TSS	TTC22	1	0	1
chr1	55352245	55353471	814349	814465	promoter-TSS	DHCR24	1	1	0
chr1	55416414	55416687	815096	815104	Intergenic	TMEM61	0	0	1
chr1	55446131	55446653	815399	815462	promoter-TSS	TMEM61	1	1	0
chr1	55462118	55462197	815690	815697	Intergenic	BSND	0	0	1
chr1	55462218	55462579	815698	815716	Intergenic	BSND	0	0	1
chr1	55462598	55462782	815716	815731	Intergenic	BSND	0	1	0
chr1	55462797	55462908	815731	815747	Intergenic	BSND	0	1	0
chr1	55505115	55505722	816324	816383	exon	PCSK9	1	1	0
chr1	55505741	55506104	816383	816413	intron	PCSK9	1	1	0
chr1	55679335	55679886	818011	818023	intron	USP24	0	0	0
chr1	55679964	55681666	818023	818191	intron,promoter-TSS	LOC100507634,USP24	1	1	0
chr1	55681677	55681732	818191	818195	promoter-TSS	USP24	1	1	0
chr1	55681902	55681926	818198	818203	promoter-TSS	USP24	1	0	0
chr1	55743319	55743505	818762	818769	Intergenic	MIR4422	0	0	1
chr1	56842338	56842572	825374	825381	Intergenic	PPAP2B	0	0	0
chr1	56943228	56943771	826267	826317	Intergenic	PPAP2B	0	1	0
chr1	57043984	57045465	827176	827298	exon	PPAP2B	1	1	1
chr1	57110429	57111500	827809	827926	promoter-TSS	PRKAA2	1	1	0
chr1	57111506	57111588	827926	827934	intron	PRKAA2	1	0	0
chr1	57297693	57297851	829030	829036	Intergenic	C1orf168	0	0	1
chr1	57887780	57889435	833203	833316	intron	DAB1	0	1	0
chr1	57889473	57890611	833316	833438	intron	DAB1	0	1	1
chr1	58714562	58715366	838984	839012	intron	DAB1	1	1	0
chr1	58715383	58716233	839012	839094	intron	DAB1	1	1	0
chr1	59011550	59012736	841241	841328	intron	OMA1	1	1	1
chr1	59042113	59042412	841574	841606	exon	TACSTD2	1	1	0
chr1	59042498	59042764	841617	841653	exon	TACSTD2	1	1	0
chr1	59042784	59043071	841653	841692	exon	TACSTD2	1	1	0
chr1	59165128	59165938	842693	842743	intron	MYSM1	1	0	1
chr1	59234947	59235225	843364	843374	Intergenic	JUN	0	0	1
chr1	59247243	59251383	843451	843775	exon	JUN	1	1	1
chr1	59280875	59281630	843997	844039	intron	LOC100131060	0	1	0
chr1	59281699	59282323	844039	844090	intron	LOC100131060	0	1	1
chr1	59349302	59349362	844487	844491	intron	LOC100131060	0	0	0
chr1	59369018	59369157	844681	844687	Intergenic	LOC100131060	0	0	0
chr1	59369167	59369985	844687	844759	Intergenic	LOC100131060	0	1	0
chr1	59484600	59484808	845599	845606	Intergenic	HSD52	0	0	0
chr1	59612335	59612753	846459	846502	promoter-TSS	HSD52	1	1	1
chr1	59761954	59763031	847361	847442	promoter-TSS	FGGY	1	1	0
chr1	60163189	60163349	850331	850336	intron	FGGY	0	0	0
chr1	60225209	60225417	850744	850752	intron	FGGY	0	0	1
chr1	60280020	60281114	851092	851192	promoter-TSS	HOOK1	1	1	0
chr1	60392090	60392689	851859	851899	promoter-TSS	CYP2J2	1	1	0
chr1	60437092	60437369	852221	852239	Intergenic	CYP2J2	0	0	1
chr1	60442529	60442721	852297	852305	Intergenic	CYP2J2	0	0	1
chr1	60747089	60747340	854021	854028	Intergenic	C1orf87	0	0	1
chr1	61087297	61087533	855889	855899	Intergenic	NFIA	0	0	0
chr1	61508575	61508998	858729	858772	Intergenic	NFIA	0	1	1
chr1	61509009	61509160	858772	858789	Intergenic	NFIA	0	1	0
chr1	61514597	61514630	858881	858885	Intergenic	NFIA	0	0	0
chr1	61515563	61516970	858900	859029	Intergenic	NFIA	0	1	1
chr1	61519353	61519822	859077	859118	Intergenic	NFIA	0	1	0
chr1	61519888	61519999	859118	859128	Intergenic	NFIA	0	1	0
chr1	61522628	61523476	859157	859217	Intergenic	NFIA	0	0	0
chr1	61523504	61523650	859217	859225	Intergenic	NFIA	0	0	0
chr1	61542329	61544119	859406	859475	exon	NFIA	1	1	0
chr1	61545546	61546043	859487	859503	intron	NFIA	0	0	0
chr1	61547273	61549515	859514	859743	exon	NFIA	0	1	0
chr1	61700031	61700158	861021	861026	intron	NFIA	0	0	0
chr1	62106918	62106963	864393	864398	Intergenic	MGC34796	0	0	0
chr1	62107413	62107706	864410	864426	Intergenic	MGC34796	0	0	1
chr1	62190229	62191411	865253	865303	exon	TM2D1	1	1	0
chr1	62207676	62208762	865548	865655	promoter-TSS	INADL	1	1	0
chr1	62208774	62209007	865655	865672	intron	INADL	1	1	0
chr1	62784245	62784576	871762	871784	exon,intron	KANK4	1	1	0
chr1	62784581	62785191	871784	871859	exon	KANK4	1	1	0
chr1	62901529	62903975	873241	873450	exon	USP1	1	1	0
chr1	63153152	63154777	875312	875463	promoter-TSS	DOCK7	1	1	0
chr1	63249423	63250493	876366	876410	intron	ATG4C	1	0	0
chr1	63428868	63429106	877713	877719	Intergenic	ATG4C	0	0	1
chr1	63539591	63540068	878791	878824	Intergenic	LINC00466	0	0	0
chr1	63782776	63783533	880753	880827	promoter-TSS	LINC00466	1	1	1
chr1	63783633	63783850	880833	880841	promoter-TSS	LINC00466	1	1	0
chr1	63784603	63784900	880868	880879	Intergenic	LINC00466	0	1	0
chr1	63785287	63785680	880888	880928	Intergenic	LINC00466	0	1	0
chr1	63786038	63786084	880951	880958	Intergenic	FOXD3	0	1	0
chr1	63786150	63786266	880958	880966	Intergenic	FOXD3	0	1	0
chr1	63786729	63786859	880980	880989	Intergenic	FOXD3	0	1	0
chr1	63786904	63787050	880992	880999	Intergenic	FOXD3	0	1	0
chr1	63787318	63787732	881014	881032	Intergenic	FOXD3	1	1	0
chr1	63787807	63788479	881032	881100	promoter-TSS	FOXD3	1	1	0
chr1	63788487	63789081	881100	881176	promoter-TSS	FOXD3	1	1	0
chr1	63789083	63789746	881176	881254	exon,promoter-TSS	FOXD3	1	1	0
chr1	63789776	63789974	881254	881286	exon	FOXD3	0	1	0
chr1	63790048	63790334	881294	881324	exon	FOXD3	0	1	0
chr1	63790419	63790471	881332	881338	exon	FOXD3	0	1	0
chr1	63792180	63792233	881364	881368	Intergenic	FOXD3	0	0	0
chr1	63792579	63792687	881374	881385	Intergenic	FOXD3	0	0	0
chr1	63792695	63792960	881385	881398	Intergenic	FOXD3	0	0	0
chr1	63793284	63793499	881406	881422	Intergenic	FOXD3	0	0	1
chr1	63795364	63795436	881457	881464	Intergenic	FOXD3	0	1	0
chr1	63795446	63795846	881464	881500	Intergenic	FOXD3	0	1	0
chr1	63795884	63796339	881501	881526	Intergenic	FOXD3	0	1	0
chr1	63832942	63833942	881849	881932	intron	ALG6	1	1	1
chr1	63833953	63834103	881932	881937	intron	ALG6	1	0	0
chr1	63988325	63989706	883141	883209	promoter-TSS	ITGB3BP	1	0	0
chr1	64058883	64060121	883721	883837	promoter-TSS	PGM1	1	1	1
chr1	64060166	64060273	883837	883845	intron	PGM1	0	0	0
chr1	64157643	64157818	884725	884731	Intergenic	ROR1	0	0	1
chr1	64239391	64240940	885351	885521	intron	ROR1	1	1	1
chr1	64240964	64241124	885521	885532	intron	ROR1	0	0	0
chr1	64711192	64711346	888997	889003	Intergenic	UBE2U	0	0	0
chr1	64935359	64937286	890909	891084	promoter-TSS	CACHD1	1	1	1
chr1	64937324	64937529	891084	891092	intron	CACHD1	1	0	0
chr1	65210101	65211567	893135	893279	promoter-TSS	RAVER2	1	1	1
chr1	65330047	65330162	894326	894332	intron	JAK1	0	0	0
chr1	65431106	65432743	895228	895382	intron	JAK1	1	1	0
chr1	65466947	65467231	895702	895718	Intergenic	JAK1	0	0	0
chr1	65468176	65468922	895738	895808	Intergenic	JAK1	0	1	0
chr1	65468982	65469151	895808	895819	Intergenic	JAK1	0	0	0
chr1	65531864	65531955	896412	896419	Intergenic	MIR101-1	0	0	0
chr1	65531983	65534487	896419	896631	Intergenic	MIR101-1	0	1	0
chr1	65534553	65534628	896631	896636	Intergenic	MIR101-1	0	0	0
chr1	65612939	65613062	897460	897470	promoter-TSS	AK4	1	1	0
chr1	65613089	65614988	897470	897666	exon	AK4	1	1	1
chr1	65615013	65615248	897666	897677	intron	AK4	0	0	0
chr1	65719773	65720972	898685	898797	Intergenic	DNAJC6	0	1	1
chr1	65720990	65721134	898797	898805	Intergenic	DNAJC6	0	0	0
chr1	65730339	65730553	898865	898877	promoter-TSS	DNAJC6	1	0	0
chr1	65731247	65731816	898884	898936	intron	DNAJC6	1	1	1
chr1	65731836	65731917	898936	898944	intron	DNAJC6	0	1	0
chr1	65774742	65774896	899266	899276	promoter-TSS	DNAJC6	0	0	0
chr1	65774916	65775955	899276	899366	exon	DNAJC6	0	1	0
chr1	65885494	65887172	900046	900161	promoter-TSS	LEPR	1	1	0
chr1	65887283	65887576	900161	900169	intron	LEPROT	0	0	0
chr1	65990766	65990815	900888	900892	promoter-TSS	LEPR	1	0	0
chr1	65990971	65991746	900892	900980	promoter-TSS	LEPR	1	1	0
chr1	66258097	66259154	902709	902797	promoter-TSS	PDE4B	1	1	0
chr1	66259160	66259600	902797	902809	intron	PDE4B	1	0	0
chr1	66797378	66798275	905842	905861	promoter-TSS	PDE4B	0	0	0
chr1	66998744	66998911	907078	907096	promoter-TSS	SGIP1	1	1	0
chr1	66998915	66999710	907096	907133	promoter-TSS	SGIP1	1	1	0
chr1	66999751	66999814	907133	907140	promoter-TSS	SGIP1	1	0	0
chr1	67217826	67217998	908515	908523	promoter-TSS	TCTEX1D1	1	0	0
chr1	67218004	67218330	908523	908548	promoter-TSS	TCTEX1D1	1	1	0
chr1	67390043	67391495	909594	909683	promoter-TSS	WDR78	1	1	1
chr1	67395481	67396841	909707	909803	intron	MIER1	0	1	1
chr1	67396896	67397079	909803	909810	intron	MIER1	0	0	0
chr1	67518614	67520353	910590	910717	intron,promoter-TSS	SLC35D1	1	1	0
chr1	67600391	67600503	911303	911315	intron	C1orf141	1	1	0
chr1	67600517	67600715	911315	911330	promoter-TSS	C1orf141	1	1	0
chr1	67773110	67773701	912621	912684	exon	IL12RB2	1	1	0
chr1	67773708	67773858	912684	912697	intron	IL12RB2	1	1	0
chr1	67893397	67894400	913758	913769	intron	SERBP1	0	0	0
chr1	67894459	67896994	913769	913936	exon	SERBP1	1	1	1
chr1	67966182	67966498	914629	914646	Intergenic	SERBP1	0	0	1
chr1	68001197	68001306	914972	914977	Intergenic	SERBP1	0	0	1
chr1	68150193	68152558	916227	916395	intron	GADD45A	1	1	1
chr1	68226119	68226279	917024	917030	intron	GNG12	0	0	1
chr1	68231976	68232135	917072	917080	intron	GNG12	0	0	1
chr1	68297540	68299315	917551	917690	intron	GNG12-AS1	1	1	0
chr1	68696499	68698554	920414	920546	intron	WLS	1	1	0
chr1	68698672	68698801	920546	920552	promoter-TSS	WLS	1	0	0
chr1	68962124	68963126	922618	922697	intron	DEPDC1	1	1	0
chr1	70032513	70032672	928416	928423	Intergenic	LRRC7	0	0	0
chr1	70032776	70034676	928423	928577	Intergenic	LRRC7	0	1	0
chr1	70034734	70035695	928577	928612	Intergenic	LRRC7	0	0	0
chr1	70670443	70672068	932023	932087	promoter-TSS	SRSF11	1	1	0
chr1	70686743	70688075	932228	932314	exon	SRSF11	0	1	1
chr1	70819273	70820799	933578	933679	promoter-TSS	HHLA3	1	1	1
chr1	70876306	70877318	934180	934241	promoter-TSS	CTH	1	1	0
chr1	70877381	70877547	934241	934246	intron,promoter-TSS	CTH	1	0	0
chr1	71512643	71512862	938018	938044	exon	PTGER3	1	1	0
chr1	71512878	71513685	938044	938127	exon	PTGER3	1	1	0
chr1	71513715	71513935	938127	938139	promoter-TSS	PTGER3	1	1	0
chr1	71545865	71547185	938363	938414	promoter-TSS	ZRANB2-AS2	1	1	1
chr1	72198206	72198213	941922	941926	intron	NEGR1	0	0	0
chr1	72747776	72751056	944939	945097	Intergenic	NEGR1	1	1	1
chr1	74663680	74664457	954449	954486	promoter-TSS	LRRIQ3	1	1	0
chr1	75138964	75139626	957196	957238	intron,promoter-TSS	C1orf173	1	0	0
chr1	75139663	75139798	957238	957244	promoter-TSS	C1orf173	1	0	0
chr1	75198270	75199732	957578	957627	promoter-TSS	CRYZ	1	0	1
chr1	75590452	75590606	959673	959680	Intergenic	LHX8	0	0	0
chr1	75591261	75591484	959715	959728	Intergenic	LHX8	0	1	0
chr1	75593865	75594136	959776	959790	promoter-TSS	LHX8	1	0	0
chr1	75594256	75594266	959791	959795	exon	LHX8	1	0	0
chr1	75595350	75595730	959806	959817	intron	LHX8	0	0	0
chr1	75595749	75596113	959817	959843	exon,intron	LHX8	0	1	0
chr1	75596150	75596280	959845	959853	exon	LHX8	0	1	0
chr1	75596703	75597176	959864	959890	intron	LHX8	0	1	0
chr1	75597304	75598014	959897	959925	intron	LHX8	0	0	0
chr1	75599443	75599791	959971	959981	promoter-TSS	LHX8	0	0	0
chr1	75600195	75600647	959988	960007	promoter-TSS	LHX8	0	0	0
chr1	75600675	75601100	960007	960037	intron	LHX8	0	1	0
chr1	75601118	75601593	960037	960065	intron	LHX8	0	1	0
chr1	75601945	75602239	960076	960116	intron	LHX8	0	1	0
chr1	75602283	75602794	960116	960154	intron	LHX8	0	1	0
chr1	75602913	75603146	960165	960174	intron	LHX8	0	0	0
chr1	76080153	76080532	962860	962876	Intergenic	SLC44A5	0	1	1
chr1	76080582	76082438	962876	963011	Intergenic	SLC44A5	0	1	1
chr1	76082539	76082856	963011	963021	Intergenic	SLC44A5	0	0	0
chr1	76082888	76082911	963021	963025	Intergenic	SLC44A5	0	0	0
chr1	76189869	76191128	963674	963760	intron,promoter-TSS	ACADM	1	1	0
chr1	76251458	76253137	964304	964349	promoter-TSS	SNORD45C	1	0	0
chr1	76540023	76540653	966105	966161	promoter-TSS	ST6GALNAC3	1	1	0
chr1	76619923	76620060	966861	966868	intron	ST6GALNAC3	0	0	1
chr1	76620177	76620423	966868	966875	intron	ST6GALNAC3	0	0	1
chr1	77332926	77334277	971041	971135	intron	ST6GALNAC5	1	1	1
chr1	77334315	77334557	971135	971160	intron	ST6GALNAC5	0	1	0
chr1	77334644	77334828	971160	971172	intron	ST6GALNAC5	0	0	0
chr1	77334833	77334901	971172	971179	intron	ST6GALNAC5	0	0	0
chr1	77684445	77685772	973340	973383	promoter-TSS	PIGK	1	1	0
chr1	77747315	77747388	973711	973720	promoter-TSS	AK5	1	1	0
chr1	77747391	77748902	973720	973845	promoter-TSS	AK5	1	1	0
chr1	78147727	78149654	976766	976907	promoter-TSS	ZZZ3	1	1	1
chr1	78224617	78225725	977608	977693	intron	USP33	1	1	0
chr1	78245092	78245998	977946	977993	intron	FAM73A	1	0	0
chr1	78354103	78355070	979110	979177	intron	NEXN	1	1	0
chr1	78443536	78445598	979959	980059	intron	FUBP1	1	1	1
chr1	78445627	78445863	980059	980079	promoter-TSS	FUBP1	1	0	0
chr1	78469861	78471366	980285	980305	promoter-TSS	DNAJB4	1	0	0
chr1	78511578	78512214	980647	980724	exon	GIPC2	1	1	0
chr1	78512240	78512371	980724	980734	exon,intron	GIPC2	1	0	0
chr1	78956458	78957660	983162	983239	intron	PTGFR	1	1	0
chr1	81771678	81772221	999239	999248	Intergenic	LPHN2	0	0	1
chr1	81880272	81880319	999940	999945	Intergenic	LPHN2	0	0	1
chr1	81983769	81983992	1000746	1000753	Intergenic	LPHN2	0	0	0
chr1	82265727	82269184	1002894	1003182	intron	LPHN2	1	1	1
chr1	82269246	82269601	1003182	1003196	intron	LPHN2	0	0	0
chr1	84158370	84159043	1014028	1014040	Intergenic	MIR548AP	0	0	0
chr1	84159431	84159842	1014046	1014054	Intergenic	MIR548AP	0	0	0
chr1	84326135	84326768	1015050	1015099	intron	MIR548AP	0	1	1
chr1	84464180	84464266	1015825	1015833	intron	TTLL7	1	1	0
chr1	84464299	84465462	1015833	1015924	promoter-TSS	TTLL7	1	1	0
chr1	84543147	84544477	1016385	1016517	promoter-TSS	PRKACB	1	1	0
chr1	84763932	84764928	1017676	1017755	intron	SAMD13	1	1	0
chr1	84764972	84765199	1017755	1017761	intron	SAMD13	1	0	0
chr1	84767324	84769076	1017771	1017789	promoter-TSS	SAMD13	0	0	0
chr1	84899101	84899141	1018520	1018524	Intergenic	DNASE2B	0	0	0
chr1	84944867	84945729	1018781	1018834	intron	RPF1	1	1	0
chr1	84971020	84972818	1019026	1019160	exon	GNG5	1	1	0
chr1	85039692	85040372	1019648	1019712	intron	CTBS	1	1	1
chr1	85086411	85086879	1020041	1020087	Intergenic	C1orf180	0	1	1
chr1	85155424	85156906	1020614	1020749	promoter-TSS	SSX2IP	1	1	1
chr1	85219265	85219430	1021191	1021198	Intergenic	SSX2IP	0	0	1
chr1	85358298	85359107	1022391	1022480	exon	LPAR3	1	1	0
chr1	85359119	85359327	1022480	1022491	promoter-TSS	LPAR3	1	1	0
chr1	85462514	85463507	1023286	1023387	promoter-TSS	MCOLN2	1	1	1
chr1	85463546	85464241	1023387	1023431	Intergenic	MCOLN2	1	1	0
chr1	85513539	85514685	1023787	1023900	exon	MCOLN3	1	1	1
chr1	85527576	85528108	1024016	1024038	promoter-TSS	WDR63	1	0	0
chr1	85557487	85557618	1024247	1024253	intron	WDR63	0	0	0
chr1	85665685	85665839	1024986	1024993	intron	SYDE2	1	1	0
chr1	85665883	85666024	1024993	1025003	exon	SYDE2	1	1	0
chr1	85666044	85667733	1025003	1025189	promoter-TSS	SYDE2	1	1	0
chr1	85667778	85668006	1025189	1025198	Intergenic	SYDE2	0	0	0
chr1	85724647	85725608	1025689	1025766	exon	C1orf52	1	1	1
chr1	85741402	85742817	1025880	1025974	exon,promoter-TSS	BCL10,LOC646626	1	1	0
chr1	85773945	85774196	1026259	1026274	Intergenic	BCL10	0	0	1
chr1	85929877	85931168	1027175	1027322	exon	DDAH1	0	1	0
chr1	86042094	86042248	1028056	1028066	intron	DDAH1	0	1	0
chr1	86042260	86043147	1028066	1028161	intron	DDAH1	1	1	1
chr1	86043192	86043653	1028161	1028178	intron	DDAH1	1	0	0
chr1	86043687	86043821	1028178	1028190	exon	DDAH1	1	0	0
chr1	86045433	86045528	1028208	1028218	promoter-TSS	CYR61	1	0	0
chr1	86045654	86047124	1028218	1028331	promoter-TSS	CYR61	1	1	1
chr1	86047128	86047240	1028331	1028340	intron,promoter-TSS	CYR61	1	1	1
chr1	86173388	86174357	1029297	1029336	exon	ZNHIT6	1	1	1
chr1	86620952	86621217	1031970	1031983	intron	COL24A1	1	0	0
chr1	86621255	86622687	1031983	1032071	intron	COL24A1	1	1	0
chr1	86861355	86862344	1033613	1033680	exon	ODF2L	1	1	0
chr1	86939778	86940020	1034181	1034190	intron	CLCA1	0	0	1
chr1	87169526	87169815	1035796	1035807	promoter-TSS	SH3GLB1	1	0	0
chr1	87169876	87171531	1035807	1035944	intron	SH3GLB1	1	1	1
chr1	87378936	87381603	1037861	1038024	promoter-TSS	HS2ST1	1	1	0
[truncated: 40,991 more rows]
