# Supplementary material for: A DNA methylation atlas of normal human cell types
Source: Nature. 2023 Jan 4;613(7943):355–64. doi: 10.1038/s41586-022-05580-6 (PMC9811898; doi:10.1038/s41586-022-05580-6)
Supplement: Supplementary file 5 — Genome-wide set of unmethylated regions per cell type, annotated. Zip file contains 39 bed files, each with all genomic regions (blocks of at least four CpGs in which at least 85% of sequenced fragments are unmethylated in at least 85% of covered CpGs). Bed file information includes position (chr, from, to, CpG_from, CpG_to, hg19), regional annotation by HOMER and neighbouring gene, and annotations of when a region is 1 kb or less from a transcriptional start site, overlapping a CpG island, chromHMM annotation in that cell type or similar, ChIP–seq peak annotations for H3K4me3 (promoter), H3K27ac (gene regulation), H3K4me1 (enhancer), H3K27me3, overlapping ATAC–seq peak, presence of CTCF binding site and CTCF ChIP–seq peak. [file 41586_2022_5580_MOESM5_ESM.zip › Gastric-Ep.4CpGs.U85.f85.bed]

chr	from	to	CpG_from	CpG_to	HOMER_anno	neigh_gene	TSS+1Kb	CpG-island	chromHMM	H3K4me3	H3K27ac	H3K4me1	H3K27me3	CTCF_BS	CTCF
chr1	521380	521603	4007	4013	Intergenic	OR4F3	0	0	15_Quies	0	0	0	0	1	0
chr1	564600	564703	4905	4910	Intergenic	OR4F3	0	0	15_Quies	0	0	0	0	0	0
chr1	565170	565398	4918	4923	Intergenic	OR4F3	0	0	15_Quies	0	0	0	0	0	0
chr1	566678	566740	4951	4956	Intergenic	OR4F3	0	0	14_ReprPCWk	0	0	0	0	0	0
chr1	567206	567376	4967	4973	Intergenic	OR4F3	0	0	14_ReprPCWk	0	0	0	0	0	0
chr1	567882	567979	4993	4998	Intergenic	OR4F3	0	0	14_ReprPCWk	0	0	0	0	0	0
chr1	569330	569508	5033	5038	Intergenic	OR4F3	0	0	14_ReprPCWk	0	0	0	0	0	0
chr1	713773	714661	6386	6457	promoter-TSS	LOC100288069	1	1	15_Quies	1	1	0	0	1	1
chr1	714715	714926	6457	6467	promoter-TSS	LOC100288069	1	0	15_Quies	1	1	0	0	0	0
chr1	714932	715042	6467	6475	promoter-TSS	LOC100288069	1	0	15_Quies	1	0	0	0	0	0
chr1	752673	752988	6838	6850	Intergenic	LINC00115	0	0	15_Quies	1	1	1	0	0	0
chr1	753413	753492	6860	6865	Intergenic	LINC00115	0	0	15_Quies	0	1	1	0	0	0
chr1	762113	763551	6954	7092	promoter-TSS	LOC643837	1	1	1_TssA	1	1	0	0	0	0
chr1	793448	793562	7551	7555	exon	LOC643837	0	0	15_Quies	0	0	1	0	0	0
chr1	793894	793963	7561	7565	exon	LOC643837	0	0	7_Enh	0	0	1	0	0	0
chr1	794033	794332	7566	7576	exon	LOC643837	0	0	7_Enh	0	0	1	0	0	0
chr1	805158	805487	7737	7775	intron	FAM41C	0	1	14_ReprPCWk	1	0	1	0	1	1
chr1	805498	805605	7775	7785	intron	FAM41C	0	1	14_ReprPCWk	1	0	1	0	0	0
chr1	839752	840017	8284	8322	Intergenic	LOC100130417	0	1	14_ReprPCWk	1	0	1	0	1	1
chr1	840025	840619	8322	8399	Intergenic	LOC100130417	0	1	14_ReprPCWk	1	0	1	0	1	1
chr1	840680	840857	8399	8417	Intergenic	LOC100130417	0	0	12_EnhBiv	1	0	1	0	0	0
chr1	840913	841009	8419	8427	Intergenic	LOC100130417	0	0	12_EnhBiv	1	0	1	0	0	0
chr1	842405	842461	8458	8464	Intergenic	LOC100130417	0	0	12_EnhBiv	0	0	1	0	0	0
chr1	845441	845848	8604	8652	Intergenic	LOC100130417	0	1	13_ReprPC	1	0	1	0	0	0
chr1	846195	846284	8665	8669	Intergenic	LOC100130417	0	0	12_EnhBiv	0	0	1	0	0	0
chr1	846637	846745	8680	8685	Intergenic	LOC100130417	0	0	12_EnhBiv	0	0	1	0	0	0
chr1	846824	846898	8686	8690	Intergenic	LOC100130417	0	0	12_EnhBiv	0	0	1	0	0	0
chr1	851915	852028	8817	8822	TTS	LOC100130417	0	0	12_EnhBiv	0	1	1	0	0	0
chr1	852036	852447	8822	8840	TTS	LOC100130417	0	0	12_EnhBiv	0	1	1	0	0	0
chr1	855609	855778	8940	8951	promoter-TSS	LOC100130417	1	0	12_EnhBiv	0	0	1	0	0	0
chr1	856040	856075	8956	8962	Intergenic	LOC100130417	0	0	12_EnhBiv	0	0	1	0	0	0
chr1	856109	856765	8962	8989	Intergenic	LOC100130417	0	0	12_EnhBiv	0	0	1	0	1	1
chr1	858941	859666	9038	9141	Intergenic	SAMD11	0	1	13_ReprPC	1	1	1	0	0	0
chr1	859711	861214	9151	9348	promoter-TSS	SAMD11	1	1	12_EnhBiv	1	1	1	0	0	0
chr1	863298	863331	9412	9417	intron	SAMD11	0	0	13_ReprPC	0	0	1	0	0	0
chr1	868547	868841	9605	9615	intron	SAMD11	0	0	12_EnhBiv	0	0	1	0	0	0
chr1	869150	870271	9622	9711	intron	SAMD11	0	1	14_ReprPCWk	0	0	1	0	0	0
chr1	870283	870652	9711	9733	intron	SAMD11	0	1	12_EnhBiv	0	0	1	0	0	0
chr1	870923	871058	9744	9754	intron	SAMD11	0	1	12_EnhBiv	0	0	1	0	0	0
chr1	871108	871389	9754	9773	exon	SAMD11	0	1	12_EnhBiv	0	0	1	0	0	0
chr1	875150	875228	9911	9916	intron	SAMD11	0	0	13_ReprPC	0	1	1	0	0	0
chr1	875281	875467	9916	9927	intron	SAMD11	0	0	12_EnhBiv	1	1	1	0	0	0
chr1	875469	876419	9927	10017	intron	SAMD11	0	1	12_EnhBiv	1	1	1	0	0	0
chr1	876454	876858	10017	10047	exon	SAMD11	0	1	11_BivFlnk	1	1	1	0	0	0
chr1	876870	878210	10047	10200	exon	SAMD11	0	1	12_EnhBiv	1	1	1	0	0	0
chr1	878263	878363	10202	10211	exon	SAMD11	0	1	12_EnhBiv	1	1	1	0	0	0
chr1	878490	878756	10212	10225	TTS	NOC2L	0	0	12_EnhBiv	1	1	1	0	0	0
chr1	893954	894910	10654	10744	exon	NOC2L	1	1	1_TssA	1	1	1	0	0	0
chr1	895767	896613	10821	10943	intron	KLHL17	1	1	5_TxWk	1	1	1	0	0	0
chr1	896623	896752	10943	10960	exon,intron	KLHL17	1	1	5_TxWk	1	1	1	0	0	0
chr1	901725	902014	11242	11260	promoter-TSS	PLEKHN1	1	1	1_TssA	1	1	1	0	0	0
chr1	902025	902725	11260	11325	intron	PLEKHN1	1	1	1_TssA	1	1	1	0	0	0
chr1	911375	911756	11615	11641	intron	C1orf170	0	0	7_Enh	1	1	1	0	1	1
chr1	911794	912126	11641	11660	intron	C1orf170	0	0	12_EnhBiv	1	1	1	0	0	1
chr1	919386	919884	12066	12087	Intergenic	C1orf170	0	1	13_ReprPC	1	0	1	0	1	1
chr1	933987	934159	12457	12475	TTS	HES4	0	1	13_ReprPC	1	1	1	0	1	0
chr1	934167	936347	12475	12750	exon	HES4	1	1	12_EnhBiv	1	1	1	0	1	0
chr1	936448	937562	12751	12846	Intergenic	HES4	1	1	13_ReprPC	1	1	1	0	1	1
chr1	940516	940963	12921	12932	Intergenic	HES4	0	0	12_EnhBiv	0	1	1	0	0	0
chr1	948467	949165	13174	13200	intron,promoter-TSS	ISG15	1	1	1_TssA	1	1	1	0	0	0
chr1	954619	956456	13401	13612	intron,promoter-TSS	AGRN	1	1	5_TxWk	1	1	1	0	1	1
chr1	956458	956686	13612	13623	intron	AGRN	1	0	12_EnhBiv	1	1	1	0	0	0
chr1	956955	957120	13632	13638	intron	AGRN	0	0	12_EnhBiv	1	1	1	0	0	0
chr1	960232	960486	13719	13732	intron	AGRN	0	0	7_Enh	1	1	1	0	0	0
chr1	960489	960801	13732	13748	intron	AGRN	0	0	7_Enh	1	1	1	0	0	0
chr1	967967	968045	13928	13935	intron	AGRN	0	1	12_EnhBiv	0	0	1	0	1	0
chr1	968259	969011	13947	14036	intron	AGRN	0	1	14_ReprPCWk	1	0	1	0	1	1
chr1	969024	969541	14036	14087	intron	AGRN	0	1	14_ReprPCWk	1	0	1	0	1	0
chr1	975798	976534	14289	14377	exon	AGRN	0	1	15_Quies	1	1	1	0	1	0
chr1	993810	994198	15287	15300	Intergenic	RNF223	0	0	12_EnhBiv	1	0	1	1	0	0
chr1	994207	995407	15300	15412	Intergenic	RNF223	0	1	12_EnhBiv	1	0	1	1	1	1
chr1	997403	998038	15481	15504	Intergenic	RNF223	0	0	12_EnhBiv	0	0	1	0	0	0
chr1	998047	998129	15504	15508	Intergenic	RNF223	0	0	12_EnhBiv	0	0	1	0	0	0
chr1	999277	999911	15547	15585	Intergenic	RNF223	0	1	12_EnhBiv	0	0	1	0	1	1
chr1	1003813	1003970	15753	15762	Intergenic	RNF223	0	1	12_EnhBiv	1	1	1	1	0	0
chr1	1003973	1004980	15762	15872	Intergenic	RNF223	0	1	12_EnhBiv	1	1	1	1	0	0
chr1	1005031	1005101	15880	15891	Intergenic	RNF223	0	1	12_EnhBiv	1	1	1	0	0	0
chr1	1009016	1009146	16041	16046	intron	RNF223	1	0	2_TssAFlnk	1	1	0	0	0	0
chr1	1009186	1009446	16046	16062	exon	RNF223	1	0	7_Enh	1	1	0	0	0	0
chr1	1009503	1009742	16063	16075	exon	RNF223	1	0	12_EnhBiv	0	1	0	0	0	0
chr1	1009781	1009849	16075	16079	promoter-TSS	RNF223	1	0	12_EnhBiv	0	1	0	0	0	0
chr1	1014746	1015602	16302	16347	Intergenic	RNF223	0	0	11_BivFlnk	1	1	1	0	0	0
chr1	1015612	1016104	16347	16363	Intergenic	RNF223	0	0	12_EnhBiv	1	1	1	0	0	0
chr1	1045270	1045383	17252	17257	intron	C1orf159	0	0	7_Enh	0	1	0	0	0	0
chr1	1045482	1045539	17258	17263	intron	C1orf159	0	0	7_Enh	0	1	1	0	0	0
chr1	1050551	1050582	17441	17446	intron	C1orf159	0	1	7_Enh	1	0	1	0	0	0
chr1	1050656	1050824	17450	17468	exon,intron	C1orf159	1	1	14_ReprPCWk	1	1	1	0	0	0
chr1	1050827	1052352	17468	17638	exon	C1orf159	1	1	14_ReprPCWk	1	1	1	0	0	0
chr1	1052355	1052462	17638	17647	promoter-TSS	C1orf159	1	1	14_ReprPCWk	1	1	1	0	0	0
chr1	1057335	1057448	17812	17817	Intergenic	C1orf159	0	0	7_Enh	1	1	1	0	0	0
chr1	1057487	1057837	17817	17839	Intergenic	C1orf159	0	0	7_Enh	1	1	1	0	1	1
chr1	1057914	1058018	17843	17851	Intergenic	C1orf159	0	0	7_Enh	1	1	1	0	0	0
chr1	1059911	1060141	17910	17917	Intergenic	C1orf159	0	0	2_TssAFlnk	0	1	1	0	0	0
chr1	1060214	1060323	17917	17921	Intergenic	C1orf159	0	0	2_TssAFlnk	0	1	1	0	0	0
chr1	1060361	1060601	17922	17935	Intergenic	C1orf159	0	0	2_TssAFlnk	0	1	0	0	0	0
chr1	1060766	1060816	17938	17942	Intergenic	C1orf159	0	0	2_TssAFlnk	0	1	1	0	0	0
chr1	1060859	1060948	17942	17946	Intergenic	C1orf159	0	0	7_Enh	0	1	1	0	0	0
chr1	1062975	1063187	18022	18036	Intergenic	LOC254099	0	0	7_Enh	1	1	1	0	0	0
chr1	1063255	1063374	18037	18045	Intergenic	LOC254099	0	0	1_TssA	1	1	1	0	0	0
chr1	1063424	1063669	18045	18063	Intergenic	LOC254099	0	0	1_TssA	1	1	1	0	0	0
chr1	1063717	1064173	18063	18087	Intergenic	LOC254099	0	0	1_TssA	1	1	0	0	0	0
chr1	1064216	1064441	18087	18098	Intergenic	LOC254099	0	0	1_TssA	1	1	0	0	0	0
chr1	1064841	1065029	18106	18119	Intergenic	LOC254099	0	0	1_TssA	1	1	1	0	0	0
chr1	1065084	1065132	18119	18123	Intergenic	LOC254099	0	0	2_TssAFlnk	1	1	0	0	0	0
chr1	1065229	1065499	18123	18134	Intergenic	LOC254099	0	0	2_TssAFlnk	1	1	0	0	0	0
chr1	1065667	1065734	18134	18140	Intergenic	LOC254099	0	0	7_Enh	1	1	0	0	0	0
chr1	1065815	1065868	18141	18150	Intergenic	LOC254099	0	0	7_Enh	1	1	0	0	0	0
chr1	1065900	1066249	18151	18166	Intergenic	LOC254099	0	0	7_Enh	1	1	1	0	0	0
chr1	1066277	1066545	18166	18179	Intergenic	LOC254099	0	0	7_Enh	1	1	1	0	0	0
chr1	1067615	1067858	18228	18244	Intergenic	LOC254099	0	0	7_Enh	1	1	1	0	0	0
chr1	1067907	1067978	18244	18249	Intergenic	LOC254099	0	0	7_Enh	1	1	0	0	0	0
chr1	1067997	1068127	18249	18255	Intergenic	LOC254099	0	0	7_Enh	0	1	1	0	0	0
chr1	1068139	1068190	18255	18260	Intergenic	LOC254099	0	0	7_Enh	0	1	1	0	0	0
chr1	1068263	1068318	18262	18267	Intergenic	LOC254099	0	0	7_Enh	0	1	1	0	0	0
chr1	1068450	1068572	18268	18275	Intergenic	LOC254099	0	0	7_Enh	0	1	1	0	0	0
chr1	1068777	1069091	18281	18299	Intergenic	LOC254099	0	0	7_Enh	0	1	1	0	0	0
chr1	1072019	1072075	18395	18401	promoter-TSS	LOC254099	1	0	5_TxWk	1	1	1	0	0	0
chr1	1072128	1072231	18403	18410	promoter-TSS	LOC254099	1	0	5_TxWk	1	1	1	0	0	0
chr1	1072259	1073003	18410	18474	intron	LOC254099	1	1	5_TxWk	1	1	1	0	0	0
chr1	1073016	1073162	18474	18479	intron	LOC254099	1	0	7_Enh	1	1	1	0	0	0
chr1	1079196	1079301	18710	18717	exon	LOC254099	0	0	7_Enh	0	1	1	0	0	0
chr1	1079469	1079850	18718	18740	TTS	LOC254099	0	0	7_Enh	0	1	1	0	0	0
chr1	1079863	1080110	18740	18752	TTS	LOC254099	0	0	7_Enh	0	1	1	0	0	0
chr1	1080134	1080223	18752	18762	TTS	LOC254099	0	0	7_Enh	0	1	1	0	0	0
chr1	1080367	1080538	18766	18776	Intergenic	LOC254099	0	0	7_Enh	0	1	1	0	0	0
chr1	1080563	1080732	18776	18787	Intergenic	LOC254099	0	0	2_TssAFlnk	0	1	1	0	0	0
chr1	1085545	1085817	18945	18956	Intergenic	LOC254099	0	0	7_Enh	0	1	0	0	0	0
chr1	1092688	1093836	19140	19214	Intergenic	MIR200B	0	1	2_TssAFlnk	1	1	1	0	0	0
chr1	1093876	1094025	19214	19222	Intergenic	MIR200B	0	0	7_Enh	1	1	1	0	0	0
chr1	1094028	1094095	19222	19227	Intergenic	MIR200B	0	0	7_Enh	1	1	1	0	0	0
chr1	1094764	1094971	19246	19253	Intergenic	MIR200B	0	0	7_Enh	0	1	1	0	0	0
chr1	1094990	1095143	19254	19261	Intergenic	MIR200B	0	0	7_Enh	0	1	1	0	0	0
chr1	1097827	1097949	19365	19371	Intergenic	MIR200B	0	0	2_TssAFlnk	1	1	1	0	0	0
chr1	1097959	1098096	19371	19382	Intergenic	MIR200B	0	1	1_TssA	1	1	1	0	0	0
chr1	1098103	1098483	19382	19412	Intergenic	MIR200B	0	1	1_TssA	1	1	0	0	0	0
chr1	1098487	1098813	19412	19439	Intergenic	MIR200B	0	1	1_TssA	1	1	0	0	0	0
chr1	1098849	1099224	19439	19463	Intergenic	MIR200B	0	1	1_TssA	1	1	0	0	0	0
chr1	1099245	1099510	19463	19481	Intergenic	MIR200B	0	1	1_TssA	1	1	0	0	0	0
chr1	1099553	1099652	19481	19490	Intergenic	MIR200B	0	1	1_TssA	1	1	0	0	0	0
chr1	1099754	1099990	19490	19507	Intergenic	MIR200B	0	1	1_TssA	1	1	0	0	0	0
chr1	1100005	1100215	19507	19527	Intergenic	MIR200B	0	1	1_TssA	1	1	0	0	0	0
chr1	1100232	1100416	19528	19542	Intergenic	MIR200B	0	1	1_TssA	1	1	0	0	0	0
chr1	1100442	1100584	19542	19558	Intergenic	MIR200B	0	1	1_TssA	1	1	0	0	0	0
chr1	1100625	1101000	19558	19570	Intergenic	MIR200B	0	0	1_TssA	1	1	0	0	0	0
chr1	1101006	1101245	19571	19578	Intergenic	MIR200B	0	0	1_TssA	1	1	0	0	0	0
chr1	1101302	1101387	19578	19584	Intergenic	MIR200B	0	0	1_TssA	1	1	0	0	0	0
chr1	1101396	1101605	19584	19596	Intergenic	MIR200B	1	0	1_TssA	1	1	1	0	0	0
chr1	1101642	1101866	19596	19604	promoter-TSS	MIR200B	1	0	5_TxWk	1	1	1	0	0	0
chr1	1102733	1102891	19654	19663	promoter-TSS	MIR200A	1	0	7_Enh	0	1	1	0	0	0
chr1	1136361	1137174	20723	20829	Intergenic	TNFRSF18	0	1	13_ReprPC	1	1	1	1	0	0
chr1	1141617	1142124	20974	21030	exon	TNFRSF18	1	1	12_EnhBiv	1	0	1	1	0	0
chr1	1143837	1144006	21097	21106	Intergenic	TNFRSF18	0	0	12_EnhBiv	1	1	1	0	0	0
chr1	1157684	1157835	21701	21710	intron	SDF4	0	0	7_Enh	0	0	0	0	0	0
chr1	1160657	1160730	21837	21843	intron	SDF4	0	0	7_Enh	0	0	1	0	0	0
chr1	1160735	1160827	21843	21848	intron	SDF4	0	0	7_Enh	0	0	1	0	0	0
chr1	1160875	1160924	21848	21853	intron	SDF4	0	0	7_Enh	0	0	1	0	0	0
chr1	1166201	1166398	22091	22097	intron	SDF4	0	0	2_TssAFlnk	1	1	1	0	1	0
chr1	1166472	1167980	22098	22286	intron,promoter-TSS	B3GALT6,SDF4	1	1	5_TxWk	1	1	1	0	0	0
chr1	1172934	1173180	22552	22564	Intergenic	B3GALT6	0	0	12_EnhBiv	0	0	1	0	0	0
chr1	1173205	1173357	22566	22577	Intergenic	B3GALT6	0	0	12_EnhBiv	0	0	1	0	1	0
chr1	1176298	1176466	22699	22705	Intergenic	FAM132A	0	0	14_ReprPCWk	0	0	0	0	0	0
chr1	1179751	1179902	22860	22875	exon	FAM132A	0	0	12_EnhBiv	0	0	1	0	0	0
chr1	1181994	1182257	22954	22998	promoter-TSS	FAM132A	1	1	13_ReprPC	0	0	1	0	0	0
chr1	1185611	1185767	23134	23143	Intergenic	FAM132A	0	0	5_TxWk	0	0	0	0	1	1
chr1	1194162	1194251	23452	23456	intron	UBE2J2	0	0	7_Enh	0	0	0	0	0	0
chr1	1207736	1207866	23826	23831	intron	UBE2J2	0	0	2_TssAFlnk	1	1	1	0	0	0
chr1	1207927	1208023	23831	23837	intron	UBE2J2	0	0	2_TssAFlnk	1	1	1	0	0	0
chr1	1208098	1208245	23837	23847	intron	UBE2J2	1	0	2_TssAFlnk	1	1	1	0	0	0
chr1	1208405	1209817	23855	24016	exon	UBE2J2	1	1	5_TxWk	1	1	1	0	1	0
chr1	1216970	1217402	24212	24229	intron	SCNN1D	0	0	7_Enh	0	1	1	0	0	0
chr1	1217455	1217512	24229	24233	intron	SCNN1D	0	0	7_Enh	0	1	1	0	0	0
chr1	1226418	1226592	24725	24734	intron	SCNN1D	0	0	7_Enh	0	0	1	0	0	0
chr1	1226605	1226691	24734	24740	TTS,intron	ACAP3,SCNN1D	0	0	7_Enh	0	0	1	0	0	0
chr1	1226726	1226816	24740	24747	TTS	ACAP3	0	0	7_Enh	0	0	1	0	0	0
chr1	1226851	1226905	24747	24753	TTS	ACAP3	0	0	7_Enh	0	0	1	0	0	0
chr1	1227061	1227127	24756	24761	TTS	ACAP3	0	0	7_Enh	0	0	1	0	0	0
chr1	1227209	1227244	24766	24773	TTS	ACAP3	0	0	7_Enh	0	0	1	0	0	0
chr1	1227262	1227454	24773	24782	TTS	SCNN1D	0	0	7_Enh	0	0	1	0	1	1
chr1	1227487	1227516	24783	24788	TTS	SCNN1D	0	0	5_TxWk	0	0	1	0	1	1
chr1	1241087	1241304	25403	25412	intron	ACAP3	0	0	7_Enh	1	1	1	0	0	0
chr1	1242321	1242440	25436	25445	intron	ACAP3	1	1	2_TssAFlnk	1	1	1	0	0	0
chr1	1242487	1242660	25446	25458	intron	ACAP3	1	1	2_TssAFlnk	1	1	1	0	0	0
chr1	1242699	1244645	25458	25736	promoter-TSS	ACAP3	1	1	1_TssA	1	1	1	0	1	0
chr1	1244661	1244842	25736	25752	intron	PUSL1	1	1	1_TssA	1	1	1	0	0	0
chr1	1244850	1245041	25752	25769	exon	PUSL1	1	1	7_Enh	1	1	1	0	0	0
chr1	1245076	1245116	25769	25773	exon	PUSL1	0	1	7_Enh	1	1	1	0	0	0
chr1	1245147	1245221	25775	25784	exon	PUSL1	0	1	7_Enh	1	1	1	0	0	0
chr1	1259503	1260792	26248	26375	promoter-TSS	GLTPD1	1	1	1_TssA	1	1	1	0	0	0
chr1	1260974	1261194	26378	26383	intron	GLTPD1	1	0	2_TssAFlnk	1	1	1	0	0	0
chr1	1268243	1268367	26700	26712	exon	TAS1R3	0	1	7_Enh	0	0	1	0	0	0
chr1	1268372	1268436	26712	26716	exon	TAS1R3	0	1	7_Enh	0	0	1	0	0	0
chr1	1279496	1279595	27229	27234	intron	DVL1	0	0	7_Enh	0	1	1	0	0	0
chr1	1280378	1280470	27254	27259	intron	DVL1	0	0	7_Enh	0	1	1	0	0	0
chr1	1283146	1283240	27318	27325	intron	DVL1	0	0	7_Enh	1	1	1	0	0	0
chr1	1283394	1283594	27326	27334	intron	DVL1	1	0	1_TssA	1	1	1	0	0	0
chr1	1283611	1283741	27334	27342	intron	DVL1	1	0	1_TssA	1	1	1	0	0	0
chr1	1283832	1286435	27342	27653	promoter-TSS	DVL1	1	1	1_TssA	1	1	1	0	1	1
chr1	1289240	1289556	27744	27755	intron	MXRA8	0	0	13_ReprPC	0	1	1	0	0	0
chr1	1290770	1291507	27889	27952	exon,intron	MXRA8	0	1	14_ReprPCWk	1	1	1	0	0	0
chr1	1296088	1296152	28087	28091	Intergenic	MXRA8	0	0	13_ReprPC	0	1	1	0	0	0
chr1	1309783	1309860	28467	28477	intron	AURKAIP1	1	1	2_TssAFlnk	1	1	1	0	0	0
chr1	1309875	1311129	28477	28596	intron,promoter-TSS	AURKAIP1	1	1	1_TssA	1	1	1	0	1	0
chr1	1311160	1311256	28596	28601	promoter-TSS	AURKAIP1	1	0	2_TssAFlnk	1	1	1	0	0	0
chr1	1333745	1333946	29177	29186	intron	CCNL2	1	0	2_TssAFlnk	1	1	1	0	0	0
chr1	1333994	1335602	29186	29356	promoter-TSS	CCNL2	1	1	1_TssA	1	1	1	0	1	1
chr1	1335650	1335807	29356	29361	intron	LOC148413	1	0	2_TssAFlnk	1	1	1	0	0	0
chr1	1341816	1341899	29499	29505	intron	MRPL20	1	0	2_TssAFlnk	1	1	1	0	0	0
chr1	1341910	1343416	29505	29652	promoter-TSS	MRPL20	1	1	1_TssA	1	1	1	0	1	0
chr1	1355361	1355896	29961	30045	exon	ANKRD65	1	1	5_TxWk	1	1	1	0	0	0
chr1	1362897	1363338	30273	30342	TTS	TMEM88B	0	1	14_ReprPCWk	1	1	1	0	0	0
chr1	1365793	1366024	30394	30408	Intergenic	TMEM88B	0	0	2_TssAFlnk	1	1	1	0	0	1
chr1	1366066	1366207	30408	30414	Intergenic	VWA1	0	0	7_Enh	1	1	1	0	0	1
chr1	1366213	1366502	30414	30430	Intergenic	VWA1	0	0	7_Enh	1	1	1	0	0	0
chr1	1367072	1367130	30439	30443	Intergenic	VWA1	0	0	7_Enh	0	1	1	0	0	0
chr1	1368488	1368697	30485	30494	Intergenic	VWA1	0	0	7_Enh	1	1	1	0	0	0
chr1	1368712	1369145	30494	30510	Intergenic	VWA1	0	0	7_Enh	1	1	1	0	0	0
chr1	1369333	1369535	30515	30524	Intergenic	VWA1	0	0	7_Enh	1	1	1	0	0	0
chr1	1369563	1369680	30524	30532	Intergenic	VWA1	0	0	7_Enh	1	1	1	0	0	0
chr1	1369689	1369924	30532	30543	Intergenic	VWA1	1	0	7_Enh	1	1	1	0	0	0
chr1	1369934	1370139	30543	30555	Intergenic,promoter-TSS	VWA1	1	0	7_Enh	1	1	1	0	0	0
chr1	1370722	1370872	30567	30580	promoter-TSS	VWA1	1	1	2_TssAFlnk	1	1	1	0	0	0
chr1	1370878	1371516	30580	30673	exon	VWA1	1	1	7_Enh	1	1	1	0	0	0
chr1	1371554	1371704	30673	30683	intron	VWA1	1	0	2_TssAFlnk	1	1	1	0	0	0
chr1	1372437	1372512	30696	30703	exon	VWA1	0	0	12_EnhBiv	1	1	1	0	0	0
chr1	1372719	1372816	30710	30717	exon	VWA1	0	0	12_EnhBiv	1	1	1	0	0	0
chr1	1373546	1373788	30732	30739	intron	VWA1	0	0	7_Enh	0	1	1	0	1	0
chr1	1376403	1376510	30917	30924	exon	VWA1	0	0	7_Enh	0	1	1	0	1	1
chr1	1406426	1408148	31865	32022	exon	ATAD3B	1	1	5_TxWk	1	1	1	0	0	0
chr1	1408204	1408256	32022	32026	intron	ATAD3B	0	0	7_Enh	1	0	1	0	0	0
chr1	1440369	1440629	33240	33250	Intergenic	ATAD3A	0	0	15_Quies	1	1	1	0	1	1
chr1	1440891	1441116	33257	33272	Intergenic	ATAD3A	0	0	15_Quies	1	1	1	0	1	0
chr1	1446417	1446620	33428	33434	Intergenic	ATAD3A	1	0	7_Enh	1	1	1	0	1	0
chr1	1446692	1448373	33434	33619	promoter-TSS	ATAD3A	1	1	5_TxWk	1	1	1	0	0	0
chr1	1475320	1476220	34774	34890	promoter-TSS	TMEM240	1	1	5_TxWk	1	1	1	0	0	0
chr1	1476231	1476361	34890	34905	promoter-TSS	TMEM240	1	1	5_TxWk	1	1	1	0	0	0
chr1	1476388	1476406	34906	34910	promoter-TSS	TMEM240	1	1	5_TxWk	1	1	1	0	0	0
chr1	1494726	1494863	35519	35525	intron	SSU72	0	0	5_TxWk	0	0	1	0	0	0
chr1	1509275	1510884	35951	36134	exon	SSU72	1	1	1_TssA	1	1	1	0	1	0
chr1	1510956	1510992	36134	36139	promoter-TSS	SSU72	1	0	2_TssAFlnk	1	1	1	0	0	0
chr1	1511093	1511142	36139	36145	promoter-TSS	SSU72	1	0	7_Enh	1	1	1	0	0	0
chr1	1534582	1534606	36759	36764	exon	C1orf233	1	1	12_EnhBiv	0	0	1	0	0	0
chr1	1534709	1534769	36770	36780	exon	C1orf233	1	1	12_EnhBiv	1	0	1	0	0	0
chr1	1534810	1534947	36780	36802	exon	C1orf233	1	1	12_EnhBiv	1	0	1	0	1	0
chr1	1534962	1535868	36802	36957	promoter-TSS	C1orf233	1	1	14_ReprPCWk	1	0	1	1	1	0
chr1	1535876	1536055	36957	36976	promoter-TSS	C1orf233	1	1	13_ReprPC	1	0	1	1	0	0
chr1	1549235	1549340	37282	37289	Intergenic	MIB2	0	0	7_Enh	1	1	1	0	0	0
chr1	1549359	1549667	37290	37295	Intergenic	MIB2	0	0	2_TssAFlnk	1	1	1	0	0	0
chr1	1549676	1550135	37295	37314	promoter-TSS	MIB2	1	0	2_TssAFlnk	1	1	1	0	0	0
chr1	1550151	1551903	37314	37518	promoter-TSS	MIB2	1	1	1_TssA	1	1	1	0	0	0
chr1	1551964	1552103	37518	37530	intron	MIB2	0	1	2_TssAFlnk	1	1	1	0	0	0
chr1	1562702	1562868	37931	37945	exon	MIB2	0	0	7_Enh	0	0	0	0	0	0
chr1	1562899	1563063	37946	37959	intron	MIB2	0	0	7_Enh	0	0	0	0	0	0
chr1	1566382	1566654	38207	38242	TTS	MIB2	1	1	13_ReprPC	1	1	1	0	0	0
chr1	1567245	1568171	38283	38360	promoter-TSS	MMP23A	1	1	12_EnhBiv	1	1	1	0	0	0
chr1	1589783	1589932	39166	39174	intron	CDK11B	0	0	5_TxWk	1	1	1	0	0	0
chr1	1589933	1591051	39174	39274	intron	CDK11B	0	1	5_TxWk	1	1	0	0	1	1
chr1	1610380	1610448	39950	39955	intron	SLC35E2B	0	0	7_Enh	0	1	1	0	1	1
chr1	1610545	1610649	39958	39962	intron	SLC35E2B	0	0	7_Enh	0	1	1	0	1	1
chr1	1610656	1610683	39962	39967	intron	SLC35E2B	0	0	7_Enh	0	1	1	0	1	1
chr1	1623033	1625247	40355	40551	exon	SLC35E2B	1	1	15_Quies	1	1	1	0	0	0
chr1	1655105	1656324	41655	41753	promoter-TSS	CDK11A	1	1	5_TxWk	1	1	0	0	1	1
chr1	1676388	1678513	42387	42579	promoter-TSS	SLC35E2	1	1	5_TxWk	1	1	0	0	0	0
chr1	1678632	1678777	42586	42592	Intergenic	SLC35E2	0	0	5_TxWk	0	0	0	0	0	0
chr1	1690235	1690502	43012	43029	promoter-TSS	NADK	0	0	7_Enh	0	1	1	0	0	0
chr1	1690520	1690621	43029	43034	promoter-TSS	NADK	0	0	7_Enh	0	1	1	0	0	0
chr1	1690636	1690776	43034	43042	promoter-TSS	NADK	0	0	7_Enh	0	1	1	0	0	0
chr1	1709109	1710566	43459	43626	promoter-TSS	NADK	1	1	1_TssA	1	1	1	0	1	0
chr1	1710581	1710749	43626	43633	promoter-TSS	NADK	1	1	1_TssA	1	1	1	0	1	0
chr1	1711588	1711841	43652	43659	promoter-TSS	NADK	1	0	2_TssAFlnk	0	1	1	0	0	0
chr1	1713614	1714007	43687	43720	Intergenic	NADK	0	1	2_TssAFlnk	1	1	1	0	0	0
chr1	1714042	1714623	43720	43745	Intergenic	NADK	0	1	7_Enh	1	1	1	0	0	0
chr1	1790207	1790359	45116	45121	intron	GNB1	0	0	7_Enh	0	1	1	0	1	0
chr1	1790621	1790761	45123	45131	intron	GNB1	0	0	7_Enh	0	1	1	0	0	0
chr1	1821186	1823367	45657	45937	intron	GNB1	1	1	5_TxWk	1	1	1	0	0	0
chr1	1823379	1823484	45937	45944	promoter-TSS	GNB1	1	0	2_TssAFlnk	1	1	1	0	0	0
chr1	1826153	1826326	46002	46008	Intergenic	GNB1	0	0	7_Enh	0	1	1	0	0	0
chr1	1828847	1828951	46066	46070	Intergenic	GNB1	0	0	14_ReprPCWk	0	0	1	0	0	0
chr1	1837770	1838023	46278	46288	Intergenic	CALML6	0	0	7_Enh	0	1	1	0	1	1
chr1	1840008	1840905	46334	46449	Intergenic	CALML6	0	1	5_TxWk	1	1	1	0	1	1
chr1	1840950	1841130	46449	46465	Intergenic	CALML6	0	0	5_TxWk	1	1	1	0	0	1
chr1	1847334	1847711	46630	46640	intron	CALML6	0	0	7_Enh	0	1	1	0	0	0
chr1	1850099	1850152	46712	46718	intron	TMEM52	1	1	7_Enh	1	1	1	0	0	0
chr1	1850207	1850264	46719	46726	intron	TMEM52	1	1	7_Enh	1	1	1	0	0	0
chr1	1850275	1851225	46726	46822	promoter-TSS	TMEM52	1	1	7_Enh	1	1	1	0	1	0
chr1	1851231	1851284	46822	46831	promoter-TSS	TMEM52	1	1	7_Enh	1	1	1	0	0	0
chr1	1851317	1851373	46832	46836	promoter-TSS	TMEM52	1	1	7_Enh	1	1	1	0	0	0
chr1	1856020	1856099	46965	46970	Intergenic	TMEM52	0	0	14_ReprPCWk	0	0	0	0	0	0
chr1	1875439	1875697	47664	47679	Intergenic	TMEM52	0	1	12_EnhBiv	0	0	1	0	1	1
chr1	1875715	1875781	47679	47686	Intergenic	TMEM52	0	1	11_BivFlnk	0	0	1	0	1	1
chr1	1875831	1875877	47687	47693	Intergenic	TMEM52	0	1	12_EnhBiv	0	0	1	0	0	1
chr1	1878129	1878318	47762	47770	Intergenic	TMEM52	0	0	12_EnhBiv	0	0	1	0	0	0
chr1	1879116	1879184	47789	47793	Intergenic	TMEM52	0	0	14_ReprPCWk	0	0	0	0	0	0
chr1	1891341	1891816	48118	48138	intron	KIAA1751	0	0	12_EnhBiv	0	0	1	0	1	1
chr1	1935081	1935379	49612	49642	promoter-TSS	KIAA1751	1	1	13_ReprPC	0	0	1	0	0	0
chr1	1950555	1951364	50060	50178	intron	GABRD	1	1	13_ReprPC	1	0	1	1	0	0
chr1	1974488	1974616	50888	50894	Intergenic	PRKCZ	0	0	14_ReprPCWk	0	0	1	0	0	0
chr1	1974661	1974704	50894	50899	Intergenic	PRKCZ	0	1	12_EnhBiv	0	0	1	0	0	0
chr1	1974734	1974912	50901	50913	Intergenic	PRKCZ	0	1	12_EnhBiv	0	0	1	0	0	0
chr1	1974934	1974942	50913	50917	Intergenic	PRKCZ	0	1	12_EnhBiv	0	0	1	0	0	0
chr1	1976143	1976639	50943	51000	Intergenic	PRKCZ	0	1	12_EnhBiv	1	1	1	0	1	1
chr1	1978017	1978152	51037	51042	Intergenic	PRKCZ	0	0	12_EnhBiv	0	0	1	0	1	1
chr1	1979946	1979989	51088	51093	Intergenic	PRKCZ	0	0	12_EnhBiv	0	0	0	0	0	0
chr1	1980970	1981295	51118	51132	promoter-TSS	PRKCZ	1	1	11_BivFlnk	1	1	1	1	1	1
chr1	1981306	1982577	51132	51303	intron,promoter-TSS	PRKCZ	1	1	1_TssA	1	1	1	1	0	0
chr1	1982581	1982893	51303	51331	intron	PRKCZ	1	1	1_TssA	1	1	1	0	0	0
chr1	1982916	1983034	51331	51340	intron	PRKCZ	0	1	7_Enh	1	0	1	0	0	0
chr1	2064408	2065016	54150	54196	intron	PRKCZ	0	1	7_Enh	1	1	1	0	0	0
chr1	2065031	2065124	54196	54211	intron	PRKCZ	0	0	7_Enh	1	1	0	0	0	0
chr1	2105755	2105940	55430	55438	intron	PRKCZ	0	0	5_TxWk	1	1	1	0	1	1
chr1	2120719	2120864	56001	56009	TTS	C1orf86	0	0	7_Enh	1	1	1	0	0	0
chr1	2120881	2121420	56009	56046	exon	C1orf86	0	1	1_TssA	1	1	1	0	0	0
chr1	2121432	2121666	56046	56063	intron	C1orf86	0	1	1_TssA	1	1	1	0	0	0
chr1	2121688	2121851	56063	56075	intron	C1orf86	0	1	2_TssAFlnk	1	1	1	0	0	0
chr1	2125018	2125055	56178	56182	intron	C1orf86	0	0	7_Enh	1	1	1	0	0	0
chr1	2125058	2125206	56182	56191	exon	C1orf86	0	0	7_Enh	1	1	1	0	0	0
chr1	2125232	2125273	56191	56196	exon	C1orf86	0	0	7_Enh	1	1	1	0	0	0
chr1	2125381	2125529	56200	56211	exon	C1orf86	0	0	7_Enh	1	1	1	0	0	0
chr1	2125558	2125638	56211	56216	intron	C1orf86	0	0	7_Enh	1	1	1	0	0	0
chr1	2125889	2126917	56225	56316	promoter-TSS	C1orf86	0	1	5_TxWk	1	1	1	0	1	1
chr1	2130172	2130335	56382	56388	exon	C1orf86	0	0	7_Enh	0	1	1	0	0	0
chr1	2130635	2130990	56394	56408	exon	C1orf86	0	0	7_Enh	1	1	1	0	0	0
chr1	2131080	2131283	56408	56417	exon	C1orf86	0	0	7_Enh	1	1	1	0	0	0
chr1	2135928	2136169	56538	56558	intron	C1orf86	0	0	2_TssAFlnk	1	1	1	0	0	0
chr1	2136217	2137068	56558	56646	intron	C1orf86	0	1	7_Enh	1	1	1	0	0	0
chr1	2139175	2139297	56744	56750	exon,promoter-TSS	C1orf86	0	0	7_Enh	0	1	1	0	0	0
chr1	2139318	2139349	56751	56755	promoter-TSS	C1orf86	0	0	7_Enh	0	1	1	0	0	0
chr1	2139737	2139950	56771	56779	promoter-TSS	C1orf86	0	0	7_Enh	0	1	1	0	0	0
chr1	2139953	2140315	56779	56787	promoter-TSS	C1orf86	0	0	7_Enh	0	1	1	0	0	0
chr1	2143969	2144482	56902	56936	promoter-TSS	C1orf86	1	1	2_TssAFlnk	1	1	1	0	1	0
chr1	2144496	2144800	56936	56945	promoter-TSS	C1orf86	1	1	2_TssAFlnk	1	1	1	0	0	0
chr1	2158461	2158772	57291	57336	Intergenic	SKI	0	1	5_TxWk	1	1	1	0	0	0
chr1	2158778	2160925	57336	57690	exon,promoter-TSS	SKI	1	1	5_TxWk	1	1	1	0	1	0
chr1	2160928	2161139	57690	57709	exon	SKI	1	1	2_TssAFlnk	1	1	1	0	0	0
chr1	2161859	2162095	57735	57747	intron	SKI	0	0	2_TssAFlnk	1	1	1	0	0	0
chr1	2162293	2162474	57749	57759	intron	SKI	0	0	2_TssAFlnk	1	1	1	0	0	0
chr1	2162506	2162894	57759	57776	intron	SKI	0	0	2_TssAFlnk	1	1	1	0	0	0
chr1	2170380	2170460	58006	58011	intron	SKI	0	0	7_Enh	1	1	1	0	0	0
chr1	2171710	2171930	58051	58059	intron	SKI	0	0	7_Enh	0	1	1	0	0	0
chr1	2179683	2179707	58267	58271	intron	SKI	0	0	7_Enh	0	1	1	0	0	0
chr1	2179919	2180043	58276	58284	intron	SKI	0	0	7_Enh	0	1	1	0	0	0
chr1	2182126	2182230	58343	58349	intron	SKI	0	0	7_Enh	0	1	1	0	0	0
chr1	2182283	2182352	58350	58358	intron	SKI	0	0	7_Enh	0	1	1	0	0	0
chr1	2183330	2183504	58392	58402	intron	SKI	0	0	7_Enh	0	1	1	0	0	0
chr1	2243015	2243094	60440	60446	Intergenic	LOC100129534	0	0	7_Enh	0	1	1	0	1	1
chr1	2245895	2246842	60526	60636	Intergenic	LOC100129534	0	1	14_ReprPCWk	1	1	1	0	1	1
chr1	2253459	2253578	60891	60898	intron	MORN1	0	0	12_EnhBiv	1	1	1	0	0	0
chr1	2253724	2253851	60898	60910	intron	MORN1	0	1	12_EnhBiv	1	1	1	0	0	0
chr1	2253865	2254041	60910	60925	intron	MORN1	0	1	12_EnhBiv	1	1	1	0	0	0
chr1	2266262	2266414	61394	61405	intron	MORN1	0	1	15_Quies	0	0	0	0	0	0
chr1	2266419	2266631	61405	61415	intron	MORN1	0	1	15_Quies	0	0	0	0	0	0
chr1	2284330	2284415	62059	62066	promoter-TSS	LOC100129534	1	0	7_Enh	0	1	1	0	0	0
chr1	2284490	2284660	62066	62074	promoter-TSS	LOC100129534	1	0	7_Enh	0	1	1	0	0	0
chr1	2284709	2284822	62074	62078	promoter-TSS	LOC100129534	1	0	7_Enh	0	1	1	0	0	0
chr1	2313195	2313477	62752	62762	intron	MORN1	0	0	14_ReprPCWk	0	0	1	0	1	1
chr1	2322436	2323906	63024	63190	promoter-TSS	RER1	1	1	1_TssA	1	1	1	0	0	0
chr1	2324089	2324231	63192	63199	intron	RER1	1	0	2_TssAFlnk	1	1	1	0	0	0
chr1	2325177	2325310	63217	63223	intron	RER1	0	0	6_EnhG	0	1	1	0	0	0
chr1	2343349	2343466	63764	63775	intron	PEX10	1	1	2_TssAFlnk	1	1	1	0	0	0
chr1	2343528	2344791	63775	63916	promoter-TSS	PEX10	1	1	1_TssA	1	1	1	0	0	0
chr1	2344796	2344965	63916	63925	Intergenic,promoter-TSS	PEX10	1	0	2_TssAFlnk	1	1	1	0	0	0
chr1	2345690	2346298	63949	63974	Intergenic	PEX10	0	1	7_Enh	0	1	1	0	1	1
chr1	2347181	2347567	63996	64014	Intergenic	PEX10	0	0	7_Enh	1	1	1	0	1	0
chr1	2347610	2347694	64014	64020	Intergenic	PEX10	0	0	7_Enh	1	1	1	0	0	0
chr1	2347829	2348145	64020	64033	Intergenic	PEX10	0	0	7_Enh	1	1	0	0	0	0
chr1	2374782	2375565	64735	64840	Intergenic	PEX10	0	1	13_ReprPC	0	0	1	1	1	0
chr1	2398798	2399055	65554	65582	Intergenic	PLCH2	0	1	13_ReprPC	0	0	1	1	0	0
chr1	2409793	2409823	65909	65914	intron	PLCH2	0	1	14_ReprPCWk	0	0	1	0	0	0
chr1	2413536	2413638	66046	66050	intron	PLCH2	0	0	7_Enh	0	0	1	0	0	0
chr1	2435141	2435244	66721	66730	intron	PLCH2	0	1	13_ReprPC	0	0	0	0	0	0
chr1	2437040	2437065	66819	66823	TTS	PLCH2	0	0	13_ReprPC	0	0	1	0	0	0
chr1	2457085	2458235	67578	67699	intron	PANK4	1	1	14_ReprPCWk	1	1	1	0	0	0
chr1	2460465	2460500	67762	67766	exon	HES5	0	0	12_EnhBiv	0	1	1	0	1	0
chr1	2460537	2460622	67768	67774	exon	HES5	0	0	12_EnhBiv	0	1	1	0	1	0
chr1	2460717	2460837	67774	67786	exon	HES5	1	1	12_EnhBiv	0	1	1	0	0	0
chr1	2460850	2462109	67786	67944	intron	HES5	1	1	12_EnhBiv	1	1	1	0	0	0
chr1	2462152	2462581	67944	67962	promoter-TSS	HES5	1	0	12_EnhBiv	1	1	1	0	0	0
chr1	2468750	2468902	68123	68130	Intergenic	HES5	0	0	12_EnhBiv	0	0	1	0	0	0
chr1	2468963	2469194	68130	68136	Intergenic	HES5	0	0	12_EnhBiv	0	0	1	0	0	0
chr1	2472149	2472586	68192	68239	Intergenic	HES5	0	1	13_ReprPC	0	0	1	0	0	0
chr1	2475025	2475223	68298	68307	Intergenic	LOC115110	0	0	12_EnhBiv	0	1	1	0	0	0
chr1	2475300	2475420	68312	68319	Intergenic	LOC115110	0	0	12_EnhBiv	0	1	1	0	0	0
chr1	2476468	2476563	68354	68358	Intergenic	LOC115110	0	0	7_Enh	0	1	1	0	0	0
chr1	2476586	2476641	68358	68362	Intergenic	LOC115110	0	0	7_Enh	0	1	1	0	0	0
chr1	2477457	2478628	68374	68464	Intergenic	LOC115110	0	1	7_Enh	1	1	1	0	0	0
chr1	2478634	2478986	68464	68478	Intergenic	LOC115110	0	0	2_TssAFlnk	1	1	1	0	0	0
chr1	2479305	2479352	68485	68489	Intergenic	LOC115110	0	0	7_Enh	1	1	1	0	0	0
chr1	2479553	2480432	68492	68529	Intergenic	LOC115110	0	0	7_Enh	1	1	1	0	1	1
chr1	2487105	2487417	68753	68770	promoter-TSS	TNFRSF14	1	0	2_TssAFlnk	1	1	1	0	0	0
chr1	2487421	2488314	68770	68805	promoter-TSS	TNFRSF14	1	0	1_TssA	1	1	1	0	1	0
chr1	2488398	2488721	68805	68817	promoter-TSS	LOC100133445	1	0	1_TssA	1	1	1	0	1	0
chr1	2497783	2497874	69061	69067	Intergenic	LOC100133445	0	0	11_BivFlnk	0	0	0	0	0	0
chr1	2507395	2507510	69300	69306	Intergenic	FAM213B	0	0	7_Enh	0	1	1	0	0	0
chr1	2507656	2507748	69306	69311	Intergenic	FAM213B	0	0	2_TssAFlnk	0	1	1	0	1	0
chr1	2507779	2508099	69311	69319	Intergenic	FAM213B	0	0	2_TssAFlnk	0	1	1	0	1	0
chr1	2508169	2508324	69319	69325	Intergenic	FAM213B	0	0	7_Enh	0	1	1	0	0	0
chr1	2508468	2508690	69328	69339	Intergenic	FAM213B	0	0	5_TxWk	1	1	1	0	0	0
chr1	2509658	2510072	69371	69385	Intergenic	FAM213B	0	0	7_Enh	1	1	1	0	1	0
chr1	2516780	2518892	69516	69693	promoter-TSS	FAM213B	1	1	5_TxWk	1	1	1	0	1	0
chr1	2518949	2519108	69693	69701	intron	FAM213B	0	0	2_TssAFlnk	1	1	1	0	0	0
chr1	2524038	2524192	69846	69857	exon	MMEL1	0	0	7_Enh	0	1	1	0	0	0
chr1	2524233	2524466	69857	69867	exon	MMEL1	0	0	2_TssAFlnk	0	1	1	0	0	0
chr1	2525523	2525679	69901	69910	intron	MMEL1	0	0	12_EnhBiv	1	1	1	0	0	0
chr1	2525835	2525873	69910	69915	exon	MMEL1	0	0	12_EnhBiv	1	0	1	0	0	0
chr1	2542576	2542851	70375	70393	intron	MMEL1	0	0	12_EnhBiv	0	0	1	0	0	0
chr1	2560024	2561019	70632	70720	intron	MMEL1	0	1	13_ReprPC	1	0	1	1	0	0
chr1	2573861	2575092	71005	71106	intron	TTC34	0	1	1_TssA	1	1	1	0	1	0
chr1	2620460	2620614	72118	72123	intron	TTC34	0	0	14_ReprPCWk	0	0	0	0	0	0
chr1	2628802	2628995	72311	72317	intron	TTC34	0	0	14_ReprPCWk	0	0	0	0	0	0
chr1	2718145	2718378	73096	73106	Intergenic	TTC34	0	0	14_ReprPCWk	0	0	0	1	1	0
chr1	2732214	2732349	73528	73533	Intergenic	TTC34	0	0	14_ReprPCWk	0	0	0	0	0	0
chr1	2738544	2738844	73668	73688	Intergenic	TTC34	0	0	14_ReprPCWk	0	0	1	0	1	1
chr1	2782910	2783151	74779	74795	Intergenic	TTC34	0	0	13_ReprPC	0	0	0	0	0	0
chr1	2783188	2783401	74795	74804	Intergenic	TTC34	0	0	13_ReprPC	0	0	0	0	0	0
chr1	2792611	2792759	75016	75031	Intergenic	TTC34	0	0	13_ReprPC	0	0	1	0	0	1
chr1	2822673	2822761	75930	75938	Intergenic	ACTRT2	0	0	13_ReprPC	0	0	1	0	0	0
chr1	2822779	2822902	75938	75946	Intergenic	ACTRT2	0	0	13_ReprPC	0	0	1	0	0	0
chr1	2831637	2831681	76207	76211	Intergenic	ACTRT2	0	0	14_ReprPCWk	0	0	0	0	0	0
chr1	2844686	2844831	76588	76597	Intergenic	ACTRT2	0	0	13_ReprPC	0	0	0	0	0	0
chr1	2879464	2879682	77301	77308	Intergenic	ACTRT2	0	0	14_ReprPCWk	0	0	0	0	0	0
chr1	2883581	2883685	77352	77357	Intergenic	ACTRT2	0	0	14_ReprPCWk	0	0	1	0	0	0
chr1	2884814	2885000	77391	77396	Intergenic	ACTRT2	0	0	12_EnhBiv	0	0	1	0	0	0
chr1	2885063	2885169	77397	77406	Intergenic	ACTRT2	0	1	11_BivFlnk	0	1	1	0	0	0
chr1	2885213	2885358	77406	77418	Intergenic	ACTRT2	0	1	11_BivFlnk	0	1	1	0	0	0
chr1	2885388	2885493	77418	77424	Intergenic	ACTRT2	0	0	12_EnhBiv	0	1	1	0	0	0
chr1	2892233	2892292	77606	77610	Intergenic	ACTRT2	0	0	14_ReprPCWk	0	0	0	0	0	0
chr1	2928906	2929020	78308	78318	Intergenic	ACTRT2	0	0	14_ReprPCWk	1	0	1	0	0	0
chr1	2929055	2929408	78318	78344	Intergenic	ACTRT2	0	1	12_EnhBiv	1	0	1	0	1	1
chr1	2982862	2982999	79491	79498	intron	FLJ42875	0	0	7_Enh	1	1	1	1	0	1
chr1	2983030	2983083	79498	79502	intron	FLJ42875	0	0	7_Enh	1	1	1	1	0	1
chr1	2983666	2983748	79508	79513	intron	FLJ42875	1	0	10_TssBiv	1	1	1	1	0	0
chr1	2983950	2983965	79519	79523	exon	FLJ42875	1	1	11_BivFlnk	1	1	1	1	0	0
chr1	2984044	2984094	79526	79534	exon	FLJ42875	1	1	10_TssBiv	1	1	1	1	0	0
chr1	2984142	2984236	79536	79546	exon,promoter-TSS	FLJ42875	1	1	10_TssBiv	1	1	1	0	0	0
chr1	2984237	2984276	79546	79551	promoter-TSS	FLJ42875	1	1	10_TssBiv	1	1	1	0	0	0
chr1	2984328	2984476	79551	79569	promoter-TSS	FLJ42875	1	1	10_TssBiv	1	1	1	0	0	0
chr1	2984497	2984831	79569	79604	promoter-TSS	FLJ42875	1	1	10_TssBiv	1	1	1	0	0	0
chr1	2984840	2987346	79604	79930	intron	PRDM16	1	1	1_TssA	1	1	1	0	0	0
chr1	2987347	2987542	79930	79956	intron	PRDM16	0	1	1_TssA	1	1	1	0	0	0
chr1	2987558	2987671	79956	79973	intron	PRDM16	0	1	1_TssA	1	1	1	0	0	0
chr1	2987686	2987821	79973	79990	intron	PRDM16	0	1	1_TssA	1	1	1	0	0	0
chr1	2987868	2988075	79993	80005	intron	PRDM16	0	1	1_TssA	1	1	1	0	0	0
chr1	2988236	2988860	80009	80021	intron	PRDM16	0	0	1_TssA	1	1	1	0	0	0
chr1	2988910	2989178	80021	80027	intron	PRDM16	0	0	2_TssAFlnk	1	1	1	0	0	0
chr1	2989307	2989323	80030	80034	intron	PRDM16	0	0	7_Enh	1	1	1	1	0	0
chr1	2989333	2989398	80034	80041	intron	PRDM16	0	0	7_Enh	1	1	1	1	0	0
chr1	2989417	2989684	80041	80052	intron	PRDM16	0	0	2_TssAFlnk	1	1	1	1	0	0
chr1	2989744	2989845	80053	80058	intron	PRDM16	0	0	2_TssAFlnk	1	1	1	0	0	0
chr1	2989949	2990264	80058	80093	intron	PRDM16	0	1	1_TssA	1	1	1	1	0	0
chr1	2990267	2990491	80093	80121	intron	PRDM16	0	1	1_TssA	1	1	1	1	0	0
chr1	2990496	2990621	80121	80136	intron	PRDM16	0	1	1_TssA	1	1	1	1	0	0
chr1	2990660	2990826	80136	80145	intron	PRDM16	0	1	2_TssAFlnk	1	1	1	0	0	0
chr1	2990996	2991220	80147	80155	intron	PRDM16	0	0	7_Enh	0	1	1	0	0	0
chr1	2991642	2991733	80164	80171	intron	PRDM16	0	0	7_Enh	0	1	1	0	0	0
chr1	2992793	2992835	80204	80209	intron	PRDM16	0	0	7_Enh	0	1	1	0	0	0
chr1	2995265	2995507	80258	80267	intron	PRDM16	0	0	7_Enh	0	1	1	0	0	0
chr1	2995532	2995605	80267	80273	intron	PRDM16	0	0	7_Enh	0	1	1	0	0	0
chr1	2995614	2995655	80273	80278	intron	PRDM16	0	0	7_Enh	0	1	1	0	0	0
chr1	2995690	2995774	80278	80287	intron	PRDM16	0	0	7_Enh	0	1	0	0	0	0
chr1	3043772	3043860	81754	81761	promoter-TSS	MIR4251	1	0	7_Enh	0	1	1	0	0	0
chr1	3043944	3044103	81761	81768	promoter-TSS	MIR4251	1	0	7_Enh	0	1	1	0	0	0
chr1	3049274	3049457	81905	81911	intron	PRDM16	0	0	7_Enh	0	1	1	0	0	0
chr1	3049595	3049621	81912	81916	intron	PRDM16	0	0	7_Enh	0	1	1	0	0	0
chr1	3050384	3050524	81935	81940	intron	PRDM16	0	0	7_Enh	0	1	1	0	0	0
chr1	3050597	3050633	81940	81944	intron	PRDM16	0	0	7_Enh	0	1	1	0	0	0
chr1	3050742	3050959	81947	81957	intron	PRDM16	0	0	7_Enh	0	1	1	0	0	0
chr1	3051006	3051142	81957	81966	intron	PRDM16	0	0	7_Enh	0	1	1	0	0	0
chr1	3051176	3051289	81966	81972	intron	PRDM16	0	0	7_Enh	0	1	1	0	0	0
chr1	3051372	3051502	81972	81985	intron	PRDM16	0	0	7_Enh	0	1	1	0	0	0
chr1	3051529	3051582	81985	81990	intron	PRDM16	0	0	7_Enh	0	1	1	0	0	0
chr1	3051880	3052008	82001	82008	intron	PRDM16	0	0	7_Enh	0	1	1	0	0	0
chr1	3052061	3052176	82009	82016	intron	PRDM16	0	0	7_Enh	0	1	1	0	0	0
chr1	3052181	3052282	82016	82022	intron	PRDM16	0	0	7_Enh	0	1	1	0	0	0
chr1	3052305	3052483	82023	82033	intron	PRDM16	0	0	7_Enh	0	1	1	0	0	0
chr1	3052510	3052605	82034	82039	intron	PRDM16	0	0	7_Enh	0	1	1	0	0	0
chr1	3056061	3056153	82143	82150	intron	PRDM16	0	0	12_EnhBiv	0	1	1	0	0	0
chr1	3077721	3077804	82766	82774	intron	PRDM16	0	0	7_Enh	0	1	1	0	0	0
chr1	3077835	3078077	82774	82784	intron	PRDM16	0	0	7_Enh	0	1	1	0	0	0
chr1	3078148	3078274	82784	82794	intron	PRDM16	0	0	7_Enh	0	1	1	0	0	0
chr1	3085310	3085447	83041	83046	intron	PRDM16	0	0	7_Enh	0	1	1	0	0	0
chr1	3086361	3086452	83066	83075	intron	PRDM16	0	0	7_Enh	0	1	1	0	0	0
chr1	3086485	3086510	83076	83083	intron	PRDM16	0	0	7_Enh	0	1	1	0	0	0
chr1	3087138	3087972	83098	83136	intron	PRDM16	0	0	7_Enh	1	1	1	0	0	0
chr1	3087999	3088133	83136	83141	intron	PRDM16	0	0	7_Enh	0	1	1	0	0	0
chr1	3091275	3091358	83242	83246	intron	PRDM16	0	0	7_Enh	1	1	1	0	0	0
chr1	3091388	3091719	83246	83261	intron	PRDM16	0	0	7_Enh	1	1	1	0	0	0
chr1	3100127	3100161	83511	83516	intron	PRDM16	0	0	7_Enh	0	1	1	0	0	0
chr1	3100259	3100365	83516	83522	intron	PRDM16	0	0	7_Enh	0	1	1	0	0	0
chr1	3100387	3100498	83523	83533	intron	PRDM16	0	0	5_TxWk	0	1	1	0	0	0
chr1	3103204	3103352	83646	83657	intron	PRDM16	0	1	7_Enh	0	1	1	0	0	0
chr1	3104496	3104797	83691	83698	intron	PRDM16	0	0	7_Enh	0	1	1	0	0	0
chr1	3104957	3105071	83698	83708	intron	PRDM16	0	1	7_Enh	0	1	0	0	0	0
chr1	3105084	3105253	83709	83725	intron	PRDM16	0	1	7_Enh	0	1	1	0	0	0
chr1	3105306	3105336	83725	83729	intron	PRDM16	0	0	7_Enh	0	1	1	0	0	0
chr1	3105615	3105769	83732	83739	intron	PRDM16	0	0	7_Enh	0	1	1	0	0	0
chr1	3115472	3115645	84036	84044	intron	PRDM16	0	0	5_TxWk	0	1	1	0	0	0
chr1	3130322	3130486	84521	84527	intron	PRDM16	0	0	7_Enh	0	1	1	0	0	0
chr1	3130535	3130581	84528	84533	intron	PRDM16	0	0	7_Enh	0	1	1	0	0	0
chr1	3135632	3135757	84678	84685	intron	PRDM16	0	0	7_Enh	0	1	1	0	0	0
chr1	3135824	3136085	84685	84698	intron	PRDM16	0	0	7_Enh	0	1	1	0	0	0
chr1	3136127	3136239	84698	84704	intron	PRDM16	0	0	7_Enh	0	1	1	0	0	0
chr1	3138587	3139228	84774	84790	intron	PRDM16	0	0	7_Enh	0	1	1	0	0	0
chr1	3139831	3139856	84801	84805	intron	PRDM16	0	0	7_Enh	0	1	1	0	0	0
chr1	3139902	3139947	84808	84812	intron	PRDM16	0	0	7_Enh	0	1	1	0	0	0
chr1	3155121	3155313	85275	85291	intron	PRDM16	0	1	7_Enh	0	1	1	0	0	0
chr1	3166599	3166713	85706	85712	intron	PRDM16	0	0	7_Enh	0	1	1	0	0	0
chr1	3166729	3166804	85712	85716	intron	PRDM16	0	0	7_Enh	0	1	1	0	0	0
chr1	3166864	3167125	85718	85728	intron	PRDM16	0	0	7_Enh	0	1	1	0	0	0
chr1	3167716	3167784	85736	85740	intron	PRDM16	0	0	7_Enh	0	1	1	0	0	0
chr1	3167813	3167919	85740	85746	intron	PRDM16	0	0	7_Enh	0	1	1	0	0	0
chr1	3177630	3177849	85938	85944	intron	PRDM16	0	0	7_Enh	0	1	1	0	0	0
chr1	3178011	3178198	85947	85954	intron	PRDM16	0	0	7_Enh	0	1	1	0	0	0
chr1	3178323	3178385	85954	85959	intron	PRDM16	0	0	7_Enh	0	1	0	0	0	0
chr1	3200671	3200852	86631	86644	intron	PRDM16	0	0	7_Enh	0	1	1	0	1	1
chr1	3209910	3210069	86932	86941	intron	PRDM16	0	0	7_Enh	0	0	0	0	0	0
chr1	3217440	3217526	87158	87162	intron	PRDM16	0	0	15_Quies	0	0	0	0	0	0
chr1	3239809	3240050	87711	87726	intron	PRDM16	0	1	7_Enh	0	1	1	0	0	0
chr1	3240055	3240235	87726	87737	intron	PRDM16	0	1	7_Enh	0	1	1	0	0	0
chr1	3240246	3240367	87737	87742	intron	PRDM16	0	1	7_Enh	0	1	1	0	0	0
chr1	3265719	3265814	88315	88320	intron	PRDM16	0	0	7_Enh	0	1	1	0	0	0
chr1	3265820	3265924	88320	88327	intron	PRDM16	0	0	7_Enh	0	1	1	0	0	0
chr1	3265941	3266024	88327	88332	intron	PRDM16	0	0	7_Enh	0	1	1	0	0	0
chr1	3276281	3276346	88620	88624	intron	PRDM16	0	0	7_Enh	0	0	1	0	0	0
chr1	3276354	3276414	88624	88628	intron	PRDM16	0	0	7_Enh	0	0	1	0	0	0
chr1	3276459	3276536	88628	88635	intron	PRDM16	0	0	7_Enh	0	0	1	0	0	0
chr1	3283221	3283298	88870	88875	intron	PRDM16	0	0	7_Enh	0	1	1	0	0	0
chr1	3286526	3286595	88953	88957	intron	PRDM16	0	0	7_Enh	0	1	1	0	0	0
chr1	3294344	3294513	89126	89135	intron	PRDM16	0	0	7_Enh	0	1	1	0	0	0
chr1	3294602	3294728	89137	89144	intron	PRDM16	0	0	7_Enh	0	1	0	0	0	0
chr1	3309991	3310156	89538	89549	intron	PRDM16	0	1	12_EnhBiv	1	1	1	0	0	0
chr1	3310159	3310673	89549	89602	intron	PRDM16	0	1	12_EnhBiv	1	1	1	0	0	0
chr1	3334513	3334853	90393	90402	exon,intron	PRDM16	0	0	7_Enh	0	1	1	0	0	0
chr1	3336019	3336122	90428	90433	intron	PRDM16	0	0	7_Enh	0	1	1	0	0	0
chr1	3339883	3340109	90519	90529	intron	PRDM16	0	0	7_Enh	0	1	1	0	0	0
chr1	3340124	3340235	90529	90537	intron	PRDM16	0	0	7_Enh	0	1	0	0	0	0
chr1	3341329	3341575	90568	90583	intron	PRDM16	0	0	7_Enh	0	1	1	0	1	1
chr1	3369769	3370010	91366	91375	Intergenic	ARHGEF16	0	0	7_Enh	0	1	1	0	1	1
chr1	3370690	3370759	91392	91396	promoter-TSS	ARHGEF16	1	0	7_Enh	1	1	1	0	0	1
chr1	3370780	3371744	91396	91503	exon	ARHGEF16	1	1	7_Enh	1	1	1	0	1	1
chr1	3371792	3371917	91503	91508	intron	ARHGEF16	1	0	2_TssAFlnk	1	1	1	0	0	0
chr1	3373167	3373628	91536	91547	intron	ARHGEF16	0	0	2_TssAFlnk	0	1	1	0	0	0
chr1	3376644	3376896	91620	91631	intron	ARHGEF16	0	0	7_Enh	0	1	1	0	0	0
chr1	3377610	3377690	91649	91653	intron	ARHGEF16	0	0	7_Enh	0	1	1	0	0	0
chr1	3398910	3399029	92360	92366	Intergenic	ARHGEF16	0	0	7_Enh	0	1	1	0	0	0
chr1	3399073	3399261	92367	92373	Intergenic	ARHGEF16	0	0	7_Enh	0	1	1	0	1	0
chr1	3400477	3400701	92408	92422	Intergenic	ARHGEF16	0	0	7_Enh	0	0	1	0	1	1
chr1	3407779	3408050	92587	92604	intron	MEGF6	0	0	15_Quies	0	0	1	0	1	1
chr1	3446011	3446283	93760	93770	intron	MEGF6	0	0	12_EnhBiv	1	1	1	0	0	0
chr1	3446935	3447079	93792	93798	intron	MEGF6	0	0	12_EnhBiv	1	1	1	0	0	0
chr1	3447093	3447399	93798	93808	intron	MEGF6	0	0	12_EnhBiv	1	1	1	0	0	0
chr1	3447431	3448490	93808	93914	intron	MEGF6	0	1	14_ReprPCWk	1	1	1	0	0	0
chr1	3458632	3458796	94209	94219	intron	MEGF6	0	0	12_EnhBiv	0	1	0	0	0	0
chr1	3463918	3464212	94389	94401	intron	MEGF6	0	0	13_ReprPC	0	0	0	0	0	0
chr1	3504091	3504167	95455	95464	intron	MEGF6	0	0	14_ReprPCWk	0	0	0	0	0	0
chr1	3507022	3507223	95514	95528	intron	MEGF6	0	0	12_EnhBiv	0	0	1	0	0	0
chr1	3527501	3528552	96163	96263	promoter-TSS	MEGF6	1	1	12_EnhBiv	1	0	1	0	0	0
chr1	3535549	3535925	96426	96437	Intergenic	TPRG1L	0	0	7_Enh	0	0	1	0	1	1
chr1	3537826	3538024	96470	96480	Intergenic	TPRG1L	0	0	5_TxWk	0	0	0	0	1	1
chr1	3540675	3542350	96526	96706	promoter-TSS	TPRG1L	1	1	5_TxWk	1	1	1	0	0	0
chr1	3542383	3542419	96706	96710	exon	TPRG1L	1	0	7_Enh	1	1	1	0	0	0
chr1	3564568	3564721	97468	97473	intron	WRAP73	0	0	5_TxWk	0	0	1	0	0	0
chr1	3564825	3564983	97473	97478	intron	WRAP73	0	0	5_TxWk	0	0	1	0	0	0
chr1	3566138	3566268	97490	97497	intron	WRAP73	1	0	1_TssA	1	1	1	0	0	0
chr1	3566304	3566819	97497	97547	exon	WRAP73	1	1	1_TssA	1	1	1	0	1	0
chr1	3567911	3567923	97625	97629	Intergenic	TP73	0	1	12_EnhBiv	1	0	1	1	0	0
chr1	3567930	3568005	97629	97636	Intergenic	TP73	0	1	12_EnhBiv	1	0	1	1	0	0
chr1	3568073	3568485	97641	97679	promoter-TSS	TP73	1	1	12_EnhBiv	1	0	1	1	0	0
chr1	3568495	3569559	97679	97809	promoter-TSS	TP73	1	1	13_ReprPC	1	0	1	1	0	0
chr1	3569569	3569725	97809	97821	intron,promoter-TSS	TP73	1	1	13_ReprPC	1	0	1	1	0	0
chr1	3569757	3569811	97821	97825	intron	TP73	1	0	13_ReprPC	1	0	1	1	0	0
chr1	3585376	3585712	98160	98179	intron	TP73	0	0	12_EnhBiv	0	0	1	0	0	0
chr1	3585750	3585810	98179	98184	intron	TP73	0	0	12_EnhBiv	0	0	1	0	0	0
chr1	3600708	3600814	98548	98560	intron	TP73	0	0	12_EnhBiv	0	0	1	0	0	0
chr1	3612283	3612450	98922	98932	intron	TP73	0	0	12_EnhBiv	0	0	1	0	1	1
chr1	3619331	3619346	99153	99158	intron	TP73	0	0	14_ReprPCWk	0	0	0	0	0	0
chr1	3625564	3625620	99388	99392	intron	TP73	0	0	13_ReprPC	0	0	1	0	0	0
chr1	3625631	3625717	99392	99397	intron	TP73	0	0	13_ReprPC	0	0	1	0	0	0
chr1	3625958	3626019	99405	99409	intron	TP73	0	0	13_ReprPC	0	0	0	0	0	0
chr1	3629636	3629834	99491	99496	intron	TP73	0	0	14_ReprPCWk	0	0	0	0	0	0
chr1	3634704	3634842	99625	99640	intron	TP73	0	1	13_ReprPC	0	0	1	1	0	0
chr1	3641022	3641321	99787	99795	intron	TP73	0	0	14_ReprPCWk	0	0	0	0	1	1
chr1	3649427	3649488	100007	100014	exon	TP73	0	1	13_ReprPC	0	0	1	0	0	0
chr1	3663114	3663259	100403	100413	exon,promoter-TSS	TP73-AS1	1	1	7_Enh	1	1	1	0	0	0
chr1	3663271	3663301	100414	100418	promoter-TSS	TP73-AS1	1	1	2_TssAFlnk	1	1	1	0	0	0
chr1	3663310	3663510	100418	100439	promoter-TSS	TP73-AS1	1	1	7_Enh	1	1	1	0	0	0
chr1	3663527	3664167	100439	100504	promoter-TSS	TP73-AS1	1	1	7_Enh	1	1	1	0	0	0
chr1	3688626	3689532	101036	101125	promoter-TSS	SMIM1	1	1	14_ReprPCWk	1	1	1	0	0	0
chr1	3689558	3689744	101125	101138	exon	SMIM1	1	1	2_TssAFlnk	1	1	1	0	0	0
chr1	3689852	3689973	101140	101144	intron	SMIM1	1	0	2_TssAFlnk	1	1	1	0	0	0
chr1	3692043	3692317	101200	101209	intron	SMIM1	0	0	7_Enh	0	0	1	0	0	0
chr1	3712248	3713435	101777	101880	exon	LRRC47	1	1	1_TssA	1	1	1	0	0	0
chr1	3718069	3718329	101962	101972	Intergenic	LRRC47	0	0	14_ReprPCWk	0	0	1	0	1	1
chr1	3772978	3774552	103078	103212	promoter-TSS	DFFB	1	1	1_TssA	1	1	1	0	1	1
chr1	3774575	3774692	103212	103218	promoter-TSS	CEP104	1	0	1_TssA	1	1	1	0	0	0
chr1	3774827	3774899	103221	103226	intron	DFFB	1	0	2_TssAFlnk	1	1	1	0	1	0
chr1	3816281	3818038	104205	104339	promoter-TSS	C1orf174	1	1	1_TssA	1	1	1	0	1	0
chr1	3818067	3818162	104339	104343	intron	LOC100133612	0	1	5_TxWk	1	1	1	0	0	0
chr1	3827357	3827881	104591	104616	Intergenic	LOC728716	0	0	12_EnhBiv	0	0	1	0	1	1
chr1	4577072	4577168	112856	112860	Intergenic	LOC284661	0	0	14_ReprPCWk	0	0	0	0	0	0
chr1	4577186	4577321	112860	112869	Intergenic	LOC284661	0	0	14_ReprPCWk	0	0	0	0	0	0
chr1	4589749	4589832	113029	113036	Intergenic	LOC284661	0	0	14_ReprPCWk	0	0	0	0	0	0
chr1	4712687	4712965	114700	114720	Intergenic	AJAP1	0	0	12_EnhBiv	0	0	1	0	1	1
chr1	4714008	4714202	114752	114776	Intergenic,promoter-TSS	AJAP1	1	1	13_ReprPC	1	0	1	1	0	0
chr1	4714203	4715025	114776	114897	promoter-TSS	AJAP1	1	1	13_ReprPC	1	0	1	1	0	0
chr1	4715027	4716705	114897	115092	intron	AJAP1	1	1	13_ReprPC	1	1	1	0	1	1
chr1	4770935	4771057	116098	116106	intron	AJAP1	0	0	13_ReprPC	0	0	1	0	0	0
chr1	4771084	4771494	116106	116126	intron	AJAP1	0	0	13_ReprPC	0	0	1	0	0	0
chr1	4771522	4771732	116126	116144	intron	AJAP1	0	1	14_ReprPCWk	0	0	1	0	0	0
chr1	5569978	5570257	125143	125152	Intergenic	MIR4417	0	0	14_ReprPCWk	0	0	0	0	1	1
chr1	5574798	5574937	125207	125215	Intergenic	MIR4417	0	0	15_Quies	0	0	0	0	1	1
chr1	5582287	5582487	125285	125290	Intergenic	MIR4417	0	0	15_Quies	0	0	0	0	0	0
chr1	5658382	5658458	126009	126013	Intergenic	MIR4417	0	0	15_Quies	0	0	1	0	0	0
chr1	5805942	5806188	128015	128024	Intergenic	MIR4689	0	0	14_ReprPCWk	0	0	0	0	1	1
chr1	6031033	6031239	132418	132424	intron	NPHP4	0	0	5_TxWk	0	1	0	0	0	0
chr1	6051425	6053466	132796	133000	promoter-TSS	KCNAB2	1	1	1_TssA	1	1	1	0	1	0
chr1	6112604	6112856	134270	134276	intron	KCNAB2	0	0	15_Quies	0	0	0	0	0	0
chr1	6118731	6118951	134394	134404	intron	KCNAB2	0	0	14_ReprPCWk	0	0	1	0	0	0
chr1	6187866	6188090	136136	136157	intron	CHD5	0	1	15_Quies	0	0	1	0	0	0
chr1	6208622	6208732	136618	136626	intron	CHD5	0	1	13_ReprPC	1	0	1	0	0	0
chr1	6208749	6209079	136626	136660	exon	CHD5	0	1	13_ReprPC	1	0	1	0	0	0
chr1	6239037	6240814	137303	137516	exon,intron	CHD5	1	1	13_ReprPC	1	1	1	1	1	0
chr1	6240876	6241368	137516	137545	promoter-TSS	CHD5	1	1	12_EnhBiv	1	1	1	0	0	0
chr1	6241524	6241690	137548	137553	Intergenic	CHD5	0	0	12_EnhBiv	1	1	1	0	0	0
chr1	6258846	6260017	137874	137951	intron	RPL22	1	1	1_TssA	1	1	1	0	0	0
chr1	6265240	6265624	138056	138077	promoter-TSS	RNF207	1	0	12_EnhBiv	1	1	1	0	1	1
chr1	6265707	6265880	138079	138095	promoter-TSS	RNF207	1	1	12_EnhBiv	1	1	1	0	0	0
chr1	6265894	6266455	138095	138147	promoter-TSS	RNF207	1	1	12_EnhBiv	1	1	1	0	0	0
chr1	6266480	6266562	138147	138160	intron	RNF207	1	1	12_EnhBiv	1	1	1	0	0	0
chr1	6266572	6266761	138160	138182	exon	RNF207	1	1	12_EnhBiv	1	1	1	0	0	0
chr1	6268821	6269067	138245	138286	exon	RNF207	0	1	12_EnhBiv	1	1	1	0	1	1
chr1	6269069	6269558	138286	138338	exon	RNF207	0	1	7_Enh	1	1	1	0	1	1
chr1	6269569	6269636	138338	138343	exon	RNF207	0	1	7_Enh	1	0	1	0	1	0
chr1	6295368	6296327	138905	139015	exon	ICMT	1	1	14_ReprPCWk	1	1	1	0	0	0
chr1	6296331	6296439	139015	139024	promoter-TSS	ICMT	1	0	14_ReprPCWk	1	1	1	0	0	0
chr1	6302036	6302928	139179	139282	Intergenic	HES3	0	1	13_ReprPC	1	0	1	0	0	0
chr1	6304341	6304851	139315	139335	intron	HES3	1	0	13_ReprPC	0	0	1	1	0	0
chr1	6304888	6305664	139335	139401	exon	HES3	1	1	13_ReprPC	0	0	1	1	1	1
chr1	6305737	6306353	139406	139462	TTS	HES3	0	1	12_EnhBiv	1	0	1	1	0	0
chr1	6306761	6307102	139480	139500	TTS	GPR153	0	0	12_EnhBiv	0	0	1	0	1	1
chr1	6309102	6309199	139535	139541	exon	GPR153	0	1	12_EnhBiv	0	0	1	0	0	0
chr1	6309204	6310150	139541	139673	exon	GPR153	0	1	12_EnhBiv	1	0	1	0	0	0
chr1	6320038	6321554	139920	140102	intron	GPR153	1	1	14_ReprPCWk	1	1	1	0	1	0
chr1	6321572	6321746	140102	140115	promoter-TSS	GPR153	1	0	12_EnhBiv	1	1	1	0	0	0
chr1	6403879	6404059	142183	142190	intron	ACOT7	0	0	7_Enh	0	0	1	0	0	0
chr1	6410580	6410728	142327	142333	intron	ACOT7	0	0	7_Enh	0	0	1	0	0	0
chr1	6414221	6414456	142410	142417	intron	ACOT7	0	0	7_Enh	0	1	1	0	0	0
chr1	6419472	6419659	142523	142528	promoter-TSS	ACOT7	0	0	7_Enh	1	1	1	0	0	0
chr1	6419878	6419994	142531	142535	promoter-TSS	ACOT7	0	0	2_TssAFlnk	1	1	1	0	1	0
chr1	6434210	6434287	142784	142788	intron	ACOT7	0	0	7_Enh	0	0	0	0	0	0
chr1	6452759	6452900	143171	143181	intron	ACOT7	1	1	2_TssAFlnk	1	1	1	0	0	0
chr1	6452907	6454279	143181	143348	exon	ACOT7	1	1	5_TxWk	1	1	1	0	1	0
chr1	6454326	6454449	143348	143353	promoter-TSS	ACOT7	1	0	2_TssAFlnk	1	1	1	0	1	0
chr1	6464843	6465039	143583	143599	Intergenic	HES2	0	0	14_ReprPCWk	0	0	1	0	1	1
chr1	6473081	6473206	143731	143735	Intergenic	HES2	0	0	14_ReprPCWk	0	0	0	0	0	0
chr1	6474507	6474720	143761	143771	TTS	HES2	0	0	12_EnhBiv	0	0	1	0	1	0
chr1	6478540	6478624	143847	143851	exon	HES2	0	0	12_EnhBiv	0	0	1	1	0	0
chr1	6478998	6479661	143868	143946	exon	HES2	1	1	12_EnhBiv	1	0	1	1	0	0
chr1	6479671	6480342	143946	144020	exon,promoter-TSS	HES2	1	1	12_EnhBiv	1	0	1	1	0	0
chr1	6480357	6480531	144020	144033	promoter-TSS	HES2	1	1	12_EnhBiv	1	0	1	0	0	0
chr1	6480553	6480723	144033	144044	promoter-TSS	HES2	1	1	12_EnhBiv	1	0	1	0	0	0
chr1	6480730	6480764	144044	144049	promoter-TSS	HES2	1	1	12_EnhBiv	0	0	1	0	0	0
chr1	6480784	6480938	144049	144070	promoter-TSS	HES2	1	1	12_EnhBiv	0	0	1	0	0	0
chr1	6483476	6484016	144110	144131	Intergenic	ESPN	1	0	12_EnhBiv	0	0	1	1	1	1
chr1	6484131	6484569	144134	144165	promoter-TSS	ESPN	1	1	12_EnhBiv	1	0	1	1	0	0
chr1	6484616	6485151	144166	144239	promoter-TSS	ESPN	1	1	12_EnhBiv	1	0	1	1	0	0
chr1	6485172	6485288	144239	144256	exon	ESPN	1	1	12_EnhBiv	1	0	1	1	0	0
chr1	6487976	6488064	144308	144313	intron	ESPN	0	0	7_Enh	0	0	1	1	0	0
chr1	6500219	6500969	144542	144625	exon,intron	ESPN	0	1	14_ReprPCWk	1	0	1	0	1	0
chr1	6505267	6505506	144747	144757	intron	ESPN	0	0	14_ReprPCWk	0	0	0	0	1	1
chr1	6507208	6507868	144784	144846	intron	ESPN	0	1	12_EnhBiv	1	0	1	1	0	0
chr1	6507909	6508382	144846	144884	intron	ESPN	0	1	12_EnhBiv	1	0	1	1	1	0
chr1	6508397	6509027	144884	144947	intron	ESPN	0	1	12_EnhBiv	1	0	1	1	1	0
chr1	6532112	6532451	145893	145900	intron	PLEKHG5	0	0	7_Enh	1	1	0	0	0	0
chr1	6535629	6535666	145997	146002	intron	PLEKHG5	0	0	7_Enh	0	0	1	0	1	1
chr1	6535697	6535864	146002	146012	intron	PLEKHG5	0	0	7_Enh	0	0	1	0	1	1
chr1	6545085	6545205	146224	146234	intron	PLEKHG5	0	1	12_EnhBiv	1	1	1	0	0	0
chr1	6545238	6546091	146234	146311	promoter-TSS	PLEKHG5	0	1	12_EnhBiv	1	1	1	0	0	0
chr1	6546517	6546840	146319	146332	promoter-TSS	PLEKHG5	0	0	12_EnhBiv	0	0	1	0	1	1
chr1	6549310	6549453	146373	146378	intron	PLEKHG5	0	0	7_Enh	0	0	0	0	0	0
chr1	6550021	6550944	146389	146461	exon	PLEKHG5	0	1	2_TssAFlnk	1	1	1	0	1	1
chr1	6550971	6551134	146461	146477	exon,promoter-TSS	PLEKHG5	0	1	1_TssA	1	1	1	0	0	0
chr1	6556702	6556964	146577	146585	intron	PLEKHG5	0	0	13_ReprPC	1	1	1	0	0	0
chr1	6557055	6558011	146587	146682	promoter-TSS	PLEKHG5	0	1	13_ReprPC	1	1	1	0	0	0
chr1	6558022	6558122	146682	146691	promoter-TSS	PLEKHG5	0	0	13_ReprPC	1	1	1	0	0	0
chr1	6562096	6562222	146778	146784	intron	PLEKHG5	0	0	12_EnhBiv	0	0	1	0	0	0
chr1	6613728	6614835	147853	147951	exon	NOL9	1	1	1_TssA	1	1	1	0	1	1
chr1	6615447	6615511	147966	147970	promoter-TSS	NOL9	1	0	15_Quies	0	1	1	0	0	0
chr1	6639622	6639763	148482	148494	promoter-TSS	ZBTB48	1	1	2_TssAFlnk	1	1	1	0	0	0
chr1	6639788	6640685	148494	148562	TTS	TAS1R1	1	1	1_TssA	1	1	1	0	0	0
chr1	6640727	6640877	148562	148569	TTS	TAS1R1	1	0	2_TssAFlnk	1	1	1	0	0	0
chr1	6640924	6640991	148569	148573	exon	ZBTB48	1	0	2_TssAFlnk	1	1	1	0	1	0
chr1	6647426	6647651	148679	148685	exon	ZBTB48	0	0	7_Enh	0	1	1	0	0	0
chr1	6659954	6660061	148967	148972	intron	KLHL21	0	0	7_Enh	1	1	1	0	0	0
chr1	6660997	6663740	148984	149245	exon	KLHL21	1	1	1_TssA	1	1	1	0	1	0
chr1	6663764	6663887	149245	149253	promoter-TSS	KLHL21	1	1	2_TssAFlnk	1	1	1	0	0	0
chr1	6664069	6664191	149253	149264	Intergenic	KLHL21	0	0	2_TssAFlnk	1	1	1	0	0	0
chr1	6672656	6675685	149447	149793	intron	PHF13	1	1	5_TxWk	1	1	1	0	0	0
chr1	6684860	6685055	150017	150023	promoter-TSS	THAP3	1	0	2_TssAFlnk	1	1	1	0	1	0
chr1	6685072	6686080	150023	150116	intron	THAP3	1	1	1_TssA	1	1	1	0	1	0
chr1	6686093	6686139	150116	150120	intron	THAP3	0	0	1_TssA	1	1	1	0	0	0
chr1	6761080	6762131	151463	151565	intron	DNAJC11	1	1	1_TssA	1	1	1	0	1	1
chr1	6803664	6804139	152356	152367	Intergenic	CAMTA1	0	0	7_Enh	0	1	1	0	0	0
chr1	6844084	6846420	153005	153267	promoter-TSS	CAMTA1	1	1	5_TxWk	1	1	1	0	1	0
chr1	6860867	6860958	153467	153471	intron	CAMTA1	0	0	14_ReprPCWk	0	1	1	0	0	0
chr1	6882899	6883118	153669	153674	intron	CAMTA1	0	0	5_TxWk	0	1	1	0	0	0
chr1	6883273	6883366	153674	153678	intron	CAMTA1	0	0	5_TxWk	0	1	1	0	0	0
chr1	7020486	7020708	155388	155396	intron	CAMTA1	0	0	12_EnhBiv	0	0	1	0	0	0
chr1	7022065	7022120	155428	155432	intron	CAMTA1	0	1	13_ReprPC	0	0	1	0	0	0
chr1	7022191	7022404	155437	155448	intron	CAMTA1	0	1	13_ReprPC	1	0	1	0	0	0
chr1	7022422	7023522	155448	155486	intron	CAMTA1	0	0	13_ReprPC	1	0	1	0	1	0
chr1	7106464	7106595	156795	156799	intron	CAMTA1	0	0	14_ReprPCWk	0	0	0	0	0	0
chr1	7130495	7130802	157277	157288	intron	CAMTA1	0	0	14_ReprPCWk	1	0	1	0	1	1
chr1	7177651	7177745	157970	157974	intron	CAMTA1	0	0	15_Quies	0	0	0	0	0	0
chr1	7181769	7181894	158021	158028	intron	CAMTA1	0	0	15_Quies	0	0	1	0	0	0
chr1	7209535	7209683	158386	158395	intron	CAMTA1	0	0	7_Enh	0	1	1	0	0	0
chr1	7209701	7209890	158395	158407	intron	CAMTA1	0	0	7_Enh	0	1	1	0	0	0
chr1	7235309	7235641	158753	158760	intron	CAMTA1	0	0	14_ReprPCWk	0	0	0	0	0	0
chr1	7268059	7268192	159088	159092	intron	CAMTA1	0	0	14_ReprPCWk	0	0	0	0	1	1
chr1	7278381	7278789	159180	159187	intron	CAMTA1	0	0	14_ReprPCWk	0	0	0	0	1	1
chr1	7294380	7294536	159493	159498	intron	CAMTA1	0	0	7_Enh	0	0	1	0	0	0
chr1	7294581	7294663	159498	159504	intron	CAMTA1	0	0	7_Enh	0	0	1	0	0	0
chr1	7322877	7323012	159937	159941	intron	CAMTA1	0	0	5_TxWk	0	0	1	0	0	0
chr1	7323038	7323146	159941	159946	intron	CAMTA1	0	0	5_TxWk	0	0	1	0	0	0
chr1	7326230	7326346	159977	159982	intron	CAMTA1	0	0	7_Enh	0	1	1	0	0	0
chr1	7359583	7359741	160293	160300	intron	CAMTA1	0	0	7_Enh	0	1	1	0	0	0
chr1	7393753	7393844	160624	160628	intron	CAMTA1	0	0	14_ReprPCWk	0	0	0	0	0	0
chr1	7500347	7500512	162191	162198	intron	CAMTA1	0	0	15_Quies	0	0	0	0	0	0
chr1	7500546	7500633	162198	162202	intron	CAMTA1	0	0	15_Quies	0	0	0	0	0	0
chr1	7541683	7541961	162976	162983	intron	CAMTA1	0	0	15_Quies	0	0	0	0	0	0
chr1	7630422	7630535	164506	164511	intron	CAMTA1	0	0	7_Enh	0	1	1	0	0	0
chr1	7634475	7634617	164557	164563	intron	CAMTA1	0	0	7_Enh	0	1	1	0	0	0
chr1	7634674	7634766	164563	164571	intron	CAMTA1	0	0	7_Enh	0	1	1	0	0	0
chr1	7646235	7646391	164768	164776	intron	CAMTA1	0	0	12_EnhBiv	0	1	1	0	0	0
chr1	7646402	7646429	164776	164780	intron	CAMTA1	0	0	12_EnhBiv	0	0	1	0	0	0
chr1	7651700	7651833	164885	164891	intron	CAMTA1	0	0	14_ReprPCWk	0	0	0	0	0	0
chr1	7705677	7705757	165777	165782	intron	CAMTA1	0	0	7_Enh	0	0	1	0	0	0
chr1	7707444	7707582	165804	165816	intron	CAMTA1	0	0	14_ReprPCWk	0	0	0	0	1	1
chr1	7709191	7709367	165840	165845	intron	CAMTA1	0	0	14_ReprPCWk	0	1	1	0	0	0
chr1	7727635	7728128	166294	166303	intron	CAMTA1	0	0	7_Enh	0	1	1	0	1	1
chr1	7729583	7730011	166330	166343	intron	CAMTA1	0	0	5_TxWk	1	0	1	0	1	1
chr1	7736231	7736319	166448	166452	intron	CAMTA1	0	0	15_Quies	0	0	0	0	0	0
chr1	7740144	7741165	166527	166642	intron	CAMTA1	0	1	1_TssA	1	1	1	0	0	0
chr1	7763868	7764016	167004	167018	intron	CAMTA1	0	0	12_EnhBiv	1	1	1	0	0	0
chr1	7764046	7765382	167018	167236	intron	CAMTA1	0	1	14_ReprPCWk	1	1	1	0	0	0
chr1	7765390	7765892	167236	167306	intron	CAMTA1	0	1	7_Enh	1	1	1	0	0	0
chr1	7765930	7765999	167306	167311	intron	CAMTA1	0	0	7_Enh	1	1	1	0	0	0
chr1	7766030	7766304	167311	167319	intron	CAMTA1	0	0	7_Enh	1	1	1	0	0	0
chr1	7766430	7766548	167319	167323	intron	CAMTA1	0	0	15_Quies	0	1	1	0	0	0
chr1	7812711	7812866	168027	168032	intron	CAMTA1	0	0	7_Enh	1	1	1	0	0	0
chr1	7812957	7813123	168032	168038	intron	CAMTA1	0	0	7_Enh	1	1	1	0	1	1
chr1	7830793	7830890	168242	168246	promoter-TSS	VAMP3	1	0	1_TssA	1	1	1	0	0	0
chr1	7831009	7832099	168246	168353	intron	VAMP3	1	1	1_TssA	1	1	1	0	0	0
chr1	7832307	7832358	168353	168357	intron	VAMP3	1	0	2_TssAFlnk	1	1	1	0	0	0
chr1	7842099	7842363	168477	168483	TTS	VAMP3	0	0	7_Enh	0	1	0	0	0	0
chr1	7843260	7844455	168504	168626	promoter-TSS	PER3	1	1	5_TxWk	1	1	1	0	0	0
chr1	7844467	7844651	168626	168652	promoter-TSS	PER3	1	1	5_TxWk	1	1	1	0	0	0
chr1	7844655	7844801	168652	168662	promoter-TSS	PER3	1	1	1_TssA	1	1	1	0	0	0
chr1	7945757	7945996	169993	170002	Intergenic	UTS2	0	0	15_Quies	0	0	0	0	0	0
chr1	7946168	7946235	170006	170010	Intergenic	UTS2	0	0	1_TssA	1	0	0	0	0	0
chr1	7962817	7963016	170241	170253	Intergenic	TNFRSF9	0	0	15_Quies	1	0	1	0	1	1
chr1	7973191	7973280	170400	170404	Intergenic	TNFRSF9	0	0	7_Enh	0	0	0	0	0	0
chr1	7973403	7973522	170409	170413	Intergenic	TNFRSF9	0	0	15_Quies	0	0	0	0	0	0
chr1	8002302	8002738	170838	170873	intron	TNFRSF9	1	1	13_ReprPC	1	1	1	0	1	0
chr1	8013994	8014677	171096	171159	Intergenic	PARK7	0	1	1_TssA	1	1	1	0	0	0
chr1	8021126	8022226	171253	171347	promoter-TSS	PARK7	1	1	1_TssA	1	1	1	0	1	0
chr1	8042439	8042649	171663	171670	intron	PARK7	0	0	5_TxWk	0	1	1	0	1	1
chr1	8066353	8066816	172060	172067	Intergenic	ERRFI1	0	0	7_Enh	0	1	1	0	0	0
chr1	8085345	8085466	172253	172257	intron	ERRFI1	1	0	1_TssA	1	1	0	0	0	0
chr1	8085495	8086618	172257	172404	intron	ERRFI1	1	1	5_TxWk	1	1	0	0	0	0
chr1	8086640	8086803	172404	172425	promoter-TSS	ERRFI1	1	1	2_TssAFlnk	1	1	1	0	0	0
chr1	8086832	8086975	172425	172435	promoter-TSS	ERRFI1	1	1	2_TssAFlnk	1	1	1	0	0	0
chr1	8087321	8087422	172444	172452	promoter-TSS	ERRFI1	1	0	2_TssAFlnk	1	1	1	0	0	0
chr1	8087471	8087766	172452	172463	Intergenic	ERRFI1	0	0	7_Enh	1	1	1	0	0	0
chr1	8121893	8122099	172878	172885	Intergenic	ERRFI1	0	0	2_TssAFlnk	0	1	1	0	0	0
chr1	8130093	8130190	173011	173015	Intergenic	ERRFI1	0	0	7_Enh	0	1	1	0	0	0
chr1	8130742	8130814	173021	173025	Intergenic	ERRFI1	0	0	7_Enh	0	1	1	0	0	0
chr1	8137399	8137546	173115	173121	Intergenic	ERRFI1	0	0	7_Enh	0	1	1	0	0	0
chr1	8155050	8155111	173350	173354	Intergenic	ERRFI1	0	0	7_Enh	0	1	1	0	0	0
chr1	8156318	8156524	173366	173373	Intergenic	ERRFI1	0	0	7_Enh	0	1	1	0	0	0
chr1	8158130	8158222	173385	173389	Intergenic	ERRFI1	0	0	7_Enh	0	1	1	0	0	0
chr1	8176840	8177169	173637	173642	Intergenic	ERRFI1	0	0	7_Enh	0	1	1	0	0	0
chr1	8181067	8181345	173706	173716	Intergenic	ERRFI1	0	0	7_Enh	0	1	1	0	0	0
chr1	8181386	8181648	173716	173723	Intergenic	ERRFI1	0	0	7_Enh	0	1	1	0	0	0
chr1	8181687	8181750	173723	173727	Intergenic	ERRFI1	0	0	7_Enh	0	1	1	0	0	0
chr1	8214800	8214964	174261	174270	Intergenic	ERRFI1	0	0	7_Enh	0	1	1	0	0	0
chr1	8229825	8230044	174512	174517	Intergenic	ERRFI1	0	0	7_Enh	0	1	1	0	0	0
chr1	8235037	8235113	174603	174607	Intergenic	ERRFI1	0	0	7_Enh	0	1	1	0	0	0
chr1	8242167	8242337	174681	174686	Intergenic	SLC45A1	0	0	7_Enh	0	1	1	0	0	0
chr1	8257899	8258038	174933	174941	Intergenic	SLC45A1	0	0	7_Enh	0	1	1	0	0	0
chr1	8262291	8262466	175035	175045	Intergenic	SLC45A1	0	0	7_Enh	1	1	1	0	0	0
chr1	8262519	8262686	175045	175050	Intergenic	SLC45A1	0	0	7_Enh	1	1	1	0	0	0
chr1	8277196	8277777	175367	175435	Intergenic	SLC45A1	0	1	7_Enh	1	1	1	0	0	0
chr1	8319223	8319826	176188	176198	Intergenic	SLC45A1	0	0	7_Enh	0	1	1	0	0	0
chr1	8374357	8374751	177037	177045	Intergenic	SLC45A1	0	0	7_Enh	0	0	1	0	1	1
chr1	8377965	8378015	177116	177124	Intergenic	SLC45A1	0	1	12_EnhBiv	1	1	1	0	0	0
chr1	8378022	8378515	177124	177178	Intergenic	SLC45A1	0	1	12_EnhBiv	1	1	1	0	0	0
chr1	8403566	8403681	177855	177860	intron	SLC45A1	0	0	7_Enh	1	1	1	0	0	0
chr1	8403698	8403780	177860	177871	intron	SLC45A1	0	1	7_Enh	1	1	1	0	0	0
chr1	8403787	8403945	177871	177880	exon	SLC45A1	0	1	7_Enh	1	1	1	0	0	0
chr1	8409074	8409265	178005	178016	Intergenic	SLC45A1	0	0	14_ReprPCWk	0	1	1	0	1	1
chr1	8433625	8433893	178597	178607	intron	RERE	0	0	7_Enh	0	1	1	0	0	0
chr1	8469183	8469478	179076	179082	intron	RERE	0	0	7_Enh	0	1	1	0	1	0
chr1	8482650	8484373	179218	179345	promoter-TSS	RERE	0	1	1_TssA	1	1	1	0	0	0
chr1	8484670	8484709	179350	179354	promoter-TSS	RERE	0	0	2_TssAFlnk	1	1	1	0	0	0
chr1	8485011	8485060	179354	179358	intron	RERE	0	0	7_Enh	1	1	1	0	0	0
chr1	8498721	8498793	179516	179520	intron	RERE	0	0	5_TxWk	0	1	1	0	0	0
chr1	8499090	8499186	179520	179524	intron	RERE	0	0	7_Enh	0	1	1	0	0	0
chr1	8585426	8586306	180713	180730	intron	RERE	0	0	1_TssA	1	1	1	0	0	0
chr1	8658211	8658323	181348	181354	intron	RERE	0	0	7_Enh	1	1	1	0	0	1
chr1	8740812	8741124	182150	182158	intron	RERE	0	0	7_Enh	1	1	1	0	0	0
chr1	8741157	8741509	182158	182164	intron	RERE	0	0	1_TssA	1	1	1	0	0	0
chr1	8761246	8762053	182368	182381	intron	RERE	0	0	7_Enh	1	1	1	0	1	0
chr1	8762277	8762749	182381	182393	intron	RERE	0	0	1_TssA	1	1	1	0	0	0
chr1	8762855	8763707	182393	182480	intron	RERE	0	1	1_TssA	1	1	1	0	1	0
chr1	8876613	8878482	183736	183863	promoter-TSS	RERE	1	1	1_TssA	1	1	1	0	1	0
chr1	8908924	8909171	184344	184352	Intergenic	ENO1-AS1	0	0	7_Enh	0	1	1	0	1	1
chr1	8937501	8937690	184826	184836	intron	ENO1	0	0	1_TssA	1	1	1	0	0	0
chr1	8937704	8937898	184836	184849	intron,promoter-TSS	ENO1,ENO1-AS1	1	0	1_TssA	1	1	1	0	0	0
chr1	8937968	8939540	184849	185002	promoter-TSS	ENO1-AS1	1	1	1_TssA	1	1	1	0	1	0
chr1	8940448	8940676	185012	185018	TTS	ENO1-AS1	0	0	7_Enh	0	1	1	0	0	0
chr1	8973850	8973881	185612	185616	Intergenic	CA6	0	0	15_Quies	0	0	0	0	0	0
chr1	9046324	9046564	186758	186765	Intergenic	SLC2A7	0	0	15_Quies	0	1	1	0	0	0
chr1	9065235	9065363	187078	187086	intron	SLC2A7	0	0	7_Enh	0	0	1	0	1	1
chr1	9082414	9082605	187455	187462	intron	SLC2A7	0	0	15_Quies	0	0	0	0	0	0
chr1	9139197	9139407	188476	188481	Intergenic	SLC2A5	0	0	13_ReprPC	0	0	0	0	0	0
chr1	9170877	9171153	188977	188986	intron	GPR157	0	0	15_Quies	0	0	1	0	1	1
chr1	9188171	9188554	189266	189282	intron	GPR157	1	1	2_TssAFlnk	1	1	1	0	0	0
chr1	9188572	9188785	189282	189302	intron	GPR157	1	1	1_TssA	1	1	1	0	1	0
chr1	9188795	9189812	189302	189415	promoter-TSS	GPR157	1	1	5_TxWk	1	1	1	0	1	0
chr1	9189994	9190031	189416	189420	promoter-TSS	GPR157	1	0	5_TxWk	1	1	1	0	0	0
chr1	9202402	9202586	189618	189625	Intergenic	MIR34A	0	0	5_TxWk	0	0	1	0	1	1
chr1	9222101	9222316	189938	189946	Intergenic	MIR34A	0	0	2_TssAFlnk	0	0	1	0	0	0
chr1	9222340	9222605	189946	189953	Intergenic	MIR34A	0	0	2_TssAFlnk	0	1	1	0	0	0
chr1	9223767	9223943	189974	189980	Intergenic	MIR34A	0	0	7_Enh	0	1	1	0	0	0
chr1	9225522	9225621	190001	190005	Intergenic	MIR34A	0	0	2_TssAFlnk	0	0	0	0	0	0
chr1	9230910	9230955	190097	190101	Intergenic	MIR34A	0	0	7_Enh	0	0	0	0	0	0
chr1	9240405	9240498	190241	190245	Intergenic	MIR34A	0	0	7_Enh	0	0	1	0	0	0
chr1	9241480	9241658	190250	190260	Intergenic	MIR34A	0	0	1_TssA	1	1	1	0	1	1
chr1	9241752	9241946	190260	190267	Intergenic	MIR34A	0	0	1_TssA	1	1	1	0	0	1
chr1	9242015	9242126	190267	190274	Intergenic	MIR34A	0	0	1_TssA	1	1	1	0	0	0
chr1	9242147	9243145	190274	190384	Intergenic	MIR34A	0	1	1_TssA	1	1	1	0	1	0
chr1	9243173	9243307	190384	190400	Intergenic	MIR34A	0	1	1_TssA	1	1	1	0	1	0
chr1	9256596	9256875	190639	190654	Intergenic	H6PD	0	0	12_EnhBiv	0	1	1	0	1	1
chr1	9258720	9259015	190702	190735	Intergenic	H6PD	0	1	13_ReprPC	1	0	1	0	1	1
chr1	9261606	9262448	190788	190810	Intergenic	H6PD	0	0	13_ReprPC	1	1	1	0	0	0
chr1	9294306	9294526	191387	191399	promoter-TSS	H6PD	1	1	7_Enh	1	1	1	0	1	1
chr1	9294537	9295452	191399	191521	exon	H6PD	1	1	5_TxWk	1	1	1	0	1	1
chr1	9302833	9302968	191640	191646	intron	H6PD	0	0	7_Enh	1	1	1	0	0	0
chr1	9310368	9310451	191808	191813	intron	H6PD	0	0	7_Enh	0	1	1	0	1	1
chr1	9312021	9312215	191841	191849	intron	H6PD	0	0	5_TxWk	0	1	1	0	0	0
chr1	9327213	9327285	192210	192215	exon	H6PD	0	0	5_TxWk	0	1	1	0	1	1
chr1	9340416	9340713	192500	192523	Intergenic	SPSB1	0	0	7_Enh	0	0	1	0	0	0
chr1	9352196	9352547	192686	192709	promoter-TSS	SPSB1	1	0	7_Enh	1	1	1	0	0	0
chr1	9352558	9353955	192709	192892	intron	SPSB1	1	0	5_TxWk	1	1	1	0	0	0
chr1	9398961	9399146	193871	193880	intron	SPSB1	0	0	7_Enh	0	1	1	0	0	0
chr1	9461927	9462174	195285	195296	Intergenic	SPSB1	0	0	7_Enh	0	1	1	0	0	0
chr1	9473176	9473304	195476	195481	Intergenic	SPSB1	0	0	7_Enh	0	1	1	0	0	0
chr1	9473388	9473859	195481	195492	Intergenic	SPSB1	0	0	7_Enh	0	1	1	0	0	0
chr1	9488819	9489444	195763	195807	Intergenic	SLC25A33	0	1	1_TssA	1	1	1	0	0	0
chr1	9527189	9527483	196427	196438	Intergenic	SLC25A33	0	0	7_Enh	0	1	1	0	0	0
chr1	9551172	9551413	196859	196868	Intergenic	SLC25A33	0	0	14_ReprPCWk	0	0	0	0	1	1
chr1	9555342	9555652	196948	196981	Intergenic	SLC25A33	0	1	12_EnhBiv	1	0	1	0	1	1
chr1	9599021	9599035	197801	197805	promoter-TSS	SLC25A33	1	0	7_Enh	0	1	1	0	0	0
chr1	9599256	9600233	197811	197943	exon	SLC25A33	1	1	5_TxWk	1	1	1	0	0	0
chr1	9600250	9600444	197943	197960	intron	SLC25A33	1	1	2_TssAFlnk	1	1	1	0	0	0
chr1	9648496	9649758	198777	198940	intron	TMEM201	1	1	5_TxWk	1	1	1	0	1	1
chr1	9675704	9675893	199647	199653	TTS	TMEM201	0	0	14_ReprPCWk	0	0	0	0	1	1
chr1	9687064	9687458	199885	199923	Intergenic	PIK3CD	0	1	14_ReprPCWk	1	0	1	0	1	1
chr1	9711468	9712908	200351	200491	TTS,exon,promoter-TSS	C1orf200,PIK3CD	1	1	13_ReprPC	1	1	1	0	1	0
chr1	9722335	9722430	200688	200692	intron	PIK3CD	0	0	14_ReprPCWk	0	0	1	0	0	0
chr1	9747241	9748016	201137	201182	intron	PIK3CD	0	0	12_EnhBiv	1	1	1	0	1	0
chr1	9748030	9748334	201182	201204	intron	PIK3CD	0	0	12_EnhBiv	1	1	1	0	0	0
chr1	9748340	9748552	201204	201211	intron	PIK3CD	0	0	11_BivFlnk	1	1	1	0	0	0
chr1	9749050	9749203	201228	201236	intron	PIK3CD	0	0	12_EnhBiv	1	1	1	0	0	0
chr1	9749221	9749944	201236	201322	intron	PIK3CD	0	1	13_ReprPC	1	1	1	0	0	0
chr1	9749958	9750228	201322	201346	intron	PIK3CD	0	1	12_EnhBiv	1	1	1	0	0	0
chr1	9750288	9750509	201346	201354	intron	PIK3CD	0	0	11_BivFlnk	1	1	1	0	0	0
chr1	9830472	9830599	203096	203104	intron	CLSTN1	0	0	7_Enh	0	0	1	0	0	0
chr1	9882851	9884525	204025	204218	exon,intron	CLSTN1	1	1	5_TxWk	1	1	1	0	0	0
chr1	9884533	9884867	204218	204238	exon,promoter-TSS	CLSTN1	1	1	2_TssAFlnk	1	1	1	0	0	0
chr1	9885284	9885433	204248	204254	promoter-TSS	CLSTN1	1	0	7_Enh	1	1	1	0	0	0
chr1	9885504	9886076	204254	204263	Intergenic	CLSTN1	1	0	7_Enh	1	1	1	0	0	0
chr1	9902919	9903137	204571	204577	Intergenic	CLSTN1	0	0	7_Enh	0	1	1	0	0	0
chr1	9934973	9935283	205091	205102	intron	CTNNBIP1	0	0	7_Enh	1	1	1	0	1	1
chr1	9938044	9938360	205147	205157	intron	CTNNBIP1	0	0	7_Enh	0	0	0	0	0	0
chr1	9952758	9952903	205412	205417	intron	CTNNBIP1	0	0	7_Enh	0	1	1	0	0	0
chr1	9960399	9960467	205573	205577	intron	CTNNBIP1	0	0	7_Enh	0	1	1	0	0	0
chr1	9960522	9960934	205577	205586	intron	CTNNBIP1	0	0	7_Enh	1	1	1	0	0	0
chr1	9969375	9969538	205719	205725	promoter-TSS	CTNNBIP1	1	0	2_TssAFlnk	1	1	1	0	1	0
chr1	9969637	9971229	205725	205874	promoter-TSS	CTNNBIP1	1	1	5_TxWk	1	1	1	0	0	0
chr1	10002557	10003896	206366	206438	promoter-TSS	NMNAT1	1	1	1_TssA	1	1	1	0	1	0
chr1	10004034	10004079	206438	206443	intron	NMNAT1	1	0	7_Enh	1	1	1	0	0	0
chr1	10057122	10058092	207304	207425	intron	RBP7	1	1	13_ReprPC	1	1	1	0	0	0
chr1	10058100	10058192	207425	207433	intron	RBP7	1	1	13_ReprPC	1	1	1	0	0	0
chr1	10092533	10093972	208052	208157	exon	UBE4B	1	1	1_TssA	1	1	1	0	1	1
chr1	10269828	10271358	210853	211030	promoter-TSS	KIF1B	1	1	5_TxWk	1	1	1	0	1	1
chr1	10271392	10271611	211030	211040	intron	KIF1B	1	0	1_TssA	1	1	0	0	0	0
chr1	10437649	10437779	213045	213052	exon	KIF1B	0	0	5_TxWk	0	1	0	0	1	1
chr1	10458439	10459813	213365	213503	promoter-TSS	PGD	1	1	1_TssA	1	1	1	0	1	0
chr1	10459818	10459997	213503	213516	intron	PGD	1	1	1_TssA	1	1	1	0	0	0
chr1	10490257	10491458	214104	214222	promoter-TSS	APITD1-CORT	1	1	1_TssA	1	1	1	0	1	1
chr1	10511520	10511597	214572	214579	exon	APITD1-CORT	0	0	7_Enh	0	0	1	0	0	0
chr1	10531881	10531906	214991	214996	intron	DFFA	1	0	7_Enh	1	1	1	0	0	0
chr1	10531921	10532021	214996	215001	intron	DFFA	1	0	7_Enh	1	1	1	0	0	0
chr1	10532086	10532848	215002	215066	exon	DFFA	1	1	1_TssA	1	1	1	0	0	0
chr1	10532886	10533054	215066	215072	promoter-TSS	DFFA	1	0	2_TssAFlnk	1	1	1	0	0	0
chr1	10534809	10535754	215119	215170	intron	PEX14	1	1	1_TssA	1	1	1	0	0	0
chr1	10535759	10536015	215170	215176	intron	PEX14	1	0	7_Enh	1	1	1	0	0	0
chr1	10554866	10555465	215464	215479	intron	PEX14	0	0	2_TssAFlnk	1	1	1	0	1	1
chr1	10579522	10579643	215871	215875	intron	PEX14	0	0	7_Enh	0	1	1	0	0	0
chr1	10588836	10588967	215984	215991	intron	PEX14	0	0	7_Enh	0	1	1	0	0	0
chr1	10590459	10590495	216007	216014	intron	PEX14	0	0	7_Enh	0	1	1	0	1	1
chr1	10590497	10590640	216014	216022	intron	PEX14	0	0	7_Enh	0	1	1	0	1	1
chr1	10688911	10689023	217525	217529	intron	PEX14	0	0	5_TxWk	0	1	1	0	0	0
chr1	10695101	10695478	217707	217715	Intergenic	PEX14	0	0	7_Enh	0	1	1	0	0	0
chr1	10695600	10695718	217715	217724	Intergenic	PEX14	0	0	7_Enh	0	1	1	0	0	0
chr1	10695747	10695917	217724	217732	TTS	CASZ1	0	0	7_Enh	0	1	1	0	0	0
chr1	10695975	10696384	217733	217755	TTS	CASZ1	0	0	7_Enh	0	1	1	0	0	0
chr1	10706709	10706817	218218	218225	TTS	CASZ1	0	0	6_EnhG	0	1	1	0	0	0
chr1	10726030	10726095	218883	218888	intron	CASZ1	0	0	7_Enh	0	1	1	0	0	0
chr1	10726111	10726225	218888	218893	intron	CASZ1	0	0	7_Enh	0	1	1	0	0	0
chr1	10735135	10735430	219186	219197	intron	CASZ1	0	0	7_Enh	0	1	1	0	0	0
chr1	10735443	10735825	219197	219208	intron	CASZ1	0	0	7_Enh	0	1	1	0	0	0
chr1	10737242	10737319	219239	219244	intron	CASZ1	0	0	7_Enh	0	1	1	0	0	0
chr1	10740609	10740740	219334	219340	intron	CASZ1	0	0	7_Enh	0	1	1	0	0	0
chr1	10740808	10740904	219341	219345	intron	CASZ1	0	0	7_Enh	0	1	1	0	0	0
chr1	10741593	10741839	219364	219371	intron	CASZ1	0	0	7_Enh	0	1	1	0	0	0
chr1	10742346	10742481	219377	219383	intron	CASZ1	0	0	7_Enh	0	1	1	0	0	0
chr1	10746136	10746399	219462	219469	intron	CASZ1	0	0	7_Enh	0	1	1	0	0	0
chr1	10746417	10746642	219469	219475	intron	CASZ1	0	0	7_Enh	0	1	1	0	0	0
chr1	10746767	10746980	219480	219487	intron	CASZ1	0	0	7_Enh	0	1	1	0	0	0
chr1	10747333	10747666	219496	219503	intron	CASZ1	0	0	7_Enh	0	1	1	0	0	0
chr1	10748053	10748144	219506	219511	intron	CASZ1	0	0	7_Enh	0	1	1	0	0	0
chr1	10748199	10748316	219511	219516	intron	CASZ1	0	0	7_Enh	0	1	1	0	0	0
chr1	10749209	10749493	219537	219544	intron	CASZ1	0	0	7_Enh	0	1	1	0	0	0
chr1	10753604	10755367	219619	219854	intron	CASZ1	0	1	5_TxWk	1	1	1	0	0	0
chr1	10755395	10755508	219854	219863	intron	CASZ1	0	1	7_Enh	1	1	1	0	0	0
chr1	10759495	10759875	219953	219961	intron	CASZ1	0	0	7_Enh	0	1	1	0	0	0
chr1	10764657	10764759	220071	220084	intron	CASZ1	0	1	7_Enh	1	1	1	0	0	0
chr1	10764790	10764837	220084	220090	intron	CASZ1	0	1	7_Enh	1	1	1	0	0	0
chr1	10764868	10764887	220090	220094	intron	CASZ1	0	1	7_Enh	1	1	1	0	0	0
chr1	10764894	10764955	220094	220099	intron	CASZ1	0	1	7_Enh	1	1	1	0	0	0
chr1	10774483	10774748	220320	220332	intron	CASZ1	0	0	7_Enh	0	1	1	0	0	0
chr1	10777182	10777388	220389	220394	intron	CASZ1	0	0	7_Enh	0	1	1	0	0	0
chr1	10777409	10777881	220394	220405	intron	CASZ1	0	0	2_TssAFlnk	0	1	1	0	0	0
chr1	10777940	10778039	220405	220415	intron	CASZ1	0	0	7_Enh	0	1	1	0	0	0
chr1	10784206	10784316	220553	220558	intron	CASZ1	0	0	7_Enh	0	1	1	0	0	0
chr1	10784363	10784549	220558	220564	intron	CASZ1	0	0	7_Enh	0	1	1	0	0	0
chr1	10785221	10785319	220573	220580	intron	CASZ1	0	0	7_Enh	0	1	1	0	0	0
chr1	10785338	10785481	220580	220588	intron	CASZ1	0	0	7_Enh	0	1	1	0	0	0
chr1	10786502	10786703	220599	220612	intron	CASZ1	0	0	7_Enh	0	1	1	0	0	0
chr1	10795440	10795549	220785	220793	intron	CASZ1	0	0	7_Enh	0	1	1	0	0	0
chr1	10796812	10796950	220820	220826	intron	CASZ1	0	0	7_Enh	0	1	1	0	0	0
chr1	10797260	10797579	220830	220843	intron	CASZ1	0	0	7_Enh	0	1	1	0	0	0
chr1	10798078	10798337	220853	220861	intron	CASZ1	0	0	7_Enh	0	1	1	0	0	0
chr1	10798367	10798490	220861	220869	intron	CASZ1	0	0	7_Enh	0	1	1	0	0	0
chr1	10798598	10798760	220869	220874	intron	CASZ1	0	0	7_Enh	0	1	1	0	0	0
chr1	10816022	10816353	221280	221294	intron	CASZ1	0	0	7_Enh	0	1	1	0	0	0
chr1	10816370	10816515	221294	221302	intron	CASZ1	0	0	7_Enh	0	1	1	0	0	0
chr1	10819110	10819485	221357	221368	intron	CASZ1	0	0	2_TssAFlnk	0	1	1	0	0	0
chr1	10819537	10819874	221368	221377	intron	CASZ1	0	0	7_Enh	0	1	1	0	0	0
chr1	10821826	10821916	221408	221416	intron	CASZ1	0	0	7_Enh	0	1	1	0	0	0
chr1	10821938	10822152	221416	221425	intron	CASZ1	0	0	7_Enh	0	1	1	0	0	0
chr1	10825656	10825821	221513	221518	intron	CASZ1	0	0	7_Enh	0	1	1	0	0	0
chr1	10834299	10834390	221681	221685	intron	CASZ1	0	0	7_Enh	0	1	1	0	0	0
chr1	10835064	10835286	221694	221705	intron	CASZ1	0	0	7_Enh	0	1	1	0	0	0
chr1	10836611	10836828	221730	221736	intron	CASZ1	0	0	7_Enh	0	1	1	0	0	0
chr1	10838580	10838675	221765	221771	intron	CASZ1	0	0	2_TssAFlnk	0	1	1	0	0	0
chr1	10838811	10839069	221774	221780	intron	CASZ1	0	0	7_Enh	0	1	1	0	0	0
chr1	10839417	10839585	221785	221800	intron	CASZ1	0	0	7_Enh	0	1	1	0	0	0
chr1	10839656	10839869	221800	221809	intron	CASZ1	0	0	7_Enh	0	1	1	0	0	0
chr1	10839871	10840055	221809	221814	intron	CASZ1	0	0	7_Enh	0	1	1	0	0	0
chr1	10842892	10843199	221869	221878	intron	CASZ1	0	0	7_Enh	0	1	1	0	0	0
chr1	10845438	10845591	221911	221917	intron	CASZ1	0	0	7_Enh	0	1	1	0	0	0
chr1	10848828	10848971	222004	222010	intron	CASZ1	0	0	7_Enh	1	1	1	0	0	1
chr1	10853368	10853463	222069	222075	intron	CASZ1	0	0	7_Enh	1	1	1	0	0	0
chr1	10853489	10856928	222075	222356	intron	CASZ1	1	1	1_TssA	1	1	1	0	1	1
chr1	10856932	10857111	222356	222365	promoter-TSS	CASZ1	1	1	7_Enh	1	1	1	0	0	0
chr1	10863218	10863287	222445	222449	Intergenic	CASZ1	0	0	7_Enh	0	1	0	0	0	0
chr1	10863378	10863861	222449	222456	Intergenic	CASZ1	0	0	7_Enh	0	1	1	0	0	0
chr1	10864262	10864511	222461	222466	Intergenic	CASZ1	0	0	7_Enh	0	1	1	0	0	0
chr1	10864557	10864701	222466	222475	Intergenic	CASZ1	0	0	7_Enh	0	1	1	0	0	0
chr1	10868071	10868186	222530	222536	Intergenic	CASZ1	0	0	15_Quies	0	0	0	0	0	0
chr1	10875686	10876011	222658	222666	Intergenic	CASZ1	0	0	7_Enh	0	1	1	0	0	0
chr1	10885130	10885188	222840	222845	Intergenic	CASZ1	0	0	12_EnhBiv	0	0	0	0	0	0
chr1	10885203	10885310	222845	222849	Intergenic	CASZ1	0	0	12_EnhBiv	0	0	0	0	0	0
chr1	10896010	10896223	223085	223100	Intergenic	CASZ1	0	1	12_EnhBiv	0	0	1	0	0	0
chr1	10920763	10920846	223520	223525	Intergenic	CASZ1	0	0	7_Enh	0	1	1	0	0	0
chr1	10924165	10924226	223593	223597	Intergenic	CASZ1	0	0	14_ReprPCWk	0	0	0	0	0	0
chr1	10924320	10924337	223599	223603	Intergenic	CASZ1	0	0	12_EnhBiv	0	0	0	0	0	0
chr1	10926874	10927648	223648	223728	Intergenic	CASZ1	0	0	13_ReprPC	1	1	1	0	1	1
chr1	10948568	10949047	224083	224144	Intergenic	CASZ1	0	0	13_ReprPC	1	0	1	0	0	0
chr1	10949066	10949200	224144	224161	Intergenic	CASZ1	0	0	13_ReprPC	1	0	1	0	0	0
chr1	10961119	10961647	224381	224403	Intergenic	C1orf127	0	0	7_Enh	0	1	1	0	0	0
chr1	10970135	10970170	224575	224579	Intergenic	C1orf127	0	0	14_ReprPCWk	0	0	1	0	1	1
chr1	10997385	10997538	225037	225042	Intergenic	C1orf127	0	0	12_EnhBiv	0	0	0	0	0	0
chr1	10997564	10997674	225042	225046	Intergenic	C1orf127	0	0	12_EnhBiv	0	0	0	0	0	0
chr1	11002114	11002313	225150	225166	Intergenic	C1orf127	0	0	7_Enh	0	0	1	0	1	1
chr1	11004094	11004256	225191	225196	Intergenic	C1orf127	0	0	7_Enh	1	1	1	0	0	0
chr1	11004296	11004701	225196	225212	Intergenic	C1orf127	0	0	7_Enh	1	1	1	0	0	0
chr1	11021144	11021392	225581	225597	intron	C1orf127	0	0	12_EnhBiv	0	0	1	0	1	1
chr1	11028410	11028587	225718	225726	intron	C1orf127	0	0	7_Enh	1	0	1	0	0	0
chr1	11035922	11036028	225853	225859	intron	C1orf127	0	0	7_Enh	0	1	1	0	0	0
chr1	11040192	11040597	225950	225965	intron	C1orf127	0	0	7_Enh	1	1	1	0	0	0
chr1	11072030	11072098	226455	226459	promoter-TSS	TARDBP	1	0	1_TssA	1	1	1	0	0	0
chr1	11072245	11073500	226459	226564	intron	TARDBP	1	1	1_TssA	1	1	1	0	0	0
chr1	11073532	11073655	226564	226568	intron	TARDBP	1	0	1_TssA	1	1	1	0	0	0
chr1	11097653	11098200	226969	226981	intron	MASP2	0	0	14_ReprPCWk	0	0	1	0	1	1
chr1	11112982	11113183	227264	227275	Intergenic	MASP2	0	0	14_ReprPCWk	0	0	1	0	1	0
chr1	11119126	11119178	227443	227451	intron	SRM	1	1	2_TssAFlnk	1	1	1	0	0	0
chr1	11119225	11119355	227451	227460	exon	SRM	1	1	2_TssAFlnk	1	1	1	0	0	0
chr1	11119371	11121120	227460	227612	promoter-TSS	SRM	1	1	1_TssA	1	1	1	0	1	1
chr1	11159118	11160155	228244	228326	intron	EXOSC10	1	1	1_TssA	1	1	1	0	0	0
chr1	11322148	11323036	230330	230393	promoter-TSS	MTOR	1	1	1_TssA	1	1	0	0	1	0
chr1	11332736	11333155	230563	230593	exon,promoter-TSS	UBIAD1	1	0	5_TxWk	1	1	1	0	0	0
chr1	11333171	11334159	230593	230655	exon	UBIAD1	1	1	1_TssA	1	1	1	0	0	0
chr1	11401938	11402088	231769	231774	Intergenic	UBIAD1	0	0	14_ReprPCWk	0	0	1	0	0	0
chr1	11448092	11448171	232528	232532	Intergenic	PTCHD2	0	0	13_ReprPC	0	0	0	0	0	0
chr1	11455223	11455392	232645	232650	Intergenic	PTCHD2	0	0	12_EnhBiv	0	0	0	0	0	0
chr1	11455422	11455482	232650	232655	Intergenic	PTCHD2	0	0	12_EnhBiv	0	0	0	0	0	0
chr1	11519235	11519286	233662	233666	Intergenic	PTCHD2	0	0	14_ReprPCWk	0	0	1	0	0	0
chr1	11538670	11539698	233873	233996	promoter-TSS	PTCHD2	1	1	12_EnhBiv	1	0	1	1	1	1
chr1	11539732	11540338	233996	234049	intron	PTCHD2	1	1	13_ReprPC	1	0	1	1	0	0
chr1	11610819	11611061	235238	235249	Intergenic	PTCHD2	0	0	14_ReprPCWk	0	0	0	0	0	0
chr1	11705792	11705984	236636	236641	Intergenic	FBXO2	0	0	14_ReprPCWk	0	0	0	0	1	1
chr1	11708949	11709162	236696	236711	intron	FBXO2	0	1	12_EnhBiv	0	0	1	0	0	0
chr1	11709191	11709481	236711	236727	intron	FBXO2	0	1	12_EnhBiv	0	0	1	0	0	0
chr1	11710460	11710780	236752	236784	exon	FBXO2	0	1	12_EnhBiv	1	0	1	0	1	1
chr1	11710781	11710875	236784	236794	exon	FBXO2	0	1	12_EnhBiv	1	0	1	0	1	0
chr1	11714177	11714235	236852	236856	promoter-TSS	FBXO44	1	1	12_EnhBiv	1	1	1	0	0	0
chr1	11714267	11714430	236858	236881	promoter-TSS	FBXO44	1	1	12_EnhBiv	1	1	1	0	0	0
chr1	11714434	11715358	236881	236983	promoter-TSS	FBXO44	1	1	14_ReprPCWk	1	1	1	0	0	0
chr1	11724114	11724944	237172	237265	intron	FBXO6	1	1	1_TssA	1	1	1	0	1	1
chr1	11732021	11732067	237429	237433	exon	FBXO6	0	0	7_Enh	0	1	1	0	0	0
chr1	11740508	11740666	237619	237634	intron	MAD2L2	0	0	2_TssAFlnk	1	1	1	0	0	0
chr1	11740726	11741842	237634	237744	promoter-TSS	MAD2L2	0	1	1_TssA	1	1	1	0	0	0
chr1	11741917	11741978	237744	237748	promoter-TSS	MAD2L2	0	0	11_BivFlnk	1	1	1	0	0	0
chr1	11750481	11750570	237869	237873	intron	MAD2L2	0	0	13_ReprPC	0	0	1	0	0	0
chr1	11750619	11750760	237874	237882	intron	MAD2L2	1	1	13_ReprPC	1	0	1	0	0	0
chr1	11750778	11752069	237882	238020	promoter-TSS	DRAXIN	1	1	13_ReprPC	1	0	1	1	0	0
chr1	11752076	11752312	238020	238043	promoter-TSS	DRAXIN,MAD2L2	1	1	13_ReprPC	1	0	1	1	0	0
chr1	11771308	11771387	238449	238453	intron	DRAXIN	0	0	14_ReprPCWk	0	0	0	0	1	1
chr1	11779482	11779668	238619	238629	intron	DRAXIN	0	1	11_BivFlnk	1	1	1	0	0	0
chr1	11779673	11780112	238629	238658	exon	DRAXIN	0	1	2_TssAFlnk	1	1	1	0	1	1
chr1	11789872	11789959	238814	238820	Intergenic	AGTRAP	0	0	7_Enh	0	1	1	0	0	0
chr1	11795905	11796005	238925	238931	intron,promoter-TSS	AGTRAP	1	1	7_Enh	1	1	1	0	0	0
chr1	11796010	11797063	238931	238996	intron	AGTRAP	1	1	1_TssA	1	1	1	0	0	0
chr1	11812209	11812298	239272	239278	Intergenic	AGTRAP	0	0	14_ReprPCWk	0	0	0	0	0	0
chr1	11822116	11822326	239427	239450	Intergenic	AGTRAP	0	1	12_EnhBiv	0	0	1	0	0	0
chr1	11845112	11845565	239894	239919	TTS	MTHFR	0	0	2_TssAFlnk	1	1	1	0	1	1
chr1	11847448	11847580	239951	239958	exon	MTHFR	0	0	7_Enh	0	1	1	0	0	0
chr1	11847648	11847864	239959	239965	exon	MTHFR	0	0	7_Enh	0	1	1	0	0	0
chr1	11851235	11851297	240031	240035	exon	MTHFR	0	0	7_Enh	0	1	1	0	0	0
chr1	11863429	11864044	240272	240290	intron	MTHFR	0	0	2_TssAFlnk	1	1	1	0	0	0
chr1	11864850	11865353	240298	240310	intron	MTHFR	1	0	2_TssAFlnk	1	1	1	0	0	0
chr1	11865419	11866931	240310	240408	promoter-TSS	CLCN6	1	1	1_TssA	1	1	1	0	0	0
chr1	11898805	11898996	240983	240992	intron	CLCN6	0	0	4_Tx	0	0	0	0	1	1
chr1	11918988	11919160	241341	241352	promoter-TSS	NPPB	1	1	13_ReprPC	0	0	1	0	0	0
chr1	11919169	11919623	241352	241391	promoter-TSS	NPPB	1	1	13_ReprPC	0	0	1	0	1	0
chr1	11943037	11943180	241777	241782	Intergenic	NPPB	0	0	7_Enh	0	0	1	0	0	0
chr1	11967809	11969992	242254	242358	Intergenic	KIAA2013	0	0	1_TssA	1	1	0	0	1	1
chr1	11984830	11985063	242691	242696	intron	KIAA2013	0	0	2_TssAFlnk	1	0	1	0	1	0
chr1	11985424	11985578	242705	242714	exon	KIAA2013	1	0	5_TxWk	1	0	1	0	0	0
chr1	11985619	11986735	242714	242837	exon	KIAA2013	1	1	5_TxWk	1	1	1	0	0	0
chr1	11989965	11990079	242903	242908	Intergenic	KIAA2013	0	0	7_Enh	0	1	1	0	0	0
chr1	11994216	11994282	242971	242976	promoter-TSS	PLOD1	1	0	2_TssAFlnk	1	1	1	0	0	0
chr1	11994373	11995179	242976	243032	promoter-TSS	PLOD1	1	1	1_TssA	1	1	1	0	0	0
chr1	12027931	12028042	243645	243649	intron	PLOD1	0	0	7_Enh	0	0	0	0	0	0
chr1	12039874	12041017	243876	243965	exon	MFN2	1	1	1_TssA	1	1	1	0	0	0
chr1	12044384	12044975	244022	244031	intron	MFN2	0	0	7_Enh	0	1	1	0	0	0
chr1	12052092	12052322	244156	244162	intron	MFN2	0	0	7_Enh	0	1	1	0	0	0
chr1	12079173	12080146	244698	244777	intron	MIIP	1	1	1_TssA	1	1	1	0	0	0
chr1	12123299	12123705	245608	245650	promoter-TSS	TNFRSF8	1	1	12_EnhBiv	1	0	1	1	1	0
chr1	12139806	12139894	245975	245979	intron	TNFRSF8	0	0	14_ReprPCWk	0	0	1	0	1	0
chr1	12185016	12185187	246714	246720	promoter-TSS	TNFRSF8	0	0	7_Enh	0	1	1	0	1	1
chr1	12193032	12193339	246885	246894	intron	TNFRSF8	0	0	7_Enh	0	1	0	0	0	0
chr1	12203845	12203982	247108	247116	exon	TNFRSF8	0	0	7_Enh	0	1	1	0	1	0
chr1	12221987	12222191	247390	247395	Intergenic	TNFRSF1B	0	0	7_Enh	0	1	1	0	0	0
chr1	12226877	12227474	247463	247537	exon	TNFRSF1B	1	1	1_TssA	1	1	1	0	0	0
chr1	12270711	12271010	248374	248383	Intergenic	MIR4632,VPS13D	0	0	7_Enh	0	0	0	0	0	0
chr1	12289955	12291230	248637	248749	intron	VPS13D	1	1	1_TssA	1	1	1	0	1	1
chr1	12493542	12493764	250887	250895	intron	VPS13D	0	0	7_Enh	0	1	1	0	0	0
chr1	12538139	12538351	251344	251353	intron	VPS13D	0	0	7_Enh	0	1	1	0	0	0
chr1	12538386	12538585	251353	251362	intron	VPS13D	0	0	7_Enh	0	1	1	0	0	0
chr1	12556847	12556872	251599	251603	intron	VPS13D	0	0	15_Quies	0	1	1	0	0	0
chr1	12587675	12587927	252157	252171	Intergenic	SNORA59B	0	0	7_Enh	0	1	1	0	0	0
chr1	12588018	12588207	252171	252182	Intergenic	SNORA59B	0	0	7_Enh	0	1	1	0	0	0
chr1	12588426	12588655	252184	252190	Intergenic	SNORA59B	0	0	7_Enh	0	1	1	0	0	0
chr1	12588700	12588903	252190	252198	Intergenic	SNORA59B	0	0	7_Enh	0	1	1	0	0	0
chr1	12600126	12600191	252333	252338	Intergenic	SNORA59B	0	0	7_Enh	0	1	1	0	0	0
chr1	12600258	12600409	252340	252348	Intergenic	SNORA59B	0	1	7_Enh	1	1	1	0	0	0
chr1	12600428	12600466	252348	252353	Intergenic	SNORA59B	0	1	7_Enh	1	1	1	0	0	0
chr1	12600468	12600618	252353	252362	Intergenic	SNORA59B	0	1	7_Enh	1	1	1	0	0	0
chr1	12609957	12610063	252572	252579	Intergenic	SNORA59B	0	0	7_Enh	0	1	1	0	0	0
chr1	12610104	12610208	252579	252588	Intergenic	SNORA59B	0	0	7_Enh	0	1	1	0	0	0
chr1	12655157	12655869	253330	253375	intron	DHRS3	0	0	7_Enh	1	1	1	0	0	0
chr1	12655890	12656188	253375	253405	intron	DHRS3	0	1	7_Enh	1	1	1	0	0	0
chr1	12656197	12656507	253405	253419	intron	DHRS3	0	1	2_TssAFlnk	1	1	1	0	0	0
chr1	12656513	12656604	253419	253427	intron	DHRS3	0	0	2_TssAFlnk	1	1	1	0	0	0
chr1	12657948	12658070	253452	253456	intron	DHRS3	0	0	7_Enh	0	1	1	0	0	0
chr1	12660401	12660563	253489	253494	intron	DHRS3	0	0	7_Enh	0	1	1	0	0	0
chr1	12664777	12664807	253556	253560	intron	DHRS3	0	0	7_Enh	0	1	1	0	0	0
chr1	12675235	12675445	253698	253704	intron	DHRS3	0	0	2_TssAFlnk	1	1	1	0	0	0
chr1	12675531	12675884	253704	253711	intron	DHRS3	0	0	2_TssAFlnk	1	1	1	0	0	0
chr1	12675959	12676641	253711	253725	intron	DHRS3	0	0	1_TssA	1	1	0	0	0	0
chr1	12676679	12677234	253725	253766	exon,intron	DHRS3	1	1	1_TssA	1	1	0	0	0	0
chr1	12677241	12678539	253766	253857	promoter-TSS	DHRS3	1	1	1_TssA	1	1	1	0	0	0
chr1	12678544	12678801	253857	253873	Intergenic,promoter-TSS	DHRS3	1	1	2_TssAFlnk	1	1	1	0	0	0
chr1	12678818	12679383	253873	253896	Intergenic	DHRS3	1	0	2_TssAFlnk	1	1	1	0	0	0
chr1	12679399	12679787	253896	253905	Intergenic	DHRS3	0	0	7_Enh	1	1	1	0	0	0
chr1	12679859	12680097	253908	253922	Intergenic	DHRS3	0	0	7_Enh	1	1	1	0	1	1
chr1	12682034	12682240	253951	253958	Intergenic	DHRS3	0	0	7_Enh	0	1	1	0	0	0
chr1	12682555	12682838	253963	253972	Intergenic	DHRS3	0	0	7_Enh	0	1	1	0	0	0
chr1	12682866	12682964	253972	253976	Intergenic	DHRS3	0	0	7_Enh	0	1	1	0	0	0
chr1	12714863	12715021	254429	254434	intron	AADACL4	0	0	5_TxWk	0	0	1	0	0	0
chr1	12718997	12719190	254484	254493	intron	AADACL4	0	0	15_Quies	0	0	1	0	1	1
chr1	13839373	13839609	265237	265254	exon	LRRC38	1	1	13_ReprPC	0	0	1	1	0	0
chr1	13839630	13840179	265254	265321	exon	LRRC38	1	1	12_EnhBiv	0	0	1	1	0	0
chr1	13840182	13840613	265321	265369	exon	LRRC38	1	1	13_ReprPC	0	0	1	1	0	0
chr1	13910071	13910886	266506	266567	exon	PDPN	1	1	13_ReprPC	1	1	1	0	0	0
chr1	14026396	14026532	268260	268272	promoter-TSS	PRDM2	1	1	1_TssA	1	1	1	0	0	0
chr1	14026543	14027200	268272	268375	intron	PRDM2	1	1	1_TssA	1	1	1	0	0	0
chr1	14075268	14076746	268878	269048	intron,promoter-TSS	PRDM2	0	1	1_TssA	1	1	1	0	1	0
chr1	14127965	14128113	269736	269741	intron	PRDM2	0	0	7_Enh	0	1	1	0	0	0
chr1	14128239	14128506	269741	269748	intron	PRDM2	0	0	7_Enh	0	1	1	0	0	0
chr1	14215234	14215494	270793	270799	Intergenic	PRDM2	0	0	14_ReprPCWk	0	0	0	0	0	0
chr1	14219211	14219867	270836	270897	Intergenic	PRDM2	0	1	13_ReprPC	1	0	1	0	0	0
chr1	14286918	14287231	271571	271582	Intergenic	PRDM2	0	0	14_ReprPCWk	0	0	0	0	1	1
chr1	14692870	14693021	275014	275019	Intergenic	KAZN	0	0	15_Quies	0	1	1	0	0	0
chr1	14924480	14924804	277518	277537	promoter-TSS	KAZN	1	1	13_ReprPC	1	1	1	1	0	0
chr1	14924829	14926191	277537	277671	intron,promoter-TSS	KAZN	1	1	13_ReprPC	1	1	1	1	0	0
chr1	15141817	15141976	280565	280570	intron	KAZN	0	0	7_Enh	0	0	1	0	0	0
chr1	15202649	15202831	281402	281407	intron	KAZN	0	0	7_Enh	0	0	1	0	0	0
chr1	15250411	15251696	282143	282327	exon	KAZN	0	1	14_ReprPCWk	1	1	1	0	1	0
chr1	15256054	15256272	282403	282413	promoter-TSS	KAZN	0	0	7_Enh	0	0	1	0	0	0
chr1	15354112	15354213	284246	284250	intron	KAZN	0	0	7_Enh	0	0	1	0	1	1
chr1	15373089	15373246	284604	284610	intron	KAZN	0	0	15_Quies	0	0	1	0	1	1
chr1	15415522	15415812	285397	285402	intron	KAZN	0	0	7_Enh	0	1	1	0	0	0
chr1	15416965	15417205	285412	285422	intron	KAZN	0	0	2_TssAFlnk	0	1	1	0	0	0
chr1	15417250	15417288	285422	285426	intron	KAZN	0	0	2_TssAFlnk	0	1	1	0	0	0
chr1	15426927	15427133	285606	285615	intron	KAZN	0	0	13_ReprPC	0	0	1	0	1	1
chr1	15455158	15455216	286045	286049	intron	TMEM51-AS1	0	0	15_Quies	0	0	0	0	1	1
chr1	15478869	15480903	286345	286532	promoter-TSS	TMEM51	1	1	1_TssA	1	1	1	0	1	1
chr1	15480925	15481425	286532	286568	intron	TMEM51	0	1	1_TssA	1	1	1	0	1	1
chr1	15481439	15481542	286568	286573	intron	TMEM51	0	1	7_Enh	1	1	1	0	0	0
chr1	15495100	15495224	286769	286773	intron	TMEM51	0	0	7_Enh	0	1	1	0	1	0
chr1	15500295	15500620	286854	286861	intron	TMEM51	0	0	7_Enh	0	1	1	0	0	0
chr1	15523680	15523972	287180	287186	intron	TMEM51	0	0	7_Enh	0	1	1	0	0	0
chr1	15524060	15524174	287186	287190	intron	TMEM51	0	0	7_Enh	0	1	1	0	0	0
chr1	15527413	15527600	287245	287251	intron	TMEM51	0	0	7_Enh	0	1	1	0	0	0
chr1	15528185	15528280	287257	287261	intron	TMEM51	0	0	7_Enh	0	1	1	0	0	0
chr1	15528406	15528493	287263	287267	intron	TMEM51	0	0	2_TssAFlnk	0	1	1	0	0	0
chr1	15528509	15528837	287267	287275	intron	TMEM51	0	0	7_Enh	0	1	1	0	0	0
chr1	15573596	15574103	287893	287945	promoter-TSS	FHAD1	1	1	1_TssA	1	1	1	0	0	0
chr1	15574202	15574221	287945	287949	intron	FHAD1	1	0	2_TssAFlnk	1	1	1	0	0	0
chr1	15588068	15588159	288123	288127	intron	FHAD1	0	0	7_Enh	0	1	1	0	0	0
chr1	15599062	15599367	288231	288242	intron	FHAD1	0	0	7_Enh	0	0	1	0	1	1
chr1	15611119	15611383	288409	288416	intron	FHAD1	0	0	7_Enh	0	1	1	0	0	0
chr1	15631300	15631502	288684	288692	intron	FHAD1	0	0	7_Enh	0	0	1	0	1	1
chr1	15650231	15650310	288969	288975	intron	FHAD1	0	0	7_Enh	0	0	1	0	1	1
chr1	15653145	15653344	289022	289029	intron	FHAD1	0	0	7_Enh	1	1	1	0	0	0
chr1	15653394	15653510	289029	289038	intron	FHAD1	0	0	7_Enh	1	1	1	0	0	0
chr1	15653597	15653650	289038	289045	exon	FHAD1	0	0	7_Enh	1	1	1	0	0	0
chr1	15654940	15655176	289074	289080	intron	FHAD1	0	0	7_Enh	0	1	1	0	0	0
chr1	15655291	15655531	289080	289088	intron	FHAD1	0	0	7_Enh	0	1	1	0	0	0
chr1	15655626	15655784	289088	289096	intron	FHAD1	0	0	7_Enh	0	1	1	0	1	0
chr1	15665714	15665901	289261	289267	intron	FHAD1	0	0	7_Enh	0	1	1	0	0	0
chr1	15692850	15693101	289737	289742	intron	FHAD1	0	0	7_Enh	0	0	0	0	0	0
chr1	15735833	15735923	290462	290469	promoter-TSS	EFHD2	1	0	7_Enh	1	1	1	0	0	0
chr1	15735949	15737253	290469	290616	exon	EFHD2	1	1	5_TxWk	1	1	1	0	0	0
chr1	15737284	15737578	290616	290624	intron	EFHD2	1	0	1_TssA	1	1	1	0	0	0
chr1	15738110	15738358	290632	290639	intron	EFHD2	0	0	2_TssAFlnk	1	1	1	0	0	0
chr1	15738831	15738994	290649	290654	intron	EFHD2	0	0	2_TssAFlnk	1	1	1	0	0	0
chr1	15739486	15739616	290662	290672	intron	EFHD2	0	0	2_TssAFlnk	0	1	1	0	0	0
chr1	15743661	15743923	290740	290748	intron	EFHD2	0	0	7_Enh	0	1	1	0	0	0
chr1	15750514	15750645	290880	290885	intron	EFHD2	0	0	7_Enh	0	1	1	0	0	0
chr1	15751063	15751219	290892	290898	intron	EFHD2	0	0	7_Enh	0	1	0	0	0	0
chr1	15757734	15757897	291081	291086	TTS	EFHD2	0	0	6_EnhG	0	1	1	0	1	1
chr1	15828044	15828100	292202	292206	intron	CASP9	0	0	5_TxWk	0	0	1	0	1	1
chr1	15839548	15839651	292376	292383	intron	CASP9	0	0	5_TxWk	0	0	0	0	0	0
chr1	15850253	15852180	292520	292677	promoter-TSS	CASP9	1	1	5_TxWk	1	1	1	0	0	0
chr1	15852252	15852439	292677	292684	Intergenic	DNAJC16	1	0	7_Enh	1	1	1	0	0	0
chr1	15852766	15854207	292687	292765	intron	DNAJC16	1	1	5_TxWk	1	1	1	0	1	0
chr1	15911070	15911632	293583	293647	exon	AGMAT	1	1	1_TssA	1	1	1	0	1	0
chr1	15929005	15929212	293943	293949	Intergenic	DDI2	0	0	5_TxWk	1	1	1	0	0	0
chr1	15929420	15929579	293954	293962	Intergenic	DDI2	0	0	5_TxWk	1	1	1	0	0	0
chr1	15929620	15930387	293962	294016	Intergenic	DDI2	0	1	1_TssA	1	1	1	0	0	0
chr1	15932375	15932442	294066	294070	Intergenic	DDI2	0	0	7_Enh	0	0	1	0	0	0
chr1	15943491	15945073	294231	294334	exon	DDI2	1	1	1_TssA	1	1	1	0	0	0
chr1	16010442	16011711	295147	295275	exon	PLEKHM2	1	1	1_TssA	1	1	1	0	0	0
chr1	16029858	16030113	295575	295582	intron	PLEKHM2	0	0	7_Enh	0	1	1	0	1	0
chr1	16030168	16030319	295582	295587	intron	PLEKHM2	0	0	7_Enh	0	1	1	0	0	0
chr1	16062622	16062758	296294	296303	promoter-TSS	SLC25A34	1	0	7_Enh	0	1	1	0	0	0
chr1	16062861	16062916	296303	296307	promoter-TSS	SLC25A34	1	0	7_Enh	0	1	1	0	0	0
chr1	16063649	16063703	296331	296335	intron	SLC25A34	1	0	7_Enh	0	1	1	0	0	0
chr1	16067693	16067719	296428	296432	exon	SLC25A34	0	0	7_Enh	0	1	1	0	0	0
chr1	16067888	16068139	296434	296442	promoter-TSS	TMEM82	1	0	7_Enh	0	1	1	0	1	1
chr1	16082880	16083195	296778	296792	Intergenic	FBLIM1	0	0	1_TssA	1	1	1	0	0	0
chr1	16084323	16084446	296810	296815	promoter-TSS	FBLIM1	1	0	1_TssA	1	1	1	0	0	0
chr1	16084962	16085776	296838	296933	intron	FBLIM1	1	1	1_TssA	1	1	1	0	0	0
chr1	16090884	16090948	297056	297060	promoter-TSS	FBLIM1	0	0	2_TssAFlnk	0	0	1	0	0	0
chr1	16091081	16091152	297060	297064	promoter-TSS	FBLIM1	0	0	7_Enh	0	0	1	0	0	0
chr1	16107139	16107227	297368	297372	intron	FBLIM1	0	0	7_Enh	0	1	1	0	0	0
chr1	16107482	16107537	297373	297377	intron	FBLIM1	0	0	7_Enh	0	1	1	0	0	0
chr1	16118524	16118816	297606	297618	Intergenic	UQCRHL	0	0	7_Enh	0	0	0	0	1	1
chr1	16126356	16126495	297750	297755	Intergenic	UQCRHL	0	0	7_Enh	0	1	1	0	0	0
chr1	16126498	16126731	297755	297761	Intergenic	UQCRHL	0	0	7_Enh	0	1	1	0	0	0
chr1	16126760	16127011	297761	297766	Intergenic	UQCRHL	0	0	7_Enh	0	1	1	0	0	0
chr1	16127043	16127214	297766	297773	Intergenic	UQCRHL	0	0	7_Enh	0	1	1	0	0	0
chr1	16135028	16135267	297917	297926	promoter-TSS	UQCRHL	1	0	7_Enh	0	0	1	0	0	0
chr1	16142202	16142291	298049	298053	Intergenic	UQCRHL	0	0	15_Quies	0	0	1	0	1	1
chr1	16160488	16162767	298436	298611	exon	FLJ37453	0	1	1_TssA	1	1	0	0	0	0
chr1	16162782	16162898	298611	298622	exon	FLJ37453	0	1	1_TssA	1	1	1	0	0	0
chr1	16173557	16176778	298878	299164	promoter-TSS	FLJ37453	1	1	1_TssA	1	1	1	0	0	0
chr1	16212402	16213287	299638	299654	intron	SPEN	0	0	1_TssA	1	1	1	0	1	0
chr1	16265916	16266171	300462	300471	exon	SPEN	0	0	7_Enh	0	1	1	0	0	0
chr1	16301863	16302711	301154	301243	intron	ZBTB17	1	1	1_TssA	1	1	1	0	1	0
chr1	16330625	16330717	301681	301685	promoter-TSS	C1orf64	1	0	14_ReprPCWk	0	0	1	0	0	0
chr1	16339223	16339913	301821	301866	TTS	HSPB7	0	0	7_Enh	1	1	1	0	1	0
chr1	16340169	16340205	301873	301877	TTS	HSPB7	0	0	7_Enh	0	1	1	0	0	0
chr1	16344211	16344373	301971	301980	exon	HSPB7	1	0	7_Enh	1	1	1	0	1	0
chr1	16353180	16353850	302153	302182	intron	CLCNKA	0	0	12_EnhBiv	1	1	1	0	0	0
chr1	16374987	16375632	302599	302629	promoter-TSS	CLCNKB	0	0	2_TssAFlnk	1	1	1	0	0	0
chr1	16382595	16382846	302756	302763	intron	CLCNKB	0	0	7_Enh	0	0	1	0	1	1
chr1	16391121	16391258	302914	302920	intron	FAM131C	0	0	7_Enh	0	0	1	0	0	0
chr1	16393746	16393886	302955	302960	intron	FAM131C	0	0	7_Enh	0	0	0	0	0	0
chr1	16399661	16400482	303043	303135	promoter-TSS	FAM131C	1	1	14_ReprPCWk	1	1	1	0	1	1
chr1	16469961	16470058	304406	304410	intron	EPHA2	0	0	7_Enh	0	1	1	0	0	0
chr1	16470096	16470325	304410	304417	intron	EPHA2	0	0	7_Enh	0	1	1	0	0	0
chr1	16470406	16470950	304417	304430	intron	EPHA2	0	0	2_TssAFlnk	0	1	1	0	0	0
chr1	16471635	16472079	304436	304455	intron	EPHA2	0	0	2_TssAFlnk	1	1	1	0	0	0
chr1	16472271	16472316	304455	304459	intron	EPHA2	0	0	7_Enh	1	1	1	0	0	0
chr1	16472435	16472528	304459	304470	intron	EPHA2	0	0	2_TssAFlnk	1	1	1	0	0	0
chr1	16472602	16472792	304470	304482	intron	EPHA2	0	0	2_TssAFlnk	1	1	1	0	0	0
chr1	16479425	16479792	304613	304629	intron	EPHA2	0	0	2_TssAFlnk	0	1	1	0	0	0
chr1	16480803	16480971	304640	304645	intron	EPHA2	0	0	1_TssA	1	1	1	0	0	0
chr1	16480996	16481107	304645	304651	intron	EPHA2	0	0	1_TssA	1	1	1	0	0	0
chr1	16481175	16481552	304653	304674	intron	EPHA2	0	1	1_TssA	1	1	1	0	1	1
chr1	16481580	16482664	304674	304775	intron	EPHA2	1	1	1_TssA	1	1	1	0	1	0
chr1	16482685	16482828	304775	304785	promoter-TSS	EPHA2	1	1	1_TssA	1	1	1	0	0	0
chr1	16488805	16489186	304887	304909	Intergenic	EPHA2	0	0	7_Enh	1	1	1	0	0	0
chr1	16493906	16494080	305007	305017	Intergenic	EPHA2	0	1	7_Enh	1	1	1	0	0	0
chr1	16494089	16494575	305017	305064	Intergenic	EPHA2	0	1	7_Enh	1	1	1	0	0	0
chr1	16499745	16499918	305172	305178	Intergenic	EPHA2	0	0	7_Enh	0	1	1	0	0	0
chr1	16500115	16500275	305178	305184	Intergenic	EPHA2	0	0	7_Enh	0	1	1	0	0	0
chr1	16502256	16503003	305224	305244	Intergenic	EPHA2	0	0	7_Enh	0	1	1	0	0	0
chr1	16505677	16506027	305279	305291	Intergenic	EPHA2	0	0	7_Enh	0	1	1	0	0	0
chr1	16508237	16508702	305344	305354	Intergenic	EPHA2	0	0	7_Enh	0	1	1	0	0	0
chr1	16510936	16511008	305408	305412	Intergenic	ARHGEF19	0	0	7_Enh	0	1	1	0	0	0
chr1	16514382	16514738	305477	305488	Intergenic	ARHGEF19	0	0	7_Enh	0	1	1	0	1	1
chr1	16532745	16532975	305736	305750	intron	ARHGEF19	0	1	2_TssAFlnk	1	1	1	0	0	0
chr1	16532980	16533812	305750	305845	intron	ARHGEF19	0	1	7_Enh	1	1	1	0	0	0
chr1	16538747	16539014	305948	305953	intron	ARHGEF19	1	0	5_TxWk	1	1	0	0	0	0
chr1	16539029	16539245	305953	305961	promoter-TSS	ARHGEF19	1	0	7_Enh	1	1	0	0	0	0
chr1	16542765	16543147	306022	306042	Intergenic	ARHGEF19	0	0	7_Enh	1	1	1	0	0	0
chr1	16543347	16543569	306046	306053	Intergenic	ARHGEF19	0	0	2_TssAFlnk	1	1	1	0	0	0
chr1	16543624	16544150	306053	306088	Intergenic	ARHGEF19	0	1	1_TssA	1	1	1	0	0	0
chr1	16544210	16544447	306088	306103	Intergenic	ARHGEF19	0	1	7_Enh	1	1	1	0	0	0
chr1	16553374	16553448	306199	306208	Intergenic	RSG1	0	1	11_BivFlnk	1	1	1	1	0	0
chr1	16553453	16553557	306208	306219	Intergenic	RSG1	0	1	11_BivFlnk	1	1	1	1	0	0
chr1	16553578	16553640	306219	306230	Intergenic	RSG1	0	1	12_EnhBiv	1	1	1	1	0	0
chr1	16553648	16553734	306230	306236	Intergenic	RSG1	0	1	12_EnhBiv	1	1	1	1	0	0
chr1	16562817	16563150	306473	306480	exon	RSG1	1	0	2_TssAFlnk	1	1	1	0	1	0
chr1	16563180	16563955	306480	306536	exon	RSG1	1	1	2_TssAFlnk	1	1	1	0	1	0
chr1	16625757	16625849	307281	307285	intron	FBXO42	0	0	5_TxWk	0	0	1	0	0	0
chr1	16661445	16661497	307781	307785	intron	FBXO42	0	0	7_Enh	0	0	0	0	0	0
chr1	16677473	16679327	308061	308169	intron	FBXO42	1	1	1_TssA	1	1	1	0	1	1
chr1	16690002	16690209	308380	308387	Intergenic	SZRD1	0	0	15_Quies	0	1	1	0	1	1
chr1	16693404	16694921	308454	308542	intron	SZRD1	1	1	1_TssA	1	1	1	0	0	0
chr1	16694954	16695235	308542	308548	intron	SZRD1	0	0	7_Enh	1	1	1	0	0	0
chr1	16705966	16706035	308732	308736	intron	SZRD1	0	0	7_Enh	0	1	1	0	0	0
chr1	16766946	16768074	309689	309770	intron	NECAP2	1	1	1_TssA	1	1	1	0	1	1
chr1	16824951	16825229	310742	310759	Intergenic	CROCCP3	0	1	13_ReprPC	1	1	1	0	0	0
chr1	16825233	16826478	310759	310893	Intergenic	CROCCP3	0	1	10_TssBiv	1	1	1	0	1	1
chr1	16826494	16826606	310893	310900	Intergenic	CROCCP3	0	0	12_EnhBiv	1	1	1	0	0	0
chr1	16826633	16826674	310900	310906	Intergenic	CROCCP3	0	0	14_ReprPCWk	1	1	1	0	0	0
chr1	16840317	16841283	311083	311129	Intergenic	CROCCP3	0	1	1_TssA	0	1	0	0	0	0
chr1	16918356	16918523	312223	312230	exon	NBPF1	0	0	5_TxWk	0	0	0	0	1	0
chr1	16939093	16939174	312403	312407	intron	NBPF1	1	0	11_BivFlnk	1	1	1	0	0	0
chr1	16939214	16939483	312407	312419	intron	NBPF1	1	1	2_TssAFlnk	1	1	1	0	0	0
chr1	16939493	16940454	312419	312516	promoter-TSS	NBPF1	1	1	1_TssA	1	1	1	0	1	0
chr1	16950360	16950511	312680	312685	intron	CROCCP2	0	0	6_EnhG	0	1	1	0	0	0
chr1	16950807	16950859	312691	312696	intron	CROCCP2	0	0	6_EnhG	0	1	1	0	0	0
chr1	16970610	16971408	313097	313165	Intergenic	MST1P2	1	1	1_TssA	1	1	1	0	1	1
chr1	16973964	16974039	313251	313259	exon	MST1P2	0	1	10_TssBiv	0	0	0	0	0	0
chr1	16974045	16974256	313259	313274	intron	MST1P2	0	1	10_TssBiv	1	0	0	0	0	0
chr1	16974266	16974398	313274	313285	exon,intron	MST1P2	0	1	10_TssBiv	1	0	1	0	0	0
chr1	16974441	16974511	313290	313297	exon	MST1P2	0	1	11_BivFlnk	1	0	1	0	0	0
chr1	17019507	17019811	314113	314149	intron	ESPNP	0	1	13_ReprPC	0	0	0	0	0	0
chr1	17019834	17020072	314149	314186	intron	ESPNP	0	1	13_ReprPC	0	0	1	0	0	0
chr1	17020082	17020558	314186	314237	intron	ESPNP	0	1	13_ReprPC	0	0	1	0	0	0
chr1	17020565	17020732	314237	314253	intron	ESPNP	0	1	13_ReprPC	0	0	0	0	0	0
chr1	17026745	17026872	314486	314493	intron	ESPNP	0	1	13_ReprPC	0	0	0	0	1	0
chr1	17027092	17027305	314511	314533	intron	ESPNP	0	1	13_ReprPC	0	0	0	0	0	0
chr1	17027597	17027875	314557	314586	intron	ESPNP	0	1	12_EnhBiv	0	0	0	0	0	0
chr1	17027884	17027987	314586	314594	intron	ESPNP	0	1	12_EnhBiv	0	0	0	0	0	0
chr1	17029685	17029914	314621	314626	intron	ESPNP	0	0	11_BivFlnk	0	0	0	0	1	0
chr1	17033939	17034109	314726	314753	intron	ESPNP	0	1	13_ReprPC	1	0	0	0	1	0
chr1	17034111	17034668	314753	314809	exon	ESPNP	0	1	13_ReprPC	1	0	1	0	1	0
chr1	17034702	17034775	314810	314816	intron	ESPNP	0	1	12_EnhBiv	1	0	1	0	0	0
chr1	17091465	17091737	315860	315865	promoter-TSS	MST1L	1	0	7_Enh	0	1	1	0	0	0
chr1	17092315	17092443	315878	315885	Intergenic	MST1L	0	0	7_Enh	1	1	1	0	0	0
chr1	17092499	17092681	315885	315895	Intergenic	MST1L	0	0	7_Enh	1	1	1	0	0	0
chr1	17092748	17092862	315895	315900	Intergenic	MST1L	0	0	7_Enh	0	1	1	0	0	0
chr1	17221973	17222893	317077	317124	Intergenic	CROCC	0	1	5_TxWk	1	1	0	0	0	0
chr1	17222988	17223227	317124	317136	Intergenic	CROCC	0	0	7_Enh	1	1	1	0	0	0
chr1	17230317	17230802	317204	317229	Intergenic	CROCC	0	0	1_TssA	1	1	1	0	0	0
chr1	17230879	17231911	317229	317266	Intergenic	CROCC	0	1	1_TssA	1	1	1	0	0	0
chr1	17240156	17241129	317392	317512	Intergenic	CROCC	0	1	15_Quies	1	1	1	0	1	0
chr1	17241140	17241343	317512	317523	Intergenic	CROCC	0	0	15_Quies	1	1	1	0	0	0
chr1	17241484	17241548	317526	317531	Intergenic	CROCC	0	0	15_Quies	1	1	1	0	0	0
chr1	17274770	17275019	318276	318294	exon	CROCC	0	0	7_Enh	0	1	1	0	0	0
chr1	17275045	17275338	318294	318300	intron	CROCC	0	0	7_Enh	0	1	1	0	0	0
chr1	17275361	17275426	318300	318304	exon	CROCC	0	0	7_Enh	0	1	1	0	0	0
chr1	17275668	17275818	318304	318311	intron	CROCC	0	0	7_Enh	0	1	0	0	0	0
chr1	17278220	17278490	318349	318356	intron	CROCC	0	0	7_Enh	0	0	1	0	1	1
chr1	17287202	17287684	318559	318611	exon	CROCC	0	1	7_Enh	1	1	1	0	1	1
chr1	17306386	17307360	319063	319151	intron	MFAP2	1	1	13_ReprPC	1	1	1	0	0	0
chr1	17337158	17337357	319853	319859	intron	ATP13A2	0	0	2_TssAFlnk	1	1	1	0	0	0
chr1	17337384	17338653	319859	319970	intron	ATP13A2	1	1	1_TssA	1	1	1	0	0	0
chr1	17338732	17338820	319970	319975	promoter-TSS	ATP13A2	1	0	2_TssAFlnk	1	1	1	0	0	0
chr1	17379782	17380935	320486	320542	intron	SDHB	1	1	1_TssA	1	1	1	0	0	0
chr1	17380957	17380997	320542	320547	promoter-TSS	SDHB	1	0	1_TssA	1	1	1	0	0	0
chr1	17386143	17386476	320645	320651	Intergenic	SDHB	0	0	15_Quies	0	1	0	0	1	1
chr1	17386915	17386947	320657	320661	Intergenic	SDHB	0	0	15_Quies	0	1	1	0	0	0
chr1	17424329	17424397	321217	321221	intron	PADI2	0	0	15_Quies	0	0	1	0	0	0
chr1	17445606	17446088	321527	321580	exon	PADI2	1	1	12_EnhBiv	1	1	1	0	0	0
chr1	17452238	17452505	321689	321701	Intergenic	PADI2	0	0	14_ReprPCWk	0	0	1	0	1	1
chr1	17560343	17560510	323047	323052	intron	PADI1	0	0	7_Enh	0	0	1	0	0	0
chr1	17563594	17563890	323086	323098	intron	PADI1	0	0	12_EnhBiv	0	0	0	0	1	1
chr1	17746438	17746509	325945	325952	intron	RCC2	0	1	5_TxWk	0	1	1	0	1	1
chr1	17746510	17746591	325952	325961	intron	RCC2	0	1	5_TxWk	0	1	1	0	1	1
chr1	17754782	17755143	326154	326161	intron	RCC2	0	0	7_Enh	0	0	1	0	0	0
chr1	17763446	17763687	326322	326328	intron	RCC2	0	0	7_Enh	1	1	1	0	0	0
chr1	17763943	17766584	326331	326607	promoter-TSS	RCC2	1	1	1_TssA	1	1	1	0	1	0
chr1	17773132	17773298	326740	326748	Intergenic	RCC2	0	0	15_Quies	0	0	0	0	0	0
chr1	17820936	17821018	327709	327713	Intergenic	ARHGEF10L	0	0	15_Quies	0	0	0	0	1	1
chr1	17828916	17829185	327829	327841	Intergenic	ARHGEF10L	0	0	7_Enh	0	1	1	0	1	1
chr1	17846746	17846871	328102	328108	Intergenic	ARHGEF10L	0	0	1_TssA	0	1	1	0	0	0
chr1	17864980	17865115	328347	328354	Intergenic	ARHGEF10L	0	0	7_Enh	0	1	1	0	0	0
chr1	17865263	17865366	328354	328358	Intergenic	ARHGEF10L	1	0	7_Enh	0	1	1	0	0	0
chr1	17865713	17865915	328363	328375	promoter-TSS	ARHGEF10L	1	1	7_Enh	1	1	1	0	0	0
chr1	17865930	17867065	328375	328502	intron,promoter-TSS	ARHGEF10L	1	1	7_Enh	1	1	1	0	0	0
chr1	17877435	17877514	328624	328630	intron	ARHGEF10L	0	0	7_Enh	0	0	1	0	0	0
chr1	17877547	17877614	328630	328634	intron	ARHGEF10L	0	0	7_Enh	0	1	1	0	0	0
chr1	17886516	17886753	328735	328741	intron	ARHGEF10L	0	0	7_Enh	0	1	1	0	0	0
chr1	17892189	17892275	328825	328830	intron	ARHGEF10L	0	0	7_Enh	0	1	1	0	0	0
chr1	17896037	17896312	328879	328889	intron	ARHGEF10L	0	0	7_Enh	0	1	1	0	0	0
chr1	17896572	17896642	328889	328893	intron	ARHGEF10L	0	0	7_Enh	0	1	1	0	0	0
chr1	17902860	17902931	329003	329008	intron	ARHGEF10L	0	0	7_Enh	0	1	1	0	0	0
chr1	17914703	17915069	329169	329179	intron	ARHGEF10L	0	0	7_Enh	0	1	1	0	0	0
chr1	17923312	17923548	329319	329324	intron	ARHGEF10L	0	0	7_Enh	0	1	1	0	0	0
chr1	18006002	18006103	330926	330930	intron	ARHGEF10L	0	0	7_Enh	0	0	0	0	0	0
chr1	18055885	18055968	331764	331769	Intergenic	ACTL8	0	0	14_ReprPCWk	0	0	0	0	0	0
chr1	18177751	18177812	333378	333382	Intergenic	ACTL8	0	0	14_ReprPCWk	0	0	0	0	0	0
chr1	18242349	18242756	334115	334123	Intergenic	ACTL8	0	0	14_ReprPCWk	0	0	1	0	0	0
chr1	18252231	18252254	334215	334219	Intergenic	ACTL8	0	0	13_ReprPC	0	0	1	0	0	0
chr1	18252283	18252349	334219	334223	Intergenic	ACTL8	0	0	13_ReprPC	0	0	1	0	0	0
chr1	18261825	18262111	334337	334343	Intergenic	IGSF21	0	0	7_Enh	0	0	1	0	0	0
chr1	18311194	18311226	334879	334883	Intergenic	IGSF21	0	0	14_ReprPCWk	0	0	0	0	1	0
chr1	18391262	18391352	335782	335787	Intergenic	IGSF21	0	0	14_ReprPCWk	0	0	1	0	0	0
chr1	18427065	18427261	336188	336197	Intergenic	IGSF21	0	0	14_ReprPCWk	0	0	0	0	1	1
chr1	18433707	18434972	336267	336386	exon,promoter-TSS	IGSF21	1	1	13_ReprPC	1	0	1	1	0	0
chr1	18435416	18435842	336397	336427	intron	IGSF21	0	1	13_ReprPC	0	0	1	1	0	0
chr1	18435851	18437104	336427	336498	intron	IGSF21	0	1	12_EnhBiv	1	0	1	1	1	0
chr1	18437127	18437832	336498	336546	intron	IGSF21	0	1	13_ReprPC	1	0	1	1	0	0
chr1	18526236	18526402	337716	337723	intron	IGSF21	0	0	13_ReprPC	0	0	1	0	0	0
chr1	18531909	18532027	337782	337787	intron	IGSF21	0	0	14_ReprPCWk	0	0	0	0	0	0
chr1	18557153	18557594	338045	338054	intron	IGSF21	0	0	14_ReprPCWk	0	0	0	0	0	0
chr1	18788104	18788340	340662	340667	Intergenic	KLHDC7A	0	0	14_ReprPCWk	0	0	1	0	0	0
chr1	18790972	18791228	340702	340709	Intergenic	KLHDC7A	0	0	7_Enh	0	1	1	0	0	0
chr1	18806854	18807349	340917	340925	promoter-TSS	KLHDC7A	1	0	7_Enh	0	1	1	0	0	0
chr1	18807867	18808056	340936	340944	exon	KLHDC7A	1	0	7_Enh	1	1	1	0	0	0
chr1	18808483	18808522	340957	340961	exon	KLHDC7A	0	0	12_EnhBiv	1	1	1	0	0	0
chr1	18862309	18862360	341520	341524	Intergenic	KLHDC7A	0	0	7_Enh	0	0	1	0	0	0
chr1	18884193	18884522	341793	341811	Intergenic	PAX7	0	0	12_EnhBiv	0	0	1	1	0	0
chr1	18902165	18902452	342061	342069	Intergenic	PAX7	0	0	13_ReprPC	0	0	0	0	1	1
chr1	18907975	18908123	342144	342156	Intergenic	PAX7	0	0	14_ReprPCWk	0	0	0	0	1	1
chr1	18923964	18924198	342362	342372	Intergenic	PAX7	0	0	13_ReprPC	0	0	1	0	1	1
chr1	18956976	18957431	342891	342922	exon,promoter-TSS	PAX7	1	1	13_ReprPC	0	0	1	0	0	0
chr1	18957447	18958191	342922	342986	exon,intron	PAX7	1	1	13_ReprPC	0	0	1	1	0	0
chr1	18958205	18958777	342986	343020	intron	PAX7	1	1	13_ReprPC	0	0	1	1	0	0
chr1	18958802	18958962	343021	343038	intron	PAX7	0	1	13_ReprPC	0	0	1	0	0	0
chr1	18959007	18959488	343040	343072	intron	PAX7	0	1	13_ReprPC	0	0	1	1	0	0
chr1	18959585	18959694	343080	343089	intron	PAX7	0	1	13_ReprPC	0	0	1	1	0	0
chr1	18959746	18960087	343090	343104	intron	PAX7	0	1	13_ReprPC	0	0	0	1	0	0
chr1	18960497	18961112	343112	343132	exon	PAX7	0	0	13_ReprPC	0	0	0	1	0	0
chr1	18961342	18962577	343132	343147	intron	PAX7	0	0	13_ReprPC	0	0	1	1	0	0
chr1	18962743	18962938	343149	343166	exon	PAX7	0	1	13_ReprPC	0	0	1	1	0	0
chr1	18962943	18963723	343166	343227	intron	PAX7	0	1	13_ReprPC	0	0	1	1	0	0
chr1	18963820	18964471	343227	343260	intron	PAX7	0	1	13_ReprPC	0	0	0	1	0	0
chr1	18966481	18966972	343288	343308	intron	PAX7	0	0	13_ReprPC	0	0	1	1	0	0
chr1	18966977	18967768	343308	343352	intron	PAX7	0	1	13_ReprPC	0	0	1	1	0	0
chr1	18967786	18968219	343353	343381	intron	PAX7	0	1	13_ReprPC	0	0	1	1	0	0
chr1	18968364	18969496	343385	343409	intron	PAX7	0	0	13_ReprPC	0	0	1	1	0	0
chr1	18969509	18969955	343409	343438	intron	PAX7	0	1	13_ReprPC	0	0	1	1	0	0
chr1	18969969	18970499	343438	343490	intron	PAX7	0	1	13_ReprPC	0	0	1	1	0	0
chr1	18970512	18970794	343490	343510	intron	PAX7	0	1	13_ReprPC	0	0	1	1	0	0
chr1	18970830	18971654	343511	343530	intron	PAX7	0	0	13_ReprPC	0	0	1	1	0	0
chr1	18971657	18972360	343530	343566	intron	PAX7	0	1	13_ReprPC	0	0	1	1	0	0
chr1	18972687	18973040	343577	343589	intron	PAX7	0	1	13_ReprPC	1	0	1	1	0	0
chr1	18973057	18973792	343589	343654	intron	PAX7	0	1	13_ReprPC	1	0	1	1	0	0
chr1	18973806	18973981	343654	343660	intron	PAX7	0	0	13_ReprPC	0	0	1	1	0	0
chr1	18978743	18978918	343712	343717	intron	PAX7	0	0	13_ReprPC	0	0	0	1	0	0
chr1	18980445	18980701	343735	343745	intron	PAX7	0	0	13_ReprPC	0	0	0	0	0	0
chr1	18988324	18988451	343858	343865	intron	PAX7	0	0	12_EnhBiv	0	0	0	0	0	0
chr1	19010986	19011083	344178	344187	intron	PAX7	0	0	13_ReprPC	0	0	0	0	0	0
chr1	19032512	19032565	344527	344532	intron	PAX7	0	0	14_ReprPCWk	0	0	0	0	0	0
chr1	19043290	19043721	344701	344748	intron	PAX7	0	1	13_ReprPC	0	0	1	1	0	0
chr1	19075142	19075200	345245	345250	exon	PAX7	0	0	14_ReprPCWk	0	0	0	0	0	0
chr1	19147255	19147607	346174	346186	Intergenic	TAS1R2	0	0	13_ReprPC	0	0	1	0	1	1
chr1	19228442	19229932	347487	347589	exon	ALDH4A1	1	1	1_TssA	1	1	1	0	0	0
chr1	19282027	19283740	348565	348776	exon,promoter-TSS	IFFO2	1	1	14_ReprPCWk	1	1	1	0	1	0
chr1	19283747	19283943	348776	348793	Intergenic	IFFO2	1	1	13_ReprPC	1	1	1	0	0	0
chr1	19337020	19337485	349374	349382	Intergenic	IFFO2	0	0	7_Enh	1	1	1	0	0	0
chr1	19337532	19337569	349382	349387	Intergenic	IFFO2	0	0	7_Enh	1	1	1	0	0	0
chr1	19337689	19337876	349387	349398	Intergenic	IFFO2	0	0	7_Enh	1	1	1	0	0	0
chr1	19393830	19394051	350309	350317	Intergenic	IFFO2	0	0	12_EnhBiv	0	1	1	0	0	0
chr1	19412689	19412838	350680	350689	exon	UBR4	0	0	6_EnhG	0	1	1	0	0	0
chr1	19447804	19447882	351081	351085	exon	UBR4	0	0	6_EnhG	0	1	1	0	0	0
chr1	19449356	19449461	351102	351107	exon	UBR4	0	0	7_Enh	0	1	1	0	0	0
chr1	19466985	19467258	351250	351260	intron	UBR4	0	0	7_Enh	0	1	1	0	0	0
chr1	19483171	19483414	351413	351418	exon	UBR4	0	0	5_TxWk	0	1	0	0	0	0
chr1	19535871	19537629	351941	352060	promoter-TSS	UBR4	1	1	1_TssA	1	1	1	0	1	0
chr1	19577358	19578992	352570	352682	promoter-TSS	EMC1	1	1	1_TssA	1	1	1	0	0	0
chr1	19596971	19597056	352965	352970	exon	AKR7L	0	0	7_Enh	0	1	0	0	0	0
chr1	19599516	19599774	353006	353015	intron	AKR7L	1	0	2_TssAFlnk	0	1	0	0	0	0
chr1	19599875	19600048	353015	353020	intron	AKR7L	1	0	2_TssAFlnk	1	1	1	0	0	0
chr1	19600102	19600251	353020	353027	intron	AKR7L	1	1	2_TssAFlnk	1	1	1	0	0	0
chr1	19600269	19600297	353028	353032	intron	AKR7L	1	1	2_TssAFlnk	1	1	1	0	0	0
chr1	19600323	19600392	353032	353036	exon	AKR7L	1	1	2_TssAFlnk	1	1	1	0	0	0
chr1	19600406	19600508	353036	353052	exon	AKR7L	1	1	7_Enh	1	1	1	0	0	0
chr1	19600523	19600775	353052	353085	promoter-TSS	AKR7L	1	1	7_Enh	1	1	1	0	0	0
chr1	19600785	19600818	353085	353090	promoter-TSS	AKR7L	1	1	7_Enh	1	1	1	0	0	0
chr1	19614045	19614810	353294	353312	intron	AKR7A3	1	0	10_TssBiv	1	1	0	0	0	0
chr1	19614819	19615014	353312	353323	intron	AKR7A3	1	1	14_ReprPCWk	1	1	0	0	0	0
chr1	19615062	19615159	353326	353341	exon	AKR7A3	1	1	14_ReprPCWk	1	1	0	0	0	0
chr1	19615168	19615611	353341	353388	promoter-TSS	AKR7A3	1	1	1_TssA	1	1	1	0	0	0
chr1	19615619	19615703	353388	353394	promoter-TSS	AKR7A3	1	1	2_TssAFlnk	1	1	1	0	0	0
chr1	19637806	19637855	353644	353648	promoter-TSS	PQLC2	1	0	2_TssAFlnk	1	1	1	0	0	0
chr1	19637961	19639439	353648	353791	promoter-TSS	PQLC2	1	1	1_TssA	1	1	1	0	0	0
chr1	19668084	19668183	354411	354416	intron	CAPZB	0	0	7_Enh	0	1	1	0	1	1
chr1	19697145	19697391	355024	355031	intron	CAPZB	0	0	7_Enh	0	1	1	0	0	0
chr1	19711383	19711578	355253	355258	intron	CAPZB	0	0	7_Enh	0	1	1	0	0	0
chr1	19712470	19712659	355272	355278	intron	CAPZB	0	0	7_Enh	0	1	1	0	0	0
chr1	19712697	19712747	355278	355283	intron	CAPZB	0	0	7_Enh	0	1	1	0	0	0
chr1	19717844	19718102	355364	355371	intron	CAPZB	0	0	2_TssAFlnk	1	1	1	0	1	1
chr1	19739221	19739397	355731	355736	intron	CAPZB	0	0	7_Enh	0	1	1	0	0	0
chr1	19757197	19757259	355974	355980	intron	CAPZB	0	0	7_Enh	0	1	1	0	0	0
chr1	19772509	19772599	356234	356239	intron	CAPZB	0	0	7_Enh	0	1	1	0	1	0
chr1	19772614	19772739	356239	356243	intron	CAPZB	0	0	7_Enh	0	1	1	0	0	0
chr1	19796102	19796142	356593	356597	intron	CAPZB	0	0	7_Enh	0	1	1	0	0	0
chr1	19810646	19810691	356792	356796	intron	CAPZB	0	0	2_TssAFlnk	1	1	1	0	0	0
chr1	19810885	19812724	356802	356968	promoter-TSS	CAPZB	1	1	1_TssA	1	1	1	0	0	0
chr1	19812793	19812838	356968	356973	promoter-TSS	CAPZB	1	0	1_TssA	1	1	1	0	0	0
chr1	19883953	19884067	357779	357784	Intergenic	MINOS1	0	0	15_Quies	0	0	0	0	0	0
chr1	19922782	19923027	358270	358276	promoter-TSS	MINOS1	1	0	2_TssAFlnk	1	1	1	0	0	0
chr1	19923062	19924290	358276	358358	intron	C1orf151-NBL1	1	1	1_TssA	1	1	1	0	0	0
chr1	19970064	19970348	358920	358937	promoter-TSS	NBL1	1	1	1_TssA	1	1	1	0	0	0
chr1	19970358	19971590	358937	359109	promoter-TSS	NBL1	1	1	5_TxWk	1	1	1	0	0	0
chr1	19971612	19971807	359109	359124	promoter-TSS	NBL1	0	1	1_TssA	1	1	1	0	0	0
chr1	19971821	19971923	359124	359136	promoter-TSS	NBL1	0	1	2_TssAFlnk	1	1	1	0	0	0
chr1	19977713	19977917	359262	359270	intron	NBL1	0	0	7_Enh	0	1	1	0	1	1
chr1	19980270	19980520	359313	359320	intron	NBL1	0	0	7_Enh	0	1	1	0	1	1
chr1	19986336	19986653	359440	359453	Intergenic	HTR6	0	0	14_ReprPCWk	0	1	1	0	1	1
chr1	19991164	19992161	359544	359654	promoter-TSS	HTR6	1	1	12_EnhBiv	1	0	1	1	1	0
chr1	19992229	19992315	359659	359668	exon	HTR6	1	1	12_EnhBiv	0	0	1	1	0	0
chr1	19992380	19992533	359678	359695	exon	HTR6	1	1	12_EnhBiv	0	0	1	1	0	0
chr1	20031110	20031324	360277	360285	intron	TMCO4	0	0	5_TxWk	0	0	1	0	1	1
chr1	20064683	20064877	360694	360699	intron	TMCO4	0	0	7_Enh	0	1	1	0	0	0
chr1	20113538	20113729	361404	361409	intron	TMCO4	0	0	5_TxWk	0	1	1	0	0	0
chr1	20113731	20113840	361409	361413	intron	TMCO4	0	0	5_TxWk	0	1	1	0	0	0
chr1	20125895	20126996	361566	361659	promoter-TSS	TMCO4	1	1	1_TssA	1	1	1	0	1	0
chr1	20141443	20141553	361855	361859	exon	RNF186	1	0	7_Enh	0	1	1	0	0	0
chr1	20141610	20141839	361859	361866	promoter-TSS	RNF186	1	0	7_Enh	0	1	1	0	0	0
chr1	20142056	20142346	361866	361872	promoter-TSS	RNF186	1	0	7_Enh	0	1	0	0	0	0
chr1	20205287	20205416	362598	362603	Intergenic	OTUD3	0	0	14_ReprPCWk	0	0	0	0	0	0
chr1	20208553	20209716	362663	362765	exon	OTUD3	1	1	1_TssA	1	1	1	0	1	1
chr1	20244623	20244816	363157	363162	Intergenic	PLA2G2E	0	0	5_TxWk	0	0	1	0	1	1
chr1	20248791	20248870	363251	363256	exon	PLA2G2E	0	0	14_ReprPCWk	0	0	0	0	0	0
chr1	20251883	20252166	363318	363324	Intergenic	PLA2G2E	0	0	7_Enh	0	0	0	0	0	0
chr1	20272855	20272963	363510	363514	Intergenic	PLA2G2E	0	0	7_Enh	0	0	0	0	0	0
chr1	20478836	20479138	365526	365544	Intergenic	PLA2G2F	0	0	2_TssAFlnk	1	0	1	0	1	1
chr1	20480971	20481157	365589	365598	Intergenic	PLA2G2F	0	0	2_TssAFlnk	1	1	1	0	0	0
chr1	20513734	20513828	366075	366079	intron	UBXN10	0	0	7_Enh	0	1	1	0	0	0
chr1	20521783	20521865	366173	366177	Intergenic	UBXN10	0	0	7_Enh	0	0	1	0	1	1
chr1	20539300	20539657	366399	366414	Intergenic	UBXN10	0	0	12_EnhBiv	0	0	1	0	1	1
chr1	20539744	20539812	366414	366418	Intergenic	UBXN10	0	0	12_EnhBiv	0	0	1	0	0	0
chr1	20559325	20559443	366627	366631	Intergenic	UBXN10	0	0	7_Enh	0	0	0	0	0	0
chr1	20577038	20577441	366817	366824	Intergenic	VWA5B1	0	0	7_Enh	0	0	0	0	0	0
chr1	20685377	20685484	368227	368231	TTS	LOC339505	0	0	12_EnhBiv	0	0	1	0	0	0
chr1	20685517	20685604	368231	368235	TTS	LOC339505	0	0	12_EnhBiv	0	0	1	0	0	0
chr1	20686129	20686171	368242	368246	TTS	LOC339505	0	0	13_ReprPC	0	0	1	0	0	0
chr1	20688468	20688512	368282	368286	exon	LOC339505	0	0	13_ReprPC	0	0	0	0	1	1
chr1	20692604	20693994	368334	368450	intron	LOC339505	0	1	12_EnhBiv	1	0	1	1	1	1
chr1	20703397	20703675	368561	368568	intron	LOC339505	0	0	14_ReprPCWk	0	0	0	0	1	1
chr1	20799749	20800053	369586	369602	Intergenic	CAMK2N1	0	0	14_ReprPCWk	0	0	1	0	0	0
chr1	20802771	20803253	369639	369667	Intergenic	CAMK2N1	0	0	2_TssAFlnk	0	0	1	0	0	0
chr1	20810427	20810652	369748	369763	intron	CAMK2N1	0	1	12_EnhBiv	1	1	1	0	0	0
chr1	20810667	20813455	369763	370048	exon	CAMK2N1	1	1	11_BivFlnk	1	1	1	0	0	0
chr1	20813458	20813667	370048	370060	promoter-TSS	CAMK2N1	1	1	12_EnhBiv	1	1	1	0	0	0
chr1	20820275	20820673	370154	370165	Intergenic	CAMK2N1	0	0	14_ReprPCWk	0	0	1	0	1	1
chr1	20822897	20823031	370190	370194	Intergenic	CAMK2N1	0	0	5_TxWk	0	0	0	0	0	0
chr1	20834029	20834844	370363	370419	exon	MUL1	1	1	1_TssA	1	1	1	0	0	0
chr1	20848494	20849146	370628	370639	Intergenic	MUL1	0	0	15_Quies	1	0	1	0	1	1
chr1	20878602	20878812	371019	371030	promoter-TSS	FAM43B	1	0	13_ReprPC	1	1	1	0	0	0
chr1	20878895	20879364	371030	371074	exon	FAM43B	1	1	13_ReprPC	1	1	1	1	0	0
chr1	20879365	20879483	371074	371089	exon	FAM43B	1	1	13_ReprPC	1	1	1	1	0	0
chr1	20879493	20880374	371089	371203	exon	FAM43B	1	1	13_ReprPC	1	1	1	1	0	0
chr1	20880378	20880674	371203	371235	exon	FAM43B	0	1	12_EnhBiv	1	0	1	1	0	0
chr1	20880917	20880960	371236	371242	exon	FAM43B	0	0	13_ReprPC	0	0	1	0	0	0
chr1	20880989	20881076	371242	371247	exon	FAM43B	0	0	13_ReprPC	0	0	1	0	0	0
chr1	20915410	20915636	371719	371727	promoter-TSS	CDA	1	0	12_EnhBiv	0	1	1	0	0	0
chr1	20959812	20960812	372341	372437	exon	PINK1	1	1	1_TssA	1	1	1	0	1	1
chr1	20960867	20961230	372437	372446	intron	PINK1	1	0	2_TssAFlnk	1	1	1	0	0	0
chr1	20987148	20988493	372895	372974	exon	DDOST	1	1	1_TssA	1	1	1	0	1	1
chr1	21022940	21023584	373632	373673	intron	KIF17	0	1	1_TssA	1	1	1	0	1	1
chr1	21043978	21044100	374141	374158	exon	KIF17	1	1	13_ReprPC	1	0	1	0	0	0
chr1	21044121	21044703	374160	374243	promoter-TSS	KIF17	1	1	13_ReprPC	1	0	1	0	0	0
chr1	21044708	21044848	374243	374251	promoter-TSS	KIF17	1	1	13_ReprPC	1	0	1	0	0	0
chr1	21058007	21058185	374561	374577	intron	SH2D5	1	1	12_EnhBiv	1	1	1	0	0	0
chr1	21058198	21059793	374577	374720	exon	SH2D5	1	1	11_BivFlnk	1	1	1	0	1	0
chr1	21059978	21060243	374720	374726	promoter-TSS	SH2D5	1	0	7_Enh	1	1	1	0	0	0
chr1	21111986	21114550	375343	375570	promoter-TSS	HP1BP3	1	1	1_TssA	1	1	1	0	0	0
chr1	21501221	21501350	379323	379328	promoter-TSS	EIF4G3	0	0	1_TssA	1	1	1	0	0	0
chr1	21501370	21501751	379328	379335	promoter-TSS	EIF4G3	0	0	1_TssA	1	1	1	0	0	0
chr1	21501819	21503702	379335	379481	exon	EIF4G3	1	1	1_TssA	1	1	1	0	0	0
chr1	21503711	21503886	379481	379499	promoter-TSS	EIF4G3	1	1	1_TssA	1	1	0	0	0	0
chr1	21521726	21522013	379762	379769	Intergenic	EIF4G3	0	0	7_Enh	0	0	1	0	1	1
chr1	21616381	21617242	381460	381552	promoter-TSS	ECE1	0	1	14_ReprPCWk	1	1	1	0	0	0
chr1	21621131	21621227	381612	381616	intron	LOC100506801	0	0	7_Enh	0	1	1	0	0	0
chr1	21646210	21646319	382018	382022	intron	ECE1	0	0	7_Enh	0	1	1	0	0	0
chr1	21646357	21646510	382022	382027	intron	ECE1	0	0	7_Enh	0	1	1	0	0	0
chr1	21650936	21651558	382098	382111	intron	ECE1	0	0	7_Enh	0	1	1	0	0	0
chr1	21665711	21665831	382358	382362	intron	ECE1	0	0	7_Enh	0	1	1	0	0	0
chr1	21669704	21669864	382427	382432	intron	ECE1	0	0	7_Enh	1	1	1	0	0	0
chr1	21671190	21671509	382450	382473	intron	ECE1	1	1	1_TssA	1	1	1	0	0	0
chr1	21671570	21672819	382473	382599	promoter-TSS	ECE1	1	1	1_TssA	1	1	1	0	0	0
chr1	21694821	21694918	382953	382957	Intergenic	NBPF3	0	0	15_Quies	0	0	0	0	0	0
chr1	21695009	21695308	382957	382963	Intergenic	NBPF3	0	0	7_Enh	0	0	0	0	1	1
chr1	21754489	21754587	383801	383816	Intergenic	NBPF3	0	0	15_Quies	0	0	0	0	0	0
chr1	21754592	21755014	383816	383880	Intergenic	NBPF3	0	1	15_Quies	0	0	0	0	0	0
chr1	21763095	21763802	384126	384162	Intergenic	NBPF3	0	1	5_TxWk	1	1	1	0	0	0
chr1	21766161	21766210	384216	384220	promoter-TSS	NBPF3	1	0	5_TxWk	1	1	1	0	0	0
chr1	21766230	21767199	384220	384313	promoter-TSS	NBPF3	1	1	1_TssA	1	1	1	0	0	0
chr1	21835396	21835921	385117	385166	promoter-TSS	ALPL	1	1	11_BivFlnk	1	1	1	0	1	1
chr1	21835925	21836246	385166	385199	intron	ALPL	1	1	13_ReprPC	1	1	1	1	0	0
chr1	21861329	21861599	385594	385599	intron	ALPL	0	0	14_ReprPCWk	0	0	0	0	1	1
chr1	21900648	21900871	386343	386351	intron	ALPL	0	0	12_EnhBiv	0	0	1	0	1	0
chr1	21900915	21901073	386351	386356	intron	ALPL	0	0	12_EnhBiv	0	1	1	0	1	0
chr1	21901153	21901255	386360	386368	intron	ALPL	0	0	12_EnhBiv	0	1	1	0	0	0
chr1	21901260	21901527	386368	386378	intron	ALPL	0	0	12_EnhBiv	0	1	1	0	0	0
chr1	21913440	21913620	386622	386633	Intergenic	ALPL	0	0	12_EnhBiv	0	0	1	0	0	0
chr1	21913661	21913777	386633	386642	Intergenic	ALPL	0	0	12_EnhBiv	0	0	1	0	0	0
chr1	21916814	21916904	386697	386702	Intergenic	RAP1GAP	0	0	12_EnhBiv	0	0	0	0	0	0
chr1	21917181	21917388	386707	386715	Intergenic	RAP1GAP	0	0	13_ReprPC	0	0	1	0	0	0
chr1	21934312	21934648	387109	387127	intron	RAP1GAP	0	0	14_ReprPCWk	0	0	1	0	0	0
chr1	21941195	21941477	387266	387273	intron	RAP1GAP	0	0	7_Enh	0	0	0	0	0	0
chr1	21945665	21945925	387339	387351	intron	RAP1GAP	0	0	5_TxWk	0	0	1	0	0	0
chr1	21947067	21947138	387371	387377	intron	RAP1GAP	0	0	7_Enh	1	1	1	0	0	0
chr1	21947150	21947219	387377	387384	intron	RAP1GAP	0	0	7_Enh	1	1	1	0	0	0
chr1	21948625	21948738	387405	387413	intron	RAP1GAP	0	1	10_TssBiv	1	1	1	0	0	0
chr1	21948757	21948818	387413	387420	intron	RAP1GAP	0	1	10_TssBiv	1	1	1	0	0	0
chr1	21948821	21949263	387420	387490	intron	RAP1GAP	0	1	12_EnhBiv	1	1	1	0	0	0
chr1	21950195	21950435	387501	387510	intron	RAP1GAP	0	0	2_TssAFlnk	0	1	1	0	0	0
chr1	21951171	21951285	387515	387520	intron	RAP1GAP	0	0	7_Enh	0	1	1	0	0	0
chr1	21953383	21953692	387552	387561	intron	RAP1GAP	0	0	7_Enh	0	1	0	0	0	0
chr1	21953715	21953850	387561	387566	intron	RAP1GAP	0	0	7_Enh	0	1	0	0	0	0
chr1	21958657	21958845	387653	387661	intron	RAP1GAP	0	0	7_Enh	0	1	1	0	0	0
chr1	21960790	21960865	387680	387685	intron	RAP1GAP	0	0	7_Enh	0	1	1	0	0	0
chr1	21961091	21961208	387685	387692	intron	RAP1GAP	0	0	7_Enh	0	1	1	0	0	0
chr1	21977912	21977943	387938	387943	intron	RAP1GAP	0	0	7_Enh	1	1	1	0	0	0
chr1	21978053	21978750	387945	388039	promoter-TSS	RAP1GAP	0	1	5_TxWk	1	1	1	0	0	0
chr1	21985617	21986131	388140	388198	intron	RAP1GAP	0	1	14_ReprPCWk	0	0	1	0	1	1
chr1	21986173	21986481	388198	388205	intron	RAP1GAP	0	0	12_EnhBiv	0	0	1	0	0	0
chr1	21993555	21993644	388307	388312	intron	RAP1GAP	0	0	12_EnhBiv	0	0	0	0	0	0
chr1	21995408	21996525	388354	388446	promoter-TSS	RAP1GAP	1	1	12_EnhBiv	1	0	1	0	1	0
chr1	21998541	21998628	388474	388478	Intergenic	RAP1GAP	0	0	14_ReprPCWk	0	0	1	0	0	0
chr1	22108055	22108098	389873	389877	intron	USP48	0	0	2_TssAFlnk	1	1	1	0	0	0
chr1	22108284	22110290	389883	390029	intron	USP48	1	1	1_TssA	1	1	1	0	1	0
chr1	22110591	22110699	390031	390037	promoter-TSS	USP48	1	0	7_Enh	1	1	1	0	0	0
chr1	22114783	22114934	390133	390140	Intergenic	USP48	0	0	5_TxWk	0	1	0	0	0	0
chr1	22136995	22137173	390516	390524	Intergenic	LDLRAD2	0	0	15_Quies	0	0	0	0	0	0
chr1	22213376	22213708	392377	392388	intron	HSPG2	0	0	7_Enh	0	1	1	0	0	0
chr1	22223268	22223552	392582	392590	intron	HSPG2	0	0	7_Enh	0	1	1	0	0	0
chr1	22230832	22230870	392710	392715	intron	HSPG2	0	0	7_Enh	0	1	1	0	0	0
chr1	22234745	22234915	392804	392809	intron	HSPG2	0	0	7_Enh	0	1	1	0	0	0
chr1	22241489	22241839	392892	392909	intron	HSPG2	0	0	7_Enh	0	1	1	0	0	0
chr1	22243256	22243574	392947	392954	intron	HSPG2	0	0	7_Enh	0	1	1	0	0	0
chr1	22243593	22243683	392954	392958	intron	HSPG2	0	0	7_Enh	0	1	1	0	0	0
chr1	22254149	22254312	393118	393123	intron	HSPG2	0	0	7_Enh	0	1	1	0	0	0
chr1	22257680	22257850	393179	393188	intron	HSPG2	0	0	7_Enh	0	1	1	0	0	0
chr1	22257894	22258034	393188	393194	intron	HSPG2	0	0	7_Enh	0	1	1	0	0	0
chr1	22260257	22260676	393223	393235	intron	HSPG2	0	0	7_Enh	1	1	1	0	0	0
chr1	22262086	22262363	393272	393281	intron	HSPG2	0	0	2_TssAFlnk	1	1	1	0	0	0
chr1	22262458	22262892	393281	393290	intron	HSPG2	1	0	1_TssA	1	1	1	0	0	0
chr1	22262919	22262961	393290	393294	intron	HSPG2	1	0	1_TssA	1	1	1	0	0	0
chr1	22262986	22263118	393294	393299	intron	HSPG2	1	0	1_TssA	1	1	1	0	0	0
chr1	22263200	22263362	393299	393306	intron	HSPG2	1	0	1_TssA	1	1	1	0	0	0
chr1	22263376	22264346	393306	393436	promoter-TSS	HSPG2	1	0	5_TxWk	1	1	1	0	0	0
chr1	22269572	22269633	393517	393522	Intergenic	HSPG2	0	0	7_Enh	0	1	1	0	0	0
chr1	22283340	22283751	393728	393735	Intergenic	HSPG2	0	0	7_Enh	0	1	1	0	0	0
chr1	22283783	22283979	393735	393742	Intergenic	CELA3B	0	0	7_Enh	0	1	1	0	0	0
chr1	22284000	22284156	393743	393748	Intergenic	CELA3B	0	0	7_Enh	0	1	1	0	0	0
chr1	22299174	22299213	393996	394000	Intergenic	CELA3B	0	0	5_TxWk	0	1	0	0	0	0
chr1	22301232	22301490	394030	394036	Intergenic	CELA3B	0	0	7_Enh	0	1	1	0	0	0
chr1	22324106	22324178	394425	394429	Intergenic	CELA3A	0	0	5_TxWk	0	1	0	0	0	0
chr1	22326162	22326275	394462	394466	Intergenic	CELA3A	0	0	7_Enh	0	1	0	0	0	0
chr1	22326537	22326653	394469	394473	Intergenic	CELA3A	0	0	15_Quies	0	1	0	0	0	0
chr1	22335144	22335239	394617	394623	intron	CELA3A	0	0	7_Enh	0	0	0	0	0	0
chr1	22351603	22352717	394890	394943	intron	LINC00339	1	1	1_TssA	1	1	1	0	0	0
chr1	22352744	22352894	394943	394953	intron	LINC00339	0	0	2_TssAFlnk	1	1	1	0	0	0
chr1	22378940	22380468	395363	395503	intron	CDC42	1	1	1_TssA	1	1	1	0	0	0
chr1	22458530	22458687	396530	396537	intron	WNT4	0	0	5_TxWk	0	0	1	0	1	1
chr1	22468584	22470252	396712	396924	exon	WNT4	1	1	14_ReprPCWk	1	1	1	0	1	1
chr1	22470290	22470408	396924	396932	promoter-TSS	WNT4	1	0	12_EnhBiv	1	1	1	0	0	0
chr1	22502895	22502976	397419	397423	Intergenic	WNT4	0	0	14_ReprPCWk	0	0	0	0	0	0
chr1	22531831	22531963	397768	397774	Intergenic	WNT4	0	0	14_ReprPCWk	0	0	1	0	0	0
chr1	22542866	22542951	397963	397967	Intergenic	WNT4	0	0	14_ReprPCWk	0	0	0	0	0	0
chr1	22555207	22555248	398158	398162	Intergenic	WNT4	0	0	14_ReprPCWk	0	0	0	0	0	0
chr1	22565981	22566218	398324	398333	Intergenic	WNT4	0	0	7_Enh	0	0	0	0	0	0
chr1	22582261	22582583	398591	398597	Intergenic	WNT4	0	0	7_Enh	0	1	1	0	0	0
chr1	22583837	22584106	398623	398629	Intergenic	WNT4	0	0	2_TssAFlnk	0	1	1	0	0	0
chr1	22584493	22584629	398639	398651	Intergenic	WNT4	0	0	7_Enh	0	1	1	0	0	0
chr1	22586227	22586260	398684	398688	Intergenic	WNT4	0	0	7_Enh	0	1	1	0	0	0
chr1	22602401	22602685	398968	398977	Intergenic	WNT4	0	0	14_ReprPCWk	0	0	0	0	1	1
chr1	22652931	22653015	399608	399613	Intergenic	ZBTB40	0	0	14_ReprPCWk	0	0	0	0	0	0
chr1	22668568	22668874	399796	399816	Intergenic	ZBTB40	0	1	13_ReprPC	0	0	1	0	0	0
chr1	22674989	22675177	399934	399939	Intergenic	ZBTB40	0	0	12_EnhBiv	0	0	1	0	0	0
chr1	22740766	22741091	400816	400824	Intergenic	ZBTB40	0	0	7_Enh	0	1	1	0	0	0
chr1	22743133	22743386	400851	400861	Intergenic	ZBTB40	0	0	12_EnhBiv	0	0	1	0	1	1
chr1	22746944	22747242	400908	400915	Intergenic	ZBTB40	0	0	14_ReprPCWk	0	0	0	0	1	1
chr1	22778086	22778098	401283	401287	promoter-TSS	ZBTB40	1	0	1_TssA	1	1	0	0	0	0
chr1	22778237	22779350	401288	401366	intron	ZBTB40	1	1	1_TssA	1	1	1	0	0	0
chr1	22889674	22890524	402764	402887	exon,promoter-TSS	EPHA8	1	1	13_ReprPC	0	0	1	0	0	0
chr1	22919774	22919856	403519	403527	exon	EPHA8	0	1	13_ReprPC	0	0	0	0	0	0
chr1	22919868	22919951	403527	403534	exon	EPHA8	0	1	13_ReprPC	0	0	0	0	0	0
chr1	22952815	22953160	404135	404148	Intergenic	C1QA	0	0	13_ReprPC	0	0	1	0	0	0
chr1	22968539	22968814	404383	404395	Intergenic	C1QC	0	0	14_ReprPCWk	0	0	1	0	1	1
chr1	23003526	23003577	404892	404898	Intergenic	C1QB	0	1	14_ReprPCWk	0	0	0	0	0	0
chr1	23003601	23003693	404898	404908	Intergenic	C1QB	0	1	14_ReprPCWk	0	0	0	0	0	0
chr1	23003714	23003818	404908	404914	Intergenic	C1QB	0	1	14_ReprPCWk	0	0	0	0	0	0
chr1	23007352	23007490	404959	404964	Intergenic	C1QB	0	0	14_ReprPCWk	0	0	0	0	0	0
chr1	23036596	23038399	405321	405533	exon,promoter-TSS	EPHB2	1	1	14_ReprPCWk	1	0	1	0	0	0
chr1	23038430	23038584	405533	405541	intron	EPHB2	0	0	12_EnhBiv	1	0	1	0	0	0
chr1	23076838	23077287	406084	406090	intron	EPHB2	0	0	7_Enh	0	1	1	0	0	0
chr1	23242970	23243219	408419	408430	Intergenic	MIR4253	0	0	15_Quies	0	0	0	0	0	0
chr1	23279715	23279872	408872	408896	Intergenic	LOC729059	0	1	12_EnhBiv	0	0	1	1	0	0
chr1	23280102	23280329	408925	408958	Intergenic	LOC729059	0	1	13_ReprPC	0	0	1	1	0	0
chr1	23280332	23280424	408958	408973	Intergenic	LOC729059	0	1	13_ReprPC	0	0	1	1	0	0
chr1	23345495	23347011	409754	409882	exon,promoter-TSS	KDM1A	1	1	1_TssA	1	1	1	0	1	0
chr1	23493816	23493977	411289	411294	intron	LUZP1	0	0	2_TssAFlnk	1	1	1	0	0	0
chr1	23494059	23495528	411294	411431	intron	LUZP1	1	0	1_TssA	1	1	1	0	0	0
chr1	23503954	23504540	411530	411583	Intergenic	LUZP1	0	1	1_TssA	1	1	1	0	1	0
chr1	23504552	23504633	411583	411591	Intergenic	LUZP1	0	1	1_TssA	1	1	1	0	0	0
chr1	23511192	23511348	411689	411695	Intergenic	HTR1D	0	0	2_TssAFlnk	1	0	1	0	1	1
chr1	23543248	23544237	412124	412241	Intergenic	HTR1D	0	1	11_BivFlnk	1	0	1	1	1	1
chr1	23544341	23544494	412241	412247	Intergenic	HTR1D	0	0	13_ReprPC	1	0	1	0	0	0
chr1	23575243	23575331	412713	412717	Intergenic	HTR1D	0	0	7_Enh	0	0	0	0	0	0
chr1	23668310	23669495	413775	413788	intron	HNRNPR	0	0	7_Enh	1	1	1	0	0	0
chr1	23669653	23671668	413788	413944	intron	HNRNPR	1	1	1_TssA	1	1	1	0	1	0
chr1	23694245	23694361	414294	414298	intron	ZNF436	0	0	1_TssA	1	1	1	0	0	0
chr1	23694411	23696308	414298	414425	promoter-TSS	ZNF436	1	1	1_TssA	1	1	1	0	1	0
chr1	23730434	23730782	414912	414925	intron	TCEA3	0	0	7_Enh	1	1	1	0	1	1
chr1	23748878	23749154	415152	415163	intron	TCEA3	0	0	7_Enh	1	1	1	0	0	0
chr1	23750101	23750325	415174	415183	intron	TCEA3	1	0	1_TssA	1	1	1	0	0	0
chr1	23750356	23750609	415183	415207	intron	TCEA3	1	1	1_TssA	1	1	1	0	0	0
chr1	23750636	23751596	415207	415297	intron,promoter-TSS	TCEA3	1	1	1_TssA	1	1	1	0	0	0
chr1	23751610	23751786	415297	415307	promoter-TSS	TCEA3	1	1	1_TssA	1	1	1	0	0	0
chr1	23778597	23778907	415668	415674	intron	ASAP3	0	0	7_Enh	0	1	1	0	0	0
chr1	23805521	23805941	416024	416031	intron	ASAP3	0	0	7_Enh	0	1	1	0	0	0
chr1	23809682	23809857	416081	416086	intron	ASAP3	1	0	2_TssAFlnk	1	1	1	0	0	0
chr1	23809894	23811355	416086	416218	exon	ASAP3	1	1	5_TxWk	1	1	1	0	1	0
chr1	23823791	23823848	416398	416402	Intergenic	ASAP3	0	0	7_Enh	0	0	0	0	1	1
chr1	23854566	23854648	416886	416890	intron	E2F2	0	0	2_TssAFlnk	0	0	1	0	1	0
chr1	23854832	23855150	416890	416898	intron	E2F2	0	0	7_Enh	0	1	1	0	0	0
chr1	23857012	23858089	416910	417018	exon	E2F2	1	1	2_TssAFlnk	1	1	1	0	1	0
chr1	23866315	23866686	417133	417146	Intergenic	E2F2	0	0	2_TssAFlnk	1	1	1	0	1	1
chr1	23880843	23880885	417405	417409	Intergenic	ID3	0	0	2_TssAFlnk	1	1	1	0	0	0
chr1	23880945	23881863	417409	417494	Intergenic	ID3	0	1	7_Enh	1	1	1	0	1	0
chr1	23884652	23884822	417528	417533	exon,intron	ID3	0	0	1_TssA	1	1	1	0	0	0
chr1	23884843	23885237	417533	417561	intron	ID3	0	1	1_TssA	1	1	1	0	0	0
chr1	23885342	23886410	417561	417631	exon	ID3	1	1	1_TssA	1	1	1	0	0	0
chr1	23886448	23886583	417631	417637	promoter-TSS	ID3	1	0	1_TssA	1	1	1	0	0	0
chr1	23888903	23889099	417654	417671	Intergenic	ID3	0	0	5_TxWk	0	1	1	0	0	0
chr1	23891111	23891303	417692	417698	Intergenic	ID3	0	0	7_Enh	0	1	1	0	0	0
chr1	23894504	23895064	417771	417837	Intergenic	ID3	0	1	5_TxWk	1	1	1	0	0	0
chr1	23895149	23895300	417837	417843	Intergenic	ID3	0	0	11_BivFlnk	1	1	1	0	0	0
chr1	23945942	23946444	418492	418543	Intergenic	MDS2	0	1	13_ReprPC	1	1	1	0	0	0
chr1	23946492	23946605	418543	418547	Intergenic	MDS2	0	0	12_EnhBiv	1	1	1	0	0	0
chr1	23953522	23953786	418635	418642	promoter-TSS	MDS2	1	0	7_Enh	0	0	1	0	0	0
chr1	23953924	23954182	418642	418649	intron	MDS2	1	0	7_Enh	0	0	1	0	0	0
chr1	23961505	23961788	418768	418775	intron	MDS2	0	0	1_TssA	1	1	1	0	1	1
chr1	23963929	23964276	418819	418835	intron	MDS2	0	0	14_ReprPCWk	0	1	1	0	1	1
chr1	23999743	23999853	419323	419327	Intergenic	RPL11	0	0	14_ReprPCWk	0	0	0	0	0	0
chr1	24018001	24018997	419661	419715	intron	RPL11	1	1	1_TssA	1	1	1	0	1	1
chr1	24019129	24019292	419715	419721	exon,intron	RPL11	1	0	2_TssAFlnk	1	1	1	0	0	0
chr1	24053853	24054119	420221	420228	Intergenic	TCEB3	0	0	7_Enh	0	1	1	0	1	0
chr1	24055131	24055462	420238	420243	Intergenic	TCEB3	0	0	7_Enh	0	1	1	0	0	0
chr1	24069431	24069525	420445	420451	promoter-TSS	TCEB3	1	0	2_TssAFlnk	1	1	1	0	0	0
chr1	24069537	24071068	420451	420607	intron	TCEB3	1	1	1_TssA	1	1	1	0	0	0
chr1	24071099	24071424	420609	420617	intron	TCEB3	0	0	1_TssA	1	1	1	0	0	0
chr1	24098747	24098942	420988	420996	exon	LOC100506963	0	0	5_TxWk	0	0	1	0	1	1
chr1	24104336	24105595	421072	421176	promoter-TSS	PITHD1	1	1	7_Enh	1	1	1	0	0	0
chr1	24117315	24118565	421350	421412	intron	LYPLA2	1	1	1_TssA	1	1	1	0	0	0
chr1	24119962	24120018	421438	421442	intron	LYPLA2	0	0	2_TssAFlnk	0	1	1	0	0	0
chr1	24120048	24120129	421442	421447	intron	LYPLA2	0	0	7_Enh	0	1	1	0	0	0
chr1	24123059	24123134	421500	421505	intron	GALE	0	0	6_EnhG	0	1	1	0	0	0
chr1	24123266	24123458	421507	421513	intron	GALE	0	0	6_EnhG	0	1	1	0	1	0
chr1	24125951	24126049	421556	421561	promoter-TSS	GALE	0	0	2_TssAFlnk	1	1	1	0	0	0
chr1	24126076	24126372	421561	421570	promoter-TSS	GALE	1	0	2_TssAFlnk	1	1	1	0	0	0
chr1	24126380	24127918	421570	421694	promoter-TSS	GALE	1	1	1_TssA	1	1	1	0	0	0
chr1	24127956	24128027	421694	421702	promoter-TSS	GALE	1	0	1_TssA	1	1	1	0	0	0
chr1	24128032	24128067	421702	421707	promoter-TSS	GALE	1	0	2_TssAFlnk	1	1	1	0	0	0
chr1	24151176	24151419	422011	422019	intron	HMGCL	1	0	1_TssA	1	1	1	0	0	0
chr1	24151477	24152207	422019	422063	intron	HMGCL	1	0	1_TssA	1	1	1	0	0	0
chr1	24152261	24152359	422063	422071	promoter-TSS	HMGCL	1	0	1_TssA	1	1	0	0	0	0
chr1	24164881	24165259	422237	422259	Intergenic	HMGCL	0	0	7_Enh	1	1	1	0	0	0
chr1	24194209	24195111	422708	422799	exon	FUCA1	1	1	1_TssA	1	1	1	0	1	1
chr1	24195215	24195270	422803	422807	promoter-TSS	FUCA1	1	0	1_TssA	1	1	1	0	0	0
chr1	24229334	24229683	423327	423377	intron	CNR2	0	1	13_ReprPC	1	0	1	0	0	0
chr1	24233068	24233168	423422	423427	intron	CNR2	0	0	7_Enh	0	0	0	0	0	0
chr1	24246290	24246335	423632	423637	Intergenic	CNR2	0	0	5_TxWk	0	1	1	0	0	0
chr1	24246415	24246819	423637	423644	Intergenic	CNR2	0	0	7_Enh	0	1	1	0	0	0
chr1	24250720	24250897	423691	423697	Intergenic	MIR378F	0	0	15_Quies	0	1	1	0	0	0
chr1	24283657	24283995	424241	424249	Intergenic	PNRC2	0	0	7_Enh	0	1	1	0	0	0
chr1	24285538	24287495	424279	424406	promoter-TSS	PNRC2	1	1	1_TssA	1	1	1	0	1	1
chr1	24305498	24307154	424549	424652	intron	SRSF10	1	1	1_TssA	1	1	1	0	1	0
chr1	24345233	24345277	425266	425271	Intergenic	SRSF10	0	0	2_TssAFlnk	0	1	1	0	0	0
chr1	24345845	24345921	425276	425281	Intergenic	SRSF10	0	0	2_TssAFlnk	0	1	1	0	0	0
chr1	24397460	24397655	426004	426013	intron	MYOM3	0	0	14_ReprPCWk	0	0	1	0	1	1
chr1	24438862	24438942	426747	426754	promoter-TSS	MYOM3	1	0	11_BivFlnk	1	1	1	0	0	0
chr1	24439003	24439288	426755	426762	promoter-TSS	MYOM3	1	0	12_EnhBiv	1	1	1	0	1	1
chr1	24447046	24447200	426875	426883	exon	IL22RA1	0	0	7_Enh	0	1	1	0	0	0
chr1	24454593	24454734	426969	426974	exon	IL22RA1	0	0	7_Enh	0	0	0	0	0	0
chr1	24469102	24469395	427152	427161	intron	IL22RA1	1	0	1_TssA	1	1	1	0	0	0
chr1	24469443	24469907	427161	427174	promoter-TSS	IL22RA1	1	0	1_TssA	1	1	1	0	0	0
chr1	24476800	24476828	427289	427294	Intergenic	IL22RA1	0	0	11_BivFlnk	0	0	1	0	0	0
chr1	24476855	24476927	427294	427298	Intergenic	IL22RA1	0	0	11_BivFlnk	0	0	1	0	0	0
chr1	24477041	24477479	427298	427318	Intergenic	IL22RA1	0	0	12_EnhBiv	1	0	1	0	1	1
chr1	24477647	24477911	427320	427333	Intergenic	IL22RA1	0	0	12_EnhBiv	1	0	1	0	0	0
chr1	24513504	24514308	427801	427878	promoter-TSS	IFNLR1	1	1	10_TssBiv	1	1	1	0	0	0
chr1	24514362	24514477	427878	427888	promoter-TSS	IFNLR1	1	1	1_TssA	1	1	1	0	0	0
chr1	24514510	24514570	427888	427893	promoter-TSS	IFNLR1	1	0	1_TssA	1	1	1	0	0	0
chr1	24525787	24526122	428069	428077	promoter-TSS	LOC284632	1	0	5_TxWk	0	0	1	0	1	1
chr1	24530094	24530194	428140	428146	intron	LOC284632	0	0	7_Enh	0	0	0	0	0	0
chr1	24542724	24543009	428314	428322	Intergenic	LOC284632	0	0	14_ReprPCWk	0	0	1	0	0	0
chr1	24563255	24563308	428585	428589	Intergenic	LOC284632	0	0	7_Enh	0	0	1	0	0	0
chr1	24645397	24646192	429541	429562	promoter-TSS	GRHL3	1	0	7_Enh	1	0	1	0	0	0
chr1	24648278	24648351	429587	429594	intron	GRHL3	0	1	2_TssAFlnk	1	1	1	0	0	0
chr1	24648370	24648643	429594	429625	intron	GRHL3	0	1	1_TssA	1	1	1	0	0	0
chr1	24648678	24648957	429625	429652	promoter-TSS	GRHL3	0	1	1_TssA	1	1	1	0	0	0
chr1	24648976	24649105	429652	429665	promoter-TSS	GRHL3	0	1	2_TssAFlnk	1	1	1	0	0	0
chr1	24717825	24718043	430621	430630	intron	STPG1	0	0	5_TxWk	1	1	1	0	1	1
chr1	24739736	24740398	430791	430837	intron	STPG1	0	1	1_TssA	1	1	1	0	0	0
chr1	24741850	24742922	430895	430947	promoter-TSS	STPG1	1	1	1_TssA	1	1	1	0	1	1
chr1	24742956	24743152	430947	430957	intron	NIPAL3	1	1	1_TssA	1	1	1	0	0	0
chr1	24799116	24799190	431567	431571	exon	NIPAL3	0	0	7_Enh	0	0	0	0	0	0
chr1	24828397	24828608	431991	431999	promoter-TSS	RCAN3	1	0	2_TssAFlnk	1	1	1	0	0	0
chr1	24828625	24829956	431999	432131	promoter-TSS	RCAN3	1	1	1_TssA	1	1	1	0	0	0
chr1	24829987	24830236	432131	432141	intron	RCAN3	0	0	1_TssA	1	1	1	0	0	0
chr1	24882065	24882177	432844	432849	promoter-TSS	NCMAP	1	0	11_BivFlnk	1	1	1	0	0	0
chr1	24882199	24882912	432849	432908	intron,promoter-TSS	NCMAP	1	0	12_EnhBiv	1	1	1	1	0	0
chr1	24882954	24882992	432909	432913	intron	NCMAP	1	0	10_TssBiv	1	1	1	1	0	0
chr1	24885664	24885727	432956	432960	intron	NCMAP	0	0	5_TxWk	0	0	1	0	0	0
chr1	24894455	24894516	433071	433078	intron	NCMAP	0	0	7_Enh	0	1	1	0	0	0
chr1	24894555	24894737	433081	433087	intron	NCMAP	0	0	7_Enh	0	1	1	0	0	0
chr1	24898893	24899043	433142	433147	intron	NCMAP	0	0	14_ReprPCWk	0	0	1	0	0	0
chr1	24902811	24903020	433231	433237	intron	NCMAP	0	0	7_Enh	0	1	1	0	0	0
chr1	24968682	24970894	434151	434329	intron,promoter-TSS	SRRM1	1	1	1_TssA	1	1	1	0	1	0
chr1	24971705	24971892	434336	434341	intron	SRRM1	0	0	7_Enh	0	0	1	0	0	0
chr1	25031830	25031963	435185	435190	Intergenic	CLIC4	0	0	7_Enh	1	1	1	0	0	0
chr1	25032016	25032383	435190	435198	Intergenic	CLIC4	0	0	2_TssAFlnk	1	1	1	0	0	0
chr1	25032457	25032555	435198	435202	Intergenic	CLIC4	0	0	1_TssA	1	1	1	0	0	0
chr1	25049248	25049351	435494	435499	Intergenic	CLIC4	0	0	5_TxWk	0	0	0	0	0	0
chr1	25051006	25051281	435531	435538	Intergenic	CLIC4	0	0	2_TssAFlnk	0	1	1	0	0	0
chr1	25051527	25051748	435538	435544	Intergenic	CLIC4	0	0	2_TssAFlnk	0	1	0	0	0	0
chr1	25057122	25057416	435657	435670	Intergenic	CLIC4	0	0	7_Enh	1	0	1	0	0	0
chr1	25071173	25072699	435882	436037	exon	CLIC4	1	1	5_TxWk	1	1	1	0	1	0
chr1	25072747	25073007	436037	436044	intron	CLIC4	1	0	1_TssA	1	1	0	0	0	0
chr1	25073117	25073266	436044	436051	intron	CLIC4	0	0	1_TssA	1	1	0	0	0	0
chr1	25073306	25073431	436051	436059	intron	CLIC4	0	0	1_TssA	1	1	0	0	0	0
chr1	25174407	25175282	437346	437429	Intergenic	RUNX3	0	1	5_TxWk	1	1	1	0	1	1
chr1	25175286	25175497	437429	437439	Intergenic	RUNX3	0	1	1_TssA	1	1	1	0	0	0
chr1	25188784	25188945	437634	437641	Intergenic	RUNX3	0	0	12_EnhBiv	0	0	1	0	0	0
chr1	25224763	25224957	438077	438082	Intergenic	RUNX3	0	0	14_ReprPCWk	0	0	0	0	1	1
chr1	25236128	25236264	438376	438382	intron	RUNX3	0	0	7_Enh	0	0	0	0	1	0
chr1	25255226	25255933	438770	438824	intron	RUNX3	0	1	12_EnhBiv	1	1	1	1	0	0
chr1	25255948	25257297	438824	439004	exon	RUNX3	0	1	13_ReprPC	1	1	1	1	1	0
chr1	25258402	25258486	439089	439100	intron	RUNX3	0	1	12_EnhBiv	1	0	1	1	0	0
chr1	25258546	25258655	439107	439115	intron	RUNX3	0	1	12_EnhBiv	1	0	1	1	0	0
chr1	25258739	25259055	439117	439152	intron	RUNX3	0	1	12_EnhBiv	1	0	1	1	1	1
chr1	25333415	25333785	440309	440319	Intergenic	RUNX3	0	0	12_EnhBiv	0	0	1	0	0	0
chr1	25393006	25393205	441209	441216	Intergenic	RUNX3	0	0	14_ReprPCWk	0	0	1	0	0	0
chr1	25428096	25428288	441644	441651	Intergenic	SYF2	0	0	14_ReprPCWk	0	0	0	0	1	1
chr1	25448286	25448346	441915	441921	Intergenic	SYF2	0	0	7_Enh	0	0	0	0	0	0
chr1	25468277	25468375	442158	442163	Intergenic	SYF2	0	0	14_ReprPCWk	0	0	0	0	0	0
chr1	25493870	25494095	442424	442429	Intergenic	SYF2	0	0	7_Enh	0	0	0	0	0	0
chr1	25494432	25494593	442434	442440	Intergenic	SYF2	0	0	7_Enh	0	0	1	0	0	0
chr1	25495326	25495432	442446	442451	Intergenic	SYF2	0	0	7_Enh	0	1	1	0	0	0
chr1	25525212	25525347	442929	442934	Intergenic	SYF2	0	0	7_Enh	0	1	1	0	1	0
chr1	25558507	25559744	443436	443501	promoter-TSS	SYF2	1	1	1_TssA	1	1	1	0	0	0
chr1	25566206	25566754	443611	443651	Intergenic	SYF2	0	1	1_TssA	1	1	1	0	1	1
chr1	25572483	25572539	443719	443726	intron	C1orf63	0	0	1_TssA	1	1	1	0	0	0
chr1	25572636	25574639	443728	443901	intron	C1orf63	1	1	1_TssA	1	1	1	0	1	0
chr1	25592964	25594728	444167	444271	Intergenic	RHD	0	1	1_TssA	1	1	1	0	0	0
chr1	25594731	25594826	444271	444277	Intergenic	RHD	0	0	7_Enh	1	1	1	0	0	0
chr1	25663114	25666077	445182	445352	promoter-TSS	TMEM50A	1	1	1_TssA	1	1	1	0	1	0
chr1	25729537	25729745	446121	446126	intron	RHCE	0	0	15_Quies	0	0	0	0	1	1
chr1	25756378	25758377	446494	446692	promoter-TSS	TMEM57	1	1	1_TssA	1	1	1	0	0	0
chr1	25758424	25758605	446692	446697	intron	TMEM57	0	0	1_TssA	1	1	1	0	0	0
chr1	25833214	25833242	447406	447411	Intergenic	LDLRAP1	0	0	15_Quies	1	0	0	0	0	0
chr1	25833370	25833398	447416	447420	Intergenic	LDLRAP1	0	0	15_Quies	1	0	0	0	0	0
chr1	25833404	25833441	447420	447424	Intergenic	LDLRAP1	0	0	15_Quies	1	0	0	0	0	0
chr1	25833446	25833569	447424	447431	Intergenic	LDLRAP1	0	0	15_Quies	1	0	0	0	0	0
chr1	25833724	25833841	447431	447436	Intergenic	LDLRAP1	0	0	15_Quies	0	0	0	0	0	0
chr1	25869900	25870829	447966	448074	intron	LDLRAP1	1	1	1_TssA	1	1	1	0	0	0
chr1	25870836	25871030	448074	448086	intron	LDLRAP1	1	1	1_TssA	1	1	1	0	0	0
chr1	25871038	25871294	448086	448093	intron	LDLRAP1	1	1	2_TssAFlnk	1	1	1	0	0	0
chr1	25871390	25871593	448093	448098	intron	LDLRAP1	0	0	7_Enh	1	1	1	0	0	0
chr1	25894889	25895136	448433	448439	exon	LDLRAP1	0	0	7_Enh	0	1	1	0	0	0
chr1	25895156	25895220	448439	448444	exon	LDLRAP1	0	0	7_Enh	0	1	1	0	0	0
chr1	25899335	25899498	448528	448535	Intergenic	LDLRAP1	0	0	7_Enh	0	0	1	0	1	1
chr1	25900135	25900196	448546	448551	Intergenic	LDLRAP1	0	0	12_EnhBiv	0	0	1	0	0	0
chr1	25927332	25927692	449002	449010	Intergenic	MAN1C1	0	0	7_Enh	0	0	0	0	0	0
chr1	25935134	25935351	449173	449181	Intergenic	MAN1C1	0	0	14_ReprPCWk	0	0	1	0	1	1
chr1	25942594	25944330	449247	449478	promoter-TSS	MAN1C1	1	1	7_Enh	1	1	1	0	1	1
chr1	25944340	25944697	449478	449511	exon,promoter-TSS	MAN1C1	1	1	12_EnhBiv	1	1	1	0	0	0
chr1	26054260	26054596	450866	450874	intron	MAN1C1	0	0	7_Enh	0	1	1	0	0	0
chr1	26070166	26070201	451100	451104	intron	MAN1C1	0	0	7_Enh	0	1	1	0	0	0
chr1	26093169	26093251	451491	451495	intron	MAN1C1	0	0	7_Enh	0	1	1	0	0	0
chr1	26093380	26093495	451495	451501	intron	MAN1C1	0	0	7_Enh	0	1	1	0	0	0
chr1	26097973	26098104	451570	451581	intron	MAN1C1	0	1	7_Enh	0	1	1	0	0	0
chr1	26109370	26109514	451768	451778	intron	MAN1C1	0	0	7_Enh	0	0	1	0	0	0
chr1	26123439	26123750	451991	452009	Intergenic	SEPN1	0	0	5_TxWk	0	1	1	0	1	1
chr1	26126385	26127186	452048	452141	promoter-TSS	SEPN1	1	0	7_Enh	1	1	1	0	0	0
chr1	26137438	26137672	452334	452345	intron	SEPN1	0	0	15_Quies	0	0	1	0	1	1
chr1	26145407	26145579	452483	452488	promoter-TSS	MTFR1L	1	0	2_TssAFlnk	1	1	1	0	0	0
chr1	26146123	26147460	452492	452620	promoter-TSS	MTFR1L	1	1	1_TssA	1	1	1	0	0	0
chr1	26185422	26185572	453021	453032	intron	AUNIP	1	1	2_TssAFlnk	1	0	1	0	0	0
chr1	26185596	26186348	453032	453103	promoter-TSS	AUNIP	1	1	1_TssA	1	1	1	0	0	0
chr1	26186355	26186474	453103	453107	promoter-TSS	AUNIP	1	1	1_TssA	1	1	1	0	0	0
chr1	26186585	26186691	453107	453111	promoter-TSS	AUNIP	1	0	15_Quies	1	1	1	0	0	0
chr1	26193746	26193932	453252	453257	intron	PAQR7	0	0	7_Enh	0	1	0	0	0	0
chr1	26201570	26202516	453346	453439	Intergenic	PAQR7	0	1	5_TxWk	1	1	1	0	1	0
chr1	26202587	26202745	453439	453445	Intergenic	PAQR7	0	0	7_Enh	1	1	1	0	0	0
chr1	26217081	26217269	453658	453666	intron	STMN1	0	0	7_Enh	0	1	1	0	0	0
chr1	26221884	26222108	453738	453745	intron	STMN1	0	0	7_Enh	0	1	1	0	1	1
chr1	26231321	26231456	453837	453842	intron	STMN1	0	0	7_Enh	1	0	1	0	1	0
chr1	26231540	26233228	453842	453983	TTS	MIR3917	1	1	5_TxWk	1	1	1	0	1	0
chr1	26233244	26233543	453983	454002	promoter-TSS	STMN1	1	1	7_Enh	1	1	1	0	0	0
chr1	26233565	26233738	454002	454010	promoter-TSS	STMN1	1	1	15_Quies	1	1	1	0	0	0
chr1	26249052	26249787	454232	454293	Intergenic	MIR3917	0	1	2_TssAFlnk	1	1	1	0	0	0
chr1	26249805	26250269	454293	454307	Intergenic	MIR3917	0	0	7_Enh	1	1	1	0	0	0
chr1	26250286	26250351	454307	454312	Intergenic	MIR3917	0	0	7_Enh	0	0	1	0	0	0
chr1	26323743	26324121	455209	455218	intron	PAFAH2	1	0	2_TssAFlnk	1	1	1	0	0	0
chr1	26324188	26325178	455218	455268	intron	PAFAH2	1	1	1_TssA	1	1	1	0	1	1
chr1	26361594	26362812	455785	455876	exon	EXTL1	0	1	1_TssA	1	1	1	0	1	1
chr1	26372102	26372975	456026	456124	promoter-TSS	SLC30A2	1	1	12_EnhBiv	1	0	1	1	0	0
chr1	26398992	26399056	456498	456502	Intergenic	TRIM63	0	0	12_EnhBiv	0	0	1	0	0	0
chr1	26436860	26437162	456985	456991	promoter-TSS	PDIK1L	1	0	2_TssAFlnk	1	1	1	0	0	0
chr1	26437214	26439132	456991	457183	promoter-TSS	PDIK1L	1	1	5_TxWk	1	1	1	0	1	0
chr1	26439839	26439986	457199	457208	intron	PDIK1L	0	0	7_Enh	1	1	1	0	0	0
chr1	26440789	26440954	457213	457222	exon	PDIK1L	0	0	2_TssAFlnk	0	1	1	0	0	0
chr1	26471680	26471849	457590	457598	Intergenic	FAM110D	0	0	7_Enh	0	0	1	0	1	1
chr1	26487894	26487938	457832	457837	exon	FAM110D	0	1	12_EnhBiv	1	1	1	0	0	0
chr1	26487950	26488111	457837	457852	exon	FAM110D	0	1	11_BivFlnk	1	1	1	0	0	0
chr1	26488129	26488872	457852	457940	exon	FAM110D	0	1	12_EnhBiv	1	1	1	0	1	0
chr1	26490523	26490596	458010	458017	Intergenic	FAM110D	0	1	13_ReprPC	1	1	1	0	0	0
chr1	26490687	26491103	458021	458075	Intergenic	FAM110D	0	1	12_EnhBiv	1	1	1	0	1	1
chr1	26496180	26496824	458150	458224	exon	ZNF593	1	1	1_TssA	1	1	1	0	1	1
chr1	26503776	26503989	458376	458390	promoter-TSS	CNKSR1	1	0	7_Enh	1	1	0	0	0	0
chr1	26503991	26504147	458390	458395	promoter-TSS	CNKSR1	1	0	7_Enh	1	1	0	0	0	0
chr1	26504153	26504287	458395	458400	intron	CNKSR1	1	0	7_Enh	1	1	0	0	0	0
chr1	26504406	26504549	458401	458408	intron	CNKSR1	1	0	7_Enh	1	1	1	0	0	0
chr1	26545542	26545719	459015	459022	Intergenic	CEP85	0	0	14_ReprPCWk	0	0	1	0	0	0
chr1	26551608	26551689	459136	459142	Intergenic	CEP85	0	1	10_TssBiv	1	1	1	0	0	0
chr1	26551706	26552329	459142	459180	Intergenic	CEP85	0	1	11_BivFlnk	1	1	1	0	0	0
chr1	26560303	26561475	459296	459395	intron	CEP85	1	1	1_TssA	1	1	1	0	1	1
chr1	26561517	26561714	459395	459403	intron	CEP85	1	0	2_TssAFlnk	1	1	1	0	1	0
chr1	26606222	26607054	459958	460033	exon	SH3BGRL3	1	1	1_TssA	1	1	1	0	1	0
chr1	26611241	26611493	460113	460125	intron	UBXN11	0	0	7_Enh	0	1	1	0	0	0
chr1	26632539	26633535	460476	460526	intron	UBXN11	0	1	1_TssA	1	1	1	0	0	0
chr1	26633628	26633909	460526	460532	promoter-TSS	UBXN11	0	0	2_TssAFlnk	1	1	1	0	0	0
chr1	26647932	26648328	460761	460772	TTS	AIM1L	0	0	7_Enh	0	0	1	0	1	1
chr1	26662486	26663392	460993	461068	intron	AIM1L	0	1	5_TxWk	1	1	1	0	0	0
chr1	26680523	26680822	461338	461351	promoter-TSS	AIM1L	1	0	7_Enh	0	0	0	0	0	0
chr1	26685660	26685828	461422	461427	Intergenic	AIM1L	0	0	11_BivFlnk	0	0	0	0	0	0
chr1	26686556	26687123	461457	461506	Intergenic	AIM1L	0	1	12_EnhBiv	1	0	1	1	0	0
chr1	26690442	26690579	461576	461589	intron	ZNF683	0	0	12_EnhBiv	0	0	0	0	1	1
chr1	26735079	26735551	462197	462212	Intergenic	LIN28A	0	0	13_ReprPC	0	0	1	0	0	0
chr1	26735884	26737273	462223	462253	intron,promoter-TSS	LIN28A	1	1	13_ReprPC	0	0	1	1	0	0
chr1	26737711	26738044	462282	462316	exon	LIN28A	1	1	13_ReprPC	0	0	0	1	0	0
chr1	26743525	26743853	462388	462396	intron	LIN28A	0	0	14_ReprPCWk	0	0	0	0	1	1
chr1	26758348	26759225	462595	462649	promoter-TSS	DHDDS	1	1	1_TssA	1	1	1	0	0	0
chr1	26797816	26798178	463113	463129	promoter-TSS	HMGN2	1	0	2_TssAFlnk	1	1	1	0	0	0
chr1	26798222	26799880	463129	463302	exon	HMGN2	1	1	1_TssA	1	1	1	0	0	0
chr1	26826639	26827302	463679	463745	Intergenic	HMGN2	0	1	7_Enh	1	1	1	0	1	1
chr1	26827314	26828232	463746	463810	Intergenic	RPS6KA1	0	1	1_TssA	1	1	1	0	0	0
chr1	26855926	26856802	464276	464380	exon	RPS6KA1	1	1	14_ReprPCWk	1	1	1	0	0	0
chr1	26856881	26857063	464380	464386	intron	RPS6KA1	1	0	1_TssA	1	1	1	0	0	0
chr1	26857642	26857994	464389	464398	intron	RPS6KA1	0	0	7_Enh	1	1	1	0	1	0
chr1	26858197	26858489	464401	464410	intron	RPS6KA1	0	0	2_TssAFlnk	0	1	1	0	0	0
chr1	26946384	26948272	465678	465823	Intergenic	MIR1976	0	1	1_TssA	1	1	1	0	1	1
chr1	26948358	26948482	465823	465831	Intergenic	MIR1976	0	0	2_TssAFlnk	1	1	1	0	0	0
chr1	27003873	27004388	466730	466738	Intergenic	ARID1A	0	0	7_Enh	1	1	1	0	1	1
chr1	27018729	27020182	466906	466972	Intergenic	ARID1A	0	0	1_TssA	1	1	1	0	1	0
chr1	27021676	27024896	466983	467282	exon,promoter-TSS	ARID1A	1	1	5_TxWk	1	1	1	0	0	0
chr1	27032819	27033080	467316	467321	intron	ARID1A	0	0	7_Enh	0	1	1	0	0	0
chr1	27049744	27049963	467544	467550	intron	ARID1A	0	0	7_Enh	0	1	1	0	0	0
chr1	27050017	27050492	467550	467563	intron	ARID1A	0	0	7_Enh	0	1	1	0	1	0
chr1	27113321	27113723	468294	468302	promoter-TSS	PIGV	1	0	7_Enh	1	1	1	0	0	0
chr1	27113738	27115927	468302	468408	exon,promoter-TSS	PIGV	1	1	1_TssA	1	1	1	0	1	1
chr1	27152775	27153855	469170	469292	exon	ZDHHC18	1	1	7_Enh	1	1	1	0	1	1
chr1	27175974	27176145	469592	469598	intron	ZDHHC18	0	0	7_Enh	0	1	1	0	0	0
chr1	27189567	27190235	469788	469823	exon,promoter-TSS	SFN	1	1	1_TssA	1	1	1	0	1	1
chr1	27190246	27190396	469823	469831	exon	SFN	1	0	1_TssA	1	1	1	0	0	0
chr1	27190399	27190684	469831	469844	exon	SFN	1	0	1_TssA	1	1	1	0	0	0
chr1	27190693	27190878	469844	469852	exon	SFN	0	0	1_TssA	1	1	1	0	0	0
chr1	27190973	27192101	469852	469939	TTS	SFN	0	1	1_TssA	1	1	1	0	0	0
chr1	27192180	27192361	469939	469953	Intergenic,TTS	SFN	0	0	1_TssA	1	1	1	0	0	0
chr1	27192416	27192495	469954	469960	Intergenic	SFN	0	0	2_TssAFlnk	1	1	1	0	0	0
chr1	27216074	27216222	470354	470363	TTS	GPATCH3	1	1	1_TssA	1	1	1	0	0	0
chr1	27216224	27217160	470363	470455	TTS	GPATCH3	1	1	1_TssA	1	1	1	0	0	0
chr1	27226449	27227274	470596	470647	promoter-TSS	GPATCH3	1	1	1_TssA	1	1	1	0	0	0
chr1	27239048	27239180	470829	470834	intron	NR0B2	0	0	1_TssA	1	1	0	0	0	0
chr1	27239501	27239901	470834	470841	intron	NR0B2	1	0	1_TssA	1	1	0	0	0	0
chr1	27240262	27240479	470845	470856	exon	NR0B2	1	0	2_TssAFlnk	1	1	0	0	0	0
chr1	27247926	27248874	470947	471033	exon	NUDC	1	1	1_TssA	1	1	1	0	0	0
chr1	27248951	27249119	471033	471039	intron	NUDC	1	0	2_TssAFlnk	1	1	1	0	0	0
chr1	27285988	27286166	471658	471668	intron	C1orf172	1	1	10_TssBiv	1	1	1	1	0	0
chr1	27286198	27287065	471668	471753	intron	C1orf172	1	1	10_TssBiv	1	1	1	1	1	0
chr1	27287082	27287283	471753	471759	promoter-TSS	C1orf172	1	1	10_TssBiv	1	1	1	0	0	0
chr1	27297389	27297448	471892	471897	Intergenic	C1orf172	0	0	7_Enh	0	1	0	0	0	0
chr1	27319420	27319674	472240	472258	exon,promoter-TSS	TRNP1	1	0	12_EnhBiv	1	1	1	0	0	0
chr1	27319743	27321198	472258	472414	exon	TRNP1	1	1	1_TssA	1	1	1	0	0	0
chr1	27321237	27321424	472414	472423	intron	TRNP1	0	0	1_TssA	1	1	1	0	0	0
chr1	27324030	27324472	472455	472466	intron	TRNP1	0	0	6_EnhG	1	1	1	0	1	1
chr1	27324596	27324680	472468	472475	intron	TRNP1	0	0	6_EnhG	1	1	1	0	0	0
chr1	27334888	27334988	472662	472667	intron	FAM46B	0	0	7_Enh	0	1	1	0	0	0
chr1	27335552	27335688	472674	472679	intron	FAM46B	0	0	7_Enh	0	1	1	0	0	0
chr1	27339174	27339911	472749	472796	promoter-TSS	FAM46B	1	1	7_Enh	1	1	1	0	0	0
chr1	27353626	27353790	473021	473028	Intergenic	FAM46B	0	0	7_Enh	0	1	1	0	0	0
chr1	27357823	27358032	473126	473132	Intergenic	FAM46B	0	0	2_TssAFlnk	1	1	1	0	0	0
chr1	27358085	27358442	473132	473157	Intergenic	FAM46B	0	0	7_Enh	1	1	1	0	0	0
chr1	27371160	27371398	473382	473390	Intergenic	FAM46B	0	0	7_Enh	0	0	1	0	1	1
chr1	27372442	27372680	473407	473416	Intergenic	FAM46B	0	0	7_Enh	0	0	1	0	1	1
chr1	27384423	27384546	473617	473621	Intergenic	FAM46B	0	0	15_Quies	0	1	1	0	0	0
chr1	27424030	27424243	474344	474349	Intergenic	SLC9A1	0	0	15_Quies	0	0	1	0	1	1
chr1	27425020	27425277	474361	474370	TTS	SLC9A1	0	0	7_Enh	0	1	1	0	0	0
chr1	27442409	27442617	474698	474703	intron	SLC9A1	0	0	7_Enh	0	1	1	0	0	0
chr1	27457698	27457969	474909	474916	intron	SLC9A1	0	0	7_Enh	0	1	1	0	0	0
chr1	27459288	27459421	474928	474933	intron	SLC9A1	0	0	7_Enh	0	1	1	0	0	0
chr1	27464186	27464380	474995	475001	intron	SLC9A1	0	0	7_Enh	0	1	1	0	0	0
chr1	27468015	27468293	475049	475055	intron	SLC9A1	0	0	7_Enh	0	1	1	0	0	0
chr1	27470872	27470995	475072	475077	intron	SLC9A1	0	0	7_Enh	0	1	1	0	0	0
chr1	27471225	27471329	475077	475081	intron	SLC9A1	0	0	7_Enh	0	1	1	0	0	0
chr1	27480410	27480669	475167	475185	exon	SLC9A1	1	0	3_TxFlnk	1	1	1	0	0	0
chr1	27480815	27480922	475188	475192	exon	SLC9A1	1	0	3_TxFlnk	1	1	1	0	0	0
chr1	27481048	27481104	475192	475196	exon	SLC9A1	1	0	2_TssAFlnk	1	1	1	0	0	0
chr1	27481275	27482044	475196	475250	promoter-TSS	SLC9A1	1	1	1_TssA	1	1	1	0	1	1
chr1	27489638	27489728	475393	475397	Intergenic	SLC9A1	0	0	5_TxWk	0	0	0	0	0	0
chr1	27560706	27562473	476485	476607	intron	WDTC1	1	1	5_TxWk	1	1	1	0	0	0
chr1	27593777	27593882	476971	476975	intron	WDTC1	0	0	15_Quies	0	0	0	0	0	0
chr1	27623332	27623456	477400	477406	intron	WDTC1	0	0	5_TxWk	0	1	1	0	1	1
chr1	27648255	27649584	477712	477789	intron	TMEM222	1	1	1_TssA	1	1	1	0	0	1
chr1	27668325	27668817	478124	478143	promoter-TSS	SYTL1	1	0	1_TssA	1	1	1	0	0	0
chr1	27668921	27669133	478143	478149	intron	SYTL1	1	0	1_TssA	1	1	0	0	0	0
chr1	27669245	27669394	478149	478158	intron	SYTL1	1	0	1_TssA	1	1	1	0	0	0
chr1	27669462	27669521	478158	478162	intron	SYTL1	1	0	1_TssA	1	1	1	0	0	0
chr1	27669560	27669712	478162	478171	intron	SYTL1	0	0	1_TssA	1	1	1	0	0	0
chr1	27669729	27670330	478171	478184	intron	SYTL1	0	0	2_TssAFlnk	1	1	1	0	0	0
chr1	27675684	27675863	478293	478302	intron	SYTL1	0	0	11_BivFlnk	1	1	1	0	0	0
chr1	27675874	27676340	478302	478343	intron	SYTL1	0	1	1_TssA	1	1	1	0	0	0
chr1	27676349	27676653	478343	478386	exon	SYTL1	0	1	7_Enh	1	1	1	0	0	0
chr1	27683127	27683156	478590	478594	exon	MAP3K6	0	0	7_Enh	1	1	1	0	0	0
chr1	27683224	27683346	478595	478602	intron	MAP3K6	0	1	7_Enh	1	1	1	0	0	0
chr1	27683351	27683558	478602	478617	exon	MAP3K6	0	1	7_Enh	1	1	1	0	0	0
chr1	27683574	27683758	478617	478627	exon,intron	MAP3K6	0	1	7_Enh	1	1	1	0	0	0
chr1	27683809	27683898	478627	478632	intron	MAP3K6	0	0	2_TssAFlnk	1	1	1	0	0	0
chr1	27683912	27683984	478632	478638	exon	MAP3K6	0	0	2_TssAFlnk	1	1	1	0	0	0
chr1	27683991	27684028	478638	478642	exon	MAP3K6	0	0	2_TssAFlnk	1	1	1	0	0	1
chr1	27684060	27684285	478642	478656	intron	MAP3K6	0	0	2_TssAFlnk	1	1	1	0	1	1
chr1	27684316	27684361	478656	478662	exon	MAP3K6	0	0	7_Enh	0	1	1	0	0	0
chr1	27691978	27693389	478888	479007	intron	MAP3K6	1	1	1_TssA	1	1	1	0	1	0
chr1	27693398	27693688	479007	479021	promoter-TSS	MAP3K6	1	0	2_TssAFlnk	1	1	1	0	0	0
chr1	27699132	27699338	479123	479130	intron	FCN3	0	0	5_TxWk	0	0	0	0	0	0
chr1	27709389	27709709	479284	479296	intron,promoter-TSS	CD164L2	1	1	12_EnhBiv	1	0	1	0	0	0
chr1	27709710	27709974	479296	479325	promoter-TSS	CD164L2	1	1	14_ReprPCWk	1	0	1	0	0	0
chr1	27717973	27718278	479431	479439	Intergenic	GPR3	1	0	12_EnhBiv	0	1	1	0	1	0
chr1	27718785	27719407	479451	479522	promoter-TSS	GPR3	1	1	7_Enh	1	1	1	0	1	1
chr1	27721889	27722247	479576	479586	exon	GPR3	0	0	5_TxWk	0	1	1	0	1	1
chr1	27728956	27729183	479696	479703	Intergenic	GPR3	0	0	7_Enh	0	1	1	0	1	1
chr1	27744942	27745368	479902	479910	intron	WASF2	0	0	7_Enh	0	1	1	0	0	0
chr1	27754884	27754980	480029	480033	intron	WASF2	0	0	7_Enh	1	1	1	0	0	0
chr1	27815697	27817170	480850	480933	intron	WASF2	1	1	1_TssA	1	1	1	0	0	0
chr1	27817217	27817373	480933	480938	promoter-TSS	WASF2	1	0	2_TssAFlnk	1	1	1	0	0	0
chr1	27848871	27849043	481506	481512	Intergenic	WASF2	0	0	7_Enh	1	1	1	0	0	0
chr1	27849092	27849178	481512	481519	Intergenic	WASF2	0	0	2_TssAFlnk	1	1	1	0	0	0
chr1	27849218	27849348	481519	481526	Intergenic	WASF2	0	0	2_TssAFlnk	1	1	1	0	0	0
[truncated: 65,971 more rows]
