# Supplementary material for: A DNA methylation atlas of normal human cell types
Source: Nature. 2023 Jan 4;613(7943):355–64. doi: 10.1038/s41586-022-05580-6 (PMC9811898; doi:10.1038/s41586-022-05580-6)
Supplement: Supplementary file 5 — Genome-wide set of unmethylated regions per cell type, annotated. Zip file contains 39 bed files, each with all genomic regions (blocks of at least four CpGs in which at least 85% of sequenced fragments are unmethylated in at least 85% of covered CpGs). Bed file information includes position (chr, from, to, CpG_from, CpG_to, hg19), regional annotation by HOMER and neighbouring gene, and annotations of when a region is 1 kb or less from a transcriptional start site, overlapping a CpG island, chromHMM annotation in that cell type or similar, ChIP–seq peak annotations for H3K4me3 (promoter), H3K27ac (gene regulation), H3K4me1 (enhancer), H3K27me3, overlapping ATAC–seq peak, presence of CTCF binding site and CTCF ChIP–seq peak. [file 41586_2022_5580_MOESM5_ESM.zip › Head-Neck-Ep.4CpGs.U85.f85.bed]

chr	from	to	CpG_from	CpG_to	HOMER_anno	neigh_gene	TSS+1Kb	CpG-island	chromHMM	H3K4me3	H3K27ac	H3K4me1	H3K27me3	CTCF_BS	CTCF
chr1	521380	521603	4007	4013	Intergenic	OR4F3	0	0	15_Quies	0	0	0	0	1	0
chr1	565170	565398	4918	4923	Intergenic	OR4F3	0	0	15_Quies	0	0	0	0	0	0
chr1	567206	567376	4967	4973	Intergenic	OR4F3	0	0	9_Het	0	0	0	0	0	0
chr1	569330	569508	5033	5038	Intergenic	OR4F3	0	0	5_TxWk	0	0	0	0	0	0
chr1	584311	584716	5159	5166	Intergenic	OR4F3	0	0	15_Quies	0	0	0	0	0	0
chr1	713773	714661	6386	6457	promoter-TSS	LOC100288069	1	1	1_TssA	1	1	0	0	1	1
chr1	714715	714926	6457	6467	promoter-TSS	LOC100288069	1	0	15_Quies	1	1	0	0	0	0
chr1	762113	763551	6954	7092	promoter-TSS	LOC643837	1	1	1_TssA	1	1	1	0	0	0
chr1	794033	794332	7566	7576	exon	LOC643837	0	0	7_Enh	0	0	1	0	0	0
chr1	805158	805487	7737	7775	intron	FAM41C	0	1	12_EnhBiv	1	0	1	1	1	1
chr1	839752	840017	8284	8322	Intergenic	LOC100130417	0	1	1_TssA	1	1	1	1	1	1
chr1	840025	840619	8322	8399	Intergenic	LOC100130417	0	1	1_TssA	1	1	1	1	1	1
chr1	842405	842461	8458	8464	Intergenic	LOC100130417	0	0	14_ReprPCWk	0	1	1	0	0	0
chr1	845441	845848	8604	8652	Intergenic	LOC100130417	0	1	13_ReprPC	1	0	1	1	0	0
chr1	846637	846745	8680	8685	Intergenic	LOC100130417	0	0	7_Enh	0	0	1	1	0	0
chr1	846824	846898	8686	8690	Intergenic	LOC100130417	0	0	7_Enh	0	0	1	1	0	0
chr1	852036	852447	8822	8840	TTS	LOC100130417	0	0	13_ReprPC	0	0	1	1	0	0
chr1	855609	855778	8940	8951	promoter-TSS	LOC100130417	1	0	12_EnhBiv	0	0	1	1	0	0
chr1	856040	856075	8956	8962	Intergenic	LOC100130417	0	0	7_Enh	0	0	1	1	0	0
chr1	856109	856765	8962	8989	Intergenic	LOC100130417	0	0	7_Enh	0	0	1	1	1	1
chr1	858790	858875	9032	9038	Intergenic	SAMD11	0	0	2_TssAFlnk	1	0	1	1	0	0
chr1	858941	859666	9038	9141	Intergenic	SAMD11	0	1	2_TssAFlnk	1	0	1	1	0	0
chr1	859711	861214	9151	9348	promoter-TSS	SAMD11	1	1	11_BivFlnk	1	1	1	1	0	0
chr1	861218	861410	9348	9364	exon,promoter-TSS	SAMD11	1	1	12_EnhBiv	1	0	1	1	0	0
chr1	861438	861722	9364	9380	exon,intron	SAMD11	1	1	12_EnhBiv	0	0	1	1	0	0
chr1	862668	862781	9399	9404	intron	SAMD11	0	0	13_ReprPC	0	0	0	1	0	0
chr1	863298	863331	9412	9417	intron	SAMD11	0	0	12_EnhBiv	0	0	0	1	0	0
chr1	868547	868841	9605	9615	intron	SAMD11	0	0	7_Enh	0	0	1	1	0	0
chr1	869150	870271	9622	9711	intron	SAMD11	0	1	14_ReprPCWk	0	0	1	1	0	0
chr1	870283	870652	9711	9733	intron	SAMD11	0	1	12_EnhBiv	0	0	1	1	0	0
chr1	870703	870887	9735	9744	intron	SAMD11	0	1	12_EnhBiv	0	0	1	1	0	0
chr1	870923	871058	9744	9754	intron	SAMD11	0	1	12_EnhBiv	0	0	1	1	0	0
chr1	871108	871389	9754	9773	exon	SAMD11	0	1	12_EnhBiv	0	0	1	1	0	0
chr1	871441	871607	9773	9786	intron	SAMD11	0	1	12_EnhBiv	0	0	1	1	0	0
chr1	871640	871732	9787	9795	intron	SAMD11	0	1	13_ReprPC	0	0	1	1	0	0
chr1	875469	876419	9927	10017	intron	SAMD11	0	1	14_ReprPCWk	1	1	1	1	0	0
chr1	876454	876858	10017	10047	exon	SAMD11	0	1	12_EnhBiv	1	1	1	1	0	0
chr1	876870	878210	10047	10200	exon	SAMD11	0	1	12_EnhBiv	1	1	1	1	0	0
chr1	878263	878363	10202	10211	exon	SAMD11	0	1	12_EnhBiv	1	1	1	1	0	0
chr1	878490	878756	10212	10225	TTS	NOC2L	0	0	12_EnhBiv	1	1	1	1	0	0
chr1	893954	894910	10654	10744	exon	NOC2L	1	1	1_TssA	1	1	1	0	0	0
chr1	895767	896613	10821	10943	intron	KLHL17	1	1	1_TssA	1	1	1	0	0	0
chr1	896623	896752	10943	10960	exon,intron	KLHL17	1	1	2_TssAFlnk	1	1	1	0	0	0
chr1	901725	902014	11242	11260	promoter-TSS	PLEKHN1	1	1	1_TssA	1	1	1	0	0	0
chr1	902025	902725	11260	11325	intron	PLEKHN1	1	1	1_TssA	1	1	1	1	0	0
chr1	903528	903764	11343	11349	intron	PLEKHN1	0	0	2_TssAFlnk	1	1	1	1	0	0
chr1	906515	906810	11441	11456	intron	PLEKHN1	0	1	12_EnhBiv	1	1	1	1	0	0
chr1	907064	907119	11465	11472	intron	PLEKHN1	0	0	12_EnhBiv	1	1	1	1	0	0
chr1	911375	911756	11615	11641	intron	C1orf170	0	0	2_TssAFlnk	1	1	1	1	1	1
chr1	911794	912126	11641	11660	intron	C1orf170	0	0	2_TssAFlnk	1	1	1	1	0	0
chr1	915297	915495	11882	11891	exon	C1orf170	0	0	7_Enh	0	0	1	0	0	0
chr1	919386	919884	12066	12087	Intergenic	C1orf170	0	1	14_ReprPCWk	0	0	1	1	1	1
chr1	933987	934159	12457	12475	TTS	HES4	0	1	10_TssBiv	1	1	1	1	1	0
chr1	934167	936347	12475	12750	exon	HES4	1	1	10_TssBiv	1	1	1	1	1	1
chr1	936448	937562	12751	12846	Intergenic	HES4	1	1	2_TssAFlnk	1	1	1	1	1	1
chr1	942329	942499	12979	12995	Intergenic	ISG15	0	0	14_ReprPCWk	0	0	1	1	0	0
chr1	942635	942700	12997	13005	Intergenic	ISG15	0	0	14_ReprPCWk	0	0	1	1	0	0
chr1	948467	949165	13174	13200	intron,promoter-TSS	ISG15	1	1	1_TssA	1	1	1	0	0	0
chr1	954619	956456	13401	13612	intron,promoter-TSS	AGRN	1	1	1_TssA	1	1	1	1	1	0
chr1	956458	956686	13612	13623	intron	AGRN	1	0	1_TssA	1	1	1	1	0	0
chr1	956751	956940	13623	13632	intron	AGRN	0	0	2_TssAFlnk	1	1	1	1	0	0
chr1	956955	957120	13632	13638	intron	AGRN	0	0	7_Enh	1	1	1	1	0	0
chr1	960232	960486	13719	13732	intron	AGRN	0	0	2_TssAFlnk	1	1	1	0	0	0
chr1	960489	960801	13732	13748	intron	AGRN	0	0	2_TssAFlnk	1	1	1	0	0	0
chr1	961105	961623	13750	13764	intron	AGRN	0	0	2_TssAFlnk	1	0	1	0	0	0
chr1	968259	969011	13947	14036	intron	AGRN	0	1	1_TssA	1	1	1	1	1	1
chr1	975798	976534	14289	14377	exon	AGRN	0	1	2_TssAFlnk	1	0	1	0	1	0
chr1	994207	995407	15300	15412	Intergenic	RNF223	0	1	10_TssBiv	1	0	1	1	1	0
chr1	995453	995538	15413	15417	Intergenic	RNF223	0	0	13_ReprPC	1	0	1	1	0	0
chr1	999277	999911	15547	15585	Intergenic	RNF223	0	1	7_Enh	1	0	1	1	1	1
chr1	1002280	1002305	15663	15667	Intergenic	RNF223	0	0	1_TssA	1	1	0	1	0	0
chr1	1003813	1003970	15753	15762	Intergenic	RNF223	0	1	2_TssAFlnk	1	1	1	1	0	0
chr1	1003973	1004980	15762	15872	Intergenic	RNF223	0	1	1_TssA	1	1	1	1	0	0
chr1	1005031	1005101	15880	15891	Intergenic	RNF223	0	1	2_TssAFlnk	1	1	1	1	0	0
chr1	1009186	1009446	16046	16062	exon	RNF223	1	0	2_TssAFlnk	1	1	1	1	0	0
chr1	1009503	1009742	16063	16075	exon	RNF223	1	0	2_TssAFlnk	1	1	1	1	0	0
chr1	1009781	1009849	16075	16079	promoter-TSS	RNF223	1	0	2_TssAFlnk	1	1	1	1	0	0
chr1	1014746	1015602	16302	16347	Intergenic	RNF223	0	0	2_TssAFlnk	1	1	1	1	0	0
chr1	1015612	1016104	16347	16363	Intergenic	RNF223	0	0	2_TssAFlnk	1	1	1	1	0	0
chr1	1050551	1050582	17441	17446	intron	C1orf159	0	1	1_TssA	1	1	1	0	0	0
chr1	1050656	1050824	17450	17468	exon,intron	C1orf159	1	1	1_TssA	1	1	1	0	0	0
chr1	1050827	1052352	17468	17638	exon	C1orf159	1	1	1_TssA	1	1	1	0	0	0
chr1	1052355	1052462	17638	17647	promoter-TSS	C1orf159	1	1	5_TxWk	1	1	1	0	0	0
chr1	1057487	1057837	17817	17839	Intergenic	C1orf159	0	0	7_Enh	1	0	1	1	1	1
chr1	1057914	1058018	17843	17851	Intergenic	C1orf159	0	0	7_Enh	1	0	1	1	0	0
chr1	1072019	1072075	18395	18401	promoter-TSS	LOC254099	1	0	7_Enh	0	0	1	1	0	0
chr1	1072128	1072231	18403	18410	promoter-TSS	LOC254099	1	0	7_Enh	1	1	1	1	0	0
chr1	1072259	1073003	18410	18474	intron	LOC254099	1	1	14_ReprPCWk	1	1	1	1	0	0
chr1	1079469	1079850	18718	18740	TTS	LOC254099	0	0	7_Enh	0	1	1	0	0	0
chr1	1079863	1080110	18740	18752	TTS	LOC254099	0	0	7_Enh	0	1	1	1	0	0
chr1	1084077	1084130	18889	18898	Intergenic	LOC254099	0	0	7_Enh	0	0	1	0	0	0
chr1	1084147	1084220	18898	18902	Intergenic	LOC254099	0	0	7_Enh	0	0	1	0	0	0
chr1	1092688	1093836	19140	19214	Intergenic	MIR200B	0	1	1_TssA	1	1	1	0	0	0
chr1	1097959	1098096	19371	19382	Intergenic	MIR200B	0	1	1_TssA	1	1	1	1	0	0
chr1	1098103	1098483	19382	19412	Intergenic	MIR200B	0	1	1_TssA	1	1	1	1	0	0
chr1	1098487	1098813	19412	19439	Intergenic	MIR200B	0	1	1_TssA	1	1	0	1	0	0
chr1	1098849	1099224	19439	19463	Intergenic	MIR200B	0	1	1_TssA	1	1	0	1	0	0
chr1	1099245	1099510	19463	19481	Intergenic	MIR200B	0	1	1_TssA	1	1	0	1	0	0
chr1	1099553	1099652	19481	19490	Intergenic	MIR200B	0	1	1_TssA	1	1	0	1	0	0
chr1	1099754	1099990	19490	19507	Intergenic	MIR200B	0	1	1_TssA	1	1	0	1	0	0
chr1	1100005	1100215	19507	19527	Intergenic	MIR200B	0	1	1_TssA	1	1	0	1	0	0
chr1	1100232	1100416	19528	19542	Intergenic	MIR200B	0	1	1_TssA	1	1	0	1	0	0
chr1	1100442	1100584	19542	19558	Intergenic	MIR200B	0	1	1_TssA	1	1	1	1	0	0
chr1	1100625	1101000	19558	19570	Intergenic	MIR200B	0	0	3_TxFlnk	1	1	1	1	0	0
chr1	1101006	1101245	19571	19578	Intergenic	MIR200B	0	0	3_TxFlnk	1	1	1	1	0	0
chr1	1101302	1101387	19578	19584	Intergenic	MIR200B	0	0	3_TxFlnk	1	1	1	1	0	0
chr1	1136361	1137174	20723	20829	Intergenic	TNFRSF18	0	1	13_ReprPC	1	1	1	1	0	0
chr1	1138343	1138566	20859	20868	TTS	TNFRSF18	0	0	14_ReprPCWk	0	0	1	1	0	0
chr1	1141617	1142124	20974	21030	exon	TNFRSF18	1	1	2_TssAFlnk	1	0	1	1	0	0
chr1	1143523	1143782	21081	21096	Intergenic	TNFRSF18	0	0	7_Enh	1	1	1	1	1	0
chr1	1143837	1144006	21097	21106	Intergenic	TNFRSF18	0	0	7_Enh	1	1	1	1	0	0
chr1	1160735	1160827	21843	21848	intron	SDF4	0	0	6_EnhG	0	0	1	0	0	0
chr1	1166201	1166398	22091	22097	intron	SDF4	0	0	2_TssAFlnk	1	1	1	0	1	1
chr1	1166472	1167980	22098	22286	intron,promoter-TSS	B3GALT6,SDF4	1	1	1_TssA	1	1	1	0	0	1
chr1	1167989	1168007	22286	22290	promoter-TSS	SDF4	1	1	1_TssA	1	1	1	0	0	0
chr1	1173360	1173526	22577	22587	Intergenic	B3GALT6	0	0	7_Enh	0	0	1	1	1	0
chr1	1173725	1173753	22595	22600	Intergenic	B3GALT6	0	0	7_Enh	0	0	1	1	0	0
chr1	1175143	1175215	22658	22662	Intergenic	FAM132A	0	0	12_EnhBiv	0	0	1	1	0	0
chr1	1176298	1176466	22699	22705	Intergenic	FAM132A	0	0	14_ReprPCWk	0	0	1	1	0	0
chr1	1181791	1181992	22932	22954	intron,promoter-TSS	FAM132A	1	1	12_EnhBiv	1	0	1	1	0	0
chr1	1181994	1182257	22954	22998	promoter-TSS	FAM132A	1	1	14_ReprPCWk	1	0	1	1	0	0
chr1	1182268	1182682	22998	23022	promoter-TSS	FAM132A	1	1	14_ReprPCWk	1	0	1	1	0	0
chr1	1186461	1186515	23160	23164	Intergenic	FAM132A	0	0	7_Enh	0	0	1	0	1	0
chr1	1194162	1194251	23452	23456	intron	UBE2J2	0	0	6_EnhG	0	0	1	0	0	0
chr1	1194362	1194507	23456	23467	intron	UBE2J2	0	0	6_EnhG	0	0	1	0	0	0
chr1	1207927	1208023	23831	23837	intron	UBE2J2	0	0	2_TssAFlnk	1	1	1	0	0	0
chr1	1208098	1208245	23837	23847	intron	UBE2J2	1	0	3_TxFlnk	1	1	1	0	0	0
chr1	1208405	1209817	23855	24016	exon	UBE2J2	1	1	1_TssA	1	1	1	0	1	1
chr1	1219278	1219525	24279	24288	exon	SCNN1D	0	0	7_Enh	0	0	1	0	1	0
chr1	1225724	1225782	24701	24705	exon	SCNN1D	0	0	7_Enh	0	0	1	1	1	1
chr1	1226726	1226816	24740	24747	TTS	ACAP3	0	0	7_Enh	0	0	1	0	0	0
chr1	1226851	1226905	24747	24753	TTS	ACAP3	0	0	7_Enh	0	0	1	0	0	0
chr1	1227061	1227127	24756	24761	TTS	ACAP3	0	0	7_Enh	0	0	1	0	0	0
chr1	1227209	1227244	24766	24773	TTS	ACAP3	0	0	7_Enh	0	0	1	0	0	0
chr1	1227262	1227454	24773	24782	TTS	SCNN1D	0	0	7_Enh	0	0	1	0	1	1
chr1	1227487	1227516	24783	24788	TTS	SCNN1D	0	0	7_Enh	0	0	1	0	1	1
chr1	1238531	1238713	25314	25329	exon,intron	ACAP3	0	0	2_TssAFlnk	1	1	1	0	0	0
chr1	1238724	1238876	25329	25337	intron	ACAP3	0	0	2_TssAFlnk	1	1	1	0	0	0
chr1	1240199	1240503	25374	25388	intron	ACAP3	0	0	2_TssAFlnk	1	1	1	0	0	0
chr1	1240834	1240985	25394	25403	intron	ACAP3	0	0	2_TssAFlnk	1	1	1	0	1	0
chr1	1241087	1241304	25403	25412	intron	ACAP3	0	0	2_TssAFlnk	1	1	1	0	0	0
chr1	1241597	1241679	25417	25421	intron	ACAP3	0	0	2_TssAFlnk	1	1	1	0	1	0
chr1	1242037	1242044	25425	25429	intron	ACAP3	0	0	2_TssAFlnk	1	1	1	0	0	0
chr1	1242239	1242290	25432	25436	intron	ACAP3	1	0	2_TssAFlnk	1	1	1	0	0	0
chr1	1242321	1242440	25436	25445	intron	ACAP3	1	1	2_TssAFlnk	1	1	1	0	0	0
chr1	1242487	1242660	25446	25458	intron	ACAP3	1	1	2_TssAFlnk	1	1	1	0	0	0
chr1	1242699	1244645	25458	25736	promoter-TSS	ACAP3	1	1	1_TssA	1	1	1	0	1	1
chr1	1244661	1244842	25736	25752	intron	PUSL1	1	1	2_TssAFlnk	1	1	1	0	0	0
chr1	1244850	1245041	25752	25769	exon	PUSL1	1	1	2_TssAFlnk	1	1	1	0	0	0
chr1	1245076	1245116	25769	25773	exon	PUSL1	0	1	3_TxFlnk	1	1	1	0	0	0
chr1	1245147	1245221	25775	25784	exon	PUSL1	0	1	3_TxFlnk	1	1	1	0	0	0
chr1	1245912	1246182	25794	25803	TTS	CPSF3L	0	0	3_TxFlnk	1	1	1	0	0	0
chr1	1259503	1260792	26248	26375	promoter-TSS	GLTPD1	1	1	1_TssA	1	1	1	0	0	0
chr1	1260974	1261194	26378	26383	intron	GLTPD1	1	0	2_TssAFlnk	1	1	1	0	0	0
chr1	1266546	1266831	26599	26609	promoter-TSS	TAS1R3	1	0	7_Enh	1	1	1	1	0	0
chr1	1268243	1268367	26700	26712	exon	TAS1R3	0	1	7_Enh	1	1	1	0	0	0
chr1	1268372	1268436	26712	26716	exon	TAS1R3	0	1	7_Enh	1	1	1	0	0	0
chr1	1268450	1268608	26716	26728	exon,intron	TAS1R3	0	1	7_Enh	1	1	1	0	0	0
chr1	1268634	1268794	26728	26743	exon	TAS1R3	0	1	7_Enh	1	1	1	0	0	0
chr1	1280378	1280470	27254	27259	intron	DVL1	0	0	2_TssAFlnk	1	1	1	0	0	0
chr1	1283146	1283240	27318	27325	intron	DVL1	0	0	2_TssAFlnk	1	1	1	0	0	0
chr1	1283394	1283594	27326	27334	intron	DVL1	1	0	2_TssAFlnk	1	1	1	0	0	0
chr1	1283611	1283741	27334	27342	intron	DVL1	1	0	2_TssAFlnk	1	1	1	0	0	0
chr1	1283832	1286435	27342	27653	promoter-TSS	DVL1	1	1	1_TssA	1	1	1	0	1	1
chr1	1288851	1289039	27729	27738	exon	MXRA8	0	0	12_EnhBiv	0	0	1	1	0	0
chr1	1289240	1289556	27744	27755	intron	MXRA8	0	0	12_EnhBiv	0	0	1	1	0	0
chr1	1290770	1291507	27889	27952	exon,intron	MXRA8	0	1	14_ReprPCWk	1	1	1	1	0	0
chr1	1292254	1292362	27961	27965	intron	MXRA8	0	0	2_TssAFlnk	1	1	1	1	0	0
chr1	1307470	1307761	28379	28388	Intergenic	AURKAIP1	0	0	6_EnhG	0	1	1	0	1	1
chr1	1309783	1309860	28467	28477	intron	AURKAIP1	1	1	2_TssAFlnk	1	1	1	0	0	0
chr1	1309875	1311129	28477	28596	intron,promoter-TSS	AURKAIP1	1	1	1_TssA	1	1	1	0	1	1
chr1	1311160	1311256	28596	28601	promoter-TSS	AURKAIP1	1	0	1_TssA	1	1	1	0	0	0
chr1	1333745	1333946	29177	29186	intron	CCNL2	1	0	1_TssA	1	1	1	0	0	0
chr1	1333994	1335602	29186	29356	promoter-TSS	CCNL2	1	1	1_TssA	1	1	1	0	1	1
chr1	1335650	1335807	29356	29361	intron	LOC148413	1	0	2_TssAFlnk	1	1	1	0	0	0
chr1	1341910	1343416	29505	29652	promoter-TSS	MRPL20	1	1	1_TssA	1	1	1	0	1	0
chr1	1353426	1353449	29876	29881	TTS	ANKRD65	0	0	5_TxWk	0	1	1	0	0	0
chr1	1353588	1353713	29884	29894	TTS	ANKRD65	0	0	5_TxWk	0	1	1	0	0	0
chr1	1355361	1355896	29961	30045	exon	ANKRD65	1	1	1_TssA	1	1	1	1	0	1
chr1	1356565	1356941	30070	30080	exon	ANKRD65	1	0	2_TssAFlnk	1	1	1	1	0	0
chr1	1362897	1363338	30273	30342	TTS	TMEM88B	0	1	7_Enh	1	1	1	1	0	0
chr1	1365793	1366024	30394	30408	Intergenic	TMEM88B	0	0	2_TssAFlnk	1	1	1	0	0	1
chr1	1368488	1368697	30485	30494	Intergenic	VWA1	0	0	2_TssAFlnk	1	1	1	0	0	0
chr1	1368712	1369145	30494	30510	Intergenic	VWA1	0	0	2_TssAFlnk	1	1	1	0	0	0
chr1	1370722	1370872	30567	30580	promoter-TSS	VWA1	1	1	2_TssAFlnk	1	1	1	0	0	0
chr1	1370878	1371516	30580	30673	exon	VWA1	1	1	1_TssA	1	1	1	1	0	0
chr1	1371554	1371704	30673	30683	intron	VWA1	1	0	2_TssAFlnk	1	1	1	1	0	0
chr1	1376403	1376510	30917	30924	exon	VWA1	0	0	7_Enh	0	1	1	0	1	1
chr1	1406426	1408148	31865	32022	exon	ATAD3B	1	1	1_TssA	1	1	1	0	0	0
chr1	1440276	1440334	33236	33240	Intergenic	ATAD3A	0	0	7_Enh	0	1	1	0	1	1
chr1	1440369	1440629	33240	33250	Intergenic	ATAD3A	0	0	7_Enh	1	1	1	0	1	1
chr1	1440891	1441116	33257	33272	Intergenic	ATAD3A	0	0	5_TxWk	1	1	1	0	1	1
chr1	1446417	1446620	33428	33434	Intergenic	ATAD3A	1	0	2_TssAFlnk	1	1	1	0	1	0
chr1	1446692	1448373	33434	33619	promoter-TSS	ATAD3A	1	1	1_TssA	1	1	1	0	0	0
chr1	1475049	1475300	34747	34774	intron,promoter-TSS	TMEM240	1	1	2_TssAFlnk	1	1	1	1	0	0
chr1	1475320	1476220	34774	34890	promoter-TSS	TMEM240	1	1	1_TssA	1	1	1	1	0	0
chr1	1490336	1490439	35408	35412	intron	SSU72	0	0	6_EnhG	0	1	1	0	0	0
chr1	1509275	1510884	35951	36134	exon	SSU72	1	1	1_TssA	1	1	1	0	1	0
chr1	1534582	1534606	36759	36764	exon	C1orf233	1	1	12_EnhBiv	1	0	1	1	0	0
chr1	1534810	1534947	36780	36802	exon	C1orf233	1	1	2_TssAFlnk	1	0	1	1	1	0
chr1	1534962	1535868	36802	36957	promoter-TSS	C1orf233	1	1	1_TssA	1	0	1	1	1	0
chr1	1535876	1536055	36957	36976	promoter-TSS	C1orf233	1	1	2_TssAFlnk	1	0	1	1	0	0
chr1	1549676	1550135	37295	37314	promoter-TSS	MIB2	1	0	1_TssA	1	1	1	0	0	0
chr1	1550151	1551903	37314	37518	promoter-TSS	MIB2	1	1	1_TssA	1	1	1	0	0	0
chr1	1551964	1552103	37518	37530	intron	MIB2	0	1	2_TssAFlnk	1	1	1	0	0	0
chr1	1562702	1562868	37931	37945	exon	MIB2	0	0	3_TxFlnk	1	1	1	0	0	0
chr1	1562899	1563063	37946	37959	intron	MIB2	0	0	3_TxFlnk	1	1	1	0	0	0
chr1	1564218	1564456	38024	38030	intron	MIB2	0	1	2_TssAFlnk	1	1	1	1	0	0
chr1	1564478	1564591	38032	38048	exon	MIB2	0	1	1_TssA	1	1	1	1	0	0
chr1	1564596	1564781	38049	38071	exon,intron	MIB2	0	1	1_TssA	1	1	1	1	0	0
chr1	1564786	1564865	38071	38084	exon	MIB2	0	1	1_TssA	1	1	1	1	0	0
chr1	1564870	1564937	38084	38091	exon	MIB2	0	1	1_TssA	1	1	1	1	0	0
chr1	1566382	1566654	38207	38242	TTS	MIB2	1	1	12_EnhBiv	1	1	1	1	0	0
chr1	1567245	1568171	38283	38360	promoter-TSS	MMP23A	1	1	12_EnhBiv	1	1	1	1	0	0
chr1	1589783	1589932	39166	39174	intron	CDK11B	0	0	1_TssA	1	1	1	0	0	0
chr1	1589933	1591051	39174	39274	intron	CDK11B	0	1	1_TssA	1	1	1	0	1	0
chr1	1617836	1617994	40200	40207	intron	SLC35E2B	0	0	5_TxWk	0	1	1	0	0	0
chr1	1623033	1625247	40355	40551	exon	SLC35E2B	1	1	1_TssA	1	1	1	0	0	0
chr1	1655105	1656324	41655	41753	promoter-TSS	CDK11A	1	1	1_TssA	1	1	0	0	1	1
chr1	1676388	1678513	42387	42579	promoter-TSS	SLC35E2	1	1	1_TssA	1	1	0	0	0	1
chr1	1690235	1690502	43012	43029	promoter-TSS	NADK	0	0	6_EnhG	0	1	1	0	0	0
chr1	1709109	1710566	43459	43626	promoter-TSS	NADK	1	1	1_TssA	1	1	1	0	1	1
chr1	1710581	1710749	43626	43633	promoter-TSS	NADK	1	1	2_TssAFlnk	1	1	1	0	1	1
chr1	1713614	1714007	43687	43720	Intergenic	NADK	0	1	2_TssAFlnk	1	1	1	0	0	0
chr1	1714042	1714623	43720	43745	Intergenic	NADK	0	1	2_TssAFlnk	1	1	1	0	0	0
chr1	1790207	1790359	45116	45121	intron	GNB1	0	0	7_Enh	0	1	1	0	1	0
chr1	1790621	1790761	45123	45131	intron	GNB1	0	0	7_Enh	1	1	1	0	0	0
chr1	1821186	1823367	45657	45937	intron	GNB1	1	1	1_TssA	1	1	1	0	0	1
chr1	1823379	1823484	45937	45944	promoter-TSS	GNB1	1	0	2_TssAFlnk	1	1	1	0	0	0
chr1	1823812	1823920	45952	45958	Intergenic	GNB1	0	0	2_TssAFlnk	1	1	1	0	0	0
chr1	1824341	1824391	45966	45971	Intergenic	GNB1	0	0	7_Enh	1	1	1	0	0	0
chr1	1826153	1826326	46002	46008	Intergenic	GNB1	0	0	7_Enh	1	1	1	0	0	0
chr1	1828847	1828951	46066	46070	Intergenic	GNB1	0	0	5_TxWk	0	0	1	0	0	0
chr1	1837770	1838023	46278	46288	Intergenic	CALML6	0	0	7_Enh	0	0	1	0	1	1
chr1	1840008	1840905	46334	46449	Intergenic	CALML6	0	1	1_TssA	1	1	1	0	1	1
chr1	1840950	1841130	46449	46465	Intergenic	CALML6	0	0	1_TssA	1	1	1	0	0	0
chr1	1846001	1846099	46601	46605	promoter-TSS	CALML6	1	0	7_Enh	0	1	1	1	0	0
chr1	1850275	1851225	46726	46822	promoter-TSS	TMEM52	1	1	2_TssAFlnk	1	1	1	0	1	0
chr1	1851231	1851284	46822	46831	promoter-TSS	TMEM52	1	1	2_TssAFlnk	1	1	1	0	0	0
chr1	1851317	1851373	46832	46836	promoter-TSS	TMEM52	1	1	2_TssAFlnk	1	1	1	0	0	0
chr1	1855165	1855210	46925	46929	Intergenic	TMEM52	0	0	15_Quies	0	0	0	0	0	0
chr1	1856020	1856099	46965	46970	Intergenic	TMEM52	0	0	15_Quies	0	0	0	0	0	0
chr1	1874340	1874611	47611	47624	Intergenic	TMEM52	0	0	7_Enh	1	0	1	1	0	0
chr1	1874722	1874848	47627	47640	Intergenic	TMEM52	0	1	7_Enh	1	0	1	1	0	0
chr1	1875439	1875697	47664	47679	Intergenic	TMEM52	0	1	7_Enh	0	0	1	1	1	1
chr1	1879116	1879184	47789	47793	Intergenic	TMEM52	0	0	5_TxWk	0	0	0	1	0	0
chr1	1891341	1891816	48118	48138	intron	KIAA1751	0	0	7_Enh	0	0	1	1	1	1
chr1	1900937	1901123	48384	48390	intron	KIAA1751	0	0	15_Quies	0	1	0	0	0	0
chr1	1901824	1901961	48412	48418	intron	KIAA1751	0	0	7_Enh	0	0	1	0	0	0
chr1	1901973	1902129	48418	48426	intron	KIAA1751	0	0	7_Enh	0	0	1	0	0	0
chr1	1920111	1920348	49234	49245	intron	KIAA1751	0	0	15_Quies	0	0	1	1	0	0
chr1	1950356	1950546	50042	50060	intron,promoter-TSS	GABRD	1	1	14_ReprPCWk	0	0	1	1	0	0
chr1	1950555	1951364	50060	50178	intron	GABRD	1	1	14_ReprPCWk	1	0	1	1	0	0
chr1	1976108	1976138	50938	50943	Intergenic	PRKCZ	0	1	7_Enh	1	1	1	1	0	0
chr1	1976143	1976639	50943	51000	Intergenic	PRKCZ	0	1	7_Enh	1	1	1	1	1	1
chr1	1976642	1976800	51000	51007	Intergenic	PRKCZ	0	0	7_Enh	1	0	1	1	1	1
chr1	1980970	1981295	51118	51132	promoter-TSS	PRKCZ	1	1	2_TssAFlnk	1	1	1	1	1	0
chr1	1981306	1982577	51132	51303	intron,promoter-TSS	PRKCZ	1	1	1_TssA	1	1	1	1	0	0
chr1	1982581	1982893	51303	51331	intron	PRKCZ	1	1	1_TssA	1	1	1	1	0	0
chr1	1982916	1983034	51331	51340	intron	PRKCZ	0	1	2_TssAFlnk	1	1	1	1	0	0
chr1	1983052	1983107	51340	51345	intron	PRKCZ	0	1	2_TssAFlnk	1	1	1	1	0	0
chr1	2064408	2065016	54150	54196	intron	PRKCZ	0	1	1_TssA	1	1	1	0	0	0
chr1	2065031	2065124	54196	54211	intron	PRKCZ	0	0	1_TssA	1	1	1	0	0	0
chr1	2084511	2084729	54745	54755	intron	PRKCZ	0	0	7_Enh	0	0	1	0	0	0
chr1	2105755	2105940	55430	55438	intron	PRKCZ	0	0	2_TssAFlnk	1	1	1	0	1	1
chr1	2105975	2106042	55438	55446	intron	PRKCZ	0	0	2_TssAFlnk	1	1	1	0	1	1
chr1	2106213	2106277	55449	55453	exon	PRKCZ	0	0	7_Enh	1	1	1	0	0	1
chr1	2119141	2119241	55930	55937	intron	C1orf86	0	0	7_Enh	0	1	1	0	0	0
chr1	2120881	2121420	56009	56046	exon	C1orf86	0	1	1_TssA	1	1	1	0	0	0
chr1	2121432	2121666	56046	56063	intron	C1orf86	0	1	1_TssA	1	1	1	0	0	0
chr1	2125558	2125638	56211	56216	intron	C1orf86	0	0	2_TssAFlnk	1	1	1	0	0	0
chr1	2125889	2126917	56225	56316	promoter-TSS	C1orf86	0	1	1_TssA	1	1	1	0	1	1
chr1	2130172	2130335	56382	56388	exon	C1orf86	0	0	7_Enh	1	1	1	0	0	0
chr1	2130635	2130990	56394	56408	exon	C1orf86	0	0	7_Enh	1	1	1	0	0	0
chr1	2136217	2137068	56558	56646	intron	C1orf86	0	1	7_Enh	1	1	1	0	0	1
chr1	2137081	2137148	56646	56659	intron	C1orf86	0	1	2_TssAFlnk	1	1	1	0	0	1
chr1	2138904	2139136	56729	56744	exon,intron	C1orf86	0	0	7_Enh	0	1	1	0	0	0
chr1	2139175	2139297	56744	56750	exon,promoter-TSS	C1orf86	0	0	7_Enh	0	1	1	0	0	0
chr1	2139318	2139349	56751	56755	promoter-TSS	C1orf86	0	0	7_Enh	0	1	1	0	0	0
chr1	2139396	2139480	56755	56767	promoter-TSS	C1orf86	0	0	7_Enh	0	1	1	0	0	0
chr1	2139737	2139950	56771	56779	promoter-TSS	C1orf86	0	0	7_Enh	0	1	1	0	0	0
chr1	2141580	2141848	56818	56832	intron	C1orf86	0	0	7_Enh	1	1	1	0	0	0
chr1	2143969	2144482	56902	56936	promoter-TSS	C1orf86	1	1	2_TssAFlnk	1	1	1	0	1	1
chr1	2144496	2144800	56936	56945	promoter-TSS	C1orf86	1	1	2_TssAFlnk	1	1	1	0	0	1
chr1	2144830	2144874	56945	56950	promoter-TSS	C1orf86	1	0	2_TssAFlnk	1	1	1	0	0	1
chr1	2145356	2145585	56971	56979	Intergenic	SKI	0	0	2_TssAFlnk	1	1	1	0	0	0
chr1	2145637	2145778	56979	56988	Intergenic	SKI	0	0	2_TssAFlnk	1	1	1	0	0	0
chr1	2158264	2158415	57276	57289	Intergenic	SKI	0	1	2_TssAFlnk	1	1	1	0	0	0
chr1	2158461	2158772	57291	57336	Intergenic	SKI	0	1	1_TssA	1	1	1	0	0	0
chr1	2158778	2160925	57336	57690	exon,promoter-TSS	SKI	1	1	5_TxWk	1	1	1	0	1	1
chr1	2160928	2161139	57690	57709	exon	SKI	1	1	1_TssA	1	1	1	0	0	0
chr1	2161160	2161553	57709	57726	intron	SKI	0	1	1_TssA	1	1	1	0	0	0
chr1	2161605	2161857	57726	57735	intron	SKI	0	0	1_TssA	1	1	1	0	0	0
chr1	2161859	2162095	57735	57747	intron	SKI	0	0	1_TssA	1	1	1	0	0	0
chr1	2162293	2162474	57749	57759	intron	SKI	0	0	1_TssA	1	1	1	0	0	0
chr1	2162506	2162894	57759	57776	intron	SKI	0	0	2_TssAFlnk	1	1	1	0	0	0
chr1	2163077	2163118	57783	57787	intron	SKI	0	0	2_TssAFlnk	1	1	1	0	0	0
chr1	2163219	2163473	57789	57798	intron	SKI	0	0	2_TssAFlnk	1	1	1	0	0	0
chr1	2163548	2163649	57800	57805	intron	SKI	0	0	2_TssAFlnk	1	1	1	0	0	0
chr1	2165868	2166156	57874	57888	intron	SKI	0	0	7_Enh	1	1	1	0	0	0
chr1	2170380	2170460	58006	58011	intron	SKI	0	0	6_EnhG	0	0	1	0	0	0
chr1	2182126	2182230	58343	58349	intron	SKI	0	0	7_Enh	0	1	1	0	0	0
chr1	2182283	2182352	58350	58358	intron	SKI	0	0	7_Enh	0	1	1	0	0	0
chr1	2183232	2183318	58388	58392	intron	SKI	0	0	7_Enh	0	1	1	0	0	0
chr1	2183330	2183504	58392	58402	intron	SKI	0	0	7_Enh	0	1	1	0	0	0
chr1	2189778	2189834	58553	58558	intron	SKI	0	0	7_Enh	0	1	1	0	0	0
chr1	2230945	2231016	59883	59888	intron	SKI	0	0	7_Enh	0	1	1	0	0	0
chr1	2234907	2235062	60031	60038	intron	SKI	0	0	6_EnhG	0	1	1	0	0	0
chr1	2245847	2245881	60522	60526	Intergenic	LOC100129534	0	1	1_TssA	1	1	1	1	0	0
chr1	2245895	2246842	60526	60636	Intergenic	LOC100129534	0	1	1_TssA	1	1	1	1	1	1
chr1	2252420	2252468	60847	60851	TTS	MORN1	0	0	7_Enh	0	1	1	1	0	0
chr1	2252775	2252838	60864	60870	exon	MORN1	0	0	12_EnhBiv	0	1	1	1	0	0
chr1	2253459	2253578	60891	60898	intron	MORN1	0	0	13_ReprPC	1	1	1	1	0	0
chr1	2253724	2253851	60898	60910	intron	MORN1	0	1	12_EnhBiv	1	1	1	1	0	0
chr1	2253865	2254041	60910	60925	intron	MORN1	0	1	12_EnhBiv	1	1	1	1	0	0
chr1	2254099	2254246	60928	60936	intron	MORN1	0	1	7_Enh	1	1	1	1	0	0
chr1	2262288	2262565	61218	61233	intron	MORN1	0	0	7_Enh	0	1	1	1	0	0
chr1	2266262	2266414	61394	61405	intron	MORN1	0	1	7_Enh	1	1	1	0	0	0
chr1	2266419	2266631	61405	61415	intron	MORN1	0	1	1_TssA	1	1	1	0	0	0
chr1	2267662	2267779	61465	61473	intron	MORN1	0	0	7_Enh	0	0	1	0	0	0
chr1	2275655	2275942	61763	61776	intron	MORN1	0	0	15_Quies	0	0	1	1	0	0
chr1	2284330	2284415	62059	62066	promoter-TSS	LOC100129534	1	0	7_Enh	0	0	1	0	0	0
chr1	2313195	2313477	62752	62762	intron	MORN1	0	0	7_Enh	0	0	1	0	1	1
chr1	2322436	2323906	63024	63190	promoter-TSS	RER1	1	1	1_TssA	1	1	1	0	0	1
chr1	2343528	2344791	63775	63916	promoter-TSS	PEX10	1	1	1_TssA	1	1	1	0	0	1
chr1	2344796	2344965	63916	63925	Intergenic,promoter-TSS	PEX10	1	0	1_TssA	1	1	1	0	0	0
chr1	2345690	2346298	63949	63974	Intergenic	PEX10	0	1	2_TssAFlnk	0	1	1	0	1	1
chr1	2347181	2347567	63996	64014	Intergenic	PEX10	0	0	7_Enh	1	1	1	1	1	0
chr1	2347610	2347694	64014	64020	Intergenic	PEX10	0	0	2_TssAFlnk	1	1	1	1	0	0
chr1	2347829	2348145	64020	64033	Intergenic	PEX10	0	0	2_TssAFlnk	1	1	1	1	0	0
chr1	2359946	2360127	64321	64339	Intergenic	PEX10	0	1	1_TssA	1	1	1	1	0	0
chr1	2360150	2360589	64339	64354	Intergenic	PEX10	0	1	1_TssA	1	1	1	1	0	0
chr1	2362574	2362657	64397	64403	Intergenic	PEX10	0	0	6_EnhG	0	1	1	1	0	0
chr1	2362660	2362709	64403	64407	Intergenic	PEX10	0	0	6_EnhG	0	1	1	1	0	0
chr1	2362872	2363080	64410	64418	Intergenic	PEX10	0	0	6_EnhG	0	1	1	1	0	0
chr1	2387203	2387265	65207	65211	Intergenic	PLCH2	0	0	5_TxWk	0	0	1	1	0	0
chr1	2387275	2387347	65212	65219	Intergenic	PLCH2	0	0	5_TxWk	0	0	1	1	0	0
chr1	2412243	2412333	66012	66017	intron	PLCH2	0	0	7_Enh	0	1	1	0	0	0
chr1	2412399	2412491	66017	66024	intron	PLCH2	0	0	7_Enh	0	0	1	0	0	0
chr1	2412498	2412744	66024	66030	intron	PLCH2	0	0	7_Enh	0	1	1	0	0	0
chr1	2413536	2413638	66046	66050	intron	PLCH2	0	0	7_Enh	0	0	1	0	0	0
chr1	2457085	2458235	67578	67699	intron	PANK4	1	1	1_TssA	1	1	1	0	0	0
chr1	2458238	2458419	67699	67708	promoter-TSS	PANK4	1	1	2_TssAFlnk	1	1	1	0	0	0
chr1	2460465	2460500	67762	67766	exon	HES5	0	0	2_TssAFlnk	1	1	1	1	1	0
chr1	2460537	2460622	67768	67774	exon	HES5	0	0	2_TssAFlnk	1	1	1	1	1	0
chr1	2460717	2460837	67774	67786	exon	HES5	1	1	1_TssA	1	1	1	1	0	0
chr1	2460850	2462109	67786	67944	intron	HES5	1	1	1_TssA	1	1	1	1	0	0
chr1	2462152	2462581	67944	67962	promoter-TSS	HES5	1	0	7_Enh	1	1	1	1	0	0
chr1	2464994	2465081	68019	68024	Intergenic	HES5	0	0	7_Enh	0	0	1	1	0	0
chr1	2466093	2466168	68044	68048	Intergenic	HES5	0	0	7_Enh	0	1	1	1	0	0
chr1	2466452	2466569	68052	68056	Intergenic	HES5	0	0	7_Enh	0	1	1	1	0	0
chr1	2468750	2468902	68123	68130	Intergenic	HES5	0	0	7_Enh	0	0	1	1	0	0
chr1	2468963	2469194	68130	68136	Intergenic	HES5	0	0	7_Enh	0	0	1	1	0	0
chr1	2472149	2472586	68192	68239	Intergenic	HES5	0	1	14_ReprPCWk	0	0	1	1	0	0
chr1	2477457	2478628	68374	68464	Intergenic	LOC115110	0	1	2_TssAFlnk	1	1	1	0	0	1
chr1	2479305	2479352	68485	68489	Intergenic	LOC115110	0	0	2_TssAFlnk	1	1	1	0	0	0
chr1	2479553	2480432	68492	68529	Intergenic	LOC115110	0	0	2_TssAFlnk	1	1	1	0	1	1
chr1	2483965	2484012	68650	68654	exon	LOC115110	1	0	5_TxWk	0	0	0	0	0	0
chr1	2487105	2487417	68753	68770	promoter-TSS	TNFRSF14	1	0	2_TssAFlnk	1	1	1	0	0	0
chr1	2487421	2488314	68770	68805	promoter-TSS	TNFRSF14	1	0	1_TssA	1	1	1	0	1	0
chr1	2488398	2488721	68805	68817	promoter-TSS	LOC100133445	1	0	2_TssAFlnk	1	1	1	0	1	0
chr1	2516780	2518892	69516	69693	promoter-TSS	FAM213B	1	1	1_TssA	1	1	1	0	1	0
chr1	2518949	2519108	69693	69701	intron	FAM213B	0	0	2_TssAFlnk	1	1	1	0	0	0
chr1	2524233	2524466	69857	69867	exon	MMEL1	0	0	7_Enh	1	0	1	0	0	0
chr1	2525523	2525679	69901	69910	intron	MMEL1	0	0	2_TssAFlnk	1	0	1	0	0	0
chr1	2525835	2525873	69910	69915	exon	MMEL1	0	0	2_TssAFlnk	1	0	1	0	0	0
chr1	2542576	2542851	70375	70393	intron	MMEL1	0	0	7_Enh	1	0	1	1	0	0
chr1	2560024	2561019	70632	70720	intron	MMEL1	0	1	13_ReprPC	0	0	1	1	0	0
chr1	2568246	2568501	70879	70885	Intergenic	MMEL1	0	0	9_Het	0	0	0	1	0	0
chr1	2573861	2575092	71005	71106	intron	TTC34	0	1	2_TssAFlnk	1	1	1	0	1	0
chr1	2575848	2575910	71126	71130	exon	TTC34	0	0	15_Quies	0	0	0	0	0	0
chr1	2584935	2585097	71259	71264	intron	TTC34	0	0	8_ZNF/Rpts	0	0	0	1	0	0
chr1	2620460	2620614	72118	72123	intron	TTC34	0	0	9_Het	0	0	0	0	0	0
chr1	2628488	2628771	72305	72311	intron	TTC34	0	0	5_TxWk	0	0	0	0	0	0
chr1	2688840	2689000	72475	72479	intron	TTC34	0	0	14_ReprPCWk	0	0	0	0	1	0
chr1	2701600	2701685	72645	72649	intron	TTC34	0	0	9_Het	0	0	0	0	0	0
chr1	2718145	2718378	73096	73106	Intergenic	TTC34	0	0	14_ReprPCWk	0	0	0	1	1	0
chr1	2720767	2720863	73173	73177	Intergenic	TTC34	0	0	14_ReprPCWk	0	0	0	1	0	0
chr1	2721826	2722008	73200	73209	Intergenic	TTC34	0	0	14_ReprPCWk	0	0	0	1	0	0
chr1	2724644	2724789	73303	73310	Intergenic	TTC34	0	0	14_ReprPCWk	0	0	0	1	0	0
chr1	2724822	2724879	73310	73316	Intergenic	TTC34	0	0	14_ReprPCWk	0	0	0	1	0	0
chr1	2738544	2738844	73668	73688	Intergenic	TTC34	0	0	14_ReprPCWk	0	0	1	1	1	1
chr1	2782910	2783151	74779	74795	Intergenic	TTC34	0	0	15_Quies	0	0	0	1	0	0
chr1	2822673	2822761	75930	75938	Intergenic	ACTRT2	0	0	15_Quies	0	0	1	1	0	0
chr1	2822779	2822902	75938	75946	Intergenic	ACTRT2	0	0	15_Quies	0	0	0	1	0	0
chr1	2978819	2979161	79289	79308	exon	FLJ42875	0	0	13_ReprPC	0	0	1	1	0	0
chr1	2979248	2979646	79308	79334	exon	FLJ42875	0	1	13_ReprPC	0	0	1	1	0	0
chr1	2979659	2979874	79334	79357	TTS	FLJ42875	0	1	14_ReprPCWk	1	0	1	1	0	0
chr1	2980199	2980500	79378	79422	TTS	FLJ42875	0	1	14_ReprPCWk	1	0	1	1	0	0
chr1	2980507	2980672	79422	79438	TTS	FLJ42875	0	1	14_ReprPCWk	1	0	1	1	0	0
chr1	2984142	2984236	79536	79546	exon,promoter-TSS	FLJ42875	1	1	13_ReprPC	1	0	1	1	0	0
chr1	2984328	2984476	79551	79569	promoter-TSS	FLJ42875	1	1	13_ReprPC	1	0	1	1	0	0
chr1	2984497	2984831	79569	79604	promoter-TSS	FLJ42875	1	1	13_ReprPC	1	1	1	1	0	0
chr1	2984840	2987346	79604	79930	intron	PRDM16	1	1	10_TssBiv	1	1	1	1	0	0
chr1	2989949	2990264	80058	80093	intron	PRDM16	0	1	13_ReprPC	1	0	1	1	0	0
chr1	3017777	3017844	80974	80978	intron	PRDM16	0	0	14_ReprPCWk	0	0	0	1	0	0
chr1	3085310	3085447	83041	83046	intron	PRDM16	0	0	15_Quies	0	0	0	0	0	0
chr1	3087138	3087972	83098	83136	intron	PRDM16	0	0	7_Enh	1	1	1	1	0	0
chr1	3164050	3164113	85594	85600	intron	PRDM16	0	1	15_Quies	0	0	1	1	0	0
chr1	3164232	3164512	85610	85640	intron	PRDM16	0	1	15_Quies	0	0	1	1	0	0
chr1	3229755	3230040	87458	87480	intron	PRDM16	0	0	7_Enh	0	1	1	0	0	0
chr1	3230179	3230217	87480	87486	intron	PRDM16	0	0	7_Enh	0	1	1	0	0	1
chr1	3230250	3230304	87486	87492	intron	PRDM16	0	0	7_Enh	0	1	1	0	0	1
chr1	3230318	3230425	87492	87497	intron	PRDM16	0	0	7_Enh	0	1	1	0	0	1
chr1	3239809	3240050	87711	87726	intron	PRDM16	0	1	14_ReprPCWk	0	0	1	1	0	0
chr1	3240055	3240235	87726	87737	intron	PRDM16	0	1	14_ReprPCWk	0	0	1	1	0	0
chr1	3276281	3276346	88620	88624	intron	PRDM16	0	0	7_Enh	0	0	1	1	0	0
chr1	3276354	3276414	88624	88628	intron	PRDM16	0	0	7_Enh	0	0	1	0	0	0
chr1	3276459	3276536	88628	88635	intron	PRDM16	0	0	7_Enh	0	0	1	0	0	0
chr1	3289977	3290025	89006	89011	intron	PRDM16	0	0	15_Quies	0	0	0	1	0	0
chr1	3297142	3297391	89176	89184	intron	PRDM16	0	0	15_Quies	0	0	1	1	0	0
chr1	3310159	3310673	89549	89602	intron	PRDM16	0	1	13_ReprPC	1	1	1	1	0	0
chr1	3310709	3310888	89602	89617	intron	PRDM16	0	1	13_ReprPC	1	1	1	1	0	0
chr1	3321982	3322107	89941	89953	exon	PRDM16	0	1	14_ReprPCWk	0	0	1	1	0	0
chr1	3336019	3336122	90428	90433	intron	PRDM16	0	0	9_Het	0	0	1	1	0	0
chr1	3341329	3341575	90568	90583	intron	PRDM16	0	0	14_ReprPCWk	0	0	1	1	1	1
chr1	3369769	3370010	91366	91375	Intergenic	ARHGEF16	0	0	14_ReprPCWk	0	0	1	1	1	1
chr1	3370780	3371744	91396	91503	exon	ARHGEF16	1	1	1_TssA	1	1	1	1	1	1
chr1	3371792	3371917	91503	91508	intron	ARHGEF16	1	0	11_BivFlnk	1	1	1	1	0	0
chr1	3376644	3376896	91620	91631	intron	ARHGEF16	0	0	7_Enh	0	1	1	0	0	0
chr1	3389537	3389610	92054	92058	intron	ARHGEF16	0	0	7_Enh	0	1	1	0	0	0
chr1	3389810	3390067	92067	92078	intron	ARHGEF16	0	0	7_Enh	0	1	1	0	0	0
chr1	3390096	3390264	92078	92086	intron	ARHGEF16	0	0	7_Enh	0	1	1	0	0	0
chr1	3398613	3398887	92351	92360	Intergenic,TTS	ARHGEF16	0	0	7_Enh	0	1	1	0	0	0
chr1	3398910	3399029	92360	92366	Intergenic	ARHGEF16	0	0	7_Enh	0	1	1	0	0	0
chr1	3399073	3399261	92367	92373	Intergenic	ARHGEF16	0	0	7_Enh	0	1	1	0	1	1
chr1	3407779	3408050	92587	92604	intron	MEGF6	0	0	7_Enh	0	0	1	0	1	1
chr1	3420786	3421038	93013	93029	intron	MEGF6	0	0	7_Enh	0	1	1	0	0	0
chr1	3446011	3446283	93760	93770	intron	MEGF6	0	0	7_Enh	1	1	1	0	0	0
chr1	3446657	3446738	93781	93786	intron	MEGF6	0	0	2_TssAFlnk	1	1	1	0	0	0
chr1	3446812	3446916	93786	93792	intron	MEGF6	0	0	2_TssAFlnk	1	1	1	0	0	0
chr1	3446935	3447079	93792	93798	intron	MEGF6	0	0	1_TssA	1	1	1	0	0	1
chr1	3447093	3447399	93798	93808	intron	MEGF6	0	0	2_TssAFlnk	1	1	1	0	0	1
chr1	3447431	3448490	93808	93914	intron	MEGF6	0	1	1_TssA	1	1	1	0	0	0
chr1	3449643	3450015	93939	93950	intron	MEGF6	0	0	7_Enh	0	1	1	0	0	1
chr1	3451715	3451840	93995	94004	intron	MEGF6	0	0	5_TxWk	0	0	1	0	0	0
chr1	3456727	3456805	94140	94145	intron	MEGF6	0	0	7_Enh	0	1	1	0	0	0
chr1	3456825	3456863	94145	94150	intron	MEGF6	0	0	7_Enh	0	1	1	0	0	0
chr1	3463918	3464212	94389	94401	intron	MEGF6	0	0	7_Enh	0	0	1	1	0	0
chr1	3464312	3464334	94401	94405	intron	MEGF6	0	0	7_Enh	0	0	1	1	0	0
chr1	3470050	3470186	94577	94582	intron	MEGF6	0	0	7_Enh	0	1	1	1	0	0
chr1	3470263	3470494	94582	94593	intron	MEGF6	0	0	7_Enh	0	1	1	1	0	0
chr1	3471535	3472037	94620	94635	intron	MEGF6	0	0	7_Enh	0	1	1	1	0	0
chr1	3514804	3515014	95784	95803	intron	MEGF6	0	0	7_Enh	0	0	1	1	0	0
chr1	3515053	3515120	95803	95807	intron	MEGF6	0	0	7_Enh	0	0	1	1	0	0
chr1	3515177	3515384	95807	95818	intron	MEGF6	0	0	7_Enh	0	0	1	1	0	0
chr1	3527501	3528552	96163	96263	promoter-TSS	MEGF6	1	1	7_Enh	1	0	1	1	0	0
chr1	3528566	3528640	96263	96270	promoter-TSS	MEGF6	1	1	5_TxWk	1	0	1	1	0	0
chr1	3535549	3535925	96426	96437	Intergenic	TPRG1L	0	0	5_TxWk	0	0	1	0	1	1
chr1	3537826	3538024	96470	96480	Intergenic	TPRG1L	0	0	5_TxWk	0	0	1	0	1	1
chr1	3540675	3542350	96526	96706	promoter-TSS	TPRG1L	1	1	1_TssA	1	1	1	0	0	0
chr1	3566031	3566121	97486	97490	intron	WRAP73	1	0	2_TssAFlnk	1	0	1	0	0	0
chr1	3566138	3566268	97490	97497	intron	WRAP73	1	0	1_TssA	1	1	1	0	0	0
chr1	3566304	3566819	97497	97547	exon	WRAP73	1	1	1_TssA	1	1	1	1	1	0
chr1	3567930	3568005	97629	97636	Intergenic	TP73	0	1	12_EnhBiv	1	0	1	1	0	0
chr1	3568073	3568485	97641	97679	promoter-TSS	TP73	1	1	12_EnhBiv	1	0	1	1	0	0
chr1	3568495	3569559	97679	97809	promoter-TSS	TP73	1	1	11_BivFlnk	1	0	1	1	0	0
chr1	3585376	3585712	98160	98179	intron	TP73	0	0	7_Enh	0	0	1	1	0	0
chr1	3597779	3597858	98485	98489	intron	TP73	0	0	7_Enh	0	0	1	0	0	0
chr1	3601746	3601972	98594	98605	intron	TP73	0	0	7_Enh	0	0	1	1	0	0
chr1	3605025	3605088	98684	98691	intron	TP73	0	0	7_Enh	0	0	1	1	0	0
chr1	3606858	3607298	98748	98772	promoter-TSS	TP73	0	1	7_Enh	0	0	1	1	0	0
chr1	3607317	3607426	98772	98785	exon,promoter-TSS	TP73	0	1	7_Enh	0	0	1	0	0	0
chr1	3612283	3612450	98922	98932	intron	TP73	0	0	7_Enh	0	0	1	1	1	1
chr1	3614496	3614579	98996	99002	promoter-TSS	TP73	0	0	7_Enh	0	0	1	1	0	0
chr1	3614859	3614908	99006	99010	intron	TP73	0	0	7_Enh	0	1	1	1	0	0
chr1	3615182	3615418	99015	99027	intron	TP73	0	0	7_Enh	0	1	1	1	0	0
chr1	3615432	3615830	99028	99047	intron	TP73	0	0	7_Enh	0	1	1	1	0	0
chr1	3615897	3616103	99047	99052	intron	TP73	0	0	7_Enh	1	1	1	1	0	0
chr1	3616153	3616343	99053	99063	intron	TP73	0	0	7_Enh	1	1	1	1	0	0
chr1	3616368	3616507	99063	99070	intron	TP73	0	0	5_TxWk	0	1	1	1	0	0
chr1	3616628	3616682	99073	99077	intron	TP73	0	0	5_TxWk	0	1	1	1	0	0
chr1	3619144	3619277	99144	99153	intron	TP73	0	0	7_Enh	0	1	1	1	0	0
chr1	3619331	3619346	99153	99158	intron	TP73	0	0	7_Enh	0	1	1	1	0	0
chr1	3619419	3619468	99158	99162	intron	TP73	0	0	7_Enh	0	1	1	1	0	0
chr1	3619525	3619821	99162	99170	intron	TP73	0	0	7_Enh	0	1	1	1	0	1
chr1	3619929	3620112	99171	99182	intron	TP73	0	0	7_Enh	0	1	1	1	0	1
chr1	3620528	3620675	99190	99199	intron	TP73	0	0	7_Enh	0	1	1	1	0	0
chr1	3620693	3620837	99199	99208	intron	TP73	0	0	7_Enh	0	1	1	1	0	0
chr1	3623986	3624106	99326	99331	intron	TP73	0	0	2_TssAFlnk	1	0	1	1	0	0
chr1	3624160	3624259	99333	99344	exon	TP73	0	0	2_TssAFlnk	1	1	1	1	0	0
chr1	3624333	3624398	99347	99352	intron	TP73	0	0	2_TssAFlnk	1	1	1	1	0	0
chr1	3624729	3624883	99364	99369	intron	TP73	0	0	2_TssAFlnk	1	1	1	1	0	0
chr1	3625409	3625518	99379	99387	intron	TP73	0	0	2_TssAFlnk	1	0	1	1	0	0
chr1	3625564	3625620	99388	99392	intron	TP73	0	0	2_TssAFlnk	1	0	1	1	0	0
chr1	3625631	3625717	99392	99397	intron	TP73	0	0	2_TssAFlnk	1	0	1	1	0	0
chr1	3625728	3625929	99397	99405	intron	TP73	0	0	2_TssAFlnk	1	0	1	1	0	0
chr1	3625958	3626019	99405	99409	intron	TP73	0	0	2_TssAFlnk	1	0	1	1	0	0
chr1	3628397	3628436	99462	99467	intron	TP73	0	0	7_Enh	0	1	1	1	0	0
chr1	3628609	3628751	99471	99476	intron	TP73	0	0	7_Enh	0	0	1	1	0	0
chr1	3628925	3628945	99481	99485	intron	TP73	0	0	7_Enh	0	1	1	1	0	0
chr1	3629636	3629834	99491	99496	intron	TP73	0	0	7_Enh	0	1	1	1	0	0
chr1	3633635	3633713	99583	99588	intron	TP73	0	0	7_Enh	0	1	1	1	0	0
chr1	3633737	3633824	99588	99595	intron	TP73	0	0	7_Enh	0	1	1	1	0	0
chr1	3633861	3633952	99595	99601	intron	TP73	0	0	7_Enh	0	1	1	1	0	0
chr1	3633982	3634170	99601	99613	intron	TP73	0	0	7_Enh	0	1	1	1	0	0
chr1	3634650	3634690	99621	99625	intron	TP73	0	1	7_Enh	0	0	1	1	0	0
chr1	3634704	3634842	99625	99640	intron	TP73	0	1	7_Enh	0	0	1	1	0	0
chr1	3663310	3663510	100418	100439	promoter-TSS	TP73-AS1	1	1	1_TssA	1	1	1	0	0	0
chr1	3663527	3664167	100439	100504	promoter-TSS	TP73-AS1	1	1	1_TssA	1	1	1	0	0	0
chr1	3688532	3688613	101027	101036	promoter-TSS	SMIM1	1	1	2_TssAFlnk	1	1	1	1	0	0
chr1	3688626	3689532	101036	101125	promoter-TSS	SMIM1	1	1	1_TssA	1	1	1	1	0	0
chr1	3689558	3689744	101125	101138	exon	SMIM1	1	1	2_TssAFlnk	1	1	1	1	0	0
chr1	3692634	3692732	101223	101228	TTS	SMIM1	0	0	7_Enh	0	0	1	0	1	1
chr1	3693110	3693146	101235	101239	TTS	SMIM1	0	0	7_Enh	0	1	1	0	0	0
chr1	3693788	3693964	101254	101259	Intergenic	SMIM1	0	0	7_Enh	0	0	1	0	0	0
chr1	3712248	3713435	101777	101880	exon	LRRC47	1	1	1_TssA	1	1	1	0	0	1
chr1	3718069	3718329	101962	101972	Intergenic	LRRC47	0	0	15_Quies	0	0	1	0	1	1
chr1	3736357	3736484	102367	102373	intron	CEP104	0	0	5_TxWk	0	0	0	0	0	0
chr1	3772978	3774552	103078	103212	promoter-TSS	DFFB	1	1	1_TssA	1	1	1	0	1	0
chr1	3774575	3774692	103212	103218	promoter-TSS	CEP104	1	0	2_TssAFlnk	1	1	1	0	0	0
chr1	3774827	3774899	103221	103226	intron	DFFB	1	0	7_Enh	1	0	1	0	1	0
chr1	3816281	3818038	104205	104339	promoter-TSS	C1orf174	1	1	1_TssA	1	1	1	0	1	0
chr1	3827357	3827881	104591	104616	Intergenic	LOC728716	0	0	7_Enh	0	0	1	1	1	1
chr1	4014993	4015055	105315	105322	Intergenic	LOC728716	0	0	12_EnhBiv	0	0	1	1	0	0
chr1	4016706	4016787	105355	105360	Intergenic	LOC728716	0	0	15_Quies	0	0	1	0	0	0
chr1	4058343	4058417	106005	106010	Intergenic	LOC728716	0	0	14_ReprPCWk	0	0	0	1	0	0
chr1	4189440	4189558	108091	108096	Intergenic	LOC728716	0	0	15_Quies	0	0	0	0	0	0
chr1	4207781	4207879	108405	108411	Intergenic	LOC728716	0	0	14_ReprPCWk	0	0	1	0	0	0
chr1	4361104	4361230	110109	110113	Intergenic	LOC284661	0	0	14_ReprPCWk	0	0	0	1	0	0
chr1	4379486	4379541	110332	110336	Intergenic	LOC284661	0	0	15_Quies	0	0	1	1	0	0
chr1	4383051	4383100	110363	110367	Intergenic	LOC284661	0	0	7_Enh	0	0	1	0	0	0
chr1	4458239	4458540	111256	111264	Intergenic	LOC284661	0	0	15_Quies	0	0	0	0	0	0
chr1	4484516	4484650	111563	111568	exon	LOC284661	0	0	15_Quies	0	0	0	1	0	0
chr1	4712687	4712965	114700	114720	Intergenic	AJAP1	0	0	12_EnhBiv	0	0	1	1	1	1
chr1	4714203	4715025	114776	114897	promoter-TSS	AJAP1	1	1	13_ReprPC	1	0	1	1	0	0
chr1	4715027	4716705	114897	115092	intron	AJAP1	1	1	13_ReprPC	1	0	1	1	1	1
chr1	4761060	4761146	115908	115915	intron	AJAP1	0	0	15_Quies	0	0	0	0	0	0
chr1	4845201	4845406	117571	117576	Intergenic	AJAP1	0	0	7_Enh	0	0	1	0	0	0
chr1	4889233	4889393	117949	117954	Intergenic	AJAP1	0	0	15_Quies	0	0	0	0	0	0
chr1	4897914	4898138	118035	118042	Intergenic	AJAP1	0	0	5_TxWk	0	1	1	0	0	0
chr1	5023499	5023588	119213	119218	Intergenic	AJAP1	0	0	15_Quies	0	0	0	1	0	0
chr1	5327682	5327865	122039	122044	Intergenic	MIR4417	0	0	15_Quies	0	0	0	1	0	0
chr1	5355971	5356044	122396	122400	Intergenic	MIR4417	0	0	14_ReprPCWk	0	0	1	0	0	0
chr1	5356158	5356230	122401	122407	Intergenic	MIR4417	0	0	14_ReprPCWk	0	0	1	1	0	0
chr1	5484947	5485095	123881	123886	Intergenic	MIR4417	0	0	14_ReprPCWk	0	0	1	1	0	0
chr1	5485280	5485380	123890	123894	Intergenic	MIR4417	0	0	14_ReprPCWk	0	0	1	1	0	0
chr1	5550825	5550869	124811	124815	Intergenic	MIR4417	0	0	7_Enh	0	1	1	1	0	0
chr1	5550951	5551060	124818	124822	Intergenic	MIR4417	0	0	7_Enh	0	1	1	1	0	0
chr1	5553989	5554235	124866	124872	Intergenic	MIR4417	0	0	5_TxWk	0	1	1	1	0	0
chr1	5561737	5561792	124981	124985	Intergenic	MIR4417	0	0	5_TxWk	0	1	1	1	0	0
chr1	5562483	5562545	125002	125007	Intergenic	MIR4417	0	0	7_Enh	0	1	1	0	0	0
chr1	5562611	5562749	125007	125011	Intergenic	MIR4417	0	0	5_TxWk	0	1	1	0	0	0
chr1	5567391	5567452	125090	125094	Intergenic	MIR4417	0	0	7_Enh	0	0	1	1	0	0
chr1	5567625	5567648	125098	125102	Intergenic	MIR4417	0	0	7_Enh	0	0	1	1	0	0
chr1	5569978	5570257	125143	125152	Intergenic	MIR4417	0	0	14_ReprPCWk	0	0	1	1	1	1
chr1	5574798	5574937	125207	125215	Intergenic	MIR4417	0	0	14_ReprPCWk	0	0	0	0	1	1
chr1	5657407	5657678	125991	125997	Intergenic	MIR4417	0	0	15_Quies	0	1	1	0	0	0
chr1	5712662	5712884	126658	126668	Intergenic	MIR4417	0	0	7_Enh	0	1	1	1	0	0
chr1	5720367	5720614	126729	126735	Intergenic	MIR4417	0	0	7_Enh	0	0	1	0	0	0
chr1	5727761	5727881	126841	126848	Intergenic	MIR4417	0	0	9_Het	0	0	0	0	0	0
chr1	5727921	5728020	126848	126855	Intergenic	MIR4417	0	0	9_Het	0	0	0	0	0	0
chr1	5751058	5751147	127132	127137	Intergenic	MIR4417	0	0	14_ReprPCWk	0	0	0	1	0	0
chr1	5751161	5751216	127137	127141	Intergenic	MIR4417	0	0	14_ReprPCWk	0	0	0	1	0	0
chr1	5805102	5805181	127992	127997	Intergenic	MIR4689	0	0	14_ReprPCWk	0	0	1	1	0	0
chr1	5805942	5806188	128015	128024	Intergenic	MIR4689	0	0	14_ReprPCWk	0	0	1	1	1	1
chr1	5826836	5826991	128388	128396	Intergenic	MIR4689	0	0	14_ReprPCWk	0	0	1	1	0	0
chr1	5827188	5827353	128402	128408	Intergenic	MIR4689	0	0	14_ReprPCWk	0	0	1	1	0	0
chr1	5831197	5831496	128478	128494	Intergenic	MIR4689	0	0	14_ReprPCWk	0	0	1	1	0	0
chr1	5839814	5839882	128614	128618	Intergenic	MIR4689	0	0	9_Het	0	0	0	0	0	0
chr1	5910239	5910265	129795	129799	Intergenic	MIR4689	0	0	14_ReprPCWk	0	0	0	0	0	0
chr1	5961302	5961749	131142	131149	intron	NPHP4	0	0	5_TxWk	0	0	1	0	0	0
chr1	5999429	5999591	131810	131816	intron	NPHP4	0	0	7_Enh	0	0	1	0	0	1
chr1	6051425	6053466	132796	133000	promoter-TSS	KCNAB2	1	1	1_TssA	1	1	1	1	1	0
chr1	6053488	6053910	133000	133013	intron	KCNAB2	1	0	2_TssAFlnk	1	1	1	1	0	0
chr1	6062419	6062539	133211	133215	intron	KCNAB2	0	0	5_TxWk	0	0	0	1	0	0
chr1	6076550	6076640	133529	133533	intron	KCNAB2	0	0	7_Enh	0	0	1	1	0	0
chr1	6085510	6085608	133674	133678	promoter-TSS	KCNAB2	0	0	7_Enh	1	1	1	1	0	0
chr1	6085910	6085985	133682	133692	promoter-TSS	KCNAB2	0	0	1_TssA	1	1	1	1	0	0
chr1	6085995	6086036	133692	133698	promoter-TSS	KCNAB2	0	0	1_TssA	1	1	1	1	0	0
chr1	6086113	6086494	133698	133722	exon	KCNAB2	0	1	3_TxFlnk	1	1	1	1	1	0
chr1	6112604	6112856	134270	134276	intron	KCNAB2	0	0	15_Quies	0	0	1	0	0	0
chr1	6112857	6113284	134276	134287	intron	KCNAB2	0	0	15_Quies	0	0	1	0	1	1
chr1	6118731	6118951	134394	134404	intron	KCNAB2	0	0	7_Enh	0	0	1	0	0	0
chr1	6187866	6188090	136136	136157	intron	CHD5	0	1	7_Enh	0	0	1	1	0	0
chr1	6208749	6209079	136626	136660	exon	CHD5	0	1	7_Enh	1	0	1	1	0	0
chr1	6217910	6217997	136837	136844	intron	CHD5	0	0	7_Enh	0	0	1	0	0	0
chr1	6238871	6239027	137298	137303	intron	CHD5	0	0	12_EnhBiv	0	0	1	1	0	0
chr1	6239037	6240814	137303	137516	exon,intron	CHD5	1	1	12_EnhBiv	1	0	1	1	1	0
chr1	6240876	6241368	137516	137545	promoter-TSS	CHD5	1	1	12_EnhBiv	1	0	1	1	0	0
chr1	6241524	6241690	137548	137553	Intergenic	CHD5	0	0	7_Enh	0	0	1	1	0	0
chr1	6258846	6260017	137874	137951	intron	RPL22	1	1	1_TssA	1	1	1	0	0	0
chr1	6265240	6265624	138056	138077	promoter-TSS	RNF207	1	0	1_TssA	1	1	1	0	1	1
chr1	6265707	6265880	138079	138095	promoter-TSS	RNF207	1	1	1_TssA	1	1	1	1	0	0
chr1	6265894	6266455	138095	138147	promoter-TSS	RNF207	1	1	2_TssAFlnk	1	1	1	1	0	0
chr1	6266480	6266562	138147	138160	intron	RNF207	1	1	1_TssA	1	1	1	1	0	0
chr1	6266572	6266761	138160	138182	exon	RNF207	1	1	1_TssA	1	1	1	1	0	0
chr1	6266831	6266924	138184	138188	intron	RNF207	1	0	1_TssA	1	1	1	1	0	0
chr1	6280363	6280509	138595	138602	TTS	ICMT	0	0	5_TxWk	0	1	1	0	0	0
chr1	6295368	6296327	138905	139015	exon	ICMT	1	1	1_TssA	1	1	1	0	0	0
chr1	6296331	6296439	139015	139024	promoter-TSS	ICMT	1	0	1_TssA	1	1	1	0	0	0
chr1	6302036	6302928	139179	139282	Intergenic	HES3	0	1	12_EnhBiv	1	0	1	1	0	0
chr1	6304888	6305664	139335	139401	exon	HES3	1	1	13_ReprPC	1	0	1	1	1	1
chr1	6305737	6306353	139406	139462	TTS	HES3	0	1	12_EnhBiv	1	0	1	1	0	0
chr1	6306761	6307102	139480	139500	TTS	GPR153	0	0	7_Enh	0	0	1	1	1	1
chr1	6309204	6310150	139541	139673	exon	GPR153	0	1	7_Enh	1	0	1	1	0	0
chr1	6320038	6321554	139920	140102	intron	GPR153	1	1	1_TssA	1	1	1	1	1	1
chr1	6360439	6360581	141094	141100	intron	ACOT7	0	0	7_Enh	0	0	1	0	0	0
chr1	6410580	6410728	142327	142333	intron	ACOT7	0	0	7_Enh	0	1	1	0	0	0
chr1	6418180	6418383	142499	142505	intron	ACOT7	0	0	7_Enh	0	1	1	0	0	0
chr1	6419010	6419113	142514	142519	promoter-TSS	ACOT7	0	0	7_Enh	0	1	1	0	0	0
chr1	6419878	6419994	142531	142535	promoter-TSS	ACOT7	0	0	7_Enh	1	1	1	0	1	0
chr1	6423257	6423432	142593	142604	intron	ACOT7	0	0	5_TxWk	0	1	1	0	1	1
chr1	6425319	6425552	142641	142646	intron	ACOT7	0	0	5_TxWk	0	1	1	0	0	0
chr1	6427657	6427938	142688	142694	intron	ACOT7	0	0	7_Enh	0	1	1	0	0	0
chr1	6434210	6434287	142784	142788	intron	ACOT7	0	0	7_Enh	0	1	1	0	0	0
chr1	6445333	6445441	143020	143024	intron	ACOT7	0	0	7_Enh	0	1	1	0	0	0
chr1	6445804	6446025	143034	143043	promoter-TSS	ACOT7	0	0	7_Enh	0	1	1	0	0	0
chr1	6446147	6446295	143044	143051	promoter-TSS	ACOT7	0	0	7_Enh	0	1	1	0	0	0
chr1	6452759	6452900	143171	143181	intron	ACOT7	1	1	2_TssAFlnk	1	1	1	0	0	0
chr1	6452907	6454279	143181	143348	exon	ACOT7	1	1	1_TssA	1	1	1	0	1	0
chr1	6454326	6454449	143348	143353	promoter-TSS	ACOT7	1	0	1_TssA	1	1	1	0	1	0
chr1	6464843	6465039	143583	143599	Intergenic	HES2	0	0	15_Quies	0	0	1	1	1	1
chr1	6473081	6473206	143731	143735	Intergenic	HES2	0	0	15_Quies	0	1	1	1	0	0
chr1	6474507	6474720	143761	143771	TTS	HES2	0	0	5_TxWk	0	1	1	1	1	1
chr1	6474755	6474878	143771	143776	TTS	HES2	0	0	5_TxWk	0	1	1	1	0	1
chr1	6475133	6475150	143778	143782	TTS	HES2	0	0	5_TxWk	0	1	1	1	0	0
chr1	6475543	6475687	143789	143794	exon	HES2	0	0	5_TxWk	0	1	1	1	0	0
chr1	6478998	6479661	143868	143946	exon	HES2	1	1	2_TssAFlnk	1	1	1	1	0	0
chr1	6479671	6480342	143946	144020	exon,promoter-TSS	HES2	1	1	1_TssA	1	1	1	1	0	0
chr1	6480357	6480531	144020	144033	promoter-TSS	HES2	1	1	2_TssAFlnk	1	1	1	1	0	0
chr1	6480784	6480938	144049	144070	promoter-TSS	HES2	1	1	7_Enh	1	1	1	1	0	0
chr1	6483476	6484016	144110	144131	Intergenic	ESPN	1	0	7_Enh	1	1	1	1	1	1
chr1	6484131	6484569	144134	144165	promoter-TSS	ESPN	1	1	7_Enh	1	1	1	1	0	0
chr1	6484616	6485151	144166	144239	promoter-TSS	ESPN	1	1	11_BivFlnk	1	1	1	1	0	0
chr1	6485172	6485288	144239	144256	exon	ESPN	1	1	11_BivFlnk	1	1	1	1	0	0
chr1	6485294	6485435	144256	144263	intron	ESPN	1	1	11_BivFlnk	1	1	1	1	0	0
chr1	6487976	6488064	144308	144313	intron	ESPN	0	0	7_Enh	0	1	1	1	0	0
chr1	6500219	6500969	144542	144625	exon,intron	ESPN	0	1	7_Enh	1	0	1	1	1	0
chr1	6507208	6507868	144784	144846	intron	ESPN	0	1	11_BivFlnk	1	0	1	1	0	0
chr1	6507909	6508382	144846	144884	intron	ESPN	0	1	12_EnhBiv	1	0	1	1	1	0
chr1	6508397	6509027	144884	144947	intron	ESPN	0	1	12_EnhBiv	1	0	1	1	1	0
chr1	6509029	6509186	144947	144969	exon,intron	ESPN	0	1	11_BivFlnk	1	0	1	1	0	0
chr1	6514885	6515172	145174	145221	intron	ESPN	0	1	7_Enh	1	0	1	1	0	1
chr1	6515174	6515524	145221	145268	intron	ESPN	0	1	7_Enh	1	0	1	1	0	1
chr1	6515529	6515751	145268	145291	intron	ESPN	0	1	2_TssAFlnk	1	0	1	1	0	1
chr1	6532112	6532451	145893	145900	intron	PLEKHG5	0	0	6_EnhG	0	1	1	0	0	1
chr1	6535697	6535864	146002	146012	intron	PLEKHG5	0	0	7_Enh	0	0	1	0	1	1
chr1	6545238	6546091	146234	146311	promoter-TSS	PLEKHG5	0	1	1_TssA	1	1	1	1	0	0
chr1	6546517	6546840	146319	146332	promoter-TSS	PLEKHG5	0	0	7_Enh	1	1	1	1	1	1
chr1	6548883	6548964	146364	146368	intron	PLEKHG5	0	0	1_TssA	1	1	1	0	0	0
chr1	6549049	6549168	146368	146373	intron	PLEKHG5	0	0	1_TssA	1	1	1	0	0	0
chr1	6549310	6549453	146373	146378	intron	PLEKHG5	0	0	1_TssA	1	1	1	0	0	0
chr1	6550021	6550944	146389	146461	exon	PLEKHG5	0	1	1_TssA	1	1	1	1	1	1
chr1	6550971	6551134	146461	146477	exon,promoter-TSS	PLEKHG5	0	1	1_TssA	1	1	1	1	0	0
chr1	6556353	6556453	146565	146569	intron	PLEKHG5	0	0	7_Enh	1	1	1	0	0	0
chr1	6556702	6556964	146577	146585	intron	PLEKHG5	0	0	5_TxWk	1	1	1	1	0	0
chr1	6557055	6558011	146587	146682	promoter-TSS	PLEKHG5	0	1	1_TssA	1	1	1	1	0	0
chr1	6558022	6558122	146682	146691	promoter-TSS	PLEKHG5	0	0	7_Enh	1	1	1	0	0	0
chr1	6580110	6580185	147226	147230	promoter-TSS	PLEKHG5	1	0	7_Enh	0	1	1	0	0	0
chr1	6580308	6580542	147231	147238	promoter-TSS	PLEKHG5	1	0	5_TxWk	0	1	1	0	0	0
chr1	6613728	6614835	147853	147951	exon	NOL9	1	1	1_TssA	1	1	1	0	1	1
chr1	6639622	6639763	148482	148494	promoter-TSS	ZBTB48	1	1	2_TssAFlnk	1	1	1	0	0	0
chr1	6639788	6640685	148494	148562	TTS	TAS1R1	1	1	1_TssA	1	1	1	0	0	0
chr1	6640727	6640877	148562	148569	TTS	TAS1R1	1	0	2_TssAFlnk	1	1	1	0	0	0
chr1	6647426	6647651	148679	148685	exon	ZBTB48	0	0	6_EnhG	0	1	1	0	0	0
chr1	6647655	6647751	148685	148690	intron	ZBTB48	0	0	6_EnhG	0	1	1	0	0	0
chr1	6648247	6648513	148696	148708	exon	ZBTB48	0	0	6_EnhG	0	1	1	0	0	0
chr1	6658584	6658759	148915	148924	intron	KLHL21	0	0	6_EnhG	1	1	1	0	0	0
chr1	6658815	6658938	148925	148932	intron	KLHL21	0	0	6_EnhG	1	1	1	0	0	0
chr1	6659357	6659379	148947	148951	exon	KLHL21	0	1	3_TxFlnk	1	1	1	0	0	0
chr1	6659390	6659446	148951	148956	exon	KLHL21	0	1	3_TxFlnk	1	1	1	0	0	1
chr1	6659954	6660061	148967	148972	intron	KLHL21	0	0	1_TssA	1	1	1	0	0	0
chr1	6660325	6660458	148976	148980	intron	KLHL21	0	0	1_TssA	1	1	1	0	0	0
chr1	6660997	6663740	148984	149245	exon	KLHL21	1	1	1_TssA	1	1	1	0	1	0
chr1	6663764	6663887	149245	149253	promoter-TSS	KLHL21	1	1	1_TssA	1	1	1	0	0	0
chr1	6669990	6670068	149380	149385	Intergenic	PHF13	0	0	15_Quies	0	1	1	0	0	1
chr1	6670154	6670245	149385	149391	Intergenic	PHF13	0	0	15_Quies	0	1	1	0	0	1
chr1	6672656	6675685	149447	149793	intron	PHF13	1	1	1_TssA	1	1	1	0	0	0
chr1	6685072	6686080	150023	150116	intron	THAP3	1	1	1_TssA	1	1	1	0	1	0
chr1	6686093	6686139	150116	150120	intron	THAP3	0	0	1_TssA	1	1	1	0	0	0
chr1	6761080	6762131	151463	151565	intron	DNAJC11	1	1	1_TssA	1	1	1	0	1	1
chr1	6803326	6803475	152347	152353	Intergenic	DNAJC11	0	0	7_Enh	0	1	1	0	0	0
chr1	6803664	6804139	152356	152367	Intergenic	CAMTA1	0	0	2_TssAFlnk	0	1	1	0	0	0
chr1	6813054	6813157	152496	152502	Intergenic	CAMTA1	0	0	15_Quies	1	1	1	0	0	0
chr1	6830830	6831085	152802	152808	Intergenic	CAMTA1	0	0	7_Enh	0	1	1	0	0	0
chr1	6844084	6846420	153005	153267	promoter-TSS	CAMTA1	1	1	1_TssA	1	1	1	0	1	1
chr1	6978571	6978721	154739	154746	intron	CAMTA1	0	0	5_TxWk	0	1	1	0	0	0
chr1	6978798	6978921	154746	154750	intron	CAMTA1	0	0	7_Enh	0	1	1	0	0	0
chr1	6982887	6983052	154785	154791	intron	CAMTA1	0	0	5_TxWk	0	0	1	0	0	0
chr1	7022422	7023522	155448	155486	intron	CAMTA1	0	0	14_ReprPCWk	1	0	1	1	1	0
chr1	7106464	7106595	156795	156799	intron	CAMTA1	0	0	15_Quies	0	0	0	1	0	0
chr1	7130092	7130361	157260	157276	intron	CAMTA1	0	0	7_Enh	1	0	1	1	0	0
chr1	7130495	7130802	157277	157288	intron	CAMTA1	0	0	15_Quies	1	0	1	1	1	1
chr1	7177651	7177745	157970	157974	intron	CAMTA1	0	0	15_Quies	0	0	0	0	0	0
chr1	7181769	7181894	158021	158028	intron	CAMTA1	0	0	15_Quies	0	0	0	0	0	0
chr1	7278381	7278789	159180	159187	intron	CAMTA1	0	0	15_Quies	0	0	0	1	1	1
chr1	7322877	7323012	159937	159941	intron	CAMTA1	0	0	15_Quies	0	0	1	1	0	0
chr1	7323038	7323146	159941	159946	intron	CAMTA1	0	0	15_Quies	0	0	1	1	0	0
chr1	7326230	7326346	159977	159982	intron	CAMTA1	0	0	7_Enh	0	0	1	0	0	0
chr1	7359583	7359741	160293	160300	intron	CAMTA1	0	0	7_Enh	0	1	1	0	0	0
chr1	7394801	7394956	160640	160645	intron	CAMTA1	0	0	15_Quies	0	0	1	0	0	0
chr1	7434158	7434284	161222	161229	intron	CAMTA1	0	0	15_Quies	0	0	0	0	0	0
chr1	7439496	7439760	161302	161312	intron	CAMTA1	0	0	15_Quies	0	1	1	1	0	0
chr1	7439825	7439926	161312	161316	intron	CAMTA1	0	0	15_Quies	0	1	1	1	0	0
chr1	7439941	7440014	161316	161321	intron	CAMTA1	0	0	15_Quies	0	1	1	1	0	0
chr1	7515103	7515199	162462	162466	intron	CAMTA1	0	0	15_Quies	0	0	1	1	0	0
chr1	7515277	7515378	162466	162473	intron	CAMTA1	0	0	15_Quies	0	0	1	1	0	0
chr1	7515407	7515636	162474	162480	intron	CAMTA1	0	0	15_Quies	0	0	1	1	0	0
chr1	7515681	7515897	162480	162493	intron	CAMTA1	0	0	15_Quies	0	0	1	1	0	0
chr1	7531074	7531196	162781	162789	intron	CAMTA1	0	0	7_Enh	0	1	1	0	0	0
chr1	7551535	7551630	163158	163163	intron	CAMTA1	0	0	7_Enh	0	1	1	0	0	0
chr1	7551651	7551985	163163	163172	intron	CAMTA1	0	0	7_Enh	0	1	1	0	0	0
chr1	7609353	7609443	164161	164165	intron	CAMTA1	0	0	7_Enh	0	0	1	0	0	0
chr1	7630422	7630535	164506	164511	intron	CAMTA1	0	0	15_Quies	0	0	1	0	0	0
chr1	7707444	7707582	165804	165816	intron	CAMTA1	0	0	15_Quies	0	0	1	1	1	1
chr1	7727635	7728128	166294	166303	intron	CAMTA1	0	0	5_TxWk	0	0	1	0	1	1
chr1	7740144	7741165	166527	166642	intron	CAMTA1	0	1	1_TssA	1	1	1	1	0	0
chr1	7763868	7764016	167004	167018	intron	CAMTA1	0	0	15_Quies	1	0	1	1	0	0
chr1	7764046	7765382	167018	167236	intron	CAMTA1	0	1	1_TssA	1	1	1	1	0	0
chr1	7765390	7765892	167236	167306	intron	CAMTA1	0	1	2_TssAFlnk	1	1	1	1	0	0
chr1	7765930	7765999	167306	167311	intron	CAMTA1	0	0	2_TssAFlnk	1	1	1	1	0	0
chr1	7785166	7785211	167548	167552	intron	CAMTA1	0	0	15_Quies	0	0	0	0	0	0
chr1	7805739	7806225	167926	167937	exon	CAMTA1	0	0	15_Quies	0	1	1	0	0	0
chr1	7812711	7812866	168027	168032	intron	CAMTA1	0	0	7_Enh	1	1	1	0	0	0
chr1	7812957	7813123	168032	168038	intron	CAMTA1	0	0	14_ReprPCWk	1	1	1	0	1	1
chr1	7831009	7832099	168246	168353	intron	VAMP3	1	1	1_TssA	1	1	1	0	0	0
chr1	7843260	7844455	168504	168626	promoter-TSS	PER3	1	1	1_TssA	1	1	1	0	0	0
chr1	7844467	7844651	168626	168652	promoter-TSS	PER3	1	1	1_TssA	1	1	1	0	0	0
chr1	7844655	7844801	168652	168662	promoter-TSS	PER3	1	1	1_TssA	1	1	1	0	0	0
chr1	7844900	7844986	168669	168680	exon	PER3	1	1	1_TssA	1	1	1	0	0	0
chr1	7962817	7963016	170241	170253	Intergenic	TNFRSF9	0	0	15_Quies	1	0	1	0	1	1
chr1	8002302	8002738	170838	170873	intron	TNFRSF9	1	1	2_TssAFlnk	1	1	1	1	1	1
chr1	8013994	8014677	171096	171159	Intergenic	PARK7	0	1	1_TssA	1	1	1	0	0	0
chr1	8021126	8022226	171253	171347	promoter-TSS	PARK7	1	1	1_TssA	1	1	1	0	1	1
chr1	8042439	8042649	171663	171670	intron	PARK7	0	0	5_TxWk	0	1	1	0	1	1
chr1	8063623	8063768	171998	172002	Intergenic	ERRFI1	0	0	5_TxWk	0	1	1	0	0	0
chr1	8064286	8064419	172009	172014	Intergenic	ERRFI1	0	0	7_Enh	0	1	1	0	0	0
chr1	8064726	8064831	172017	172021	Intergenic	ERRFI1	0	0	7_Enh	0	1	1	0	0	0
chr1	8064852	8065040	172021	172030	Intergenic	ERRFI1	0	0	7_Enh	0	1	1	0	0	0
chr1	8065133	8065515	172030	172038	Intergenic	ERRFI1	0	0	5_TxWk	0	1	1	0	0	0
chr1	8066353	8066816	172060	172067	Intergenic	ERRFI1	0	0	5_TxWk	0	1	1	0	0	0
chr1	8085345	8085466	172253	172257	intron	ERRFI1	1	0	1_TssA	1	1	1	0	0	0
chr1	8085495	8086618	172257	172404	intron	ERRFI1	1	1	1_TssA	1	1	1	1	0	0
chr1	8086640	8086803	172404	172425	promoter-TSS	ERRFI1	1	1	1_TssA	1	1	1	1	0	0
chr1	8118338	8118492	172833	172840	Intergenic	ERRFI1	0	0	5_TxWk	0	1	1	0	0	0
chr1	8130742	8130814	173021	173025	Intergenic	ERRFI1	0	0	15_Quies	1	1	1	0	0	0
chr1	8181067	8181345	173706	173716	Intergenic	ERRFI1	0	0	5_TxWk	0	1	1	0	0	0
chr1	8229825	8230044	174512	174517	Intergenic	ERRFI1	0	0	7_Enh	0	1	1	0	0	0
chr1	8234585	8234739	174599	174603	Intergenic	ERRFI1	0	0	15_Quies	0	1	1	0	0	0
chr1	8235037	8235113	174603	174607	Intergenic	ERRFI1	0	0	15_Quies	0	1	1	0	0	0
chr1	8257899	8258038	174933	174941	Intergenic	SLC45A1	0	0	5_TxWk	0	1	1	0	0	0
chr1	8262519	8262686	175045	175050	Intergenic	SLC45A1	0	0	5_TxWk	0	1	1	0	0	0
chr1	8271997	8272021	175263	175267	Intergenic	SLC45A1	0	1	7_Enh	0	1	1	0	0	0
chr1	8272074	8272384	175269	175285	Intergenic	SLC45A1	0	1	5_TxWk	0	1	1	0	0	0
chr1	8285136	8285342	175541	175547	Intergenic	SLC45A1	0	0	7_Enh	0	1	1	0	0	0
chr1	8319223	8319826	176188	176198	Intergenic	SLC45A1	0	0	7_Enh	0	1	1	0	0	0
chr1	8374357	8374751	177037	177045	Intergenic	SLC45A1	0	0	15_Quies	0	0	1	1	1	1
chr1	8377965	8378015	177116	177124	Intergenic	SLC45A1	0	1	15_Quies	1	1	1	1	0	0
chr1	8378022	8378515	177124	177178	Intergenic	SLC45A1	0	1	2_TssAFlnk	1	1	1	1	0	1
chr1	8403566	8403681	177855	177860	intron	SLC45A1	0	0	7_Enh	1	1	1	0	0	0
chr1	8409074	8409265	178005	178016	Intergenic	SLC45A1	0	0	7_Enh	0	0	1	0	1	1
chr1	8433625	8433893	178597	178607	intron	RERE	0	0	6_EnhG	0	1	1	0	0	0
chr1	8434132	8434315	178611	178618	intron	RERE	0	0	6_EnhG	0	1	1	0	0	0
chr1	8469183	8469478	179076	179082	intron	RERE	0	0	5_TxWk	1	1	1	0	1	1
chr1	8482650	8484373	179218	179345	promoter-TSS	RERE	0	1	1_TssA	1	1	1	0	0	1
chr1	8499090	8499186	179520	179524	intron	RERE	0	0	5_TxWk	0	1	1	0	0	0
chr1	8585426	8586306	180713	180730	intron	RERE	0	0	1_TssA	1	1	1	0	0	0
chr1	8761246	8762053	182368	182381	intron	RERE	0	0	5_TxWk	1	1	1	0	1	1
chr1	8762277	8762749	182381	182393	intron	RERE	0	0	1_TssA	1	1	1	0	0	0
chr1	8762855	8763707	182393	182480	intron	RERE	0	1	1_TssA	1	1	1	0	1	1
chr1	8786433	8786464	182727	182731	intron	RERE	0	0	15_Quies	0	0	1	0	0	0
chr1	8849802	8849901	183418	183422	intron	RERE	0	0	7_Enh	0	1	1	0	0	0
chr1	8876613	8878482	183736	183863	promoter-TSS	RERE	1	1	1_TssA	1	1	1	0	1	1
chr1	8908924	8909171	184344	184352	Intergenic	ENO1-AS1	0	0	7_Enh	0	1	1	0	1	1
chr1	8936661	8936782	184779	184787	intron	ENO1	0	0	7_Enh	1	1	1	0	0	0
chr1	8936805	8936850	184787	184792	intron	ENO1	0	0	1_TssA	1	1	1	0	0	0
chr1	8937009	8937088	184797	184804	intron	ENO1	0	0	1_TssA	1	1	1	0	0	0
chr1	8937177	8937263	184808	184812	intron	ENO1	0	0	1_TssA	1	1	1	0	0	0
chr1	8937347	8937489	184817	184826	intron	ENO1	0	0	1_TssA	1	1	1	0	0	0
chr1	8937501	8937690	184826	184836	intron	ENO1	0	0	1_TssA	1	1	1	0	0	0
chr1	8937704	8937898	184836	184849	intron,promoter-TSS	ENO1,ENO1-AS1	1	0	1_TssA	1	1	0	0	0	0
chr1	8937968	8939540	184849	185002	promoter-TSS	ENO1-AS1	1	1	1_TssA	1	1	1	0	1	0
chr1	8939700	8939746	185002	185006	promoter-TSS	ENO1	1	0	7_Enh	1	1	1	0	1	0
chr1	8940448	8940676	185012	185018	TTS	ENO1-AS1	0	0	7_Enh	0	1	1	0	0	0
chr1	8950014	8950474	185200	185211	Intergenic	ENO1	0	0	7_Enh	1	1	1	0	0	0
chr1	8965722	8965810	185449	185455	Intergenic	ENO1	0	0	15_Quies	0	1	1	0	0	0
chr1	9046324	9046564	186758	186765	Intergenic	SLC2A7	0	0	7_Enh	0	1	1	0	0	0
chr1	9062082	9062173	187004	187008	Intergenic	SLC2A7	0	0	5_TxWk	0	1	1	0	0	0
chr1	9129020	9129488	188257	188263	intron	SLC2A5	1	0	5_TxWk	1	1	1	0	0	0
chr1	9139092	9139194	188470	188476	Intergenic	SLC2A5	0	0	7_Enh	0	1	1	0	0	0
chr1	9140563	9140679	188501	188505	Intergenic	SLC2A5	0	0	5_TxWk	0	1	1	0	0	0
chr1	9140902	9141037	188505	188509	Intergenic	SLC2A5	0	0	5_TxWk	0	1	1	0	0	0
chr1	9145034	9145275	188570	188576	Intergenic	SLC2A5	0	0	7_Enh	0	1	1	0	0	0
chr1	9145675	9145824	188578	188582	Intergenic	SLC2A5	0	0	7_Enh	0	1	1	0	0	0
chr1	9146273	9146410	188583	188588	Intergenic	SLC2A5	0	0	5_TxWk	0	1	1	0	0	0
chr1	9178486	9178639	189115	189120	intron	GPR157	0	0	7_Enh	0	1	1	0	0	0
chr1	9188171	9188554	189266	189282	intron	GPR157	1	1	1_TssA	1	1	1	0	0	0
chr1	9188572	9188785	189282	189302	intron	GPR157	1	1	1_TssA	1	1	1	0	1	0
chr1	9188795	9189812	189302	189415	promoter-TSS	GPR157	1	1	1_TssA	1	1	1	0	1	0
chr1	9189994	9190031	189416	189420	promoter-TSS	GPR157	1	0	5_TxWk	1	1	1	0	0	0
chr1	9202402	9202586	189618	189625	Intergenic	MIR34A	0	0	5_TxWk	0	0	1	0	1	1
chr1	9222101	9222316	189938	189946	Intergenic	MIR34A	0	0	2_TssAFlnk	1	1	1	0	0	0
chr1	9241480	9241658	190250	190260	Intergenic	MIR34A	0	0	2_TssAFlnk	1	1	1	0	1	1
chr1	9241752	9241946	190260	190267	Intergenic	MIR34A	0	0	1_TssA	1	1	1	0	0	0
chr1	9242015	9242126	190267	190274	Intergenic	MIR34A	0	0	1_TssA	1	1	1	1	0	0
chr1	9242147	9243145	190274	190384	Intergenic	MIR34A	0	1	1_TssA	1	1	1	1	1	0
chr1	9243173	9243307	190384	190400	Intergenic	MIR34A	0	1	1_TssA	1	1	1	1	1	0
chr1	9256596	9256875	190639	190654	Intergenic	H6PD	0	0	7_Enh	0	1	1	1	1	1
chr1	9258720	9259015	190702	190735	Intergenic	H6PD	0	1	14_ReprPCWk	1	0	1	1	1	1
chr1	9261606	9262448	190788	190810	Intergenic	H6PD	0	0	7_Enh	1	1	1	1	0	0
chr1	9262475	9262875	190810	190822	Intergenic	H6PD	0	0	12_EnhBiv	1	0	1	1	0	0
chr1	9294306	9294526	191387	191399	promoter-TSS	H6PD	1	1	1_TssA	1	1	1	0	1	1
chr1	9294537	9295452	191399	191521	exon	H6PD	1	1	1_TssA	1	1	1	0	1	1
chr1	9301992	9302108	191626	191631	intron	H6PD	0	0	7_Enh	0	1	1	0	0	0
chr1	9308905	9309005	191783	191788	intron	H6PD	0	0	7_Enh	0	1	1	0	0	0
chr1	9309108	9309204	191788	191793	intron	H6PD	0	0	7_Enh	0	1	1	0	0	0
chr1	9330597	9330907	192286	192296	exon	H6PD	0	0	7_Enh	0	0	1	0	0	0
chr1	9340416	9340713	192500	192523	Intergenic	SPSB1	0	0	7_Enh	0	1	1	0	0	0
chr1	9352196	9352547	192686	192709	promoter-TSS	SPSB1	1	0	2_TssAFlnk	1	1	1	0	0	0
chr1	9352558	9353955	192709	192892	intron	SPSB1	1	0	1_TssA	1	1	1	0	0	0
chr1	9375980	9376005	193287	193292	intron	SPSB1	0	0	6_EnhG	0	1	1	0	0	0
chr1	9376039	9376173	193293	193299	intron	SPSB1	0	0	6_EnhG	0	1	1	0	0	0
chr1	9377821	9377886	193344	193348	intron	SPSB1	0	0	5_TxWk	0	1	1	0	0	0
chr1	9378016	9378257	193353	193362	intron	SPSB1	0	0	5_TxWk	1	1	1	0	0	0
chr1	9381431	9381498	193452	193456	intron	SPSB1	0	0	7_Enh	1	1	1	0	0	0
chr1	9381598	9381699	193460	193466	intron	SPSB1	0	0	7_Enh	1	1	1	0	0	0
chr1	9384892	9385035	193559	193570	intron	SPSB1	0	0	7_Enh	0	1	1	0	0	0
chr1	9386783	9386877	193599	193603	intron	SPSB1	0	0	7_Enh	0	1	1	0	0	0
chr1	9391579	9391766	193711	193718	intron	SPSB1	0	0	7_Enh	0	1	1	0	0	0
chr1	9398961	9399146	193871	193880	intron	SPSB1	0	0	7_Enh	0	1	1	0	0	0
chr1	9400380	9400482	193907	193913	intron	SPSB1	0	0	7_Enh	1	1	1	0	0	0
chr1	9400497	9400606	193913	193917	intron	SPSB1	0	0	7_Enh	1	1	1	0	0	0
chr1	9400648	9400869	193917	193928	intron	SPSB1	0	0	7_Enh	1	1	1	0	0	0
chr1	9410453	9410566	194150	194157	intron	SPSB1	0	0	6_EnhG	0	1	1	0	0	0
chr1	9410632	9410767	194157	194165	intron	SPSB1	0	0	7_Enh	0	1	1	0	0	0
chr1	9431472	9431636	194656	194661	Intergenic	SPSB1	0	0	5_TxWk	0	1	1	0	0	0
chr1	9431642	9431708	194661	194665	Intergenic	SPSB1	0	0	7_Enh	0	1	1	0	0	0
chr1	9473176	9473304	195476	195481	Intergenic	SPSB1	0	0	7_Enh	1	1	1	0	0	0
chr1	9473388	9473859	195481	195492	Intergenic	SPSB1	0	0	7_Enh	1	1	1	0	0	0
chr1	9488819	9489444	195763	195807	Intergenic	SLC25A33	0	1	1_TssA	1	1	1	0	0	1
chr1	9504105	9504211	196005	196009	Intergenic	SLC25A33	0	0	7_Enh	0	1	1	0	0	0
chr1	9504218	9504344	196009	196014	Intergenic	SLC25A33	0	0	7_Enh	0	1	1	0	0	0
chr1	9510537	9510858	196127	196132	Intergenic	SLC25A33	0	0	7_Enh	0	1	1	0	0	0
chr1	9527189	9527483	196427	196438	Intergenic	SLC25A33	0	0	15_Quies	0	1	1	0	0	0
chr1	9535203	9535409	196575	196583	Intergenic	SLC25A33	0	0	5_TxWk	0	1	1	0	0	0
chr1	9551172	9551413	196859	196868	Intergenic	SLC25A33	0	0	5_TxWk	0	0	1	0	1	1
chr1	9555138	9555327	196941	196948	Intergenic	SLC25A33	0	0	7_Enh	0	0	1	1	0	1
chr1	9555342	9555652	196948	196981	Intergenic	SLC25A33	0	1	2_TssAFlnk	1	0	1	1	1	1
chr1	9591308	9591391	197664	197668	Intergenic	SLC25A33	0	0	15_Quies	0	0	1	0	0	0
chr1	9599256	9600233	197811	197943	exon	SLC25A33	1	1	1_TssA	1	1	1	0	0	0
chr1	9600250	9600444	197943	197960	intron	SLC25A33	1	1	2_TssAFlnk	1	1	1	0	0	0
chr1	9648496	9649758	198777	198940	intron	TMEM201	1	1	1_TssA	1	1	1	0	1	1
chr1	9649770	9650093	198940	198947	intron	TMEM201	1	0	1_TssA	1	1	1	0	0	0
chr1	9654060	9654118	199037	199043	intron	TMEM201	0	0	7_Enh	0	0	1	0	0	1
chr1	9687064	9687458	199885	199923	Intergenic	PIK3CD	0	1	15_Quies	1	0	1	0	1	1
chr1	9711468	9712908	200351	200491	TTS,exon,promoter-TSS	C1orf200,PIK3CD	1	1	1_TssA	1	1	1	1	1	0
chr1	9725456	9725875	200742	200756	intron	PIK3CD	0	0	15_Quies	0	0	1	0	0	0
chr1	9747241	9748016	201137	201182	intron	PIK3CD	0	0	1_TssA	1	1	1	0	1	0
chr1	9748030	9748334	201182	201204	intron	PIK3CD	0	0	1_TssA	1	1	1	0	0	0
chr1	9748340	9748552	201204	201211	intron	PIK3CD	0	0	2_TssAFlnk	1	1	1	0	0	0
chr1	9749050	9749203	201228	201236	intron	PIK3CD	0	0	2_TssAFlnk	1	1	1	0	0	0
chr1	9749221	9749944	201236	201322	intron	PIK3CD	0	1	1_TssA	1	1	1	0	0	0
chr1	9749958	9750228	201322	201346	intron	PIK3CD	0	1	1_TssA	1	1	1	0	0	0
chr1	9779294	9779372	201892	201898	intron	PIK3CD	0	0	6_EnhG	0	1	1	0	0	0
chr1	9815815	9815997	202795	202800	intron	CLSTN1	0	0	5_TxWk	0	1	1	0	0	0
chr1	9818516	9818662	202848	202855	intron	CLSTN1	0	0	5_TxWk	0	1	1	0	0	0
chr1	9818780	9818970	202855	202860	intron	CLSTN1	0	0	5_TxWk	0	1	1	0	0	0
chr1	9858413	9858702	203635	203641	intron	CLSTN1	0	0	15_Quies	0	1	1	0	0	0
chr1	9864731	9865041	203748	203757	intron	CLSTN1	0	0	15_Quies	0	1	1	0	0	0
chr1	9868659	9868750	203824	203828	intron	CLSTN1	0	0	7_Enh	0	1	1	0	0	0
chr1	9882851	9884525	204025	204218	exon,intron	CLSTN1	1	1	1_TssA	1	1	1	0	0	0
chr1	9884533	9884867	204218	204238	exon,promoter-TSS	CLSTN1	1	1	1_TssA	1	1	1	0	0	0
chr1	9884873	9885040	204238	204244	promoter-TSS	CLSTN1	1	0	7_Enh	1	1	1	0	0	0
chr1	9885284	9885433	204248	204254	promoter-TSS	CLSTN1	1	0	7_Enh	0	1	1	0	0	0
chr1	9885504	9886076	204254	204263	Intergenic	CLSTN1	1	0	7_Enh	0	1	1	0	0	1
chr1	9887756	9887817	204279	204284	Intergenic	CLSTN1	0	0	5_TxWk	0	1	1	0	0	0
chr1	9887824	9887952	204284	204292	Intergenic	CLSTN1	0	0	5_TxWk	0	1	1	0	0	1
chr1	9894794	9894952	204416	204421	Intergenic	CLSTN1	0	0	7_Enh	0	1	1	0	0	0
chr1	9895627	9895800	204436	204443	Intergenic	CLSTN1	0	0	7_Enh	0	1	1	0	0	0
chr1	9895819	9896171	204443	204451	Intergenic	CLSTN1	0	0	7_Enh	0	1	1	0	0	0
chr1	9896276	9896498	204451	204456	Intergenic	CLSTN1	0	0	7_Enh	0	1	1	0	0	0
chr1	9896913	9897152	204460	204466	Intergenic	CLSTN1	0	0	5_TxWk	0	1	1	0	0	0
chr1	9897162	9897228	204466	204471	Intergenic	CLSTN1	0	0	5_TxWk	0	1	1	0	0	0
chr1	9902919	9903137	204571	204577	Intergenic	CLSTN1	0	0	7_Enh	0	1	1	0	0	0
chr1	9903142	9903372	204577	204586	Intergenic	CLSTN1	0	0	7_Enh	0	1	1	0	0	0
chr1	9904311	9904637	204599	204609	Intergenic	CLSTN1	0	0	7_Enh	0	1	1	0	0	0
chr1	9927590	9927736	204979	204984	intron	CTNNBIP1	0	0	4_Tx	0	0	1	0	1	1
chr1	9929966	9930137	205011	205017	intron	CTNNBIP1	0	0	5_TxWk	0	1	1	0	0	0
chr1	9930223	9930288	205017	205024	intron	CTNNBIP1	0	0	5_TxWk	0	1	1	0	0	0
chr1	9934973	9935283	205091	205102	intron	CTNNBIP1	0	0	7_Enh	1	1	1	0	1	1
chr1	9938044	9938360	205147	205157	intron	CTNNBIP1	0	0	7_Enh	1	1	1	0	0	0
chr1	9952758	9952903	205412	205417	intron	CTNNBIP1	0	0	7_Enh	1	1	1	0	0	0
chr1	9960522	9960934	205577	205586	intron	CTNNBIP1	0	0	7_Enh	1	1	1	0	0	0
chr1	9969375	9969538	205719	205725	promoter-TSS	CTNNBIP1	1	0	2_TssAFlnk	1	1	1	0	1	0
chr1	9969637	9971229	205725	205874	promoter-TSS	CTNNBIP1	1	1	1_TssA	1	1	1	0	0	1
chr1	10002557	10003896	206366	206438	promoter-TSS	NMNAT1	1	1	1_TssA	1	1	1	0	1	1
chr1	10010440	10010677	206548	206554	intron	NMNAT1	0	0	7_Enh	0	1	1	0	1	1
chr1	10057122	10058092	207304	207425	intron	RBP7	1	1	10_TssBiv	1	1	1	1	0	0
chr1	10058100	10058192	207425	207433	intron	RBP7	1	1	1_TssA	1	0	1	1	0	0
chr1	10088556	10088690	207933	207944	Intergenic	UBE4B	0	0	15_Quies	0	0	0	0	0	0
chr1	10092533	10093972	208052	208157	exon	UBE4B	1	1	1_TssA	1	1	1	0	1	1
chr1	10106909	10107095	208410	208415	intron	UBE4B	0	0	7_Enh	0	1	1	0	0	0
chr1	10123633	10123915	208629	208637	intron	UBE4B	0	0	7_Enh	1	1	1	0	0	0
chr1	10124049	10124478	208637	208647	intron	UBE4B	0	0	7_Enh	1	1	1	0	0	0
chr1	10174908	10175264	209309	209315	intron	UBE4B	0	0	5_TxWk	0	1	1	0	0	0
chr1	10269828	10271358	210853	211030	promoter-TSS	KIF1B	1	1	1_TssA	1	1	1	0	1	1
chr1	10271392	10271611	211030	211040	intron	KIF1B	1	0	2_TssAFlnk	1	1	1	0	0	0
chr1	10271724	10271959	211040	211047	intron	KIF1B	1	0	2_TssAFlnk	1	1	1	0	0	0
chr1	10271966	10272099	211047	211054	intron	KIF1B	0	0	2_TssAFlnk	1	1	1	0	0	0
chr1	10437649	10437779	213045	213052	exon	KIF1B	0	0	5_TxWk	0	1	1	0	1	1
chr1	10446857	10446955	213205	213211	Intergenic	PGD	0	0	7_Enh	0	1	1	0	0	0
chr1	10458439	10459813	213365	213503	promoter-TSS	PGD	1	1	1_TssA	1	1	1	0	1	0
chr1	10459818	10459997	213503	213516	intron	PGD	1	1	1_TssA	1	1	1	0	0	0
chr1	10490257	10491458	214104	214222	promoter-TSS	APITD1-CORT	1	1	1_TssA	1	1	1	0	1	1
chr1	10511520	10511597	214572	214579	exon	APITD1-CORT	0	0	15_Quies	0	0	1	0	0	0
chr1	10516770	10517114	214681	214688	Intergenic	CORT	0	0	5_TxWk	0	1	1	0	0	0
chr1	10518205	10518382	214709	214714	Intergenic	CORT	0	0	5_TxWk	0	1	1	0	0	0
chr1	10531921	10532021	214996	215001	intron	DFFA	1	0	2_TssAFlnk	1	1	1	0	0	0
chr1	10532086	10532848	215002	215066	exon	DFFA	1	1	1_TssA	1	1	1	0	0	0
chr1	10532886	10533054	215066	215072	promoter-TSS	DFFA	1	0	1_TssA	1	1	1	0	0	0
chr1	10534809	10535754	215119	215170	intron	PEX14	1	1	1_TssA	1	1	1	0	0	0
chr1	10535759	10536015	215170	215176	intron	PEX14	1	0	2_TssAFlnk	1	1	1	0	0	0
chr1	10554866	10555465	215464	215479	intron	PEX14	0	0	7_Enh	1	1	1	0	1	1
chr1	10556175	10556295	215492	215500	intron	PEX14	0	0	5_TxWk	0	1	1	0	0	0
chr1	10556363	10556409	215500	215504	intron	PEX14	0	0	5_TxWk	0	1	1	0	0	0
chr1	10571080	10571126	215741	215745	intron	PEX14	0	0	7_Enh	1	1	1	0	0	0
chr1	10694635	10694725	217693	217698	Intergenic	PEX14	0	0	7_Enh	0	1	1	0	0	0
chr1	10695101	10695478	217707	217715	Intergenic	PEX14	0	0	7_Enh	0	1	1	0	0	0
chr1	10695600	10695718	217715	217724	Intergenic	PEX14	0	0	7_Enh	1	1	1	0	0	0
chr1	10695747	10695917	217724	217732	TTS	CASZ1	0	0	7_Enh	1	1	1	0	0	0
chr1	10695975	10696384	217733	217755	TTS	CASZ1	0	0	7_Enh	1	1	1	0	0	0
chr1	10704725	10704859	218152	218157	intron	CASZ1	0	0	6_EnhG	0	1	1	0	0	0
chr1	10706709	10706817	218218	218225	TTS	CASZ1	0	0	5_TxWk	0	0	1	0	0	0
chr1	10753604	10755367	219619	219854	intron	CASZ1	0	1	1_TssA	1	1	1	0	0	0
chr1	10755395	10755508	219854	219863	intron	CASZ1	0	1	2_TssAFlnk	1	1	1	0	0	0
chr1	10759495	10759875	219953	219961	intron	CASZ1	0	0	5_TxWk	1	1	1	0	0	0
chr1	10760459	10760570	219964	219968	intron	CASZ1	0	0	5_TxWk	0	1	1	0	0	0
chr1	10782931	10783034	220528	220533	intron	CASZ1	0	0	7_Enh	0	1	1	0	0	1
chr1	10796812	10796950	220820	220826	intron	CASZ1	0	0	7_Enh	0	0	1	0	0	0
chr1	10804401	10804602	221000	221010	intron	CASZ1	0	0	5_TxWk	0	1	1	0	0	0
chr1	10804625	10804770	221010	221017	intron	CASZ1	0	0	5_TxWk	0	0	1	0	0	0
chr1	10816022	10816353	221280	221294	intron	CASZ1	0	0	7_Enh	0	1	1	0	0	1
chr1	10816370	10816515	221294	221302	intron	CASZ1	0	0	7_Enh	0	1	1	0	0	0
chr1	10821938	10822152	221416	221425	intron	CASZ1	0	0	7_Enh	0	1	1	0	0	0
chr1	10825311	10825411	221497	221503	intron	CASZ1	0	0	7_Enh	0	1	1	0	0	0
chr1	10825513	10825571	221503	221509	intron	CASZ1	0	0	7_Enh	0	1	1	0	0	0
chr1	10825656	10825821	221513	221518	intron	CASZ1	0	0	7_Enh	0	1	1	0	0	0
chr1	10832006	10832120	221635	221640	intron	CASZ1	0	0	7_Enh	0	1	1	0	0	0
chr1	10833365	10833402	221653	221657	intron	CASZ1	0	0	7_Enh	0	1	1	0	0	0
chr1	10835064	10835286	221694	221705	intron	CASZ1	0	0	7_Enh	0	1	1	0	0	0
chr1	10836611	10836828	221730	221736	intron	CASZ1	0	0	7_Enh	0	1	1	0	0	0
chr1	10838811	10839069	221774	221780	intron	CASZ1	0	0	7_Enh	1	1	1	0	0	0
chr1	10839417	10839585	221785	221800	intron	CASZ1	0	0	5_TxWk	1	1	1	0	0	0
chr1	10839656	10839869	221800	221809	intron	CASZ1	0	0	5_TxWk	1	1	1	0	0	0
chr1	10853368	10853463	222069	222075	intron	CASZ1	0	0	1_TssA	1	1	1	1	0	0
chr1	10853489	10856928	222075	222356	intron	CASZ1	1	1	1_TssA	1	1	1	1	1	1
chr1	10856932	10857111	222356	222365	promoter-TSS	CASZ1	1	1	15_Quies	1	1	1	1	0	0
chr1	10863218	10863287	222445	222449	Intergenic	CASZ1	0	0	15_Quies	0	1	1	0	0	0
chr1	10863378	10863861	222449	222456	Intergenic	CASZ1	0	0	15_Quies	0	1	1	0	0	0
chr1	10864262	10864511	222461	222466	Intergenic	CASZ1	0	0	2_TssAFlnk	0	1	1	1	0	0
chr1	10864557	10864701	222466	222475	Intergenic	CASZ1	0	0	7_Enh	0	1	1	1	0	0
chr1	10884650	10885099	222830	222840	Intergenic	CASZ1	0	0	7_Enh	0	1	1	1	0	0
chr1	10885130	10885188	222840	222845	Intergenic	CASZ1	0	0	7_Enh	0	1	1	1	0	0
chr1	10885203	10885310	222845	222849	Intergenic	CASZ1	0	0	7_Enh	0	1	1	1	0	0
chr1	10896010	10896223	223085	223100	Intergenic	CASZ1	0	1	7_Enh	0	0	1	1	0	0
chr1	10926874	10927648	223648	223728	Intergenic	CASZ1	0	0	1_TssA	1	1	1	1	1	1
chr1	10960126	10960395	224357	224367	Intergenic	C1orf127	0	0	7_Enh	1	1	1	1	0	0
chr1	10960505	10961104	224369	224381	Intergenic	C1orf127	0	0	5_TxWk	1	1	1	1	0	0
chr1	10961119	10961647	224381	224403	Intergenic	C1orf127	0	0	7_Enh	1	1	1	0	0	0
chr1	10961712	10961759	224403	224407	Intergenic	C1orf127	0	0	7_Enh	0	1	1	0	0	0
chr1	10967337	10967447	224512	224521	Intergenic	C1orf127	0	0	7_Enh	0	0	1	0	0	0
chr1	10970135	10970170	224575	224579	Intergenic	C1orf127	0	0	5_TxWk	0	0	1	0	1	1
chr1	10980295	10980531	224763	224768	Intergenic	C1orf127	0	0	7_Enh	0	1	1	1	0	0
chr1	11002114	11002313	225150	225166	Intergenic	C1orf127	0	0	7_Enh	0	0	1	1	1	1
chr1	11004094	11004256	225191	225196	Intergenic	C1orf127	0	0	5_TxWk	1	1	1	0	0	0
chr1	11004296	11004701	225196	225212	Intergenic	C1orf127	0	0	2_TssAFlnk	1	1	1	0	0	0
chr1	11021144	11021392	225581	225597	intron	C1orf127	0	0	7_Enh	0	0	1	1	1	1
chr1	11035922	11036028	225853	225859	intron	C1orf127	0	0	5_TxWk	0	1	1	0	0	0
chr1	11036247	11036351	225862	225867	exon	C1orf127	0	0	7_Enh	0	1	1	0	0	0
chr1	11036415	11036503	225867	225875	intron	C1orf127	0	0	5_TxWk	0	1	1	0	0	0
chr1	11040192	11040597	225950	225965	intron	C1orf127	0	0	5_TxWk	1	1	1	0	0	1
chr1	11040669	11040729	225965	225969	intron	C1orf127	0	0	7_Enh	1	1	1	1	0	1
chr1	11072245	11073500	226459	226564	intron	TARDBP	1	1	1_TssA	1	1	1	0	0	0
chr1	11073532	11073655	226564	226568	intron	TARDBP	1	0	1_TssA	1	1	1	0	0	0
chr1	11097653	11098200	226969	226981	intron	MASP2	0	0	15_Quies	0	0	1	1	1	1
chr1	11119126	11119178	227443	227451	intron	SRM	1	1	2_TssAFlnk	1	1	1	0	0	0
chr1	11119225	11119355	227451	227460	exon	SRM	1	1	2_TssAFlnk	1	1	1	0	0	0
chr1	11119371	11121120	227460	227612	promoter-TSS	SRM	1	1	1_TssA	1	1	1	0	1	1
chr1	11159118	11160155	228244	228326	intron	EXOSC10	1	1	1_TssA	1	1	1	0	0	0
chr1	11322148	11323036	230330	230393	promoter-TSS	MTOR	1	1	1_TssA	1	1	1	0	1	1
chr1	11332736	11333155	230563	230593	exon,promoter-TSS	UBIAD1	1	0	1_TssA	1	1	1	0	0	0
chr1	11333171	11334159	230593	230655	exon	UBIAD1	1	1	1_TssA	1	1	1	0	0	0
chr1	11376690	11376758	231310	231314	Intergenic	UBIAD1	0	0	7_Enh	1	1	1	1	0	0
chr1	11399775	11399869	231735	231739	Intergenic	UBIAD1	0	0	15_Quies	0	0	1	0	0	0
chr1	11399954	11400316	231741	231753	Intergenic	UBIAD1	0	0	15_Quies	0	0	1	1	0	0
chr1	11401938	11402088	231769	231774	Intergenic	UBIAD1	0	0	7_Enh	0	0	1	1	0	0
chr1	11415676	11415870	231979	231986	Intergenic	UBIAD1	0	0	15_Quies	0	0	0	1	0	0
chr1	11434616	11434703	232303	232307	Intergenic	UBIAD1	0	0	15_Quies	0	0	0	0	0	0
chr1	11538670	11539698	233873	233996	promoter-TSS	PTCHD2	1	1	12_EnhBiv	1	0	1	1	1	1
chr1	11591498	11591678	234862	234867	intron	PTCHD2	0	0	15_Quies	0	0	0	1	0	0
chr1	11623884	11624064	235392	235399	Intergenic	PTCHD2	0	0	14_ReprPCWk	0	0	0	1	0	0
chr1	11629822	11629886	235493	235500	Intergenic	FBXO2	0	0	14_ReprPCWk	0	0	0	1	0	0
chr1	11629950	11630076	235500	235504	Intergenic	FBXO2	0	0	14_ReprPCWk	0	0	0	1	0	0
chr1	11714177	11714235	236852	236856	promoter-TSS	FBXO44	1	1	1_TssA	1	1	1	0	0	0
chr1	11714267	11714430	236858	236881	promoter-TSS	FBXO44	1	1	1_TssA	1	1	1	0	0	0
chr1	11714434	11715358	236881	236983	promoter-TSS	FBXO44	1	1	1_TssA	1	1	1	0	0	0
chr1	11715441	11715537	236983	236988	promoter-TSS	FBXO2	1	0	2_TssAFlnk	1	1	1	0	0	0
chr1	11724114	11724944	237172	237265	intron	FBXO6	1	1	1_TssA	1	1	1	0	1	1
chr1	11724959	11725063	237265	237270	intron	FBXO6	1	0	5_TxWk	1	1	1	0	0	0
chr1	11740435	11740473	237614	237619	exon	MAD2L2	0	0	2_TssAFlnk	1	1	1	0	0	0
chr1	11740508	11740666	237619	237634	intron	MAD2L2	0	0	2_TssAFlnk	1	1	1	0	0	0
chr1	11740726	11741842	237634	237744	promoter-TSS	MAD2L2	0	1	1_TssA	1	1	1	0	0	0
chr1	11741917	11741978	237744	237748	promoter-TSS	MAD2L2	0	0	2_TssAFlnk	1	1	1	0	0	0
chr1	11750778	11752069	237882	238020	promoter-TSS	DRAXIN	1	1	12_EnhBiv	1	0	1	1	0	0
chr1	11752076	11752312	238020	238043	promoter-TSS	DRAXIN,MAD2L2	1	1	12_EnhBiv	1	0	1	1	0	0
chr1	11761697	11761802	238232	238241	intron	DRAXIN	0	0	13_ReprPC	0	0	1	1	0	0
chr1	11761901	11762032	238241	238246	intron	DRAXIN	0	0	12_EnhBiv	0	0	1	1	0	0
chr1	11779482	11779668	238619	238629	intron	DRAXIN	0	1	1_TssA	1	1	1	0	0	0
chr1	11779673	11780112	238629	238658	exon	DRAXIN	0	1	1_TssA	1	1	1	0	1	1
chr1	11791820	11791937	238855	238861	Intergenic	AGTRAP	0	0	5_TxWk	1	1	1	0	0	0
chr1	11795905	11796005	238925	238931	intron,promoter-TSS	AGTRAP	1	1	2_TssAFlnk	1	1	1	0	0	0
chr1	11796010	11797063	238931	238996	intron	AGTRAP	1	1	1_TssA	1	1	1	0	0	0
chr1	11822116	11822326	239427	239450	Intergenic	AGTRAP	0	1	7_Enh	0	0	1	1	0	0
chr1	11847648	11847864	239959	239965	exon	MTHFR	0	0	7_Enh	0	1	1	0	0	0
chr1	11863164	11863390	240265	240272	intron	MTHFR	0	0	2_TssAFlnk	1	1	1	0	0	0
chr1	11863429	11864044	240272	240290	intron	MTHFR	0	0	7_Enh	1	1	1	0	0	0
chr1	11864850	11865353	240298	240310	intron	MTHFR	1	0	1_TssA	1	1	1	0	0	0
chr1	11865419	11866931	240310	240408	promoter-TSS	CLCN6	1	1	1_TssA	1	1	1	0	0	0
chr1	11898805	11898996	240983	240992	intron	CLCN6	0	0	4_Tx	0	0	0	0	1	1
chr1	11918988	11919160	241341	241352	promoter-TSS	NPPB	1	1	13_ReprPC	0	0	1	1	0	0
chr1	11919169	11919623	241352	241391	promoter-TSS	NPPB	1	1	12_EnhBiv	0	0	1	1	1	0
chr1	11943037	11943180	241777	241782	Intergenic	NPPB	0	0	7_Enh	0	0	0	1	0	0
chr1	11954148	11954289	241977	241982	Intergenic	KIAA2013	0	0	14_ReprPCWk	0	0	0	1	1	1
chr1	11961670	11961726	242144	242148	Intergenic	KIAA2013	0	0	14_ReprPCWk	0	0	0	1	0	0
chr1	11967809	11969992	242254	242358	Intergenic	KIAA2013	0	0	1_TssA	1	1	1	0	1	1
chr1	11979065	11979214	242555	242563	TTS	KIAA2013	0	0	5_TxWk	0	1	1	0	0	0
chr1	11985424	11985578	242705	242714	exon	KIAA2013	1	0	1_TssA	1	0	1	0	0	0
chr1	11985619	11986735	242714	242837	exon	KIAA2013	1	1	1_TssA	1	1	1	0	0	0
chr1	11986858	11986903	242842	242846	promoter-TSS	KIAA2013	1	0	1_TssA	1	1	1	0	0	0
chr1	11987050	11987106	242850	242854	promoter-TSS	KIAA2013	1	0	5_TxWk	1	1	1	0	0	0
chr1	11989965	11990079	242903	242908	Intergenic	KIAA2013	0	0	5_TxWk	0	1	1	0	0	0
chr1	11994216	11994282	242971	242976	promoter-TSS	PLOD1	1	0	1_TssA	1	1	1	0	0	0
chr1	11994373	11995179	242976	243032	promoter-TSS	PLOD1	1	1	1_TssA	1	1	1	0	0	0
chr1	12027576	12027868	243640	243645	intron	PLOD1	0	0	5_TxWk	0	1	1	0	0	0
chr1	12027931	12028042	243645	243649	intron	PLOD1	0	0	5_TxWk	0	1	1	0	0	0
chr1	12039438	12039582	243857	243865	promoter-TSS	MFN2	1	0	7_Enh	1	1	1	0	0	0
chr1	12039712	12039809	243870	243876	promoter-TSS	MFN2	1	0	2_TssAFlnk	1	1	1	0	0	0
chr1	12039874	12041017	243876	243965	exon	MFN2	1	1	1_TssA	1	1	1	0	0	0
chr1	12041072	12041106	243965	243969	intron	MFN2	1	0	1_TssA	1	1	1	0	0	0
chr1	12041332	12041433	243972	243977	intron	MFN2	0	0	1_TssA	1	1	1	0	0	0
chr1	12041474	12041512	243977	243983	intron	MFN2	0	0	1_TssA	1	1	1	0	0	0
chr1	12041786	12041997	243983	243990	intron	MFN2	0	0	5_TxWk	1	1	1	0	0	0
chr1	12079173	12080146	244698	244777	intron	MIIP	1	1	1_TssA	1	1	1	0	0	0
chr1	12112180	12112387	245478	245484	Intergenic	MIIP	0	0	7_Enh	0	0	1	0	0	0
chr1	12123299	12123705	245608	245650	promoter-TSS	TNFRSF8	1	1	14_ReprPCWk	1	0	1	1	1	0
chr1	12123724	12124034	245650	245672	intron	TNFRSF8	1	1	12_EnhBiv	1	0	1	1	1	0
chr1	12139806	12139894	245975	245979	intron	TNFRSF8	0	0	15_Quies	0	0	1	1	1	1
chr1	12181812	12181942	246651	246657	intron	TNFRSF8	0	0	15_Quies	0	0	1	0	0	0
chr1	12185016	12185187	246714	246720	promoter-TSS	TNFRSF8	0	0	15_Quies	0	0	1	0	1	1
chr1	12192374	12192589	246871	246877	intron	TNFRSF8	0	0	7_Enh	0	1	1	0	0	0
chr1	12193032	12193339	246885	246894	intron	TNFRSF8	0	0	5_TxWk	0	1	1	0	0	0
chr1	12193494	12193565	246894	246900	intron	TNFRSF8	0	0	5_TxWk	0	1	1	0	0	0
chr1	12203845	12203982	247108	247116	exon	TNFRSF8	0	0	7_Enh	0	1	1	0	1	0
chr1	12204096	12204150	247116	247120	exon	TNFRSF8	0	0	7_Enh	0	1	1	0	0	0
chr1	12221987	12222191	247390	247395	Intergenic	TNFRSF1B	0	0	7_Enh	0	1	1	0	0	0
chr1	12226877	12227474	247463	247537	exon	TNFRSF1B	1	1	1_TssA	1	1	1	1	0	0
chr1	12289955	12291230	248637	248749	intron	VPS13D	1	1	1_TssA	1	1	1	0	1	1
chr1	12304538	12304645	248923	248927	exon,intron	VPS13D	0	0	5_TxWk	0	1	1	0	0	0
chr1	12508046	12508138	251034	251038	intron	VPS13D	0	0	7_Enh	0	1	1	0	0	0
chr1	12510624	12510762	251059	251065	intron	VPS13D	0	0	5_TxWk	0	1	1	0	0	0
chr1	12538139	12538351	251344	251353	intron	VPS13D	0	0	5_TxWk	0	1	1	0	0	0
chr1	12538386	12538585	251353	251362	intron	VPS13D	0	0	7_Enh	1	1	1	0	0	0
chr1	12538678	12538808	251362	251367	intron	VPS13D	0	0	7_Enh	1	1	1	0	0	0
chr1	12538913	12538947	251367	251371	intron	VPS13D	0	0	2_TssAFlnk	1	1	1	0	0	0
chr1	12609705	12609817	252566	252572	Intergenic	SNORA59B	0	0	7_Enh	1	1	1	0	0	0
chr1	12609957	12610063	252572	252579	Intergenic	SNORA59B	0	0	15_Quies	1	1	1	0	0	0
chr1	12610104	12610208	252579	252588	Intergenic	SNORA59B	0	0	15_Quies	1	1	1	0	0	0
chr1	12655157	12655869	253330	253375	intron	DHRS3	0	0	2_TssAFlnk	1	1	1	0	0	0
chr1	12655890	12656188	253375	253405	intron	DHRS3	0	1	2_TssAFlnk	1	1	1	0	0	0
chr1	12656197	12656507	253405	253419	intron	DHRS3	0	1	2_TssAFlnk	1	1	1	0	0	0
chr1	12657948	12658070	253452	253456	intron	DHRS3	0	0	7_Enh	0	1	1	0	0	0
chr1	12675235	12675445	253698	253704	intron	DHRS3	0	0	1_TssA	1	1	1	0	0	0
chr1	12675531	12675884	253704	253711	intron	DHRS3	0	0	1_TssA	1	1	1	0	0	0
chr1	12675959	12676641	253711	253725	intron	DHRS3	0	0	1_TssA	1	1	1	0	0	0
chr1	12676679	12677234	253725	253766	exon,intron	DHRS3	1	1	1_TssA	1	1	0	0	0	0
chr1	12677241	12678539	253766	253857	promoter-TSS	DHRS3	1	1	1_TssA	1	1	1	0	0	0
chr1	12678544	12678801	253857	253873	Intergenic,promoter-TSS	DHRS3	1	1	1_TssA	1	1	1	0	0	0
chr1	12678818	12679383	253873	253896	Intergenic	DHRS3	1	0	1_TssA	1	1	1	0	0	1
chr1	12679399	12679787	253896	253905	Intergenic	DHRS3	0	0	1_TssA	1	1	1	0	0	0
chr1	12679859	12680097	253908	253922	Intergenic	DHRS3	0	0	2_TssAFlnk	1	1	1	0	1	1
chr1	12682555	12682838	253963	253972	Intergenic	DHRS3	0	0	15_Quies	0	1	1	0	0	0
chr1	12718997	12719190	254484	254493	intron	AADACL4	0	0	15_Quies	0	0	1	0	1	1
chr1	13782906	13783035	264330	264336	Intergenic	PRAMEF20	0	0	15_Quies	0	0	0	1	0	0
chr1	13839373	13839609	265237	265254	exon	LRRC38	1	1	12_EnhBiv	1	0	1	1	0	0
chr1	13839630	13840179	265254	265321	exon	LRRC38	1	1	12_EnhBiv	1	0	1	1	0	0
chr1	13840182	13840613	265321	265369	exon	LRRC38	1	1	12_EnhBiv	1	0	1	1	0	0
chr1	13867454	13867512	265817	265821	Intergenic	LRRC38	0	0	15_Quies	0	0	1	1	0	0
chr1	13910071	13910886	266506	266567	exon	PDPN	1	1	1_TssA	1	1	1	1	0	0
chr1	13910913	13911057	266567	266576	promoter-TSS	PDPN	1	0	1_TssA	1	1	1	1	0	0
chr1	13912683	13912926	266607	266612	intron	PDPN	0	0	5_TxWk	1	1	1	1	0	0
chr1	13926741	13926954	266849	266854	intron	PDPN	0	0	7_Enh	0	1	1	0	0	0
chr1	13930371	13930448	266906	266910	intron	PDPN	0	0	5_TxWk	0	1	1	0	0	0
chr1	13988163	13988484	267753	267758	Intergenic	PRDM2	0	0	15_Quies	0	1	1	0	0	0
chr1	14010590	14011177	268021	268030	Intergenic	PRDM2	0	0	15_Quies	0	1	1	0	0	0
chr1	14026248	14026361	268256	268260	promoter-TSS	PRDM2	1	0	1_TssA	1	1	1	0	0	0
chr1	14026396	14026532	268260	268272	promoter-TSS	PRDM2	1	1	1_TssA	1	1	1	0	0	0
chr1	14026543	14027200	268272	268375	intron	PRDM2	1	1	1_TssA	1	1	0	0	0	0
chr1	14027274	14027400	268375	268383	intron	PRDM2	1	0	1_TssA	1	1	1	0	0	0
chr1	14027510	14027604	268383	268392	intron	PRDM2	1	0	1_TssA	1	1	1	0	0	0
chr1	14027628	14027800	268392	268397	intron	PRDM2	1	0	5_TxWk	1	1	1	0	0	0
chr1	14057514	14057633	268719	268726	exon,intron	PRDM2	0	0	5_TxWk	1	1	1	0	1	0
chr1	14075268	14076746	268878	269048	intron,promoter-TSS	PRDM2	0	1	1_TssA	1	1	1	0	1	0
chr1	14125447	14125609	269686	269692	intron	PRDM2	0	0	5_TxWk	0	1	1	0	0	0
chr1	14127965	14128113	269736	269741	intron	PRDM2	0	0	5_TxWk	0	1	1	0	0	0
chr1	14128239	14128506	269741	269748	intron	PRDM2	0	0	5_TxWk	0	1	1	0	0	0
chr1	14219211	14219867	270836	270897	Intergenic	PRDM2	0	1	12_EnhBiv	1	0	1	1	0	0
chr1	14286918	14287231	271571	271582	Intergenic	PRDM2	0	0	15_Quies	0	0	0	0	1	1
chr1	14392173	14392230	272456	272460	Intergenic	PRDM2	0	0	15_Quies	0	0	1	0	0	0
chr1	14467330	14467579	273136	273145	Intergenic	PRDM2	0	0	7_Enh	0	1	1	0	0	0
chr1	14469003	14469227	273162	273168	Intergenic	PRDM2	0	0	7_Enh	0	0	1	0	0	0
chr1	14617855	14617982	274398	274402	Intergenic	KAZN	0	0	7_Enh	0	1	1	0	0	1
chr1	14627730	14627889	274483	274488	Intergenic	KAZN	0	0	5_TxWk	0	1	1	0	0	0
chr1	14627957	14628233	274488	274493	Intergenic	KAZN	0	0	5_TxWk	0	1	1	0	0	0
chr1	14692870	14693021	275014	275019	Intergenic	KAZN	0	0	7_Enh	0	1	1	0	0	0
chr1	14849119	14849361	276642	276647	Intergenic	KAZN	0	0	5_TxWk	0	1	1	0	0	0
chr1	14852903	14853038	276685	276689	Intergenic	KAZN	0	0	15_Quies	0	0	1	0	0	0
chr1	14915404	14915616	277394	277399	Intergenic	KAZN	0	0	7_Enh	0	0	1	0	0	0
chr1	14924480	14924804	277518	277537	promoter-TSS	KAZN	1	1	2_TssAFlnk	1	1	1	1	0	0
chr1	14924829	14926191	277537	277671	intron,promoter-TSS	KAZN	1	1	1_TssA	1	1	1	1	0	1
chr1	14928754	14928889	277699	277705	intron	KAZN	0	0	15_Quies	0	1	1	1	0	0
chr1	14953852	14953975	277985	277989	intron	KAZN	0	0	7_Enh	0	1	1	0	0	0
chr1	14954675	14954803	278003	278008	intron	KAZN	0	0	5_TxWk	0	1	1	0	0	0
chr1	15034323	15034490	278996	279001	intron	KAZN	0	0	15_Quies	0	1	1	0	0	0
chr1	15059477	15059739	279372	279379	intron	KAZN	0	0	7_Enh	1	1	1	0	0	0
chr1	15059894	15059937	279380	279384	intron	KAZN	0	0	7_Enh	1	1	1	0	0	0
chr1	15059971	15060069	279384	279390	intron	KAZN	0	0	7_Enh	1	1	1	0	0	0
chr1	15085670	15085841	279715	279723	intron	KAZN	0	0	7_Enh	0	1	1	0	0	0
chr1	15086253	15086443	279727	279732	intron	KAZN	0	0	7_Enh	0	1	1	0	0	0
chr1	15141817	15141976	280565	280570	intron	KAZN	0	0	7_Enh	0	0	1	0	0	0
chr1	15202649	15202831	281402	281407	intron	KAZN	0	0	7_Enh	0	1	1	0	0	0
chr1	15237866	15237996	281944	281948	intron	KAZN	0	0	7_Enh	0	1	1	0	0	0
chr1	15240263	15240465	281978	281986	intron	KAZN	0	0	7_Enh	0	1	1	0	0	0
chr1	15250264	15250389	282137	282143	promoter-TSS	KAZN	0	1	2_TssAFlnk	1	1	1	0	0	0
chr1	15250411	15251696	282143	282327	exon	KAZN	0	1	1_TssA	1	1	1	0	1	1
chr1	15256054	15256272	282403	282413	promoter-TSS	KAZN	0	0	7_Enh	0	1	1	0	0	0
chr1	15271850	15272109	282703	282715	promoter-TSS	KAZN	0	0	1_TssA	0	1	1	0	0	0
chr1	15272238	15272384	282715	282723	promoter-TSS	KAZN	0	0	1_TssA	0	1	1	0	0	0
chr1	15273470	15273654	282747	282753	intron	KAZN	0	0	7_Enh	0	1	1	0	0	0
chr1	15354112	15354213	284246	284250	intron	KAZN	0	0	5_TxWk	0	1	1	0	1	1
chr1	15373089	15373246	284604	284610	intron	KAZN	0	0	4_Tx	0	0	1	0	1	1
chr1	15416965	15417205	285412	285422	intron	KAZN	0	0	7_Enh	0	1	1	0	0	0
chr1	15426927	15427133	285606	285615	intron	KAZN	0	0	15_Quies	0	0	1	1	1	1
chr1	15455158	15455216	286045	286049	intron	TMEM51-AS1	0	0	15_Quies	0	0	0	0	1	1
chr1	15478869	15480903	286345	286532	promoter-TSS	TMEM51	1	1	1_TssA	1	1	1	1	1	1
chr1	15480925	15481425	286532	286568	intron	TMEM51	0	1	1_TssA	1	1	1	0	1	0
chr1	15495100	15495224	286769	286773	intron	TMEM51	0	0	7_Enh	0	0	1	0	1	0
chr1	15499415	15499739	286834	286842	intron	TMEM51	0	0	7_Enh	0	1	1	0	0	0
chr1	15499746	15499873	286842	286850	intron	TMEM51	0	0	5_TxWk	0	1	1	0	0	0
chr1	15500295	15500620	286854	286861	intron	TMEM51	0	0	7_Enh	0	1	1	0	0	0
chr1	15506784	15506937	286941	286946	intron	TMEM51	0	0	7_Enh	0	1	1	0	0	0
chr1	15507957	15508024	286956	286960	intron	TMEM51	0	0	5_TxWk	0	1	1	0	0	0
chr1	15573596	15574103	287893	287945	promoter-TSS	FHAD1	1	1	2_TssAFlnk	1	1	1	1	0	0
chr1	15587822	15588010	288113	288123	intron	FHAD1	0	0	7_Enh	1	1	1	0	0	0
chr1	15588068	15588159	288123	288127	intron	FHAD1	0	0	7_Enh	1	1	1	0	0	0
chr1	15599062	15599367	288231	288242	intron	FHAD1	0	0	15_Quies	0	0	1	1	1	1
chr1	15611119	15611383	288409	288416	intron	FHAD1	0	0	5_TxWk	0	1	1	0	0	0
chr1	15623108	15623353	288579	288585	exon	FHAD1	0	0	5_TxWk	0	0	1	0	0	0
chr1	15631300	15631502	288684	288692	intron	FHAD1	0	0	5_TxWk	0	0	1	0	1	1
chr1	15650231	15650310	288969	288975	intron	FHAD1	0	0	15_Quies	0	0	1	0	1	1
chr1	15654883	15654910	289070	289074	exon	FHAD1	0	0	5_TxWk	0	1	1	0	0	0
chr1	15654940	15655176	289074	289080	intron	FHAD1	0	0	5_TxWk	0	1	1	0	0	0
chr1	15655291	15655531	289080	289088	intron	FHAD1	0	0	7_Enh	0	1	1	0	0	0
chr1	15735949	15737253	290469	290616	exon	EFHD2	1	1	1_TssA	1	1	1	0	0	1
chr1	15737284	15737578	290616	290624	intron	EFHD2	1	0	2_TssAFlnk	1	1	1	0	0	0
chr1	15743661	15743923	290740	290748	intron	EFHD2	0	0	7_Enh	0	1	1	0	0	0
chr1	15757734	15757897	291081	291086	TTS	EFHD2	0	0	5_TxWk	0	0	0	0	1	1
chr1	15789959	15790153	291609	291616	intron	CELA2A	0	0	15_Quies	0	0	1	0	0	0
chr1	15850253	15852180	292520	292677	promoter-TSS	CASP9	1	1	1_TssA	1	1	1	0	0	0
chr1	15852252	15852439	292677	292684	Intergenic	DNAJC16	1	0	7_Enh	1	1	1	0	0	0
chr1	15852766	15854207	292687	292765	intron	DNAJC16	1	1	1_TssA	1	1	1	0	1	1
chr1	15886024	15886142	293186	293192	exon	DNAJC16	0	0	5_TxWk	0	1	1	0	0	0
chr1	15911070	15911632	293583	293647	exon	AGMAT	1	1	1_TssA	1	1	1	1	1	1
chr1	15929005	15929212	293943	293949	Intergenic	DDI2	0	0	7_Enh	1	1	1	0	0	0
chr1	15929420	15929579	293954	293962	Intergenic	DDI2	0	0	7_Enh	1	1	1	0	0	0
chr1	15929620	15930387	293962	294016	Intergenic	DDI2	0	1	1_TssA	1	1	1	0	0	0
chr1	15930464	15930537	294016	294020	Intergenic	DDI2	0	0	2_TssAFlnk	1	1	1	0	0	0
chr1	15943491	15945073	294231	294334	exon	DDI2	1	1	1_TssA	1	1	1	0	0	0
chr1	16007609	16007638	295100	295104	Intergenic	PLEKHM2	0	0	7_Enh	0	1	1	0	0	0
chr1	16010442	16011711	295147	295275	exon	PLEKHM2	1	1	1_TssA	1	1	1	0	0	0
chr1	16030168	16030319	295582	295587	intron	PLEKHM2	0	0	7_Enh	0	1	1	0	0	0
chr1	16067693	16067719	296428	296432	exon	SLC25A34	0	0	7_Enh	0	1	1	0	0	0
chr1	16067888	16068139	296434	296442	promoter-TSS	TMEM82	1	0	7_Enh	0	1	1	0	1	1
chr1	16082880	16083195	296778	296792	Intergenic	FBLIM1	0	0	7_Enh	1	1	1	0	0	0
chr1	16084962	16085776	296838	296933	intron	FBLIM1	1	1	1_TssA	1	1	1	1	0	0
chr1	16085820	16085966	296933	296943	intron	FBLIM1	1	1	2_TssAFlnk	1	1	1	1	0	0
chr1	16085982	16086061	296943	296949	intron	FBLIM1	1	0	2_TssAFlnk	1	1	1	1	0	0
chr1	16092342	16092470	297094	297099	intron	FBLIM1	0	0	7_Enh	0	1	1	0	0	0
chr1	16114717	16114942	297524	297533	Intergenic	UQCRHL	0	0	5_TxWk	0	1	1	0	0	0
chr1	16118524	16118816	297606	297618	Intergenic	UQCRHL	0	0	7_Enh	0	0	1	0	1	1
chr1	16126356	16126495	297750	297755	Intergenic	UQCRHL	0	0	7_Enh	0	1	1	0	0	0
chr1	16126498	16126731	297755	297761	Intergenic	UQCRHL	0	0	7_Enh	0	1	1	0	0	0
chr1	16126760	16127011	297761	297766	Intergenic	UQCRHL	0	0	7_Enh	0	1	1	0	0	0
chr1	16127043	16127214	297766	297773	Intergenic	UQCRHL	0	0	7_Enh	0	1	1	0	0	0
chr1	16142202	16142291	298049	298053	Intergenic	UQCRHL	0	0	15_Quies	0	0	1	0	1	1
chr1	16157274	16157338	298343	298348	Intergenic	SPEN	0	0	5_TxWk	0	1	1	0	0	0
chr1	16157355	16157533	298348	298359	Intergenic	SPEN	0	0	5_TxWk	0	1	1	0	0	0
chr1	16158660	16159039	298378	298393	Intergenic	SPEN	0	0	5_TxWk	0	1	1	0	0	0
chr1	16159659	16159801	298410	298418	TTS	FLJ37453	0	0	1_TssA	1	1	1	0	0	0
chr1	16159809	16159857	298418	298422	TTS	FLJ37453	0	0	1_TssA	1	1	1	0	0	0
chr1	16159933	16159981	298422	298428	TTS	FLJ37453	0	0	1_TssA	1	1	1	0	0	0
chr1	16160031	16160173	298428	298434	TTS	FLJ37453	0	0	5_TxWk	1	1	1	0	0	0
chr1	16160488	16162767	298436	298611	exon	FLJ37453	0	1	1_TssA	1	1	1	0	0	1
chr1	16162782	16162898	298611	298622	exon	FLJ37453	0	1	1_TssA	1	1	1	0	0	0
chr1	16173557	16176778	298878	299164	promoter-TSS	FLJ37453	1	1	1_TssA	1	1	1	0	0	1
chr1	16212402	16213287	299638	299654	intron	SPEN	0	0	1_TssA	1	1	1	0	1	1
chr1	16245931	16246117	300098	300105	intron	SPEN	0	0	5_TxWk	0	1	1	0	0	0
chr1	16275779	16275897	300771	300777	intron	ZBTB17	0	0	7_Enh	1	1	1	0	0	0
chr1	16275993	16276132	300777	300782	intron	ZBTB17	0	0	7_Enh	1	1	1	0	0	0
chr1	16276143	16276394	300782	300794	intron	ZBTB17	0	0	7_Enh	1	1	1	0	0	0
chr1	16276430	16276517	300794	300799	intron	ZBTB17	0	0	7_Enh	1	1	1	0	0	0
chr1	16279320	16279406	300861	300867	intron	ZBTB17	0	0	7_Enh	0	1	1	0	0	0
chr1	16301863	16302711	301154	301243	intron	ZBTB17	1	1	1_TssA	1	1	1	0	1	1
chr1	16339223	16339913	301821	301866	TTS	HSPB7	0	0	7_Enh	1	1	1	0	1	0
chr1	16353180	16353850	302153	302182	intron	CLCNKA	0	0	14_ReprPCWk	1	0	1	1	0	0
chr1	16374987	16375632	302599	302629	promoter-TSS	CLCNKB	0	0	2_TssAFlnk	1	0	1	1	0	0
chr1	16382595	16382846	302756	302763	intron	CLCNKB	0	0	7_Enh	0	0	1	0	1	1
chr1	16399560	16399657	303036	303043	intron	FAM131C	1	1	2_TssAFlnk	1	1	1	1	0	0
chr1	16399661	16400482	303043	303135	promoter-TSS	FAM131C	1	1	1_TssA	1	1	1	1	1	1
chr1	16403394	16403593	303187	303193	Intergenic	FAM131C	0	0	7_Enh	0	1	1	0	0	0
chr1	16405350	16405753	303222	303229	Intergenic	FAM131C	0	0	5_TxWk	1	1	1	0	1	1
chr1	16417714	16417818	303426	303431	Intergenic	FAM131C	0	0	7_Enh	0	1	1	0	0	0
chr1	16450404	16450581	303954	303963	TTS	EPHA2	0	0	4_Tx	0	1	1	0	0	0
chr1	16468175	16468372	304384	304393	intron	EPHA2	0	0	3_TxFlnk	1	1	1	0	0	1
chr1	16469961	16470058	304406	304410	intron	EPHA2	0	0	6_EnhG	0	1	1	0	0	0
chr1	16470406	16470950	304417	304430	intron	EPHA2	0	0	3_TxFlnk	1	1	1	0	0	0
chr1	16471635	16472079	304436	304455	intron	EPHA2	0	0	3_TxFlnk	1	1	1	0	0	0
chr1	16472435	16472528	304459	304470	intron	EPHA2	0	0	3_TxFlnk	1	1	1	0	0	0
chr1	16472602	16472792	304470	304482	intron	EPHA2	0	0	3_TxFlnk	1	1	1	0	0	0
chr1	16472857	16473110	304482	304494	intron	EPHA2	0	0	3_TxFlnk	1	1	1	0	0	0
chr1	16479425	16479792	304613	304629	intron	EPHA2	0	0	1_TssA	1	1	1	0	0	0
chr1	16480996	16481107	304645	304651	intron	EPHA2	0	0	1_TssA	1	1	1	0	0	0
chr1	16481175	16481552	304653	304674	intron	EPHA2	0	1	1_TssA	1	1	1	0	1	1
chr1	16481580	16482664	304674	304775	intron	EPHA2	1	1	1_TssA	1	1	1	1	1	0
chr1	16482685	16482828	304775	304785	promoter-TSS	EPHA2	1	1	1_TssA	1	1	1	0	0	0
chr1	16485495	16485810	304830	304837	Intergenic	EPHA2	0	0	1_TssA	1	1	1	0	0	0
chr1	16493906	16494080	305007	305017	Intergenic	EPHA2	0	1	2_TssAFlnk	1	1	1	0	0	0
chr1	16494089	16494575	305017	305064	Intergenic	EPHA2	0	1	1_TssA	1	1	1	0	0	0
chr1	16499745	16499918	305172	305178	Intergenic	EPHA2	0	0	2_TssAFlnk	0	1	1	0	0	0
chr1	16500115	16500275	305178	305184	Intergenic	EPHA2	0	0	7_Enh	0	1	1	0	0	0
chr1	16502256	16503003	305224	305244	Intergenic	EPHA2	0	0	7_Enh	0	1	1	0	0	0
chr1	16505677	16506027	305279	305291	Intergenic	EPHA2	0	0	5_TxWk	0	1	1	0	0	0
chr1	16509790	16509853	305379	305383	Intergenic	EPHA2	0	0	7_Enh	0	1	1	0	0	0
chr1	16509880	16509924	305383	305387	Intergenic	EPHA2	0	0	7_Enh	0	1	1	0	0	0
chr1	16510936	16511008	305408	305412	Intergenic	ARHGEF19	0	0	1_TssA	1	1	1	0	0	0
chr1	16514382	16514738	305477	305488	Intergenic	ARHGEF19	0	0	7_Enh	0	1	1	0	1	1
chr1	16532745	16532975	305736	305750	intron	ARHGEF19	0	1	1_TssA	1	1	1	0	0	0
chr1	16532980	16533812	305750	305845	intron	ARHGEF19	0	1	1_TssA	1	1	1	0	0	0
chr1	16536652	16536842	305923	305929	intron	ARHGEF19	0	0	7_Enh	1	1	1	0	0	0
chr1	16538747	16539014	305948	305953	intron	ARHGEF19	1	0	1_TssA	1	1	1	0	0	0
chr1	16539029	16539245	305953	305961	promoter-TSS	ARHGEF19	1	0	1_TssA	1	1	1	0	0	0
chr1	16543347	16543569	306046	306053	Intergenic	ARHGEF19	0	0	1_TssA	1	1	1	0	0	0
chr1	16543624	16544150	306053	306088	Intergenic	ARHGEF19	0	1	1_TssA	1	1	1	0	0	0
chr1	16544210	16544447	306088	306103	Intergenic	ARHGEF19	0	1	2_TssAFlnk	1	1	1	0	0	0
chr1	16562817	16563150	306473	306480	exon	RSG1	1	0	2_TssAFlnk	1	1	1	0	1	1
chr1	16563180	16563955	306480	306536	exon	RSG1	1	1	1_TssA	1	1	1	0	1	0
chr1	16625757	16625849	307281	307285	intron	FBXO42	0	0	5_TxWk	0	1	1	0	0	0
chr1	16677473	16679327	308061	308169	intron	FBXO42	1	1	1_TssA	1	1	1	0	1	1
chr1	16690002	16690209	308380	308387	Intergenic	SZRD1	0	0	15_Quies	0	1	1	0	1	1
chr1	16693404	16694921	308454	308542	intron	SZRD1	1	1	1_TssA	1	1	1	0	0	0
chr1	16694954	16695235	308542	308548	intron	SZRD1	0	0	5_TxWk	1	1	1	0	0	0
chr1	16723093	16723188	309002	309006	exon	SZRD1	0	0	6_EnhG	0	1	1	0	0	0
chr1	16766946	16768074	309689	309770	intron	NECAP2	1	1	1_TssA	1	1	1	0	1	1
chr1	16824951	16825229	310742	310759	Intergenic	CROCCP3	0	1	2_TssAFlnk	1	1	1	0	0	0
chr1	16825233	16826478	310759	310893	Intergenic	CROCCP3	0	1	1_TssA	1	1	1	0	1	1
chr1	16840317	16841283	311083	311129	Intergenic	CROCCP3	0	1	5_TxWk	1	1	1	0	0	0
chr1	16860845	16861177	311443	311469	Intergenic	CROCCP3	0	1	2_TssAFlnk	1	0	1	1	0	0
chr1	16861215	16861309	311469	311480	Intergenic	CROCCP3	0	1	2_TssAFlnk	1	0	1	1	0	0
chr1	16861314	16861375	311480	311487	Intergenic	CROCCP3	0	1	2_TssAFlnk	1	0	1	0	0	0
chr1	16861392	16861520	311487	311498	Intergenic	CROCCP3	0	1	11_BivFlnk	1	0	1	1	0	0
chr1	16861538	16861629	311498	311507	Intergenic	CROCCP3	0	1	11_BivFlnk	1	0	1	1	0	0
chr1	16861790	16861819	311516	311523	Intergenic	CROCCP3	0	1	12_EnhBiv	1	0	1	1	0	0
chr1	16918356	16918523	312223	312230	exon	NBPF1	0	0	5_TxWk	0	0	0	0	1	0
chr1	16939093	16939174	312403	312407	intron	NBPF1	1	0	2_TssAFlnk	1	1	1	0	0	0
chr1	16939214	16939483	312407	312419	intron	NBPF1	1	1	2_TssAFlnk	1	1	1	0	0	0
chr1	16939493	16940454	312419	312516	promoter-TSS	NBPF1	1	1	2_TssAFlnk	1	1	1	0	1	1
chr1	16950360	16950511	312680	312685	intron	CROCCP2	0	0	6_EnhG	0	1	1	0	0	0
chr1	16950807	16950859	312691	312696	intron	CROCCP2	0	0	6_EnhG	0	1	1	0	0	0
chr1	16970610	16971408	313097	313165	Intergenic	MST1P2	1	1	3_TxFlnk	1	1	1	0	1	1
chr1	16973884	16973950	313247	313251	intron	MST1P2	0	1	10_TssBiv	1	0	0	0	0	0
chr1	16974045	16974256	313259	313274	intron	MST1P2	0	1	10_TssBiv	1	0	1	1	0	0
chr1	16974266	16974398	313274	313285	exon,intron	MST1P2	0	1	11_BivFlnk	1	0	1	1	0	0
chr1	16974399	16974440	313285	313290	exon	MST1P2	0	1	11_BivFlnk	1	0	1	1	0	0
chr1	16974441	16974511	313290	313297	exon	MST1P2	0	1	11_BivFlnk	1	0	1	1	0	0
chr1	17019163	17019272	314075	314089	intron	ESPNP	0	1	11_BivFlnk	0	0	0	1	0	0
chr1	17019297	17019324	314090	314094	intron	ESPNP	0	1	11_BivFlnk	0	0	0	1	0	0
chr1	17019340	17019458	314094	314110	intron	ESPNP	0	1	11_BivFlnk	0	0	0	1	0	0
chr1	17019507	17019811	314113	314149	intron	ESPNP	0	1	12_EnhBiv	0	0	0	1	0	0
chr1	17019834	17020072	314149	314186	intron	ESPNP	0	1	11_BivFlnk	0	0	1	1	0	0
chr1	17020082	17020558	314186	314237	intron	ESPNP	0	1	11_BivFlnk	0	0	1	1	0	0
chr1	17020565	17020732	314237	314253	intron	ESPNP	0	1	12_EnhBiv	0	0	0	0	0	0
chr1	17026042	17026194	314411	314422	intron	ESPNP	0	1	12_EnhBiv	0	0	0	1	0	0
chr1	17026195	17026268	314422	314432	intron	ESPNP	0	1	12_EnhBiv	0	0	0	1	0	0
chr1	17026287	17026350	314433	314447	intron	ESPNP	0	1	12_EnhBiv	0	0	0	1	0	0
chr1	17026359	17026433	314447	314459	exon	ESPNP	0	1	12_EnhBiv	0	0	0	1	0	0
chr1	17026745	17026872	314486	314493	intron	ESPNP	0	1	12_EnhBiv	0	0	0	1	1	0
chr1	17026985	17027083	314502	314511	intron	ESPNP	0	1	12_EnhBiv	0	0	0	0	0	0
chr1	17027092	17027305	314511	314533	intron	ESPNP	0	1	12_EnhBiv	0	0	0	0	0	0
chr1	17027346	17027494	314533	314548	intron	ESPNP	0	1	11_BivFlnk	0	0	0	0	0	0
chr1	17027507	17027594	314548	314557	intron	ESPNP	0	1	11_BivFlnk	0	0	0	0	0	0
chr1	17027597	17027875	314557	314586	intron	ESPNP	0	1	11_BivFlnk	0	0	0	0	0	0
chr1	17027884	17027987	314586	314594	intron	ESPNP	0	1	11_BivFlnk	0	0	0	0	0	0
chr1	17029685	17029914	314621	314626	intron	ESPNP	0	0	12_EnhBiv	0	0	0	1	1	0
chr1	17033939	17034109	314726	314753	intron	ESPNP	0	1	11_BivFlnk	1	0	1	1	1	0
chr1	17034111	17034668	314753	314809	exon	ESPNP	0	1	11_BivFlnk	1	0	1	1	1	0
chr1	17034702	17034775	314810	314816	intron	ESPNP	0	1	14_ReprPCWk	1	0	1	1	0	0
chr1	17085946	17086331	315720	315752	exon,intron	MST1L	0	1	5_TxWk	0	0	0	1	0	0
chr1	17199104	17199140	316653	316661	Intergenic	MIR3675	0	1	7_Enh	1	0	1	1	0	0
chr1	17199173	17199295	316662	316670	Intergenic	MIR3675	0	1	2_TssAFlnk	1	0	1	1	0	0
chr1	17199333	17199385	316673	316679	Intergenic	MIR3675	0	1	2_TssAFlnk	1	0	1	1	0	0
chr1	17199403	17199475	316679	316686	Intergenic	MIR3675	0	1	7_Enh	1	0	1	1	0	0
chr1	17199504	17199708	316686	316709	Intergenic	MIR3675	0	1	2_TssAFlnk	1	0	1	0	0	0
chr1	17199866	17200116	316716	316735	Intergenic	MIR3675	0	1	11_BivFlnk	1	0	1	1	0	0
chr1	17215650	17216094	316968	317004	Intergenic	MIR3675	0	1	2_TssAFlnk	1	1	1	0	0	1
chr1	17221973	17222893	317077	317124	Intergenic	CROCC	0	1	15_Quies	1	1	0	0	0	0
chr1	17222988	17223227	317124	317136	Intergenic	CROCC	0	0	15_Quies	1	1	1	0	0	0
chr1	17230317	17230802	317204	317229	Intergenic	CROCC	0	0	1_TssA	1	1	1	0	0	0
chr1	17230879	17231911	317229	317266	Intergenic	CROCC	0	1	1_TssA	1	1	1	0	0	1
chr1	17240156	17241129	317392	317512	Intergenic	CROCC	0	1	1_TssA	1	1	1	0	1	0
chr1	17241140	17241343	317512	317523	Intergenic	CROCC	0	0	1_TssA	1	1	1	0	0	0
chr1	17241484	17241548	317526	317531	Intergenic	CROCC	0	0	7_Enh	1	1	1	0	0	0
chr1	17252289	17252365	317734	317739	intron	CROCC	0	0	7_Enh	0	1	1	0	0	0
chr1	17256144	17256273	317812	317817	intron	CROCC	0	0	7_Enh	0	1	1	0	0	0
chr1	17274770	17275019	318276	318294	exon	CROCC	0	0	2_TssAFlnk	0	1	1	0	0	0
chr1	17275045	17275338	318294	318300	intron	CROCC	0	0	7_Enh	0	1	1	0	0	0
chr1	17275361	17275426	318300	318304	exon	CROCC	0	0	7_Enh	0	1	1	0	0	0
chr1	17275668	17275818	318304	318311	intron	CROCC	0	0	5_TxWk	0	1	1	0	0	0
chr1	17278220	17278490	318349	318356	intron	CROCC	0	0	5_TxWk	0	0	1	0	1	1
chr1	17306386	17307360	319063	319151	intron	MFAP2	1	1	1_TssA	1	1	1	1	0	0
chr1	17311473	17311553	319219	319223	TTS	ATP13A2	0	0	7_Enh	0	1	1	0	0	0
chr1	17337158	17337357	319853	319859	intron	ATP13A2	0	0	2_TssAFlnk	1	1	1	0	0	0
chr1	17337384	17338653	319859	319970	intron	ATP13A2	1	1	2_TssAFlnk	1	1	1	0	0	0
chr1	17338732	17338820	319970	319975	promoter-TSS	ATP13A2	1	0	2_TssAFlnk	1	1	1	0	0	0
chr1	17379782	17380935	320486	320542	intron	SDHB	1	1	1_TssA	1	1	1	0	0	0
chr1	17386143	17386476	320645	320651	Intergenic	SDHB	0	0	15_Quies	0	0	0	0	1	1
chr1	17424329	17424397	321217	321221	intron	PADI2	0	0	7_Enh	0	1	1	0	0	0
chr1	17445606	17446088	321527	321580	exon	PADI2	1	1	2_TssAFlnk	1	0	1	1	0	0
chr1	17452238	17452505	321689	321701	Intergenic	PADI2	0	0	5_TxWk	0	0	1	1	1	1
chr1	17475738	17475811	322003	322012	Intergenic	PADI2	0	1	12_EnhBiv	0	1	1	1	0	0
chr1	17475819	17475858	322012	322019	Intergenic	PADI2	0	1	13_ReprPC	0	0	1	1	0	0
chr1	17512840	17512935	322382	322386	Intergenic	PADI1	0	0	7_Enh	0	1	1	0	0	0
chr1	17518085	17518137	322453	322457	Intergenic	PADI1	0	0	5_TxWk	0	1	1	0	0	0
chr1	17518968	17519086	322466	322471	Intergenic	PADI1	0	0	7_Enh	0	1	1	0	0	0
chr1	17553144	17553311	322927	322932	intron	PADI1	0	0	5_TxWk	0	1	1	0	0	0
chr1	17560343	17560510	323047	323052	intron	PADI1	0	0	7_Enh	0	1	1	0	0	0
chr1	17563594	17563890	323086	323098	intron	PADI1	0	0	7_Enh	0	0	1	0	1	1
chr1	17585421	17585485	323419	323423	intron	PADI3	0	0	7_Enh	0	1	1	0	0	0
chr1	17585780	17585841	323426	323431	intron	PADI3	0	0	7_Enh	0	0	1	1	0	0
chr1	17585845	17585932	323431	323436	intron	PADI3	0	0	7_Enh	0	0	1	1	0	0
chr1	17603149	17603341	323666	323673	intron	PADI3	0	0	7_Enh	0	0	1	1	0	0
chr1	17608237	17608339	323753	323757	intron	PADI3	0	0	5_TxWk	0	0	1	1	0	0
chr1	17616810	17616869	323882	323886	Intergenic	PADI4	0	0	5_TxWk	0	1	1	0	0	0
chr1	17662612	17662821	324467	324476	exon	PADI4	0	0	15_Quies	0	0	0	1	1	1
chr1	17704108	17704237	325167	325172	intron	PADI6	0	0	14_ReprPCWk	0	0	1	1	0	0
chr1	17746438	17746509	325945	325952	intron	RCC2	0	1	4_Tx	0	0	1	0	1	1
chr1	17746510	17746591	325952	325961	intron	RCC2	0	1	4_Tx	0	0	1	0	1	1
chr1	17754782	17755143	326154	326161	intron	RCC2	0	0	5_TxWk	0	1	1	0	0	0
chr1	17763943	17766584	326331	326607	promoter-TSS	RCC2	1	1	1_TssA	1	1	1	0	1	1
chr1	17767078	17767141	326614	326618	promoter-TSS	RCC2	1	0	1_TssA	1	1	1	0	0	0
chr1	17767237	17767301	326618	326624	Intergenic	RCC2	1	0	2_TssAFlnk	1	1	1	0	0	0
chr1	17767368	17767473	326625	326630	Intergenic	RCC2	0	0	5_TxWk	1	1	1	0	0	0
chr1	17768059	17768458	326635	326641	Intergenic	RCC2	0	0	5_TxWk	0	1	1	0	0	1
chr1	17769951	17770243	326663	326671	Intergenic	RCC2	0	0	5_TxWk	0	1	1	0	0	0
chr1	17786764	17786965	327041	327046	Intergenic	RCC2	0	0	15_Quies	0	1	1	1	0	0
chr1	17786999	17787259	327046	327052	Intergenic	RCC2	0	0	7_Enh	0	1	1	1	0	0
chr1	17818644	17818894	327689	327696	Intergenic	ARHGEF10L	0	0	15_Quies	0	1	1	0	0	0
chr1	17820936	17821018	327709	327713	Intergenic	ARHGEF10L	0	0	15_Quies	0	0	0	0	1	1
chr1	17828916	17829185	327829	327841	Intergenic	ARHGEF10L	0	0	15_Quies	0	1	1	0	1	1
chr1	17846746	17846871	328102	328108	Intergenic	ARHGEF10L	0	0	1_TssA	1	1	0	0	0	0
chr1	17847143	17847245	328112	328117	Intergenic	ARHGEF10L	0	0	1_TssA	1	1	0	0	0	0
chr1	17853919	17854040	328211	328216	Intergenic	ARHGEF10L	0	0	2_TssAFlnk	0	1	1	0	0	0
chr1	17865930	17867065	328375	328502	intron,promoter-TSS	ARHGEF10L	1	1	1_TssA	1	1	1	1	0	0
chr1	17896037	17896312	328879	328889	intron	ARHGEF10L	0	0	7_Enh	1	1	1	0	0	0
chr1	17909000	17909110	329095	329100	intron	ARHGEF10L	0	0	5_TxWk	0	1	1	0	0	0
chr1	18311194	18311226	334879	334883	Intergenic	IGSF21	0	0	15_Quies	0	0	0	0	1	1
chr1	18427065	18427261	336188	336197	Intergenic	IGSF21	0	0	15_Quies	0	0	0	0	1	1
chr1	18433707	18434972	336267	336386	exon,promoter-TSS	IGSF21	1	1	13_ReprPC	1	0	1	1	0	0
chr1	18435416	18435842	336397	336427	intron	IGSF21	0	1	12_EnhBiv	1	1	1	1	0	0
chr1	18435851	18437104	336427	336498	intron	IGSF21	0	1	12_EnhBiv	1	1	1	1	1	1
chr1	18437127	18437832	336498	336546	intron	IGSF21	0	1	12_EnhBiv	1	1	1	1	0	0
chr1	18884193	18884522	341793	341811	Intergenic	PAX7	0	0	13_ReprPC	0	0	1	1	0	0
chr1	18923964	18924198	342362	342372	Intergenic	PAX7	0	0	14_ReprPCWk	0	0	0	1	1	1
chr1	18924374	18924401	342373	342377	Intergenic	PAX7	0	0	14_ReprPCWk	0	0	0	1	0	0
chr1	18957447	18958191	342922	342986	exon,intron	PAX7	1	1	13_ReprPC	1	0	1	1	0	0
chr1	18966481	18966972	343288	343308	intron	PAX7	0	0	13_ReprPC	0	0	0	1	0	0
chr1	18967786	18968219	343353	343381	intron	PAX7	0	1	13_ReprPC	0	0	0	1	0	0
chr1	18969509	18969955	343409	343438	intron	PAX7	0	1	12_EnhBiv	0	0	1	1	0	0
chr1	18969969	18970499	343438	343490	intron	PAX7	0	1	13_ReprPC	1	0	1	1	0	0
chr1	18971657	18972360	343530	343566	intron	PAX7	0	1	13_ReprPC	0	0	1	1	0	0
chr1	18973057	18973792	343589	343654	intron	PAX7	0	1	13_ReprPC	1	0	1	1	0	0
chr1	19020190	19020446	344339	344350	intron	PAX7	0	0	14_ReprPCWk	0	0	0	1	0	0
chr1	19043290	19043721	344701	344748	intron	PAX7	0	1	14_ReprPCWk	0	0	1	1	0	0
chr1	19147255	19147607	346174	346186	Intergenic	TAS1R2	0	0	7_Enh	0	0	1	1	1	1
chr1	19208516	19208778	347106	347118	intron	ALDH4A1	1	0	7_Enh	0	1	1	0	0	0
chr1	19228226	19228331	347483	347487	intron	ALDH4A1	1	0	1_TssA	1	1	1	0	0	0
chr1	19228442	19229932	347487	347589	exon	ALDH4A1	1	1	1_TssA	1	1	1	0	0	0
chr1	19248785	19248982	348000	348006	intron	IFFO2	0	0	7_Enh	1	1	1	0	0	0
chr1	19249543	19249635	348014	348020	intron	IFFO2	0	0	7_Enh	0	1	1	0	0	0
chr1	19250393	19250559	348030	348036	intron	IFFO2	0	0	7_Enh	0	1	1	0	0	0
chr1	19253688	19253873	348086	348096	intron	IFFO2	0	0	7_Enh	1	1	1	0	0	0
chr1	19273775	19273848	348398	348402	intron	IFFO2	0	0	7_Enh	0	1	1	0	0	0
chr1	19276087	19276218	348449	348456	intron	IFFO2	0	0	7_Enh	1	1	1	0	0	0
chr1	19277076	19277462	348479	348490	intron	IFFO2	0	0	7_Enh	1	1	1	0	0	0
chr1	19280186	19280286	348530	348537	intron	IFFO2	0	0	2_TssAFlnk	1	1	1	0	0	0
chr1	19280462	19280578	348539	348543	intron	IFFO2	0	0	2_TssAFlnk	1	1	1	0	0	0
chr1	19281886	19282021	348558	348565	intron	IFFO2	1	1	1_TssA	1	1	1	0	0	0
chr1	19282027	19283740	348565	348776	exon,promoter-TSS	IFFO2	1	1	1_TssA	1	1	1	0	1	0
chr1	19337532	19337569	349382	349387	Intergenic	IFFO2	0	0	7_Enh	0	1	1	0	0	0
chr1	19337689	19337876	349387	349398	Intergenic	IFFO2	0	0	7_Enh	0	1	1	0	0	0
chr1	19356120	19356223	349628	349635	Intergenic	IFFO2	0	0	7_Enh	0	1	1	1	1	0
chr1	19360504	19361002	349706	349721	Intergenic	IFFO2	0	0	7_Enh	0	1	1	0	0	0
chr1	19361010	19361178	349721	349728	Intergenic	IFFO2	0	0	7_Enh	0	1	1	0	0	0
chr1	19380874	19381035	350065	350071	Intergenic	IFFO2	0	0	7_Enh	0	1	1	1	0	0
chr1	19399892	19400103	350430	350438	Intergenic	IFFO2	0	0	6_EnhG	0	1	1	0	0	0
chr1	19400298	19400355	350444	350448	TTS	UBR4	0	0	6_EnhG	0	1	1	0	0	0
chr1	19400694	19400740	350452	350456	TTS	UBR4	0	0	6_EnhG	0	1	1	0	0	0
chr1	19400869	19400965	350456	350462	TTS	UBR4	0	0	6_EnhG	0	1	1	0	0	0
chr1	19401216	19401308	350465	350472	exon	UBR4	0	0	6_EnhG	0	1	1	0	0	0
chr1	19401463	19401566	350474	350480	intron	UBR4	0	0	6_EnhG	0	1	1	0	0	0
chr1	19401965	19402119	350483	350491	intron	UBR4	0	0	6_EnhG	0	1	1	0	0	0
chr1	19535871	19537629	351941	352060	promoter-TSS	UBR4	1	1	1_TssA	1	1	1	0	1	1
chr1	19577358	19578992	352570	352682	promoter-TSS	EMC1	1	1	1_TssA	1	1	1	0	0	0
chr1	19600523	19600775	353052	353085	promoter-TSS	AKR7L	1	1	5_TxWk	1	0	1	0	0	0
chr1	19615062	19615159	353326	353341	exon	AKR7A3	1	1	2_TssAFlnk	1	0	1	0	0	0
chr1	19615168	19615611	353341	353388	promoter-TSS	AKR7A3	1	1	2_TssAFlnk	1	1	1	0	0	0
chr1	19615619	19615703	353388	353394	promoter-TSS	AKR7A3	1	1	2_TssAFlnk	1	1	1	0	0	0
chr1	19637806	19637855	353644	353648	promoter-TSS	PQLC2	1	0	1_TssA	1	0	1	0	0	0
chr1	19637961	19639439	353648	353791	promoter-TSS	PQLC2	1	1	1_TssA	1	1	1	0	0	1
chr1	19668084	19668183	354411	354416	intron	CAPZB	0	0	4_Tx	0	1	1	0	1	1
chr1	19676678	19676874	354627	354638	intron	CAPZB	0	0	6_EnhG	0	1	1	0	0	0
chr1	19679118	19679307	354674	354682	intron	CAPZB	0	0	6_EnhG	0	1	1	0	0	0
chr1	19680301	19680438	354703	354710	intron	CAPZB	0	0	6_EnhG	0	1	1	0	0	0
chr1	19687696	19687718	354844	354848	intron	CAPZB	0	0	5_TxWk	0	1	1	0	0	0
chr1	19687912	19688086	354851	354860	intron	CAPZB	0	0	5_TxWk	0	1	1	0	0	0
chr1	19688415	19688508	354864	354868	intron	CAPZB	0	0	5_TxWk	0	1	1	0	0	0
chr1	19693923	19694020	354955	354960	intron	CAPZB	0	0	7_Enh	0	1	1	0	0	0
chr1	19694265	19694289	354965	354969	intron	CAPZB	0	0	5_TxWk	0	1	1	0	0	0
chr1	19712470	19712659	355272	355278	intron	CAPZB	0	0	7_Enh	0	1	1	0	0	0
chr1	19717844	19718102	355364	355371	intron	CAPZB	0	0	7_Enh	1	1	1	0	1	1
chr1	19757197	19757259	355974	355980	intron	CAPZB	0	0	7_Enh	0	1	1	0	0	0
chr1	19762764	19762818	356058	356062	intron	CAPZB	0	0	7_Enh	0	1	1	0	0	0
chr1	19796102	19796142	356593	356597	intron	CAPZB	0	0	7_Enh	0	1	1	0	0	0
chr1	19810885	19812724	356802	356968	promoter-TSS	CAPZB	1	1	1_TssA	1	1	1	0	0	0
chr1	19812793	19812838	356968	356973	promoter-TSS	CAPZB	1	0	1_TssA	1	1	1	0	0	0
chr1	19922782	19923027	358270	358276	promoter-TSS	MINOS1	1	0	1_TssA	1	1	1	0	0	0
chr1	19923062	19924290	358276	358358	intron	C1orf151-NBL1	1	1	1_TssA	1	1	1	0	0	0
chr1	19970064	19970348	358920	358937	promoter-TSS	NBL1	1	1	1_TssA	1	1	1	0	0	0
chr1	19970358	19971590	358937	359109	promoter-TSS	NBL1	1	1	1_TssA	1	1	1	0	0	0
chr1	19971612	19971807	359109	359124	promoter-TSS	NBL1	0	1	1_TssA	1	1	1	0	0	0
chr1	19971821	19971923	359124	359136	promoter-TSS	NBL1	0	1	1_TssA	1	1	1	0	0	0
chr1	19971958	19972301	359136	359149	promoter-TSS	NBL1	0	0	1_TssA	1	1	1	0	0	0
chr1	19972954	19973240	359166	359172	intron	NBL1	0	0	2_TssAFlnk	1	1	1	0	0	0
chr1	19974926	19974947	359206	359210	intron	NBL1	0	0	2_TssAFlnk	1	1	1	0	0	0
chr1	19986336	19986653	359440	359453	Intergenic	HTR6	0	0	7_Enh	0	1	1	0	1	1
chr1	19988299	19988706	359491	359499	Intergenic	HTR6	0	0	14_ReprPCWk	0	0	0	1	1	1
chr1	19991164	19992161	359544	359654	promoter-TSS	HTR6	1	1	13_ReprPC	1	0	1	1	1	0
chr1	19992229	19992315	359659	359668	exon	HTR6	1	1	13_ReprPC	0	0	1	1	0	0
chr1	19992380	19992533	359678	359695	exon	HTR6	1	1	13_ReprPC	0	0	1	1	0	0
chr1	20031110	20031324	360277	360285	intron	TMCO4	0	0	7_Enh	0	1	1	0	1	1
chr1	20125895	20126996	361566	361659	promoter-TSS	TMCO4	1	1	1_TssA	1	1	1	0	1	1
chr1	20204328	20204470	362576	362583	Intergenic	OTUD3	0	0	15_Quies	1	1	1	1	0	0
chr1	20204560	20204703	362583	362588	Intergenic	OTUD3	0	0	15_Quies	1	1	1	1	0	0
chr1	20208553	20209716	362663	362765	exon	OTUD3	1	1	1_TssA	1	1	1	0	1	1
chr1	20244623	20244816	363157	363162	Intergenic	PLA2G2E	0	0	5_TxWk	0	0	0	0	1	1
chr1	20248791	20248870	363251	363256	exon	PLA2G2E	0	0	7_Enh	0	0	0	1	0	0
chr1	20248881	20248972	363256	363260	intron	PLA2G2E	0	0	7_Enh	0	0	0	1	0	0
chr1	20251883	20252166	363318	363324	Intergenic	PLA2G2E	0	0	15_Quies	0	0	1	0	0	0
chr1	20427468	20427649	364865	364872	Intergenic	PLA2G2D	0	0	15_Quies	0	0	0	0	1	1
chr1	20437378	20437502	364964	364969	Intergenic	PLA2G2D	0	0	15_Quies	0	0	1	0	0	0
chr1	20478836	20479138	365526	365544	Intergenic	PLA2G2F	0	0	2_TssAFlnk	1	1	1	1	1	1
chr1	20513734	20513828	366075	366079	intron	UBXN10	0	0	7_Enh	0	1	1	1	0	1
chr1	20521783	20521865	366173	366177	Intergenic	UBXN10	0	0	15_Quies	0	0	1	0	1	1
chr1	20539300	20539657	366399	366414	Intergenic	UBXN10	0	0	15_Quies	0	1	1	1	1	1
chr1	20539744	20539812	366414	366418	Intergenic	UBXN10	0	0	15_Quies	0	1	1	1	0	0
chr1	20577038	20577441	366817	366824	Intergenic	VWA5B1	0	0	14_ReprPCWk	0	0	0	1	0	0
chr1	20618052	20618540	367237	367258	intron	VWA5B1	1	0	13_ReprPC	0	0	1	1	0	0
chr1	20685377	20685484	368227	368231	TTS	LOC339505	0	0	7_Enh	0	0	1	0	0	0
chr1	20685517	20685604	368231	368235	TTS	LOC339505	0	0	7_Enh	0	0	1	0	0	0
chr1	20688468	20688512	368282	368286	exon	LOC339505	0	0	9_Het	0	0	0	1	1	1
chr1	20692472	20692590	368327	368334	intron	LOC339505	0	1	14_ReprPCWk	0	0	1	1	0	0
chr1	20692604	20693994	368334	368450	intron	LOC339505	0	1	13_ReprPC	1	0	1	1	1	1
chr1	20756980	20757090	369094	369099	Intergenic	LOC339505	0	0	9_Het	0	0	0	1	1	1
chr1	20802771	20803253	369639	369667	Intergenic	CAMK2N1	0	0	13_ReprPC	0	0	1	1	0	0
chr1	20810427	20810652	369748	369763	intron	CAMK2N1	0	1	11_BivFlnk	1	1	1	1	0	0
chr1	20810667	20813455	369763	370048	exon	CAMK2N1	1	1	10_TssBiv	1	1	1	1	0	0
chr1	20813458	20813667	370048	370060	promoter-TSS	CAMK2N1	1	1	11_BivFlnk	1	1	1	1	0	0
chr1	20820275	20820673	370154	370165	Intergenic	CAMK2N1	0	0	7_Enh	0	1	1	0	1	1
chr1	20820764	20820995	370167	370173	Intergenic	CAMK2N1	0	0	7_Enh	0	1	1	0	0	0
chr1	20822897	20823031	370190	370194	Intergenic	CAMK2N1	0	0	5_TxWk	0	1	0	0	0	0
chr1	20834029	20834844	370363	370419	exon	MUL1	1	1	1_TssA	1	1	1	0	0	0
chr1	20848494	20849146	370628	370639	Intergenic	MUL1	0	0	15_Quies	0	0	1	0	1	1
chr1	20878895	20879364	371030	371074	exon	FAM43B	1	1	1_TssA	1	0	1	1	0	0
chr1	20879493	20880374	371089	371203	exon	FAM43B	1	1	2_TssAFlnk	1	0	1	1	0	0
chr1	20880378	20880674	371203	371235	exon	FAM43B	0	1	12_EnhBiv	1	0	1	1	0	0
chr1	20901750	20901999	371513	371525	Intergenic	CDA	0	0	14_ReprPCWk	0	0	0	1	1	1
chr1	20915410	20915636	371719	371727	promoter-TSS	CDA	1	0	2_TssAFlnk	1	1	1	1	0	0
chr1	20940438	20940596	372104	372109	intron	CDA	0	0	7_Enh	0	1	1	0	0	0
chr1	20959812	20960812	372341	372437	exon	PINK1	1	1	1_TssA	1	1	1	0	1	1
chr1	20960867	20961230	372437	372446	intron	PINK1	1	0	1_TssA	1	1	1	0	0	0
chr1	20987148	20988493	372895	372974	exon	DDOST	1	1	1_TssA	1	1	1	0	1	1
chr1	21022940	21023584	373632	373673	intron	KIF17	0	1	1_TssA	1	1	1	0	1	1
chr1	21023683	21023761	373673	373677	intron	KIF17	0	0	2_TssAFlnk	1	1	1	0	1	0
chr1	21044121	21044703	374160	374243	promoter-TSS	KIF17	1	1	1_TssA	1	0	1	1	0	0
chr1	21050421	21050590	374377	374386	intron	SH2D5	0	0	7_Enh	0	0	1	0	0	0
chr1	21050621	21050728	374386	374398	exon	SH2D5	0	0	7_Enh	0	0	1	0	0	0
chr1	21058007	21058185	374561	374577	intron	SH2D5	1	1	10_TssBiv	1	0	1	1	0	0
chr1	21058198	21059793	374577	374720	exon	SH2D5	1	1	1_TssA	1	1	1	1	1	1
chr1	21111986	21114550	375343	375570	promoter-TSS	HP1BP3	1	1	1_TssA	1	1	1	0	0	1
chr1	21122592	21123040	375703	375713	Intergenic	HP1BP3	0	0	15_Quies	0	0	0	0	0	0
chr1	21349886	21349996	377765	377775	intron	EIF4G3	0	0	5_TxWk	0	1	0	0	0	0
chr1	21501221	21501350	379323	379328	promoter-TSS	EIF4G3	0	0	5_TxWk	1	1	1	0	0	0
chr1	21501370	21501751	379328	379335	promoter-TSS	EIF4G3	0	0	5_TxWk	1	1	1	0	0	0
chr1	21501819	21503702	379335	379481	exon	EIF4G3	1	1	1_TssA	1	1	1	0	0	0
chr1	21503711	21503886	379481	379499	promoter-TSS	EIF4G3	1	1	1_TssA	1	1	1	0	0	0
chr1	21521726	21522013	379762	379769	Intergenic	EIF4G3	0	0	15_Quies	0	1	1	0	1	1
chr1	21583963	21584143	380875	380883	intron	ECE1	0	0	6_EnhG	0	1	1	0	0	0
chr1	21584248	21584381	380883	380888	intron	ECE1	0	0	6_EnhG	0	1	1	0	0	0
chr1	21611025	21611277	381379	381385	intron	ECE1	0	0	7_Enh	0	1	1	0	0	0
chr1	21616130	21616351	381451	381460	intron	ECE1	0	0	1_TssA	1	1	1	1	0	0
chr1	21616381	21617242	381460	381552	promoter-TSS	ECE1	0	1	1_TssA	1	1	1	1	0	0
chr1	21619471	21619583	381579	381584	promoter-TSS	LOC100506801	1	0	7_Enh	0	1	1	0	0	0
chr1	21635889	21636059	381837	381843	intron	ECE1	0	0	7_Enh	0	1	1	0	0	0
chr1	21650936	21651558	382098	382111	intron	ECE1	0	0	7_Enh	0	1	1	0	0	0
chr1	21661325	21661495	382274	382281	intron	ECE1	0	0	2_TssAFlnk	1	1	1	0	1	1
chr1	21671190	21671509	382450	382473	intron	ECE1	1	1	1_TssA	1	1	1	1	0	0
chr1	21671570	21672819	382473	382599	promoter-TSS	ECE1	1	1	1_TssA	1	1	1	1	0	0
chr1	21695009	21695308	382957	382963	Intergenic	NBPF3	0	0	15_Quies	0	0	1	0	1	1
chr1	21754592	21755014	383816	383880	Intergenic	NBPF3	0	1	15_Quies	0	0	0	1	0	0
chr1	21766161	21766210	384216	384220	promoter-TSS	NBPF3	1	0	5_TxWk	1	1	1	0	0	0
chr1	21766230	21767199	384220	384313	promoter-TSS	NBPF3	1	1	1_TssA	1	1	1	0	0	0
chr1	21767211	21767443	384313	384324	intron	NBPF3	1	1	2_TssAFlnk	1	1	1	0	0	0
chr1	21835396	21835921	385117	385166	promoter-TSS	ALPL	1	1	12_EnhBiv	1	0	1	1	1	1
chr1	21835925	21836246	385166	385199	intron	ALPL	1	1	2_TssAFlnk	1	0	1	1	0	0
chr1	21849928	21850098	385423	385428	intron	ALPL	0	0	7_Enh	0	0	1	0	0	0
chr1	21861329	21861599	385594	385599	intron	ALPL	0	0	15_Quies	0	0	1	0	1	1
chr1	21900648	21900871	386343	386351	intron	ALPL	0	0	7_Enh	0	1	1	1	1	1
chr1	21900915	21901073	386351	386356	intron	ALPL	0	0	7_Enh	0	1	1	1	1	1
chr1	21901153	21901255	386360	386368	intron	ALPL	0	0	7_Enh	0	1	1	1	0	0
chr1	21901260	21901527	386368	386378	intron	ALPL	0	0	7_Enh	0	1	1	1	0	0
chr1	21913440	21913620	386622	386633	Intergenic	ALPL	0	0	7_Enh	0	0	1	1	0	0
chr1	21913661	21913777	386633	386642	Intergenic	ALPL	0	0	7_Enh	0	0	1	1	0	0
chr1	21917181	21917388	386707	386715	Intergenic	RAP1GAP	0	0	5_TxWk	0	0	1	1	0	0
chr1	21922183	21922211	386836	386840	TTS	RAP1GAP	0	0	15_Quies	0	0	0	1	1	1
chr1	21941195	21941477	387266	387273	intron	RAP1GAP	0	0	7_Enh	0	1	1	0	0	0
chr1	21947067	21947138	387371	387377	intron	RAP1GAP	0	0	7_Enh	0	0	1	1	0	0
chr1	21947150	21947219	387377	387384	intron	RAP1GAP	0	0	7_Enh	0	0	1	1	0	0
chr1	21948757	21948818	387413	387420	intron	RAP1GAP	0	1	2_TssAFlnk	1	1	1	1	0	0
chr1	21948821	21949263	387420	387490	intron	RAP1GAP	0	1	1_TssA	1	1	1	1	0	0
chr1	21961091	21961208	387685	387692	intron	RAP1GAP	0	0	7_Enh	0	0	1	1	0	0
chr1	21966295	21966388	387762	387768	intron	RAP1GAP	0	0	7_Enh	0	0	1	1	0	0
chr1	21978053	21978750	387945	388039	promoter-TSS	RAP1GAP	0	1	5_TxWk	1	0	1	1	0	0
chr1	21985617	21986131	388140	388198	intron	RAP1GAP	0	1	14_ReprPCWk	0	0	1	1	1	1
chr1	21986173	21986481	388198	388205	intron	RAP1GAP	0	0	14_ReprPCWk	0	0	1	1	0	0
chr1	21995408	21996525	388354	388446	promoter-TSS	RAP1GAP	1	1	2_TssAFlnk	1	0	1	1	1	0
chr1	22108284	22110290	389883	390029	intron	USP48	1	1	1_TssA	1	1	1	0	1	0
chr1	22114783	22114934	390133	390140	Intergenic	USP48	0	0	15_Quies	0	1	1	0	0	0
chr1	22140846	22141213	390569	390615	exon	LDLRAD2	0	1	2_TssAFlnk	1	0	1	1	1	1
chr1	22169138	22169303	391269	391276	intron	HSPG2	0	0	6_EnhG	0	0	1	0	0	0
chr1	22223268	22223552	392582	392590	intron	HSPG2	0	0	7_Enh	0	1	1	0	0	0
chr1	22236251	22236699	392822	392830	intron	HSPG2	0	0	7_Enh	0	1	1	0	0	0
chr1	22241489	22241839	392892	392909	intron	HSPG2	0	0	7_Enh	0	1	1	0	0	0
chr1	22260257	22260676	393223	393235	intron	HSPG2	0	0	7_Enh	1	1	1	0	0	0
chr1	22262086	22262363	393272	393281	intron	HSPG2	0	0	1_TssA	1	1	1	0	0	0
chr1	22262458	22262892	393281	393290	intron	HSPG2	1	0	2_TssAFlnk	1	1	1	0	0	0
chr1	22262919	22262961	393290	393294	intron	HSPG2	1	0	2_TssAFlnk	1	1	1	0	0	0
chr1	22262986	22263118	393294	393299	intron	HSPG2	1	0	1_TssA	1	1	1	0	0	0
chr1	22263200	22263362	393299	393306	intron	HSPG2	1	0	1_TssA	1	1	1	0	0	0
chr1	22263376	22264346	393306	393436	promoter-TSS	HSPG2	1	0	1_TssA	1	1	1	0	0	0
chr1	22270924	22271211	393551	393560	Intergenic	HSPG2	0	0	7_Enh	0	1	1	0	0	0
chr1	22283340	22283751	393728	393735	Intergenic	HSPG2	0	0	7_Enh	0	1	1	0	0	0
chr1	22283783	22283979	393735	393742	Intergenic	CELA3B	0	0	7_Enh	0	1	1	0	0	0
chr1	22284000	22284156	393743	393748	Intergenic	CELA3B	0	0	7_Enh	0	1	1	0	0	0
chr1	22290512	22290649	393839	393843	Intergenic	CELA3B	0	0	5_TxWk	0	0	1	0	1	1
chr1	22301232	22301490	394030	394036	Intergenic	CELA3B	0	0	5_TxWk	0	0	1	0	0	0
chr1	22351379	22351561	394880	394890	promoter-TSS	LINC00339	1	0	1_TssA	1	1	1	0	0	0
chr1	22351603	22352717	394890	394943	intron	LINC00339	1	1	1_TssA	1	1	1	0	0	0
chr1	22352744	22352894	394943	394953	intron	LINC00339	0	0	1_TssA	1	1	1	0	0	0
chr1	22368894	22369042	395206	395211	Intergenic	CDC42	0	0	7_Enh	0	1	1	0	0	0
chr1	22369121	22369195	395214	395218	Intergenic	CDC42	0	0	7_Enh	0	1	1	0	0	0
chr1	22369628	22369677	395221	395225	Intergenic	CDC42	0	0	7_Enh	0	1	1	0	0	0
chr1	22378940	22380468	395363	395503	intron	CDC42	1	1	1_TssA	1	1	1	0	0	0
chr1	22459024	22459254	396539	396544	intron	WNT4	0	0	7_Enh	0	0	1	1	0	0
chr1	22459370	22459479	396546	396551	intron	WNT4	0	0	7_Enh	0	0	1	1	0	0
chr1	22463669	22463865	396617	396623	intron	WNT4	0	0	7_Enh	0	1	1	0	0	0
chr1	22464075	22464314	396626	396631	intron	WNT4	0	0	7_Enh	0	1	1	0	0	0
chr1	22468178	22468517	396702	396712	intron	WNT4	0	0	2_TssAFlnk	1	1	1	1	0	0
chr1	22468584	22470252	396712	396924	exon	WNT4	1	1	1_TssA	1	1	1	1	1	1
chr1	22470290	22470408	396924	396932	promoter-TSS	WNT4	1	0	1_TssA	1	1	1	1	0	0
chr1	22498933	22499025	397366	397370	Intergenic	WNT4	0	0	7_Enh	0	0	1	0	0	1
chr1	22502895	22502976	397419	397423	Intergenic	WNT4	0	0	5_TxWk	0	0	1	0	0	0
chr1	22509331	22509463	397505	397510	Intergenic	WNT4	0	0	15_Quies	0	0	0	1	0	0
chr1	22511880	22511964	397542	397549	Intergenic	WNT4	0	0	15_Quies	0	0	0	1	0	0
chr1	22531831	22531963	397768	397774	Intergenic	WNT4	0	0	7_Enh	0	0	1	1	0	0
chr1	22555207	22555248	398158	398162	Intergenic	WNT4	0	0	15_Quies	0	0	1	0	0	0
chr1	22560625	22560708	398219	398224	Intergenic	WNT4	0	0	7_Enh	0	1	1	1	0	0
chr1	22560815	22560973	398226	398231	Intergenic	WNT4	0	0	7_Enh	0	1	1	1	0	0
chr1	22563991	22564182	398279	398286	Intergenic	WNT4	0	0	7_Enh	0	1	1	0	0	0
chr1	22564945	22565132	398295	398302	Intergenic	WNT4	0	0	7_Enh	0	1	1	0	0	0
chr1	22565710	22565859	398319	398324	Intergenic	WNT4	0	0	7_Enh	0	1	1	0	0	0
chr1	22565981	22566218	398324	398333	Intergenic	WNT4	0	0	7_Enh	0	1	1	0	0	0
chr1	22566238	22566368	398333	398337	Intergenic	WNT4	0	0	7_Enh	0	1	1	0	0	0
chr1	22580472	22580544	398567	398572	Intergenic	WNT4	0	0	7_Enh	0	0	1	0	0	0
chr1	22580588	22580633	398572	398576	Intergenic	WNT4	0	0	7_Enh	0	0	1	0	0	0
chr1	22602401	22602685	398968	398977	Intergenic	WNT4	0	0	7_Enh	0	0	1	0	1	1
chr1	22743133	22743386	400851	400861	Intergenic	ZBTB40	0	0	7_Enh	0	0	1	1	1	1
chr1	22778237	22779350	401288	401366	intron	ZBTB40	1	1	1_TssA	1	1	1	0	0	0
chr1	22871808	22871913	402423	402428	Intergenic	EPHA8	0	0	14_ReprPCWk	0	0	1	1	0	0
chr1	22889674	22890524	402764	402887	exon,promoter-TSS	EPHA8	1	1	13_ReprPC	0	0	1	1	0	0
chr1	22919868	22919951	403527	403534	exon	EPHA8	0	1	14_ReprPCWk	0	0	0	1	0	0
chr1	22952815	22953160	404135	404148	Intergenic	C1QA	0	0	14_ReprPCWk	0	0	0	1	0	0
chr1	22968539	22968814	404383	404395	Intergenic	C1QC	0	0	14_ReprPCWk	0	0	1	1	1	1
chr1	22997199	22997218	404778	404782	Intergenic	C1QB	0	0	14_ReprPCWk	0	0	0	1	0	0
chr1	23036596	23038399	405321	405533	exon,promoter-TSS	EPHB2	1	1	14_ReprPCWk	1	0	1	1	0	0
chr1	23038430	23038584	405533	405541	intron	EPHB2	0	0	10_TssBiv	1	0	1	1	0	0
chr1	23076838	23077287	406084	406090	intron	EPHB2	0	0	7_Enh	0	1	1	0	0	0
chr1	23077723	23077811	406090	406095	intron	EPHB2	0	0	7_Enh	0	1	1	0	0	0
chr1	23130873	23131094	406854	406859	intron	EPHB2	0	0	7_Enh	0	0	1	0	0	0
chr1	23155546	23155660	407180	407185	intron	EPHB2	0	0	7_Enh	0	1	1	0	0	0
chr1	23166350	23166726	407324	407331	intron	EPHB2	0	0	5_TxWk	0	0	0	0	0	0
chr1	23197075	23197320	407753	407760	intron	EPHB2	0	0	7_Enh	0	0	1	0	0	0
chr1	23203364	23203640	407849	407860	intron	EPHB2	0	0	7_Enh	0	0	1	1	0	0
chr1	23205262	23205405	407877	407885	intron	EPHB2	0	0	7_Enh	0	0	1	1	0	0
chr1	23242970	23243219	408419	408430	Intergenic	MIR4253	0	0	7_Enh	0	0	1	0	0	0
chr1	23279715	23279872	408872	408896	Intergenic	LOC729059	0	1	12_EnhBiv	1	0	1	1	0	0
chr1	23280102	23280329	408925	408958	Intergenic	LOC729059	0	1	13_ReprPC	1	0	1	1	0	0
chr1	23290719	23290960	409130	409140	Intergenic	LOC729059	0	0	14_ReprPCWk	0	0	0	1	1	1
chr1	23296018	23296137	409171	409176	Intergenic	LOC729059	0	0	14_ReprPCWk	0	0	1	1	0	0
chr1	23345495	23347011	409754	409882	exon,promoter-TSS	KDM1A	1	1	1_TssA	1	1	1	0	1	0
chr1	23493816	23493977	411289	411294	intron	LUZP1	0	0	1_TssA	1	1	1	0	0	0
chr1	23494059	23495528	411294	411431	intron	LUZP1	1	0	1_TssA	1	1	1	0	0	0
chr1	23496275	23496649	411455	411460	Intergenic	LUZP1	1	0	7_Enh	0	1	1	0	0	0
chr1	23503954	23504540	411530	411583	Intergenic	LUZP1	0	1	1_TssA	1	1	1	0	1	1
chr1	23504552	23504633	411583	411591	Intergenic	LUZP1	0	1	2_TssAFlnk	1	1	1	0	0	0
chr1	23511192	23511348	411689	411695	Intergenic	HTR1D	0	0	15_Quies	1	0	1	0	1	1
chr1	23543248	23544237	412124	412241	Intergenic	HTR1D	0	1	10_TssBiv	1	0	1	1	1	1
chr1	23544341	23544494	412241	412247	Intergenic	HTR1D	0	0	13_ReprPC	1	0	1	1	0	0
chr1	23668310	23669495	413775	413788	intron	HNRNPR	0	0	5_TxWk	1	1	1	0	0	0
chr1	23669653	23671668	413788	413944	intron	HNRNPR	1	1	1_TssA	1	1	1	0	1	1
chr1	23693576	23694011	414280	414287	exon,intron	ZNF436	0	0	1_TssA	1	1	1	0	0	0
chr1	23694245	23694361	414294	414298	intron	ZNF436	0	0	1_TssA	1	1	1	0	0	0
chr1	23694411	23696308	414298	414425	promoter-TSS	ZNF436	1	1	1_TssA	1	1	1	0	1	0
chr1	23697364	23697657	414440	414447	exon	C1orf213	0	0	7_Enh	1	1	1	0	0	0
chr1	23703729	23703795	414529	414534	Intergenic	C1orf213	0	0	7_Enh	0	1	1	0	0	0
chr1	23703928	23704232	414534	414540	Intergenic	C1orf213	0	0	15_Quies	0	1	1	0	0	0
chr1	23704307	23704478	414543	414549	Intergenic	C1orf213	0	0	15_Quies	0	1	1	0	0	0
chr1	23729563	23729693	414899	414903	intron	TCEA3	0	0	7_Enh	0	1	1	0	0	0
chr1	23730434	23730782	414912	414925	intron	TCEA3	0	0	7_Enh	1	1	1	0	1	1
chr1	23750101	23750325	415174	415183	intron	TCEA3	1	0	1_TssA	1	1	1	0	0	0
chr1	23750356	23750609	415183	415207	intron	TCEA3	1	1	1_TssA	1	1	1	0	0	0
chr1	23750636	23751596	415207	415297	intron,promoter-TSS	TCEA3	1	1	1_TssA	1	1	1	1	0	0
chr1	23751610	23751786	415297	415307	promoter-TSS	TCEA3	1	1	2_TssAFlnk	1	1	1	1	0	0
chr1	23770505	23770695	415602	415608	intron	ASAP3	0	0	5_TxWk	0	1	1	0	0	0
chr1	23773102	23773183	415622	415626	intron	ASAP3	0	0	5_TxWk	0	0	1	0	0	0
chr1	23778597	23778907	415668	415674	intron	ASAP3	0	0	7_Enh	0	1	1	0	0	0
chr1	23809682	23809857	416081	416086	intron	ASAP3	1	0	2_TssAFlnk	1	1	1	0	0	1
chr1	23809894	23811355	416086	416218	exon	ASAP3	1	1	1_TssA	1	1	1	0	1	1
chr1	23823791	23823848	416398	416402	Intergenic	ASAP3	0	0	15_Quies	0	0	1	0	1	1
chr1	23854832	23855150	416890	416898	intron	E2F2	0	0	7_Enh	1	1	1	0	0	1
chr1	23857012	23858089	416910	417018	exon	E2F2	1	1	1_TssA	1	1	1	1	1	0
chr1	23866315	23866686	417133	417146	Intergenic	E2F2	0	0	15_Quies	0	1	1	0	1	1
chr1	23880945	23881863	417409	417494	Intergenic	ID3	0	1	1_TssA	1	1	1	0	1	1
chr1	23882021	23882080	417500	417504	Intergenic	ID3	0	0	7_Enh	1	1	1	0	0	0
chr1	23882783	23882844	417510	417514	Intergenic	ID3	0	0	7_Enh	1	1	1	0	0	0
chr1	23884652	23884822	417528	417533	exon,intron	ID3	0	0	1_TssA	1	1	1	0	0	0
chr1	23884843	23885237	417533	417561	intron	ID3	0	1	1_TssA	1	1	1	0	0	0
chr1	23885342	23886410	417561	417631	exon	ID3	1	1	1_TssA	1	1	1	0	0	0
chr1	23888903	23889099	417654	417671	Intergenic	ID3	0	0	5_TxWk	1	1	1	0	0	0
chr1	23891111	23891303	417692	417698	Intergenic	ID3	0	0	7_Enh	0	1	1	0	0	0
chr1	23894504	23895064	417771	417837	Intergenic	ID3	0	1	1_TssA	1	1	1	1	0	0
chr1	23945942	23946444	418492	418543	Intergenic	MDS2	0	1	1_TssA	1	1	1	1	0	0
chr1	23953924	23954182	418642	418649	intron	MDS2	1	0	7_Enh	0	0	1	0	0	0
chr1	23961505	23961788	418768	418775	intron	MDS2	0	0	2_TssAFlnk	1	1	1	0	1	1
chr1	23963929	23964276	418819	418835	intron	MDS2	0	0	15_Quies	0	0	1	0	1	1
chr1	24018001	24018997	419661	419715	intron	RPL11	1	1	1_TssA	1	1	1	0	1	1
chr1	24069431	24069525	420445	420451	promoter-TSS	TCEB3	1	0	2_TssAFlnk	1	1	1	0	0	0
chr1	24069537	24071068	420451	420607	intron	TCEB3	1	1	1_TssA	1	1	1	0	0	0
chr1	24071099	24071424	420609	420617	intron	TCEB3	0	0	2_TssAFlnk	1	1	1	0	0	0
chr1	24098747	24098942	420988	420996	exon	LOC100506963	0	0	5_TxWk	0	0	1	0	1	1
chr1	24104336	24105595	421072	421176	promoter-TSS	PITHD1	1	1	1_TssA	1	1	1	0	0	0
chr1	24117315	24118565	421350	421412	intron	LYPLA2	1	1	1_TssA	1	1	1	0	0	0
chr1	24120048	24120129	421442	421447	intron	LYPLA2	0	0	6_EnhG	0	1	1	0	0	0
chr1	24125951	24126049	421556	421561	promoter-TSS	GALE	0	0	2_TssAFlnk	1	1	1	0	0	0
chr1	24126076	24126372	421561	421570	promoter-TSS	GALE	1	0	2_TssAFlnk	1	1	1	0	0	0
chr1	24126380	24127918	421570	421694	promoter-TSS	GALE	1	1	1_TssA	1	1	1	0	0	0
chr1	24127956	24128027	421694	421702	promoter-TSS	GALE	1	0	1_TssA	1	1	1	0	0	0
chr1	24128032	24128067	421702	421707	promoter-TSS	GALE	1	0	2_TssAFlnk	1	1	1	0	0	0
chr1	24151176	24151419	422011	422019	intron	HMGCL	1	0	1_TssA	1	1	1	0	0	0
chr1	24151477	24152207	422019	422063	intron	HMGCL	1	0	1_TssA	1	1	1	0	0	0
chr1	24152261	24152359	422063	422071	promoter-TSS	HMGCL	1	0	1_TssA	1	1	1	0	0	0
chr1	24164881	24165259	422237	422259	Intergenic	HMGCL	0	0	1_TssA	1	0	1	0	0	0
chr1	24194209	24195111	422708	422799	exon	FUCA1	1	1	1_TssA	1	1	1	0	1	1
chr1	24229215	24229320	423311	423327	intron	CNR2	0	1	15_Quies	1	0	1	1	0	0
chr1	24229334	24229683	423327	423377	intron	CNR2	0	1	1_TssA	1	0	1	1	0	0
chr1	24257820	24257927	423808	423812	Intergenic	MIR378F	0	0	15_Quies	0	1	1	0	0	0
chr1	24283657	24283995	424241	424249	Intergenic	PNRC2	0	0	15_Quies	0	1	1	0	0	0
chr1	24285538	24287495	424279	424406	promoter-TSS	PNRC2	1	1	1_TssA	1	1	1	0	1	0
chr1	24305498	24307154	424549	424652	intron	SRSF10	1	1	1_TssA	1	1	1	0	1	1
chr1	24397460	24397655	426004	426013	intron	MYOM3	0	0	15_Quies	0	0	1	0	1	1
chr1	24416868	24416956	426318	426325	intron	MYOM3	0	0	7_Enh	0	0	1	0	0	0
chr1	24437789	24437971	426714	426724	intron	MYOM3	1	0	7_Enh	0	1	1	0	0	0
chr1	24447046	24447200	426875	426883	exon	IL22RA1	0	0	7_Enh	0	1	1	0	0	0
chr1	24469102	24469395	427152	427161	intron	IL22RA1	1	0	1_TssA	1	1	1	1	0	0
chr1	24469443	24469907	427161	427174	promoter-TSS	IL22RA1	1	0	1_TssA	1	1	1	1	0	0
chr1	24476800	24476828	427289	427294	Intergenic	IL22RA1	0	0	2_TssAFlnk	1	1	1	0	0	0
chr1	24476855	24476927	427294	427298	Intergenic	IL22RA1	0	0	2_TssAFlnk	1	1	1	0	0	1
chr1	24477041	24477479	427298	427318	Intergenic	IL22RA1	0	0	5_TxWk	1	1	1	1	1	1
chr1	24477647	24477911	427320	427333	Intergenic	IL22RA1	0	0	5_TxWk	0	1	1	1	0	0
chr1	24513504	24514308	427801	427878	promoter-TSS	IFNLR1	1	1	1_TssA	1	1	1	1	0	0
chr1	24514362	24514477	427878	427888	promoter-TSS	IFNLR1	1	1	1_TssA	1	1	1	1	0	0
chr1	24514510	24514570	427888	427893	promoter-TSS	IFNLR1	1	0	1_TssA	1	1	1	1	0	0
chr1	24514602	24514694	427893	427898	promoter-TSS	IFNLR1	1	0	15_Quies	1	1	1	1	0	0
chr1	24522258	24522366	427996	428001	Intergenic	LOC284632	0	0	7_Enh	0	1	1	0	0	0
chr1	24522379	24522541	428001	428010	Intergenic	LOC284632	0	0	7_Enh	0	1	1	0	0	0
chr1	24522568	24522599	428012	428017	Intergenic	LOC284632	0	0	7_Enh	0	1	1	0	0	0
chr1	24522619	24522669	428017	428021	Intergenic	LOC284632	0	0	5_TxWk	0	1	1	0	0	0
chr1	24525787	24526122	428069	428077	promoter-TSS	LOC284632	1	0	5_TxWk	0	0	1	0	1	1
chr1	24530094	24530194	428140	428146	intron	LOC284632	0	0	2_TssAFlnk	0	1	1	0	0	1
chr1	24530337	24530425	428147	428155	intron	LOC284632	0	0	7_Enh	0	1	1	0	0	0
chr1	24542724	24543009	428314	428322	Intergenic	LOC284632	0	0	7_Enh	0	1	1	1	0	0
chr1	24563255	24563308	428585	428589	Intergenic	LOC284632	0	0	7_Enh	0	1	1	0	0	0
chr1	24563511	24563562	428589	428593	Intergenic	LOC284632	0	0	7_Enh	0	1	1	0	0	0
chr1	24611871	24612379	429125	429140	Intergenic	GRHL3	0	0	7_Enh	0	1	1	0	0	0
chr1	24613224	24613559	429152	429160	Intergenic	GRHL3	0	0	5_TxWk	0	1	1	0	0	1
chr1	24616596	24616673	429189	429194	Intergenic	GRHL3	0	0	5_TxWk	0	1	1	0	0	0
chr1	24643521	24643702	429523	429529	Intergenic	GRHL3	0	0	7_Enh	0	1	1	1	0	0
chr1	24645397	24646192	429541	429562	promoter-TSS	GRHL3	1	0	1_TssA	1	1	1	1	0	0
chr1	24648370	24648643	429594	429625	intron	GRHL3	0	1	1_TssA	1	1	1	0	0	0
chr1	24648678	24648957	429625	429652	promoter-TSS	GRHL3	0	1	1_TssA	1	1	1	0	0	0
chr1	24648976	24649105	429652	429665	promoter-TSS	GRHL3	0	1	1_TssA	1	1	1	0	0	0
chr1	24649110	24649258	429665	429674	promoter-TSS	GRHL3	0	0	1_TssA	1	1	1	0	0	0
chr1	24649292	24649399	429674	429680	promoter-TSS	GRHL3	0	0	1_TssA	1	1	1	0	0	0
chr1	24700219	24700447	430389	430397	intron	STPG1	0	0	7_Enh	0	1	1	0	0	0
chr1	24706058	24706509	430472	430482	exon	STPG1	0	0	5_TxWk	0	1	1	0	0	0
chr1	24717825	24718043	430621	430630	intron	STPG1	0	0	5_TxWk	1	1	1	0	1	1
chr1	24718430	24718539	430634	430639	exon	STPG1	0	0	7_Enh	1	1	1	0	0	0
chr1	24739736	24740398	430791	430837	intron	STPG1	0	1	1_TssA	1	1	1	0	0	0
chr1	24741850	24742922	430895	430947	promoter-TSS	STPG1	1	1	1_TssA	1	1	1	0	1	1
chr1	24742956	24743152	430947	430957	intron	NIPAL3	1	1	1_TssA	1	1	1	0	0	0
chr1	24828397	24828608	431991	431999	promoter-TSS	RCAN3	1	0	2_TssAFlnk	1	1	1	0	0	0
chr1	24828625	24829956	431999	432131	promoter-TSS	RCAN3	1	1	1_TssA	1	1	1	0	0	0
chr1	24829987	24830236	432131	432141	intron	RCAN3	0	0	1_TssA	1	1	1	0	0	0
chr1	24842100	24842199	432314	432319	intron	RCAN3	0	0	5_TxWk	0	0	1	0	0	0
chr1	24882199	24882912	432849	432908	intron,promoter-TSS	NCMAP	1	0	7_Enh	1	0	1	1	0	0
chr1	24894555	24894737	433081	433087	intron	NCMAP	0	0	15_Quies	0	0	1	0	0	0
chr1	24955870	24955943	433935	433939	Intergenic	SRRM1	0	0	15_Quies	0	0	0	1	0	0
chr1	24968352	24968626	434134	434151	Intergenic	SRRM1	1	0	1_TssA	1	1	1	0	0	0
chr1	24968682	24970894	434151	434329	intron,promoter-TSS	SRRM1	1	1	1_TssA	1	1	1	0	1	1
chr1	24971705	24971892	434336	434341	intron	SRRM1	0	0	5_TxWk	0	0	1	0	0	0
chr1	25015168	25015282	434911	434915	Intergenic	SRRM1	0	0	15_Quies	0	0	1	0	1	1
chr1	25032016	25032383	435190	435198	Intergenic	CLIC4	0	0	1_TssA	1	1	1	0	0	1
chr1	25049248	25049351	435494	435499	Intergenic	CLIC4	0	0	5_TxWk	0	0	1	0	0	0
chr1	25057027	25057065	435653	435657	Intergenic	CLIC4	0	0	7_Enh	0	0	1	0	0	0
chr1	25057122	25057416	435657	435670	Intergenic	CLIC4	0	0	7_Enh	0	0	1	0	0	0
chr1	25071173	25072699	435882	436037	exon	CLIC4	1	1	1_TssA	1	1	1	0	1	1
chr1	25072747	25073007	436037	436044	intron	CLIC4	1	0	1_TssA	1	1	1	0	0	0
chr1	25174407	25175282	437346	437429	Intergenic	RUNX3	0	1	2_TssAFlnk	1	1	1	1	1	1
chr1	25175286	25175497	437429	437439	Intergenic	RUNX3	0	1	2_TssAFlnk	1	1	1	1	0	0
chr1	25188613	25188726	437628	437634	Intergenic	RUNX3	0	0	7_Enh	0	0	1	1	0	0
chr1	25188784	25188945	437634	437641	Intergenic	RUNX3	0	0	7_Enh	0	0	1	1	0	0
chr1	25189140	25189182	437643	437647	Intergenic	RUNX3	0	0	7_Enh	0	0	1	0	0	0
chr1	25201419	25201459	437866	437870	Intergenic	RUNX3	0	0	7_Enh	0	0	0	1	0	0
chr1	25201485	25201618	437870	437877	Intergenic	RUNX3	0	0	7_Enh	0	0	0	1	0	0
chr1	25224763	25224957	438077	438082	Intergenic	RUNX3	0	0	15_Quies	0	0	0	1	1	1
chr1	25255226	25255933	438770	438824	intron	RUNX3	0	1	10_TssBiv	1	1	1	1	0	0
chr1	25255948	25257297	438824	439004	exon	RUNX3	0	1	10_TssBiv	1	1	1	1	1	0
chr1	25258546	25258655	439107	439115	intron	RUNX3	0	1	12_EnhBiv	1	0	1	1	0	0
chr1	25258739	25259055	439117	439152	intron	RUNX3	0	1	12_EnhBiv	1	0	1	1	1	1
chr1	25349498	25349682	440576	440582	Intergenic	RUNX3	0	0	5_TxWk	0	1	1	0	0	0
chr1	25379971	25380025	441016	441020	Intergenic	RUNX3	0	0	14_ReprPCWk	0	0	0	1	0	0
chr1	25393006	25393205	441209	441216	Intergenic	RUNX3	0	0	15_Quies	0	0	1	0	0	0
chr1	25428096	25428288	441644	441651	Intergenic	SYF2	0	0	15_Quies	0	0	1	1	1	1
chr1	25493870	25494095	442424	442429	Intergenic	SYF2	0	0	15_Quies	0	0	0	0	0	0
chr1	25521118	25521280	442845	442854	Intergenic	SYF2	0	0	7_Enh	0	0	1	0	0	0
chr1	25521304	25521508	442854	442860	Intergenic	SYF2	0	0	7_Enh	0	0	1	0	0	0
chr1	25525212	25525347	442929	442934	Intergenic	SYF2	0	0	7_Enh	0	0	1	0	1	0
chr1	25558507	25559744	443436	443501	promoter-TSS	SYF2	1	1	1_TssA	1	1	1	0	0	0
chr1	25566206	25566754	443611	443651	Intergenic	SYF2	0	1	1_TssA	1	1	1	0	1	1
chr1	25572636	25574639	443728	443901	intron	C1orf63	1	1	1_TssA	1	1	1	0	1	1
chr1	25592964	25594728	444167	444271	Intergenic	RHD	0	1	1_TssA	1	1	1	0	0	0
chr1	25615061	25615312	444575	444582	intron	RHD	0	0	15_Quies	0	0	0	0	0	0
chr1	25663114	25666077	445182	445352	promoter-TSS	TMEM50A	1	1	1_TssA	1	1	1	0	1	0
chr1	25729537	25729745	446121	446126	intron	RHCE	0	0	15_Quies	0	0	1	0	1	0
chr1	25730742	25731309	446138	446148	intron	RHCE	0	0	15_Quies	0	0	0	0	0	0
chr1	25756378	25758377	446494	446692	promoter-TSS	TMEM57	1	1	1_TssA	1	1	1	0	0	0
chr1	25758424	25758605	446692	446697	intron	TMEM57	0	0	1_TssA	1	1	1	0	0	0
chr1	25770060	25770207	446793	446797	intron	TMEM57	0	0	5_TxWk	0	1	1	0	0	0
chr1	25810674	25810801	447156	447166	exon	TMEM57	0	0	5_TxWk	0	1	1	0	0	0
chr1	25833097	25833180	447399	447406	Intergenic	LDLRAP1	0	0	7_Enh	1	1	1	0	0	0
chr1	25833214	25833242	447406	447411	Intergenic	LDLRAP1	0	0	7_Enh	1	1	1	0	0	0
chr1	25833370	25833398	447416	447420	Intergenic	LDLRAP1	0	0	7_Enh	1	1	1	0	0	0
chr1	25833404	25833441	447420	447424	Intergenic	LDLRAP1	0	0	15_Quies	1	1	1	0	0	0
chr1	25833446	25833569	447424	447431	Intergenic	LDLRAP1	0	0	15_Quies	1	1	1	0	0	0
chr1	25833724	25833841	447431	447436	Intergenic	LDLRAP1	0	0	15_Quies	1	1	1	0	0	0
chr1	25853975	25854341	447703	447710	Intergenic	LDLRAP1	0	0	7_Enh	0	0	1	0	0	0
chr1	25869900	25870829	447966	448074	intron	LDLRAP1	1	1	1_TssA	1	1	1	0	0	0
chr1	25870836	25871030	448074	448086	intron	LDLRAP1	1	1	1_TssA	1	1	1	0	0	0
chr1	25871038	25871294	448086	448093	intron	LDLRAP1	1	1	2_TssAFlnk	1	1	1	0	0	0
chr1	25871390	25871593	448093	448098	intron	LDLRAP1	0	0	2_TssAFlnk	1	1	1	0	0	0
chr1	25894889	25895136	448433	448439	exon	LDLRAP1	0	0	7_Enh	0	1	1	0	0	0
chr1	25895156	25895220	448439	448444	exon	LDLRAP1	0	0	7_Enh	0	1	1	0	0	0
chr1	25895248	25895383	448445	448450	TTS	LDLRAP1	0	0	7_Enh	0	1	1	0	0	0
chr1	25895652	25895720	448459	448463	TTS	LDLRAP1	0	0	7_Enh	0	1	1	0	0	0
chr1	25899335	25899498	448528	448535	Intergenic	LDLRAP1	0	0	7_Enh	0	0	1	0	1	1
chr1	25900135	25900196	448546	448551	Intergenic	LDLRAP1	0	0	7_Enh	0	0	1	0	0	0
chr1	25935134	25935351	449173	449181	Intergenic	MAN1C1	0	0	5_TxWk	0	0	1	0	1	1
chr1	25942436	25942569	449238	449247	Intergenic	MAN1C1	0	0	7_Enh	1	1	1	0	0	0
chr1	25942594	25944330	449247	449478	promoter-TSS	MAN1C1	1	1	1_TssA	1	1	1	1	1	1
chr1	25944340	25944697	449478	449511	exon,promoter-TSS	MAN1C1	1	1	1_TssA	1	1	1	1	0	0
chr1	25982777	25983380	449935	449949	intron	MAN1C1	0	0	5_TxWk	0	1	1	0	0	0
chr1	26022449	26022692	450481	450486	intron	MAN1C1	0	0	7_Enh	0	1	1	0	0	0
chr1	26050739	26051029	450818	450824	intron	MAN1C1	0	0	7_Enh	0	1	1	0	0	0
chr1	26081298	26081364	451295	451300	intron	MAN1C1	0	0	7_Enh	0	1	1	0	1	1
chr1	26081369	26081637	451300	451307	intron	MAN1C1	0	0	7_Enh	0	1	1	0	1	1
chr1	26093169	26093251	451491	451495	intron	MAN1C1	0	0	7_Enh	0	1	1	0	0	0
chr1	26093380	26093495	451495	451501	intron	MAN1C1	0	0	7_Enh	0	1	1	0	0	0
chr1	26122908	26122949	451979	451983	Intergenic	SEPN1	0	0	7_Enh	0	1	1	0	0	0
chr1	26123014	26123245	451985	451991	Intergenic	SEPN1	0	0	7_Enh	0	1	1	0	0	0
chr1	26123439	26123750	451991	452009	Intergenic	SEPN1	0	0	7_Enh	0	1	1	0	1	1
chr1	26126385	26127186	452048	452141	promoter-TSS	SEPN1	1	0	1_TssA	1	1	1	0	0	0
chr1	26135751	26135876	452298	452303	intron	SEPN1	0	0	6_EnhG	0	0	1	0	0	0
chr1	26137438	26137672	452334	452345	intron	SEPN1	0	0	6_EnhG	0	0	1	0	1	1
chr1	26146123	26147460	452492	452620	promoter-TSS	MTFR1L	1	1	1_TssA	1	1	1	0	0	0
chr1	26147565	26147681	452620	452624	exon	LOC646471	0	0	2_TssAFlnk	1	1	1	0	0	0
chr1	26185422	26185572	453021	453032	intron	AUNIP	1	1	2_TssAFlnk	1	1	1	0	0	0
chr1	26185596	26186348	453032	453103	promoter-TSS	AUNIP	1	1	1_TssA	1	1	1	0	0	0
chr1	26186355	26186474	453103	453107	promoter-TSS	AUNIP	1	1	5_TxWk	1	1	1	0	0	0
chr1	26201570	26202516	453346	453439	Intergenic	PAQR7	0	1	1_TssA	1	1	1	0	1	0
chr1	26202587	26202745	453439	453445	Intergenic	PAQR7	0	0	2_TssAFlnk	1	1	1	0	0	0
chr1	26217081	26217269	453658	453666	intron	STMN1	0	0	5_TxWk	0	1	1	0	0	0
chr1	26219045	26219115	453689	453693	intron	STMN1	0	0	5_TxWk	0	1	1	0	0	0
chr1	26221884	26222108	453738	453745	intron	STMN1	0	0	5_TxWk	0	0	1	0	1	1
chr1	26231321	26231456	453837	453842	intron	STMN1	0	0	5_TxWk	1	1	1	0	1	0
chr1	26231540	26233228	453842	453983	TTS	MIR3917	1	1	1_TssA	1	1	1	0	1	0
chr1	26233244	26233543	453983	454002	promoter-TSS	STMN1	1	1	2_TssAFlnk	1	1	1	0	0	0
chr1	26249052	26249787	454232	454293	Intergenic	MIR3917	0	1	1_TssA	1	1	1	1	0	0
chr1	26249805	26250269	454293	454307	Intergenic	MIR3917	0	0	7_Enh	1	1	1	0	0	0
chr1	26250286	26250351	454307	454312	Intergenic	MIR3917	0	0	7_Enh	1	1	1	0	0	0
chr1	26323743	26324121	455209	455218	intron	PAFAH2	1	0	1_TssA	1	1	1	0	0	0
chr1	26324188	26325178	455218	455268	intron	PAFAH2	1	1	1_TssA	1	1	1	0	1	1
chr1	26361405	26361548	455780	455785	exon	EXTL1	0	0	2_TssAFlnk	1	0	1	1	0	0
chr1	26361594	26362812	455785	455876	exon	EXTL1	0	1	1_TssA	1	1	1	1	1	1
chr1	26362827	26362976	455876	455884	TTS	EXTL1	0	0	2_TssAFlnk	1	0	1	1	0	1
chr1	26372102	26372975	456026	456124	promoter-TSS	SLC30A2	1	1	12_EnhBiv	1	0	1	1	0	0
chr1	26373004	26373313	456124	456145	promoter-TSS	SLC30A2	1	1	12_EnhBiv	1	0	1	1	0	0
chr1	26436860	26437162	456985	456991	promoter-TSS	PDIK1L	1	0	15_Quies	1	1	1	0	0	0
chr1	26437214	26439132	456991	457183	promoter-TSS	PDIK1L	1	1	1_TssA	1	1	1	0	1	0
chr1	26471680	26471849	457590	457598	Intergenic	FAM110D	0	0	15_Quies	0	0	1	0	1	1
chr1	26487950	26488111	457837	457852	exon	FAM110D	0	1	2_TssAFlnk	1	1	1	1	0	0
chr1	26488129	26488872	457852	457940	exon	FAM110D	0	1	2_TssAFlnk	1	1	1	1	1	1
chr1	26490523	26490596	458010	458017	Intergenic	FAM110D	0	1	7_Enh	1	0	1	1	0	0
chr1	26490687	26491103	458021	458075	Intergenic	FAM110D	0	1	2_TssAFlnk	1	1	1	0	1	1
chr1	26496180	26496824	458150	458224	exon	ZNF593	1	1	1_TssA	1	1	1	0	1	1
chr1	26503776	26503989	458376	458390	promoter-TSS	CNKSR1	1	0	7_Enh	1	1	1	0	0	1
chr1	26503991	26504147	458390	458395	promoter-TSS	CNKSR1	1	0	1_TssA	1	1	0	0	0	1
chr1	26504153	26504287	458395	458400	intron	CNKSR1	1	0	1_TssA	1	1	0	0	0	0
chr1	26545542	26545719	459015	459022	Intergenic	CEP85	0	0	7_Enh	0	0	1	1	0	0
chr1	26560303	26561475	459296	459395	intron	CEP85	1	1	1_TssA	1	1	1	0	1	1
chr1	26561517	26561714	459395	459403	intron	CEP85	1	0	1_TssA	1	1	1	0	1	0
chr1	26605885	26606111	459952	459958	promoter-TSS	SH3BGRL3	1	0	2_TssAFlnk	1	1	1	0	1	0
chr1	26606222	26607054	459958	460033	exon	SH3BGRL3	1	1	1_TssA	1	1	1	0	1	0
chr1	26611241	26611493	460113	460125	intron	UBXN11	0	0	7_Enh	0	1	1	0	0	0
chr1	26632539	26633535	460476	460526	intron	UBXN11	0	1	2_TssAFlnk	1	1	1	0	0	0
chr1	26633628	26633909	460526	460532	promoter-TSS	UBXN11	0	0	15_Quies	1	1	1	0	0	0
chr1	26647932	26648328	460761	460772	TTS	AIM1L	0	0	6_EnhG	0	1	1	0	1	1
chr1	26662303	26662467	460988	460993	intron	AIM1L	0	0	5_TxWk	1	1	1	1	0	0
chr1	26662486	26663392	460993	461068	intron	AIM1L	0	1	3_TxFlnk	1	1	1	1	0	0
chr1	26680523	26680822	461338	461351	promoter-TSS	AIM1L	1	0	1_TssA	1	1	1	1	0	0
chr1	26685660	26685828	461422	461427	Intergenic	AIM1L	0	0	7_Enh	0	1	1	0	0	0
chr1	26686556	26687123	461457	461506	Intergenic	AIM1L	0	1	2_TssAFlnk	1	1	1	1	0	0
chr1	26687174	26687270	461506	461516	Intergenic,TTS	AIM1L,ZNF683	0	1	2_TssAFlnk	1	1	1	1	0	0
chr1	26690442	26690579	461576	461589	intron	ZNF683	0	0	15_Quies	0	0	1	1	1	1
chr1	26735079	26735551	462197	462212	Intergenic	LIN28A	0	0	14_ReprPCWk	0	0	1	1	0	0
chr1	26735884	26737273	462223	462253	intron,promoter-TSS	LIN28A	1	1	13_ReprPC	0	0	1	1	0	0
chr1	26737299	26737701	462253	462282	intron	LIN28A	1	1	13_ReprPC	0	0	1	1	0	0
chr1	26737711	26738044	462282	462316	exon	LIN28A	1	1	13_ReprPC	0	0	1	1	0	0
chr1	26743525	26743853	462388	462396	intron	LIN28A	0	0	14_ReprPCWk	0	0	1	1	1	1
chr1	26758228	26758327	462589	462595	promoter-TSS	DHDDS	1	0	7_Enh	1	1	1	0	0	0
chr1	26758348	26759225	462595	462649	promoter-TSS	DHDDS	1	1	1_TssA	1	1	1	0	0	0
chr1	26795467	26795600	463076	463085	exon	DHDDS	0	0	6_EnhG	0	1	1	0	0	0
chr1	26797053	26797149	463096	463101	exon	DHDDS	0	0	7_Enh	0	1	1	0	1	1
chr1	26797576	26797586	463107	463111	exon	DHDDS	0	0	7_Enh	0	1	1	0	0	0
chr1	26797816	26798178	463113	463129	promoter-TSS	HMGN2	1	0	7_Enh	1	1	1	0	0	0
chr1	26798222	26799880	463129	463302	exon	HMGN2	1	1	1_TssA	1	1	1	0	0	0
chr1	26826639	26827302	463679	463745	Intergenic	HMGN2	0	1	1_TssA	1	1	1	0	1	1
chr1	26827314	26828232	463746	463810	Intergenic	RPS6KA1	0	1	1_TssA	1	1	1	0	0	0
chr1	26855926	26856802	464276	464380	exon	RPS6KA1	1	1	1_TssA	1	1	1	0	0	0
chr1	26856881	26857063	464380	464386	intron	RPS6KA1	1	0	2_TssAFlnk	1	1	1	0	0	0
chr1	26857642	26857994	464389	464398	intron	RPS6KA1	0	0	2_TssAFlnk	1	1	1	0	1	1
chr1	26858197	26858489	464401	464410	intron	RPS6KA1	0	0	1_TssA	1	1	1	0	0	0
chr1	26868603	26869005	464540	464551	intron	RPS6KA1	0	0	7_Enh	0	1	1	0	1	1
chr1	26945964	26946165	465670	465678	Intergenic	MIR1976	0	0	7_Enh	1	1	1	0	0	0
chr1	26946384	26948272	465678	465823	Intergenic	MIR1976	0	1	1_TssA	1	1	1	0	1	1
chr1	26948358	26948482	465823	465831	Intergenic	MIR1976	0	0	15_Quies	1	1	1	0	0	0
chr1	27003873	27004388	466730	466738	Intergenic	ARID1A	0	0	7_Enh	0	1	1	0	1	1
chr1	27018729	27020182	466906	466972	Intergenic	ARID1A	0	0	1_TssA	1	1	1	0	1	1
chr1	27021676	27024896	466983	467282	exon,promoter-TSS	ARID1A	1	1	1_TssA	1	1	1	0	0	0
chr1	27032819	27033080	467316	467321	intron	ARID1A	0	0	5_TxWk	0	1	1	0	0	0
chr1	27050017	27050492	467550	467563	intron	ARID1A	0	0	7_Enh	0	1	1	0	1	0
chr1	27113738	27115927	468302	468408	exon,promoter-TSS	PIGV	1	1	1_TssA	1	1	1	0	1	1
chr1	27152503	27152524	469164	469169	promoter-TSS	ZDHHC18	1	0	7_Enh	1	1	1	0	0	0
chr1	27152775	27153855	469170	469292	exon	ZDHHC18	1	1	1_TssA	1	1	1	0	1	1
chr1	27184230	27185084	469726	469737	Intergenic	SFN	0	0	5_TxWk	0	1	1	0	0	0
chr1	27185687	27186032	469738	469744	Intergenic	SFN	0	0	7_Enh	0	1	1	0	0	0
chr1	27189567	27190235	469788	469823	exon,promoter-TSS	SFN	1	1	1_TssA	1	1	1	0	1	0
chr1	27190246	27190396	469823	469831	exon	SFN	1	0	3_TxFlnk	1	1	1	0	0	0
chr1	27190399	27190684	469831	469844	exon	SFN	1	0	3_TxFlnk	1	1	1	0	0	0
chr1	27190693	27190878	469844	469852	exon	SFN	0	0	3_TxFlnk	1	1	1	0	0	0
chr1	27190973	27192101	469852	469939	TTS	SFN	0	1	1_TssA	1	1	1	0	0	0
chr1	27192180	27192361	469939	469953	Intergenic,TTS	SFN	0	0	1_TssA	1	1	1	0	0	0
chr1	27216074	27216222	470354	470363	TTS	GPATCH3	1	1	2_TssAFlnk	1	1	1	0	0	0
chr1	27216224	27217160	470363	470455	TTS	GPATCH3	1	1	1_TssA	1	1	1	0	0	0
chr1	27226449	27227274	470596	470647	promoter-TSS	GPATCH3	1	1	1_TssA	1	1	1	0	0	0
chr1	27247926	27248874	470947	471033	exon	NUDC	1	1	1_TssA	1	1	1	0	0	0
chr1	27285988	27286166	471658	471668	intron	C1orf172	1	1	1_TssA	1	1	1	1	0	0
chr1	27286198	27287065	471668	471753	intron	C1orf172	1	1	1_TssA	1	1	1	1	1	1
chr1	27287082	27287283	471753	471759	promoter-TSS	C1orf172	1	1	1_TssA	1	1	1	1	0	0
chr1	27297389	27297448	471892	471897	Intergenic	C1orf172	0	0	7_Enh	0	1	1	0	0	0
chr1	27319420	27319674	472240	472258	exon,promoter-TSS	TRNP1	1	0	7_Enh	1	1	1	1	0	0
chr1	27319743	27321198	472258	472414	exon	TRNP1	1	1	1_TssA	1	1	1	1	0	0
chr1	27321237	27321424	472414	472423	intron	TRNP1	0	0	2_TssAFlnk	1	1	1	1	0	0
chr1	27324030	27324472	472455	472466	intron	TRNP1	0	0	7_Enh	1	1	1	0	1	1
chr1	27324596	27324680	472468	472475	intron	TRNP1	0	0	7_Enh	1	1	1	0	0	0
chr1	27335552	27335688	472674	472679	intron	FAM46B	0	0	2_TssAFlnk	1	1	1	0	0	0
chr1	27337585	27337671	472692	472700	intron	FAM46B	0	0	1_TssA	1	1	1	0	0	0
chr1	27338903	27338945	472717	472723	exon	FAM46B	1	1	1_TssA	1	1	1	1	0	0
chr1	27338948	27339168	472723	472749	exon	FAM46B	1	1	1_TssA	1	1	1	1	0	0
chr1	27339174	27339911	472749	472796	promoter-TSS	FAM46B	1	1	15_Quies	1	1	1	1	0	0
chr1	27353626	27353790	473021	473028	Intergenic	FAM46B	0	0	15_Quies	0	1	1	0	0	0
chr1	27357697	27357754	473119	473126	Intergenic	FAM46B	0	0	5_TxWk	0	1	1	0	0	0
chr1	27357823	27358032	473126	473132	Intergenic	FAM46B	0	0	5_TxWk	1	1	1	0	0	0
chr1	27358085	27358442	473132	473157	Intergenic	FAM46B	0	0	1_TssA	1	1	1	0	0	0
chr1	27371160	27371398	473382	473390	Intergenic	FAM46B	0	0	7_Enh	1	0	1	0	1	1
chr1	27372442	27372680	473407	473416	Intergenic	FAM46B	0	0	15_Quies	0	0	1	0	1	1
chr1	27397489	27397637	473967	473972	Intergenic	FAM46B	0	0	7_Enh	0	0	1	0	0	0
chr1	27424030	27424243	474344	474349	Intergenic	SLC9A1	0	0	15_Quies	0	1	1	0	1	1
chr1	27425020	27425277	474361	474370	TTS	SLC9A1	0	0	7_Enh	0	1	1	0	0	0
chr1	27425867	27426240	474375	474384	exon	SLC9A1	0	0	7_Enh	0	1	1	0	1	0
chr1	27429265	27429440	474476	474484	intron	SLC9A1	0	0	4_Tx	0	0	1	0	1	1
chr1	27470872	27470995	475072	475077	intron	SLC9A1	0	0	5_TxWk	0	1	1	0	0	0
chr1	27471225	27471329	475077	475081	intron	SLC9A1	0	0	5_TxWk	0	1	1	0	0	0
chr1	27472473	27472665	475089	475094	intron	SLC9A1	0	0	7_Enh	0	1	1	0	0	0
chr1	27481275	27482044	475196	475250	promoter-TSS	SLC9A1	1	1	1_TssA	1	1	1	0	1	1
chr1	27560706	27562473	476485	476607	intron	WDTC1	1	1	1_TssA	1	1	1	0	0	0
chr1	27623332	27623456	477400	477406	intron	WDTC1	0	0	4_Tx	0	1	1	0	1	1
chr1	27625886	27626248	477427	477435	intron	WDTC1	0	0	6_EnhG	0	1	1	0	0	0
chr1	27648255	27649584	477712	477789	intron	TMEM222	1	1	1_TssA	1	1	1	0	0	1
chr1	27667249	27667341	478104	478110	Intergenic	SYTL1	0	0	5_TxWk	0	1	1	0	0	0
chr1	27668325	27668817	478124	478143	promoter-TSS	SYTL1	1	0	2_TssAFlnk	1	1	1	0	0	0
chr1	27668921	27669133	478143	478149	intron	SYTL1	1	0	1_TssA	1	1	1	0	0	0
chr1	27669245	27669394	478149	478158	intron	SYTL1	1	0	1_TssA	1	1	0	0	0	0
chr1	27669462	27669521	478158	478162	intron	SYTL1	1	0	1_TssA	1	1	0	0	0	0
chr1	27669560	27669712	478162	478171	intron	SYTL1	0	0	1_TssA	1	1	0	0	0	0
chr1	27669729	27670330	478171	478184	intron	SYTL1	0	0	1_TssA	1	1	1	0	0	0
chr1	27670663	27670794	478188	478193	intron	SYTL1	0	0	1_TssA	1	1	1	0	0	0
chr1	27675684	27675863	478293	478302	intron	SYTL1	0	0	3_TxFlnk	1	1	1	1	0	0
chr1	27675874	27676340	478302	478343	intron	SYTL1	0	1	3_TxFlnk	1	1	1	1	0	0
chr1	27676349	27676653	478343	478386	exon	SYTL1	0	1	3_TxFlnk	1	1	1	0	0	0
chr1	27683351	27683558	478602	478617	exon	MAP3K6	0	1	3_TxFlnk	1	1	1	0	0	0
chr1	27683991	27684028	478638	478642	exon	MAP3K6	0	0	3_TxFlnk	1	1	1	0	0	1
chr1	27684060	27684285	478642	478656	intron	MAP3K6	0	0	3_TxFlnk	1	1	1	0	1	1
chr1	27691978	27693389	478888	479007	intron	MAP3K6	1	1	1_TssA	1	1	1	0	1	1
chr1	27693398	27693688	479007	479021	promoter-TSS	MAP3K6	1	0	1_TssA	1	1	1	0	0	1
chr1	27696457	27696537	479075	479080	intron	FCN3	0	0	5_TxWk	0	1	1	0	0	0
chr1	27706066	27706228	479231	479237	exon	CD164L2	0	0	7_Enh	0	1	1	0	0	0
chr1	27709389	27709709	479284	479296	intron,promoter-TSS	CD164L2	1	1	1_TssA	1	1	1	1	0	0
chr1	27709710	27709974	479296	479325	promoter-TSS	CD164L2	1	1	7_Enh	1	1	1	1	0	0
chr1	27717973	27718278	479431	479439	Intergenic	GPR3	1	0	15_Quies	0	1	1	0	1	0
chr1	27718512	27718772	479442	479451	promoter-TSS	GPR3	1	0	2_TssAFlnk	1	1	1	0	1	0
chr1	27718785	27719407	479451	479522	promoter-TSS	GPR3	1	1	1_TssA	1	1	1	0	1	1
chr1	27721889	27722247	479576	479586	exon	GPR3	0	0	5_TxWk	0	0	1	0	1	1
chr1	27729690	27729942	479709	479719	TTS	WASF2	0	0	7_Enh	0	1	1	0	1	1
chr1	27729971	27730100	479719	479727	TTS	WASF2	0	0	7_Enh	0	1	1	0	0	0
chr1	27730110	27730210	479727	479732	TTS	WASF2	0	0	7_Enh	0	1	1	0	0	0
chr1	27731905	27732033	479755	479759	exon	WASF2	0	0	6_EnhG	0	1	1	0	0	0
chr1	27744942	27745368	479902	479910	intron	WASF2	0	0	7_Enh	0	1	1	0	0	0
chr1	27815697	27817170	480850	480933	intron	WASF2	1	1	1_TssA	1	1	1	0	0	0
chr1	27817217	27817373	480933	480938	promoter-TSS	WASF2	1	0	1_TssA	1	1	1	0	0	0
chr1	27830570	27830782	481197	481203	Intergenic	WASF2	0	0	7_Enh	1	1	1	0	0	0
chr1	27830983	27831329	481203	481216	Intergenic	WASF2	0	0	7_Enh	1	1	1	0	0	0
chr1	27844349	27844554	481409	481422	Intergenic	WASF2	0	0	7_Enh	0	1	1	0	0	0
chr1	27844894	27845179	481427	481434	Intergenic	WASF2	0	0	7_Enh	0	1	1	0	0	0
chr1	27846127	27846317	481455	481461	Intergenic	WASF2	0	0	7_Enh	1	1	1	0	0	0
chr1	27846360	27846496	481461	481466	Intergenic	WASF2	0	0	7_Enh	1	1	1	0	0	0
chr1	27847994	27848263	481482	481497	Intergenic	WASF2	0	0	7_Enh	1	1	1	0	0	0
chr1	27848871	27849043	481506	481512	Intergenic	WASF2	0	0	7_Enh	1	1	1	0	0	0
chr1	27849092	27849178	481512	481519	Intergenic	WASF2	0	0	2_TssAFlnk	1	1	1	0	0	0
chr1	27849218	27849348	481519	481526	Intergenic	WASF2	0	0	2_TssAFlnk	1	1	1	0	0	0
chr1	27849370	27849624	481526	481536	Intergenic	WASF2	0	0	2_TssAFlnk	1	1	1	0	0	1
chr1	27852061	27852236	481571	481577	Intergenic	WASF2	0	0	7_Enh	1	1	1	0	0	0
chr1	27853630	27853748	481598	481604	Intergenic	WASF2	0	0	2_TssAFlnk	1	1	1	0	0	0
chr1	27853763	27853845	481604	481608	Intergenic	WASF2	0	0	2_TssAFlnk	1	1	1	0	0	0
chr1	27853915	27853956	481608	481612	Intergenic	WASF2	0	0	2_TssAFlnk	1	1	1	0	0	0
chr1	27854268	27854406	481618	481631	Intergenic	WASF2	0	0	2_TssAFlnk	1	1	1	0	0	0
chr1	27854408	27855015	481631	481687	Intergenic	WASF2	0	1	2_TssAFlnk	1	1	1	0	0	1
chr1	27855041	27855172	481687	481697	Intergenic	WASF2	0	0	2_TssAFlnk	1	1	1	0	0	0
chr1	27855201	27855650	481697	481708	Intergenic	WASF2	0	0	2_TssAFlnk	1	1	1	0	0	0
chr1	27855697	27855889	481708	481713	Intergenic	WASF2	0	0	7_Enh	1	1	1	0	0	0
chr1	27863299	27863604	481846	481856	intron	AHDC1	0	0	7_Enh	0	1	1	0	0	0
chr1	27864634	27864742	481872	481876	intron	AHDC1	0	0	7_Enh	0	1	1	0	0	0
[truncated: 61,738 more rows]
