# Supplementary material for: A DNA methylation atlas of normal human cell types
Source: Nature. 2023 Jan 4;613(7943):355–64. doi: 10.1038/s41586-022-05580-6 (PMC9811898; doi:10.1038/s41586-022-05580-6)
Supplement: Supplementary file 5 — Genome-wide set of unmethylated regions per cell type, annotated. Zip file contains 39 bed files, each with all genomic regions (blocks of at least four CpGs in which at least 85% of sequenced fragments are unmethylated in at least 85% of covered CpGs). Bed file information includes position (chr, from, to, CpG_from, CpG_to, hg19), regional annotation by HOMER and neighbouring gene, and annotations of when a region is 1 kb or less from a transcriptional start site, overlapping a CpG island, chromHMM annotation in that cell type or similar, ChIP–seq peak annotations for H3K4me3 (promoter), H3K27ac (gene regulation), H3K4me1 (enhancer), H3K27me3, overlapping ATAC–seq peak, presence of CTCF binding site and CTCF ChIP–seq peak. [file 41586_2022_5580_MOESM5_ESM.zip › Kidney-Ep.4CpGs.U85.f85.bed]

chr	from	to	CpG_from	CpG_to	HOMER_anno	neigh_gene	TSS+1Kb	CpG-island	H3K4me3	H3K27ac	H3K4me1	H3K27me3	CTCF_BS	CTCF
chr1	521380	521603	4007	4013	Intergenic	OR4F3	0	0	0	0	0	0	1	1
chr1	565170	565398	4918	4923	Intergenic	OR4F3	0	0	0	0	0	0	0	0
chr1	566678	566740	4951	4956	Intergenic	OR4F3	0	0	0	0	0	0	0	0
chr1	567206	567376	4967	4973	Intergenic	OR4F3	0	0	0	0	0	0	0	0
chr1	569330	569508	5033	5038	Intergenic	OR4F3	0	0	0	0	0	0	0	0
chr1	570123	570222	5053	5057	Intergenic	OR4F3	0	0	0	0	0	0	0	0
chr1	713773	714661	6386	6457	promoter-TSS	LOC100288069	1	1	1	1	0	0	1	1
chr1	714715	714926	6457	6467	promoter-TSS	LOC100288069	1	0	1	1	0	0	0	0
chr1	762113	763551	6954	7092	promoter-TSS	LOC643837	1	1	1	1	0	0	0	0
chr1	793448	793562	7551	7555	exon	LOC643837	0	0	0	0	0	0	0	0
chr1	805158	805487	7737	7775	intron	FAM41C	0	1	0	0	0	0	1	1
chr1	839752	840017	8284	8322	Intergenic	LOC100130417	0	1	0	0	0	0	1	0
chr1	840025	840619	8322	8399	Intergenic	LOC100130417	0	1	1	0	0	0	1	1
chr1	840680	840857	8399	8417	Intergenic	LOC100130417	0	0	1	0	0	0	0	0
chr1	845441	845848	8604	8652	Intergenic	LOC100130417	0	1	0	0	0	0	0	0
chr1	848283	848398	8714	8721	Intergenic	LOC100130417	0	0	0	0	0	0	1	1
chr1	852036	852447	8822	8840	TTS	LOC100130417	0	0	0	1	1	0	0	0
chr1	855609	855778	8940	8951	promoter-TSS	LOC100130417	1	0	0	0	0	0	0	0
chr1	856109	856765	8962	8989	Intergenic	LOC100130417	0	0	0	0	1	0	1	1
chr1	858941	859666	9038	9141	Intergenic	SAMD11	0	1	1	0	0	0	0	1
chr1	859711	861214	9151	9348	promoter-TSS	SAMD11	1	1	1	0	0	0	0	0
chr1	875281	875467	9916	9927	intron	SAMD11	0	0	0	0	0	0	0	0
chr1	875469	876419	9927	10017	intron	SAMD11	0	1	1	1	0	0	0	0
chr1	876870	878210	10047	10200	exon	SAMD11	0	1	0	1	0	0	0	0
chr1	893954	894910	10654	10744	exon	NOC2L	1	1	1	0	1	0	0	1
chr1	895767	896613	10821	10943	intron	KLHL17	1	1	1	0	0	0	0	0
chr1	896623	896752	10943	10960	exon,intron	KLHL17	1	1	0	0	0	0	0	0
chr1	901725	902014	11242	11260	promoter-TSS	PLEKHN1	1	1	1	1	0	0	0	0
chr1	902025	902725	11260	11325	intron	PLEKHN1	1	1	1	1	0	0	0	0
chr1	911375	911756	11615	11641	intron	C1orf170	0	0	1	0	0	0	1	1
chr1	911794	912126	11641	11660	intron	C1orf170	0	0	1	0	0	0	0	0
chr1	919386	919884	12066	12087	Intergenic	C1orf170	0	1	0	0	0	0	1	1
chr1	933987	934159	12457	12475	TTS	HES4	0	1	0	0	0	0	1	0
chr1	934167	936347	12475	12750	exon	HES4	1	1	1	1	0	0	1	0
chr1	936448	937562	12751	12846	Intergenic	HES4	1	1	1	1	0	0	1	1
chr1	940516	940963	12921	12932	Intergenic	HES4	0	0	0	1	1	0	0	0
chr1	948467	949165	13174	13200	intron,promoter-TSS	ISG15	1	1	1	1	0	0	0	0
chr1	954619	956456	13401	13612	intron,promoter-TSS	AGRN	1	1	1	1	0	0	1	1
chr1	956458	956686	13612	13623	intron	AGRN	1	0	1	1	0	0	0	0
chr1	960232	960486	13719	13732	intron	AGRN	0	0	0	1	0	0	0	0
chr1	960489	960801	13732	13748	intron	AGRN	0	0	0	1	0	0	0	0
chr1	993810	994198	15287	15300	Intergenic	RNF223	0	0	0	0	0	0	0	0
chr1	994207	995407	15300	15412	Intergenic	RNF223	0	1	1	0	0	1	1	0
chr1	999277	999911	15547	15585	Intergenic	RNF223	0	1	0	0	0	0	1	1
chr1	1003973	1004980	15762	15872	Intergenic	RNF223	0	1	1	1	0	0	0	0
chr1	1005031	1005101	15880	15891	Intergenic	RNF223	0	1	1	0	0	0	0	0
chr1	1014746	1015602	16302	16347	Intergenic	RNF223	0	0	1	1	0	0	0	0
chr1	1015612	1016104	16347	16363	Intergenic	RNF223	0	0	0	1	0	0	0	0
chr1	1050551	1050582	17441	17446	intron	C1orf159	0	1	1	0	0	0	0	0
chr1	1050656	1050824	17450	17468	exon,intron	C1orf159	1	1	1	0	0	0	0	0
chr1	1050827	1052352	17468	17638	exon	C1orf159	1	1	1	0	0	0	0	0
chr1	1057335	1057448	17812	17817	Intergenic	C1orf159	0	0	0	0	0	0	0	0
chr1	1057487	1057837	17817	17839	Intergenic	C1orf159	0	0	1	0	0	0	1	1
chr1	1063424	1063669	18045	18063	Intergenic	LOC254099	0	0	1	1	0	0	0	0
chr1	1063717	1064173	18063	18087	Intergenic	LOC254099	0	0	1	1	0	0	0	0
chr1	1064216	1064441	18087	18098	Intergenic	LOC254099	0	0	1	1	0	0	0	0
chr1	1065667	1065734	18134	18140	Intergenic	LOC254099	0	0	1	1	0	0	0	0
chr1	1065815	1065868	18141	18150	Intergenic	LOC254099	0	0	1	1	0	0	0	0
chr1	1065900	1066249	18151	18166	Intergenic	LOC254099	0	0	1	1	0	0	0	0
chr1	1068777	1069091	18281	18299	Intergenic	LOC254099	0	0	0	1	1	0	0	0
chr1	1092688	1093836	19140	19214	Intergenic	MIR200B	0	1	1	1	0	0	0	0
chr1	1100005	1100215	19507	19527	Intergenic	MIR200B	0	1	1	1	0	0	0	0
chr1	1100232	1100416	19528	19542	Intergenic	MIR200B	0	1	1	1	0	0	0	0
chr1	1100442	1100584	19542	19558	Intergenic	MIR200B	0	1	1	1	0	0	0	0
chr1	1101006	1101245	19571	19578	Intergenic	MIR200B	0	0	1	1	1	0	0	0
chr1	1136361	1137174	20723	20829	Intergenic	TNFRSF18	0	1	0	0	0	0	0	0
chr1	1141617	1142124	20974	21030	exon	TNFRSF18	1	1	0	0	0	0	0	0
chr1	1143837	1144006	21097	21106	Intergenic	TNFRSF18	0	0	0	0	0	0	0	0
chr1	1149056	1149092	21305	21309	exon	TNFRSF4	1	1	0	0	0	0	0	0
chr1	1166201	1166398	22091	22097	intron	SDF4	0	0	1	0	0	0	1	1
chr1	1166472	1167980	22098	22286	intron,promoter-TSS	B3GALT6,SDF4	1	1	1	1	0	0	0	0
chr1	1208098	1208245	23837	23847	intron	UBE2J2	1	0	1	1	1	0	0	0
chr1	1208405	1209817	23855	24016	exon	UBE2J2	1	1	1	1	0	0	1	0
chr1	1216970	1217402	24212	24229	intron	SCNN1D	0	0	0	1	1	0	0	0
chr1	1219278	1219525	24279	24288	exon	SCNN1D	0	0	0	0	0	0	1	0
chr1	1242699	1244645	25458	25736	promoter-TSS	ACAP3	1	1	1	1	1	0	1	0
chr1	1244661	1244842	25736	25752	intron	PUSL1	1	1	1	0	0	0	0	0
chr1	1259503	1260792	26248	26375	promoter-TSS	GLTPD1	1	1	1	1	0	0	0	0
chr1	1283146	1283240	27318	27325	intron	DVL1	0	0	1	1	0	0	0	0
chr1	1283394	1283594	27326	27334	intron	DVL1	1	0	1	1	0	0	0	0
chr1	1283611	1283741	27334	27342	intron	DVL1	1	0	1	1	0	0	0	0
chr1	1283832	1286435	27342	27653	promoter-TSS	DVL1	1	1	1	1	0	0	1	1
chr1	1290770	1291507	27889	27952	exon,intron	MXRA8	0	1	0	0	0	0	0	0
chr1	1309783	1309860	28467	28477	intron	AURKAIP1	1	1	1	0	0	0	0	0
chr1	1309875	1311129	28477	28596	intron,promoter-TSS	AURKAIP1	1	1	1	1	0	0	1	1
chr1	1311160	1311256	28596	28601	promoter-TSS	AURKAIP1	1	0	1	1	0	0	0	0
chr1	1333994	1335602	29186	29356	promoter-TSS	CCNL2	1	1	1	1	0	0	1	1
chr1	1341910	1343416	29505	29652	promoter-TSS	MRPL20	1	1	1	1	0	0	1	0
chr1	1355361	1355896	29961	30045	exon	ANKRD65	1	1	1	1	0	0	0	1
chr1	1370878	1371516	30580	30673	exon	VWA1	1	1	1	1	0	0	0	0
chr1	1373546	1373788	30732	30739	intron	VWA1	0	0	1	0	0	0	1	0
chr1	1406426	1408148	31865	32022	exon	ATAD3B	1	1	1	1	0	0	0	0
chr1	1440369	1440629	33240	33250	Intergenic	ATAD3A	0	0	0	1	0	0	1	1
chr1	1440891	1441116	33257	33272	Intergenic	ATAD3A	0	0	0	1	0	0	1	0
chr1	1446692	1448373	33434	33619	promoter-TSS	ATAD3A	1	1	1	1	1	0	0	1
chr1	1475049	1475300	34747	34774	intron,promoter-TSS	TMEM240	1	1	0	0	0	0	0	0
chr1	1475320	1476220	34774	34890	promoter-TSS	TMEM240	1	1	1	0	0	0	0	0
chr1	1476231	1476361	34890	34905	promoter-TSS	TMEM240	1	1	1	0	0	0	0	0
chr1	1509275	1510884	35951	36134	exon	SSU72	1	1	1	1	0	0	1	1
chr1	1532749	1533137	36693	36703	TTS	C1orf233	0	0	0	0	0	0	1	0
chr1	1534810	1534947	36780	36802	exon	C1orf233	1	1	0	0	0	0	1	0
chr1	1534962	1535868	36802	36957	promoter-TSS	C1orf233	1	1	1	0	0	0	1	0
chr1	1535876	1536055	36957	36976	promoter-TSS	C1orf233	1	1	1	0	0	0	0	0
chr1	1549359	1549667	37290	37295	Intergenic	MIB2	0	0	1	0	1	0	0	0
chr1	1549676	1550135	37295	37314	promoter-TSS	MIB2	1	0	1	0	1	0	0	0
chr1	1550151	1551903	37314	37518	promoter-TSS	MIB2	1	1	1	1	0	0	0	0
chr1	1589783	1589932	39166	39174	intron	CDK11B	0	0	0	0	0	0	0	0
chr1	1589933	1591051	39174	39274	intron	CDK11B	0	1	1	1	0	0	1	0
chr1	1623033	1625247	40355	40551	exon	SLC35E2B	1	1	1	1	0	0	0	1
chr1	1655105	1656324	41655	41753	promoter-TSS	CDK11A	1	1	1	1	0	0	1	1
chr1	1676388	1678513	42387	42579	promoter-TSS	SLC35E2	1	1	0	0	0	0	0	0
chr1	1690235	1690502	43012	43029	promoter-TSS	NADK	0	0	1	1	0	0	0	0
chr1	1690520	1690621	43029	43034	promoter-TSS	NADK	0	0	0	1	0	0	0	0
chr1	1709109	1710566	43459	43626	promoter-TSS	NADK	1	1	1	1	0	0	1	1
chr1	1713614	1714007	43687	43720	Intergenic	NADK	0	1	1	1	0	0	0	0
chr1	1714042	1714623	43720	43745	Intergenic	NADK	0	1	1	1	1	0	0	0
chr1	1821186	1823367	45657	45937	intron	GNB1	1	1	1	1	1	0	0	0
chr1	1837770	1838023	46278	46288	Intergenic	CALML6	0	0	0	0	0	0	1	1
chr1	1840008	1840905	46334	46449	Intergenic	CALML6	0	1	1	1	0	0	1	1
chr1	1850275	1851225	46726	46822	promoter-TSS	TMEM52	1	1	1	0	1	0	1	1
chr1	1875439	1875697	47664	47679	Intergenic	TMEM52	0	1	1	0	0	0	1	1
chr1	1875831	1875877	47687	47693	Intergenic	TMEM52	0	1	1	0	0	0	0	1
chr1	1891341	1891816	48118	48138	intron	KIAA1751	0	0	0	0	0	0	1	1
chr1	1897582	1897594	48291	48295	intron	KIAA1751	0	1	0	0	0	0	0	0
chr1	1897917	1897974	48311	48316	exon	KIAA1751	0	0	0	0	0	0	0	0
chr1	1920111	1920348	49234	49245	intron	KIAA1751	0	0	0	0	0	0	0	0
chr1	1920627	1920756	49248	49256	intron	KIAA1751	0	0	0	0	0	0	0	0
chr1	1935081	1935379	49612	49642	promoter-TSS	KIAA1751	1	1	0	0	0	0	0	0
chr1	1940631	1940703	49768	49772	Intergenic	KIAA1751	0	0	0	0	0	0	0	0
chr1	1950555	1951364	50060	50178	intron	GABRD	1	1	0	0	0	0	0	0
chr1	1976143	1976639	50943	51000	Intergenic	PRKCZ	0	1	0	0	0	0	1	1
chr1	1980970	1981295	51118	51132	promoter-TSS	PRKCZ	1	1	1	1	1	0	1	1
chr1	1981306	1982577	51132	51303	intron,promoter-TSS	PRKCZ	1	1	1	1	1	0	0	0
chr1	1982581	1982893	51303	51331	intron	PRKCZ	1	1	1	0	0	0	0	0
chr1	1982916	1983034	51331	51340	intron	PRKCZ	0	1	1	0	0	0	0	0
chr1	2125018	2125055	56178	56182	intron	C1orf86	0	0	0	0	0	0	0	0
chr1	2125058	2125206	56182	56191	exon	C1orf86	0	0	0	0	0	0	0	0
chr1	2125232	2125273	56191	56196	exon	C1orf86	0	0	1	0	0	0	0	0
chr1	2125889	2126917	56225	56316	promoter-TSS	C1orf86	0	1	1	1	0	0	1	1
chr1	2135928	2136169	56538	56558	intron	C1orf86	0	0	1	1	1	0	0	0
chr1	2136217	2137068	56558	56646	intron	C1orf86	0	1	1	1	0	0	0	0
chr1	2139318	2139349	56751	56755	promoter-TSS	C1orf86	0	0	1	1	0	0	0	0
chr1	2139737	2139950	56771	56779	promoter-TSS	C1orf86	0	0	1	1	1	0	0	0
chr1	2139953	2140315	56779	56787	promoter-TSS	C1orf86	0	0	1	1	1	0	0	0
chr1	2143969	2144482	56902	56936	promoter-TSS	C1orf86	1	1	1	1	1	0	1	0
chr1	2158461	2158772	57291	57336	Intergenic	SKI	0	1	1	1	0	0	0	0
chr1	2158778	2160925	57336	57690	exon,promoter-TSS	SKI	1	1	1	1	0	0	1	1
chr1	2160928	2161139	57690	57709	exon	SKI	1	1	1	1	0	0	0	0
chr1	2161859	2162095	57735	57747	intron	SKI	0	0	1	1	0	0	0	0
chr1	2163548	2163649	57800	57805	intron	SKI	0	0	1	1	1	0	0	0
chr1	2171710	2171930	58051	58059	intron	SKI	0	0	0	1	1	0	0	0
chr1	2179919	2180043	58276	58284	intron	SKI	0	0	1	1	1	0	0	0
chr1	2182126	2182230	58343	58349	intron	SKI	0	0	1	1	1	0	0	0
chr1	2211574	2211672	59163	59167	intron	SKI	0	0	0	0	0	0	0	0
chr1	2245895	2246842	60526	60636	Intergenic	LOC100129534	0	1	0	1	0	0	1	1
chr1	2253459	2253578	60891	60898	intron	MORN1	0	0	0	1	0	0	0	0
chr1	2253724	2253851	60898	60910	intron	MORN1	0	1	0	1	0	0	0	0
chr1	2253865	2254041	60910	60925	intron	MORN1	0	1	0	1	0	0	0	0
chr1	2254283	2254309	60936	60940	intron	MORN1	0	1	0	1	0	0	0	0
chr1	2322312	2322432	63018	63024	promoter-TSS	RER1	1	0	1	0	0	0	0	0
chr1	2322436	2323906	63024	63190	promoter-TSS	RER1	1	1	1	1	0	0	0	1
chr1	2343349	2343466	63764	63775	intron	PEX10	1	1	1	1	0	0	0	0
chr1	2343528	2344791	63775	63916	promoter-TSS	PEX10	1	1	1	1	1	0	0	0
chr1	2345690	2346298	63949	63974	Intergenic	PEX10	0	1	1	0	1	0	1	1
chr1	2349875	2349956	64070	64075	Intergenic	PEX10	0	0	0	0	0	0	0	0
chr1	2374782	2375565	64735	64840	Intergenic	PEX10	0	1	0	0	0	0	1	0
chr1	2383316	2383528	65085	65096	Intergenic	PLCH2	0	0	0	0	0	0	0	0
chr1	2383553	2383655	65096	65103	Intergenic	PLCH2	0	0	0	0	0	0	0	0
chr1	2398798	2399055	65554	65582	Intergenic	PLCH2	0	1	0	0	0	0	0	0
chr1	2399508	2399797	65597	65605	Intergenic	PLCH2	0	0	0	0	0	0	0	0
chr1	2457085	2458235	67578	67699	intron	PANK4	1	1	1	1	0	0	0	1
chr1	2460850	2462109	67786	67944	intron	HES5	1	1	0	0	0	0	0	0
chr1	2472149	2472586	68192	68239	Intergenic	HES5	0	1	0	0	0	0	0	0
chr1	2477457	2478628	68374	68464	Intergenic	LOC115110	0	1	1	1	0	0	0	0
chr1	2478634	2478986	68464	68478	Intergenic	LOC115110	0	0	1	1	1	0	0	0
chr1	2479305	2479352	68485	68489	Intergenic	LOC115110	0	0	1	1	1	0	0	0
chr1	2479553	2480432	68492	68529	Intergenic	LOC115110	0	0	1	1	1	0	1	1
chr1	2516780	2518892	69516	69693	promoter-TSS	FAM213B	1	1	1	1	0	0	1	0
chr1	2525523	2525679	69901	69910	intron	MMEL1	0	0	1	0	0	0	0	0
chr1	2560024	2561019	70632	70720	intron	MMEL1	0	1	0	0	0	0	0	0
chr1	2573861	2575092	71005	71106	intron	TTC34	0	1	1	1	0	0	1	1
chr1	2705761	2705878	72763	72768	intron	TTC34	1	0	0	0	0	0	0	0
chr1	2705936	2706198	72773	72797	exon	TTC34	1	1	0	0	0	0	0	0
chr1	2706213	2706602	72797	72850	exon,promoter-TSS	TTC34	1	1	0	0	0	0	0	0
chr1	2706625	2706775	72853	72874	promoter-TSS	TTC34	1	1	0	0	0	0	0	0
chr1	2706840	2706882	72878	72885	promoter-TSS	TTC34	1	1	0	0	0	0	0	0
chr1	2738544	2738844	73668	73688	Intergenic	TTC34	0	0	0	0	0	0	1	1
chr1	2772127	2772302	74440	74455	Intergenic	TTC34	0	1	0	0	0	0	0	0
chr1	2772338	2772414	74455	74460	Intergenic	TTC34	0	1	0	0	0	0	0	0
chr1	2772447	2772498	74460	74467	Intergenic	TTC34	0	1	0	0	0	0	0	0
chr1	2772528	2772597	74468	74476	Intergenic	TTC34	0	1	0	0	0	0	0	0
chr1	2779107	2779157	74657	74663	Intergenic	TTC34	0	0	0	0	0	0	0	0
chr1	2792611	2792759	75016	75031	Intergenic	TTC34	0	0	0	0	0	0	0	1
chr1	2792801	2792877	75031	75037	Intergenic	TTC34	0	0	0	0	0	0	0	0
chr1	2799615	2799718	75257	75271	Intergenic	TTC34	0	0	0	0	0	0	0	0
chr1	2822779	2822902	75938	75946	Intergenic	ACTRT2	0	0	0	0	0	0	0	0
chr1	2866693	2866764	77141	77145	Intergenic	ACTRT2	0	0	0	0	0	0	0	0
chr1	2885213	2885358	77406	77418	Intergenic	ACTRT2	0	1	0	0	0	0	0	0
chr1	2928906	2929020	78308	78318	Intergenic	ACTRT2	0	0	0	0	0	0	0	0
chr1	2929055	2929408	78318	78344	Intergenic	ACTRT2	0	1	0	0	0	0	1	1
chr1	2978819	2979161	79289	79308	exon	FLJ42875	0	0	0	1	0	1	0	0
chr1	2979248	2979646	79308	79334	exon	FLJ42875	0	1	0	1	0	1	0	0
chr1	2979659	2979874	79334	79357	TTS	FLJ42875	0	1	0	0	0	0	0	0
chr1	2979941	2980180	79357	79378	TTS	FLJ42875	0	1	0	0	0	0	0	0
chr1	2980199	2980500	79378	79422	TTS	FLJ42875	0	1	1	1	0	0	0	0
chr1	2980507	2980672	79422	79438	TTS	FLJ42875	0	1	1	1	0	1	0	0
chr1	2980674	2980895	79438	79450	TTS,exon	FLJ42875	0	1	1	1	0	1	0	0
chr1	2982862	2982999	79491	79498	intron	FLJ42875	0	0	1	1	0	0	0	1
chr1	2983950	2983965	79519	79523	exon	FLJ42875	1	1	1	1	0	0	0	0
chr1	2984142	2984236	79536	79546	exon,promoter-TSS	FLJ42875	1	1	1	1	0	0	0	0
chr1	2984237	2984276	79546	79551	promoter-TSS	FLJ42875	1	1	1	1	0	0	0	0
chr1	2984328	2984476	79551	79569	promoter-TSS	FLJ42875	1	1	1	1	0	0	0	0
chr1	2984497	2984831	79569	79604	promoter-TSS	FLJ42875	1	1	1	1	0	0	0	0
chr1	2984840	2987346	79604	79930	intron	PRDM16	1	1	1	1	0	0	0	0
chr1	2987347	2987542	79930	79956	intron	PRDM16	0	1	1	1	0	0	0	0
chr1	2987558	2987671	79956	79973	intron	PRDM16	0	1	1	1	0	0	0	0
chr1	2989417	2989684	80041	80052	intron	PRDM16	0	0	1	1	0	0	0	0
chr1	2989744	2989845	80053	80058	intron	PRDM16	0	0	1	1	0	0	0	0
chr1	2989949	2990264	80058	80093	intron	PRDM16	0	1	1	1	0	0	0	0
chr1	2990267	2990491	80093	80121	intron	PRDM16	0	1	1	1	0	0	0	0
chr1	2990496	2990621	80121	80136	intron	PRDM16	0	1	1	1	0	1	0	0
chr1	3022307	3022329	81080	81084	intron	PRDM16	0	0	0	0	0	0	0	0
chr1	3085310	3085447	83041	83046	intron	PRDM16	0	0	0	0	1	0	0	0
chr1	3087138	3087972	83098	83136	intron	PRDM16	0	0	1	1	1	0	0	0
chr1	3105306	3105336	83725	83729	intron	PRDM16	0	0	0	1	0	0	0	0
chr1	3123789	3123864	84298	84305	intron	PRDM16	0	0	0	1	0	0	0	0
chr1	3123899	3124065	84305	84310	intron	PRDM16	0	0	0	1	0	0	0	0
chr1	3130322	3130486	84521	84527	intron	PRDM16	0	0	0	1	0	0	0	0
chr1	3130535	3130581	84528	84533	intron	PRDM16	0	0	0	1	0	0	0	0
chr1	3135824	3136085	84685	84698	intron	PRDM16	0	0	0	1	0	0	0	0
chr1	3136127	3136239	84698	84704	intron	PRDM16	0	0	0	1	0	0	0	0
chr1	3200671	3200852	86631	86644	intron	PRDM16	0	0	0	0	0	1	1	1
chr1	3229755	3230040	87458	87480	intron	PRDM16	0	0	0	1	1	0	0	0
chr1	3230250	3230304	87486	87492	intron	PRDM16	0	0	0	1	1	0	0	0
chr1	3230318	3230425	87492	87497	intron	PRDM16	0	0	0	1	1	0	0	0
chr1	3256944	3257057	88129	88135	intron	PRDM16	0	0	0	0	0	0	0	0
chr1	3269060	3269253	88400	88410	intron	PRDM16	0	0	0	1	0	0	0	0
chr1	3269665	3269775	88425	88430	intron	PRDM16	0	0	0	1	1	0	0	0
chr1	3273929	3274030	88546	88551	intron	PRDM16	0	0	0	0	0	0	0	0
chr1	3297142	3297391	89176	89184	intron	PRDM16	0	0	0	1	1	0	0	0
chr1	3310159	3310673	89549	89602	intron	PRDM16	0	1	0	0	0	0	0	0
chr1	3341329	3341575	90568	90583	intron	PRDM16	0	0	0	0	0	0	1	1
chr1	3369769	3370010	91366	91375	Intergenic	ARHGEF16	0	0	0	0	1	0	1	1
chr1	3370780	3371744	91396	91503	exon	ARHGEF16	1	1	1	1	0	0	1	1
chr1	3400477	3400701	92408	92422	Intergenic	ARHGEF16	0	0	0	0	0	0	1	1
chr1	3407779	3408050	92587	92604	intron	MEGF6	0	0	0	0	0	0	1	1
chr1	3447093	3447399	93798	93808	intron	MEGF6	0	0	1	0	0	0	0	0
chr1	3447431	3448490	93808	93914	intron	MEGF6	0	1	1	1	0	0	0	0
chr1	3527501	3528552	96163	96263	promoter-TSS	MEGF6	1	1	0	0	0	0	0	0
chr1	3535549	3535925	96426	96437	Intergenic	TPRG1L	0	0	0	0	0	0	1	1
chr1	3537826	3538024	96470	96480	Intergenic	TPRG1L	0	0	0	0	0	0	1	1
chr1	3540467	3540579	96518	96525	Intergenic	TPRG1L	1	0	1	0	1	0	0	0
chr1	3540675	3542350	96526	96706	promoter-TSS	TPRG1L	1	1	1	1	1	0	0	0
chr1	3566138	3566268	97490	97497	intron	WRAP73	1	0	1	0	0	0	0	0
chr1	3566304	3566819	97497	97547	exon	WRAP73	1	1	1	0	0	1	1	1
chr1	3567358	3567680	97573	97605	promoter-TSS	WRAP73	1	1	0	0	0	0	0	0
chr1	3567930	3568005	97629	97636	Intergenic	TP73	0	1	0	0	0	0	0	0
chr1	3568073	3568485	97641	97679	promoter-TSS	TP73	1	1	0	0	0	0	0	0
chr1	3568495	3569559	97679	97809	promoter-TSS	TP73	1	1	0	0	0	0	0	0
chr1	3585376	3585712	98160	98179	intron	TP73	0	0	0	0	0	0	0	0
chr1	3612283	3612450	98922	98932	intron	TP73	0	0	0	0	0	0	1	1
chr1	3634704	3634842	99625	99640	intron	TP73	0	1	0	0	0	0	0	0
chr1	3641022	3641321	99787	99795	intron	TP73	0	0	0	0	0	0	1	1
chr1	3663310	3663510	100418	100439	promoter-TSS	TP73-AS1	1	1	1	0	0	0	0	0
chr1	3663527	3664167	100439	100504	promoter-TSS	TP73-AS1	1	1	1	0	0	0	0	0
chr1	3688626	3689532	101036	101125	promoter-TSS	SMIM1	1	1	1	1	0	0	0	0
chr1	3689558	3689744	101125	101138	exon	SMIM1	1	1	1	1	0	0	0	0
chr1	3712248	3713435	101777	101880	exon	LRRC47	1	1	1	1	0	0	0	1
chr1	3713580	3713662	101882	101887	promoter-TSS	LRRC47	1	0	1	0	0	0	0	0
chr1	3718069	3718329	101962	101972	Intergenic	LRRC47	0	0	0	0	0	0	1	1
chr1	3772978	3774552	103078	103212	promoter-TSS	DFFB	1	1	1	1	0	0	1	1
chr1	3774827	3774899	103221	103226	intron	DFFB	1	0	1	0	0	0	1	0
chr1	3816281	3818038	104205	104339	promoter-TSS	C1orf174	1	1	1	1	1	0	1	0
chr1	3826643	3826746	104561	104570	Intergenic	LOC728716	0	0	0	0	0	0	0	0
chr1	3827357	3827881	104591	104616	Intergenic	LOC728716	0	0	0	0	0	0	1	1
chr1	4078609	4078878	106393	106404	Intergenic	LOC728716	0	0	0	0	0	0	0	0
chr1	4108312	4108382	106758	106765	Intergenic	LOC728716	0	0	0	0	0	0	0	0
chr1	4624295	4624388	113375	113380	Intergenic	AJAP1	0	0	1	0	0	0	0	0
chr1	4712687	4712965	114700	114720	Intergenic	AJAP1	0	0	0	1	0	1	1	1
chr1	4714008	4714202	114752	114776	Intergenic,promoter-TSS	AJAP1	1	1	0	0	0	1	0	0
chr1	4714203	4715025	114776	114897	promoter-TSS	AJAP1	1	1	1	0	0	0	0	0
chr1	4715027	4716705	114897	115092	intron	AJAP1	1	1	1	0	0	0	1	1
chr1	5484947	5485095	123881	123886	Intergenic	MIR4417	0	0	0	0	0	0	0	0
chr1	5569978	5570257	125143	125152	Intergenic	MIR4417	0	0	0	0	0	0	1	1
chr1	5574798	5574937	125207	125215	Intergenic	MIR4417	0	0	0	0	1	0	1	1
chr1	5805942	5806188	128015	128024	Intergenic	MIR4689	0	0	0	0	0	0	1	1
chr1	5907554	5907611	129741	129748	Intergenic	MIR4689	0	0	0	0	0	0	0	0
chr1	6051425	6053466	132796	133000	promoter-TSS	KCNAB2	1	1	1	1	0	0	1	0
chr1	6094292	6094737	133851	133862	exon	KCNAB2	0	0	0	0	0	0	1	1
chr1	6112604	6112856	134270	134276	intron	KCNAB2	0	0	0	0	0	0	0	0
chr1	6118731	6118951	134394	134404	intron	KCNAB2	0	0	0	0	0	0	0	0
chr1	6187866	6188090	136136	136157	intron	CHD5	0	1	0	0	0	0	0	0
chr1	6239037	6240814	137303	137516	exon,intron	CHD5	1	1	0	0	0	1	1	0
chr1	6240876	6241368	137516	137545	promoter-TSS	CHD5	1	1	0	0	0	1	0	0
chr1	6258846	6260017	137874	137951	intron	RPL22	1	1	1	1	1	0	0	1
chr1	6265240	6265624	138056	138077	promoter-TSS	RNF207	1	0	1	1	0	0	1	1
chr1	6265707	6265880	138079	138095	promoter-TSS	RNF207	1	1	1	1	0	0	0	0
chr1	6265894	6266455	138095	138147	promoter-TSS	RNF207	1	1	1	1	0	0	0	0
chr1	6266480	6266562	138147	138160	intron	RNF207	1	1	1	0	0	0	0	0
chr1	6266572	6266761	138160	138182	exon	RNF207	1	1	1	0	0	0	0	0
chr1	6295368	6296327	138905	139015	exon	ICMT	1	1	1	1	0	0	0	0
chr1	6296331	6296439	139015	139024	promoter-TSS	ICMT	1	0	1	1	0	0	0	0
chr1	6302036	6302928	139179	139282	Intergenic	HES3	0	1	0	0	0	0	0	0
chr1	6304341	6304851	139315	139335	intron	HES3	1	0	0	0	0	1	0	0
chr1	6304888	6305664	139335	139401	exon	HES3	1	1	0	0	0	0	1	1
chr1	6305737	6306353	139406	139462	TTS	HES3	0	1	0	0	0	1	0	0
chr1	6306451	6306529	139468	139473	TTS	HES3	0	1	0	0	0	1	0	0
chr1	6306604	6306664	139474	139479	TTS	HES3	0	0	0	0	0	1	0	0
chr1	6306761	6307102	139480	139500	TTS	GPR153	0	0	0	0	0	1	1	1
chr1	6309204	6310150	139541	139673	exon	GPR153	0	1	0	0	0	0	0	0
chr1	6320038	6321554	139920	140102	intron	GPR153	1	1	1	0	0	0	1	0
chr1	6333502	6333682	140413	140420	intron	ACOT7	0	0	0	0	0	0	0	0
chr1	6410580	6410728	142327	142333	intron	ACOT7	0	0	0	0	0	0	0	0
chr1	6419878	6419994	142531	142535	promoter-TSS	ACOT7	0	0	1	1	1	0	1	0
chr1	6423257	6423432	142593	142604	intron	ACOT7	0	0	0	0	0	0	1	1
chr1	6452907	6454279	143181	143348	exon	ACOT7	1	1	1	1	0	0	1	0
chr1	6474507	6474720	143761	143771	TTS	HES2	0	0	0	0	0	0	1	1
chr1	6474755	6474878	143771	143776	TTS	HES2	0	0	0	0	0	0	0	0
chr1	6478998	6479661	143868	143946	exon	HES2	1	1	0	0	0	0	0	0
chr1	6479671	6480342	143946	144020	exon,promoter-TSS	HES2	1	1	0	0	0	0	0	0
chr1	6483476	6484016	144110	144131	Intergenic	ESPN	1	0	0	0	1	0	1	1
chr1	6484131	6484569	144134	144165	promoter-TSS	ESPN	1	1	0	1	0	1	0	0
chr1	6484616	6485151	144166	144239	promoter-TSS	ESPN	1	1	1	1	0	1	0	0
chr1	6500219	6500969	144542	144625	exon,intron	ESPN	0	1	0	0	0	0	1	1
chr1	6535697	6535864	146002	146012	intron	PLEKHG5	0	0	0	0	0	0	1	1
chr1	6546517	6546840	146319	146332	promoter-TSS	PLEKHG5	0	0	0	0	0	0	1	1
chr1	6550021	6550944	146389	146461	exon	PLEKHG5	0	1	1	1	0	0	1	1
chr1	6550971	6551134	146461	146477	exon,promoter-TSS	PLEKHG5	0	1	1	1	0	0	0	0
chr1	6557055	6558011	146587	146682	promoter-TSS	PLEKHG5	0	1	1	0	0	0	0	0
chr1	6580110	6580185	147226	147230	promoter-TSS	PLEKHG5	1	0	0	0	0	0	0	0
chr1	6613728	6614835	147853	147951	exon	NOL9	1	1	1	0	0	0	1	1
chr1	6639622	6639763	148482	148494	promoter-TSS	ZBTB48	1	1	1	1	1	0	0	0
chr1	6639788	6640685	148494	148562	TTS	TAS1R1	1	1	1	1	0	0	0	0
chr1	6640727	6640877	148562	148569	TTS	TAS1R1	1	0	1	1	0	0	0	0
chr1	6660997	6663740	148984	149245	exon	KLHL21	1	1	1	1	0	0	1	0
chr1	6672656	6675685	149447	149793	intron	PHF13	1	1	1	1	0	0	0	0
chr1	6685072	6686080	150023	150116	intron	THAP3	1	1	1	1	0	0	1	0
chr1	6686093	6686139	150116	150120	intron	THAP3	0	0	1	1	0	0	0	0
chr1	6711984	6712189	150724	150738	intron	DNAJC11	0	0	1	1	1	0	0	0
chr1	6713824	6714274	150768	150781	exon	DNAJC11	0	0	1	1	1	0	0	0
chr1	6761080	6762131	151463	151565	intron	DNAJC11	1	1	1	1	1	0	1	1
chr1	6844084	6846420	153005	153267	promoter-TSS	CAMTA1	1	1	1	1	1	0	1	0
chr1	7130092	7130361	157260	157276	intron	CAMTA1	0	0	1	0	0	0	0	0
chr1	7130495	7130802	157277	157288	intron	CAMTA1	0	0	1	0	0	0	1	1
chr1	7135462	7135746	157319	157325	intron	CAMTA1	0	0	0	0	0	0	0	0
chr1	7177651	7177745	157970	157974	intron	CAMTA1	0	0	0	0	0	0	0	1
chr1	7209535	7209683	158386	158395	intron	CAMTA1	0	0	1	1	1	0	0	0
chr1	7209701	7209890	158395	158407	intron	CAMTA1	0	0	1	1	1	0	0	0
chr1	7233014	7233090	158710	158714	intron	CAMTA1	0	0	0	0	0	0	0	0
chr1	7326230	7326346	159977	159982	intron	CAMTA1	0	0	0	1	0	0	0	0
chr1	7515407	7515636	162474	162480	intron	CAMTA1	0	0	0	1	1	0	0	0
chr1	7634475	7634617	164557	164563	intron	CAMTA1	0	0	0	0	0	0	0	0
chr1	7676429	7676626	165236	165244	intron	CAMTA1	0	0	0	0	0	0	0	0
chr1	7707444	7707582	165804	165816	intron	CAMTA1	0	0	0	0	0	0	1	1
chr1	7727635	7728128	166294	166303	intron	CAMTA1	0	0	0	0	0	0	1	1
chr1	7740144	7741165	166527	166642	intron	CAMTA1	0	1	1	0	0	0	0	0
chr1	7764046	7765382	167018	167236	intron	CAMTA1	0	1	1	0	0	0	0	0
chr1	7812711	7812866	168027	168032	intron	CAMTA1	0	0	1	0	0	0	0	0
chr1	7812957	7813123	168032	168038	intron	CAMTA1	0	0	1	0	0	0	1	1
chr1	7831009	7832099	168246	168353	intron	VAMP3	1	1	1	1	0	0	0	0
chr1	7843260	7844455	168504	168626	promoter-TSS	PER3	1	1	1	1	0	0	0	0
chr1	7844467	7844651	168626	168652	promoter-TSS	PER3	1	1	1	1	0	0	0	0
chr1	7844655	7844801	168652	168662	promoter-TSS	PER3	1	1	1	1	0	0	0	0
chr1	7962817	7963016	170241	170253	Intergenic	TNFRSF9	0	0	1	0	0	0	1	1
chr1	8002302	8002738	170838	170873	intron	TNFRSF9	1	1	1	0	0	1	1	1
chr1	8013994	8014677	171096	171159	Intergenic	PARK7	0	1	1	1	1	0	0	0
chr1	8021126	8022226	171253	171347	promoter-TSS	PARK7	1	1	1	1	0	0	1	1
chr1	8085495	8086618	172257	172404	intron	ERRFI1	1	1	1	1	0	0	0	1
chr1	8086640	8086803	172404	172425	promoter-TSS	ERRFI1	1	1	1	1	0	0	0	0
chr1	8229825	8230044	174512	174517	Intergenic	ERRFI1	0	0	1	1	1	0	0	0
chr1	8262291	8262466	175035	175045	Intergenic	SLC45A1	0	0	1	1	1	0	0	0
chr1	8262519	8262686	175045	175050	Intergenic	SLC45A1	0	0	1	1	1	0	0	0
chr1	8277196	8277777	175367	175435	Intergenic	SLC45A1	0	1	1	0	0	0	0	0
chr1	8319223	8319826	176188	176198	Intergenic	SLC45A1	0	0	0	1	0	0	0	0
chr1	8374357	8374751	177037	177045	Intergenic	SLC45A1	0	0	0	0	0	0	1	1
chr1	8378022	8378515	177124	177178	Intergenic	SLC45A1	0	1	1	0	0	0	0	0
chr1	8403566	8403681	177855	177860	intron	SLC45A1	0	0	0	1	0	0	0	0
chr1	8403698	8403780	177860	177871	intron	SLC45A1	0	1	0	1	0	0	0	0
chr1	8403787	8403945	177871	177880	exon	SLC45A1	0	1	0	1	0	0	0	0
chr1	8409074	8409265	178005	178016	Intergenic	SLC45A1	0	0	0	0	0	0	1	1
chr1	8433625	8433893	178597	178607	intron	RERE	0	0	1	1	1	0	0	0
chr1	8434132	8434315	178611	178618	intron	RERE	0	0	1	1	1	0	0	0
chr1	8469183	8469478	179076	179082	intron	RERE	0	0	1	1	1	0	1	0
chr1	8482650	8484373	179218	179345	promoter-TSS	RERE	0	1	1	1	0	0	0	0
chr1	8499090	8499186	179520	179524	intron	RERE	0	0	0	0	0	0	0	0
chr1	8585426	8586306	180713	180730	intron	RERE	0	0	1	1	0	0	0	0
chr1	8762277	8762749	182381	182393	intron	RERE	0	0	1	0	0	0	0	0
chr1	8762855	8763707	182393	182480	intron	RERE	0	1	1	1	0	0	1	1
chr1	8876613	8878482	183736	183863	promoter-TSS	RERE	1	1	1	1	1	0	1	0
chr1	8908924	8909171	184344	184352	Intergenic	ENO1-AS1	0	0	0	1	1	0	1	1
chr1	8937347	8937489	184817	184826	intron	ENO1	0	0	1	1	0	0	0	0
chr1	8937501	8937690	184826	184836	intron	ENO1	0	0	1	1	0	0	0	0
chr1	8937704	8937898	184836	184849	intron,promoter-TSS	ENO1,ENO1-AS1	1	0	1	1	0	0	0	0
chr1	8937968	8939540	184849	185002	promoter-TSS	ENO1-AS1	1	1	1	1	1	0	1	0
chr1	8939700	8939746	185002	185006	promoter-TSS	ENO1	1	0	1	1	1	0	1	0
chr1	8940448	8940676	185012	185018	TTS	ENO1-AS1	0	0	1	1	1	0	0	0
chr1	8940827	8940896	185018	185022	TTS	ENO1-AS1	0	0	1	1	1	0	0	0
chr1	8950014	8950474	185200	185211	Intergenic	ENO1	0	0	1	1	1	0	0	0
chr1	9170877	9171153	188977	188986	intron	GPR157	0	0	0	0	0	0	1	1
chr1	9188171	9188554	189266	189282	intron	GPR157	1	1	1	1	0	0	0	0
chr1	9188572	9188785	189282	189302	intron	GPR157	1	1	1	1	0	0	1	0
chr1	9188795	9189812	189302	189415	promoter-TSS	GPR157	1	1	1	1	0	0	1	0
chr1	9189994	9190031	189416	189420	promoter-TSS	GPR157	1	0	1	1	0	0	0	0
chr1	9222340	9222605	189946	189953	Intergenic	MIR34A	0	0	0	1	1	0	0	0
chr1	9242147	9243145	190274	190384	Intergenic	MIR34A	0	1	1	0	0	0	1	0
chr1	9243173	9243307	190384	190400	Intergenic	MIR34A	0	1	1	0	0	0	1	0
chr1	9256596	9256875	190639	190654	Intergenic	H6PD	0	0	0	0	1	0	1	1
chr1	9258720	9259015	190702	190735	Intergenic	H6PD	0	1	0	0	0	0	1	0
chr1	9261606	9262448	190788	190810	Intergenic	H6PD	0	0	1	0	0	1	0	0
chr1	9294306	9294526	191387	191399	promoter-TSS	H6PD	1	1	1	1	0	0	1	0
chr1	9294537	9295452	191399	191521	exon	H6PD	1	1	1	1	0	0	1	1
chr1	9302833	9302968	191640	191646	intron	H6PD	0	0	0	1	1	0	0	0
chr1	9352196	9352547	192686	192709	promoter-TSS	SPSB1	1	0	1	1	0	0	0	0
chr1	9352558	9353955	192709	192892	intron	SPSB1	1	0	1	1	0	0	0	1
chr1	9431642	9431708	194661	194665	Intergenic	SPSB1	0	0	0	0	0	0	0	0
chr1	9488819	9489444	195763	195807	Intergenic	SLC25A33	0	1	1	1	0	0	0	0
chr1	9551172	9551413	196859	196868	Intergenic	SLC25A33	0	0	0	0	0	0	1	1
chr1	9555342	9555652	196948	196981	Intergenic	SLC25A33	0	1	1	1	0	0	1	1
chr1	9561167	9561424	197060	197070	Intergenic	SLC25A33	0	0	0	1	0	0	0	0
chr1	9591308	9591391	197664	197668	Intergenic	SLC25A33	0	0	0	0	0	0	0	0
chr1	9599256	9600233	197811	197943	exon	SLC25A33	1	1	1	1	0	0	0	0
chr1	9600250	9600444	197943	197960	intron	SLC25A33	1	1	1	1	0	0	0	0
chr1	9648496	9649758	198777	198940	intron	TMEM201	1	1	1	1	1	0	1	1
chr1	9687064	9687458	199885	199923	Intergenic	PIK3CD	0	1	0	0	0	0	1	1
chr1	9711468	9712908	200351	200491	TTS,exon,promoter-TSS	C1orf200,PIK3CD	1	1	0	0	0	1	1	0
chr1	9747241	9748016	201137	201182	intron	PIK3CD	0	0	1	0	0	0	1	0
chr1	9748030	9748334	201182	201204	intron	PIK3CD	0	0	1	0	0	0	0	0
chr1	9748340	9748552	201204	201211	intron	PIK3CD	0	0	1	0	1	0	0	0
chr1	9749050	9749203	201228	201236	intron	PIK3CD	0	0	1	0	1	0	0	0
chr1	9749221	9749944	201236	201322	intron	PIK3CD	0	1	1	0	0	0	0	0
chr1	9749958	9750228	201322	201346	intron	PIK3CD	0	1	1	0	0	0	0	0
chr1	9750288	9750509	201346	201354	intron	PIK3CD	0	0	1	0	1	0	0	0
chr1	9852660	9852786	203529	203535	intron	CLSTN1	0	0	0	0	0	0	0	1
chr1	9882851	9884525	204025	204218	exon,intron	CLSTN1	1	1	1	1	0	0	0	0
chr1	9884533	9884867	204218	204238	exon,promoter-TSS	CLSTN1	1	1	1	1	0	0	0	0
chr1	9885284	9885433	204248	204254	promoter-TSS	CLSTN1	1	0	0	1	1	0	0	0
chr1	9885504	9886076	204254	204263	Intergenic	CLSTN1	1	0	0	1	1	0	0	0
chr1	9927590	9927736	204979	204984	intron	CTNNBIP1	0	0	0	0	0	0	1	1
chr1	9934973	9935283	205091	205102	intron	CTNNBIP1	0	0	1	0	1	0	1	1
chr1	9969375	9969538	205719	205725	promoter-TSS	CTNNBIP1	1	0	1	0	0	0	1	0
chr1	9969637	9971229	205725	205874	promoter-TSS	CTNNBIP1	1	1	1	1	1	0	0	0
chr1	10002557	10003896	206366	206438	promoter-TSS	NMNAT1	1	1	1	1	0	0	1	1
chr1	10004034	10004079	206438	206443	intron	NMNAT1	1	0	1	1	0	0	0	0
chr1	10057122	10058092	207304	207425	intron	RBP7	1	1	1	0	0	0	0	0
chr1	10092533	10093972	208052	208157	exon	UBE4B	1	1	1	1	0	0	1	1
chr1	10269828	10271358	210853	211030	promoter-TSS	KIF1B	1	1	1	1	0	0	1	1
chr1	10271392	10271611	211030	211040	intron	KIF1B	1	0	1	1	0	0	0	0
chr1	10271724	10271959	211040	211047	intron	KIF1B	1	0	1	1	0	0	0	0
chr1	10458439	10459813	213365	213503	promoter-TSS	PGD	1	1	1	1	0	0	1	0
chr1	10459818	10459997	213503	213516	intron	PGD	1	1	1	0	0	0	0	0
chr1	10490257	10491458	214104	214222	promoter-TSS	APITD1-CORT	1	1	1	1	0	0	1	1
chr1	10531921	10532021	214996	215001	intron	DFFA	1	0	1	0	0	0	0	0
chr1	10532086	10532848	215002	215066	exon	DFFA	1	1	1	1	0	0	0	0
chr1	10532886	10533054	215066	215072	promoter-TSS	DFFA	1	0	1	0	1	0	0	0
chr1	10534809	10535754	215119	215170	intron	PEX14	1	1	1	1	0	0	0	0
chr1	10535759	10536015	215170	215176	intron	PEX14	1	0	1	1	0	0	0	0
chr1	10554866	10555465	215464	215479	intron	PEX14	0	0	1	1	1	0	1	1
chr1	10588836	10588967	215984	215991	intron	PEX14	0	0	0	1	1	0	0	0
chr1	10590459	10590495	216007	216014	intron	PEX14	0	0	0	0	1	0	1	1
chr1	10590497	10590640	216014	216022	intron	PEX14	0	0	0	0	1	0	1	1
chr1	10653427	10654102	216876	216887	intron	PEX14	0	0	0	1	1	0	0	0
chr1	10726030	10726095	218883	218888	intron	CASZ1	0	0	0	0	1	0	0	0
chr1	10726111	10726225	218888	218893	intron	CASZ1	0	0	0	1	0	0	0	0
chr1	10735135	10735430	219186	219197	intron	CASZ1	0	0	0	1	1	0	0	0
chr1	10735443	10735825	219197	219208	intron	CASZ1	0	0	0	1	1	0	0	0
chr1	10753604	10755367	219619	219854	intron	CASZ1	0	1	1	1	0	0	0	0
chr1	10774483	10774748	220320	220332	intron	CASZ1	0	0	0	1	0	0	0	0
chr1	10784206	10784316	220553	220558	intron	CASZ1	0	0	0	1	1	0	0	0
chr1	10786502	10786703	220599	220612	intron	CASZ1	0	0	0	1	1	0	0	0
chr1	10798367	10798490	220861	220869	intron	CASZ1	0	0	0	1	1	0	0	0
chr1	10849916	10849964	222020	222024	intron	CASZ1	0	0	0	1	0	0	0	0
chr1	10853489	10856928	222075	222356	intron	CASZ1	1	1	1	1	0	0	1	1
chr1	10856932	10857111	222356	222365	promoter-TSS	CASZ1	1	1	0	0	0	0	0	0
chr1	10887952	10888043	222909	222918	Intergenic	CASZ1	0	0	0	0	0	0	0	0
chr1	10896010	10896223	223085	223100	Intergenic	CASZ1	0	1	0	0	0	0	0	0
chr1	10926874	10927648	223648	223728	Intergenic	CASZ1	0	0	0	0	1	0	1	1
chr1	10961119	10961647	224381	224403	Intergenic	C1orf127	0	0	1	0	0	0	0	0
chr1	11002114	11002313	225150	225166	Intergenic	C1orf127	0	0	0	0	0	0	1	1
chr1	11004094	11004256	225191	225196	Intergenic	C1orf127	0	0	1	0	0	0	0	0
chr1	11004296	11004701	225196	225212	Intergenic	C1orf127	0	0	1	0	0	0	0	0
chr1	11021144	11021392	225581	225597	intron	C1orf127	0	0	0	0	0	0	1	1
chr1	11040192	11040597	225950	225965	intron	C1orf127	0	0	1	0	0	0	0	1
chr1	11072245	11073500	226459	226564	intron	TARDBP	1	1	1	1	1	0	0	0
chr1	11097653	11098200	226969	226981	intron	MASP2	0	0	0	0	0	0	1	1
chr1	11119371	11121120	227460	227612	promoter-TSS	SRM	1	1	1	0	0	0	1	1
chr1	11159118	11160155	228244	228326	intron	EXOSC10	1	1	1	0	1	0	0	0
chr1	11322148	11323036	230330	230393	promoter-TSS	MTOR	1	1	1	1	0	0	1	1
chr1	11332736	11333155	230563	230593	exon,promoter-TSS	UBIAD1	1	0	1	1	1	0	0	1
chr1	11333171	11334159	230593	230655	exon	UBIAD1	1	1	1	1	0	0	0	0
chr1	11380290	11380504	231376	231385	Intergenic	UBIAD1	0	0	0	0	0	0	1	0
chr1	11397696	11397794	231693	231700	Intergenic	UBIAD1	0	0	0	0	0	0	1	1
chr1	11399954	11400316	231741	231753	Intergenic	UBIAD1	0	0	0	0	0	0	0	0
chr1	11415676	11415870	231979	231986	Intergenic	UBIAD1	0	0	0	0	0	0	0	0
chr1	11416225	11416275	231994	231998	Intergenic	UBIAD1	0	0	0	0	0	0	0	0
chr1	11422594	11422732	232111	232117	Intergenic	UBIAD1	0	0	0	0	0	0	0	0
chr1	11538670	11539698	233873	233996	promoter-TSS	PTCHD2	1	1	1	0	0	0	1	1
chr1	11539732	11540338	233996	234049	intron	PTCHD2	1	1	0	0	0	0	0	0
chr1	11654370	11654550	235825	235832	Intergenic	FBXO2	0	0	0	0	0	0	0	0
chr1	11694678	11694764	236440	236444	Intergenic	FBXO2	0	0	0	0	0	0	0	0
chr1	11695986	11696110	236483	236492	Intergenic	FBXO2	0	0	0	0	0	0	0	0
chr1	11714267	11714430	236858	236881	promoter-TSS	FBXO44	1	1	1	1	0	0	0	0
chr1	11714434	11715358	236881	236983	promoter-TSS	FBXO44	1	1	1	0	0	0	0	0
chr1	11724114	11724944	237172	237265	intron	FBXO6	1	1	1	1	0	0	1	1
chr1	11740508	11740666	237619	237634	intron	MAD2L2	0	0	1	0	0	0	0	0
chr1	11740726	11741842	237634	237744	promoter-TSS	MAD2L2	0	1	1	1	0	0	0	1
chr1	11750778	11752069	237882	238020	promoter-TSS	DRAXIN	1	1	1	0	0	0	0	0
chr1	11752076	11752312	238020	238043	promoter-TSS	DRAXIN,MAD2L2	1	1	0	0	0	0	0	0
chr1	11761697	11761802	238232	238241	intron	DRAXIN	0	0	0	0	0	0	0	0
chr1	11779673	11780112	238629	238658	exon	DRAXIN	0	1	1	0	0	0	1	1
chr1	11795905	11796005	238925	238931	intron,promoter-TSS	AGTRAP	1	1	1	1	0	0	0	0
chr1	11796010	11797063	238931	238996	intron	AGTRAP	1	1	1	1	0	0	0	0
chr1	11822116	11822326	239427	239450	Intergenic	AGTRAP	0	1	0	0	0	0	0	0
chr1	11845112	11845565	239894	239919	TTS	MTHFR	0	0	1	1	0	0	1	1
chr1	11847448	11847580	239951	239958	exon	MTHFR	0	0	1	1	1	0	0	0
chr1	11847648	11847864	239959	239965	exon	MTHFR	0	0	1	1	1	0	0	0
chr1	11863429	11864044	240272	240290	intron	MTHFR	0	0	1	1	1	0	0	0
chr1	11864850	11865353	240298	240310	intron	MTHFR	1	0	1	1	0	0	0	0
chr1	11865419	11866931	240310	240408	promoter-TSS	CLCN6	1	1	1	1	0	0	0	0
chr1	11919169	11919623	241352	241391	promoter-TSS	NPPB	1	1	0	0	0	0	1	0
chr1	11958953	11959225	242096	242112	Intergenic	KIAA2013	0	0	0	0	0	0	0	0
chr1	11967809	11969992	242254	242358	Intergenic	KIAA2013	0	0	1	1	0	0	1	1
chr1	11972971	11973140	242423	242429	Intergenic	KIAA2013	0	0	0	0	0	0	0	0
chr1	11985424	11985578	242705	242714	exon	KIAA2013	1	0	1	0	0	0	0	0
chr1	11985619	11986735	242714	242837	exon	KIAA2013	1	1	1	1	0	0	0	0
chr1	11989965	11990079	242903	242908	Intergenic	KIAA2013	0	0	0	0	1	0	0	0
chr1	11994373	11995179	242976	243032	promoter-TSS	PLOD1	1	1	1	1	0	0	0	0
chr1	12039874	12041017	243876	243965	exon	MFN2	1	1	1	1	1	0	0	0
chr1	12079173	12080146	244698	244777	intron	MIIP	1	1	1	1	0	0	0	0
chr1	12112180	12112387	245478	245484	Intergenic	MIIP	0	0	0	0	0	0	0	0
chr1	12123299	12123705	245608	245650	promoter-TSS	TNFRSF8	1	1	0	0	0	0	1	0
chr1	12123724	12124034	245650	245672	intron	TNFRSF8	1	1	0	0	0	1	1	0
chr1	12185016	12185187	246714	246720	promoter-TSS	TNFRSF8	0	0	0	0	0	0	1	1
chr1	12226877	12227474	247463	247537	exon	TNFRSF1B	1	1	1	1	0	0	0	0
chr1	12227484	12227664	247537	247555	intron	TNFRSF1B	1	1	1	0	0	0	0	0
chr1	12289955	12291230	248637	248749	intron	VPS13D	1	1	1	1	0	0	1	1
chr1	12493542	12493764	250887	250895	intron	VPS13D	0	0	0	1	1	0	0	0
chr1	12538139	12538351	251344	251353	intron	VPS13D	0	0	0	1	1	0	0	0
chr1	12538386	12538585	251353	251362	intron	VPS13D	0	0	1	1	1	0	0	0
chr1	12546609	12546762	251459	251466	intron	VPS13D	0	0	0	1	1	0	0	0
chr1	12609957	12610063	252572	252579	Intergenic	SNORA59B	0	0	0	1	0	0	0	0
chr1	12655157	12655869	253330	253375	intron	DHRS3	0	0	1	1	1	0	0	0
chr1	12655890	12656188	253375	253405	intron	DHRS3	0	1	1	1	1	0	0	0
chr1	12656513	12656604	253419	253427	intron	DHRS3	0	0	1	1	1	0	0	0
chr1	12657948	12658070	253452	253456	intron	DHRS3	0	0	0	1	1	0	0	0
chr1	12660401	12660563	253489	253494	intron	DHRS3	0	0	0	1	1	0	0	0
chr1	12675959	12676641	253711	253725	intron	DHRS3	0	0	1	1	0	0	0	0
chr1	12676679	12677234	253725	253766	exon,intron	DHRS3	1	1	1	1	0	0	0	0
chr1	12677241	12678539	253766	253857	promoter-TSS	DHRS3	1	1	1	1	0	0	0	1
chr1	12678544	12678801	253857	253873	Intergenic,promoter-TSS	DHRS3	1	1	1	1	0	0	0	0
chr1	12678818	12679383	253873	253896	Intergenic	DHRS3	1	0	1	1	0	0	0	0
chr1	12679859	12680097	253908	253922	Intergenic	DHRS3	0	0	1	1	0	0	1	1
chr1	12682034	12682240	253951	253958	Intergenic	DHRS3	0	0	0	1	1	0	0	0
chr1	12718997	12719190	254484	254493	intron	AADACL4	0	0	0	0	0	0	1	1
chr1	13839025	13839293	265227	265237	intron	LRRC38	1	0	0	0	0	1	0	0
chr1	13839373	13839609	265237	265254	exon	LRRC38	1	1	0	0	0	1	0	0
chr1	13839630	13840179	265254	265321	exon	LRRC38	1	1	0	0	0	0	0	0
chr1	13840182	13840613	265321	265369	exon	LRRC38	1	1	0	0	0	0	0	0
chr1	13843859	13843982	265416	265425	Intergenic	LRRC38	0	0	0	0	0	0	1	1
chr1	13870602	13870632	265885	265890	Intergenic	LRRC38	0	0	0	0	0	0	1	1
chr1	13910071	13910886	266506	266567	exon	PDPN	1	1	0	0	0	0	0	0
chr1	14026543	14027200	268272	268375	intron	PRDM2	1	1	1	1	0	0	0	0
chr1	14075268	14076746	268878	269048	intron,promoter-TSS	PRDM2	0	1	1	1	0	0	1	0
chr1	14219211	14219867	270836	270897	Intergenic	PRDM2	0	1	1	0	0	0	0	0
chr1	14286918	14287231	271571	271582	Intergenic	PRDM2	0	0	0	0	0	0	1	1
chr1	14467330	14467579	273136	273145	Intergenic	PRDM2	0	0	0	0	0	0	0	0
chr1	14609395	14609534	274341	274346	Intergenic	KAZN	0	0	0	0	0	0	0	0
chr1	14692870	14693021	275014	275019	Intergenic	KAZN	0	0	0	0	0	0	0	0
chr1	14880273	14880623	277001	277007	Intergenic	KAZN	0	0	0	1	0	0	0	0
chr1	14924480	14924804	277518	277537	promoter-TSS	KAZN	1	1	1	1	0	0	0	0
chr1	14924829	14926191	277537	277671	intron,promoter-TSS	KAZN	1	1	1	1	0	0	0	0
chr1	14928754	14928889	277699	277705	intron	KAZN	0	0	0	0	1	0	0	0
chr1	15112907	15112996	280131	280135	intron	KAZN	0	0	0	1	1	0	0	0
chr1	15141817	15141976	280565	280570	intron	KAZN	0	0	0	0	1	0	0	0
chr1	15250411	15251696	282143	282327	exon	KAZN	0	1	1	1	0	0	1	1
chr1	15251717	15251929	282327	282333	intron	KAZN	0	0	1	1	0	0	0	0
chr1	15256054	15256272	282403	282413	promoter-TSS	KAZN	0	0	1	1	1	0	0	0
chr1	15271850	15272109	282703	282715	promoter-TSS	KAZN	0	0	0	1	1	0	0	0
chr1	15272238	15272384	282715	282723	promoter-TSS	KAZN	0	0	1	1	1	0	0	0
chr1	15276962	15277190	282787	282793	intron	KAZN	0	0	0	1	1	0	0	0
chr1	15295075	15295183	283095	283100	intron	KAZN	0	0	0	1	1	0	0	0
chr1	15298200	15298319	283157	283166	intron	KAZN	0	0	1	1	1	0	0	0
chr1	15298410	15298517	283167	283172	intron	KAZN	0	0	1	1	1	0	0	0
chr1	15303746	15303928	283277	283282	intron	KAZN	0	0	0	1	1	0	0	0
chr1	15304152	15304340	283286	283292	intron	KAZN	0	0	0	1	0	0	0	0
chr1	15328206	15328297	283750	283754	intron	KAZN	0	0	0	0	0	0	0	0
chr1	15354112	15354213	284246	284250	intron	KAZN	0	0	0	1	0	0	1	1
chr1	15373089	15373246	284604	284610	intron	KAZN	0	0	0	0	1	0	1	1
chr1	15416965	15417205	285412	285422	intron	KAZN	0	0	1	1	0	0	0	0
chr1	15426927	15427133	285606	285615	intron	KAZN	0	0	0	0	0	0	1	1
chr1	15478869	15480903	286345	286532	promoter-TSS	TMEM51	1	1	1	1	0	0	1	1
chr1	15480925	15481425	286532	286568	intron	TMEM51	0	1	1	1	0	0	1	0
chr1	15481439	15481542	286568	286573	intron	TMEM51	0	1	1	1	0	0	0	0
chr1	15527413	15527600	287245	287251	intron	TMEM51	0	0	1	1	0	0	0	0
chr1	15528185	15528280	287257	287261	intron	TMEM51	0	0	1	1	1	0	0	0
chr1	15528406	15528493	287263	287267	intron	TMEM51	0	0	1	1	0	0	0	0
chr1	15528509	15528837	287267	287275	intron	TMEM51	0	0	1	1	1	0	0	0
chr1	15573596	15574103	287893	287945	promoter-TSS	FHAD1	1	1	1	0	1	0	0	0
chr1	15599062	15599367	288231	288242	intron	FHAD1	0	0	1	0	0	0	1	1
chr1	15631300	15631502	288684	288692	intron	FHAD1	0	0	0	0	0	0	1	1
chr1	15650231	15650310	288969	288975	intron	FHAD1	0	0	0	0	0	0	1	1
chr1	15735833	15735923	290462	290469	promoter-TSS	EFHD2	1	0	1	0	0	0	0	0
chr1	15735949	15737253	290469	290616	exon	EFHD2	1	1	1	0	0	0	0	1
chr1	15850253	15852180	292520	292677	promoter-TSS	CASP9	1	1	1	1	1	0	0	1
chr1	15852252	15852439	292677	292684	Intergenic	DNAJC16	1	0	1	1	1	0	0	0
chr1	15852766	15854207	292687	292765	intron	DNAJC16	1	1	1	1	1	0	1	0
chr1	15886024	15886142	293186	293192	exon	DNAJC16	0	0	0	1	0	0	0	0
chr1	15911070	15911632	293583	293647	exon	AGMAT	1	1	1	1	0	0	1	0
chr1	15929420	15929579	293954	293962	Intergenic	DDI2	0	0	1	1	0	0	0	0
chr1	15929620	15930387	293962	294016	Intergenic	DDI2	0	1	1	1	0	0	0	0
chr1	15930464	15930537	294016	294020	Intergenic	DDI2	0	0	1	1	0	0	0	0
chr1	15943491	15945073	294231	294334	exon	DDI2	1	1	1	1	0	0	0	0
chr1	16007609	16007638	295100	295104	Intergenic	PLEKHM2	0	0	0	1	0	0	0	0
chr1	16010442	16011711	295147	295275	exon	PLEKHM2	1	1	1	1	0	0	0	0
chr1	16029858	16030113	295575	295582	intron	PLEKHM2	0	0	1	1	1	0	1	0
chr1	16030168	16030319	295582	295587	intron	PLEKHM2	0	0	0	1	1	0	0	0
chr1	16062622	16062758	296294	296303	promoter-TSS	SLC25A34	1	0	1	1	1	0	0	0
chr1	16067888	16068139	296434	296442	promoter-TSS	TMEM82	1	0	1	0	1	0	1	1
chr1	16084962	16085776	296838	296933	intron	FBLIM1	1	1	1	1	0	0	0	0
chr1	16118524	16118816	297606	297618	Intergenic	UQCRHL	0	0	0	0	0	0	1	1
chr1	16126498	16126731	297755	297761	Intergenic	UQCRHL	0	0	1	1	1	0	0	0
chr1	16127043	16127214	297766	297773	Intergenic	UQCRHL	0	0	1	1	1	0	0	0
chr1	16142202	16142291	298049	298053	Intergenic	UQCRHL	0	0	0	0	0	0	1	1
chr1	16160488	16162767	298436	298611	exon	FLJ37453	0	1	1	1	0	0	0	0
chr1	16162782	16162898	298611	298622	exon	FLJ37453	0	1	1	1	0	0	0	0
chr1	16173557	16176778	298878	299164	promoter-TSS	FLJ37453	1	1	1	1	0	0	0	0
chr1	16212402	16213287	299638	299654	intron	SPEN	0	0	1	1	1	0	1	0
chr1	16301863	16302711	301154	301243	intron	ZBTB17	1	1	1	1	0	0	1	0
chr1	16339223	16339913	301821	301866	TTS	HSPB7	0	0	1	1	1	0	1	0
chr1	16341496	16341596	301896	301902	exon	HSPB7	0	0	0	1	0	0	0	0
chr1	16374987	16375632	302599	302629	promoter-TSS	CLCNKB	0	0	1	1	0	0	0	0
chr1	16382595	16382846	302756	302763	intron	CLCNKB	0	0	0	0	0	0	1	1
chr1	16393746	16393886	302955	302960	intron	FAM131C	0	0	0	1	1	0	0	0
chr1	16399560	16399657	303036	303043	intron	FAM131C	1	1	1	0	0	0	0	0
chr1	16399661	16400482	303043	303135	promoter-TSS	FAM131C	1	1	1	0	0	0	1	1
chr1	16471635	16472079	304436	304455	intron	EPHA2	0	0	1	1	1	0	0	0
chr1	16472602	16472792	304470	304482	intron	EPHA2	0	0	1	1	1	0	0	0
chr1	16472857	16473110	304482	304494	intron	EPHA2	0	0	1	1	1	0	0	0
chr1	16480996	16481107	304645	304651	intron	EPHA2	0	0	1	1	0	0	0	0
chr1	16481175	16481552	304653	304674	intron	EPHA2	0	1	1	1	0	0	1	1
chr1	16481580	16482664	304674	304775	intron	EPHA2	1	1	1	1	0	0	1	0
chr1	16482685	16482828	304775	304785	promoter-TSS	EPHA2	1	1	1	1	0	0	0	0
chr1	16493906	16494080	305007	305017	Intergenic	EPHA2	0	1	0	0	0	0	0	0
chr1	16494089	16494575	305017	305064	Intergenic	EPHA2	0	1	0	0	0	0	0	0
chr1	16500115	16500275	305178	305184	Intergenic	EPHA2	0	0	0	1	0	0	0	0
chr1	16502256	16503003	305224	305244	Intergenic	EPHA2	0	0	0	1	1	0	0	0
chr1	16508237	16508702	305344	305354	Intergenic	EPHA2	0	0	1	1	1	0	0	0
chr1	16514382	16514738	305477	305488	Intergenic	ARHGEF19	0	0	0	0	0	0	1	1
chr1	16532980	16533812	305750	305845	intron	ARHGEF19	0	1	1	1	0	0	0	0
chr1	16543624	16544150	306053	306088	Intergenic	ARHGEF19	0	1	1	1	0	0	0	0
chr1	16544210	16544447	306088	306103	Intergenic	ARHGEF19	0	1	1	1	0	0	0	0
chr1	16553374	16553448	306199	306208	Intergenic	RSG1	0	1	1	0	0	0	0	0
chr1	16553453	16553557	306208	306219	Intergenic	RSG1	0	1	1	0	0	0	0	0
chr1	16553578	16553640	306219	306230	Intergenic	RSG1	0	1	1	0	0	0	0	0
chr1	16553648	16553734	306230	306236	Intergenic	RSG1	0	1	1	0	0	0	0	0
chr1	16562817	16563150	306473	306480	exon	RSG1	1	0	1	1	0	0	1	1
chr1	16563180	16563955	306480	306536	exon	RSG1	1	1	1	1	0	0	1	1
chr1	16677473	16679327	308061	308169	intron	FBXO42	1	1	1	1	0	0	1	1
chr1	16693404	16694921	308454	308542	intron	SZRD1	1	1	1	1	0	0	0	0
chr1	16694954	16695235	308542	308548	intron	SZRD1	0	0	1	0	1	0	0	0
chr1	16766946	16768074	309689	309770	intron	NECAP2	1	1	1	1	0	0	1	1
chr1	16824951	16825229	310742	310759	Intergenic	CROCCP3	0	1	1	1	0	0	0	0
chr1	16825233	16826478	310759	310893	Intergenic	CROCCP3	0	1	1	1	0	0	1	0
chr1	16826494	16826606	310893	310900	Intergenic	CROCCP3	0	0	1	0	0	0	0	0
chr1	16840317	16841283	311083	311129	Intergenic	CROCCP3	0	1	1	1	0	0	0	0
chr1	16859229	16859314	311387	311392	Intergenic	CROCCP3	0	0	0	0	0	0	0	0
chr1	16918356	16918523	312223	312230	exon	NBPF1	0	0	0	0	0	0	1	0
chr1	16939214	16939483	312407	312419	intron	NBPF1	1	1	1	0	1	0	0	0
chr1	16939493	16940454	312419	312516	promoter-TSS	NBPF1	1	1	1	1	0	0	1	0
chr1	16970610	16971408	313097	313165	Intergenic	MST1P2	1	1	1	1	1	0	1	1
chr1	16974441	16974511	313290	313297	exon	MST1P2	0	1	0	0	0	0	0	0
chr1	17020082	17020558	314186	314237	intron	ESPNP	0	1	0	0	0	0	0	0
chr1	17020565	17020732	314237	314253	intron	ESPNP	0	1	0	0	0	0	0	0
chr1	17020747	17020855	314253	314264	intron	ESPNP	0	1	0	0	0	0	0	0
chr1	17026745	17026872	314486	314493	intron	ESPNP	0	1	0	0	0	0	1	0
chr1	17029685	17029914	314621	314626	intron	ESPNP	0	0	0	0	0	0	1	0
chr1	17033939	17034109	314726	314753	intron	ESPNP	0	1	0	0	0	0	1	0
chr1	17034111	17034668	314753	314809	exon	ESPNP	0	1	0	0	0	0	1	0
chr1	17034702	17034775	314810	314816	intron	ESPNP	0	1	0	0	0	0	0	0
chr1	17037216	17037246	314864	314868	intron	ESPNP	0	0	0	0	0	0	0	0
chr1	17091921	17091984	315867	315873	promoter-TSS	MST1L	1	0	1	1	0	0	0	0
chr1	17092315	17092443	315878	315885	Intergenic	MST1L	0	0	1	1	0	0	0	0
chr1	17092499	17092681	315885	315895	Intergenic	MST1L	0	0	0	1	0	0	0	0
chr1	17092748	17092862	315895	315900	Intergenic	MST1L	0	0	0	1	0	0	0	0
chr1	17199504	17199708	316686	316709	Intergenic	MIR3675	0	1	1	0	0	0	0	0
chr1	17221973	17222893	317077	317124	Intergenic	CROCC	0	1	1	1	0	0	0	0
chr1	17230317	17230802	317204	317229	Intergenic	CROCC	0	0	1	1	0	0	0	0
chr1	17230879	17231911	317229	317266	Intergenic	CROCC	0	1	1	1	0	0	0	0
chr1	17240156	17241129	317392	317512	Intergenic	CROCC	0	1	1	1	1	0	1	1
chr1	17241140	17241343	317512	317523	Intergenic	CROCC	0	0	1	1	0	0	0	0
chr1	17278220	17278490	318349	318356	intron	CROCC	0	0	0	0	0	0	1	1
chr1	17287202	17287684	318559	318611	exon	CROCC	0	1	1	0	0	0	1	1
chr1	17306386	17307360	319063	319151	intron	MFAP2	1	1	0	0	0	0	0	0
chr1	17337384	17338653	319859	319970	intron	ATP13A2	1	1	1	0	0	0	0	0
chr1	17379782	17380935	320486	320542	intron	SDHB	1	1	1	1	0	0	0	1
chr1	17380957	17380997	320542	320547	promoter-TSS	SDHB	1	0	1	0	0	0	0	0
chr1	17381032	17381114	320548	320552	promoter-TSS	SDHB	1	0	1	0	0	0	0	0
chr1	17386143	17386476	320645	320651	Intergenic	SDHB	0	0	0	0	0	0	1	1
chr1	17445606	17446088	321527	321580	exon	PADI2	1	1	1	0	0	1	0	0
chr1	17452238	17452505	321689	321701	Intergenic	PADI2	0	0	0	0	0	0	1	1
chr1	17494783	17495058	322206	322213	Intergenic	PADI1	0	0	0	0	0	0	0	0
chr1	17560343	17560510	323047	323052	intron	PADI1	0	0	0	0	0	0	0	0
chr1	17563594	17563890	323086	323098	intron	PADI1	0	0	0	0	0	0	1	1
chr1	17662612	17662821	324467	324476	exon	PADI4	0	0	0	0	0	0	1	1
chr1	17763943	17766584	326331	326607	promoter-TSS	RCC2	1	1	1	1	0	0	1	1
chr1	17828916	17829185	327829	327841	Intergenic	ARHGEF10L	0	0	0	0	1	0	1	1
chr1	17865930	17867065	328375	328502	intron,promoter-TSS	ARHGEF10L	1	1	1	1	0	0	0	0
chr1	17867079	17867202	328502	328507	intron	ARHGEF10L	1	0	1	1	0	0	0	0
chr1	17867333	17867442	328508	328513	intron	ARHGEF10L	0	0	1	1	1	0	0	0
chr1	17877547	17877614	328630	328634	intron	ARHGEF10L	0	0	1	1	0	0	0	0
chr1	17878169	17878383	328639	328644	intron	ARHGEF10L	0	0	1	1	1	0	0	0
chr1	17886516	17886753	328735	328741	intron	ARHGEF10L	0	0	1	1	1	0	0	0
chr1	17887776	17887846	328751	328756	intron	ARHGEF10L	0	0	0	1	1	0	0	0
chr1	17892189	17892275	328825	328830	intron	ARHGEF10L	0	0	0	1	1	0	0	0
chr1	17896037	17896312	328879	328889	intron	ARHGEF10L	0	0	0	1	1	0	0	0
chr1	17896572	17896642	328889	328893	intron	ARHGEF10L	0	0	0	1	0	0	0	0
chr1	17914703	17915069	329169	329179	intron	ARHGEF10L	0	0	0	1	1	0	0	0
chr1	18152733	18152796	333076	333081	exon	ACTL8	0	1	0	0	0	0	1	1
chr1	18311194	18311226	334879	334883	Intergenic	IGSF21	0	0	0	0	0	0	1	1
chr1	18427065	18427261	336188	336197	Intergenic	IGSF21	0	0	0	0	0	0	1	1
chr1	18433707	18434972	336267	336386	exon,promoter-TSS	IGSF21	1	1	0	0	0	1	0	0
chr1	18435416	18435842	336397	336427	intron	IGSF21	0	1	0	0	0	1	0	0
chr1	18435851	18437104	336427	336498	intron	IGSF21	0	1	0	0	0	1	1	1
chr1	18437127	18437832	336498	336546	intron	IGSF21	0	1	0	0	0	1	0	0
chr1	18475770	18475857	337016	337021	intron	IGSF21	0	0	0	0	0	0	0	0
chr1	18582876	18583131	338288	338297	intron	IGSF21	0	0	0	0	0	0	0	0
chr1	18611704	18611830	338625	338631	intron	IGSF21	0	0	0	0	0	0	0	0
chr1	18807867	18808056	340936	340944	exon	KLHDC7A	1	0	1	1	0	0	0	0
chr1	18860785	18860848	341498	341502	Intergenic	KLHDC7A	0	0	0	0	0	0	0	0
chr1	18884193	18884522	341793	341811	Intergenic	PAX7	0	0	0	0	0	1	0	1
chr1	18884535	18884731	341811	341818	Intergenic	PAX7	0	0	0	0	0	1	0	0
chr1	18902165	18902452	342061	342069	Intergenic	PAX7	0	0	0	0	0	0	1	1
chr1	18907975	18908123	342144	342156	Intergenic	PAX7	0	0	0	0	0	0	1	1
chr1	18923964	18924198	342362	342372	Intergenic	PAX7	0	0	0	0	0	0	1	1
chr1	18956976	18957431	342891	342922	exon,promoter-TSS	PAX7	1	1	0	0	0	1	0	0
chr1	18957447	18958191	342922	342986	exon,intron	PAX7	1	1	0	0	0	1	0	0
chr1	18958802	18958962	343021	343038	intron	PAX7	0	1	0	0	0	0	0	0
chr1	18959585	18959694	343080	343089	intron	PAX7	0	1	0	0	0	1	0	0
chr1	18962743	18962938	343149	343166	exon	PAX7	0	1	0	0	0	1	0	0
chr1	18962943	18963723	343166	343227	intron	PAX7	0	1	0	0	0	1	0	0
chr1	18966481	18966972	343288	343308	intron	PAX7	0	0	0	0	0	1	0	0
chr1	18967786	18968219	343353	343381	intron	PAX7	0	1	0	0	0	1	0	0
chr1	18968364	18969496	343385	343409	intron	PAX7	0	0	0	0	0	1	0	0
chr1	18969509	18969955	343409	343438	intron	PAX7	0	1	0	0	0	1	0	0
chr1	18969969	18970499	343438	343490	intron	PAX7	0	1	0	0	0	1	0	0
chr1	18970512	18970794	343490	343510	intron	PAX7	0	1	0	0	0	1	0	0
chr1	18971657	18972360	343530	343566	intron	PAX7	0	1	0	0	0	1	0	0
chr1	18972687	18973040	343577	343589	intron	PAX7	0	1	0	0	0	1	0	0
chr1	18973057	18973792	343589	343654	intron	PAX7	0	1	0	0	0	1	0	0
chr1	18973806	18973981	343654	343660	intron	PAX7	0	0	0	0	0	1	0	0
chr1	19043290	19043721	344701	344748	intron	PAX7	0	1	0	0	0	0	0	0
chr1	19050604	19050712	344885	344892	intron	PAX7	0	0	0	0	0	0	0	0
chr1	19147255	19147607	346174	346186	Intergenic	TAS1R2	0	0	0	0	0	0	1	1
chr1	19228442	19229932	347487	347589	exon	ALDH4A1	1	1	1	1	1	0	0	1
chr1	19239663	19239835	347755	347765	intron	IFFO2	0	0	0	0	1	0	1	1
chr1	19258304	19258528	348160	348166	intron	IFFO2	0	0	0	1	1	0	0	0
chr1	19282027	19283740	348565	348776	exon,promoter-TSS	IFFO2	1	1	1	1	0	0	1	1
chr1	19337689	19337876	349387	349398	Intergenic	IFFO2	0	0	1	1	1	0	0	0
chr1	19393830	19394051	350309	350317	Intergenic	IFFO2	0	0	0	0	0	0	0	0
chr1	19535871	19537629	351941	352060	promoter-TSS	UBR4	1	1	1	1	1	0	1	0
chr1	19577358	19578992	352570	352682	promoter-TSS	EMC1	1	1	1	1	1	0	0	0
chr1	19615062	19615159	353326	353341	exon	AKR7A3	1	1	1	1	0	0	0	0
chr1	19615168	19615611	353341	353388	promoter-TSS	AKR7A3	1	1	1	1	0	0	0	0
chr1	19615619	19615703	353388	353394	promoter-TSS	AKR7A3	1	1	1	1	0	0	0	0
chr1	19637806	19637855	353644	353648	promoter-TSS	PQLC2	1	0	1	1	0	0	0	0
chr1	19637961	19639439	353648	353791	promoter-TSS	PQLC2	1	1	1	1	1	0	0	0
chr1	19717844	19718102	355364	355371	intron	CAPZB	0	0	1	1	0	0	1	1
chr1	19772509	19772599	356234	356239	intron	CAPZB	0	0	0	1	1	0	1	0
chr1	19772614	19772739	356239	356243	intron	CAPZB	0	0	0	1	1	0	0	0
chr1	19810885	19812724	356802	356968	promoter-TSS	CAPZB	1	1	1	1	0	0	0	0
chr1	19922782	19923027	358270	358276	promoter-TSS	MINOS1	1	0	1	1	1	0	0	0
chr1	19923062	19924290	358276	358358	intron	C1orf151-NBL1	1	1	1	1	1	0	0	0
chr1	19970358	19971590	358937	359109	promoter-TSS	NBL1	1	1	1	1	1	0	0	0
chr1	19980270	19980520	359313	359320	intron	NBL1	0	0	0	0	0	0	1	1
chr1	19986336	19986653	359440	359453	Intergenic	HTR6	0	0	0	0	0	0	1	1
chr1	19991164	19992161	359544	359654	promoter-TSS	HTR6	1	1	0	0	0	0	1	0
chr1	19992229	19992315	359659	359668	exon	HTR6	1	1	0	0	0	0	0	0
chr1	20031110	20031324	360277	360285	intron	TMCO4	0	0	0	0	0	0	1	1
chr1	20062458	20062640	360668	360674	intron	TMCO4	0	0	0	1	1	0	0	0
chr1	20125895	20126996	361566	361659	promoter-TSS	TMCO4	1	1	1	1	0	0	1	1
chr1	20142056	20142346	361866	361872	promoter-TSS	RNF186	1	0	1	1	1	0	0	0
chr1	20208553	20209716	362663	362765	exon	OTUD3	1	1	1	1	0	0	1	1
chr1	20478836	20479138	365526	365544	Intergenic	PLA2G2F	0	0	1	0	0	0	1	1
chr1	20512449	20513182	366027	366073	intron	UBXN10	1	1	1	1	1	0	0	0
chr1	20521783	20521865	366173	366177	Intergenic	UBXN10	0	0	0	0	0	0	1	1
chr1	20539300	20539657	366399	366414	Intergenic	UBXN10	0	0	0	1	0	0	1	1
chr1	20539744	20539812	366414	366418	Intergenic	UBXN10	0	0	0	1	1	0	0	0
chr1	20669865	20670357	367982	368019	intron	VWA5B1	0	1	0	0	0	0	0	0
chr1	20685377	20685484	368227	368231	TTS	LOC339505	0	0	0	1	0	0	0	0
chr1	20685517	20685604	368231	368235	TTS	LOC339505	0	0	1	1	0	0	0	0
chr1	20688468	20688512	368282	368286	exon	LOC339505	0	0	0	0	0	0	1	1
chr1	20692604	20693994	368334	368450	intron	LOC339505	0	1	0	0	0	1	1	1
chr1	20703397	20703675	368561	368568	intron	LOC339505	0	0	0	0	0	0	1	1
chr1	20799749	20800053	369586	369602	Intergenic	CAMK2N1	0	0	1	1	1	0	0	0
chr1	20802771	20803253	369639	369667	Intergenic	CAMK2N1	0	0	1	1	1	0	0	0
chr1	20804371	20804441	369681	369685	Intergenic	CAMK2N1	0	0	0	1	0	0	0	0
chr1	20806846	20806894	369699	369703	Intergenic	CAMK2N1	0	0	0	1	0	0	0	0
chr1	20810280	20810361	369742	369748	intron	CAMK2N1	0	0	1	1	0	0	0	0
chr1	20810427	20810652	369748	369763	intron	CAMK2N1	0	1	1	1	0	0	0	0
chr1	20810667	20813455	369763	370048	exon	CAMK2N1	1	1	1	1	0	0	0	0
chr1	20813458	20813667	370048	370060	promoter-TSS	CAMK2N1	1	1	1	1	0	0	0	0
chr1	20820275	20820673	370154	370165	Intergenic	CAMK2N1	0	0	0	0	0	0	1	1
chr1	20834029	20834844	370363	370419	exon	MUL1	1	1	1	1	0	0	0	0
chr1	20848494	20849146	370628	370639	Intergenic	MUL1	0	0	1	0	0	0	1	1
chr1	20878602	20878812	371019	371030	promoter-TSS	FAM43B	1	0	1	1	0	0	0	0
chr1	20878895	20879364	371030	371074	exon	FAM43B	1	1	1	1	0	0	0	0
chr1	20879365	20879483	371074	371089	exon	FAM43B	1	1	1	0	0	0	0	0
chr1	20879493	20880374	371089	371203	exon	FAM43B	1	1	1	0	0	0	0	0
chr1	20901750	20901999	371513	371525	Intergenic	CDA	0	0	0	0	0	0	1	1
chr1	20959812	20960812	372341	372437	exon	PINK1	1	1	1	1	0	0	1	1
chr1	20960867	20961230	372437	372446	intron	PINK1	1	0	1	0	0	0	0	0
chr1	20987148	20988493	372895	372974	exon	DDOST	1	1	1	1	1	0	1	1
chr1	21022940	21023584	373632	373673	intron	KIF17	0	1	1	1	0	0	1	1
chr1	21044121	21044703	374160	374243	promoter-TSS	KIF17	1	1	1	0	0	0	0	0
chr1	21058007	21058185	374561	374577	intron	SH2D5	1	1	1	0	0	1	0	0
chr1	21058198	21059793	374577	374720	exon	SH2D5	1	1	1	1	1	1	1	1
chr1	21111986	21114550	375343	375570	promoter-TSS	HP1BP3	1	1	1	1	0	0	0	0
chr1	21501221	21501350	379323	379328	promoter-TSS	EIF4G3	0	0	1	0	1	0	0	0
chr1	21501819	21503702	379335	379481	exon	EIF4G3	1	1	1	1	0	0	0	0
chr1	21503711	21503886	379481	379499	promoter-TSS	EIF4G3	1	1	1	1	0	0	0	0
chr1	21521726	21522013	379762	379769	Intergenic	EIF4G3	0	0	0	0	0	0	1	1
chr1	21616381	21617242	381460	381552	promoter-TSS	ECE1	0	1	1	0	0	0	0	0
chr1	21650936	21651558	382098	382111	intron	ECE1	0	0	0	1	1	0	0	0
chr1	21671190	21671509	382450	382473	intron	ECE1	1	1	1	1	0	0	0	0
chr1	21671570	21672819	382473	382599	promoter-TSS	ECE1	1	1	1	1	1	0	0	0
chr1	21695009	21695308	382957	382963	Intergenic	NBPF3	0	0	0	0	0	0	1	1
chr1	21754592	21755014	383816	383880	Intergenic	NBPF3	0	1	0	0	0	0	0	0
chr1	21763095	21763802	384126	384162	Intergenic	NBPF3	0	1	1	0	0	0	0	0
chr1	21766230	21767199	384220	384313	promoter-TSS	NBPF3	1	1	1	0	0	0	0	0
chr1	21835396	21835921	385117	385166	promoter-TSS	ALPL	1	1	1	0	0	0	1	1
chr1	21835925	21836246	385166	385199	intron	ALPL	1	1	1	0	0	0	0	0
chr1	21864148	21864230	385636	385640	intron	ALPL	0	0	0	1	1	0	0	0
chr1	21864320	21864379	385642	385647	intron	ALPL	0	0	0	1	1	0	0	0
chr1	21900648	21900871	386343	386351	intron	ALPL	0	0	0	0	0	0	1	1
chr1	21913440	21913620	386622	386633	Intergenic	ALPL	0	0	1	1	1	0	0	0
chr1	21913661	21913777	386633	386642	Intergenic	ALPL	0	0	0	1	0	0	0	0
chr1	21947150	21947219	387377	387384	intron	RAP1GAP	0	0	1	1	0	0	0	0
chr1	21950195	21950435	387501	387510	intron	RAP1GAP	0	0	0	1	1	0	0	0
chr1	21978053	21978750	387945	388039	promoter-TSS	RAP1GAP	0	1	1	1	0	0	0	0
chr1	21985617	21986131	388140	388198	intron	RAP1GAP	0	1	1	0	0	0	1	1
chr1	21995064	21995373	388331	388354	intron,promoter-TSS	RAP1GAP	1	1	1	0	0	0	0	0
chr1	21995408	21996525	388354	388446	promoter-TSS	RAP1GAP	1	1	1	0	0	0	1	1
chr1	21998541	21998628	388474	388478	Intergenic	RAP1GAP	0	0	0	0	0	0	0	0
chr1	22108284	22110290	389883	390029	intron	USP48	1	1	1	1	0	0	1	1
chr1	22140846	22141213	390569	390615	exon	LDLRAD2	0	1	1	0	0	0	1	1
chr1	22241489	22241839	392892	392909	intron	HSPG2	0	0	0	1	1	0	0	0
chr1	22248053	22248483	393021	393029	intron	HSPG2	0	0	0	1	1	0	0	0
chr1	22262986	22263118	393294	393299	intron	HSPG2	1	0	1	1	0	0	0	0
chr1	22263200	22263362	393299	393306	intron	HSPG2	1	0	1	1	0	0	0	0
chr1	22263376	22264346	393306	393436	promoter-TSS	HSPG2	1	0	1	1	1	0	0	0
chr1	22283783	22283979	393735	393742	Intergenic	CELA3B	0	0	0	1	1	0	0	0
chr1	22290512	22290649	393839	393843	Intergenic	CELA3B	0	0	0	0	0	0	1	1
chr1	22351379	22351561	394880	394890	promoter-TSS	LINC00339	1	0	1	1	0	0	0	0
chr1	22351603	22352717	394890	394943	intron	LINC00339	1	1	1	1	0	0	0	0
chr1	22352744	22352894	394943	394953	intron	LINC00339	0	0	1	1	0	0	0	0
chr1	22378940	22380468	395363	395503	intron	CDC42	1	1	1	1	0	0	0	0
chr1	22458530	22458687	396530	396537	intron	WNT4	0	0	0	0	0	0	1	1
chr1	22468584	22470252	396712	396924	exon	WNT4	1	1	1	0	0	0	1	0
chr1	22511880	22511964	397542	397549	Intergenic	WNT4	0	0	0	0	0	0	0	0
chr1	22535198	22535309	397835	397842	Intergenic	WNT4	0	0	0	0	0	0	0	0
chr1	22578869	22578967	398529	398536	Intergenic	WNT4	0	0	0	0	0	0	0	0
chr1	22645132	22645322	399482	399495	Intergenic	ZBTB40	0	0	0	0	0	0	0	0
chr1	22676968	22677167	399977	399984	Intergenic	ZBTB40	0	0	0	0	0	0	0	0
chr1	22743133	22743386	400851	400861	Intergenic	ZBTB40	0	0	0	0	1	0	1	1
chr1	22746944	22747242	400908	400915	Intergenic	ZBTB40	0	0	0	0	0	0	1	1
chr1	22778237	22779350	401288	401366	intron	ZBTB40	1	1	1	1	1	0	0	0
chr1	22889674	22890524	402764	402887	exon,promoter-TSS	EPHA8	1	1	0	0	0	1	0	0
chr1	22933767	22933879	403823	403829	Intergenic	C1QA	0	0	0	0	0	0	0	0
chr1	22952153	22952275	404124	404129	Intergenic	C1QA	0	0	0	0	0	0	0	0
chr1	22968539	22968814	404383	404395	Intergenic	C1QC	0	0	0	0	0	0	1	1
chr1	23036596	23038399	405321	405533	exon,promoter-TSS	EPHB2	1	1	1	0	0	1	0	0
chr1	23076838	23077287	406084	406090	intron	EPHB2	0	0	0	0	0	0	0	0
chr1	23197075	23197320	407753	407760	intron	EPHB2	0	0	0	0	0	0	0	0
chr1	23279715	23279872	408872	408896	Intergenic	LOC729059	0	1	0	0	0	0	0	0
chr1	23290719	23290960	409130	409140	Intergenic	LOC729059	0	0	0	0	0	0	1	1
chr1	23345495	23347011	409754	409882	exon,promoter-TSS	KDM1A	1	1	1	1	0	0	1	1
chr1	23493816	23493977	411289	411294	intron	LUZP1	0	0	1	1	1	0	0	0
chr1	23494059	23495528	411294	411431	intron	LUZP1	1	0	1	1	0	0	0	1
chr1	23503954	23504540	411530	411583	Intergenic	LUZP1	0	1	1	1	0	0	1	1
chr1	23504552	23504633	411583	411591	Intergenic	LUZP1	0	1	1	1	0	0	0	0
chr1	23511192	23511348	411689	411695	Intergenic	HTR1D	0	0	1	0	0	0	1	1
chr1	23543248	23544237	412124	412241	Intergenic	HTR1D	0	1	0	0	0	0	1	1
chr1	23575243	23575331	412713	412717	Intergenic	HTR1D	0	0	0	0	0	0	0	0
chr1	23669653	23671668	413788	413944	intron	HNRNPR	1	1	1	1	0	0	1	1
chr1	23694411	23696308	414298	414425	promoter-TSS	ZNF436	1	1	1	1	0	0	1	1
chr1	23730434	23730782	414912	414925	intron	TCEA3	0	0	0	0	0	0	1	1
chr1	23750101	23750325	415174	415183	intron	TCEA3	1	0	1	1	1	0	0	0
chr1	23750356	23750609	415183	415207	intron	TCEA3	1	1	1	1	0	0	0	0
chr1	23750636	23751596	415207	415297	intron,promoter-TSS	TCEA3	1	1	1	1	0	0	0	0
chr1	23751610	23751786	415297	415307	promoter-TSS	TCEA3	1	1	1	1	1	0	0	0
chr1	23809682	23809857	416081	416086	intron	ASAP3	1	0	1	0	0	0	0	0
chr1	23809894	23811355	416086	416218	exon	ASAP3	1	1	1	1	1	0	1	1
chr1	23823791	23823848	416398	416402	Intergenic	ASAP3	0	0	0	0	0	0	1	1
chr1	23857012	23858089	416910	417018	exon	E2F2	1	1	1	0	0	0	1	1
chr1	23866315	23866686	417133	417146	Intergenic	E2F2	0	0	1	0	1	0	1	1
chr1	23880945	23881863	417409	417494	Intergenic	ID3	0	1	1	1	1	0	1	1
chr1	23884652	23884822	417528	417533	exon,intron	ID3	0	0	1	1	0	0	0	0
chr1	23884843	23885237	417533	417561	intron	ID3	0	1	1	1	0	0	0	0
chr1	23885342	23886410	417561	417631	exon	ID3	1	1	1	1	0	0	0	0
chr1	23886448	23886583	417631	417637	promoter-TSS	ID3	1	0	1	1	0	0	0	0
chr1	23888903	23889099	417654	417671	Intergenic	ID3	0	0	1	1	0	0	0	0
chr1	23894504	23895064	417771	417837	Intergenic	ID3	0	1	1	1	0	0	0	0
chr1	23945942	23946444	418492	418543	Intergenic	MDS2	0	1	1	0	0	0	0	0
chr1	23961505	23961788	418768	418775	intron	MDS2	0	0	1	1	1	0	1	1
chr1	23963929	23964276	418819	418835	intron	MDS2	0	0	0	0	0	0	1	1
chr1	24018001	24018997	419661	419715	intron	RPL11	1	1	1	1	0	0	1	1
chr1	24069537	24071068	420451	420607	intron	TCEB3	1	1	1	1	1	0	0	0
chr1	24071099	24071424	420609	420617	intron	TCEB3	0	0	1	0	1	0	0	0
chr1	24098747	24098942	420988	420996	exon	LOC100506963	0	0	1	0	1	0	1	1
chr1	24104336	24105595	421072	421176	promoter-TSS	PITHD1	1	1	1	1	1	0	0	0
chr1	24117315	24118565	421350	421412	intron	LYPLA2	1	1	1	1	1	0	0	0
chr1	24126076	24126372	421561	421570	promoter-TSS	GALE	1	0	1	1	0	0	0	0
chr1	24126380	24127918	421570	421694	promoter-TSS	GALE	1	1	1	1	1	0	0	0
chr1	24128032	24128067	421702	421707	promoter-TSS	GALE	1	0	1	1	1	0	0	0
chr1	24151176	24151419	422011	422019	intron	HMGCL	1	0	1	1	0	0	0	0
chr1	24151477	24152207	422019	422063	intron	HMGCL	1	0	1	1	0	0	0	1
chr1	24164881	24165259	422237	422259	Intergenic	HMGCL	0	0	1	0	0	0	0	0
chr1	24194209	24195111	422708	422799	exon	FUCA1	1	1	1	1	1	0	1	1
chr1	24195215	24195270	422803	422807	promoter-TSS	FUCA1	1	0	1	1	0	0	0	0
chr1	24229334	24229683	423327	423377	intron	CNR2	0	1	0	0	0	0	0	0
chr1	24257820	24257927	423808	423812	Intergenic	MIR378F	0	0	1	1	0	0	0	0
chr1	24278420	24278579	424158	424164	Intergenic	PNRC2	0	0	0	0	1	0	0	0
chr1	24285538	24287495	424279	424406	promoter-TSS	PNRC2	1	1	1	1	0	0	1	1
chr1	24305498	24307154	424549	424652	intron	SRSF10	1	1	1	1	1	0	1	1
chr1	24397460	24397655	426004	426013	intron	MYOM3	0	0	0	0	0	0	1	1
chr1	24438862	24438942	426747	426754	promoter-TSS	MYOM3	1	0	1	1	0	0	0	0
chr1	24439003	24439288	426755	426762	promoter-TSS	MYOM3	1	0	1	1	0	0	1	1
chr1	24477041	24477479	427298	427318	Intergenic	IL22RA1	0	0	1	1	1	0	1	1
chr1	24513504	24514308	427801	427878	promoter-TSS	IFNLR1	1	1	1	1	0	0	0	0
chr1	24514362	24514477	427878	427888	promoter-TSS	IFNLR1	1	1	1	0	0	0	0	0
chr1	24525787	24526122	428069	428077	promoter-TSS	LOC284632	1	0	0	0	0	0	1	1
chr1	24542724	24543009	428314	428322	Intergenic	LOC284632	0	0	0	0	0	0	0	0
chr1	24563255	24563308	428585	428589	Intergenic	LOC284632	0	0	0	0	0	0	0	0
chr1	24616596	24616673	429189	429194	Intergenic	GRHL3	0	0	0	0	0	0	0	1
chr1	24645397	24646192	429541	429562	promoter-TSS	GRHL3	1	0	1	0	0	0	0	0
chr1	24648370	24648643	429594	429625	intron	GRHL3	0	1	1	0	0	0	0	0
chr1	24648678	24648957	429625	429652	promoter-TSS	GRHL3	0	1	1	0	0	0	0	0
chr1	24717825	24718043	430621	430630	intron	STPG1	0	0	1	1	0	0	1	1
chr1	24739736	24740398	430791	430837	intron	STPG1	0	1	1	1	0	0	0	0
chr1	24741850	24742922	430895	430947	promoter-TSS	STPG1	1	1	1	1	0	0	1	1
chr1	24742956	24743152	430947	430957	intron	NIPAL3	1	1	1	0	0	0	0	0
chr1	24828625	24829956	431999	432131	promoter-TSS	RCAN3	1	1	1	1	0	0	0	0
chr1	24863056	24863247	432596	432602	exon	RCAN3	0	0	0	1	1	0	0	0
chr1	24882199	24882912	432849	432908	intron,promoter-TSS	NCMAP	1	0	1	0	0	0	0	0
chr1	24885664	24885727	432956	432960	intron	NCMAP	0	0	0	0	0	0	0	0
chr1	24894555	24894737	433081	433087	intron	NCMAP	0	0	0	0	0	0	0	1
chr1	24968682	24970894	434151	434329	intron,promoter-TSS	SRRM1	1	1	1	1	0	0	1	1
chr1	25071173	25072699	435882	436037	exon	CLIC4	1	1	1	1	0	0	1	1
chr1	25072747	25073007	436037	436044	intron	CLIC4	1	0	1	1	0	0	0	0
chr1	25075029	25075071	436089	436093	intron	CLIC4	0	0	1	1	0	0	1	0
chr1	25174407	25175282	437346	437429	Intergenic	RUNX3	0	1	1	1	0	0	1	1
chr1	25255948	25257297	438824	439004	exon	RUNX3	0	1	0	0	0	1	1	0
chr1	25258402	25258486	439089	439100	intron	RUNX3	0	1	1	0	0	1	0	0
chr1	25258546	25258655	439107	439115	intron	RUNX3	0	1	1	0	0	1	0	0
chr1	25258739	25259055	439117	439152	intron	RUNX3	0	1	1	0	0	0	1	1
chr1	25472319	25472424	442214	442221	Intergenic	SYF2	0	0	0	0	0	0	0	0
chr1	25473034	25473185	442230	442239	Intergenic	SYF2	0	0	0	0	0	0	0	0
chr1	25558507	25559744	443436	443501	promoter-TSS	SYF2	1	1	1	1	0	0	0	0
chr1	25566206	25566754	443611	443651	Intergenic	SYF2	0	1	1	1	0	0	1	1
chr1	25572636	25574639	443728	443901	intron	C1orf63	1	1	1	1	1	0	1	0
chr1	25592964	25594728	444167	444271	Intergenic	RHD	0	1	0	0	0	0	0	0
chr1	25663114	25666077	445182	445352	promoter-TSS	TMEM50A	1	1	1	1	1	0	1	1
chr1	25756378	25758377	446494	446692	promoter-TSS	TMEM57	1	1	1	1	1	0	0	0
chr1	25758424	25758605	446692	446697	intron	TMEM57	0	0	1	1	0	0	0	0
chr1	25833446	25833569	447424	447431	Intergenic	LDLRAP1	0	0	0	0	0	0	0	0
chr1	25869900	25870829	447966	448074	intron	LDLRAP1	1	1	1	1	0	0	0	0
chr1	25935134	25935351	449173	449181	Intergenic	MAN1C1	0	0	1	0	0	0	1	1
chr1	25942594	25944330	449247	449478	promoter-TSS	MAN1C1	1	1	1	1	0	0	1	1
chr1	25944340	25944697	449478	449511	exon,promoter-TSS	MAN1C1	1	1	1	1	0	0	0	0
chr1	26054260	26054596	450866	450874	intron	MAN1C1	0	0	0	1	1	0	0	0
chr1	26070166	26070201	451100	451104	intron	MAN1C1	0	0	0	1	1	0	0	0
chr1	26086900	26087147	451378	451386	intron	MAN1C1	0	0	0	0	1	0	0	0
chr1	26097867	26097919	451564	451569	intron	MAN1C1	0	1	1	1	1	0	0	0
chr1	26097973	26098104	451570	451581	intron	MAN1C1	0	1	1	1	1	0	0	0
chr1	26098293	26098363	451585	451593	intron	MAN1C1	0	0	0	1	0	0	0	0
chr1	26123439	26123750	451991	452009	Intergenic	SEPN1	0	0	0	0	1	0	1	1
chr1	26126385	26127186	452048	452141	promoter-TSS	SEPN1	1	0	1	1	0	0	0	0
chr1	26137438	26137672	452334	452345	intron	SEPN1	0	0	0	0	0	0	1	1
chr1	26145407	26145579	452483	452488	promoter-TSS	MTFR1L	1	0	1	0	0	0	0	0
chr1	26146123	26147460	452492	452620	promoter-TSS	MTFR1L	1	1	1	1	0	0	0	0
chr1	26147565	26147681	452620	452624	exon	LOC646471	0	0	1	1	1	0	0	0
chr1	26185596	26186348	453032	453103	promoter-TSS	AUNIP	1	1	1	1	0	0	0	0
chr1	26193746	26193932	453252	453257	intron	PAQR7	0	0	0	1	0	0	0	0
chr1	26201570	26202516	453346	453439	Intergenic	PAQR7	0	1	1	1	0	0	1	0
chr1	26217081	26217269	453658	453666	intron	STMN1	0	0	0	1	0	0	0	0
chr1	26221884	26222108	453738	453745	intron	STMN1	0	0	0	0	0	0	1	1
chr1	26231321	26231456	453837	453842	intron	STMN1	0	0	1	0	0	0	1	0
chr1	26231540	26233228	453842	453983	TTS	MIR3917	1	1	1	0	0	0	1	0
chr1	26233244	26233543	453983	454002	promoter-TSS	STMN1	1	1	1	0	0	0	0	0
chr1	26249052	26249787	454232	454293	Intergenic	MIR3917	0	1	1	1	0	0	0	0
chr1	26249805	26250269	454293	454307	Intergenic	MIR3917	0	0	1	1	0	0	0	0
chr1	26250286	26250351	454307	454312	Intergenic	MIR3917	0	0	1	0	0	0	0	0
chr1	26323743	26324121	455209	455218	intron	PAFAH2	1	0	1	1	1	0	0	0
chr1	26324188	26325178	455218	455268	intron	PAFAH2	1	1	1	1	1	0	1	1
chr1	26361594	26362812	455785	455876	exon	EXTL1	0	1	1	1	0	0	1	1
chr1	26362827	26362976	455876	455884	TTS	EXTL1	0	0	1	1	0	0	0	0
chr1	26363002	26363019	455884	455888	TTS	EXTL1	0	0	1	1	0	0	0	0
chr1	26371865	26371987	456014	456021	intron	SLC30A2	1	0	1	1	0	0	0	0
chr1	26372102	26372975	456026	456124	promoter-TSS	SLC30A2	1	1	1	1	0	0	0	0
chr1	26421328	26421492	456773	456781	Intergenic	PDIK1L	0	0	0	0	0	0	0	0
chr1	26436860	26437162	456985	456991	promoter-TSS	PDIK1L	1	0	1	1	0	0	0	0
chr1	26437214	26439132	456991	457183	promoter-TSS	PDIK1L	1	1	1	1	0	0	1	0
chr1	26471680	26471849	457590	457598	Intergenic	FAM110D	0	0	0	0	1	0	1	1
chr1	26487950	26488111	457837	457852	exon	FAM110D	0	1	1	0	0	0	0	0
chr1	26488129	26488872	457852	457940	exon	FAM110D	0	1	1	0	0	0	1	1
chr1	26490523	26490596	458010	458017	Intergenic	FAM110D	0	1	1	0	0	0	0	0
chr1	26490687	26491103	458021	458075	Intergenic	FAM110D	0	1	1	0	0	0	1	1
chr1	26496180	26496824	458150	458224	exon	ZNF593	1	1	1	1	0	0	1	1
chr1	26545542	26545719	459015	459022	Intergenic	CEP85	0	0	0	0	0	0	0	0
chr1	26551608	26551689	459136	459142	Intergenic	CEP85	0	1	1	1	0	0	0	0
chr1	26551706	26552329	459142	459180	Intergenic	CEP85	0	1	1	1	0	1	0	0
chr1	26560303	26561475	459296	459395	intron	CEP85	1	1	1	1	1	0	1	1
chr1	26606222	26607054	459958	460033	exon	SH3BGRL3	1	1	1	1	0	0	1	0
chr1	26632539	26633535	460476	460526	intron	UBXN11	0	1	1	0	1	0	0	0
chr1	26662486	26663392	460993	461068	intron	AIM1L	0	1	1	0	1	0	0	0
chr1	26690442	26690579	461576	461589	intron	ZNF683	0	0	0	0	0	0	1	1
chr1	26735079	26735551	462197	462212	Intergenic	LIN28A	0	0	0	0	0	0	0	1
chr1	26735884	26737273	462223	462253	intron,promoter-TSS	LIN28A	1	1	0	0	0	1	0	0
chr1	26737299	26737701	462253	462282	intron	LIN28A	1	1	0	0	0	1	0	0
chr1	26737711	26738044	462282	462316	exon	LIN28A	1	1	0	0	0	1	0	0
chr1	26738087	26738471	462316	462335	intron	LIN28A	1	1	0	0	0	1	0	0
chr1	26743525	26743853	462388	462396	intron	LIN28A	0	0	0	0	0	0	1	1
chr1	26758348	26759225	462595	462649	promoter-TSS	DHDDS	1	1	1	1	0	0	0	0
chr1	26797816	26798178	463113	463129	promoter-TSS	HMGN2	1	0	1	0	0	0	0	0
chr1	26798222	26799880	463129	463302	exon	HMGN2	1	1	1	1	1	0	0	0
chr1	26826639	26827302	463679	463745	Intergenic	HMGN2	0	1	1	1	0	0	1	1
chr1	26827314	26828232	463746	463810	Intergenic	RPS6KA1	0	1	1	1	0	0	0	0
chr1	26855926	26856802	464276	464380	exon	RPS6KA1	1	1	1	1	0	0	0	0
chr1	26856881	26857063	464380	464386	intron	RPS6KA1	1	0	1	1	0	0	0	0
chr1	26857642	26857994	464389	464398	intron	RPS6KA1	0	0	1	1	0	0	1	1
chr1	26946384	26948272	465678	465823	Intergenic	MIR1976	0	1	1	1	0	0	1	1
chr1	26948358	26948482	465823	465831	Intergenic	MIR1976	0	0	1	1	0	0	0	0
chr1	27003873	27004388	466730	466738	Intergenic	ARID1A	0	0	1	1	1	0	1	1
chr1	27018729	27020182	466906	466972	Intergenic	ARID1A	0	0	1	1	1	0	1	1
chr1	27021676	27024896	466983	467282	exon,promoter-TSS	ARID1A	1	1	1	1	1	0	0	1
chr1	27032819	27033080	467316	467321	intron	ARID1A	0	0	1	1	1	0	0	0
chr1	27050017	27050492	467550	467563	intron	ARID1A	0	0	0	1	1	0	1	0
chr1	27113738	27115927	468302	468408	exon,promoter-TSS	PIGV	1	1	1	1	1	0	1	1
chr1	27152775	27153855	469170	469292	exon	ZDHHC18	1	1	1	1	0	0	1	1
chr1	27190973	27192101	469852	469939	TTS	SFN	0	1	1	1	0	0	0	0
chr1	27192180	27192361	469939	469953	Intergenic,TTS	SFN	0	0	1	1	0	0	0	0
chr1	27192416	27192495	469954	469960	Intergenic	SFN	0	0	1	0	0	0	0	0
chr1	27216074	27216222	470354	470363	TTS	GPATCH3	1	1	1	1	1	0	0	0
chr1	27216224	27217160	470363	470455	TTS	GPATCH3	1	1	1	1	0	0	0	0
chr1	27226449	27227274	470596	470647	promoter-TSS	GPATCH3	1	1	1	1	0	0	0	1
chr1	27247926	27248874	470947	471033	exon	NUDC	1	1	1	1	1	0	0	0
chr1	27285988	27286166	471658	471668	intron	C1orf172	1	1	1	0	0	0	0	0
chr1	27286198	27287065	471668	471753	intron	C1orf172	1	1	1	1	0	0	1	1
chr1	27287082	27287283	471753	471759	promoter-TSS	C1orf172	1	1	1	1	0	0	0	0
chr1	27319420	27319674	472240	472258	exon,promoter-TSS	TRNP1	1	0	1	0	0	1	0	0
chr1	27319743	27321198	472258	472414	exon	TRNP1	1	1	1	1	0	1	0	0
chr1	27324030	27324472	472455	472466	intron	TRNP1	0	0	1	1	1	0	1	1
chr1	27337585	27337671	472692	472700	intron	FAM46B	0	0	1	1	0	0	0	0
chr1	27339174	27339911	472749	472796	promoter-TSS	FAM46B	1	1	1	1	0	0	0	0
chr1	27357823	27358032	473126	473132	Intergenic	FAM46B	0	0	1	1	0	0	0	0
chr1	27358085	27358442	473132	473157	Intergenic	FAM46B	0	0	1	1	0	0	0	0
chr1	27371160	27371398	473382	473390	Intergenic	FAM46B	0	0	1	0	0	0	1	1
chr1	27372442	27372680	473407	473416	Intergenic	FAM46B	0	0	0	0	0	0	1	1
chr1	27397489	27397637	473967	473972	Intergenic	FAM46B	0	0	0	1	0	0	0	0
chr1	27424030	27424243	474344	474349	Intergenic	SLC9A1	0	0	0	0	0	0	1	1
chr1	27429265	27429440	474476	474484	intron	SLC9A1	0	0	0	0	0	0	1	1
chr1	27481275	27482044	475196	475250	promoter-TSS	SLC9A1	1	1	1	1	1	0	1	1
chr1	27560706	27562473	476485	476607	intron	WDTC1	1	1	1	1	0	0	0	1
chr1	27648255	27649584	477712	477789	intron	TMEM222	1	1	1	1	1	0	0	0
chr1	27675684	27675863	478293	478302	intron	SYTL1	0	0	1	0	1	0	0	0
chr1	27675874	27676340	478302	478343	intron	SYTL1	0	1	1	0	1	0	0	0
chr1	27676349	27676653	478343	478386	exon	SYTL1	0	1	1	0	0	0	0	0
chr1	27677763	27677933	478455	478473	intron	SYTL1	0	1	1	0	0	0	0	0
chr1	27677942	27678067	478473	478482	exon	SYTL1	0	1	1	0	0	0	0	0
chr1	27691978	27693389	478888	479007	intron	MAP3K6	1	1	1	1	0	0	1	1
chr1	27693398	27693688	479007	479021	promoter-TSS	MAP3K6	1	0	1	1	1	0	0	1
chr1	27717973	27718278	479431	479439	Intergenic	GPR3	1	0	1	1	1	0	1	1
chr1	27718785	27719407	479451	479522	promoter-TSS	GPR3	1	1	1	1	0	0	1	1
chr1	27721889	27722247	479576	479586	exon	GPR3	0	0	0	0	0	0	1	1
chr1	27755288	27755396	480037	480046	exon	WASF2	0	0	1	1	1	0	0	0
chr1	27815697	27817170	480850	480933	intron	WASF2	1	1	1	1	0	0	0	0
chr1	27854408	27855015	481631	481687	Intergenic	WASF2	0	1	1	1	0	0	0	0
chr1	27855041	27855172	481687	481697	Intergenic	WASF2	0	0	1	1	1	0	0	0
chr1	27855201	27855650	481697	481708	Intergenic	WASF2	0	0	1	1	1	0	0	0
chr1	27863299	27863604	481846	481856	intron	AHDC1	0	0	0	1	1	0	0	0
chr1	27894928	27895467	482563	482621	intron	AHDC1	0	1	1	1	1	0	1	1
chr1	27898139	27898412	482654	482666	intron	AHDC1	0	0	0	1	1	0	0	0
chr1	27901636	27901751	482713	482723	intron	AHDC1	0	1	0	1	0	0	0	0
chr1	27901801	27901969	482723	482740	intron	AHDC1	0	1	0	1	0	0	1	1
chr1	27901990	27902740	482740	482830	intron	AHDC1	0	1	1	1	0	0	1	1
chr1	27928352	27928843	483157	483179	intron	AHDC1	0	0	1	1	0	0	0	0
chr1	27928885	27931098	483179	483352	exon	AHDC1	1	1	1	1	0	0	1	0
chr1	27931388	27931412	483364	483368	Intergenic	AHDC1	0	0	1	0	0	0	0	0
chr1	27932966	27933191	483385	483392	Intergenic	AHDC1	0	0	0	0	0	0	1	1
chr1	27960586	27961083	483808	483868	intron	FGR	1	1	1	1	0	1	0	0
chr1	27986288	27986808	484274	484343	Intergenic	IFI6	0	1	1	1	0	0	0	0
chr1	27989724	27990187	484382	484391	Intergenic	IFI6	0	0	0	0	0	0	1	1
chr1	27995745	27996107	484522	484548	intron	IFI6	0	0	1	0	0	0	1	1
chr1	27998666	27998989	484576	484586	promoter-TSS	IFI6	1	0	1	1	1	0	1	1
chr1	28052045	28053243	485172	485285	exon	FAM76A	1	1	1	1	0	0	1	1
chr1	28099332	28100479	485818	485882	exon	STX12	1	1	1	1	1	0	0	1
chr1	28156880	28157888	486525	486597	promoter-TSS	PPP1R8	1	1	1	1	0	0	0	0
chr1	28198825	28199526	487397	487463	exon	THEMIS2	1	1	1	1	0	0	0	0
chr1	28240465	28241426	488143	488217	exon,intron	RPA2	1	1	1	1	1	0	0	0
chr1	28241448	28241535	488217	488226	promoter-TSS	RPA2	1	1	1	1	1	0	0	0
chr1	28261307	28262081	488510	488528	exon	SMPDL3B	1	0	1	1	0	0	0	1
chr1	28285949	28286923	488879	488969	promoter-TSS	XKR8	1	1	1	1	0	0	1	1
chr1	28414147	28414354	490186	490194	intron	EYA3	1	0	1	1	1	0	0	0
chr1	28414367	28415626	490194	490254	intron	EYA3	1	1	1	1	0	0	1	0
chr1	28558972	28559671	492324	492367	intron	DNAJC8	1	1	1	1	1	0	0	0
chr1	28562181	28563350	492445	492523	exon	ATPIF1	1	1	1	1	0	0	0	0
chr1	28563378	28563462	492523	492528	exon	ATPIF1	1	0	1	1	0	0	0	0
chr1	28573555	28574090	492680	492714	Intergenic	ATPIF1	0	1	1	1	1	0	0	0
chr1	28575067	28575480	492728	492737	Intergenic	SESN2	0	0	1	1	1	0	1	1
chr1	28585365	28585624	492903	492911	promoter-TSS	SESN2	1	0	1	1	0	0	0	0
chr1	28585702	28587062	492911	493040	exon	SESN2	1	1	1	1	0	0	0	0
chr1	28587099	28587271	493040	493054	exon,intron	SESN2	0	1	1	1	0	0	0	0
chr1	28623447	28623662	493609	493615	Intergenic	MED18	0	0	0	0	1	0	0	0
chr1	28655348	28655987	494133	494175	exon	MED18	1	1	1	1	0	0	0	0
chr1	28696042	28697169	494909	494989	intron	PHACTR4	1	1	1	1	0	0	1	0
chr1	28831992	28833200	496736	496801	intron,promoter-TSS	RCC1	1	0	1	1	0	0	0	0
chr1	28833282	28834003	496801	496831	intron	SNHG3	1	0	1	1	1	0	0	0
chr1	28844357	28845512	497002	497114	intron	RCC1	0	1	1	1	0	0	1	1
chr1	28879039	28880318	497837	497923	intron	TRNAU1AP	1	1	1	1	0	0	0	1
chr1	28907315	28907805	498428	498445	promoter-TSS	SNORA16A	1	0	1	0	0	0	1	0
chr1	28907833	28908959	498445	498537	promoter-TSS	SNORA16A	1	1	1	1	0	0	1	0
chr1	28918676	28919332	498743	498816	promoter-TSS	RAB42	1	1	1	0	0	0	0	0
chr1	28968760	28970391	499629	499709	promoter-TSS	TAF12	1	1	1	1	0	0	1	1
chr1	28970419	28970550	499709	499721	promoter-TSS	TAF12	1	0	1	0	0	0	0	0
chr1	28974614	28975629	499808	499847	promoter-TSS	RNU11	1	0	1	1	0	0	1	0
chr1	28995064	28996177	500239	500354	intron	GMEB1	1	0	1	1	0	0	1	0
chr1	29062777	29062898	501588	501593	promoter-TSS	YTHDF2	1	0	1	1	0	0	0	0
chr1	29062924	29064610	501593	501742	intron	YTHDF2	1	1	1	1	0	0	1	1
chr1	29101688	29101991	502260	502283	Intergenic	OPRD1	0	1	1	1	1	0	0	0
chr1	29111481	29112137	502480	502501	Intergenic	OPRD1	0	0	1	0	0	0	1	1
chr1	29112143	29112207	502501	502506	Intergenic	OPRD1	0	0	1	0	0	0	0	0
chr1	29138502	29139182	502866	502970	exon	OPRD1	1	1	0	0	0	0	0	0
chr1	29139201	29139306	502970	502978	intron	OPRD1	1	1	0	0	0	0	0	0
chr1	29203776	29204046	504069	504078	Intergenic	EPB41	0	0	0	0	0	0	1	1
chr1	29208642	29208873	504168	504175	Intergenic	EPB41	0	0	0	0	0	0	1	1
chr1	29213334	29214430	504239	504325	intron	EPB41	1	1	1	1	0	0	0	0
chr1	29214488	29214678	504325	504333	intron	EPB41	1	0	1	0	0	0	0	0
chr1	29214689	29214868	504333	504339	intron	EPB41	0	0	1	0	0	0	0	0
chr1	29240705	29241695	504677	504788	intron	EPB41	0	1	1	0	0	0	0	0
chr1	29241725	29241922	504788	504801	intron	EPB41	0	1	1	0	1	0	0	0
chr1	29292416	29292516	505364	505368	intron	EPB41	0	0	0	0	0	0	0	0
chr1	29448394	29448924	507214	507275	intron	TMEM200B	0	1	1	1	0	0	0	0
chr1	29448947	29449317	507275	507313	promoter-TSS	TMEM200B	0	1	1	1	0	0	0	0
chr1	29449832	29450237	507356	507390	intron,promoter-TSS	TMEM200B	1	1	1	1	0	0	0	0
chr1	29450248	29451601	507390	507524	promoter-TSS	TMEM200B	1	1	1	1	0	0	0	1
chr1	29463220	29463309	507819	507827	Intergenic	TMEM200B	0	0	0	0	0	0	0	0
chr1	29506847	29507015	508521	508526	intron	SRSF4	0	0	1	0	1	0	0	0
chr1	29507084	29508889	508526	508665	intron	SRSF4	1	1	1	1	0	0	1	1
chr1	29508990	29509080	508665	508669	promoter-TSS	SRSF4	1	0	1	1	0	0	0	0
chr1	29529454	29529639	508998	509004	intron	MECR	0	0	0	1	0	0	1	1
chr1	29557059	29557675	509378	509428	promoter-TSS	MECR	1	1	1	0	1	0	1	0
chr1	29562746	29564646	509490	509714	intron	PTPRU	1	1	1	0	1	1	1	1
chr1	29564656	29565057	509714	509762	intron	PTPRU	0	1	1	0	0	0	0	0
chr1	29586283	29586758	510056	510109	exon	PTPRU	0	1	0	0	0	0	0	0
chr1	29804977	29805239	512602	512621	Intergenic	PTPRU	0	1	0	0	0	0	0	0
chr1	30179783	30180480	514924	514953	Intergenic	PTPRU	0	0	0	0	0	0	1	1
chr1	30265829	30266207	515726	515735	Intergenic	PTPRU	0	0	0	0	0	0	1	1
chr1	30324713	30324786	516379	516385	Intergenic	PTPRU	0	0	0	0	0	0	0	0
chr1	30558841	30559148	518562	518586	Intergenic	MATN1-AS1	0	0	0	0	0	0	1	1
chr1	30561842	30562072	518635	518642	Intergenic	MATN1-AS1	0	0	0	0	1	0	0	0
chr1	30562099	30562149	518642	518647	Intergenic	MATN1-AS1	0	0	0	0	1	0	0	0
chr1	30584338	30584508	518952	518964	Intergenic	MATN1-AS1	0	0	0	0	0	0	1	1
chr1	30815494	30815769	521252	521272	Intergenic	MATN1-AS1	0	0	0	0	0	0	0	0
chr1	30853335	30853548	521662	521667	Intergenic	MATN1-AS1	0	0	0	0	0	0	1	1
chr1	30880023	30880052	521931	521935	Intergenic	MATN1-AS1	0	0	0	0	0	0	0	0
chr1	31157902	31158453	524576	524622	Intergenic	MATN1-AS1	0	1	1	0	0	0	0	0
chr1	31158480	31158552	524622	524629	Intergenic	MATN1-AS1	0	0	1	1	0	0	0	0
chr1	31180829	31181247	524900	524908	Intergenic	MATN1-AS1	0	0	0	0	0	0	1	1
chr1	31190863	31192412	525066	525194	promoter-TSS	MATN1-AS1	1	1	1	1	1	0	1	1
chr1	31252564	31252759	526176	526183	Intergenic	LAPTM5	0	0	0	0	0	0	1	1
chr1	31255195	31255519	526215	526230	Intergenic	LAPTM5	0	0	0	0	1	0	1	1
chr1	31274620	31274912	526543	526561	Intergenic	LAPTM5	0	0	0	0	0	0	1	1
chr1	31275048	31275103	526562	526567	Intergenic	LAPTM5	0	0	0	0	0	0	0	0
chr1	31280360	31280598	526668	526682	Intergenic	LAPTM5	0	1	0	0	0	0	0	0
chr1	31289078	31289112	526794	526798	Intergenic	LAPTM5	0	0	0	0	0	0	0	0
chr1	31289161	31289425	526798	526808	Intergenic	LAPTM5	0	0	0	0	0	0	0	0
chr1	31296853	31297599	526898	526943	Intergenic	LAPTM5	0	0	1	1	1	0	0	0
chr1	31380974	31381966	528101	528248	promoter-TSS	SDC3	1	1	1	0	0	0	0	0
chr1	31383133	31383232	528282	528288	Intergenic	SDC3	0	0	0	0	0	0	0	0
chr1	31536600	31538946	529964	530064	intron	PUM1	1	1	1	1	0	0	0	0
chr1	31627493	31627615	531457	531462	Intergenic	NKAIN1	0	0	1	1	0	0	0	0
chr1	31627645	31628652	531462	531555	Intergenic	NKAIN1	0	1	1	1	0	0	1	0
chr1	31635577	31635814	531676	531687	Intergenic	NKAIN1	0	0	0	0	0	0	1	1
chr1	31654307	31654737	532017	532052	exon	NKAIN1	0	1	0	0	0	0	1	1
chr1	31655119	31655559	532073	532094	intron	NKAIN1	0	0	0	0	0	0	1	1
chr1	31688959	31689137	532602	532610	intron	NKAIN1	0	0	0	0	0	0	0	0
chr1	31711951	31712934	532933	533050	exon	NKAIN1	1	1	0	0	0	1	0	0
chr1	31769072	31770605	533686	533766	promoter-TSS	SNRNP40	1	1	1	1	0	0	1	0
chr1	31845935	31846111	534399	534411	promoter-TSS	FABP3	1	0	1	1	0	0	0	0
chr1	31846127	31846800	534411	534442	promoter-TSS	FABP3	1	0	1	1	1	0	1	0
chr1	31846840	31846923	534442	534446	promoter-TSS	FABP3	1	0	1	1	1	0	0	0
chr1	31867461	31867888	534653	534686	Intergenic	SERINC2	0	0	1	0	0	0	1	1
chr1	31885795	31886966	534914	535038	intron	SERINC2	0	1	1	1	1	0	0	0
chr1	31886976	31887094	535038	535048	intron	SERINC2	0	1	1	1	0	0	0	0
chr1	31889363	31889488	535072	535077	intron	SERINC2	0	0	0	1	1	0	0	0
chr1	31895716	31895940	535145	535150	intron	SERINC2	0	0	0	0	1	0	1	1
chr1	32014529	32015028	536441	536455	Intergenic	LOC284551	0	0	1	1	1	0	1	1
chr1	32015048	32015398	536455	536465	Intergenic	LOC284551	0	0	1	1	1	0	1	0
chr1	32041967	32042540	536815	536838	intron	TINAGL1	1	0	1	1	0	0	0	0
chr1	32042756	32043052	536840	536863	promoter-TSS	TINAGL1	1	0	1	1	0	0	0	0
chr1	32053511	32053585	537046	537050	TTS	TINAGL1	0	0	0	1	1	0	1	1
chr1	32057553	32057687	537174	537179	Intergenic	TINAGL1	0	0	0	0	1	0	0	0
chr1	32083171	32084001	537427	537503	intron	HCRTR1	1	1	1	0	0	0	1	1
chr1	32109798	32111169	537849	537933	promoter-TSS	PEF1	1	1	1	1	1	0	0	1
chr1	32135424	32135623	538248	538259	intron	COL16A1	0	0	1	1	0	0	0	0
chr1	32135799	32136124	538259	538274	intron	COL16A1	0	0	1	1	1	0	1	0
chr1	32169438	32169517	538856	538860	exon	COL16A1	1	0	1	0	0	0	0	0
chr1	32169538	32170181	538860	538894	promoter-TSS	COL16A1	1	1	1	1	0	0	0	0
chr1	32180114	32180509	539043	539075	Intergenic	COL16A1	0	1	1	1	0	0	1	1
chr1	32180666	32181444	539080	539124	Intergenic	COL16A1	0	0	1	1	1	0	1	1
chr1	32226119	32226863	539943	540005	intron	BAI2	0	1	1	0	0	0	0	0
chr1	32228277	32230252	540020	540227	intron,promoter-TSS	BAI2	1	1	1	0	0	0	1	1
chr1	32232906	32233001	540256	540260	Intergenic	BAI2	0	0	0	0	0	0	0	0
chr1	32238039	32238526	540371	540413	Intergenic	BAI2	0	1	0	0	0	1	0	0
chr1	32238544	32238661	540413	540425	Intergenic	BAI2	0	1	0	0	0	1	0	0
chr1	32253906	32255159	540633	540708	Intergenic	BAI2	0	1	1	1	0	0	1	1
chr1	32402503	32404438	542621	542781	exon,intron,promoter-TSS	PTP4A2	1	1	1	1	1	0	1	1
chr1	32410250	32410576	542903	542931	Intergenic	PTP4A2	0	1	1	1	0	0	0	0
chr1	32410585	32410648	542931	542939	Intergenic	PTP4A2	0	1	1	1	0	0	0	0
chr1	32478846	32480926	543905	544077	exon	KHDRBS1	1	1	1	1	0	0	0	0
chr1	32537953	32539147	544864	544954	promoter-TSS	TMEM39B	1	1	1	1	0	0	1	0
chr1	32573232	32574502	545522	545586	intron	KPNA6	1	1	1	1	0	0	0	0
chr1	32581861	32581909	545697	545701	intron	KPNA6	0	0	0	0	0	0	0	0
chr1	32644939	32644979	546432	546436	promoter-TSS	TXLNA	1	0	1	1	1	0	0	0
chr1	32645060	32646207	546437	546539	intron	TXLNA	1	1	1	1	1	0	0	0
chr1	32665870	32666956	546802	546852	intron	CCDC28B	1	1	1	1	1	0	1	0
chr1	32670675	32670859	546904	546919	promoter-TSS	IQCC	1	1	1	1	1	0	0	0
chr1	32670912	32671040	546919	546929	promoter-TSS	IQCC	1	1	1	1	0	0	0	0
chr1	32671052	32671783	546929	546992	TTS	CCDC28B	1	1	1	1	0	0	0	0
chr1	32671800	32671885	546992	547002	TTS	CCDC28B	1	1	1	1	0	0	0	0
chr1	32687427	32687591	547197	547208	promoter-TSS	EIF3I	1	1	1	1	0	0	0	0
chr1	32687631	32688514	547208	547262	promoter-TSS	TMEM234	1	1	1	1	1	0	0	0
chr1	32688565	32688634	547262	547270	promoter-TSS	TMEM234	1	0	1	1	1	0	0	0
chr1	32705857	32707167	547553	547661	intron	MTMR9LP	1	1	1	1	0	0	1	1
chr1	32707181	32707390	547661	547669	promoter-TSS	MTMR9LP	1	0	1	1	0	0	0	0
chr1	32713899	32714139	547783	547801	exon	FAM167B	0	1	0	1	0	0	1	1
chr1	32757367	32758404	548530	548609	intron	HDAC1	1	1	1	1	0	0	0	0
chr1	32800686	32802092	549229	549392	intron	MARCKSL1	1	1	1	0	0	0	1	1
chr1	32816745	32817692	549657	549744	Intergenic	FAM229A	0	1	1	1	0	0	1	1
chr1	32817726	32817848	549744	549752	Intergenic	FAM229A	0	0	1	1	0	0	0	0
chr1	32827225	32827390	549889	549911	promoter-TSS	TSSK3	1	1	0	0	0	0	0	0
chr1	32827400	32828017	549911	549985	promoter-TSS	TSSK3	1	1	1	1	0	0	1	1
chr1	32859513	32860945	550402	550477	promoter-TSS	BSDC1	1	1	1	1	0	0	0	0
chr1	32866635	32866726	550535	550540	Intergenic	BSDC1	0	0	0	0	0	0	1	1
chr1	32892248	32892835	550808	550843	Intergenic	BSDC1	0	1	1	0	0	0	0	0
chr1	32929920	32930047	551307	551313	promoter-TSS	ZBTB8B	1	0	1	0	0	0	0	0
chr1	32930078	32931161	551313	551390	promoter-TSS	ZBTB8B	1	1	1	0	0	0	0	0
chr1	32965863	32966688	551871	551972	Intergenic	ZBTB8B	0	1	1	1	0	0	1	0
chr1	32986209	32986367	552255	552267	Intergenic	ZBTB8A	0	0	0	0	0	0	1	1
chr1	33004672	33005779	552532	552654	intron	ZBTB8A	1	1	1	1	0	0	0	0
chr1	33077575	33077706	553685	553696	Intergenic	ZBTB8OS	0	0	1	0	0	0	1	0
chr1	33077817	33078090	553696	553719	Intergenic	ZBTB8OS	0	0	1	0	0	0	1	1
chr1	33115453	33115561	554268	554276	intron	ZBTB8OS	1	0	1	0	0	0	0	0
chr1	33115629	33117469	554276	554409	promoter-TSS	RBBP4	1	1	1	1	0	0	0	0
chr1	33167982	33169069	555215	555306	promoter-TSS	SYNC	1	1	1	0	1	0	0	0
chr1	33169108	33169300	555306	555312	promoter-TSS	SYNC	1	0	1	0	1	0	0	0
chr1	33177824	33178140	555437	555468	Intergenic	SYNC	0	0	1	0	0	0	1	1
chr1	33182332	33182611	555574	555581	Intergenic	SYNC	0	0	1	1	1	0	0	0
chr1	33206958	33207874	556023	556140	promoter-TSS	KIAA1522	1	1	1	1	0	0	1	0
chr1	33207915	33208143	556140	556151	intron	KIAA1522	1	0	1	1	0	0	0	0
chr1	33219269	33219946	556315	556382	intron	KIAA1522	0	1	1	1	0	0	0	0
chr1	33219957	33220226	556382	556399	intron	KIAA1522	0	1	1	1	1	0	0	0
chr1	33220274	33220636	556399	556426	intron	KIAA1522	0	0	1	1	1	0	0	0
chr1	33220726	33220771	556426	556430	intron	KIAA1522	0	0	1	1	0	0	0	0
chr1	33227221	33227467	556520	556526	intron	KIAA1522	0	0	0	1	0	0	0	0
chr1	33282284	33284105	557453	557571	promoter-TSS	S100PBP	1	1	1	1	0	0	1	1
chr1	33336147	33336834	558170	558265	promoter-TSS	FNDC5	0	0	1	0	1	0	0	0
chr1	33351761	33352543	558530	558604	promoter-TSS	HPCA	1	1	0	0	0	0	1	1
chr1	33358627	33359269	558703	558769	intron	HPCA	0	1	1	0	0	0	1	1
chr1	33366412	33367322	558890	558987	promoter-TSS	TMEM54	1	1	1	0	0	0	0	0
chr1	33391129	33391350	559378	559389	Intergenic	TMEM54	0	0	1	0	0	0	1	0
chr1	33429267	33430708	559870	560036	exon	RNF19B	1	1	1	1	0	0	0	0
chr1	33438462	33438979	560119	560174	Intergenic	RNF19B	0	1	1	1	1	0	0	0
chr1	33501853	33502811	560998	561057	intron	AK2	1	1	1	1	0	0	0	0
chr1	33546437	33547438	561719	561789	intron	ADC	1	1	1	1	1	0	0	0
chr1	33547575	33547750	561789	561800	intron	ADC	1	0	1	0	1	0	0	0
chr1	33560654	33560832	561960	561966	intron	ADC	0	0	0	0	0	0	1	1
chr1	33592571	33593247	562285	562326	Intergenic	ADC	0	1	1	1	0	0	1	1
chr1	33646347	33647974	563028	563172	exon	TRIM62	1	1	1	1	1	0	0	0
chr1	33721223	33721568	563788	563809	intron	ZNF362	1	1	1	1	0	0	0	0
chr1	33721572	33723172	563809	563998	intron	ZNF362	1	1	1	1	0	0	0	0
chr1	33723757	33723847	564007	564012	intron	ZNF362	0	0	1	1	1	0	0	0
chr1	33761272	33761376	564512	564516	intron	ZNF362	0	0	0	0	0	0	1	1
chr1	33772549	33772664	564711	564729	Intergenic	MIR3605	0	1	0	0	0	0	0	0
chr1	33809363	33809420	565346	565350	intron	PHC2	0	0	0	1	1	0	0	0
chr1	33814288	33816295	565381	565578	exon	PHC2	0	1	1	1	0	0	0	1
chr1	33829628	33830159	565724	565732	intron	PHC2	0	0	0	1	1	0	0	0
chr1	33833463	33833731	565780	565793	intron	PHC2	0	0	0	0	0	0	1	1
chr1	33895781	33895931	566372	566379	Intergenic	ZSCAN20	0	0	1	0	0	0	0	0
chr1	33895945	33897013	566379	566508	Intergenic	ZSCAN20	0	1	1	1	0	0	1	1
chr1	33936128	33936414	566860	566869	Intergenic	ZSCAN20	0	0	0	0	1	0	1	1
chr1	33937935	33938492	566888	566926	promoter-TSS	ZSCAN20	1	1	1	0	0	0	0	0
chr1	34098656	34098983	568546	568559	intron	CSMD2	0	1	0	0	0	1	1	1
chr1	34100599	34100679	568586	568592	intron	CSMD2	0	0	0	0	0	0	1	1
chr1	34628606	34631276	573253	573459	intron	CSMD2	1	1	1	0	0	1	1	1
chr1	34631322	34632063	573459	573493	promoter-TSS	C1orf94	1	0	0	0	0	1	0	0
chr1	34632088	34632710	573493	573522	promoter-TSS	C1orf94	1	0	0	0	0	1	0	0
chr1	34642474	34642687	573608	573634	promoter-TSS	C1orf94	0	1	0	0	0	0	0	0
chr1	34642713	34643107	573634	573664	exon	C1orf94	0	1	0	0	0	0	0	0
chr1	34716706	34716835	574293	574301	Intergenic	C1orf94	0	0	0	0	0	0	0	0
chr1	34731715	34731914	574453	574460	Intergenic	C1orf94	0	0	0	0	0	0	0	0
chr1	34732176	34732266	574464	574469	Intergenic	C1orf94	0	0	0	0	0	0	0	0
chr1	34907369	34907444	575634	575638	Intergenic	C1orf94	0	0	0	0	0	0	0	0
chr1	34907472	34907587	575638	575642	Intergenic	C1orf94	0	0	0	0	0	0	0	0
chr1	34966239	34966310	576077	576081	Intergenic	GJB5	0	0	0	0	0	0	0	0
chr1	35208363	35208628	578120	578134	Intergenic	GJB5	0	0	0	0	0	0	1	1
chr1	35246829	35247499	578612	578675	promoter-TSS	GJB3	1	1	1	0	0	1	0	0
chr1	35252067	35252277	578764	578770	TTS	GJB3	0	0	0	0	0	0	1	1
chr1	35324488	35325630	579565	579626	exon,promoter-TSS	SMIM12	1	1	1	1	1	0	1	1
chr1	35331463	35331584	579707	579722	exon,intron	DLGAP3	0	0	1	1	0	0	0	0
chr1	35331587	35332321	579722	579801	intron	DLGAP3	0	1	1	1	0	0	1	1
chr1	35390552	35390975	580548	580562	Intergenic	DLGAP3	0	0	0	0	0	0	0	0
chr1	35394602	35395566	580617	580730	Intergenic	DLGAP3	0	1	1	0	0	1	0	0
chr1	35395590	35396245	580730	580781	Intergenic	DLGAP3	0	1	0	0	0	0	0	0
chr1	35450246	35451223	581428	581492	intron	ZMYM6NB	1	1	1	1	0	0	1	0
chr1	35496605	35497696	581915	581976	intron	ZMYM6	1	1	1	1	0	0	0	1
chr1	35544630	35545542	582415	582468	intron	ZMYM1	1	1	1	1	0	0	0	0
chr1	35586435	35586709	583041	583062	Intergenic	ZMYM1	0	1	1	0	0	0	0	0
chr1	35655860	35656796	583936	583948	exon	SFPQ	0	0	1	0	1	0	0	0
chr1	35656875	35659183	583948	584118	exon	SFPQ	1	1	1	1	0	0	1	1
chr1	35734125	35735316	585081	585165	intron	ZMYM4	1	1	1	1	0	0	1	0
chr1	36022382	36024105	587788	587910	promoter-TSS	NCDN	1	1	1	1	0	0	0	1
chr1	36038749	36039239	588155	588206	promoter-TSS	TFAP2E	1	1	1	0	0	1	0	0
chr1	36039246	36039316	588206	588213	intron	TFAP2E	1	1	1	0	0	0	0	0
chr1	36043252	36043476	588432	588454	intron	TFAP2E	0	1	1	0	0	1	0	0
chr1	36106529	36108003	589157	589233	promoter-TSS	PSMB2	1	1	1	1	0	0	0	0
chr1	36184003	36184979	590178	590260	exon	C1orf216	1	1	1	1	0	0	0	0
chr1	36234688	36235944	590796	590889	intron	CLSPN	1	1	1	1	0	0	1	0
chr1	36273236	36273269	591434	591439	promoter-TSS	AGO4	1	0	1	1	0	0	0	0
chr1	36273317	36274461	591439	591588	promoter-TSS	AGO4	1	1	1	1	0	0	0	0
chr1	36348627	36349731	592420	592509	intron	AGO1	1	1	1	0	0	0	1	1
chr1	36395848	36397623	592971	593125	promoter-TSS	AGO3	1	1	1	1	0	0	0	0
chr1	36549555	36550076	594611	594659	intron	TEKT2	1	1	1	0	0	0	0	0
chr1	36550171	36550289	594659	594664	intron	TEKT2	1	0	1	0	0	0	0	0
chr1	36554277	36555203	594777	594871	TTS,intron	ADPRHL2,TEKT2	1	1	1	1	0	0	1	1
chr1	36555221	36555426	594872	594884	intron	ADPRHL2	1	0	1	0	1	0	0	0
chr1	36590559	36591147	595532	595612	Intergenic	TRAPPC3	0	1	1	0	0	0	0	0
chr1	36614379	36614548	595946	595952	intron	TRAPPC3	0	0	1	1	0	0	0	0
chr1	36614570	36615462	595952	596025	promoter-TSS	TRAPPC3	0	1	1	1	0	0	1	1
chr1	36616367	36616721	596037	596044	intron	TRAPPC3	0	0	0	1	1	0	0	0
chr1	36620870	36622716	596094	596254	promoter-TSS	TRAPPC3	1	1	1	1	1	0	0	0
chr1	36653765	36653937	596893	596900	Intergenic	MAP7D1	0	0	0	1	0	0	1	1
chr1	36689185	36690684	597519	597606	promoter-TSS	THRAP3	1	1	1	1	0	0	1	1
chr1	36691187	36691565	597607	597617	intron	THRAP3	0	0	1	0	0	0	0	0
chr1	36771831	36772010	598773	598787	promoter-TSS	SH3D21	1	1	1	1	0	0	1	0
chr1	36772014	36772999	598787	598881	promoter-TSS	SH3D21	1	1	1	1	1	0	1	0
chr1	36788625	36789589	599301	599394	exon,intron	EVA1B	1	1	1	1	0	0	0	0
chr1	36789642	36789874	599394	599401	promoter-TSS	EVA1B	1	0	1	1	1	0	0	0
chr1	36850358	36852191	600427	600544	intron	STK40	1	1	1	1	1	0	1	0
chr1	36862895	36863739	600698	600762	intron	LSM10	1	1	1	1	0	0	0	0
chr1	36886443	36886626	601114	601122	intron	OSCP1	0	0	0	0	0	0	1	1
chr1	36915773	36915895	601501	601510	intron	OSCP1	1	1	1	1	0	0	0	0
chr1	36915900	36916580	601510	601558	promoter-TSS	OSCP1	1	1	1	1	0	0	0	0
chr1	36929327	36930363	601716	601789	exon	MRPS15	1	1	1	1	0	0	0	0
chr1	37019500	37019663	602909	602922	Intergenic	CSF3R	0	0	0	0	0	0	1	1
chr1	37041714	37041971	603191	603199	Intergenic	CSF3R	0	0	0	0	0	0	1	1
chr1	37116094	37116402	604055	604061	Intergenic	CSF3R	0	0	0	0	0	0	1	1
chr1	37169315	37169655	604598	604611	Intergenic	CSF3R	0	0	0	0	0	0	1	1
chr1	37389846	37390325	607039	607052	intron	GRIK3	0	0	0	0	0	0	0	0
chr1	37498248	37498570	608261	608282	intron	GRIK3	0	1	0	0	0	1	0	0
chr1	37498583	37499075	608282	608331	intron	GRIK3	1	1	0	0	0	1	0	0
chr1	37499094	37499711	608331	608390	intron,promoter-TSS	GRIK3	1	1	0	0	0	1	0	0
chr1	37499717	37500624	608390	608522	promoter-TSS	GRIK3	1	1	0	0	0	0	0	0
chr1	37500677	37501019	608522	608538	Intergenic	GRIK3	1	0	0	0	0	1	0	0
chr1	37503518	37504097	608598	608618	Intergenic	GRIK3	0	0	0	0	0	0	1	0
chr1	37721037	37721275	610457	610469	Intergenic	MIR4255	0	0	0	0	0	0	0	0
chr1	37721379	37721764	610469	610477	Intergenic	MIR4255	0	0	0	0	0	0	0	0
chr1	37783518	37783729	611086	611098	Intergenic	MIR4255	0	1	0	0	0	1	0	0
chr1	37783753	37783991	611098	611118	Intergenic	LOC728431	0	1	0	0	0	0	0	0
chr1	37784043	37784128	611118	611122	Intergenic	LOC728431	0	1	0	0	0	0	0	0
chr1	37784156	37784289	611122	611135	Intergenic	LOC728431	0	1	0	0	0	0	0	0
chr1	37828715	37828844	611579	611586	Intergenic	LOC728431	0	0	0	0	0	0	0	0
chr1	37899955	37900218	612295	612304	Intergenic	LOC728431	0	0	0	0	0	0	1	1
chr1	37937273	37937607	612788	612797	intron	LOC728431	0	0	1	1	1	0	0	0
chr1	37939602	37939739	612818	612822	promoter-TSS	ZC3H12A	1	1	1	1	1	0	0	0
chr1	37939740	37940642	612822	612926	promoter-TSS	ZC3H12A	1	1	1	1	1	0	0	0
chr1	37940649	37940954	612926	612936	promoter-TSS	LOC728431,ZC3H12A	1	1	1	1	0	0	0	0
chr1	37942214	37943309	612970	612982	intron	ZC3H12A	0	0	1	1	1	0	0	0
chr1	37945273	37945559	613011	613024	intron	ZC3H12A	0	0	1	1	1	0	0	0
chr1	37979466	37980801	613426	613550	intron	MEAF6	1	1	1	1	1	0	1	1
chr1	38019221	38019358	614182	614187	intron	SNIP1	1	0	1	0	1	0	0	0
chr1	38019398	38020101	614187	614239	exon,promoter-TSS	SNIP1	1	1	1	1	0	0	0	0
chr1	38022316	38022538	614284	614300	promoter-TSS	DNALI1	1	1	1	1	0	0	0	0
chr1	38022586	38022780	614300	614315	intron	DNALI1	1	1	1	0	0	0	0	0
chr1	38061006	38061877	614784	614839	exon	GNL2	1	1	1	1	1	0	0	0
chr1	38099068	38099744	615280	615313	intron	RSPO1	1	1	0	0	0	1	0	0
chr1	38099758	38099829	615313	615324	intron	RSPO1	1	1	0	0	0	1	0	0
chr1	38099855	38100697	615324	615403	exon,intron	RSPO1	1	1	0	0	0	1	0	0
chr1	38155362	38156415	616109	616169	intron	C1orf109	1	1	1	0	1	0	0	1
chr1	38157261	38158705	616195	616306	promoter-TSS	CDCA8	1	1	1	1	0	0	1	1
chr1	38201106	38201372	616897	616907	intron	EPHA10	0	1	0	0	0	0	0	0
chr1	38218191	38218297	617100	617110	exon	EPHA10	0	1	0	0	0	1	0	0
chr1	38218326	38219461	617110	617226	exon	EPHA10	0	1	0	0	0	0	0	0
chr1	38219476	38220012	617226	617264	exon,intron	EPHA10	0	1	0	0	0	0	0	0
chr1	38229950	38230074	617408	617417	intron	EPHA10	1	1	0	0	0	0	0	0
chr1	38230139	38230321	617425	617437	intron	EPHA10	1	1	0	0	0	0	0	0
chr1	38230388	38231075	617442	617480	promoter-TSS	EPHA10	1	1	0	0	0	1	0	0
chr1	38231139	38232040	617480	617516	promoter-TSS	EPHA10	1	0	0	0	0	1	1	0
chr1	38259179	38259216	617809	617816	promoter-TSS	MANEAL	1	1	0	0	0	0	0	0
chr1	38259218	38260268	617816	617944	promoter-TSS	MANEAL	1	1	1	0	0	0	0	1
chr1	38261226	38261252	617981	617987	promoter-TSS	MANEAL	0	0	0	0	0	0	0	0
chr1	38273072	38274653	618144	618290	promoter-TSS	YRDC	1	1	1	1	1	0	0	0
chr1	38274672	38274791	618290	618298	promoter-TSS	YRDC	1	0	1	1	1	0	0	0
chr1	38324703	38326066	618794	618878	promoter-TSS	MTF1	1	1	1	1	1	0	1	1
chr1	38396957	38397774	619976	620046	intron	INPP5B	0	1	1	0	1	0	0	0
chr1	38411856	38412388	620361	620372	intron	INPP5B	1	0	1	1	1	0	0	0
chr1	38412519	38412819	620372	620382	promoter-TSS	INPP5B	1	0	1	1	0	0	0	1
chr1	38454795	38454954	620931	620942	intron	SF3A3	1	0	1	0	0	0	0	0
chr1	38454961	38456087	620942	621003	intron	SF3A3	1	1	1	1	0	0	1	1
chr1	38456157	38456239	621003	621012	promoter-TSS	SF3A3	1	0	1	1	0	0	0	0
chr1	38461213	38461285	621104	621108	Intergenic	SF3A3	0	0	1	0	0	0	0	0
chr1	38461585	38461988	621117	621159	TTS	FHL3	0	1	1	1	0	0	0	0
chr1	38470578	38471527	621297	621401	exon	FHL3	1	1	1	1	0	0	0	0
chr1	38478083	38478976	621497	621548	intron,promoter-TSS	UTP11L	1	1	1	1	0	0	0	0
chr1	38495170	38495289	621772	621779	Intergenic	UTP11L	0	0	0	0	0	0	0	0
chr1	38510197	38510902	622003	622059	exon	POU3F1	0	1	0	0	0	0	0	0
chr1	38510911	38511385	622059	622112	exon	POU3F1	0	1	0	0	0	1	0	0
chr1	38511388	38511757	622112	622155	exon	POU3F1	1	1	0	0	0	1	0	0
chr1	38511758	38512128	622155	622215	exon	POU3F1	1	1	0	0	0	0	1	0
chr1	38512139	38513271	622215	622385	promoter-TSS	POU3F1	1	1	1	0	0	0	1	0
chr1	38513295	38513461	622385	622403	promoter-TSS	POU3F1	1	1	1	0	0	0	0	0
chr1	38600112	38600181	623459	623467	Intergenic	MIR3659	0	0	0	0	0	0	0	0
chr1	38712672	38712799	624597	624603	Intergenic	LOC339442	0	0	1	0	1	0	0	0
chr1	38712874	38712938	624605	624610	Intergenic	LOC339442	0	0	1	0	1	0	0	0
chr1	38757784	38757866	625070	625077	Intergenic	LOC339442	0	0	1	0	0	0	0	0
chr1	38941882	38942371	626426	626467	Intergenic	LOC339442	0	1	1	1	0	0	0	0
chr1	39044023	39044518	627524	627581	Intergenic	RRAGC	0	1	0	0	0	0	0	0
chr1	39193952	39194478	628973	628984	Intergenic	RRAGC	0	0	1	0	1	0	0	0
chr1	39249262	39249484	629532	629545	Intergenic	RRAGC	0	0	1	1	0	0	0	0
chr1	39249564	39249633	629545	629550	Intergenic	RRAGC	0	0	1	1	1	0	0	0
chr1	39249664	39249720	629550	629558	Intergenic	RRAGC	0	0	1	1	1	0	0	0
chr1	39249748	39249834	629562	629566	Intergenic	RRAGC	0	0	1	1	1	0	0	0
chr1	39269693	39270251	629751	629826	Intergenic	RRAGC	0	1	1	0	0	0	0	0
chr1	39283683	39283769	630029	630041	Intergenic	RRAGC	0	1	1	0	0	0	0	0
chr1	39283895	39284478	630050	630109	Intergenic	RRAGC	0	1	1	0	0	0	1	1
chr1	39324587	39326090	630551	630672	exon	RRAGC	1	1	1	1	0	0	0	0
chr1	39326179	39326303	630672	630677	promoter-TSS	RRAGC	1	0	1	0	0	0	0	0
chr1	39338292	39339595	630839	630931	TTS	GJA9	1	1	1	0	1	0	0	1
chr1	39339683	39339824	630931	630936	promoter-TSS	MYCBP	1	0	1	0	1	0	0	0
chr1	39456295	39458344	632612	632726	intron	AKIRIN1	1	1	1	1	0	0	0	1
chr1	39491759	39492690	633221	633277	intron	NDUFS5	1	0	1	1	1	0	0	0
chr1	39492803	39492904	633278	633287	intron	NDUFS5	1	0	1	1	0	0	0	0
chr1	39546688	39547748	634181	634319	intron	MACF1	1	1	0	0	0	0	0	0
chr1	39570451	39570533	634664	634669	intron	MACF1	0	0	1	1	1	0	0	0
chr1	39570557	39570709	634669	634679	intron	MACF1	0	1	1	1	1	0	0	0
chr1	39570721	39571958	634679	634827	intron	MACF1	0	1	1	1	0	0	0	0
chr1	39572026	39572456	634827	634837	intron	MACF1	0	0	1	1	0	0	0	0
chr1	39573146	39573186	634841	634845	intron	MACF1	0	0	1	1	1	0	0	0
chr1	39574205	39574286	634849	634855	intron	MACF1	0	0	1	1	1	0	0	0
chr1	39624431	39624921	635333	635343	intron	MACF1	0	0	1	1	1	0	0	0
chr1	39873588	39873707	637926	637930	intron	MACF1	0	0	1	1	1	0	1	0
chr1	39874019	39875181	637934	638075	promoter-TSS	KIAA0754	1	1	1	1	0	0	0	0
chr1	39875193	39875542	638075	638089	exon	KIAA0754	1	1	1	1	1	0	0	0
chr1	39956508	39956709	638878	638893	promoter-TSS	BMP8A	1	1	0	0	0	0	0	0
chr1	39956713	39957597	638893	639017	promoter-TSS	BMP8A	1	1	0	0	0	0	1	0
chr1	39980398	39981035	639493	639560	intron	BMP8A	0	1	0	0	0	0	0	0
chr1	39981053	39981441	639560	639596	intron	BMP8A	0	1	0	0	0	0	0	0
chr1	39981449	39981655	639596	639609	intron	BMP8A	0	1	0	0	0	0	0	0
chr1	40041131	40042765	640504	640678	exon,intron	PABPC4	1	1	1	1	1	0	1	1
chr1	40071932	40072213	641168	641181	Intergenic	PABPC4	0	0	0	0	0	0	1	1
chr1	40098623	40098924	641672	641717	intron	HEYL	0	0	0	0	0	0	0	0
chr1	40119207	40119463	642017	642026	Intergenic	HEYL	0	0	0	0	0	0	1	1
chr1	40137136	40137263	642241	642254	intron	NT5C1A	1	1	1	0	0	0	0	0
chr1	40137279	40137971	642254	642313	promoter-TSS	NT5C1A	1	1	1	0	0	0	0	0
chr1	40156857	40157654	642609	642663	promoter-TSS	HPCAL4	1	1	1	0	0	1	0	0
chr1	40157740	40158207	642671	642700	promoter-TSS	HPCAL4	1	1	1	0	0	1	0	0
chr1	40158211	40158457	642700	642722	Intergenic	HPCAL4	0	1	0	0	0	0	0	0
chr1	40204382	40205071	643191	643240	intron	PPIE	1	1	1	1	0	0	0	0
chr1	40236095	40236421	643675	643702	exon	OXCT2	1	1	0	0	0	0	0	0
chr1	40236444	40237158	643702	643779	exon	OXCT2	1	1	0	0	0	0	0	0
chr1	40253851	40254203	644124	644186	exon	BMP8B	1	1	0	0	0	0	0	0
chr1	40254208	40255172	644186	644310	promoter-TSS	BMP8B	1	1	1	0	0	0	1	0
chr1	40282556	40282709	644749	644756	Intergenic	BMP8B	0	0	0	0	0	0	1	1
chr1	40311392	40311571	645073	645078	intron	TRIT1	0	0	0	0	1	0	0	0
chr1	40348657	40349405	645516	645566	exon	TRIT1	1	1	1	0	0	0	0	0
chr1	40366687	40368218	645787	645963	exon	MYCL1	1	1	1	0	0	0	1	1
chr1	40420587	40421824	646715	646799	intron	MFSD2A	1	1	1	0	1	0	0	0
chr1	40439286	40439451	647086	647091	Intergenic	MFSD2A	0	0	0	0	0	0	1	1
chr1	40505129	40507194	647886	648014	promoter-TSS	CAP1	1	1	1	1	1	0	1	0
chr1	40550534	40550689	648478	648486	intron	PPT1	0	0	0	0	0	0	1	1
chr1	40562452	40563406	648609	648668	exon	PPT1	1	1	1	0	1	0	1	0
chr1	40598613	40598798	649016	649031	Intergenic	RLF	0	1	1	0	0	1	0	0
chr1	40609565	40609964	649172	649178	Intergenic	RLF	0	0	0	0	0	0	1	1
chr1	40626780	40628224	649357	649438	intron	RLF	1	1	1	1	0	0	1	0
chr1	40628278	40628501	649438	649444	intron	RLF	0	0	1	0	0	0	0	0
chr1	40722916	40724267	650456	650532	promoter-TSS	ZMPSTE24	1	1	1	1	0	0	0	0
chr1	40781108	40781352	651283	651307	intron	COL9A2	0	1	1	0	0	0	1	1
chr1	40781587	40781861	651320	651340	intron	COL9A2	0	1	1	0	0	0	0	0
chr1	40782202	40783064	651350	651440	intron	COL9A2	1	1	1	1	0	0	1	0
chr1	40804420	40804700	651730	651740	Intergenic	COL9A2	0	0	0	0	0	0	1	1
chr1	40839216	40840620	652065	652151	promoter-TSS	SMAP2	1	1	1	1	0	0	0	0
chr1	40915432	40916269	652949	653018	promoter-TSS	ZFP69B	1	1	1	1	0	0	1	0
chr1	40942625	40943600	653255	653333	promoter-TSS	ZFP69	1	1	1	0	0	0	0	0
chr1	40943642	40943771	653333	653338	intron	ZFP69	1	0	1	0	0	0	0	0
chr1	40974031	40974968	653667	653743	promoter-TSS	EXO5	1	1	1	1	0	0	0	0
chr1	40996996	40997795	653992	654031	exon,promoter-TSS	ZNF684	1	1	1	1	0	0	0	0
chr1	41130996	41131752	655572	655632	promoter-TSS	RIMS3	1	1	1	0	0	0	1	0
chr1	41134530	41134918	655671	655688	Intergenic	RIMS3	0	0	0	0	0	0	1	1
chr1	41157111	41158440	655918	656016	promoter-TSS	LOC100130557,NFYC	1	1	1	1	0	0	1	0
chr1	41174527	41175478	656192	656206	intron	NFYC	0	0	1	1	1	0	0	0
chr1	41175616	41176630	656206	656216	intron	NFYC	0	0	1	1	0	0	0	0
chr1	41248947	41249103	656910	656919	promoter-TSS	KCNQ4	1	1	1	0	0	0	0	0
chr1	41249122	41250051	656919	657052	promoter-TSS	KCNQ4	1	1	1	0	0	0	0	0
chr1	41267866	41268308	657330	657375	intron	KCNQ4	0	1	1	1	0	0	0	0
chr1	41315745	41315913	658191	658198	Intergenic	CITED4	0	0	0	0	0	0	1	1
chr1	41326969	41327028	658371	658376	exon	CITED4	1	1	1	1	0	0	0	0
chr1	41327066	41327234	658376	658398	exon	CITED4	1	1	1	1	0	0	0	0
chr1	41327236	41328285	658398	658536	exon	CITED4	1	1	1	1	0	0	1	1
chr1	41349908	41350162	658778	658816	Intergenic	CITED4	0	1	0	0	0	0	0	0
chr1	41418190	41418495	659584	659597	Intergenic	CTPS1	0	0	0	0	0	0	1	1
chr1	41445002	41446175	660053	660197	intron	CTPS1	1	1	1	1	1	0	1	0
chr1	41469520	41469588	660468	660472	intron	CTPS1	0	0	0	0	0	0	1	1
chr1	41706944	41708300	662374	662545	intron	SCMH1	1	1	1	1	1	0	0	0
chr1	41733909	41734161	662758	662765	Intergenic	SCMH1	0	0	0	0	0	0	1	1
chr1	41826614	41828131	663668	663847	Intergenic	SCMH1	0	1	1	0	0	0	1	1
chr1	41831865	41832542	663890	663951	Intergenic	EDN2	0	1	1	0	0	0	0	0
chr1	41840532	41840602	664040	664044	Intergenic	EDN2	0	0	0	0	1	0	0	0
chr1	41846683	41846928	664105	664120	Intergenic	EDN2	0	0	1	1	0	0	0	0
chr1	41847114	41847381	664121	664135	Intergenic	EDN2	0	1	1	1	0	0	0	0
chr1	41847406	41847576	664136	664156	Intergenic	EDN2	0	1	1	1	0	0	0	0
chr1	41847580	41847879	664156	664203	Intergenic	EDN2	0	1	1	1	0	0	0	0
chr1	41847888	41848521	664203	664284	Intergenic	EDN2	0	1	1	1	0	0	0	0
chr1	41848629	41849055	664284	664309	Intergenic	EDN2	0	1	1	1	0	0	0	0
chr1	41849105	41849204	664311	664329	Intergenic	EDN2	0	1	0	0	0	0	0	0
chr1	41853342	41853716	664375	664385	Intergenic	EDN2	0	0	0	0	0	0	0	0
chr1	41898134	41898232	665012	665019	Intergenic	EDN2	0	0	0	0	1	0	0	0
chr1	41898247	41898322	665019	665024	Intergenic	EDN2	0	0	0	0	1	0	0	0
chr1	41940634	41940746	665480	665485	Intergenic	EDN2	0	0	0	1	0	0	0	0
chr1	41948146	41948268	665595	665605	exon	EDN2	0	0	0	0	0	0	0	0
chr1	41950237	41950326	665638	665646	promoter-TSS	EDN2	1	0	0	0	0	0	1	0
chr1	41950362	41950594	665646	665656	promoter-TSS	EDN2	1	0	0	0	0	0	0	0
chr1	41952103	41952222	665674	665679	Intergenic	EDN2	0	0	0	0	0	0	0	0
chr1	41952406	41952598	665684	665690	Intergenic	EDN2	0	0	0	0	1	0	0	0
chr1	41952639	41952687	665690	665695	Intergenic	EDN2	0	0	0	0	1	0	0	0
chr1	41961787	41962316	665817	665879	Intergenic	EDN2	0	1	1	1	0	0	0	0
chr1	41964571	41964782	665920	665930	Intergenic	EDN2	0	0	0	0	1	0	0	0
chr1	41966227	41966449	665945	665953	Intergenic	EDN2	0	0	0	1	1	0	0	0
chr1	41981789	41982288	666245	666283	intron	HIVEP3	0	1	1	1	0	0	1	1
chr1	41982305	41982395	666283	666290	intron	HIVEP3	0	0	1	1	0	0	0	0
chr1	41982403	41982493	666290	666296	intron	HIVEP3	0	0	1	1	0	0	0	0
chr1	42039944	42040043	666973	666979	intron	HIVEP3	0	0	0	0	0	0	1	1
chr1	42127193	42128371	667944	668085	intron	HIVEP3	0	1	1	1	0	0	0	0
chr1	42383562	42384129	670506	670560	intron	HIVEP3	0	1	1	0	0	0	0	0
chr1	42384158	42384648	670560	670573	promoter-TSS	HIVEP3	0	0	1	0	0	0	0	0
chr1	42500708	42502078	671352	671480	intron	HIVEP3	1	1	1	1	0	0	1	1
chr1	42612523	42612852	672393	672404	Intergenic	GUCA2B	0	0	0	0	0	0	1	1
chr1	42799724	42801623	674037	674182	promoter-TSS	FOXJ3	1	1	1	1	1	0	1	0
chr1	42801726	42801966	674182	674187	promoter-TSS	FOXJ3	1	0	1	1	0	0	0	0
chr1	42845753	42846988	674607	674745	promoter-TSS	RIMKLA	1	1	1	0	0	0	0	0
chr1	42921501	42921632	675526	675535	promoter-TSS	PPCS	1	0	1	1	0	0	0	0
chr1	42921698	42922722	675535	675622	promoter-TSS	PPCS	1	1	1	1	0	0	0	0
chr1	42922739	42922876	675622	675627	promoter-TSS	ZMYND12	1	0	1	1	0	0	0	0
chr1	42928547	42929254	675692	675738	Intergenic	PPCS	0	1	1	1	0	0	0	0
chr1	42929290	42929472	675738	675754	Intergenic	PPCS	0	1	1	1	0	0	0	0
chr1	43123652	43124625	677098	677157	promoter-TSS	PPIH	1	1	1	1	1	0	1	1
chr1	43124639	43124851	677157	677169	intron	PPIH	1	0	1	0	0	0	0	0
chr1	43146926	43149246	677386	677594	promoter-TSS	YBX1	1	1	1	1	0	0	1	0
chr1	43231483	43233524	678681	678829	promoter-TSS	C1orf50	1	1	1	1	0	0	1	1
chr1	43282382	43283447	679396	679475	exon	ERMAP	1	1	1	1	1	0	1	0
chr1	43311647	43311760	679718	679724	promoter-TSS	ZNF691	1	0	1	0	0	0	0	0
chr1	43311861	43312826	679724	679779	promoter-TSS	ZNF691	1	1	1	1	0	0	1	1
chr1	43389549	43390756	680464	680552	TTS	SLC2A1	0	1	1	1	0	0	1	0
chr1	43423561	43425124	681058	681218	promoter-TSS	SLC2A1-AS1	1	1	1	1	0	0	0	0
chr1	43425369	43425413	681222	681227	promoter-TSS	SLC2A1	1	0	1	0	0	0	0	0
chr1	43533891	43534282	682794	682840	Intergenic	FAM183A	0	1	1	1	1	0	0	0
chr1	43613150	43613873	683591	683636	promoter-TSS	FAM183A	1	1	1	0	0	0	0	0
chr1	43637484	43638500	683919	683989	promoter-TSS	WDR65	1	1	1	1	0	0	0	0
chr1	43692958	43693062	684568	684575	intron	WDR65	0	0	0	0	0	0	1	1
chr1	43736126	43736233	685069	685076	intron	TMEM125	1	0	1	1	0	0	0	0
chr1	43736290	43736731	685076	685097	intron	TMEM125	1	0	1	1	0	0	0	0
chr1	43750507	43750845	685329	685340	intron	C1orf210	1	0	1	1	0	0	0	0
chr1	43750893	43751321	685340	685350	intron	C1orf210	1	0	1	1	0	0	0	1
chr1	43751333	43751642	685350	685360	promoter-TSS	C1orf210	1	0	1	1	0	0	0	1
chr1	43814173	43814260	686231	686237	intron	MPL	0	0	1	1	0	0	0	0
chr1	43814306	43814525	686237	686256	intron	MPL	0	1	1	1	0	0	0	0
chr1	43814531	43815036	686256	686303	exon,intron	MPL	0	1	1	1	0	0	0	0
chr1	43815041	43815387	686303	686326	exon	MPL	0	1	1	1	0	0	0	0
chr1	43823944	43825059	686455	686539	promoter-TSS	CDC20	1	1	1	1	1	0	1	1
chr1	43832815	43834260	686646	686748	promoter-TSS	ELOVL1	1	1	1	1	1	0	1	0
chr1	43854949	43855993	686938	687005	promoter-TSS	MED8	1	1	1	1	1	0	0	0
chr1	43856126	43856197	687005	687010	promoter-TSS	MED8	1	0	1	0	0	0	0	0
chr1	43919127	43920057	687910	687999	promoter-TSS	HYI	1	1	1	1	0	0	0	0
chr1	43994845	43995131	688830	688837	Intergenic	PTPRF	0	0	0	0	0	0	1	1
chr1	43996363	43997592	688847	689009	intron	PTPRF	1	1	1	1	0	0	0	0
chr1	44007872	44007964	689150	689155	intron	PTPRF	0	0	0	1	1	0	0	0
chr1	44011445	44011771	689209	689219	intron	PTPRF	0	0	1	1	1	0	0	0
chr1	44015691	44016358	689283	689311	intron	PTPRF	0	0	1	1	0	0	0	0
chr1	44115060	44115204	691270	691281	promoter-TSS	KDM4A	1	0	1	1	0	0	0	0
chr1	44115303	44116795	691281	691354	intron	KDM4A	1	1	1	1	1	0	0	1
chr1	44172703	44174017	692038	692170	promoter-TSS	KDM4A-AS1	1	1	1	1	0	0	0	0
chr1	44398998	44399678	694416	694457	exon	ARTN	1	1	1	0	0	0	0	0
chr1	44401809	44402396	694491	694571	exon	ARTN	0	1	1	1	0	0	0	0
chr1	44402402	44402444	694571	694576	exon	ARTN	0	1	1	1	0	0	1	0
chr1	44402474	44402568	694576	694581	exon	ARTN	0	0	1	1	0	0	1	0
chr1	44411673	44413132	694694	694790	promoter-TSS	IPO13	1	1	1	1	0	0	1	1
chr1	44413144	44413348	694790	694796	exon	IPO13	1	0	1	0	1	0	0	0
chr1	44435387	44436323	695013	695064	exon	DPH2	1	1	1	0	1	0	1	0
chr1	44439935	44441441	695121	695250	promoter-TSS	ATP6V0B	1	1	1	1	0	0	1	1
chr1	44444677	44445647	695297	695427	promoter-TSS	B4GALT2	1	1	1	0	1	0	0	0
chr1	44456778	44457918	695643	695722	promoter-TSS	CCDC24	1	1	1	1	0	0	0	0
chr1	44471519	44471604	695983	695989	intron	SLC6A9	0	0	0	0	0	0	1	1
chr1	44495400	44497085	696407	696570	intron	SLC6A9	1	1	1	1	1	0	1	0
chr1	44497090	44497353	696570	696585	intron,promoter-TSS	SLC6A9	1	1	1	0	1	0	0	0
chr1	44678941	44679707	698556	698600	exon	DMAP1	1	1	1	1	0	0	1	1
chr1	44759536	44759611	699459	699463	intron	ERI3	0	0	0	0	1	0	0	1
chr1	44820493	44821234	699996	700064	promoter-TSS	ERI3	1	1	1	0	0	0	0	0
chr1	44870868	44872692	700535	700676	intron	RNF220	1	1	1	0	0	1	0	0
chr1	44872708	44873293	700676	700732	intron	RNF220	0	1	0	0	0	1	0	0
chr1	44873296	44873636	700732	700776	intron	RNF220	0	1	0	0	0	0	0	0
chr1	44883276	44883904	700969	701040	intron	RNF220	0	1	0	0	0	1	0	0
chr1	44889376	44889598	701096	701107	intron	RNF220	0	0	0	0	0	0	0	0
chr1	45060892	45061109	703166	703175	intron	RNF220	0	0	0	0	0	0	1	1
chr1	45068518	45068667	703273	703281	intron	RNF220	0	0	0	0	0	0	0	0
chr1	45082667	45083236	703467	703527	intron	RNF220	0	1	0	0	0	1	0	0
chr1	45097299	45098184	703702	703792	intron	RNF220	0	1	1	1	0	0	0	0
chr1	45098186	45098347	703792	703799	intron	RNF220	0	0	1	0	1	0	0	0
chr1	45125928	45126207	704238	704246	intron	TMEM53	0	0	0	1	1	0	0	0
chr1	45139394	45140496	704442	704508	promoter-TSS	C1orf228	1	1	1	1	1	0	1	0
chr1	45140526	45140584	704508	704515	promoter-TSS	TMEM53	1	1	1	1	1	0	1	0
chr1	45173722	45173857	704943	704950	intron	C1orf228	0	0	1	0	0	0	1	1
chr1	45180655	45180863	705062	705069	intron	C1orf228	0	0	0	0	0	0	1	1
chr1	45196217	45196428	705400	705407	Intergenic	KIF2C	0	0	1	1	0	0	0	0
chr1	45196555	45197148	705407	705425	Intergenic	KIF2C	0	0	1	1	0	0	1	1
chr1	45205062	45205808	705576	705633	promoter-TSS	KIF2C	1	1	1	1	1	0	0	0
chr1	45240750	45241900	706235	706326	promoter-TSS	RPS8	1	1	1	1	1	0	0	0
chr1	45249822	45250274	706468	706525	exon	BEST4	0	1	1	0	0	0	0	0
chr1	45251772	45251827	706551	706558	exon	BEST4	0	0	1	0	1	0	0	0
chr1	45251853	45252284	706558	706597	intron	BEST4	0	1	1	1	1	0	1	1
chr1	45265469	45266471	706787	706892	promoter-TSS	PLK3	1	1	1	1	0	0	1	1
chr1	45275913	45275997	707151	707155	exon	BTBD19	0	0	1	1	1	0	0	0
chr1	45278971	45279008	707219	707223	intron	BTBD19	0	1	1	1	0	0	0	0
chr1	45279023	45279063	707223	707228	exon,intron	BTBD19	0	1	1	1	0	0	0	0
chr1	45279151	45279278	707233	707245	intron	BTBD19	0	1	1	1	0	0	0	0
chr1	45279367	45279745	707248	707284	exon	BTBD19	0	1	1	1	0	0	0	0
chr1	45284921	45286204	707387	707447	TTS,exon	PTCH2	0	0	1	1	0	0	1	0
chr1	45308544	45309291	707862	707933	promoter-TSS	PTCH2	1	1	1	0	0	0	0	0
chr1	45451593	45452522	709418	709472	intron	EIF2B3	1	1	1	1	1	0	0	0
chr1	45476177	45477141	709894	709977	exon	HECTD3	1	1	1	1	1	0	1	0
chr1	45477625	45478655	709979	710014	intron	UROD	1	0	1	1	1	0	0	1
chr1	45478667	45478746	710014	710018	intron	UROD	1	0	1	0	0	0	0	0
chr1	45671303	45672849	711754	711931	exon	ZSWIM5	1	1	1	1	1	0	0	0
chr1	45768940	45769991	712721	712809	promoter-TSS	LOC400752	1	1	1	1	0	0	1	1
chr1	45792145	45792348	713109	713114	promoter-TSS	HPDL	1	0	1	0	0	0	0	0
chr1	45792350	45792992	713114	713172	exon,promoter-TSS	HPDL	1	1	1	0	0	0	1	0
chr1	45805137	45806285	713386	713472	promoter-TSS	MUTYH	1	1	1	1	0	0	0	1
chr1	45955626	45955734	715009	715013	intron	TESK2	0	0	1	0	0	0	0	0
chr1	45955990	45957457	715019	715104	exon	TESK2	1	1	1	1	0	0	1	0
chr1	45965233	45966312	715207	715261	promoter-TSS	MMACHC	1	1	1	1	0	0	1	0
chr1	45986431	45986903	715554	715569	exon,intron	PRDX1	0	0	1	1	0	0	0	0
chr1	45986991	45987927	715569	715646	exon	PRDX1	1	1	1	1	0	0	1	1
chr1	46016267	46017473	716105	716152	intron	AKR1A1	1	1	1	1	1	0	0	0
chr1	46048959	46050953	716637	716760	intron	NASP	1	1	1	1	0	0	1	0
chr1	46056031	46056146	716850	716856	intron	NASP	0	0	0	0	0	0	0	0
chr1	46151004	46153324	717988	718125	intron	GPBP1L1	1	1	1	1	0	0	1	1
chr1	46153656	46154574	718126	718151	intron	TMEM69	1	0	1	1	0	0	0	0
chr1	46215879	46216738	719050	719115	exon	IPP	1	1	1	1	0	0	1	1
chr1	46268979	46269357	719780	719827	promoter-TSS	MAST2	1	1	1	1	0	0	0	0
chr1	46269637	46270159	719867	719897	intron	MAST2	1	1	1	1	0	0	0	0
chr1	46441258	46441301	721423	721428	intron	MAST2	0	0	0	0	0	0	0	0
chr1	46502805	46503018	722059	722065	Intergenic	PIK3R3	0	0	0	0	0	0	1	1
chr1	46596945	46597645	722918	722942	intron,promoter-TSS	PIK3R3	0	0	1	0	0	0	0	0
chr1	46597724	46599129	722942	723044	promoter-TSS	PIK3R3	1	1	1	1	0	0	0	1
chr1	46601365	46601432	723054	723058	Intergenic	PIK3R3	0	0	0	0	0	0	0	0
chr1	46632581	46632998	723405	723437	Intergenic	TSPAN1	0	1	1	1	1	0	0	0
chr1	46645046	46645698	723558	723567	intron	TSPAN1	0	0	0	0	0	0	1	1
chr1	46663790	46664476	723805	723872	promoter-TSS	POMGNT1	0	0	1	1	1	0	1	1
chr1	46664598	46664653	723872	723876	promoter-TSS	POMGNT1	0	0	1	1	0	0	0	0
chr1	46668650	46669258	723936	723980	promoter-TSS	LURAP1	1	1	1	1	0	0	0	0
chr1	46669280	46669607	723980	723988	intron	LURAP1	1	0	1	1	0	0	0	0
chr1	46689314	46689489	724254	724259	Intergenic	LURAP1	0	0	0	0	0	0	1	1
chr1	46712557	46713748	724733	724815	promoter-TSS	RAD54L	1	0	1	1	0	0	0	0
chr1	46767372	46769958	725410	725603	promoter-TSS	UQCRH	1	1	1	1	0	0	1	1
chr1	46770088	46770161	725603	725610	intron	UQCRH	1	0	1	0	0	0	1	0
chr1	46805700	46805986	726292	726312	promoter-TSS	NSUN4	1	0	1	1	0	0	0	0
chr1	46806013	46806836	726312	726369	promoter-TSS	NSUN4	1	1	1	1	0	0	1	1
chr1	46813955	46814009	726477	726481	intron	NSUN4	0	0	0	0	0	0	1	1
chr1	46859813	46860485	727099	727168	exon	FAAH	1	1	1	1	0	0	0	0
chr1	46860505	46860681	727168	727176	intron	FAAH	1	0	1	1	0	0	0	0
chr1	46860697	46861082	727176	727187	intron	FAAH	1	0	1	1	0	0	0	0
chr1	46871918	46871948	727358	727362	intron	FAAH	0	0	0	1	0	0	0	0
chr1	46872073	46872356	727364	727375	intron	FAAH	0	0	0	1	0	0	1	1
chr1	46932131	46932722	728243	728316	Intergenic	LOC729041	0	1	1	0	0	0	0	0
chr1	46932725	46932781	728316	728325	Intergenic	LOC729041	0	1	1	0	1	1	0	0
chr1	46943102	46943295	728454	728460	Intergenic	DMBX1	0	0	0	0	0	0	1	1
chr1	46954794	46955084	728668	728693	Intergenic	DMBX1	0	1	0	0	0	1	0	0
chr1	46955110	46955829	728693	728762	Intergenic	DMBX1	0	1	0	0	0	1	0	0
chr1	46955910	46956321	728766	728808	Intergenic	DMBX1	0	1	0	0	0	1	0	0
chr1	46956366	46956511	728809	728820	Intergenic	DMBX1	0	1	0	0	0	1	0	0
chr1	46982723	46983086	729225	729235	Intergenic	DMBX1	0	0	0	0	0	0	0	0
chr1	46998633	46999249	729433	729526	Intergenic	MKNK1-AS1	0	1	0	0	0	0	1	1
chr1	47069497	47070279	730467	730523	promoter-TSS	MKNK1	1	1	1	1	1	0	1	0
chr1	47081998	47082832	730683	730746	exon	MOB3C	1	1	1	1	1	0	0	0
chr1	47082837	47082876	730746	730750	promoter-TSS	MOB3C	1	0	1	1	0	0	0	0
chr1	47133412	47134369	731119	731214	exon	ATPAF1	1	1	1	1	0	0	0	0
chr1	47184112	47185457	731535	731632	exon,promoter-TSS	EFCAB14	1	1	1	1	1	0	0	0
chr1	47489195	47489283	733566	733575	exon	CYP4X1	1	1	1	0	0	0	0	0
chr1	47489295	47489852	733575	733614	exon	CYP4X1	1	1	1	0	0	0	0	0
chr1	47641009	47641365	734541	734549	Intergenic	LINC00853	0	0	0	0	0	0	1	1
chr1	47644807	47645366	734581	734603	exon	LINC00853	1	0	1	1	1	0	1	1
chr1	47655761	47656004	734741	734748	promoter-TSS	PDZK1IP1	1	0	1	1	1	0	0	0
chr1	47691033	47691676	735151	735230	exon	TAL1	0	1	1	0	0	0	0	0
chr1	47696745	47697170	735365	735397	Intergenic	TAL1	0	1	1	1	0	1	0	0
chr1	47697208	47697463	735398	735418	Intergenic	TAL1	0	1	1	1	0	1	0	0
chr1	47778804	47779033	736399	736410	intron	STIL	1	0	0	0	0	0	0	0
chr1	47779157	47780211	736410	736477	intron	STIL	1	1	1	1	1	0	0	1
chr1	47780433	47780636	736477	736496	promoter-TSS	STIL	1	0	1	1	0	0	0	0
chr1	47799146	47800490	736765	736900	intron	CMPK1	1	1	1	1	0	0	1	0
chr1	47882053	47882668	737885	737984	exon	FOXE3	1	1	0	0	0	0	0	0
chr1	47882676	47882876	737984	738015	exon	FOXE3	1	1	0	0	0	0	0	0
chr1	47902269	47904018	738340	738510	exon	FOXD2	1	1	1	1	0	0	1	1
chr1	47904040	47904538	738510	738577	exon	FOXD2	0	1	0	1	0	0	0	0
chr1	47904542	47904734	738577	738610	exon	FOXD2	0	1	0	0	0	0	0	0
chr1	47909782	47909902	738765	738775	Intergenic	FOXD2	0	1	0	0	0	0	0	0
chr1	47973634	47974474	739522	739603	Intergenic	FOXD2	0	1	1	0	0	0	0	0
chr1	47998872	47999386	739798	739842	Intergenic	FOXD2	0	1	1	1	0	0	0	0
chr1	48024692	48024814	740093	740101	Intergenic	FOXD2	0	0	1	0	1	0	0	0
chr1	48026080	48026184	740110	740114	Intergenic	FOXD2	0	0	0	1	1	0	0	0
chr1	48035596	48035785	740193	740198	Intergenic	FOXD2	0	0	0	0	0	0	0	1
chr1	48174580	48175055	741705	741740	Intergenic	FOXD2	0	1	1	0	0	0	0	0
chr1	48175068	48176519	741740	741864	Intergenic	FOXD2	0	1	1	0	0	1	1	1
chr1	48191780	48192262	742082	742099	Intergenic	TRABD2B	0	0	1	0	0	0	1	1
chr1	48400073	48400220	744203	744209	intron	TRABD2B	0	0	0	1	1	0	0	0
chr1	48459084	48459237	744765	744772	intron	TRABD2B	0	0	1	1	0	0	0	0
chr1	48462092	48462429	744834	744867	intron,promoter-TSS	TRABD2B	1	1	1	1	0	0	0	0
chr1	48462431	48463601	744867	745005	promoter-TSS	TRABD2B	1	1	1	1	0	0	1	1
chr1	48539653	48539792	745619	745627	Intergenic	TRABD2B	0	0	1	1	1	0	0	0
chr1	48559555	48559690	745775	745784	Intergenic	SKINTL	0	0	1	0	0	0	1	1
chr1	48559767	48559930	745785	745791	Intergenic	SKINTL	0	0	1	1	0	0	0	0
chr1	48559953	48560088	745791	745798	Intergenic	SKINTL	0	0	1	1	0	0	0	0
chr1	48937169	48937348	748504	748515	intron	SPATA6	1	1	1	1	0	0	0	0
chr1	48937377	48938191	748515	748588	promoter-TSS	SPATA6	1	1	1	1	0	0	0	1
chr1	48963832	48964094	748838	748843	Intergenic	SPATA6	0	0	1	0	0	0	1	1
chr1	49143148	49143315	750098	750104	intron	AGBL4	0	0	0	1	1	0	1	1
chr1	49153038	49153074	750185	750190	intron	AGBL4	0	0	0	1	0	0	0	1
chr1	49153109	49153191	750190	750194	intron	AGBL4	0	0	0	1	0	0	0	1
chr1	49241729	49242090	750867	750876	intron	BEND5	1	0	1	1	0	0	0	0
chr1	49242126	49243373	750876	750959	promoter-TSS	BEND5	1	1	1	1	1	0	0	0
chr1	49413598	49413632	751884	751888	intron	AGBL4	0	0	1	0	0	0	0	0
chr1	50489240	50489336	757476	757483	intron	AGBL4	1	0	1	0	0	0	0	0
chr1	50489361	50489955	757483	757532	promoter-TSS	AGBL4	1	1	1	0	0	0	0	0
chr1	50513645	50514124	757668	757719	intron	ELAVL4	1	1	0	0	0	1	1	0
chr1	50717421	50717679	758996	759009	Intergenic	ELAVL4	0	0	0	0	0	0	0	0
chr1	50774652	50774744	759359	759363	Intergenic	DMRTA2	0	0	0	0	0	0	0	0
chr1	50798668	50798788	759540	759559	Intergenic	DMRTA2	0	1	1	1	0	0	1	1
chr1	50798789	50799445	759559	759621	Intergenic	DMRTA2	0	1	1	1	0	0	1	1
chr1	50834100	50834334	759954	759969	Intergenic	DMRTA2	0	0	0	0	0	0	1	1
chr1	50881219	50881614	760353	760377	Intergenic	DMRTA2	0	1	0	0	0	0	0	0
chr1	50881645	50881858	760378	760387	Intergenic	DMRTA2	0	0	0	0	0	0	0	0
chr1	50881885	50882598	760387	760431	TTS	DMRTA2	0	1	0	0	0	1	0	0
chr1	50882854	50883300	760442	760469	TTS	DMRTA2	0	1	0	0	0	1	0	0
chr1	50884271	50884432	760509	760529	exon	DMRTA2	0	1	1	0	0	0	0	0
chr1	50884437	50884940	760529	760596	exon	DMRTA2	0	1	1	0	0	0	0	0
chr1	50884942	50885470	760596	760648	exon	DMRTA2	0	1	0	0	0	1	0	0
chr1	50886379	50886506	760671	760679	intron	DMRTA2	0	1	0	0	0	1	0	0
chr1	50886536	50886642	760681	760691	intron	DMRTA2	0	1	0	0	0	0	0	0
chr1	50886680	50887055	760693	760742	exon	DMRTA2	0	1	0	0	0	1	0	0
chr1	50887064	50887222	760742	760770	exon	DMRTA2	0	1	0	0	0	1	0	0
chr1	50888847	50889320	760840	760887	promoter-TSS	DMRTA2	1	1	1	0	0	1	0	0
chr1	50890753	50890879	760969	760979	Intergenic	DMRTA2	0	1	0	0	0	1	0	0
chr1	50892366	50893011	761043	761090	Intergenic	DMRTA2	0	1	0	0	0	1	0	0
chr1	51424979	51426551	765183	765302	exon	FAF1	1	1	1	1	0	0	1	1
chr1	51433743	51436131	765368	765555	promoter-TSS	CDKN2C	1	1	1	1	0	1	1	1
chr1	51443069	51444230	765636	765740	Intergenic	CDKN2C	0	1	1	1	0	1	0	0
chr1	51444319	51444363	765745	765749	Intergenic	CDKN2C	0	0	1	1	0	1	0	0
chr1	51701552	51703194	767819	767934	exon	RNF11	1	1	1	1	0	0	0	0
chr1	51703263	51703750	767934	767940	intron	RNF11	0	0	1	1	0	0	0	0
chr1	51703831	51704165	767940	767949	intron	RNF11	0	0	1	1	0	0	0	0
chr1	51762558	51762849	768630	768644	intron	TTC39A	0	0	1	1	0	0	1	1
chr1	51762880	51762958	768644	768650	intron	TTC39A	0	0	1	1	0	0	0	0
chr1	51779894	51780032	768877	768882	intron	TTC39A	0	0	0	1	0	0	0	0
chr1	51795814	51795918	769065	769073	intron	TTC39A	0	0	1	1	0	0	0	0
chr1	51795953	51796607	769073	769162	intron	TTC39A	0	1	1	1	1	0	0	0
chr1	51810382	51810427	769325	769332	intron	TTC39A	1	1	0	0	0	1	0	0
chr1	51810440	51810893	769332	769381	exon	TTC39A	1	1	0	0	0	0	1	0
chr1	51983496	51984156	770774	770798	intron	EPS15	1	0	1	1	1	0	0	0
chr1	51984227	51985216	770798	770908	intron	EPS15	1	1	1	1	0	0	0	0
chr1	52082575	52083427	771869	771917	intron	OSBPL9	1	0	1	1	0	0	0	0
chr1	52083456	52083530	771917	771924	intron	OSBPL9	1	0	1	1	0	0	0	0
chr1	52194848	52195605	772829	772891	promoter-TSS	OSBPL9	0	1	1	1	0	0	0	0
chr1	52195632	52196127	772891	772912	promoter-TSS	OSBPL9	0	1	1	1	0	0	0	0
chr1	52343394	52343513	774162	774166	intron	NRD1	0	0	1	0	0	0	0	0
chr1	52343614	52345197	774166	774257	promoter-TSS	NRD1	1	1	1	1	0	0	1	0
chr1	52455903	52456552	775243	775310	intron	RAB3B	1	1	1	0	0	0	0	0
chr1	52498502	52498709	775855	775869	exon	KTI12	0	1	1	0	0	0	0	0
chr1	52498720	52499580	775869	775954	exon	KTI12	0	1	1	1	0	0	0	0
chr1	52520115	52520278	776151	776156	intron	TXNDC12	0	0	1	0	1	0	0	0
chr1	52520330	52523182	776156	776281	promoter-TSS	BTF3L4	1	1	1	1	1	0	0	0
chr1	52607362	52608504	777194	777334	promoter-TSS	ZFYVE9	1	1	1	1	0	0	1	1
chr1	52608558	52608848	777334	777344	intron	ZFYVE9	1	0	1	1	0	0	0	0
chr1	52830979	52832221	779680	779793	intron	CC2D1B	1	1	1	1	1	0	1	0
chr1	52834140	52834498	779822	779864	Intergenic	CC2D1B	0	1	1	0	0	0	1	0
chr1	52869214	52870941	780312	780393	promoter-TSS	ORC1	1	1	1	1	1	0	1	1
chr1	53017391	53017782	781809	781818	intron	ZCCHC11	1	0	1	0	0	0	0	0
chr1	53017813	53019654	781818	781965	intron	ZCCHC11	1	1	1	1	0	0	1	0
chr1	53067796	53068588	782428	782525	exon	GPX7	1	1	1	0	0	0	0	0
chr1	53098735	53099244	782896	782966	promoter-TSS	FAM159A	1	1	1	0	0	0	0	0
chr1	53163523	53163626	783737	783746	intron	SELRC1	1	0	1	1	0	0	0	0
chr1	53163689	53164288	783747	783803	promoter-TSS	SELRC1	1	1	1	1	0	0	0	0
chr1	53168590	53169182	783855	783883	Intergenic	SELRC1	0	0	1	1	1	0	0	0
chr1	53169237	53169333	783883	783887	Intergenic	SELRC1	0	0	1	1	1	0	0	0
chr1	53191897	53193067	784193	784269	intron	ZYG11B	1	1	1	1	0	0	0	0
chr1	53215113	53215468	784543	784552	intron	ZYG11B	0	0	0	0	1	0	0	0
chr1	53308174	53308585	785718	785766	exon	ZYG11A	1	1	1	1	0	0	1	1
chr1	53308589	53308824	785766	785797	intron	ZYG11A	1	1	1	1	0	0	1	0
chr1	53308832	53309197	785797	785834	intron	ZYG11A	1	1	1	1	0	0	0	0
chr1	53309220	53309341	785834	785844	intron	ZYG11A	0	1	1	1	0	0	0	0
chr1	53386564	53386858	786989	787011	intron	ECHDC2	1	1	1	1	0	0	0	0
chr1	53386863	53387096	787011	787029	intron	ECHDC2	1	1	1	1	0	0	0	0
chr1	53387126	53387622	787029	787074	promoter-TSS	ECHDC2	1	1	1	1	0	0	1	1
chr1	53392650	53392728	787152	787157	promoter-TSS	SCP2	1	0	1	1	0	0	0	0
chr1	53392774	53393753	787157	787231	intron	SCP2	1	1	1	1	0	0	0	0
chr1	53393795	53393901	787231	787237	intron	SCP2	1	0	1	1	0	0	0	0
chr1	53480422	53481112	788083	788094	intron	SCP2	0	0	1	0	0	0	0	0
chr1	53527600	53528541	788474	788555	intron	PODN	1	1	1	0	0	0	0	0
chr1	53528552	53528785	788555	788574	intron	PODN	1	1	1	0	0	0	0	0
chr1	53587435	53587553	789813	789818	intron	SLC1A7	0	0	0	0	0	0	0	0
chr1	53611683	53611838	790134	790140	Intergenic	SLC1A7	0	0	0	1	1	0	0	0
chr1	53611971	53612165	790143	790153	Intergenic	SLC1A7	0	0	0	1	1	0	0	0
chr1	53647806	53647929	790548	790556	Intergenic	CPT2	0	0	0	0	0	0	1	1
chr1	53651398	53651555	790602	790608	Intergenic	CPT2	0	0	1	0	0	0	1	1
chr1	53662046	53663171	790687	790752	exon	CPT2	1	1	1	1	1	0	0	1
chr1	53685623	53685706	790950	790955	intron	C1orf123	1	0	1	1	1	0	0	0
chr1	53685795	53686624	790955	791018	promoter-TSS	C1orf123	1	1	1	1	0	0	0	0
chr1	53703606	53704383	791217	791268	promoter-TSS	LOC100507564	1	1	1	1	0	0	0	0
chr1	53704425	53704538	791268	791277	promoter-TSS	MAGOH	1	1	1	1	0	0	0	0
chr1	53743971	53744205	791683	791690	intron	LRP8	0	0	0	0	0	0	1	1
chr1	53791522	53791691	792414	792422	intron	LRP8	0	1	1	0	0	0	0	0
chr1	53791694	53794003	792422	792657	intron	LRP8	1	1	1	0	0	0	1	0
chr1	53859023	53859351	793505	793514	Intergenic	SLC25A3P1	0	0	0	0	0	0	1	1
chr1	53935841	53936091	794646	794666	Intergenic	DMRTB1	0	0	0	0	0	0	0	1
chr1	53951183	53951509	794895	794908	Intergenic	DMRTB1	0	0	0	0	0	0	1	1
chr1	54008071	54008194	795952	795957	intron	GLIS1	0	0	0	0	0	0	0	0
chr1	54150974	54151125	797738	797757	intron	GLIS1	0	0	1	0	0	0	0	0
chr1	54203542	54203977	798490	798536	Intergenic	GLIS1	0	1	1	1	0	0	0	0
chr1	54204011	54204430	798536	798584	Intergenic	GLIS1	0	1	1	1	0	0	0	0
chr1	54204431	54205295	798584	798701	Intergenic	GLIS1	0	1	1	1	0	0	0	0
chr1	54303116	54304393	799644	799719	intron	TMEM48	1	1	1	1	0	0	1	1
chr1	54355156	54355918	800196	800252	promoter-TSS	YIPF1	1	1	1	1	1	0	1	0
chr1	54410677	54410840	800838	800844	intron	HSPB11	1	0	1	1	0	0	0	0
chr1	54410874	54412566	800844	801006	promoter-TSS	LRRC42	1	1	1	1	0	0	1	1
chr1	54448085	54448341	801403	801411	Intergenic	LDLRAD1	0	0	1	1	1	0	0	0
chr1	54448408	54448627	801411	801417	Intergenic	LDLRAD1	0	0	1	1	1	0	0	0
chr1	54517665	54519768	802185	802287	promoter-TSS	TCEANC2	1	1	1	1	1	0	0	1
chr1	54587072	54587183	802905	802912	Intergenic	CDCP2	0	0	1	0	0	0	0	0
chr1	54587229	54587578	802912	802934	Intergenic	CDCP2	0	1	1	0	0	0	1	1
chr1	54587601	54587757	802934	802944	Intergenic	CDCP2	0	0	1	0	0	0	0	0
chr1	54590247	54590342	802990	802995	Intergenic	CDCP2	0	0	0	0	0	0	0	0
chr1	54665215	54666472	803940	804016	promoter-TSS	CYB5RL	1	1	1	1	0	0	0	0
chr1	54738723	54739009	805306	805317	intron	SSBP3	0	0	1	1	1	0	1	1
chr1	54739022	54739412	805317	805329	intron	SSBP3	0	0	1	1	1	0	0	1
chr1	54752898	54753321	805533	805541	intron	SSBP3	0	0	0	1	1	0	0	0
chr1	54813610	54813825	806482	806487	intron	SSBP3	0	0	0	1	1	0	0	0
chr1	54870948	54873545	807375	807640	promoter-TSS	SSBP3	1	1	1	1	1	0	1	0
chr1	54940437	54940875	808590	808627	Intergenic	SSBP3	0	1	1	0	0	0	0	0
chr1	54953632	54953737	808848	808854	Intergenic	ACOT11	0	0	1	1	1	0	1	0
chr1	54953872	54955392	808854	808971	Intergenic	ACOT11	0	1	1	1	1	0	1	1
chr1	54964905	54965391	809100	809144	Intergenic	ACOT11	0	1	1	0	0	0	1	1
chr1	55007630	55008246	809747	809807	Intergenic	ACOT11	0	1	1	1	0	0	1	0
chr1	55008288	55008596	809807	809824	Intergenic	ACOT11	0	1	1	1	0	0	0	0
chr1	55013691	55013861	809919	809929	promoter-TSS	ACOT11	1	0	1	1	0	0	0	1
chr1	55013956	55014040	809929	809938	exon	ACOT11	1	0	1	1	0	0	0	0
chr1	55056010	55056058	810574	810578	intron	ACOT11	0	0	0	1	0	0	0	0
chr1	55067184	55067429	810725	810732	intron	ACOT11	0	0	0	1	1	0	0	1
chr1	55181307	55182062	812186	812237	exon	TTC4	1	1	1	0	1	0	1	0
chr1	55229651	55230771	812730	812798	promoter-TSS	PARS2	1	1	1	1	1	0	0	0
chr1	55266419	55266503	813305	813314	exon	TTC22	1	1	1	0	0	0	0	0
chr1	55266506	55267058	813314	813365	exon	TTC22	1	1	1	1	0	0	1	0
chr1	55267109	55267360	813365	813377	promoter-TSS	TTC22	1	0	1	1	0	0	1	1
chr1	55276187	55276418	813498	813505	intron	C1orf177	0	0	0	0	0	0	1	1
chr1	55352245	55353471	814349	814465	promoter-TSS	DHCR24	1	1	1	0	1	0	0	0
chr1	55416320	55416342	815089	815093	Intergenic	TMEM61	0	0	1	0	1	0	1	0
chr1	55416414	55416687	815096	815104	Intergenic	TMEM61	0	0	1	0	0	0	1	1
chr1	55446131	55446653	815399	815462	promoter-TSS	TMEM61	1	1	1	1	0	0	0	0
chr1	55462218	55462579	815698	815716	Intergenic	BSND	0	0	0	0	0	1	1	1
chr1	55487773	55487922	816054	816059	Intergenic	PCSK9	0	0	0	0	0	0	1	1
chr1	55504944	55505096	816314	816324	promoter-TSS	PCSK9	1	1	0	0	0	0	0	0
chr1	55505115	55505722	816324	816383	exon	PCSK9	1	1	0	0	0	0	0	0
chr1	55679964	55681666	818023	818191	intron,promoter-TSS	LOC100507634,USP24	1	1	1	1	0	0	0	0
chr1	55681677	55681732	818191	818195	promoter-TSS	USP24	1	1	1	1	0	0	0	0
chr1	55743319	55743505	818762	818769	Intergenic	MIR4422	0	0	0	0	1	0	1	1
chr1	56943003	56943145	826258	826267	Intergenic	PPAP2B	0	0	1	1	1	0	0	0
chr1	56943228	56943771	826267	826317	Intergenic	PPAP2B	0	1	1	1	0	0	0	0
chr1	56993512	56993578	826760	826765	intron	PPAP2B	0	0	0	1	1	0	0	0
chr1	57043425	57043729	827161	827169	intron	PPAP2B	0	0	1	1	0	0	0	0
chr1	57043752	57043939	827169	827176	exon,intron	PPAP2B	0	0	1	1	0	0	0	0
chr1	57043984	57045465	827176	827298	exon	PPAP2B	1	1	1	1	0	0	1	1
chr1	57110079	57110406	827798	827809	promoter-TSS	PRKAA2	1	0	1	1	0	1	0	0
chr1	57110429	57111500	827809	827926	promoter-TSS	PRKAA2	1	1	1	1	0	0	0	0
chr1	57111506	57111588	827926	827934	intron	PRKAA2	1	0	1	1	0	0	0	0
chr1	57297693	57297851	829030	829036	Intergenic	C1orf168	0	0	0	0	0	0	1	1
chr1	57490786	57490872	830374	830378	intron	DAB1	0	0	0	0	0	0	0	0
chr1	57887780	57889435	833203	833316	intron	DAB1	0	1	0	0	0	0	0	0
chr1	57889473	57890611	833316	833438	intron	DAB1	0	1	1	0	0	0	1	0
chr1	57890620	57890702	833438	833442	intron	DAB1	0	1	1	0	0	0	0	0
chr1	58714562	58715366	838984	839012	intron	DAB1	1	1	0	0	0	1	0	0
chr1	58715383	58716233	839012	839094	intron	DAB1	1	1	0	0	0	0	0	0
chr1	59011550	59012736	841241	841328	intron	OMA1	1	1	1	1	0	0	1	1
chr1	59042421	59042492	841606	841617	exon	TACSTD2	1	1	1	1	0	0	0	0
chr1	59042498	59042764	841617	841653	exon	TACSTD2	1	1	1	1	0	0	0	0
chr1	59042784	59043071	841653	841692	exon	TACSTD2	1	1	1	1	0	0	0	0
chr1	59043099	59043217	841692	841705	exon,promoter-TSS	TACSTD2	1	1	1	1	0	0	0	0
chr1	59049988	59050456	841781	841786	Intergenic	TACSTD2	0	0	0	0	0	0	0	0
chr1	59165128	59165938	842693	842743	intron	MYSM1	1	0	1	1	0	0	1	1
chr1	59234947	59235225	843364	843374	Intergenic	JUN	0	0	0	0	0	0	1	1
chr1	59247243	59251383	843451	843775	exon	JUN	1	1	1	1	1	0	1	1
chr1	59280875	59281630	843997	844039	intron	LOC100131060	0	1	1	1	0	0	0	0
chr1	59281699	59282323	844039	844090	intron	LOC100131060	0	1	1	1	0	0	1	0
chr1	59369167	59369985	844687	844759	Intergenic	LOC100131060	0	1	1	1	1	0	0	0
chr1	59388038	59388094	844873	844877	Intergenic	LOC100131060	0	0	0	0	0	0	0	0
chr1	59388183	59388229	844877	844883	Intergenic	LOC100131060	0	0	0	0	1	0	0	0
chr1	59479021	59479208	845546	845553	Intergenic	HSD52	0	0	1	1	1	0	0	0
chr1	59479405	59479507	845553	845561	Intergenic	HSD52	0	0	1	1	0	0	0	0
chr1	59612335	59612753	846459	846502	promoter-TSS	HSD52	1	1	1	0	0	0	1	0
chr1	59612853	59612990	846505	846510	promoter-TSS	HSD52	1	0	1	1	0	0	1	0
chr1	59761852	59761950	847357	847361	promoter-TSS	FGGY	1	0	1	1	0	0	0	0
chr1	59761954	59763031	847361	847442	promoter-TSS	FGGY	1	1	1	1	0	0	0	0
chr1	60225209	60225417	850744	850752	intron	FGGY	0	0	1	0	0	0	1	1
chr1	60280020	60281114	851092	851192	promoter-TSS	HOOK1	1	1	1	1	0	0	0	0
chr1	60281173	60281386	851192	851202	intron	HOOK1	1	0	1	1	0	0	0	0
chr1	60281400	60281835	851202	851210	intron	HOOK1	1	0	1	1	0	0	0	0
chr1	60392090	60392689	851859	851899	promoter-TSS	CYP2J2	1	1	1	0	0	0	0	0
chr1	60413022	60413315	852020	852026	Intergenic	CYP2J2	0	0	0	0	0	0	1	1
chr1	60437092	60437369	852221	852239	Intergenic	CYP2J2	0	0	0	0	0	0	1	1
chr1	60442529	60442721	852297	852305	Intergenic	CYP2J2	0	0	0	0	0	0	1	1
chr1	60747089	60747340	854021	854028	Intergenic	C1orf87	0	0	0	0	0	0	1	1
chr1	61508575	61508998	858729	858772	Intergenic	NFIA	0	1	1	1	0	0	1	1
chr1	61509009	61509160	858772	858789	Intergenic	NFIA	0	1	1	1	0	0	0	0
chr1	61509219	61509316	858793	858809	Intergenic	NFIA	0	1	1	1	0	0	0	0
chr1	61515563	61516970	858900	859029	Intergenic	NFIA	0	1	1	1	1	1	1	1
chr1	61519353	61519822	859077	859118	Intergenic	NFIA	0	1	1	1	0	0	0	0
chr1	61522628	61523476	859157	859217	Intergenic	NFIA	0	0	1	1	0	0	0	0
chr1	61523504	61523650	859217	859225	Intergenic	NFIA	0	0	1	0	0	0	0	0
chr1	61541765	61541804	859399	859403	promoter-TSS	NFIA	0	0	1	0	0	0	0	0
chr1	61542329	61544119	859406	859475	exon	NFIA	1	1	1	1	1	0	0	0
chr1	61545546	61546043	859487	859503	intron	NFIA	0	0	1	0	1	0	0	1
chr1	61547273	61549515	859514	859743	exon	NFIA	0	1	1	1	0	0	0	0
chr1	61549542	61549719	859743	859750	intron	NFIA	0	1	1	1	0	0	0	0
chr1	61649606	61650004	860564	860579	intron	NFIA	0	0	1	1	1	0	0	0
chr1	61703837	61704101	861051	861056	intron	NFIA	0	0	1	0	0	0	0	0
chr1	61918921	61919405	862826	862833	intron	NFIA	0	0	0	1	1	0	1	1
chr1	62190229	62191411	865253	865303	exon	TM2D1	1	1	1	1	0	0	0	0
chr1	62207676	62208762	865548	865655	promoter-TSS	INADL	1	1	1	1	1	0	0	0
chr1	62208774	62209007	865655	865672	intron	INADL	1	1	1	1	0	0	0	0
chr1	62214465	62214486	865742	865746	intron	INADL	0	0	0	0	0	0	0	0
chr1	62660871	62660946	870111	870118	intron	L1TD1	1	1	0	0	0	0	0	0
chr1	62784245	62784576	871762	871784	exon,intron	KANK4	1	1	1	0	0	0	0	0
chr1	62784581	62785191	871784	871859	exon	KANK4	1	1	1	0	0	0	0	0
chr1	62901529	62903975	873241	873450	exon	USP1	1	1	1	1	1	0	0	0
chr1	63153152	63154777	875312	875463	promoter-TSS	DOCK7	1	1	1	1	0	0	0	0
chr1	63249423	63250493	876366	876410	intron	ATG4C	1	0	1	1	0	0	0	1
chr1	63539591	63540068	878791	878824	Intergenic	LINC00466	0	0	1	0	0	0	0	1
chr1	63782776	63783533	880753	880827	promoter-TSS	LINC00466	1	1	0	0	0	1	1	1
chr1	63787807	63788479	881032	881100	promoter-TSS	FOXD3	1	1	1	0	0	1	0	0
chr1	63789083	63789746	881176	881254	exon,promoter-TSS	FOXD3	1	1	0	0	0	1	0	0
chr1	63789776	63789974	881254	881286	exon	FOXD3	0	1	0	0	0	0	0	0
chr1	63793284	63793499	881406	881422	Intergenic	FOXD3	0	0	0	0	0	1	1	1
chr1	63832942	63833942	881849	881932	intron	ALG6	1	1	1	1	1	0	1	0
chr1	63988325	63989706	883141	883209	promoter-TSS	ITGB3BP	1	0	1	1	1	0	0	0
chr1	64058672	64058855	883715	883721	promoter-TSS	PGM1	1	0	1	1	0	0	0	0
chr1	64058883	64060121	883721	883837	promoter-TSS	PGM1	1	1	1	1	0	0	1	0
chr1	64060166	64060273	883837	883845	intron	PGM1	0	0	1	1	0	0	0	0
chr1	64157643	64157818	884725	884731	Intergenic	ROR1	0	0	0	0	0	0	1	1
chr1	64170915	64170992	884845	884850	Intergenic	ROR1	0	0	0	0	0	0	0	0
chr1	64239391	64240940	885351	885521	intron	ROR1	1	1	1	1	0	0	1	1
chr1	64240964	64241124	885521	885532	intron	ROR1	0	0	1	0	0	0	0	0
chr1	64652385	64652459	888424	888429	Intergenic	UBE2U	0	0	0	0	0	0	0	0
chr1	64734791	64735048	889168	889175	Intergenic	UBE2U	0	0	0	0	0	0	1	1
chr1	64935359	64937286	890909	891084	promoter-TSS	CACHD1	1	1	1	1	1	0	1	1
chr1	64970985	64971665	891317	891370	intron	CACHD1	0	1	1	0	0	0	0	0
chr1	65002150	65002335	891568	891575	intron	CACHD1	0	0	0	0	0	0	0	0
chr1	65210101	65211567	893135	893279	promoter-TSS	RAVER2	1	1	1	1	0	0	1	1
chr1	65211588	65211711	893279	893283	intron,promoter-TSS	RAVER2	1	0	1	1	0	0	0	0
chr1	65363870	65363975	894666	894670	intron	JAK1	0	0	0	1	1	0	0	0
chr1	65431106	65432743	895228	895382	intron	JAK1	1	1	1	1	1	0	0	0
chr1	65468176	65468922	895738	895808	Intergenic	JAK1	0	1	1	1	0	0	0	0
chr1	65468982	65469151	895808	895819	Intergenic	JAK1	0	0	1	1	0	0	0	0
chr1	65531864	65531955	896412	896419	Intergenic	MIR101-1	0	0	1	1	0	0	0	0
chr1	65531983	65534487	896419	896631	Intergenic	MIR101-1	0	1	1	1	0	0	0	0
chr1	65534553	65534628	896631	896636	Intergenic	MIR101-1	0	0	1	1	0	0	0	0
chr1	65612939	65613062	897460	897470	promoter-TSS	AK4	1	1	1	1	0	0	0	0
chr1	65613089	65614988	897470	897666	exon	AK4	1	1	1	1	0	0	1	0
chr1	65719773	65720972	898685	898797	Intergenic	DNAJC6	0	1	1	1	0	0	1	1
chr1	65720990	65721134	898797	898805	Intergenic	DNAJC6	0	0	1	0	0	0	0	0
chr1	65730339	65730553	898865	898877	promoter-TSS	DNAJC6	1	0	1	0	0	1	0	0
chr1	65731247	65731816	898884	898936	intron	DNAJC6	1	1	1	1	0	0	1	0
chr1	65731836	65731917	898936	898944	intron	DNAJC6	0	1	1	1	0	0	0	0
chr1	65774916	65775955	899276	899366	exon	DNAJC6	0	1	1	0	0	0	0	0
chr1	65885494	65887172	900046	900161	promoter-TSS	LEPR	1	1	1	1	0	0	0	0
chr1	65887283	65887576	900161	900169	intron	LEPROT	0	0	1	1	0	0	0	0
chr1	65990971	65991746	900892	900980	promoter-TSS	LEPR	1	1	1	0	1	0	0	0
chr1	66257838	66258074	902692	902709	promoter-TSS	PDE4B	1	0	0	0	0	0	0	0
chr1	66258097	66259154	902709	902797	promoter-TSS	PDE4B	1	1	0	0	0	0	0	0
chr1	66259160	66259600	902797	902809	intron	PDE4B	1	0	0	0	0	1	0	0
chr1	66797378	66798275	905842	905861	promoter-TSS	PDE4B	0	0	1	1	1	0	0	0
chr1	66998744	66998911	907078	907096	promoter-TSS	SGIP1	1	1	1	1	0	0	0	0
chr1	66998915	66999710	907096	907133	promoter-TSS	SGIP1	1	1	1	1	0	0	0	0
chr1	66999751	66999814	907133	907140	promoter-TSS	SGIP1	1	0	1	1	0	0	0	0
chr1	67218004	67218330	908523	908548	promoter-TSS	TCTEX1D1	1	1	1	0	0	0	0	0
chr1	67389902	67390015	909586	909594	promoter-TSS	MIER1	1	0	1	0	0	0	0	0
chr1	67390043	67391495	909594	909683	promoter-TSS	WDR78	1	1	1	1	0	0	1	1
[truncated: 42,955 more rows]
