# Supplementary material for: A DNA methylation atlas of normal human cell types
Source: Nature. 2023 Jan 4;613(7943):355–64. doi: 10.1038/s41586-022-05580-6 (PMC9811898; doi:10.1038/s41586-022-05580-6)
Supplement: Supplementary file 5 — Genome-wide set of unmethylated regions per cell type, annotated. Zip file contains 39 bed files, each with all genomic regions (blocks of at least four CpGs in which at least 85% of sequenced fragments are unmethylated in at least 85% of covered CpGs). Bed file information includes position (chr, from, to, CpG_from, CpG_to, hg19), regional annotation by HOMER and neighbouring gene, and annotations of when a region is 1 kb or less from a transcriptional start site, overlapping a CpG island, chromHMM annotation in that cell type or similar, ChIP–seq peak annotations for H3K4me3 (promoter), H3K27ac (gene regulation), H3K4me1 (enhancer), H3K27me3, overlapping ATAC–seq peak, presence of CTCF binding site and CTCF ChIP–seq peak. [file 41586_2022_5580_MOESM5_ESM.zip › Liver-Hep.4CpGs.U85.f85.bed]

chr	from	to	CpG_from	CpG_to	HOMER_anno	neigh_gene	TSS+1Kb	CpG-island	chromHMM	H3K4me3	H3K27ac	H3K4me1	H3K27me3	CTCF_BS	CTCF
chr1	102827	103065	1112	1117	Intergenic	OR4F5	0	0	15_Quies	0	0	0	0	0	0
chr1	521380	521603	4007	4013	Intergenic	OR4F3	0	0	15_Quies	0	0	0	0	1	1
chr1	565170	565398	4918	4923	Intergenic	OR4F3	0	0	15_Quies	0	0	0	0	0	0
chr1	566678	566740	4951	4956	Intergenic	OR4F3	0	0	15_Quies	0	0	0	0	0	0
chr1	567206	567376	4967	4973	Intergenic	OR4F3	0	0	15_Quies	0	0	0	0	0	0
chr1	569330	569508	5033	5038	Intergenic	OR4F3	0	0	5_TxWk	0	0	0	0	0	0
chr1	570123	570222	5053	5057	Intergenic	OR4F3	0	0	7_Enh	0	0	0	0	0	0
chr1	584311	584716	5159	5166	Intergenic	OR4F3	0	0	15_Quies	0	0	0	0	0	0
chr1	713773	714661	6386	6457	promoter-TSS	LOC100288069	1	1	1_TssA	1	1	0	0	1	1
chr1	714715	714926	6457	6467	promoter-TSS	LOC100288069	1	0	1_TssA	1	1	0	0	0	0
chr1	714932	715042	6467	6475	promoter-TSS	LOC100288069	1	0	1_TssA	0	0	0	0	0	0
chr1	762113	763551	6954	7092	promoter-TSS	LOC643837	1	1	5_TxWk	1	1	0	0	0	0
chr1	766119	766572	7115	7122	intron	LOC643837	0	0	5_TxWk	0	0	0	0	0	0
chr1	794033	794332	7566	7576	exon	LOC643837	0	0	7_Enh	0	0	0	0	0	0
chr1	805158	805487	7737	7775	intron	FAM41C	0	1	14_ReprPCWk	1	0	1	0	1	1
chr1	840025	840619	8322	8399	Intergenic	LOC100130417	0	1	15_Quies	1	0	0	0	1	1
chr1	852036	852447	8822	8840	TTS	LOC100130417	0	0	7_Enh	0	0	1	0	0	0
chr1	856109	856765	8962	8989	Intergenic	LOC100130417	0	0	7_Enh	0	0	0	0	1	1
chr1	859711	861214	9151	9348	promoter-TSS	SAMD11	1	1	7_Enh	1	1	1	0	0	0
chr1	871108	871389	9754	9773	exon	SAMD11	0	1	14_ReprPCWk	0	0	0	0	0	0
chr1	875469	876419	9927	10017	intron	SAMD11	0	1	7_Enh	1	1	1	0	0	0
chr1	876870	878210	10047	10200	exon	SAMD11	0	1	7_Enh	1	1	1	0	0	0
chr1	893954	894910	10654	10744	exon	NOC2L	1	1	2_TssAFlnk	1	0	1	0	0	0
chr1	895767	896613	10821	10943	intron	KLHL17	1	1	1_TssA	1	0	1	0	0	0
chr1	902025	902725	11260	11325	intron	PLEKHN1	1	1	2_TssAFlnk	1	1	1	0	0	0
chr1	911375	911756	11615	11641	intron	C1orf170	0	0	7_Enh	0	0	1	0	1	1
chr1	919386	919884	12066	12087	Intergenic	C1orf170	0	1	14_ReprPCWk	0	0	1	0	1	1
chr1	934167	936347	12475	12750	exon	HES4	1	1	7_Enh	1	1	1	1	1	0
chr1	936448	937562	12751	12846	Intergenic	HES4	1	1	7_Enh	1	1	1	0	1	1
chr1	948467	949165	13174	13200	intron,promoter-TSS	ISG15	1	1	1_TssA	1	1	0	0	0	0
chr1	954619	956456	13401	13612	intron,promoter-TSS	AGRN	1	1	1_TssA	1	1	1	0	1	1
chr1	994207	995407	15300	15412	Intergenic	RNF223	0	1	2_TssAFlnk	1	0	1	0	1	0
chr1	1003973	1004980	15762	15872	Intergenic	RNF223	0	1	7_Enh	1	0	1	0	0	0
chr1	1014746	1015602	16302	16347	Intergenic	RNF223	0	0	7_Enh	1	1	1	0	0	0
chr1	1050827	1052352	17468	17638	exon	C1orf159	1	1	1_TssA	1	1	1	0	0	0
chr1	1057487	1057837	17817	17839	Intergenic	C1orf159	0	0	7_Enh	0	0	1	0	1	1
chr1	1060361	1060601	17922	17935	Intergenic	C1orf159	0	0	7_Enh	0	0	1	0	0	0
chr1	1063717	1064173	18063	18087	Intergenic	LOC254099	0	0	2_TssAFlnk	1	1	1	0	0	0
chr1	1136361	1137174	20723	20829	Intergenic	TNFRSF18	0	1	15_Quies	1	0	1	0	0	0
chr1	1141617	1142124	20974	21030	exon	TNFRSF18	1	1	7_Enh	1	0	0	0	0	0
chr1	1166201	1166398	22091	22097	intron	SDF4	0	0	2_TssAFlnk	1	0	1	0	1	1
chr1	1166472	1167980	22098	22286	intron,promoter-TSS	B3GALT6,SDF4	1	1	1_TssA	1	1	1	0	0	0
chr1	1175227	1175299	22662	22667	Intergenic	FAM132A	0	0	7_Enh	0	0	1	0	0	0
chr1	1175307	1175419	22667	22675	Intergenic	FAM132A	0	0	7_Enh	0	0	1	0	0	0
chr1	1208405	1209817	23855	24016	exon	UBE2J2	1	1	1_TssA	1	1	0	0	1	0
chr1	1216970	1217402	24212	24229	intron	SCNN1D	0	0	7_Enh	0	1	1	0	0	0
chr1	1225724	1225782	24701	24705	exon	SCNN1D	0	0	5_TxWk	0	0	0	0	1	1
chr1	1242321	1242440	25436	25445	intron	ACAP3	1	1	2_TssAFlnk	1	0	0	0	0	0
chr1	1242487	1242660	25446	25458	intron	ACAP3	1	1	2_TssAFlnk	1	1	0	0	0	0
chr1	1242699	1244645	25458	25736	promoter-TSS	ACAP3	1	1	1_TssA	1	1	1	0	1	1
chr1	1259503	1260792	26248	26375	promoter-TSS	GLTPD1	1	1	1_TssA	1	1	0	0	0	0
chr1	1268372	1268436	26712	26716	exon	TAS1R3	0	1	7_Enh	0	0	0	0	0	0
chr1	1279496	1279595	27229	27234	intron	DVL1	0	0	2_TssAFlnk	0	1	1	0	0	0
chr1	1281741	1281824	27286	27291	intron	DVL1	0	0	7_Enh	1	1	1	0	0	0
chr1	1283146	1283240	27318	27325	intron	DVL1	0	0	2_TssAFlnk	1	1	0	0	0	0
chr1	1283394	1283594	27326	27334	intron	DVL1	1	0	2_TssAFlnk	1	1	1	0	0	0
chr1	1283611	1283741	27334	27342	intron	DVL1	1	0	2_TssAFlnk	1	1	1	0	0	0
chr1	1283832	1286435	27342	27653	promoter-TSS	DVL1	1	1	1_TssA	1	1	0	0	1	1
chr1	1290770	1291507	27889	27952	exon,intron	MXRA8	0	1	14_ReprPCWk	1	0	0	0	0	0
chr1	1307470	1307761	28379	28388	Intergenic	AURKAIP1	0	0	7_Enh	0	0	0	0	1	1
chr1	1309875	1311129	28477	28596	intron,promoter-TSS	AURKAIP1	1	1	1_TssA	1	1	0	0	1	0
chr1	1311160	1311256	28596	28601	promoter-TSS	AURKAIP1	1	0	1_TssA	1	1	0	0	0	0
chr1	1333745	1333946	29177	29186	intron	CCNL2	1	0	2_TssAFlnk	1	1	0	0	0	0
chr1	1333994	1335602	29186	29356	promoter-TSS	CCNL2	1	1	1_TssA	1	1	0	0	1	1
chr1	1335650	1335807	29356	29361	intron	LOC148413	1	0	2_TssAFlnk	1	1	0	0	0	0
chr1	1336234	1336431	29367	29374	TTS	MRPL20	0	0	2_TssAFlnk	1	1	0	0	0	0
chr1	1341910	1343416	29505	29652	promoter-TSS	MRPL20	1	1	1_TssA	1	1	0	0	1	0
chr1	1368387	1368459	30477	30485	Intergenic	VWA1	0	0	2_TssAFlnk	1	1	0	0	0	0
chr1	1368488	1368697	30485	30494	Intergenic	VWA1	0	0	2_TssAFlnk	1	1	0	0	0	0
chr1	1368712	1369145	30494	30510	Intergenic	VWA1	0	0	2_TssAFlnk	1	1	1	0	0	0
chr1	1373546	1373788	30732	30739	intron	VWA1	0	0	2_TssAFlnk	1	1	0	0	1	1
chr1	1376403	1376510	30917	30924	exon	VWA1	0	0	7_Enh	0	0	0	0	1	1
chr1	1406426	1408148	31865	32022	exon	ATAD3B	1	1	1_TssA	1	1	0	0	0	0
chr1	1440369	1440629	33240	33250	Intergenic	ATAD3A	0	0	7_Enh	0	1	0	0	1	1
chr1	1440891	1441116	33257	33272	Intergenic	ATAD3A	0	0	7_Enh	0	1	0	0	1	0
chr1	1444327	1444445	33346	33351	Intergenic	ATAD3A	0	0	5_TxWk	0	0	0	0	0	0
chr1	1446692	1448373	33434	33619	promoter-TSS	ATAD3A	1	1	1_TssA	1	1	0	0	0	0
chr1	1509275	1510884	35951	36134	exon	SSU72	1	1	1_TssA	1	1	0	0	1	1
chr1	1534962	1535868	36802	36957	promoter-TSS	C1orf233	1	1	7_Enh	1	0	1	0	1	0
chr1	1549676	1550135	37295	37314	promoter-TSS	MIB2	1	0	2_TssAFlnk	1	1	1	0	0	0
chr1	1550151	1551903	37314	37518	promoter-TSS	MIB2	1	1	1_TssA	1	1	1	0	0	0
chr1	1551964	1552103	37518	37530	intron	MIB2	0	1	2_TssAFlnk	1	1	1	0	0	0
chr1	1566382	1566654	38207	38242	TTS	MIB2	1	1	5_TxWk	1	1	0	0	0	0
chr1	1589783	1589932	39166	39174	intron	CDK11B	0	0	1_TssA	1	0	0	0	0	0
chr1	1589933	1591051	39174	39274	intron	CDK11B	0	1	1_TssA	1	1	0	0	1	0
chr1	1610380	1610448	39950	39955	intron	SLC35E2B	0	0	7_Enh	0	0	0	0	1	1
chr1	1623033	1625247	40355	40551	exon	SLC35E2B	1	1	1_TssA	1	1	0	0	0	0
chr1	1655105	1656324	41655	41753	promoter-TSS	CDK11A	1	1	1_TssA	1	1	0	0	1	0
chr1	1676388	1678513	42387	42579	promoter-TSS	SLC35E2	1	1	1_TssA	0	1	0	0	0	0
chr1	1689225	1689485	42974	42985	intron	NADK	0	0	2_TssAFlnk	1	1	0	0	0	0
chr1	1689499	1689611	42985	42994	intron	NADK	0	0	2_TssAFlnk	1	1	0	0	0	0
chr1	1689735	1689828	42997	43001	exon,intron	NADK	0	0	2_TssAFlnk	1	1	0	0	0	0
chr1	1690235	1690502	43012	43029	promoter-TSS	NADK	0	0	7_Enh	0	1	0	0	0	0
chr1	1690520	1690621	43029	43034	promoter-TSS	NADK	0	0	7_Enh	0	1	1	0	0	0
chr1	1690636	1690776	43034	43042	promoter-TSS	NADK	0	0	7_Enh	0	1	1	0	0	0
chr1	1695755	1695985	43210	43219	intron	NADK	0	0	7_Enh	0	1	0	0	1	0
chr1	1709109	1710566	43459	43626	promoter-TSS	NADK	1	1	1_TssA	1	1	0	0	1	0
chr1	1710581	1710749	43626	43633	promoter-TSS	NADK	1	1	2_TssAFlnk	1	1	0	0	1	0
chr1	1713614	1714007	43687	43720	Intergenic	NADK	0	1	2_TssAFlnk	1	1	1	0	0	0
chr1	1714042	1714623	43720	43745	Intergenic	NADK	0	1	2_TssAFlnk	1	1	1	0	0	0
chr1	1821186	1823367	45657	45937	intron	GNB1	1	1	1_TssA	1	1	1	0	0	0
chr1	1837770	1838023	46278	46288	Intergenic	CALML6	0	0	7_Enh	0	0	0	0	1	1
chr1	1840008	1840905	46334	46449	Intergenic	CALML6	0	1	1_TssA	1	1	0	0	1	1
chr1	1840950	1841130	46449	46465	Intergenic	CALML6	0	0	1_TssA	1	1	0	0	0	1
chr1	1850099	1850152	46712	46718	intron	TMEM52	1	1	2_TssAFlnk	1	0	1	0	0	0
chr1	1850275	1851225	46726	46822	promoter-TSS	TMEM52	1	1	2_TssAFlnk	1	1	1	0	1	0
chr1	1859514	1859859	47111	47124	Intergenic	TMEM52	0	1	7_Enh	0	0	1	0	0	0
chr1	1875439	1875697	47664	47679	Intergenic	TMEM52	0	1	5_TxWk	1	0	0	0	1	1
chr1	1875715	1875781	47679	47686	Intergenic	TMEM52	0	1	7_Enh	1	0	0	0	1	0
chr1	1875831	1875877	47687	47693	Intergenic	TMEM52	0	1	7_Enh	0	0	0	0	0	0
chr1	1879116	1879184	47789	47793	Intergenic	TMEM52	0	0	7_Enh	0	0	0	0	0	0
chr1	1920627	1920756	49248	49256	intron	KIAA1751	0	0	14_ReprPCWk	0	0	0	0	0	0
chr1	1978017	1978152	51037	51042	Intergenic	PRKCZ	0	0	2_TssAFlnk	1	1	0	0	1	1
chr1	1978634	1978715	51051	51055	Intergenic	PRKCZ	0	0	2_TssAFlnk	1	1	0	0	0	0
chr1	1980970	1981295	51118	51132	promoter-TSS	PRKCZ	1	1	2_TssAFlnk	1	1	1	0	1	1
chr1	1981306	1982577	51132	51303	intron,promoter-TSS	PRKCZ	1	1	1_TssA	1	1	1	0	0	0
chr1	1982581	1982893	51303	51331	intron	PRKCZ	1	1	2_TssAFlnk	1	0	0	0	0	0
chr1	2120881	2121420	56009	56046	exon	C1orf86	0	1	1_TssA	1	1	0	0	0	0
chr1	2121432	2121666	56046	56063	intron	C1orf86	0	1	1_TssA	1	1	0	0	0	0
chr1	2125018	2125055	56178	56182	intron	C1orf86	0	0	7_Enh	0	1	0	0	0	0
chr1	2125889	2126917	56225	56316	promoter-TSS	C1orf86	0	1	1_TssA	1	1	1	0	1	1
chr1	2135928	2136169	56538	56558	intron	C1orf86	0	0	2_TssAFlnk	1	1	1	0	0	0
chr1	2136217	2137068	56558	56646	intron	C1orf86	0	1	7_Enh	1	1	1	0	0	0
chr1	2138382	2138570	56718	56723	intron	C1orf86	0	0	2_TssAFlnk	1	1	1	0	0	0
chr1	2138904	2139136	56729	56744	exon,intron	C1orf86	0	0	2_TssAFlnk	1	1	0	0	0	0
chr1	2139175	2139297	56744	56750	exon,promoter-TSS	C1orf86	0	0	2_TssAFlnk	1	1	0	0	0	0
chr1	2139318	2139349	56751	56755	promoter-TSS	C1orf86	0	0	2_TssAFlnk	0	1	0	0	0	0
chr1	2139396	2139480	56755	56767	promoter-TSS	C1orf86	0	0	2_TssAFlnk	0	1	1	0	0	0
chr1	2139737	2139950	56771	56779	promoter-TSS	C1orf86	0	0	2_TssAFlnk	1	1	1	0	0	1
chr1	2139953	2140315	56779	56787	promoter-TSS	C1orf86	0	0	2_TssAFlnk	0	1	1	0	0	1
chr1	2158461	2158772	57291	57336	Intergenic	SKI	0	1	1_TssA	1	1	1	0	0	0
chr1	2158778	2160925	57336	57690	exon,promoter-TSS	SKI	1	1	5_TxWk	1	1	1	0	1	1
chr1	2160928	2161139	57690	57709	exon	SKI	1	1	2_TssAFlnk	1	1	0	0	0	0
chr1	2161859	2162095	57735	57747	intron	SKI	0	0	2_TssAFlnk	1	1	1	0	0	0
chr1	2162293	2162474	57749	57759	intron	SKI	0	0	2_TssAFlnk	1	1	0	0	0	0
chr1	2163077	2163118	57783	57787	intron	SKI	0	0	2_TssAFlnk	1	1	1	0	0	0
chr1	2163219	2163473	57789	57798	intron	SKI	0	0	2_TssAFlnk	1	1	0	0	0	0
chr1	2163548	2163649	57800	57805	intron	SKI	0	0	2_TssAFlnk	1	1	0	0	0	0
chr1	2164535	2164648	57830	57838	intron	SKI	0	0	2_TssAFlnk	1	1	1	0	0	0
chr1	2165587	2165673	57866	57870	intron	SKI	0	0	7_Enh	1	1	1	0	0	0
chr1	2165868	2166156	57874	57888	intron	SKI	0	0	7_Enh	1	1	1	0	0	0
chr1	2170380	2170460	58006	58011	intron	SKI	0	0	7_Enh	0	0	1	0	0	0
chr1	2173375	2173531	58107	58112	intron	SKI	0	0	7_Enh	0	0	1	0	0	0
chr1	2179683	2179707	58267	58271	intron	SKI	0	0	2_TssAFlnk	1	1	1	0	0	0
chr1	2179919	2180043	58276	58284	intron	SKI	0	0	2_TssAFlnk	1	1	1	0	0	0
chr1	2182126	2182230	58343	58349	intron	SKI	0	0	2_TssAFlnk	0	1	1	0	0	0
chr1	2182283	2182352	58350	58358	intron	SKI	0	0	2_TssAFlnk	0	1	0	0	0	0
chr1	2182373	2182528	58358	58363	intron	SKI	0	0	7_Enh	0	1	0	0	0	0
chr1	2182541	2182629	58363	58371	intron	SKI	0	0	7_Enh	0	1	0	0	0	0
chr1	2183232	2183318	58388	58392	intron	SKI	0	0	7_Enh	0	0	0	0	0	0
chr1	2183330	2183504	58392	58402	intron	SKI	0	0	7_Enh	0	1	1	0	0	0
chr1	2201675	2201724	58855	58860	intron	SKI	0	0	7_Enh	0	1	1	0	0	0
chr1	2313195	2313477	62752	62762	intron	MORN1	0	0	5_TxWk	0	0	0	0	1	1
chr1	2322436	2323906	63024	63190	promoter-TSS	RER1	1	1	1_TssA	1	1	0	0	0	0
chr1	2343349	2343466	63764	63775	intron	PEX10	1	1	2_TssAFlnk	1	1	0	0	0	0
chr1	2343528	2344791	63775	63916	promoter-TSS	PEX10	1	1	1_TssA	1	1	1	0	0	0
chr1	2344796	2344965	63916	63925	Intergenic,promoter-TSS	PEX10	1	0	1_TssA	1	1	1	0	0	0
chr1	2345690	2346298	63949	63974	Intergenic	PEX10	0	1	7_Enh	1	1	1	0	1	1
chr1	2374782	2375565	64735	64840	Intergenic	PEX10	0	1	14_ReprPCWk	0	0	1	1	1	0
chr1	2409793	2409823	65909	65914	intron	PLCH2	0	1	7_Enh	0	0	1	0	0	0
chr1	2425851	2425902	66364	66370	intron	PLCH2	0	0	7_Enh	0	0	0	0	0	0
chr1	2454805	2454843	67519	67523	intron	PANK4	0	0	7_Enh	0	1	0	0	0	0
chr1	2457085	2458235	67578	67699	intron	PANK4	1	1	1_TssA	1	1	0	0	0	1
chr1	2459632	2459729	67734	67740	TTS	HES5	0	0	7_Enh	0	1	0	0	0	0
chr1	2460465	2460500	67762	67766	exon	HES5	0	0	7_Enh	1	1	1	0	1	0
chr1	2460537	2460622	67768	67774	exon	HES5	0	0	7_Enh	1	1	1	0	1	0
chr1	2460717	2460837	67774	67786	exon	HES5	1	1	2_TssAFlnk	1	1	1	0	0	0
chr1	2460850	2462109	67786	67944	intron	HES5	1	1	7_Enh	1	1	1	0	0	0
chr1	2477457	2478628	68374	68464	Intergenic	LOC115110	0	1	2_TssAFlnk	1	1	1	0	0	1
chr1	2479305	2479352	68485	68489	Intergenic	LOC115110	0	0	2_TssAFlnk	1	1	1	0	0	0
chr1	2479553	2480432	68492	68529	Intergenic	LOC115110	0	0	2_TssAFlnk	1	1	1	0	1	1
chr1	2487105	2487417	68753	68770	promoter-TSS	TNFRSF14	1	0	2_TssAFlnk	1	1	1	0	0	0
chr1	2487421	2488314	68770	68805	promoter-TSS	TNFRSF14	1	0	1_TssA	1	1	0	0	1	0
chr1	2488398	2488721	68805	68817	promoter-TSS	LOC100133445	1	0	1_TssA	1	1	1	0	1	0
chr1	2507656	2507748	69306	69311	Intergenic	FAM213B	0	0	7_Enh	0	1	1	0	1	0
chr1	2516780	2518892	69516	69693	promoter-TSS	FAM213B	1	1	1_TssA	1	1	1	0	1	1
chr1	2560024	2561019	70632	70720	intron	MMEL1	0	1	12_EnhBiv	0	0	0	1	0	0
chr1	2573861	2575092	71005	71106	intron	TTC34	0	1	2_TssAFlnk	1	1	1	0	1	0
chr1	2706840	2706882	72878	72885	promoter-TSS	TTC34	1	1	14_ReprPCWk	0	0	0	1	0	0
chr1	2718145	2718378	73096	73106	Intergenic	TTC34	0	0	15_Quies	0	0	0	0	1	0
chr1	2738544	2738844	73668	73688	Intergenic	TTC34	0	0	14_ReprPCWk	0	0	0	0	1	1
chr1	2884814	2885000	77391	77396	Intergenic	ACTRT2	0	0	14_ReprPCWk	0	0	0	0	0	0
chr1	2885063	2885169	77397	77406	Intergenic	ACTRT2	0	1	14_ReprPCWk	0	0	0	0	0	0
chr1	2980199	2980500	79378	79422	TTS	FLJ42875	0	1	7_Enh	1	0	1	1	0	0
chr1	2984497	2984831	79569	79604	promoter-TSS	FLJ42875	1	1	7_Enh	1	0	1	0	0	0
chr1	2984840	2987346	79604	79930	intron	PRDM16	1	1	1_TssA	1	1	1	1	0	1
chr1	3017777	3017844	80974	80978	intron	PRDM16	0	0	15_Quies	0	0	0	0	0	0
chr1	3031894	3031973	81340	81344	intron	PRDM16	0	0	7_Enh	0	0	0	0	0	0
chr1	3032029	3032188	81344	81357	intron	PRDM16	0	0	7_Enh	0	0	0	0	0	0
chr1	3042552	3042621	81714	81718	intron	PRDM16	0	0	7_Enh	0	0	1	0	0	0
chr1	3042684	3042730	81718	81722	intron	PRDM16	0	0	7_Enh	0	0	0	0	0	0
chr1	3042733	3042818	81722	81734	intron	PRDM16	0	0	7_Enh	0	0	1	0	0	0
chr1	3056462	3056543	82157	82161	intron	PRDM16	0	1	14_ReprPCWk	0	0	0	0	0	0
chr1	3087138	3087972	83098	83136	intron	PRDM16	0	0	2_TssAFlnk	1	1	1	0	0	0
chr1	3135824	3136085	84685	84698	intron	PRDM16	0	0	2_TssAFlnk	0	0	0	0	0	0
chr1	3136127	3136239	84698	84704	intron	PRDM16	0	0	7_Enh	0	0	1	0	0	0
chr1	3164232	3164512	85610	85640	intron	PRDM16	0	1	15_Quies	0	0	0	0	0	0
chr1	3200671	3200852	86631	86644	intron	PRDM16	0	0	14_ReprPCWk	0	0	0	0	1	1
chr1	3237545	3237590	87647	87652	intron	PRDM16	0	0	7_Enh	0	0	1	0	0	0
chr1	3309991	3310156	89538	89549	intron	PRDM16	0	1	12_EnhBiv	0	0	0	1	0	0
chr1	3310159	3310673	89549	89602	intron	PRDM16	0	1	12_EnhBiv	0	0	0	1	0	0
chr1	3341329	3341575	90568	90583	intron	PRDM16	0	0	14_ReprPCWk	0	0	0	0	1	1
chr1	3369769	3370010	91366	91375	Intergenic	ARHGEF16	0	0	15_Quies	0	0	0	0	1	1
chr1	3370780	3371744	91396	91503	exon	ARHGEF16	1	1	7_Enh	1	1	1	0	1	1
chr1	3397003	3397132	92293	92305	exon	ARHGEF16	0	0	7_Enh	0	1	1	0	0	0
chr1	3397141	3397172	92305	92310	exon	ARHGEF16	0	0	7_Enh	0	1	0	0	0	0
chr1	3400477	3400701	92408	92422	Intergenic	ARHGEF16	0	0	5_TxWk	0	0	0	0	1	1
chr1	3407779	3408050	92587	92604	intron	MEGF6	0	0	5_TxWk	0	0	0	0	1	1
chr1	3446011	3446283	93760	93770	intron	MEGF6	0	0	7_Enh	0	0	1	0	0	0
chr1	3447431	3448490	93808	93914	intron	MEGF6	0	1	1_TssA	1	1	1	0	0	0
chr1	3527501	3528552	96163	96263	promoter-TSS	MEGF6	1	1	7_Enh	1	0	1	0	0	0
chr1	3535549	3535925	96426	96437	Intergenic	TPRG1L	0	0	7_Enh	0	0	1	0	1	1
chr1	3537826	3538024	96470	96480	Intergenic	TPRG1L	0	0	7_Enh	0	0	0	0	1	1
chr1	3540675	3542350	96526	96706	promoter-TSS	TPRG1L	1	1	1_TssA	1	1	1	0	0	0
chr1	3542383	3542419	96706	96710	exon	TPRG1L	1	0	2_TssAFlnk	1	1	0	0	0	0
chr1	3566304	3566819	97497	97547	exon	WRAP73	1	1	1_TssA	1	1	0	0	1	0
chr1	3568073	3568485	97641	97679	promoter-TSS	TP73	1	1	7_Enh	1	0	1	1	0	0
chr1	3568495	3569559	97679	97809	promoter-TSS	TP73	1	1	7_Enh	1	0	1	1	0	0
chr1	3569569	3569725	97809	97821	intron,promoter-TSS	TP73	1	1	7_Enh	1	0	1	0	0	0
chr1	3585376	3585712	98160	98179	intron	TP73	0	0	7_Enh	0	0	1	0	0	0
chr1	3656713	3656890	100222	100230	exon	TP73-AS1	0	0	6_EnhG	0	0	0	0	0	0
chr1	3663310	3663510	100418	100439	promoter-TSS	TP73-AS1	1	1	2_TssAFlnk	1	1	0	0	0	0
chr1	3663527	3664167	100439	100504	promoter-TSS	TP73-AS1	1	1	1_TssA	1	1	1	0	0	0
chr1	3688626	3689532	101036	101125	promoter-TSS	SMIM1	1	1	7_Enh	1	1	1	0	0	0
chr1	3689558	3689744	101125	101138	exon	SMIM1	1	1	2_TssAFlnk	1	1	0	0	0	0
chr1	3692043	3692317	101200	101209	intron	SMIM1	0	0	7_Enh	0	1	1	0	0	0
chr1	3692495	3692581	101213	101219	TTS	SMIM1	0	0	7_Enh	0	1	1	0	1	1
chr1	3692589	3692617	101219	101223	TTS	SMIM1	0	0	7_Enh	0	1	1	0	1	1
chr1	3692634	3692732	101223	101228	TTS	SMIM1	0	0	7_Enh	0	1	0	0	1	1
chr1	3712248	3713435	101777	101880	exon	LRRC47	1	1	1_TssA	1	1	0	0	0	0
chr1	3718069	3718329	101962	101972	Intergenic	LRRC47	0	0	14_ReprPCWk	0	0	0	0	1	1
chr1	3772978	3774552	103078	103212	promoter-TSS	DFFB	1	1	1_TssA	1	1	1	0	1	1
chr1	3774575	3774692	103212	103218	promoter-TSS	CEP104	1	0	2_TssAFlnk	1	1	1	0	0	0
chr1	3774827	3774899	103221	103226	intron	DFFB	1	0	2_TssAFlnk	1	1	1	0	1	0
chr1	3816281	3818038	104205	104339	promoter-TSS	C1orf174	1	1	1_TssA	1	1	0	0	1	0
chr1	3818067	3818162	104339	104343	intron	LOC100133612	0	1	2_TssAFlnk	0	0	0	0	0	0
chr1	3819662	3819842	104390	104395	intron	LOC100133612	0	0	7_Enh	0	1	0	0	0	0
chr1	4589749	4589832	113029	113036	Intergenic	LOC284661	0	0	7_Enh	0	0	1	0	0	0
chr1	4712687	4712965	114700	114720	Intergenic	AJAP1	0	0	14_ReprPCWk	0	0	0	0	1	1
chr1	4714008	4714202	114752	114776	Intergenic,promoter-TSS	AJAP1	1	1	14_ReprPCWk	1	0	0	1	0	0
chr1	4714203	4715025	114776	114897	promoter-TSS	AJAP1	1	1	14_ReprPCWk	1	0	1	1	0	0
chr1	4715027	4716705	114897	115092	intron	AJAP1	1	1	14_ReprPCWk	1	0	1	1	1	1
chr1	4716723	4716878	115092	115097	intron	AJAP1	0	0	14_ReprPCWk	0	0	0	0	0	0
chr1	4722222	4722331	115188	115192	intron	AJAP1	0	0	14_ReprPCWk	0	0	0	0	0	0
chr1	4771084	4771494	116106	116126	intron	AJAP1	0	0	14_ReprPCWk	0	0	0	0	0	0
chr1	5569978	5570257	125143	125152	Intergenic	MIR4417	0	0	14_ReprPCWk	0	0	0	0	1	1
chr1	5574798	5574937	125207	125215	Intergenic	MIR4417	0	0	14_ReprPCWk	0	0	0	0	1	1
chr1	5658382	5658458	126009	126013	Intergenic	MIR4417	0	0	7_Enh	0	0	0	0	0	0
chr1	5805942	5806188	128015	128024	Intergenic	MIR4689	0	0	14_ReprPCWk	0	0	0	0	1	1
chr1	5873083	5873117	129034	129038	Intergenic	MIR4689	0	0	9_Het	0	0	0	0	0	0
chr1	6009519	6009672	131991	131998	intron	NPHP4	0	0	7_Enh	0	0	0	0	1	0
chr1	6051425	6053466	132796	133000	promoter-TSS	KCNAB2	1	1	1_TssA	1	1	1	0	1	0
chr1	6062885	6062926	133223	133227	intron	KCNAB2	0	0	15_Quies	0	0	0	0	0	0
chr1	6112604	6112856	134270	134276	intron	KCNAB2	0	0	15_Quies	0	0	0	0	0	0
chr1	6239037	6240814	137303	137516	exon,intron	CHD5	1	1	14_ReprPCWk	1	0	1	0	1	0
chr1	6258846	6260017	137874	137951	intron	RPL22	1	1	1_TssA	1	1	0	0	0	0
chr1	6265240	6265624	138056	138077	promoter-TSS	RNF207	1	0	2_TssAFlnk	1	1	1	0	1	1
chr1	6265707	6265880	138079	138095	promoter-TSS	RNF207	1	1	2_TssAFlnk	1	1	0	0	0	0
chr1	6265894	6266455	138095	138147	promoter-TSS	RNF207	1	1	2_TssAFlnk	1	1	0	0	0	0
chr1	6266480	6266562	138147	138160	intron	RNF207	1	1	2_TssAFlnk	1	1	0	0	0	0
chr1	6266572	6266761	138160	138182	exon	RNF207	1	1	2_TssAFlnk	1	1	0	0	0	0
chr1	6295368	6296327	138905	139015	exon	ICMT	1	1	1_TssA	1	1	0	0	0	0
chr1	6296331	6296439	139015	139024	promoter-TSS	ICMT	1	0	2_TssAFlnk	1	0	0	0	0	0
chr1	6302036	6302928	139179	139282	Intergenic	HES3	0	1	14_ReprPCWk	1	0	1	0	0	0
chr1	6304888	6305664	139335	139401	exon	HES3	1	1	12_EnhBiv	1	0	0	0	1	1
chr1	6305737	6306353	139406	139462	TTS	HES3	0	1	7_Enh	1	0	1	0	0	0
chr1	6306451	6306529	139468	139473	TTS	HES3	0	1	7_Enh	0	0	0	0	0	0
chr1	6306761	6307102	139480	139500	TTS	GPR153	0	0	7_Enh	0	0	1	0	1	1
chr1	6309102	6309199	139535	139541	exon	GPR153	0	1	7_Enh	1	0	0	0	0	0
chr1	6309204	6310150	139541	139673	exon	GPR153	0	1	7_Enh	1	0	1	0	0	0
chr1	6319858	6319943	139916	139920	intron	GPR153	0	0	7_Enh	1	1	0	0	0	0
chr1	6320038	6321554	139920	140102	intron	GPR153	1	1	7_Enh	1	1	1	0	1	0
chr1	6408192	6408254	142274	142278	intron	ACOT7	0	0	7_Enh	0	0	0	0	1	1
chr1	6410580	6410728	142327	142333	intron	ACOT7	0	0	7_Enh	0	0	0	0	0	0
chr1	6412035	6412114	142356	142362	intron	ACOT7	0	0	7_Enh	0	1	1	0	0	0
chr1	6413417	6413613	142392	142400	intron	ACOT7	0	0	7_Enh	0	1	0	0	0	0
chr1	6416704	6416754	142467	142471	intron	ACOT7	0	0	7_Enh	0	0	0	0	0	0
chr1	6423257	6423432	142593	142604	intron	ACOT7	0	0	7_Enh	0	0	0	0	1	1
chr1	6452907	6454279	143181	143348	exon	ACOT7	1	1	1_TssA	1	1	0	0	1	0
chr1	6464843	6465039	143583	143599	Intergenic	HES2	0	0	15_Quies	0	0	0	0	1	1
chr1	6474507	6474720	143761	143771	TTS	HES2	0	0	7_Enh	0	0	0	0	1	0
chr1	6478540	6478624	143847	143851	exon	HES2	0	0	7_Enh	1	0	0	0	0	0
chr1	6478998	6479661	143868	143946	exon	HES2	1	1	7_Enh	1	0	1	0	0	0
chr1	6479671	6480342	143946	144020	exon,promoter-TSS	HES2	1	1	7_Enh	1	0	1	0	0	0
chr1	6483476	6484016	144110	144131	Intergenic	ESPN	1	0	7_Enh	0	0	0	0	1	1
chr1	6484616	6485151	144166	144239	promoter-TSS	ESPN	1	1	12_EnhBiv	1	0	1	0	0	0
chr1	6505267	6505506	144747	144757	intron	ESPN	0	0	7_Enh	0	1	1	0	1	1
chr1	6507208	6507868	144784	144846	intron	ESPN	0	1	2_TssAFlnk	1	1	1	0	0	0
chr1	6507909	6508382	144846	144884	intron	ESPN	0	1	2_TssAFlnk	1	1	1	0	1	1
chr1	6508397	6509027	144884	144947	intron	ESPN	0	1	7_Enh	1	1	1	0	1	1
chr1	6509029	6509186	144947	144969	exon,intron	ESPN	0	1	7_Enh	1	1	0	0	0	0
chr1	6509482	6509629	144975	144980	intron	ESPN	0	0	2_TssAFlnk	1	1	0	0	0	0
chr1	6511656	6511751	145014	145021	exon	ESPN	0	1	2_TssAFlnk	1	1	0	0	0	0
chr1	6511861	6511952	145026	145034	exon	ESPN	0	1	2_TssAFlnk	1	1	0	0	0	0
chr1	6535629	6535666	145997	146002	intron	PLEKHG5	0	0	15_Quies	0	0	0	0	1	0
chr1	6535697	6535864	146002	146012	intron	PLEKHG5	0	0	15_Quies	0	0	0	0	1	1
chr1	6545238	6546091	146234	146311	promoter-TSS	PLEKHG5	0	1	14_ReprPCWk	1	1	1	0	0	0
chr1	6546517	6546840	146319	146332	promoter-TSS	PLEKHG5	0	0	7_Enh	0	0	0	0	1	1
chr1	6550021	6550944	146389	146461	exon	PLEKHG5	0	1	2_TssAFlnk	1	1	0	0	1	1
chr1	6550971	6551134	146461	146477	exon,promoter-TSS	PLEKHG5	0	1	2_TssAFlnk	1	1	0	0	0	0
chr1	6556702	6556964	146577	146585	intron	PLEKHG5	0	0	7_Enh	1	0	0	0	0	0
chr1	6557055	6558011	146587	146682	promoter-TSS	PLEKHG5	0	1	7_Enh	1	0	1	0	0	0
chr1	6613728	6614835	147853	147951	exon	NOL9	1	1	1_TssA	1	1	0	0	1	1
chr1	6639622	6639763	148482	148494	promoter-TSS	ZBTB48	1	1	2_TssAFlnk	1	1	1	0	0	0
chr1	6639788	6640685	148494	148562	TTS	TAS1R1	1	1	1_TssA	1	1	0	0	0	0
chr1	6640727	6640877	148562	148569	TTS	TAS1R1	1	0	2_TssAFlnk	1	1	1	0	0	0
chr1	6640924	6640991	148569	148573	exon	ZBTB48	1	0	2_TssAFlnk	1	1	1	0	1	0
chr1	6642243	6642301	148587	148592	exon	ZBTB48	0	0	7_Enh	0	1	0	0	0	0
chr1	6660997	6663740	148984	149245	exon	KLHL21	1	1	1_TssA	1	1	0	0	1	0
chr1	6663764	6663887	149245	149253	promoter-TSS	KLHL21	1	1	2_TssAFlnk	1	1	0	0	0	0
chr1	6664069	6664191	149253	149264	Intergenic	KLHL21	0	0	2_TssAFlnk	1	1	1	0	0	1
chr1	6672656	6675685	149447	149793	intron	PHF13	1	1	1_TssA	1	1	0	0	0	0
chr1	6675715	6675854	149793	149800	intron	PHF13	0	1	2_TssAFlnk	1	1	0	0	0	0
chr1	6683541	6683669	149990	149994	exon	PHF13	0	0	7_Enh	0	1	0	0	0	0
chr1	6685072	6686080	150023	150116	intron	THAP3	1	1	1_TssA	1	1	0	0	1	0
chr1	6761080	6762131	151463	151565	intron	DNAJC11	1	1	1_TssA	1	1	0	0	1	1
chr1	6844084	6846420	153005	153267	promoter-TSS	CAMTA1	1	1	1_TssA	1	1	0	0	1	1
chr1	6883273	6883366	153674	153678	intron	CAMTA1	0	0	7_Enh	1	1	0	0	0	0
chr1	7020486	7020708	155388	155396	intron	CAMTA1	0	0	7_Enh	0	0	0	0	0	1
chr1	7130092	7130361	157260	157276	intron	CAMTA1	0	0	2_TssAFlnk	1	0	1	0	0	0
chr1	7130495	7130802	157277	157288	intron	CAMTA1	0	0	15_Quies	1	0	0	0	1	1
chr1	7135462	7135746	157319	157325	intron	CAMTA1	0	0	15_Quies	0	0	0	0	0	0
chr1	7158184	7158248	157636	157643	intron	CAMTA1	0	0	7_Enh	0	0	0	0	0	0
chr1	7158366	7158412	157644	157649	intron	CAMTA1	0	0	7_Enh	0	0	0	0	0	0
chr1	7158495	7158565	157649	157653	intron	CAMTA1	0	0	7_Enh	0	1	0	0	0	0
chr1	7209391	7209435	158382	158386	intron	CAMTA1	0	0	7_Enh	0	1	1	0	0	0
chr1	7209535	7209683	158386	158395	intron	CAMTA1	0	0	2_TssAFlnk	0	1	1	0	0	1
chr1	7209701	7209890	158395	158407	intron	CAMTA1	0	0	2_TssAFlnk	0	1	0	0	0	1
chr1	7278381	7278789	159180	159187	intron	CAMTA1	0	0	15_Quies	0	0	0	0	1	1
chr1	7326230	7326346	159977	159982	intron	CAMTA1	0	0	7_Enh	0	1	0	0	0	0
chr1	7630422	7630535	164506	164511	intron	CAMTA1	0	0	7_Enh	0	1	0	0	0	0
chr1	7634207	7634270	164550	164554	intron	CAMTA1	0	0	7_Enh	0	1	1	0	0	0
chr1	7634475	7634617	164557	164563	intron	CAMTA1	0	0	7_Enh	0	1	0	0	0	0
chr1	7634674	7634766	164563	164571	intron	CAMTA1	0	0	7_Enh	0	1	0	0	0	0
chr1	7707444	7707582	165804	165816	intron	CAMTA1	0	0	15_Quies	0	0	0	0	1	1
chr1	7727635	7728128	166294	166303	intron	CAMTA1	0	0	15_Quies	0	0	0	0	1	1
chr1	7740144	7741165	166527	166642	intron	CAMTA1	0	1	2_TssAFlnk	1	0	1	0	0	0
chr1	7812711	7812866	168027	168032	intron	CAMTA1	0	0	2_TssAFlnk	1	0	0	0	0	0
chr1	7812957	7813123	168032	168038	intron	CAMTA1	0	0	7_Enh	1	0	0	0	1	1
chr1	7831009	7832099	168246	168353	intron	VAMP3	1	1	1_TssA	1	1	0	0	0	0
chr1	7843260	7844455	168504	168626	promoter-TSS	PER3	1	1	5_TxWk	1	1	0	0	0	0
chr1	7844467	7844651	168626	168652	promoter-TSS	PER3	1	1	5_TxWk	1	1	0	0	0	0
chr1	7844655	7844801	168652	168662	promoter-TSS	PER3	1	1	2_TssAFlnk	1	1	0	0	0	0
chr1	7962817	7963016	170241	170253	Intergenic	TNFRSF9	0	0	7_Enh	1	0	0	0	1	1
chr1	8013994	8014677	171096	171159	Intergenic	PARK7	0	1	1_TssA	1	1	1	0	0	0
chr1	8021126	8022226	171253	171347	promoter-TSS	PARK7	1	1	1_TssA	1	1	0	0	1	1
chr1	8064852	8065040	172021	172030	Intergenic	ERRFI1	0	0	5_TxWk	0	1	0	0	0	0
chr1	8065133	8065515	172030	172038	Intergenic	ERRFI1	0	0	5_TxWk	0	1	0	0	0	1
chr1	8085495	8086618	172257	172404	intron	ERRFI1	1	1	1_TssA	1	1	0	0	0	0
chr1	8086640	8086803	172404	172425	promoter-TSS	ERRFI1	1	1	1_TssA	1	1	0	0	0	1
chr1	8086832	8086975	172425	172435	promoter-TSS	ERRFI1	1	1	1_TssA	1	1	0	0	0	1
chr1	8087321	8087422	172444	172452	promoter-TSS	ERRFI1	1	0	1_TssA	1	1	0	0	0	0
chr1	8087471	8087766	172452	172463	Intergenic	ERRFI1	0	0	1_TssA	1	1	0	0	0	0
chr1	8155050	8155111	173350	173354	Intergenic	ERRFI1	0	0	7_Enh	0	1	0	0	0	0
chr1	8156318	8156524	173366	173373	Intergenic	ERRFI1	0	0	7_Enh	0	1	0	0	0	0
chr1	8158130	8158222	173385	173389	Intergenic	ERRFI1	0	0	7_Enh	0	1	0	0	0	0
chr1	8176840	8177169	173637	173642	Intergenic	ERRFI1	0	0	7_Enh	0	1	0	0	0	1
chr1	8229825	8230044	174512	174517	Intergenic	ERRFI1	0	0	7_Enh	0	1	0	0	0	0
chr1	8230554	8230814	174524	174530	Intergenic	ERRFI1	0	0	2_TssAFlnk	0	1	1	0	0	0
chr1	8250254	8250329	174797	174801	Intergenic	SLC45A1	0	0	7_Enh	0	1	0	0	0	0
chr1	8257899	8258038	174933	174941	Intergenic	SLC45A1	0	0	7_Enh	0	1	0	0	0	0
chr1	8262291	8262466	175035	175045	Intergenic	SLC45A1	0	0	7_Enh	0	1	0	0	0	0
chr1	8262519	8262686	175045	175050	Intergenic	SLC45A1	0	0	1_TssA	1	1	0	0	0	0
chr1	8277196	8277777	175367	175435	Intergenic	SLC45A1	0	1	1_TssA	1	1	0	0	0	1
chr1	8307764	8308417	175989	176002	Intergenic	SLC45A1	0	0	2_TssAFlnk	0	1	1	0	0	0
chr1	8319223	8319826	176188	176198	Intergenic	SLC45A1	0	0	7_Enh	1	1	0	0	0	0
chr1	8372930	8373311	177005	177016	Intergenic	SLC45A1	0	0	2_TssAFlnk	0	1	0	0	0	0
chr1	8374357	8374751	177037	177045	Intergenic	SLC45A1	0	0	7_Enh	0	0	0	0	1	1
chr1	8409074	8409265	178005	178016	Intergenic	SLC45A1	0	0	7_Enh	0	0	0	0	1	1
chr1	8421621	8421763	178371	178376	exon,intron	RERE	0	0	6_EnhG	0	0	0	0	0	0
chr1	8482650	8484373	179218	179345	promoter-TSS	RERE	0	1	1_TssA	1	1	0	0	0	0
chr1	8585426	8586306	180713	180730	intron	RERE	0	0	2_TssAFlnk	1	1	0	0	0	0
chr1	8704413	8704453	181781	181785	intron	RERE	0	0	7_Enh	0	1	1	0	0	0
chr1	8740812	8741124	182150	182158	intron	RERE	0	0	2_TssAFlnk	1	1	0	0	0	0
chr1	8741157	8741509	182158	182164	intron	RERE	0	0	1_TssA	1	1	0	0	0	0
chr1	8762277	8762749	182381	182393	intron	RERE	0	0	2_TssAFlnk	1	1	0	0	0	0
chr1	8762855	8763707	182393	182480	intron	RERE	0	1	1_TssA	1	1	0	0	1	1
chr1	8876613	8878482	183736	183863	promoter-TSS	RERE	1	1	1_TssA	1	1	0	0	1	0
chr1	8889362	8889409	184040	184045	Intergenic	RERE	0	0	5_TxWk	1	0	0	0	0	0
chr1	8908924	8909171	184344	184352	Intergenic	ENO1-AS1	0	0	7_Enh	0	0	0	0	1	1
chr1	8937704	8937898	184836	184849	intron,promoter-TSS	ENO1,ENO1-AS1	1	0	1_TssA	1	1	0	0	0	0
chr1	8937968	8939540	184849	185002	promoter-TSS	ENO1-AS1	1	1	1_TssA	1	1	0	0	1	0
chr1	8940448	8940676	185012	185018	TTS	ENO1-AS1	0	0	2_TssAFlnk	1	1	0	0	0	0
chr1	8940827	8940896	185018	185022	TTS	ENO1-AS1	0	0	2_TssAFlnk	0	1	0	0	0	0
chr1	9054348	9054572	186878	186886	Intergenic	SLC2A7	0	0	7_Enh	0	0	0	0	0	0
chr1	9160289	9160867	188762	188773	Intergenic	GPR157	0	0	7_Enh	0	0	0	0	0	0
chr1	9173095	9173214	189033	189038	intron	GPR157	0	0	7_Enh	0	1	1	0	0	0
chr1	9188171	9188554	189266	189282	intron	GPR157	1	1	2_TssAFlnk	1	1	0	0	0	0
chr1	9188572	9188785	189282	189302	intron	GPR157	1	1	2_TssAFlnk	1	1	0	0	1	0
chr1	9188795	9189812	189302	189415	promoter-TSS	GPR157	1	1	1_TssA	1	1	0	0	1	0
chr1	9202402	9202586	189618	189625	Intergenic	MIR34A	0	0	15_Quies	0	0	0	0	1	1
chr1	9223767	9223943	189974	189980	Intergenic	MIR34A	0	0	7_Enh	0	1	1	0	0	0
chr1	9241480	9241658	190250	190260	Intergenic	MIR34A	0	0	2_TssAFlnk	1	1	0	0	1	1
chr1	9242147	9243145	190274	190384	Intergenic	MIR34A	0	1	1_TssA	1	1	1	0	1	0
chr1	9256596	9256875	190639	190654	Intergenic	H6PD	0	0	7_Enh	0	0	0	0	1	1
chr1	9293524	9293774	191370	191377	Intergenic	H6PD	0	0	7_Enh	0	1	0	0	0	1
chr1	9294306	9294526	191387	191399	promoter-TSS	H6PD	1	1	1_TssA	1	1	0	0	1	0
chr1	9294537	9295452	191399	191521	exon	H6PD	1	1	1_TssA	1	1	0	0	1	1
chr1	9299838	9300101	191593	191601	intron	H6PD	0	0	1_TssA	1	1	0	0	0	0
chr1	9300360	9300503	191605	191610	intron	H6PD	0	0	2_TssAFlnk	1	1	0	0	0	0
chr1	9302182	9302256	191631	191636	intron	H6PD	0	0	1_TssA	1	1	0	0	0	0
chr1	9302833	9302968	191640	191646	intron	H6PD	0	0	2_TssAFlnk	1	1	0	0	0	0
chr1	9310368	9310451	191808	191813	intron	H6PD	0	0	6_EnhG	0	1	0	0	1	0
chr1	9352558	9353955	192709	192892	intron	SPSB1	1	0	1_TssA	1	1	0	0	0	0
chr1	9488819	9489444	195763	195807	Intergenic	SLC25A33	0	1	2_TssAFlnk	1	1	0	0	0	1
chr1	9498299	9498390	195913	195919	Intergenic	SLC25A33	0	0	5_TxWk	0	1	0	0	0	0
chr1	9498915	9498951	195926	195930	Intergenic	SLC25A33	0	0	5_TxWk	0	1	0	0	0	0
chr1	9513886	9513981	196184	196188	Intergenic	SLC25A33	0	0	2_TssAFlnk	1	1	0	0	0	0
chr1	9551172	9551413	196859	196868	Intergenic	SLC25A33	0	0	7_Enh	0	0	0	0	1	1
chr1	9555342	9555652	196948	196981	Intergenic	SLC25A33	0	1	7_Enh	1	0	1	0	1	1
chr1	9561167	9561424	197060	197070	Intergenic	SLC25A33	0	0	2_TssAFlnk	0	1	0	0	0	0
chr1	9563235	9563413	197093	197098	Intergenic	SLC25A33	0	0	2_TssAFlnk	1	1	0	0	0	0
chr1	9563529	9563630	197101	197105	Intergenic	SLC25A33	0	0	2_TssAFlnk	0	1	0	0	0	0
chr1	9599256	9600233	197811	197943	exon	SLC25A33	1	1	1_TssA	1	1	0	0	0	0
chr1	9600250	9600444	197943	197960	intron	SLC25A33	1	1	2_TssAFlnk	1	1	0	0	0	0
chr1	9602893	9603002	198021	198028	intron	SLC25A33	0	0	5_TxWk	0	0	0	0	0	0
chr1	9614272	9614521	198193	198202	intron	SLC25A33	0	0	7_Enh	0	1	1	0	0	0
chr1	9615366	9615419	198212	198216	intron	SLC25A33	0	0	7_Enh	0	1	0	0	0	0
chr1	9648496	9649758	198777	198940	intron	TMEM201	1	1	1_TssA	1	1	1	0	1	1
chr1	9687064	9687458	199885	199923	Intergenic	PIK3CD	0	1	7_Enh	0	0	0	0	1	1
chr1	9711468	9712908	200351	200491	TTS,exon,promoter-TSS	C1orf200,PIK3CD	1	1	2_TssAFlnk	1	1	0	1	1	0
chr1	9722335	9722430	200688	200692	intron	PIK3CD	0	0	7_Enh	0	0	0	0	0	0
chr1	9748030	9748334	201182	201204	intron	PIK3CD	0	0	2_TssAFlnk	1	0	0	0	0	0
chr1	9749050	9749203	201228	201236	intron	PIK3CD	0	0	7_Enh	1	0	1	0	0	0
chr1	9749221	9749944	201236	201322	intron	PIK3CD	0	1	7_Enh	1	0	1	0	0	0
chr1	9882851	9884525	204025	204218	exon,intron	CLSTN1	1	1	2_TssAFlnk	1	1	1	0	0	0
chr1	9934973	9935283	205091	205102	intron	CTNNBIP1	0	0	7_Enh	1	0	0	0	1	1
chr1	9960522	9960934	205577	205586	intron	CTNNBIP1	0	0	2_TssAFlnk	1	1	1	0	0	0
chr1	9969637	9971229	205725	205874	promoter-TSS	CTNNBIP1	1	1	1_TssA	1	1	0	0	0	0
chr1	10002557	10003896	206366	206438	promoter-TSS	NMNAT1	1	1	1_TssA	1	1	0	0	1	1
chr1	10092533	10093972	208052	208157	exon	UBE4B	1	1	1_TssA	1	1	0	0	1	1
chr1	10269828	10271358	210853	211030	promoter-TSS	KIF1B	1	1	1_TssA	1	1	0	0	1	1
chr1	10271392	10271611	211030	211040	intron	KIF1B	1	0	1_TssA	1	1	0	0	0	0
chr1	10458439	10459813	213365	213503	promoter-TSS	PGD	1	1	1_TssA	1	1	0	0	1	0
chr1	10459818	10459997	213503	213516	intron	PGD	1	1	2_TssAFlnk	1	1	0	0	0	0
chr1	10490257	10491458	214104	214222	promoter-TSS	APITD1-CORT	1	1	1_TssA	1	0	1	0	1	1
chr1	10531921	10532021	214996	215001	intron	DFFA	1	0	2_TssAFlnk	1	1	0	0	0	0
chr1	10532086	10532848	215002	215066	exon	DFFA	1	1	1_TssA	1	1	0	0	0	0
chr1	10534809	10535754	215119	215170	intron	PEX14	1	1	1_TssA	1	1	0	0	0	0
chr1	10535759	10536015	215170	215176	intron	PEX14	1	0	2_TssAFlnk	1	1	0	0	0	0
chr1	10536827	10537277	215188	215198	intron	PEX14	0	0	7_Enh	1	1	1	0	0	0
chr1	10590497	10590640	216014	216022	intron	PEX14	0	0	7_Enh	0	0	0	0	1	1
chr1	10615733	10615885	216431	216437	intron	PEX14	0	0	7_Enh	0	0	0	0	0	0
chr1	10723729	10724020	218792	218807	intron	CASZ1	0	0	7_Enh	0	1	1	0	0	0
chr1	10724490	10724609	218822	218829	intron	CASZ1	0	0	7_Enh	0	1	1	0	0	0
chr1	10726030	10726095	218883	218888	intron	CASZ1	0	0	7_Enh	0	1	1	0	0	0
chr1	10726111	10726225	218888	218893	intron	CASZ1	0	0	7_Enh	0	1	0	0	0	1
chr1	10728706	10728938	218984	218990	intron	CASZ1	0	0	7_Enh	0	1	1	0	0	0
chr1	10735135	10735430	219186	219197	intron	CASZ1	0	0	7_Enh	0	1	1	0	0	0
chr1	10753604	10755367	219619	219854	intron	CASZ1	0	1	1_TssA	1	1	0	0	0	1
chr1	10784206	10784316	220553	220558	intron	CASZ1	0	0	7_Enh	0	0	0	0	0	0
chr1	10848828	10848971	222004	222010	intron	CASZ1	0	0	7_Enh	0	0	1	0	0	1
chr1	10853489	10856928	222075	222356	intron	CASZ1	1	1	2_TssAFlnk	1	0	1	1	1	0
chr1	10856932	10857111	222356	222365	promoter-TSS	CASZ1	1	1	7_Enh	1	0	1	0	0	0
chr1	10924165	10924226	223593	223597	Intergenic	CASZ1	0	0	7_Enh	0	0	0	0	0	0
chr1	10926874	10927648	223648	223728	Intergenic	CASZ1	0	0	7_Enh	1	0	1	0	1	1
chr1	11002114	11002313	225150	225166	Intergenic	C1orf127	0	0	7_Enh	0	0	0	0	1	1
chr1	11004094	11004256	225191	225196	Intergenic	C1orf127	0	0	7_Enh	1	0	0	0	0	0
chr1	11004296	11004701	225196	225212	Intergenic	C1orf127	0	0	2_TssAFlnk	1	0	0	0	0	0
chr1	11021144	11021392	225581	225597	intron	C1orf127	0	0	15_Quies	0	0	0	0	1	1
chr1	11025794	11025875	225672	225678	intron	C1orf127	0	0	7_Enh	0	0	0	0	0	0
chr1	11028410	11028587	225718	225726	intron	C1orf127	0	0	2_TssAFlnk	1	0	0	0	0	0
chr1	11040192	11040597	225950	225965	intron	C1orf127	0	0	7_Enh	1	1	0	0	0	1
chr1	11072245	11073500	226459	226564	intron	TARDBP	1	1	1_TssA	1	1	0	0	0	0
chr1	11097653	11098200	226969	226981	intron	MASP2	0	0	4_Tx	0	0	0	0	1	1
chr1	11106349	11106391	227095	227100	intron	MASP2	1	0	2_TssAFlnk	1	1	0	0	0	0
chr1	11106576	11106783	227101	227115	exon	MASP2	1	0	1_TssA	1	1	0	0	0	0
chr1	11106942	11107307	227117	227136	exon	MASP2	1	0	1_TssA	1	1	0	0	0	0
chr1	11119225	11119355	227451	227460	exon	SRM	1	1	2_TssAFlnk	1	0	1	0	0	0
chr1	11119371	11121120	227460	227612	promoter-TSS	SRM	1	1	1_TssA	1	1	1	0	1	1
chr1	11121276	11121293	227615	227619	Intergenic	SRM	0	0	2_TssAFlnk	1	0	1	0	0	0
chr1	11159118	11160155	228244	228326	intron	EXOSC10	1	1	1_TssA	1	1	1	0	0	0
chr1	11322148	11323036	230330	230393	promoter-TSS	MTOR	1	1	1_TssA	1	1	0	0	1	0
chr1	11323250	11323266	230393	230397	promoter-TSS	MTOR	1	0	2_TssAFlnk	1	1	0	0	0	0
chr1	11323293	11323325	230397	230401	promoter-TSS	MTOR	1	0	2_TssAFlnk	1	1	0	0	0	0
chr1	11323415	11323497	230403	230410	promoter-TSS	MTOR	1	0	2_TssAFlnk	1	1	0	0	0	0
chr1	11332736	11333155	230563	230593	exon,promoter-TSS	UBIAD1	1	0	2_TssAFlnk	0	1	0	0	0	0
chr1	11333171	11334159	230593	230655	exon	UBIAD1	1	1	2_TssAFlnk	1	1	0	0	0	0
chr1	11538670	11539698	233873	233996	promoter-TSS	PTCHD2	1	1	2_TssAFlnk	1	0	1	0	1	1
chr1	11708949	11709162	236696	236711	intron	FBXO2	0	1	7_Enh	1	0	1	0	0	0
chr1	11709191	11709481	236711	236727	intron	FBXO2	0	1	7_Enh	1	0	1	0	0	0
chr1	11710460	11710780	236752	236784	exon	FBXO2	0	1	2_TssAFlnk	1	1	0	0	1	1
chr1	11710781	11710875	236784	236794	exon	FBXO2	0	1	2_TssAFlnk	1	1	0	0	1	0
chr1	11714434	11715358	236881	236983	promoter-TSS	FBXO44	1	1	1_TssA	1	0	0	0	0	0
chr1	11724114	11724944	237172	237265	intron	FBXO6	1	1	1_TssA	1	1	1	0	1	1
chr1	11724959	11725063	237265	237270	intron	FBXO6	1	0	1_TssA	1	1	0	0	0	0
chr1	11732021	11732067	237429	237433	exon	FBXO6	0	0	6_EnhG	0	1	1	0	0	0
chr1	11740726	11741842	237634	237744	promoter-TSS	MAD2L2	0	1	1_TssA	1	1	0	0	0	0
chr1	11741917	11741978	237744	237748	promoter-TSS	MAD2L2	0	0	2_TssAFlnk	1	1	0	0	0	0
chr1	11750778	11752069	237882	238020	promoter-TSS	DRAXIN	1	1	12_EnhBiv	1	0	1	1	0	0
chr1	11779673	11780112	238629	238658	exon	DRAXIN	0	1	2_TssAFlnk	1	0	1	0	1	1
chr1	11796010	11797063	238931	238996	intron	AGTRAP	1	1	1_TssA	1	1	1	0	0	0
chr1	11822116	11822326	239427	239450	Intergenic	AGTRAP	0	1	7_Enh	0	0	0	1	0	0
chr1	11864850	11865353	240298	240310	intron	MTHFR	1	0	1_TssA	1	1	0	0	0	0
chr1	11865419	11866931	240310	240408	promoter-TSS	CLCN6	1	1	1_TssA	1	1	0	0	0	0
chr1	11898805	11898996	240983	240992	intron	CLCN6	0	0	4_Tx	0	0	0	0	1	1
chr1	11967809	11969992	242254	242358	Intergenic	KIAA2013	0	0	1_TssA	1	1	0	0	1	1
chr1	11984830	11985063	242691	242696	intron	KIAA2013	0	0	2_TssAFlnk	1	1	0	0	1	0
chr1	11985619	11986735	242714	242837	exon	KIAA2013	1	1	1_TssA	1	1	0	0	0	0
chr1	11989965	11990079	242903	242908	Intergenic	KIAA2013	0	0	7_Enh	0	1	0	0	0	0
chr1	11994373	11995179	242976	243032	promoter-TSS	PLOD1	1	1	1_TssA	1	1	0	0	0	0
chr1	12039712	12039809	243870	243876	promoter-TSS	MFN2	1	0	2_TssAFlnk	1	1	0	0	0	0
chr1	12039874	12041017	243876	243965	exon	MFN2	1	1	1_TssA	1	1	0	0	0	0
chr1	12052092	12052322	244156	244162	intron	MFN2	0	0	3_TxFlnk	1	1	0	0	0	0
chr1	12079173	12080146	244698	244777	intron	MIIP	1	1	1_TssA	1	1	0	0	0	0
chr1	12123299	12123705	245608	245650	promoter-TSS	TNFRSF8	1	1	14_ReprPCWk	1	0	1	0	1	0
chr1	12123724	12124034	245650	245672	intron	TNFRSF8	1	1	14_ReprPCWk	1	0	1	0	1	0
chr1	12185016	12185187	246714	246720	promoter-TSS	TNFRSF8	0	0	7_Enh	0	0	0	0	1	1
chr1	12206816	12206896	247174	247179	Intergenic	TNFRSF1B	0	0	7_Enh	0	1	0	0	0	0
chr1	12226877	12227474	247463	247537	exon	TNFRSF1B	1	1	1_TssA	1	1	0	0	0	0
chr1	12227484	12227664	247537	247555	intron	TNFRSF1B	1	1	1_TssA	1	1	0	0	0	0
chr1	12227700	12227826	247555	247562	intron	TNFRSF1B	1	1	1_TssA	1	1	0	0	0	0
chr1	12230509	12230588	247604	247608	intron	TNFRSF1B	0	0	2_TssAFlnk	0	1	0	0	0	0
chr1	12289955	12291230	248637	248749	intron	VPS13D	1	1	1_TssA	1	1	0	0	1	1
chr1	12493542	12493764	250887	250895	intron	VPS13D	0	0	7_Enh	0	1	0	0	0	0
chr1	12538139	12538351	251344	251353	intron	VPS13D	0	0	7_Enh	0	1	0	0	0	0
chr1	12538386	12538585	251353	251362	intron	VPS13D	0	0	7_Enh	0	1	0	0	0	0
chr1	12582917	12583313	252074	252083	Intergenic	SNORA59B	0	0	7_Enh	0	1	0	0	0	0
chr1	12585207	12585432	252110	252117	Intergenic	SNORA59B	0	0	7_Enh	0	1	1	0	0	0
chr1	12587675	12587927	252157	252171	Intergenic	SNORA59B	0	0	2_TssAFlnk	1	1	0	0	0	0
chr1	12588018	12588207	252171	252182	Intergenic	SNORA59B	0	0	2_TssAFlnk	1	1	0	0	0	0
chr1	12588426	12588655	252184	252190	Intergenic	SNORA59B	0	0	2_TssAFlnk	1	1	0	0	0	0
chr1	12588700	12588903	252190	252198	Intergenic	SNORA59B	0	0	7_Enh	0	1	0	0	0	0
chr1	12600428	12600466	252348	252353	Intergenic	SNORA59B	0	1	7_Enh	0	0	0	0	0	0
chr1	12601679	12601853	252384	252391	Intergenic	SNORA59B	0	0	7_Enh	0	1	1	0	0	0
chr1	12655890	12656188	253375	253405	intron	DHRS3	0	1	7_Enh	1	1	0	0	0	0
chr1	12656197	12656507	253405	253419	intron	DHRS3	0	1	2_TssAFlnk	1	1	0	0	0	0
chr1	12656513	12656604	253419	253427	intron	DHRS3	0	0	2_TssAFlnk	1	1	0	0	0	0
chr1	12660401	12660563	253489	253494	intron	DHRS3	0	0	7_Enh	0	1	1	0	0	0
chr1	12662097	12662172	253514	253518	intron	DHRS3	0	0	2_TssAFlnk	0	1	1	0	0	0
chr1	12675235	12675445	253698	253704	intron	DHRS3	0	0	1_TssA	1	1	0	0	0	0
chr1	12675531	12675884	253704	253711	intron	DHRS3	0	0	1_TssA	1	1	0	0	0	0
chr1	12675959	12676641	253711	253725	intron	DHRS3	0	0	1_TssA	1	1	0	0	0	0
chr1	12676679	12677234	253725	253766	exon,intron	DHRS3	1	1	1_TssA	1	1	0	0	0	0
chr1	12677241	12678539	253766	253857	promoter-TSS	DHRS3	1	1	1_TssA	1	1	0	0	0	0
chr1	12678544	12678801	253857	253873	Intergenic,promoter-TSS	DHRS3	1	1	1_TssA	1	1	0	0	0	0
chr1	12678818	12679383	253873	253896	Intergenic	DHRS3	1	0	2_TssAFlnk	1	1	0	0	0	0
chr1	12679399	12679787	253896	253905	Intergenic	DHRS3	0	0	2_TssAFlnk	1	1	0	0	0	0
chr1	12679859	12680097	253908	253922	Intergenic	DHRS3	0	0	2_TssAFlnk	1	1	0	0	1	1
chr1	12682034	12682240	253951	253958	Intergenic	DHRS3	0	0	7_Enh	0	0	0	0	0	0
chr1	12718997	12719190	254484	254493	intron	AADACL4	0	0	15_Quies	0	0	0	0	1	1
chr1	12811296	12811341	255302	255306	intron	C1orf158	0	0	7_Enh	0	0	0	0	0	0
chr1	13839025	13839293	265227	265237	intron	LRRC38	1	0	14_ReprPCWk	0	0	0	0	0	0
chr1	13839373	13839609	265237	265254	exon	LRRC38	1	1	14_ReprPCWk	0	0	0	0	0	0
chr1	13839630	13840179	265254	265321	exon	LRRC38	1	1	14_ReprPCWk	0	0	0	0	0	0
chr1	13840182	13840613	265321	265369	exon	LRRC38	1	1	14_ReprPCWk	0	0	0	1	0	0
chr1	13843859	13843982	265416	265425	Intergenic	LRRC38	0	0	14_ReprPCWk	0	0	0	0	1	0
chr1	13910071	13910886	266506	266567	exon	PDPN	1	1	14_ReprPCWk	0	0	0	1	0	0
chr1	14075268	14076746	268878	269048	intron,promoter-TSS	PRDM2	0	1	1_TssA	1	1	0	0	1	0
chr1	14219211	14219867	270836	270897	Intergenic	PRDM2	0	1	13_ReprPC	1	0	1	0	0	0
chr1	14286918	14287231	271571	271582	Intergenic	PRDM2	0	0	15_Quies	0	0	0	0	1	1
chr1	14692870	14693021	275014	275019	Intergenic	KAZN	0	0	14_ReprPCWk	0	0	0	0	0	0
chr1	14924829	14926191	277537	277671	intron,promoter-TSS	KAZN	1	1	7_Enh	1	0	1	1	0	0
chr1	15250411	15251696	282143	282327	exon	KAZN	0	1	14_ReprPCWk	1	1	1	0	1	0
chr1	15426927	15427133	285606	285615	intron	KAZN	0	0	14_ReprPCWk	0	0	0	0	1	1
chr1	15478869	15480903	286345	286532	promoter-TSS	TMEM51	1	1	2_TssAFlnk	1	1	1	0	1	1
chr1	15480925	15481425	286532	286568	intron	TMEM51	0	1	11_BivFlnk	1	0	1	0	1	0
chr1	15528406	15528493	287263	287267	intron	TMEM51	0	0	7_Enh	0	0	0	0	0	0
chr1	15528509	15528837	287267	287275	intron	TMEM51	0	0	7_Enh	0	0	0	0	0	0
chr1	15631300	15631502	288684	288692	intron	FHAD1	0	0	7_Enh	0	0	0	0	1	1
chr1	15650231	15650310	288969	288975	intron	FHAD1	0	0	7_Enh	0	0	0	0	1	1
chr1	15655291	15655531	289080	289088	intron	FHAD1	0	0	7_Enh	0	0	0	0	0	0
chr1	15692850	15693101	289737	289742	intron	FHAD1	0	0	7_Enh	0	0	0	0	0	0
chr1	15735949	15737253	290469	290616	exon	EFHD2	1	1	1_TssA	1	1	0	0	0	0
chr1	15850253	15852180	292520	292677	promoter-TSS	CASP9	1	1	1_TssA	1	1	0	0	0	0
chr1	15852252	15852439	292677	292684	Intergenic	DNAJC16	1	0	2_TssAFlnk	1	1	1	0	0	0
chr1	15852766	15854207	292687	292765	intron	DNAJC16	1	1	1_TssA	1	1	1	0	1	0
chr1	15886024	15886142	293186	293192	exon	DNAJC16	0	0	6_EnhG	0	1	0	0	0	0
chr1	15901198	15901301	293379	293384	intron	AGMAT	0	0	6_EnhG	0	1	1	0	0	0
chr1	15911070	15911632	293583	293647	exon	AGMAT	1	1	2_TssAFlnk	1	1	0	0	1	1
chr1	15929620	15930387	293962	294016	Intergenic	DDI2	0	1	2_TssAFlnk	1	1	0	0	0	0
chr1	15930464	15930537	294016	294020	Intergenic	DDI2	0	0	2_TssAFlnk	1	1	0	0	0	0
chr1	15932375	15932442	294066	294070	Intergenic	DDI2	0	0	7_Enh	0	0	0	0	0	0
chr1	15943491	15945073	294231	294334	exon	DDI2	1	1	1_TssA	1	1	0	0	0	0
chr1	16010442	16011711	295147	295275	exon	PLEKHM2	1	1	1_TssA	1	1	1	0	0	1
chr1	16045054	16045109	295838	295843	exon	PLEKHM2	0	0	6_EnhG	0	0	0	0	0	0
chr1	16062622	16062758	296294	296303	promoter-TSS	SLC25A34	1	0	7_Enh	0	1	0	0	0	0
chr1	16062861	16062916	296303	296307	promoter-TSS	SLC25A34	1	0	2_TssAFlnk	1	1	0	0	0	0
chr1	16062938	16062989	296307	296311	exon	SLC25A34	1	0	2_TssAFlnk	1	1	1	0	0	0
chr1	16063649	16063703	296331	296335	intron	SLC25A34	1	0	2_TssAFlnk	1	1	0	0	0	0
chr1	16067693	16067719	296428	296432	exon	SLC25A34	0	0	7_Enh	0	0	0	0	0	0
chr1	16067888	16068139	296434	296442	promoter-TSS	TMEM82	1	0	7_Enh	0	0	0	0	1	1
chr1	16084962	16085776	296838	296933	intron	FBLIM1	1	1	7_Enh	1	1	1	0	0	0
chr1	16107139	16107227	297368	297372	intron	FBLIM1	0	0	7_Enh	0	1	0	0	0	0
chr1	16107482	16107537	297373	297377	intron	FBLIM1	0	0	7_Enh	0	1	1	0	0	0
chr1	16114717	16114942	297524	297533	Intergenic	UQCRHL	0	0	5_TxWk	0	0	0	0	0	0
chr1	16118524	16118816	297606	297618	Intergenic	UQCRHL	0	0	7_Enh	0	0	0	0	1	1
chr1	16142202	16142291	298049	298053	Intergenic	UQCRHL	0	0	7_Enh	0	0	0	0	1	1
chr1	16160488	16162767	298436	298611	exon	FLJ37453	0	1	1_TssA	1	1	0	0	0	0
chr1	16162782	16162898	298611	298622	exon	FLJ37453	0	1	1_TssA	1	1	0	0	0	0
chr1	16173557	16176778	298878	299164	promoter-TSS	FLJ37453	1	1	1_TssA	1	1	0	0	0	1
chr1	16212402	16213287	299638	299654	intron	SPEN	0	0	2_TssAFlnk	1	1	0	0	1	1
chr1	16265916	16266171	300462	300471	exon	SPEN	0	0	6_EnhG	0	0	0	0	0	0
chr1	16301863	16302711	301154	301243	intron	ZBTB17	1	1	1_TssA	1	1	0	0	1	0
chr1	16339223	16339913	301821	301866	TTS	HSPB7	0	0	7_Enh	1	0	1	0	1	0
chr1	16470096	16470325	304410	304417	intron	EPHA2	0	0	6_EnhG	0	1	0	0	0	0
chr1	16471635	16472079	304436	304455	intron	EPHA2	0	0	2_TssAFlnk	1	1	1	0	0	0
chr1	16480996	16481107	304645	304651	intron	EPHA2	0	0	2_TssAFlnk	1	1	0	0	0	0
chr1	16481175	16481552	304653	304674	intron	EPHA2	0	1	1_TssA	1	1	0	0	1	1
chr1	16481580	16482664	304674	304775	intron	EPHA2	1	1	1_TssA	1	1	0	0	1	0
chr1	16502256	16503003	305224	305244	Intergenic	EPHA2	0	0	7_Enh	0	1	1	0	0	0
chr1	16509880	16509924	305383	305387	Intergenic	EPHA2	0	0	7_Enh	0	1	1	0	0	0
chr1	16510936	16511008	305408	305412	Intergenic	ARHGEF19	0	0	7_Enh	0	1	0	0	0	0
chr1	16514382	16514738	305477	305488	Intergenic	ARHGEF19	0	0	7_Enh	0	0	0	0	1	1
chr1	16543624	16544150	306053	306088	Intergenic	ARHGEF19	0	1	1_TssA	1	1	0	0	0	0
chr1	16553374	16553448	306199	306208	Intergenic	RSG1	0	1	2_TssAFlnk	1	1	0	0	0	0
chr1	16553453	16553557	306208	306219	Intergenic	RSG1	0	1	2_TssAFlnk	1	0	0	0	0	0
chr1	16562817	16563150	306473	306480	exon	RSG1	1	0	2_TssAFlnk	1	1	0	0	1	1
chr1	16563180	16563955	306480	306536	exon	RSG1	1	1	1_TssA	1	1	1	0	1	0
chr1	16677473	16679327	308061	308169	intron	FBXO42	1	1	2_TssAFlnk	1	1	1	0	1	1
chr1	16690002	16690209	308380	308387	Intergenic	SZRD1	0	0	15_Quies	0	0	0	0	1	1
chr1	16693404	16694921	308454	308542	intron	SZRD1	1	1	1_TssA	1	1	0	0	0	0
chr1	16694954	16695235	308542	308548	intron	SZRD1	0	0	2_TssAFlnk	1	1	1	0	0	0
chr1	16766946	16768074	309689	309770	intron	NECAP2	1	1	1_TssA	1	1	1	0	1	1
chr1	16825233	16826478	310759	310893	Intergenic	CROCCP3	0	1	1_TssA	1	1	1	0	1	0
chr1	16840317	16841283	311083	311129	Intergenic	CROCCP3	0	1	1_TssA	1	1	0	0	0	0
chr1	16859092	16859124	311377	311382	Intergenic	CROCCP3	0	0	14_ReprPCWk	0	0	0	0	0	0
chr1	16861215	16861309	311469	311480	Intergenic	CROCCP3	0	1	12_EnhBiv	0	0	0	0	0	0
chr1	16861790	16861819	311516	311523	Intergenic	CROCCP3	0	1	12_EnhBiv	0	0	1	0	0	0
chr1	16918356	16918523	312223	312230	exon	NBPF1	0	0	7_Enh	0	0	0	0	1	0
chr1	16939214	16939483	312407	312419	intron	NBPF1	1	1	2_TssAFlnk	1	1	0	0	0	0
chr1	16939493	16940454	312419	312516	promoter-TSS	NBPF1	1	1	2_TssAFlnk	1	1	1	0	1	0
chr1	16970610	16971408	313097	313165	Intergenic	MST1P2	1	1	1_TssA	1	1	1	0	1	1
chr1	17023172	17023217	314332	314337	intron	ESPNP	0	1	2_TssAFlnk	1	1	0	0	0	0
chr1	17023283	17023377	314340	314344	exon	ESPNP	0	1	2_TssAFlnk	1	1	0	0	0	0
chr1	17029685	17029914	314621	314626	intron	ESPNP	0	0	7_Enh	0	0	0	0	1	0
chr1	17034111	17034668	314753	314809	exon	ESPNP	0	1	7_Enh	0	0	0	0	1	0
chr1	17091921	17091984	315867	315873	promoter-TSS	MST1L	1	0	2_TssAFlnk	1	1	0	0	0	0
chr1	17092499	17092681	315885	315895	Intergenic	MST1L	0	0	2_TssAFlnk	1	1	0	0	0	0
chr1	17092748	17092862	315895	315900	Intergenic	MST1L	0	0	2_TssAFlnk	0	1	0	0	0	0
chr1	17199403	17199475	316679	316686	Intergenic	MIR3675	0	1	12_EnhBiv	0	0	0	0	0	0
chr1	17199504	17199708	316686	316709	Intergenic	MIR3675	0	1	11_BivFlnk	0	0	0	0	0	0
chr1	17210954	17211051	316903	316907	Intergenic	MIR3675	0	0	7_Enh	0	1	1	0	0	0
chr1	17215441	17215637	316955	316968	Intergenic	MIR3675	0	1	2_TssAFlnk	1	1	1	0	0	0
chr1	17215650	17216094	316968	317004	Intergenic	MIR3675	0	1	1_TssA	1	1	0	0	0	0
chr1	17216161	17216315	317004	317015	Intergenic	MIR3675	0	0	2_TssAFlnk	1	1	0	0	0	0
chr1	17221973	17222893	317077	317124	Intergenic	CROCC	0	1	5_TxWk	0	1	0	0	0	0
chr1	17230317	17230802	317204	317229	Intergenic	CROCC	0	0	1_TssA	1	1	0	0	0	0
chr1	17230879	17231911	317229	317266	Intergenic	CROCC	0	1	1_TssA	1	1	0	0	0	0
chr1	17240156	17241129	317392	317512	Intergenic	CROCC	0	1	1_TssA	1	1	1	0	1	1
chr1	17275668	17275818	318304	318311	intron	CROCC	0	0	7_Enh	0	0	0	0	0	0
chr1	17278220	17278490	318349	318356	intron	CROCC	0	0	5_TxWk	0	0	1	0	1	1
chr1	17287202	17287684	318559	318611	exon	CROCC	0	1	1_TssA	1	1	0	0	1	1
chr1	17337384	17338653	319859	319970	intron	ATP13A2	1	1	2_TssAFlnk	1	0	1	0	0	0
chr1	17379782	17380935	320486	320542	intron	SDHB	1	1	1_TssA	1	1	0	0	0	0
chr1	17380957	17380997	320542	320547	promoter-TSS	SDHB	1	0	2_TssAFlnk	1	1	0	0	0	0
chr1	17381032	17381114	320548	320552	promoter-TSS	SDHB	1	0	7_Enh	1	1	0	0	0	0
chr1	17386143	17386476	320645	320651	Intergenic	SDHB	0	0	5_TxWk	0	0	0	0	1	1
chr1	17445606	17446088	321527	321580	exon	PADI2	1	1	7_Enh	1	0	0	0	0	0
chr1	17452238	17452505	321689	321701	Intergenic	PADI2	0	0	15_Quies	0	0	0	0	1	1
chr1	17563594	17563890	323086	323098	intron	PADI1	0	0	7_Enh	0	0	0	0	1	1
chr1	17600853	17600899	323629	323633	intron	PADI3	0	0	14_ReprPCWk	0	0	0	0	1	1
chr1	17662612	17662821	324467	324476	exon	PADI4	0	0	14_ReprPCWk	0	0	0	0	1	1
chr1	17763943	17766584	326331	326607	promoter-TSS	RCC2	1	1	1_TssA	1	1	1	0	1	1
chr1	17828916	17829185	327829	327841	Intergenic	ARHGEF10L	0	0	7_Enh	0	0	0	0	1	1
chr1	17865930	17867065	328375	328502	intron,promoter-TSS	ARHGEF10L	1	1	7_Enh	1	1	1	0	0	0
chr1	17892189	17892275	328825	328830	intron	ARHGEF10L	0	0	7_Enh	0	1	0	0	0	0
chr1	17907191	17907389	329064	329073	intron	ARHGEF10L	0	0	1_TssA	1	1	0	0	0	0
chr1	17908232	17908365	329083	329088	intron	ARHGEF10L	0	0	2_TssAFlnk	1	1	0	0	0	0
chr1	17909000	17909110	329095	329100	intron	ARHGEF10L	0	0	2_TssAFlnk	1	1	0	0	0	0
chr1	17914703	17915069	329169	329179	intron	ARHGEF10L	0	0	6_EnhG	0	1	1	0	0	0
chr1	18152733	18152796	333076	333081	exon	ACTL8	0	1	14_ReprPCWk	0	0	0	0	1	1
chr1	18311194	18311226	334879	334883	Intergenic	IGSF21	0	0	15_Quies	0	0	0	0	1	1
chr1	18391262	18391352	335782	335787	Intergenic	IGSF21	0	0	14_ReprPCWk	0	0	0	0	0	0
chr1	18427065	18427261	336188	336197	Intergenic	IGSF21	0	0	14_ReprPCWk	0	0	0	0	1	1
chr1	18433707	18434972	336267	336386	exon,promoter-TSS	IGSF21	1	1	12_EnhBiv	1	0	1	0	0	0
chr1	18435416	18435842	336397	336427	intron	IGSF21	0	1	12_EnhBiv	0	0	0	0	0	0
chr1	18435851	18437104	336427	336498	intron	IGSF21	0	1	12_EnhBiv	1	0	1	1	1	0
chr1	18557153	18557594	338045	338054	intron	IGSF21	0	0	9_Het	0	0	0	0	0	0
chr1	18790972	18791228	340702	340709	Intergenic	KLHDC7A	0	0	7_Enh	0	1	0	0	0	0
chr1	18884193	18884522	341793	341811	Intergenic	PAX7	0	0	14_ReprPCWk	0	0	0	0	0	0
chr1	18907975	18908123	342144	342156	Intergenic	PAX7	0	0	14_ReprPCWk	0	0	0	0	1	1
chr1	18923964	18924198	342362	342372	Intergenic	PAX7	0	0	14_ReprPCWk	0	0	0	0	1	1
chr1	18956976	18957431	342891	342922	exon,promoter-TSS	PAX7	1	1	14_ReprPCWk	0	0	0	0	0	0
chr1	18957447	18958191	342922	342986	exon,intron	PAX7	1	1	7_Enh	0	0	1	1	0	0
chr1	18958205	18958777	342986	343020	intron	PAX7	1	1	14_ReprPCWk	0	0	0	1	0	0
chr1	18958802	18958962	343021	343038	intron	PAX7	0	1	14_ReprPCWk	0	0	0	1	0	0
chr1	18959007	18959488	343040	343072	intron	PAX7	0	1	14_ReprPCWk	0	0	0	1	0	0
chr1	18959585	18959694	343080	343089	intron	PAX7	0	1	13_ReprPC	0	0	0	1	0	0
chr1	18959746	18960087	343090	343104	intron	PAX7	0	1	13_ReprPC	0	0	0	1	0	0
chr1	18960497	18961112	343112	343132	exon	PAX7	0	0	13_ReprPC	0	0	0	1	0	0
chr1	18962743	18962938	343149	343166	exon	PAX7	0	1	13_ReprPC	0	0	0	1	0	0
chr1	18962943	18963723	343166	343227	intron	PAX7	0	1	13_ReprPC	0	0	0	1	0	0
chr1	18963820	18964471	343227	343260	intron	PAX7	0	1	13_ReprPC	0	0	0	1	0	0
chr1	18964554	18965039	343260	343269	intron	PAX7	0	0	13_ReprPC	0	0	0	1	0	0
chr1	18966481	18966972	343288	343308	intron	PAX7	0	0	13_ReprPC	0	0	0	0	0	0
chr1	18966977	18967768	343308	343352	intron	PAX7	0	1	13_ReprPC	0	0	0	0	0	0
chr1	18967786	18968219	343353	343381	intron	PAX7	0	1	14_ReprPCWk	0	0	0	0	0	0
chr1	18968364	18969496	343385	343409	intron	PAX7	0	0	14_ReprPCWk	0	0	0	1	0	0
chr1	18969509	18969955	343409	343438	intron	PAX7	0	1	13_ReprPC	0	0	0	1	0	0
chr1	18969969	18970499	343438	343490	intron	PAX7	0	1	13_ReprPC	0	0	0	0	0	0
chr1	18971657	18972360	343530	343566	intron	PAX7	0	1	13_ReprPC	0	0	0	0	0	0
chr1	18972687	18973040	343577	343589	intron	PAX7	0	1	13_ReprPC	1	0	0	0	0	0
chr1	18973057	18973792	343589	343654	intron	PAX7	0	1	12_EnhBiv	1	0	1	0	0	0
chr1	19043290	19043721	344701	344748	intron	PAX7	0	1	14_ReprPCWk	0	0	0	0	0	0
chr1	19048962	19049137	344850	344860	intron	PAX7	0	0	14_ReprPCWk	0	0	0	0	0	0
chr1	19147255	19147607	346174	346186	Intergenic	TAS1R2	0	0	14_ReprPCWk	0	0	0	0	1	1
chr1	19228226	19228331	347483	347487	intron	ALDH4A1	1	0	1_TssA	1	1	0	0	0	0
chr1	19228442	19229932	347487	347589	exon	ALDH4A1	1	1	1_TssA	1	1	0	0	0	0
chr1	19239663	19239835	347755	347765	intron	IFFO2	0	0	7_Enh	0	1	0	0	1	1
chr1	19248785	19248982	348000	348006	intron	IFFO2	0	0	7_Enh	0	1	1	0	0	1
chr1	19275976	19276047	348443	348449	intron	IFFO2	0	0	2_TssAFlnk	0	1	0	0	0	0
chr1	19276087	19276218	348449	348456	intron	IFFO2	0	0	2_TssAFlnk	0	1	1	0	0	0
chr1	19278721	19278770	348510	348515	intron	IFFO2	0	0	7_Enh	0	1	1	0	0	0
chr1	19282027	19283740	348565	348776	exon,promoter-TSS	IFFO2	1	1	1_TssA	1	1	0	0	1	1
chr1	19337020	19337485	349374	349382	Intergenic	IFFO2	0	0	2_TssAFlnk	1	1	0	0	0	0
chr1	19337532	19337569	349382	349387	Intergenic	IFFO2	0	0	2_TssAFlnk	1	1	0	0	0	0
chr1	19337689	19337876	349387	349398	Intergenic	IFFO2	0	0	7_Enh	0	1	0	0	0	0
chr1	19339098	19339173	349415	349419	Intergenic	IFFO2	0	0	7_Enh	0	1	0	0	0	1
chr1	19339199	19339329	349419	349424	Intergenic	IFFO2	0	0	7_Enh	0	1	0	0	0	0
chr1	19392312	19392389	350267	350273	Intergenic	IFFO2	0	0	2_TssAFlnk	0	1	1	0	0	0
chr1	19392791	19392858	350282	350286	Intergenic	IFFO2	0	0	7_Enh	0	1	1	0	0	0
chr1	19393330	19393403	350292	350298	Intergenic	IFFO2	0	0	7_Enh	0	1	0	0	0	0
chr1	19393830	19394051	350309	350317	Intergenic	IFFO2	0	0	7_Enh	0	1	0	0	0	1
chr1	19394804	19394866	350326	350330	Intergenic	IFFO2	0	0	7_Enh	0	1	0	0	0	0
chr1	19395132	19395292	350335	350341	Intergenic	IFFO2	0	0	7_Enh	0	1	1	0	0	0
chr1	19399892	19400103	350430	350438	Intergenic	IFFO2	0	0	6_EnhG	0	1	1	0	0	0
chr1	19406222	19406389	350571	350578	intron	UBR4	0	0	7_Enh	0	1	1	0	0	0
chr1	19535871	19537629	351941	352060	promoter-TSS	UBR4	1	1	1_TssA	1	1	0	0	1	0
chr1	19577358	19578992	352570	352682	promoter-TSS	EMC1	1	1	1_TssA	1	1	1	0	0	0
chr1	19596971	19597056	352965	352970	exon	AKR7L	0	0	7_Enh	0	1	0	0	0	0
chr1	19599516	19599774	353006	353015	intron	AKR7L	1	0	2_TssAFlnk	1	1	0	0	0	0
chr1	19599875	19600048	353015	353020	intron	AKR7L	1	0	2_TssAFlnk	1	1	0	0	0	0
chr1	19600323	19600392	353032	353036	exon	AKR7L	1	1	1_TssA	1	1	0	0	0	0
chr1	19600406	19600508	353036	353052	exon	AKR7L	1	1	1_TssA	1	1	0	0	0	0
chr1	19600523	19600775	353052	353085	promoter-TSS	AKR7L	1	1	1_TssA	1	1	0	0	0	0
chr1	19600785	19600818	353085	353090	promoter-TSS	AKR7L	1	1	2_TssAFlnk	1	1	0	0	0	0
chr1	19600909	19600985	353092	353099	promoter-TSS	AKR7L	1	1	2_TssAFlnk	1	1	0	0	0	0
chr1	19615062	19615159	353326	353341	exon	AKR7A3	1	1	1_TssA	1	1	0	0	0	0
chr1	19615168	19615611	353341	353388	promoter-TSS	AKR7A3	1	1	1_TssA	1	1	0	0	0	0
chr1	19615619	19615703	353388	353394	promoter-TSS	AKR7A3	1	1	2_TssAFlnk	1	1	0	0	0	0
chr1	19637806	19637855	353644	353648	promoter-TSS	PQLC2	1	0	2_TssAFlnk	1	0	0	0	0	0
chr1	19637961	19639439	353648	353791	promoter-TSS	PQLC2	1	1	1_TssA	1	1	1	0	0	1
chr1	19664974	19665034	354310	354316	TTS	CAPZB	0	1	7_Enh	0	1	0	0	0	0
chr1	19665080	19665244	354317	354334	TTS	CAPZB	0	1	7_Enh	1	1	0	0	0	1
chr1	19665266	19665454	354334	354341	TTS	CAPZB	0	1	2_TssAFlnk	1	1	0	0	0	0
chr1	19712470	19712659	355272	355278	intron	CAPZB	0	0	7_Enh	0	1	1	0	0	0
chr1	19772509	19772599	356234	356239	intron	CAPZB	0	0	7_Enh	0	1	0	0	1	0
chr1	19810885	19812724	356802	356968	promoter-TSS	CAPZB	1	1	1_TssA	1	1	1	0	0	0
chr1	19812793	19812838	356968	356973	promoter-TSS	CAPZB	1	0	2_TssAFlnk	1	1	0	0	0	0
chr1	19922782	19923027	358270	358276	promoter-TSS	MINOS1	1	0	2_TssAFlnk	1	1	0	0	0	0
chr1	19923062	19924290	358276	358358	intron	C1orf151-NBL1	1	1	1_TssA	1	1	0	0	0	0
chr1	19970358	19971590	358937	359109	promoter-TSS	NBL1	1	1	13_ReprPC	1	1	1	0	0	0
chr1	19977713	19977917	359262	359270	intron	NBL1	0	0	5_TxWk	0	0	0	0	1	1
chr1	19980270	19980520	359313	359320	intron	NBL1	0	0	7_Enh	0	0	0	0	1	1
chr1	19986336	19986653	359440	359453	Intergenic	HTR6	0	0	15_Quies	0	0	0	0	1	1
chr1	19988299	19988706	359491	359499	Intergenic	HTR6	0	0	14_ReprPCWk	0	0	0	0	1	1
chr1	19991164	19992161	359544	359654	promoter-TSS	HTR6	1	1	7_Enh	1	0	0	0	1	0
chr1	19992229	19992315	359659	359668	exon	HTR6	1	1	15_Quies	0	0	0	0	0	0
chr1	20125895	20126996	361566	361659	promoter-TSS	TMCO4	1	1	1_TssA	1	1	0	0	1	1
chr1	20141610	20141839	361859	361866	promoter-TSS	RNF186	1	0	2_TssAFlnk	1	1	0	0	0	0
chr1	20142056	20142346	361866	361872	promoter-TSS	RNF186	1	0	2_TssAFlnk	0	1	0	0	0	0
chr1	20208553	20209716	362663	362765	exon	OTUD3	1	1	1_TssA	1	1	0	0	1	1
chr1	20478836	20479138	365526	365544	Intergenic	PLA2G2F	0	0	2_TssAFlnk	1	1	1	0	1	1
chr1	20479732	20479797	365554	365558	Intergenic	PLA2G2F	0	0	7_Enh	0	1	1	0	0	0
chr1	20480144	20480209	365565	365569	Intergenic	PLA2G2F	0	0	7_Enh	0	1	0	0	0	0
chr1	20480971	20481157	365589	365598	Intergenic	PLA2G2F	0	0	2_TssAFlnk	1	1	0	0	0	0
chr1	20509758	20509879	365974	365979	Intergenic	UBXN10	0	0	7_Enh	0	1	0	0	0	0
chr1	20510644	20510684	365986	365992	Intergenic	UBXN10	0	0	7_Enh	0	0	0	0	0	0
chr1	20512449	20513182	366027	366073	intron	UBXN10	1	1	2_TssAFlnk	1	1	0	0	0	0
chr1	20513734	20513828	366075	366079	intron	UBXN10	0	0	7_Enh	0	0	0	0	0	1
chr1	20521783	20521865	366173	366177	Intergenic	UBXN10	0	0	7_Enh	0	0	0	0	1	1
chr1	20539300	20539657	366399	366414	Intergenic	UBXN10	0	0	7_Enh	0	0	0	0	1	1
chr1	20685377	20685484	368227	368231	TTS	LOC339505	0	0	7_Enh	0	0	0	0	0	0
chr1	20685517	20685604	368231	368235	TTS	LOC339505	0	0	7_Enh	0	0	0	0	0	0
chr1	20688468	20688512	368282	368286	exon	LOC339505	0	0	14_ReprPCWk	0	0	0	0	1	1
chr1	20692604	20693994	368334	368450	intron	LOC339505	0	1	12_EnhBiv	0	0	1	1	1	1
chr1	20799749	20800053	369586	369602	Intergenic	CAMK2N1	0	0	7_Enh	0	0	0	0	0	0
chr1	20802771	20803253	369639	369667	Intergenic	CAMK2N1	0	0	2_TssAFlnk	1	1	1	0	0	0
chr1	20804371	20804441	369681	369685	Intergenic	CAMK2N1	0	0	7_Enh	0	1	1	0	0	0
chr1	20806846	20806894	369699	369703	Intergenic	CAMK2N1	0	0	7_Enh	1	1	0	0	0	0
chr1	20809995	20810247	369734	369742	exon,intron	CAMK2N1	0	0	2_TssAFlnk	1	1	0	0	0	0
chr1	20810280	20810361	369742	369748	intron	CAMK2N1	0	0	2_TssAFlnk	1	1	0	0	0	0
chr1	20810427	20810652	369748	369763	intron	CAMK2N1	0	1	2_TssAFlnk	1	1	0	0	0	0
chr1	20810667	20813455	369763	370048	exon	CAMK2N1	1	1	1_TssA	1	1	1	0	0	0
chr1	20820275	20820673	370154	370165	Intergenic	CAMK2N1	0	0	7_Enh	0	0	0	0	1	1
chr1	20834029	20834844	370363	370419	exon	MUL1	1	1	1_TssA	1	1	0	0	0	0
chr1	20848494	20849146	370628	370639	Intergenic	MUL1	0	0	12_EnhBiv	0	0	0	0	1	1
chr1	20878895	20879364	371030	371074	exon	FAM43B	1	1	12_EnhBiv	1	0	1	0	0	0
chr1	20879365	20879483	371074	371089	exon	FAM43B	1	1	12_EnhBiv	1	0	1	0	0	0
chr1	20879493	20880374	371089	371203	exon	FAM43B	1	1	12_EnhBiv	1	0	1	0	0	0
chr1	20901750	20901999	371513	371525	Intergenic	CDA	0	0	15_Quies	0	0	0	0	1	1
chr1	20915410	20915636	371719	371727	promoter-TSS	CDA	1	0	2_TssAFlnk	1	1	0	0	0	0
chr1	20916084	20916351	371735	371745	intron	CDA	1	0	1_TssA	1	1	0	0	0	0
chr1	20916389	20916877	371745	371752	intron	CDA	1	0	1_TssA	1	1	0	0	0	0
chr1	20930475	20930560	371938	371942	intron	CDA	0	0	7_Enh	0	1	0	0	0	0
chr1	20940438	20940596	372104	372109	intron	CDA	0	0	7_Enh	0	1	0	0	0	0
chr1	20959812	20960812	372341	372437	exon	PINK1	1	1	1_TssA	1	1	1	0	1	1
chr1	20960867	20961230	372437	372446	intron	PINK1	1	0	2_TssAFlnk	1	1	1	0	0	0
chr1	20987148	20988493	372895	372974	exon	DDOST	1	1	1_TssA	1	1	0	0	1	1
chr1	21022940	21023584	373632	373673	intron	KIF17	0	1	2_TssAFlnk	1	1	1	0	1	1
chr1	21044121	21044703	374160	374243	promoter-TSS	KIF17	1	1	7_Enh	1	0	1	0	0	0
chr1	21058198	21059793	374577	374720	exon	SH2D5	1	1	2_TssAFlnk	1	0	1	0	1	1
chr1	21111986	21114550	375343	375570	promoter-TSS	HP1BP3	1	1	1_TssA	1	1	1	0	0	0
chr1	21501221	21501350	379323	379328	promoter-TSS	EIF4G3	0	0	2_TssAFlnk	1	1	0	0	0	0
chr1	21501370	21501751	379328	379335	promoter-TSS	EIF4G3	0	0	2_TssAFlnk	1	1	0	0	0	0
chr1	21501819	21503702	379335	379481	exon	EIF4G3	1	1	1_TssA	1	1	0	0	0	0
chr1	21503711	21503886	379481	379499	promoter-TSS	EIF4G3	1	1	1_TssA	1	1	0	0	0	0
chr1	21589385	21589515	380989	380999	intron	ECE1	0	0	7_Enh	0	1	1	0	0	0
chr1	21598333	21598463	381140	381145	intron	ECE1	0	0	6_EnhG	0	1	0	0	0	0
chr1	21663726	21663927	382332	382337	intron	ECE1	0	0	2_TssAFlnk	0	1	1	0	0	0
chr1	21669140	21669272	382413	382420	intron	ECE1	0	0	2_TssAFlnk	1	1	0	0	0	0
chr1	21669704	21669864	382427	382432	intron	ECE1	0	0	2_TssAFlnk	1	1	0	0	0	0
chr1	21671190	21671509	382450	382473	intron	ECE1	1	1	1_TssA	1	1	0	0	0	0
chr1	21671570	21672819	382473	382599	promoter-TSS	ECE1	1	1	1_TssA	1	1	0	0	0	0
chr1	21766230	21767199	384220	384313	promoter-TSS	NBPF3	1	1	2_TssAFlnk	1	1	0	0	0	0
chr1	21835396	21835921	385117	385166	promoter-TSS	ALPL	1	1	7_Enh	1	0	0	0	1	1
chr1	21864148	21864230	385636	385640	intron	ALPL	0	0	7_Enh	0	1	0	0	0	0
chr1	21864488	21864591	385647	385652	intron	ALPL	0	0	2_TssAFlnk	0	1	0	0	0	0
chr1	21864837	21864948	385659	385667	intron	ALPL	0	0	2_TssAFlnk	0	1	1	0	0	0
chr1	21864977	21865148	385667	385675	intron	ALPL	0	0	7_Enh	0	1	1	0	0	0
chr1	21872684	21872736	385797	385801	intron	ALPL	0	0	7_Enh	0	1	0	0	0	0
chr1	21877524	21877593	385893	385900	intron	ALPL	0	0	1_TssA	1	1	0	0	0	0
chr1	21896750	21896904	386272	386277	exon	ALPL	0	0	7_Enh	0	0	1	0	0	0
chr1	21922183	21922211	386836	386840	TTS	RAP1GAP	0	0	5_TxWk	0	0	0	0	1	1
chr1	21947150	21947219	387377	387384	intron	RAP1GAP	0	0	2_TssAFlnk	1	0	0	0	0	0
chr1	21948821	21949263	387420	387490	intron	RAP1GAP	0	1	7_Enh	1	1	1	0	0	0
chr1	21950195	21950435	387501	387510	intron	RAP1GAP	0	0	2_TssAFlnk	1	1	0	0	0	0
chr1	21951171	21951285	387515	387520	intron	RAP1GAP	0	0	7_Enh	0	1	1	0	0	0
chr1	21985617	21986131	388140	388198	intron	RAP1GAP	0	1	15_Quies	0	0	1	0	1	1
chr1	21995408	21996525	388354	388446	promoter-TSS	RAP1GAP	1	1	2_TssAFlnk	1	1	1	0	1	0
chr1	22108284	22110290	389883	390029	intron	USP48	1	1	1_TssA	1	1	0	0	1	1
chr1	22263376	22264346	393306	393436	promoter-TSS	HSPG2	1	0	5_TxWk	1	1	0	0	0	0
chr1	22351603	22352717	394890	394943	intron	LINC00339	1	1	1_TssA	1	1	0	0	0	0
chr1	22378940	22380468	395363	395503	intron	CDC42	1	1	1_TssA	1	1	0	0	0	0
chr1	22458530	22458687	396530	396537	intron	WNT4	0	0	7_Enh	0	0	0	0	1	1
chr1	22468584	22470252	396712	396924	exon	WNT4	1	1	5_TxWk	1	0	1	0	1	0
chr1	22583837	22584106	398623	398629	Intergenic	WNT4	0	0	7_Enh	0	0	0	0	0	0
chr1	22586227	22586260	398684	398688	Intergenic	WNT4	0	0	7_Enh	0	0	0	0	0	0
chr1	22586331	22586423	398688	398693	Intergenic	WNT4	0	0	7_Enh	0	0	1	0	0	0
chr1	22665756	22665783	399751	399755	Intergenic	ZBTB40	0	0	7_Enh	0	0	1	0	0	0
chr1	22665814	22665940	399755	399760	Intergenic	ZBTB40	0	0	7_Enh	0	0	1	0	0	1
chr1	22740766	22741091	400816	400824	Intergenic	ZBTB40	0	0	7_Enh	0	0	1	0	0	0
chr1	22743133	22743386	400851	400861	Intergenic	ZBTB40	0	0	7_Enh	0	0	0	0	1	1
chr1	22746944	22747242	400908	400915	Intergenic	ZBTB40	0	0	14_ReprPCWk	0	0	0	0	1	1
chr1	22778237	22779350	401288	401366	intron	ZBTB40	1	1	1_TssA	1	1	0	0	0	0
chr1	22889674	22890524	402764	402887	exon,promoter-TSS	EPHA8	1	1	7_Enh	1	0	1	1	0	0
chr1	22968539	22968814	404383	404395	Intergenic	C1QC	0	0	14_ReprPCWk	0	0	1	0	1	1
chr1	23036596	23038399	405321	405533	exon,promoter-TSS	EPHB2	1	1	7_Enh	1	0	1	0	0	0
chr1	23345495	23347011	409754	409882	exon,promoter-TSS	KDM1A	1	1	1_TssA	1	1	0	0	1	0
chr1	23494059	23495528	411294	411431	intron	LUZP1	1	0	1_TssA	1	1	0	0	0	0
chr1	23503954	23504540	411530	411583	Intergenic	LUZP1	0	1	2_TssAFlnk	1	1	0	0	1	1
chr1	23511192	23511348	411689	411695	Intergenic	HTR1D	0	0	1_TssA	1	0	0	0	1	1
chr1	23543248	23544237	412124	412241	Intergenic	HTR1D	0	1	7_Enh	1	0	1	1	1	1
chr1	23669653	23671668	413788	413944	intron	HNRNPR	1	1	1_TssA	1	1	0	0	1	1
chr1	23694411	23696308	414298	414425	promoter-TSS	ZNF436	1	1	1_TssA	1	1	0	0	1	0
chr1	23730434	23730782	414912	414925	intron	TCEA3	0	0	7_Enh	0	1	1	0	1	1
chr1	23748878	23749154	415152	415163	intron	TCEA3	0	0	2_TssAFlnk	1	1	1	0	0	0
chr1	23750101	23750325	415174	415183	intron	TCEA3	1	0	2_TssAFlnk	1	1	0	0	0	0
chr1	23750356	23750609	415183	415207	intron	TCEA3	1	1	1_TssA	1	1	0	0	0	0
chr1	23750636	23751596	415207	415297	intron,promoter-TSS	TCEA3	1	1	2_TssAFlnk	1	1	0	0	0	0
chr1	23751610	23751786	415297	415307	promoter-TSS	TCEA3	1	1	2_TssAFlnk	1	1	0	0	0	0
chr1	23770505	23770695	415602	415608	intron	ASAP3	0	0	7_Enh	0	0	0	0	0	0
chr1	23809682	23809857	416081	416086	intron	ASAP3	1	0	2_TssAFlnk	1	1	0	0	0	0
chr1	23809894	23811355	416086	416218	exon	ASAP3	1	1	1_TssA	1	1	0	0	1	0
chr1	23823791	23823848	416398	416402	Intergenic	ASAP3	0	0	7_Enh	0	0	0	0	1	1
chr1	23857012	23858089	416910	417018	exon	E2F2	1	1	2_TssAFlnk	1	0	1	0	1	0
chr1	23866315	23866686	417133	417146	Intergenic	E2F2	0	0	7_Enh	1	0	0	0	1	1
chr1	23885342	23886410	417561	417631	exon	ID3	1	1	1_TssA	1	1	0	0	0	0
chr1	23888903	23889099	417654	417671	Intergenic	ID3	0	0	7_Enh	0	1	0	0	0	0
chr1	23894504	23895064	417771	417837	Intergenic	ID3	0	1	10_TssBiv	1	1	1	0	0	0
chr1	23961505	23961788	418768	418775	intron	MDS2	0	0	2_TssAFlnk	1	0	0	0	1	1
chr1	23963929	23964276	418819	418835	intron	MDS2	0	0	15_Quies	0	0	0	0	1	1
chr1	24018001	24018997	419661	419715	intron	RPL11	1	1	1_TssA	1	1	0	0	1	1
chr1	24053853	24054119	420221	420228	Intergenic	TCEB3	0	0	7_Enh	0	1	1	0	1	0
chr1	24069537	24071068	420451	420607	intron	TCEB3	1	1	1_TssA	1	1	1	0	0	0
chr1	24071099	24071424	420609	420617	intron	TCEB3	0	0	2_TssAFlnk	1	0	0	0	0	1
chr1	24098747	24098942	420988	420996	exon	LOC100506963	0	0	7_Enh	0	0	0	0	1	1
chr1	24104336	24105595	421072	421176	promoter-TSS	PITHD1	1	1	1_TssA	1	1	0	0	0	0
chr1	24117315	24118565	421350	421412	intron	LYPLA2	1	1	1_TssA	1	1	0	0	0	0
chr1	24120048	24120129	421442	421447	intron	LYPLA2	0	0	6_EnhG	0	0	1	0	0	0
chr1	24126380	24127918	421570	421694	promoter-TSS	GALE	1	1	1_TssA	1	1	0	0	0	0
chr1	24127956	24128027	421694	421702	promoter-TSS	GALE	1	0	2_TssAFlnk	1	1	0	0	0	0
chr1	24128032	24128067	421702	421707	promoter-TSS	GALE	1	0	2_TssAFlnk	1	1	0	0	0	0
chr1	24151176	24151419	422011	422019	intron	HMGCL	1	0	2_TssAFlnk	1	1	0	0	0	0
chr1	24151477	24152207	422019	422063	intron	HMGCL	1	0	1_TssA	1	1	0	0	0	0
chr1	24164881	24165259	422237	422259	Intergenic	HMGCL	0	0	2_TssAFlnk	1	0	0	0	0	0
chr1	24194209	24195111	422708	422799	exon	FUCA1	1	1	1_TssA	1	1	1	0	1	1
chr1	24195131	24195153	422799	422803	promoter-TSS	FUCA1	1	0	2_TssAFlnk	1	1	0	0	0	0
chr1	24195215	24195270	422803	422807	promoter-TSS	FUCA1	1	0	2_TssAFlnk	1	0	0	0	0	0
chr1	24285538	24287495	424279	424406	promoter-TSS	PNRC2	1	1	1_TssA	1	1	0	0	1	0
chr1	24305498	24307154	424549	424652	intron	SRSF10	1	1	1_TssA	1	1	0	0	1	0
chr1	24397460	24397655	426004	426013	intron	MYOM3	0	0	7_Enh	0	0	0	0	1	1
chr1	24407869	24407910	426194	426198	exon	MYOM3	0	0	7_Enh	0	0	0	0	0	0
chr1	24469102	24469395	427152	427161	intron	IL22RA1	1	0	2_TssAFlnk	1	1	0	0	0	0
chr1	24469443	24469907	427161	427174	promoter-TSS	IL22RA1	1	0	7_Enh	1	1	0	0	0	0
chr1	24477041	24477479	427298	427318	Intergenic	IL22RA1	0	0	7_Enh	1	1	0	0	1	1
chr1	24477647	24477911	427320	427333	Intergenic	IL22RA1	0	0	7_Enh	0	1	0	0	0	0
chr1	24513504	24514308	427801	427878	promoter-TSS	IFNLR1	1	1	1_TssA	1	1	1	0	0	1
chr1	24514362	24514477	427878	427888	promoter-TSS	IFNLR1	1	1	2_TssAFlnk	1	1	1	0	0	1
chr1	24525787	24526122	428069	428077	promoter-TSS	LOC284632	1	0	15_Quies	0	0	0	0	1	1
chr1	24563255	24563308	428585	428589	Intergenic	LOC284632	0	0	7_Enh	0	0	0	0	0	0
chr1	24648370	24648643	429594	429625	intron	GRHL3	0	1	1_TssA	1	1	0	0	0	0
chr1	24648678	24648957	429625	429652	promoter-TSS	GRHL3	0	1	1_TssA	1	1	0	0	0	0
chr1	24648976	24649105	429652	429665	promoter-TSS	GRHL3	0	1	2_TssAFlnk	1	1	0	0	0	0
chr1	24717825	24718043	430621	430630	intron	STPG1	0	0	5_TxWk	0	0	0	0	1	1
chr1	24739736	24740398	430791	430837	intron	STPG1	0	1	1_TssA	1	1	0	0	0	0
chr1	24741850	24742922	430895	430947	promoter-TSS	STPG1	1	1	2_TssAFlnk	1	0	0	0	1	1
chr1	24742956	24743152	430947	430957	intron	NIPAL3	1	1	2_TssAFlnk	1	0	0	0	0	0
chr1	24828625	24829956	431999	432131	promoter-TSS	RCAN3	1	1	1_TssA	1	1	0	0	0	0
chr1	24875825	24875898	432760	432764	Intergenic	NCMAP	0	0	7_Enh	0	0	0	0	0	0
chr1	24882065	24882177	432844	432849	promoter-TSS	NCMAP	1	0	2_TssAFlnk	1	0	0	0	0	0
chr1	24882199	24882912	432849	432908	intron,promoter-TSS	NCMAP	1	0	1_TssA	1	0	1	0	0	1
chr1	24885664	24885727	432956	432960	intron	NCMAP	0	0	15_Quies	0	0	0	0	0	0
chr1	24894455	24894516	433071	433078	intron	NCMAP	0	0	2_TssAFlnk	0	1	1	0	0	0
chr1	24894555	24894737	433081	433087	intron	NCMAP	0	0	7_Enh	0	1	0	0	0	1
chr1	24907417	24907502	433295	433299	intron	NCMAP	0	0	7_Enh	0	0	0	0	0	0
chr1	24968352	24968626	434134	434151	Intergenic	SRRM1	1	0	2_TssAFlnk	1	1	0	0	0	0
chr1	24968682	24970894	434151	434329	intron,promoter-TSS	SRRM1	1	1	1_TssA	1	1	1	0	1	1
chr1	25032016	25032383	435190	435198	Intergenic	CLIC4	0	0	2_TssAFlnk	1	1	0	0	0	1
chr1	25032457	25032555	435198	435202	Intergenic	CLIC4	0	0	2_TssAFlnk	1	1	0	0	0	0
chr1	25071173	25072699	435882	436037	exon	CLIC4	1	1	1_TssA	1	1	0	0	1	0
chr1	25072747	25073007	436037	436044	intron	CLIC4	1	0	1_TssA	1	1	0	0	0	0
chr1	25073117	25073266	436044	436051	intron	CLIC4	0	0	1_TssA	1	1	0	0	0	0
chr1	25073306	25073431	436051	436059	intron	CLIC4	0	0	1_TssA	1	1	0	0	0	0
chr1	25078279	25078396	436146	436150	intron	CLIC4	0	0	2_TssAFlnk	1	1	0	0	0	0
chr1	25174407	25175282	437346	437429	Intergenic	RUNX3	0	1	2_TssAFlnk	1	1	1	0	1	1
chr1	25175286	25175497	437429	437439	Intergenic	RUNX3	0	1	7_Enh	1	1	1	0	0	0
chr1	25258402	25258486	439089	439100	intron	RUNX3	0	1	11_BivFlnk	1	0	0	0	0	1
chr1	25258546	25258655	439107	439115	intron	RUNX3	0	1	11_BivFlnk	1	0	0	0	0	1
chr1	25258739	25259055	439117	439152	intron	RUNX3	0	1	12_EnhBiv	1	0	1	0	1	1
chr1	25428096	25428288	441644	441651	Intergenic	SYF2	0	0	15_Quies	0	0	0	0	1	1
chr1	25468277	25468375	442158	442163	Intergenic	SYF2	0	0	15_Quies	0	0	0	0	0	0
chr1	25558507	25559744	443436	443501	promoter-TSS	SYF2	1	1	1_TssA	1	1	0	0	0	0
chr1	25566206	25566754	443611	443651	Intergenic	SYF2	0	1	1_TssA	1	1	0	0	1	1
chr1	25572636	25574639	443728	443901	intron	C1orf63	1	1	1_TssA	1	1	0	0	1	0
chr1	25592964	25594728	444167	444271	Intergenic	RHD	0	1	1_TssA	1	1	0	0	0	0
chr1	25594731	25594826	444271	444277	Intergenic	RHD	0	0	2_TssAFlnk	0	0	0	0	0	0
chr1	25663114	25666077	445182	445352	promoter-TSS	TMEM50A	1	1	1_TssA	1	1	0	0	1	0
chr1	25752112	25752355	446453	446459	Intergenic	RHCE	0	0	7_Enh	0	1	0	0	0	0
chr1	25756378	25758377	446494	446692	promoter-TSS	TMEM57	1	1	1_TssA	1	1	1	0	0	0
chr1	25758424	25758605	446692	446697	intron	TMEM57	0	0	2_TssAFlnk	1	1	0	0	0	0
chr1	25810674	25810801	447156	447166	exon	TMEM57	0	0	7_Enh	0	1	0	0	0	0
chr1	25869900	25870829	447966	448074	intron	LDLRAP1	1	1	1_TssA	1	1	1	0	0	0
chr1	25900135	25900196	448546	448551	Intergenic	LDLRAP1	0	0	2_TssAFlnk	1	0	0	0	0	0
chr1	25927332	25927692	449002	449010	Intergenic	MAN1C1	0	0	15_Quies	0	0	0	0	0	0
chr1	25935134	25935351	449173	449181	Intergenic	MAN1C1	0	0	7_Enh	0	0	0	0	1	1
chr1	25942594	25944330	449247	449478	promoter-TSS	MAN1C1	1	1	1_TssA	1	1	1	0	1	1
chr1	26054260	26054596	450866	450874	intron	MAN1C1	0	0	7_Enh	0	0	1	0	0	0
chr1	26123439	26123750	451991	452009	Intergenic	SEPN1	0	0	5_TxWk	0	0	0	0	1	1
chr1	26126385	26127186	452048	452141	promoter-TSS	SEPN1	1	0	1_TssA	1	1	0	0	0	0
chr1	26137438	26137672	452334	452345	intron	SEPN1	0	0	6_EnhG	0	0	0	0	1	1
chr1	26145238	26145329	452479	452483	TTS	SEPN1	0	0	2_TssAFlnk	1	1	0	0	0	0
chr1	26146123	26147460	452492	452620	promoter-TSS	MTFR1L	1	1	1_TssA	1	1	0	0	0	0
chr1	26185596	26186348	453032	453103	promoter-TSS	AUNIP	1	1	2_TssAFlnk	1	1	1	0	0	0
chr1	26186355	26186474	453103	453107	promoter-TSS	AUNIP	1	1	2_TssAFlnk	1	1	0	0	0	0
chr1	26193746	26193932	453252	453257	intron	PAQR7	0	0	7_Enh	0	1	0	0	0	1
chr1	26201570	26202516	453346	453439	Intergenic	PAQR7	0	1	1_TssA	1	1	1	0	1	0
chr1	26221884	26222108	453738	453745	intron	STMN1	0	0	7_Enh	0	0	0	0	1	1
chr1	26231540	26233228	453842	453983	TTS	MIR3917	1	1	2_TssAFlnk	1	0	1	0	1	0
chr1	26249805	26250269	454293	454307	Intergenic	MIR3917	0	0	2_TssAFlnk	1	1	0	0	0	0
chr1	26250286	26250351	454307	454312	Intergenic	MIR3917	0	0	7_Enh	0	0	0	0	0	0
chr1	26323743	26324121	455209	455218	intron	PAFAH2	1	0	2_TssAFlnk	1	1	0	0	0	0
chr1	26324188	26325178	455218	455268	intron	PAFAH2	1	1	1_TssA	1	1	0	0	1	1
chr1	26361594	26362812	455785	455876	exon	EXTL1	0	1	2_TssAFlnk	1	0	1	0	1	1
chr1	26372102	26372975	456026	456124	promoter-TSS	SLC30A2	1	1	7_Enh	1	0	1	0	0	0
chr1	26398992	26399056	456498	456502	Intergenic	TRIM63	0	0	7_Enh	0	0	0	0	0	0
chr1	26436860	26437162	456985	456991	promoter-TSS	PDIK1L	1	0	2_TssAFlnk	1	0	0	0	0	0
chr1	26437214	26439132	456991	457183	promoter-TSS	PDIK1L	1	1	1_TssA	1	1	0	0	1	0
chr1	26471680	26471849	457590	457598	Intergenic	FAM110D	0	0	7_Enh	0	0	0	0	1	1
chr1	26487950	26488111	457837	457852	exon	FAM110D	0	1	2_TssAFlnk	1	0	1	0	0	0
chr1	26488129	26488872	457852	457940	exon	FAM110D	0	1	2_TssAFlnk	1	0	1	0	1	0
chr1	26490523	26490596	458010	458017	Intergenic	FAM110D	0	1	2_TssAFlnk	1	0	1	0	0	0
chr1	26490687	26491103	458021	458075	Intergenic	FAM110D	0	1	7_Enh	1	0	1	0	1	1
chr1	26496180	26496824	458150	458224	exon	ZNF593	1	1	1_TssA	1	1	1	0	1	1
chr1	26551561	26551599	459132	459136	Intergenic	CEP85	0	1	2_TssAFlnk	1	1	0	0	0	0
chr1	26551608	26551689	459136	459142	Intergenic	CEP85	0	1	2_TssAFlnk	1	1	0	0	0	0
chr1	26551706	26552329	459142	459180	Intergenic	CEP85	0	1	2_TssAFlnk	1	1	0	0	0	0
chr1	26552548	26552596	459182	459188	Intergenic	CEP85	0	0	1_TssA	1	0	0	0	0	0
chr1	26560303	26561475	459296	459395	intron	CEP85	1	1	1_TssA	1	1	0	0	1	1
chr1	26561517	26561714	459395	459403	intron	CEP85	1	0	2_TssAFlnk	1	1	0	0	1	0
chr1	26606222	26607054	459958	460033	exon	SH3BGRL3	1	1	1_TssA	1	1	0	0	1	1
chr1	26632539	26633535	460476	460526	intron	UBXN11	0	1	2_TssAFlnk	1	1	1	0	0	0
chr1	26662486	26663392	460993	461068	intron	AIM1L	0	1	2_TssAFlnk	1	0	1	0	0	0
chr1	26685660	26685828	461422	461427	Intergenic	AIM1L	0	0	7_Enh	0	0	0	0	0	0
chr1	26690442	26690579	461576	461589	intron	ZNF683	0	0	15_Quies	0	0	0	0	1	1
chr1	26735079	26735551	462197	462212	Intergenic	LIN28A	0	0	14_ReprPCWk	0	0	0	0	0	0
chr1	26735884	26737273	462223	462253	intron,promoter-TSS	LIN28A	1	1	14_ReprPCWk	0	0	0	0	0	0
chr1	26737299	26737701	462253	462282	intron	LIN28A	1	1	14_ReprPCWk	0	0	0	0	0	0
chr1	26737711	26738044	462282	462316	exon	LIN28A	1	1	13_ReprPC	0	0	0	1	0	0
chr1	26758348	26759225	462595	462649	promoter-TSS	DHDDS	1	1	1_TssA	1	1	0	0	0	0
chr1	26798222	26799880	463129	463302	exon	HMGN2	1	1	1_TssA	1	1	0	0	0	0
chr1	26826639	26827302	463679	463745	Intergenic	HMGN2	0	1	2_TssAFlnk	1	1	0	0	1	1
chr1	26827314	26828232	463746	463810	Intergenic	RPS6KA1	0	1	2_TssAFlnk	1	1	1	0	0	0
chr1	26855926	26856802	464276	464380	exon	RPS6KA1	1	1	1_TssA	1	1	0	0	0	0
chr1	26945964	26946165	465670	465678	Intergenic	MIR1976	0	0	2_TssAFlnk	1	1	0	0	0	0
chr1	26946384	26948272	465678	465823	Intergenic	MIR1976	0	1	1_TssA	1	1	0	0	1	1
chr1	27003873	27004388	466730	466738	Intergenic	ARID1A	0	0	7_Enh	0	0	0	0	1	1
chr1	27018729	27020182	466906	466972	Intergenic	ARID1A	0	0	1_TssA	1	1	1	0	1	0
chr1	27021676	27024896	466983	467282	exon,promoter-TSS	ARID1A	1	1	1_TssA	1	1	0	0	0	0
chr1	27032819	27033080	467316	467321	intron	ARID1A	0	0	7_Enh	1	1	1	0	0	0
chr1	27067562	27067758	467735	467740	intron	ARID1A	0	0	6_EnhG	0	1	0	0	0	0
chr1	27107124	27107253	468250	468256	exon	ARID1A	0	0	7_Enh	0	1	0	0	0	0
chr1	27113321	27113723	468294	468302	promoter-TSS	PIGV	1	0	2_TssAFlnk	1	1	1	0	0	0
chr1	27113738	27115927	468302	468408	exon,promoter-TSS	PIGV	1	1	1_TssA	1	1	0	0	1	1
chr1	27136070	27136337	468769	468779	Intergenic	ZDHHC18	0	0	5_TxWk	0	1	0	0	0	0
chr1	27152775	27153855	469170	469292	exon	ZDHHC18	1	1	1_TssA	1	1	0	0	1	1
chr1	27190973	27192101	469852	469939	TTS	SFN	0	1	1_TssA	1	1	0	0	0	0
chr1	27192180	27192361	469939	469953	Intergenic,TTS	SFN	0	0	1_TssA	1	1	0	0	0	0
chr1	27192416	27192495	469954	469960	Intergenic	SFN	0	0	2_TssAFlnk	1	1	0	0	0	0
chr1	27216224	27217160	470363	470455	TTS	GPATCH3	1	1	1_TssA	1	1	0	0	0	0
chr1	27226449	27227274	470596	470647	promoter-TSS	GPATCH3	1	1	1_TssA	1	1	0	0	0	0
chr1	27238371	27238558	470820	470827	exon	NR0B2	0	0	3_TxFlnk	1	1	0	0	0	0
chr1	27239048	27239180	470829	470834	intron	NR0B2	0	0	1_TssA	1	1	0	0	0	0
chr1	27239501	27239901	470834	470841	intron	NR0B2	1	0	1_TssA	1	1	0	0	0	0
chr1	27240262	27240479	470845	470856	exon	NR0B2	1	0	1_TssA	1	1	0	0	0	0
chr1	27247926	27248874	470947	471033	exon	NUDC	1	1	1_TssA	1	1	0	0	0	0
chr1	27272033	27272260	471432	471440	exon	NUDC	0	0	3_TxFlnk	0	1	1	0	0	0
chr1	27274730	27274953	471479	471486	Intergenic	C1orf172	0	0	7_Enh	0	1	0	0	0	0
chr1	27286198	27287065	471668	471753	intron	C1orf172	1	1	2_TssAFlnk	1	1	1	0	1	1
chr1	27319420	27319674	472240	472258	exon,promoter-TSS	TRNP1	1	0	7_Enh	0	0	0	0	0	0
chr1	27319743	27321198	472258	472414	exon	TRNP1	1	1	7_Enh	1	1	1	0	0	0
chr1	27324030	27324472	472455	472466	intron	TRNP1	0	0	5_TxWk	0	0	0	0	1	1
chr1	27339174	27339911	472749	472796	promoter-TSS	FAM46B	1	1	7_Enh	1	0	0	0	0	0
chr1	27371160	27371398	473382	473390	Intergenic	FAM46B	0	0	7_Enh	0	0	0	0	1	1
chr1	27372442	27372680	473407	473416	Intergenic	FAM46B	0	0	7_Enh	0	0	0	0	1	1
chr1	27424030	27424243	474344	474349	Intergenic	SLC9A1	0	0	15_Quies	0	0	0	0	1	1
chr1	27429265	27429440	474476	474484	intron	SLC9A1	0	0	5_TxWk	0	0	0	0	1	1
chr1	27442409	27442617	474698	474703	intron	SLC9A1	0	0	7_Enh	0	0	1	0	0	0
chr1	27481275	27482044	475196	475250	promoter-TSS	SLC9A1	1	1	1_TssA	1	1	0	0	1	1
chr1	27560706	27562473	476485	476607	intron	WDTC1	1	1	1_TssA	1	1	0	0	0	0
chr1	27648255	27649584	477712	477789	intron	TMEM222	1	1	1_TssA	1	1	0	0	0	1
chr1	27675874	27676340	478302	478343	intron	SYTL1	0	1	7_Enh	1	0	1	0	0	0
chr1	27676349	27676653	478343	478386	exon	SYTL1	0	1	7_Enh	1	0	1	0	0	0
chr1	27677763	27677933	478455	478473	intron	SYTL1	0	1	7_Enh	1	0	0	0	0	0
chr1	27684060	27684285	478642	478656	intron	MAP3K6	0	0	2_TssAFlnk	1	0	0	0	1	1
chr1	27691978	27693389	478888	479007	intron	MAP3K6	1	1	2_TssAFlnk	1	1	0	0	1	1
chr1	27693398	27693688	479007	479021	promoter-TSS	MAP3K6	1	0	2_TssAFlnk	1	1	0	0	0	0
chr1	27718785	27719407	479451	479522	promoter-TSS	GPR3	1	1	2_TssAFlnk	1	1	1	0	1	1
chr1	27721889	27722247	479576	479586	exon	GPR3	0	0	14_ReprPCWk	0	0	0	0	1	1
chr1	27815697	27817170	480850	480933	intron	WASF2	1	1	1_TssA	1	1	0	0	0	0
chr1	27854408	27855015	481631	481687	Intergenic	WASF2	0	1	2_TssAFlnk	1	1	1	0	0	0
chr1	27855041	27855172	481687	481697	Intergenic	WASF2	0	0	2_TssAFlnk	1	0	0	0	0	0
chr1	27888632	27888756	482441	482450	intron	AHDC1	0	0	7_Enh	0	1	1	0	0	0
chr1	27888810	27888888	482452	482459	intron	AHDC1	0	0	7_Enh	0	1	1	0	0	0
chr1	27890023	27890289	482479	482486	intron	AHDC1	0	0	7_Enh	0	1	1	0	0	0
chr1	27894928	27895467	482563	482621	intron	AHDC1	0	1	7_Enh	1	1	1	0	1	1
chr1	27901990	27902740	482740	482830	intron	AHDC1	0	1	7_Enh	1	1	1	0	1	0
chr1	27928352	27928843	483157	483179	intron	AHDC1	0	0	2_TssAFlnk	1	1	1	0	0	0
chr1	27928885	27931098	483179	483352	exon	AHDC1	1	1	1_TssA	1	1	1	0	1	0
chr1	27932966	27933191	483385	483392	Intergenic	AHDC1	0	0	5_TxWk	0	0	0	0	1	1
chr1	27989724	27990187	484382	484391	Intergenic	IFI6	0	0	5_TxWk	0	0	0	0	1	1
chr1	27995745	27996107	484522	484548	intron	IFI6	0	0	2_TssAFlnk	1	0	0	0	1	1
chr1	27998666	27998989	484576	484586	promoter-TSS	IFI6	1	0	2_TssAFlnk	1	1	0	0	1	1
chr1	28052045	28053243	485172	485285	exon	FAM76A	1	1	1_TssA	1	1	0	0	1	1
chr1	28099332	28100479	485818	485882	exon	STX12	1	1	1_TssA	1	1	0	0	0	0
chr1	28156880	28157888	486525	486597	promoter-TSS	PPP1R8	1	1	1_TssA	1	1	0	0	0	0
chr1	28198825	28199526	487397	487463	exon	THEMIS2	1	1	2_TssAFlnk	1	1	0	0	0	0
chr1	28240465	28241426	488143	488217	exon,intron	RPA2	1	1	1_TssA	1	1	0	0	0	0
chr1	28285949	28286923	488879	488969	promoter-TSS	XKR8	1	1	1_TssA	1	1	0	0	1	1
chr1	28414147	28414354	490186	490194	intron	EYA3	1	0	2_TssAFlnk	1	0	1	0	0	0
chr1	28414367	28415626	490194	490254	intron	EYA3	1	1	2_TssAFlnk	1	1	1	0	1	0
chr1	28558972	28559671	492324	492367	intron	DNAJC8	1	1	1_TssA	1	1	0	0	0	0
chr1	28561985	28562040	492433	492439	promoter-TSS	ATPIF1	1	0	2_TssAFlnk	1	1	0	0	0	0
chr1	28562181	28563350	492445	492523	exon	ATPIF1	1	1	1_TssA	1	1	0	0	0	0
chr1	28573555	28574090	492680	492714	Intergenic	ATPIF1	0	1	1_TssA	1	1	0	0	0	0
chr1	28575067	28575480	492728	492737	Intergenic	SESN2	0	0	2_TssAFlnk	1	1	0	0	1	1
chr1	28585702	28587062	492911	493040	exon	SESN2	1	1	1_TssA	1	1	0	0	0	0
chr1	28587099	28587271	493040	493054	exon,intron	SESN2	0	1	1_TssA	1	1	0	0	0	0
chr1	28587557	28587759	493060	493065	intron	SESN2	0	0	2_TssAFlnk	1	1	0	0	0	0
chr1	28611493	28611604	493414	493419	Intergenic	SESN2	0	0	7_Enh	0	1	0	0	0	0
chr1	28623307	28623381	493605	493609	Intergenic	MED18	0	0	2_TssAFlnk	1	1	0	0	0	0
chr1	28623447	28623662	493609	493615	Intergenic	MED18	0	0	2_TssAFlnk	1	1	0	0	0	0
chr1	28655107	28655171	494126	494130	promoter-TSS	MED18	1	0	1_TssA	1	1	0	0	0	0
chr1	28655348	28655987	494133	494175	exon	MED18	1	1	1_TssA	1	1	0	0	0	0
chr1	28656017	28656190	494175	494187	intron	MED18	1	0	1_TssA	1	1	0	0	0	0
chr1	28696042	28697169	494909	494989	intron	PHACTR4	1	1	1_TssA	1	1	0	0	1	1
chr1	28831992	28833200	496736	496801	intron,promoter-TSS	RCC1	1	0	1_TssA	1	1	0	0	0	0
chr1	28833282	28834003	496801	496831	intron	SNHG3	1	0	2_TssAFlnk	1	1	0	0	0	0
chr1	28844357	28845512	497002	497114	intron	RCC1	0	1	2_TssAFlnk	1	1	1	0	1	1
chr1	28879039	28880318	497837	497923	intron	TRNAU1AP	1	1	1_TssA	1	1	0	0	0	0
chr1	28907833	28908959	498445	498537	promoter-TSS	SNORA16A	1	1	1_TssA	1	1	0	0	1	0
chr1	28909005	28909633	498537	498565	promoter-TSS	SNHG12	1	0	2_TssAFlnk	1	1	0	0	0	0
chr1	28918676	28919332	498743	498816	promoter-TSS	RAB42	1	1	7_Enh	1	0	1	0	0	0
chr1	28968760	28970391	499629	499709	promoter-TSS	TAF12	1	1	1_TssA	1	1	0	0	1	1
chr1	28974614	28975629	499808	499847	promoter-TSS	RNU11	1	0	1_TssA	1	1	0	0	1	0
chr1	28995064	28996177	500239	500354	intron	GMEB1	1	0	1_TssA	1	1	0	0	1	0
chr1	29062777	29062898	501588	501593	promoter-TSS	YTHDF2	1	0	2_TssAFlnk	1	1	0	0	0	0
chr1	29062924	29064610	501593	501742	intron	YTHDF2	1	1	1_TssA	1	1	0	0	1	1
chr1	29101688	29101991	502260	502283	Intergenic	OPRD1	0	1	2_TssAFlnk	1	1	0	0	0	0
chr1	29111481	29112137	502480	502501	Intergenic	OPRD1	0	0	1_TssA	1	0	1	0	1	1
chr1	29138502	29139182	502866	502970	exon	OPRD1	1	1	14_ReprPCWk	1	0	0	1	0	0
chr1	29203776	29204046	504069	504078	Intergenic	EPB41	0	0	15_Quies	0	0	0	0	1	1
chr1	29208642	29208873	504168	504175	Intergenic	EPB41	0	0	7_Enh	0	0	0	0	1	1
chr1	29213334	29214430	504239	504325	intron	EPB41	1	1	1_TssA	1	1	0	0	0	1
chr1	29214488	29214678	504325	504333	intron	EPB41	1	0	2_TssAFlnk	1	1	0	0	0	0
chr1	29214689	29214868	504333	504339	intron	EPB41	0	0	2_TssAFlnk	1	1	0	0	0	0
chr1	29240705	29241695	504677	504788	intron	EPB41	0	1	1_TssA	1	1	1	0	0	0
chr1	29297948	29298276	505463	505468	intron	EPB41	0	0	15_Quies	0	1	0	0	0	0
chr1	29448394	29448924	507214	507275	intron	TMEM200B	0	1	2_TssAFlnk	1	1	1	0	0	0
chr1	29449832	29450237	507356	507390	intron,promoter-TSS	TMEM200B	1	1	2_TssAFlnk	1	1	1	0	0	0
chr1	29450248	29451601	507390	507524	promoter-TSS	TMEM200B	1	1	1_TssA	1	1	1	0	0	1
chr1	29463220	29463309	507819	507827	Intergenic	TMEM200B	0	0	7_Enh	0	0	0	0	0	0
chr1	29506847	29507015	508521	508526	intron	SRSF4	0	0	2_TssAFlnk	1	1	0	0	0	0
chr1	29507084	29508889	508526	508665	intron	SRSF4	1	1	1_TssA	1	1	0	0	1	1
chr1	29529454	29529639	508998	509004	intron	MECR	0	0	5_TxWk	0	0	0	0	1	1
chr1	29557059	29557675	509378	509428	promoter-TSS	MECR	1	1	1_TssA	1	1	0	0	1	1
chr1	29562572	29562626	509481	509485	promoter-TSS	PTPRU	1	0	5_TxWk	0	0	1	0	0	0
chr1	29562746	29564646	509490	509714	intron	PTPRU	1	1	2_TssAFlnk	1	1	1	0	1	1
chr1	29564656	29565057	509714	509762	intron	PTPRU	0	1	2_TssAFlnk	1	1	1	0	0	0
chr1	29565076	29565183	509762	509773	intron	PTPRU	0	1	7_Enh	1	1	1	0	0	0
chr1	29585902	29586282	510028	510056	intron	PTPRU	0	1	2_TssAFlnk	1	1	1	0	0	0
chr1	29586283	29586758	510056	510109	exon	PTPRU	0	1	7_Enh	1	1	0	0	0	0
chr1	29630523	29630573	510683	510689	exon,intron	PTPRU	0	0	7_Enh	0	0	0	0	0	0
chr1	30265829	30266207	515726	515735	Intergenic	PTPRU	0	0	15_Quies	0	0	0	0	1	1
chr1	30558841	30559148	518562	518586	Intergenic	MATN1-AS1	0	0	14_ReprPCWk	0	0	0	0	1	1
chr1	30584338	30584508	518952	518964	Intergenic	MATN1-AS1	0	0	13_ReprPC	0	0	0	0	1	1
chr1	30819216	30819254	521302	521306	Intergenic	MATN1-AS1	0	0	14_ReprPCWk	0	0	0	0	0	0
chr1	30853335	30853548	521662	521667	Intergenic	MATN1-AS1	0	0	15_Quies	0	0	0	0	1	1
chr1	30995572	30995635	523117	523121	Intergenic	MATN1-AS1	0	0	7_Enh	0	1	0	0	0	0
chr1	31180829	31181247	524900	524908	Intergenic	MATN1-AS1	0	0	15_Quies	0	0	0	0	1	1
chr1	31190863	31192412	525066	525194	promoter-TSS	MATN1-AS1	1	1	2_TssAFlnk	1	1	1	0	1	1
chr1	31252564	31252759	526176	526183	Intergenic	LAPTM5	0	0	15_Quies	0	0	0	0	1	1
chr1	31255195	31255519	526215	526230	Intergenic	LAPTM5	0	0	15_Quies	0	0	0	0	1	1
chr1	31274620	31274912	526543	526561	Intergenic	LAPTM5	0	0	5_TxWk	0	0	0	0	1	1
chr1	31296853	31297599	526898	526943	Intergenic	LAPTM5	0	0	2_TssAFlnk	1	1	1	0	0	0
chr1	31380974	31381966	528101	528248	promoter-TSS	SDC3	1	1	5_TxWk	1	1	1	0	0	0
chr1	31536600	31538946	529964	530064	intron	PUM1	1	1	1_TssA	1	1	0	0	0	1
chr1	31627645	31628652	531462	531555	Intergenic	NKAIN1	0	1	1_TssA	1	1	0	0	1	0
chr1	31635577	31635814	531676	531687	Intergenic	NKAIN1	0	0	15_Quies	0	0	0	0	1	1
chr1	31711951	31712934	532933	533050	exon	NKAIN1	1	1	12_EnhBiv	1	0	1	1	0	0
chr1	31769072	31770605	533686	533766	promoter-TSS	SNRNP40	1	1	1_TssA	1	1	0	0	1	0
chr1	31846127	31846800	534411	534442	promoter-TSS	FABP3	1	0	2_TssAFlnk	1	1	1	0	1	0
chr1	31867461	31867888	534653	534686	Intergenic	SERINC2	0	0	7_Enh	1	0	0	0	1	1
chr1	31885795	31886966	534914	535038	intron	SERINC2	0	1	1_TssA	1	1	0	0	0	0
chr1	31886976	31887094	535038	535048	intron	SERINC2	0	1	1_TssA	1	1	0	0	0	0
chr1	31889363	31889488	535072	535077	intron	SERINC2	0	0	7_Enh	0	1	0	0	0	0
chr1	31895716	31895940	535145	535150	intron	SERINC2	0	0	5_TxWk	0	0	0	0	1	1
chr1	32014529	32015028	536441	536455	Intergenic	LOC284551	0	0	2_TssAFlnk	0	0	0	0	1	1
chr1	32053511	32053585	537046	537050	TTS	TINAGL1	0	0	7_Enh	0	1	1	0	1	1
chr1	32083171	32084001	537427	537503	intron	HCRTR1	1	1	2_TssAFlnk	1	0	1	1	1	1
chr1	32109798	32111169	537849	537933	promoter-TSS	PEF1	1	1	1_TssA	1	1	0	0	0	0
chr1	32180114	32180509	539043	539075	Intergenic	COL16A1	0	1	7_Enh	1	1	0	0	1	0
chr1	32180666	32181444	539080	539124	Intergenic	COL16A1	0	0	2_TssAFlnk	1	1	1	0	1	1
chr1	32228123	32228160	540016	540020	intron	BAI2	0	0	12_EnhBiv	0	0	0	0	0	0
chr1	32228277	32230252	540020	540227	intron,promoter-TSS	BAI2	1	1	7_Enh	1	0	1	1	1	1
chr1	32253906	32255159	540633	540708	Intergenic	BAI2	0	1	2_TssAFlnk	1	1	0	0	1	1
chr1	32347221	32347489	541953	541960	Intergenic	PTP4A2	0	0	2_TssAFlnk	0	1	1	0	0	0
chr1	32402503	32404438	542621	542781	exon,intron,promoter-TSS	PTP4A2	1	1	1_TssA	1	1	1	0	1	1
chr1	32420354	32420651	543102	543108	Intergenic	PTP4A2	0	0	7_Enh	0	1	1	0	0	0
chr1	32478846	32480926	543905	544077	exon	KHDRBS1	1	1	1_TssA	1	1	0	0	0	0
chr1	32531425	32531466	544748	544752	Intergenic	TMEM39B	0	0	7_Enh	0	0	0	0	0	0
chr1	32537953	32539147	544864	544954	promoter-TSS	TMEM39B	1	1	1_TssA	1	1	0	0	1	1
chr1	32573232	32574502	545522	545586	intron	KPNA6	1	1	1_TssA	1	1	0	0	0	0
chr1	32642773	32642835	546413	546417	TTS	KPNA6	0	0	7_Enh	0	1	0	0	0	0
chr1	32644939	32644979	546432	546436	promoter-TSS	TXLNA	1	0	2_TssAFlnk	1	1	0	0	0	0
chr1	32645060	32646207	546437	546539	intron	TXLNA	1	1	1_TssA	1	1	0	0	0	0
chr1	32670912	32671040	546919	546929	promoter-TSS	IQCC	1	1	2_TssAFlnk	1	0	0	0	0	0
chr1	32671052	32671783	546929	546992	TTS	CCDC28B	1	1	2_TssAFlnk	1	0	0	0	0	0
chr1	32671800	32671885	546992	547002	TTS	CCDC28B	1	1	2_TssAFlnk	1	0	0	0	0	0
chr1	32687427	32687591	547197	547208	promoter-TSS	EIF3I	1	1	2_TssAFlnk	1	0	0	0	0	0
chr1	32687631	32688514	547208	547262	promoter-TSS	TMEM234	1	1	1_TssA	1	1	0	0	0	0
chr1	32705857	32707167	547553	547661	intron	MTMR9LP	1	1	2_TssAFlnk	1	1	1	0	1	1
chr1	32757367	32758404	548530	548609	intron	HDAC1	1	1	1_TssA	1	1	0	0	0	0
chr1	32800686	32802092	549229	549392	intron	MARCKSL1	1	1	1_TssA	1	1	1	0	1	1
chr1	32816745	32817692	549657	549744	Intergenic	FAM229A	0	1	1_TssA	1	1	0	0	1	1
chr1	32827400	32828017	549911	549985	promoter-TSS	TSSK3	1	1	7_Enh	1	1	1	0	1	1
chr1	32859513	32860945	550402	550477	promoter-TSS	BSDC1	1	1	1_TssA	1	1	0	0	0	0
chr1	32866635	32866726	550535	550540	Intergenic	BSDC1	0	0	15_Quies	0	0	1	0	1	1
chr1	32914036	32914197	551105	551111	Intergenic	ZBTB8B	0	0	15_Quies	0	0	0	0	1	1
chr1	32930078	32931161	551313	551390	promoter-TSS	ZBTB8B	1	1	11_BivFlnk	1	0	1	0	0	0
chr1	32965863	32966688	551871	551972	Intergenic	ZBTB8B	0	1	1_TssA	1	1	0	0	1	1
chr1	32986209	32986367	552255	552267	Intergenic	ZBTB8A	0	0	15_Quies	1	0	0	0	1	1
chr1	33004672	33005779	552532	552654	intron	ZBTB8A	1	1	1_TssA	1	1	0	0	0	0
chr1	33077575	33077706	553685	553696	Intergenic	ZBTB8OS	0	0	2_TssAFlnk	1	1	0	0	1	0
chr1	33077817	33078090	553696	553719	Intergenic	ZBTB8OS	0	0	1_TssA	1	1	0	0	1	1
chr1	33115629	33117469	554276	554409	promoter-TSS	RBBP4	1	1	1_TssA	1	1	0	0	0	0
chr1	33177824	33178140	555437	555468	Intergenic	SYNC	0	0	7_Enh	1	0	0	0	1	1
chr1	33182332	33182611	555574	555581	Intergenic	SYNC	0	0	7_Enh	0	0	0	0	0	0
chr1	33206958	33207874	556023	556140	promoter-TSS	KIAA1522	1	1	1_TssA	1	1	0	0	1	1
chr1	33207915	33208143	556140	556151	intron	KIAA1522	1	0	2_TssAFlnk	1	1	0	0	0	0
chr1	33227221	33227467	556520	556526	intron	KIAA1522	0	0	7_Enh	0	1	1	0	0	0
chr1	33282284	33284105	557453	557571	promoter-TSS	S100PBP	1	1	1_TssA	1	1	0	0	1	0
chr1	33336147	33336834	558170	558265	promoter-TSS	FNDC5	0	0	7_Enh	1	0	1	0	0	0
chr1	33336855	33336997	558265	558272	promoter-TSS	FNDC5	0	0	7_Enh	1	0	0	0	0	0
chr1	33343422	33343635	558361	558366	Intergenic	FNDC5	0	0	7_Enh	0	0	0	0	0	0
chr1	33429267	33430708	559870	560036	exon	RNF19B	1	1	1_TssA	1	1	0	0	0	1
chr1	33438462	33438979	560119	560174	Intergenic	RNF19B	0	1	2_TssAFlnk	1	0	1	0	0	0
chr1	33492524	33492708	560901	560910	intron	AK2	0	0	7_Enh	0	1	0	0	0	0
chr1	33501853	33502811	560998	561057	intron	AK2	1	1	1_TssA	1	1	0	0	0	0
chr1	33560654	33560832	561960	561966	intron	ADC	0	0	5_TxWk	0	0	0	0	1	1
chr1	33592571	33593247	562285	562326	Intergenic	ADC	0	1	1_TssA	1	1	0	0	1	1
chr1	33646347	33647974	563028	563172	exon	TRIM62	1	1	2_TssAFlnk	1	1	1	0	0	1
chr1	33721223	33721568	563788	563809	intron	ZNF362	1	1	2_TssAFlnk	1	1	0	0	0	0
chr1	33721572	33723172	563809	563998	intron	ZNF362	1	1	1_TssA	1	1	0	0	0	1
chr1	33723757	33723847	564007	564012	intron	ZNF362	0	0	2_TssAFlnk	0	1	1	0	0	0
chr1	33761272	33761376	564512	564516	intron	ZNF362	0	0	7_Enh	0	0	0	0	1	1
chr1	33799947	33800006	565233	565238	intron	PHC2	0	0	7_Enh	0	1	0	0	0	0
chr1	33800110	33800221	565238	565243	intron	PHC2	0	0	7_Enh	0	1	0	0	0	0
chr1	33809363	33809420	565346	565350	intron	PHC2	0	0	7_Enh	0	1	0	0	0	0
chr1	33813226	33813793	565371	565379	intron	PHC2	0	0	2_TssAFlnk	1	1	0	0	0	0
chr1	33814288	33816295	565381	565578	exon	PHC2	0	1	1_TssA	1	1	0	0	0	0
chr1	33895945	33897013	566379	566508	Intergenic	ZSCAN20	0	1	1_TssA	1	1	0	0	1	1
chr1	33936128	33936414	566860	566869	Intergenic	ZSCAN20	0	0	7_Enh	0	0	0	0	1	1
chr1	33937935	33938492	566888	566926	promoter-TSS	ZSCAN20	1	1	1_TssA	1	0	0	0	0	0
chr1	34098656	34098983	568546	568559	intron	CSMD2	0	1	12_EnhBiv	0	0	0	0	1	1
chr1	34100599	34100679	568586	568592	intron	CSMD2	0	0	14_ReprPCWk	0	0	0	0	1	1
chr1	34628606	34631276	573253	573459	intron	CSMD2	1	1	12_EnhBiv	1	0	1	1	1	1
chr1	34632088	34632710	573493	573522	promoter-TSS	C1orf94	1	0	12_EnhBiv	0	0	0	1	0	0
chr1	34716706	34716835	574293	574301	Intergenic	C1orf94	0	0	14_ReprPCWk	0	0	0	0	0	0
chr1	35208363	35208628	578120	578134	Intergenic	GJB5	0	0	15_Quies	0	0	0	0	1	1
chr1	35246829	35247499	578612	578675	promoter-TSS	GJB3	1	1	2_TssAFlnk	1	0	1	0	0	0
chr1	35252067	35252277	578764	578770	TTS	GJB3	0	0	7_Enh	0	0	1	0	1	1
chr1	35324488	35325630	579565	579626	exon,promoter-TSS	SMIM12	1	1	1_TssA	1	1	0	0	1	1
chr1	35331587	35332321	579722	579801	intron	DLGAP3	0	1	1_TssA	1	1	1	0	1	1
chr1	35390552	35390975	580548	580562	Intergenic	DLGAP3	0	0	14_ReprPCWk	0	0	0	0	0	0
chr1	35394602	35395566	580617	580730	Intergenic	DLGAP3	0	1	7_Enh	1	0	1	0	0	0
chr1	35450246	35451223	581428	581492	intron	ZMYM6NB	1	1	1_TssA	1	1	0	0	1	1
chr1	35496605	35497696	581915	581976	intron	ZMYM6	1	1	1_TssA	1	1	0	0	0	0
chr1	35544630	35545542	582415	582468	intron	ZMYM1	1	1	1_TssA	1	1	0	0	0	0
chr1	35586332	35586416	583032	583041	Intergenic	ZMYM1	0	1	1_TssA	1	0	0	0	0	0
chr1	35586435	35586709	583041	583062	Intergenic	ZMYM1	0	1	1_TssA	1	0	0	0	0	0
chr1	35655860	35656796	583936	583948	exon	SFPQ	0	0	3_TxFlnk	1	1	0	0	0	0
chr1	35656875	35659183	583948	584118	exon	SFPQ	1	1	1_TssA	1	1	0	0	1	1
chr1	35734125	35735316	585081	585165	intron	ZMYM4	1	1	1_TssA	1	1	0	0	1	0
chr1	35811050	35811508	585912	585924	intron	ZMYM4	0	0	1_TssA	1	1	0	0	0	1
chr1	35820052	35820792	585996	586012	intron	ZMYM4	0	0	5_TxWk	0	1	0	0	0	1
chr1	36021645	36022008	587778	587786	intron	KIAA0319L	0	0	2_TssAFlnk	1	1	0	0	0	0
chr1	36022382	36024105	587788	587910	promoter-TSS	NCDN	1	1	1_TssA	1	1	0	0	0	0
chr1	36039246	36039316	588206	588213	intron	TFAP2E	1	1	13_ReprPC	1	0	0	0	0	0
chr1	36042519	36042651	588367	588384	intron	TFAP2E	0	1	14_ReprPCWk	1	0	1	0	0	0
chr1	36042944	36043246	588407	588432	intron	TFAP2E	0	1	2_TssAFlnk	1	0	1	0	0	0
chr1	36043252	36043476	588432	588454	intron	TFAP2E	0	1	2_TssAFlnk	1	0	1	0	0	0
chr1	36106529	36108003	589157	589233	promoter-TSS	PSMB2	1	1	1_TssA	1	1	0	0	0	0
chr1	36184003	36184979	590178	590260	exon	C1orf216	1	1	1_TssA	1	1	0	0	0	0
chr1	36234688	36235944	590796	590889	intron	CLSPN	1	1	2_TssAFlnk	1	1	0	0	1	0
chr1	36273236	36273269	591434	591439	promoter-TSS	AGO4	1	0	1_TssA	1	1	0	0	0	0
chr1	36273317	36274461	591439	591588	promoter-TSS	AGO4	1	1	1_TssA	1	1	0	0	0	0
chr1	36348627	36349731	592420	592509	intron	AGO1	1	1	1_TssA	1	1	0	0	1	1
chr1	36395848	36397623	592971	593125	promoter-TSS	AGO3	1	1	1_TssA	1	1	0	0	0	0
chr1	36554277	36555203	594777	594871	TTS,intron	ADPRHL2,TEKT2	1	1	1_TssA	1	1	0	0	1	1
chr1	36555221	36555426	594872	594884	intron	ADPRHL2	1	0	2_TssAFlnk	1	1	1	0	0	0
chr1	36614570	36615462	595952	596025	promoter-TSS	TRAPPC3	0	1	1_TssA	1	1	0	0	1	1
chr1	36620870	36622716	596094	596254	promoter-TSS	TRAPPC3	1	1	1_TssA	1	1	0	0	0	0
chr1	36644276	36644657	596669	596708	intron	MAP7D1	0	1	1_TssA	1	0	0	0	0	0
chr1	36653765	36653937	596893	596900	Intergenic	MAP7D1	0	0	7_Enh	0	1	0	0	1	1
chr1	36689185	36690684	597519	597606	promoter-TSS	THRAP3	1	1	1_TssA	1	1	0	0	1	1
chr1	36691187	36691565	597607	597617	intron	THRAP3	0	0	2_TssAFlnk	1	0	0	0	0	0
chr1	36718237	36718475	598057	598065	intron	THRAP3	0	0	7_Enh	0	1	1	0	0	0
chr1	36771831	36772010	598773	598787	promoter-TSS	SH3D21	1	1	7_Enh	1	1	1	0	1	0
chr1	36772014	36772999	598787	598881	promoter-TSS	SH3D21	1	1	2_TssAFlnk	1	1	1	0	1	0
chr1	36788625	36789589	599301	599394	exon,intron	EVA1B	1	1	2_TssAFlnk	1	1	1	0	0	0
chr1	36850358	36852191	600427	600544	intron	STK40	1	1	1_TssA	1	1	1	0	1	0
chr1	36862895	36863739	600698	600762	intron	LSM10	1	1	1_TssA	1	1	0	0	0	0
chr1	36886443	36886626	601114	601122	intron	OSCP1	0	0	7_Enh	0	0	0	0	1	1
chr1	36915900	36916580	601510	601558	promoter-TSS	OSCP1	1	1	1_TssA	1	1	0	0	0	0
chr1	36929327	36930363	601716	601789	exon	MRPS15	1	1	1_TssA	1	1	0	0	0	0
chr1	36952572	36952759	602118	602126	Intergenic	CSF3R	0	0	7_Enh	0	1	1	0	0	0
chr1	37019500	37019663	602909	602922	Intergenic	CSF3R	0	0	14_ReprPCWk	0	0	0	0	1	1
chr1	37033639	37033685	603077	603081	Intergenic	CSF3R	0	0	7_Enh	0	0	1	0	0	0
chr1	37041714	37041971	603191	603199	Intergenic	CSF3R	0	0	14_ReprPCWk	0	0	0	0	1	1
chr1	37169315	37169655	604598	604611	Intergenic	CSF3R	0	0	14_ReprPCWk	0	0	0	0	1	1
chr1	37237362	37237710	605320	605332	Intergenic	GRIK3	0	0	13_ReprPC	0	0	0	0	0	0
chr1	37498248	37498570	608261	608282	intron	GRIK3	0	1	13_ReprPC	0	0	0	1	0	0
chr1	37498583	37499075	608282	608331	intron	GRIK3	1	1	13_ReprPC	0	0	0	1	0	0
chr1	37499094	37499711	608331	608390	intron,promoter-TSS	GRIK3	1	1	14_ReprPCWk	0	0	0	1	0	0
chr1	37499717	37500624	608390	608522	promoter-TSS	GRIK3	1	1	14_ReprPCWk	0	0	1	1	0	0
chr1	37500677	37501019	608522	608538	Intergenic	GRIK3	1	0	12_EnhBiv	0	0	0	0	0	0
chr1	37501055	37501370	608538	608549	Intergenic	GRIK3	0	0	12_EnhBiv	0	0	0	0	0	0
chr1	37501419	37502276	608549	608571	Intergenic	GRIK3	0	0	12_EnhBiv	0	0	0	0	1	0
chr1	37502424	37502573	608575	608581	Intergenic	GRIK3	0	0	13_ReprPC	0	0	0	0	0	0
chr1	37503518	37504097	608598	608618	Intergenic	GRIK3	0	0	14_ReprPCWk	0	0	0	0	1	0
chr1	37721037	37721275	610457	610469	Intergenic	MIR4255	0	0	12_EnhBiv	0	0	0	0	0	0
chr1	37899955	37900218	612295	612304	Intergenic	LOC728431	0	0	14_ReprPCWk	0	0	0	0	1	1
chr1	37939740	37940642	612822	612926	promoter-TSS	ZC3H12A	1	1	1_TssA	1	1	0	0	0	0
chr1	37940649	37940954	612926	612936	promoter-TSS	LOC728431,ZC3H12A	1	1	2_TssAFlnk	1	1	0	0	0	0
chr1	37945273	37945559	613011	613024	intron	ZC3H12A	0	0	7_Enh	1	1	1	0	0	0
chr1	37979466	37980801	613426	613550	intron	MEAF6	1	1	1_TssA	1	1	0	0	1	1
chr1	38019398	38020101	614187	614239	exon,promoter-TSS	SNIP1	1	1	1_TssA	1	1	0	0	0	0
chr1	38022316	38022538	614284	614300	promoter-TSS	DNALI1	1	1	2_TssAFlnk	1	0	0	0	0	0
chr1	38022586	38022780	614300	614315	intron	DNALI1	1	1	2_TssAFlnk	1	0	0	0	0	0
chr1	38061006	38061877	614784	614839	exon	GNL2	1	1	1_TssA	1	1	0	0	0	0
chr1	38099068	38099744	615280	615313	intron	RSPO1	1	1	13_ReprPC	0	0	0	0	0	0
chr1	38099855	38100697	615324	615403	exon,intron	RSPO1	1	1	14_ReprPCWk	1	0	0	0	0	0
chr1	38101722	38102097	615425	615432	Intergenic	RSPO1	0	0	14_ReprPCWk	0	0	0	0	0	0
chr1	38155362	38156415	616109	616169	intron	C1orf109	1	1	1_TssA	1	0	0	0	0	0
chr1	38157261	38158705	616195	616306	promoter-TSS	CDCA8	1	1	1_TssA	1	1	1	0	1	1
chr1	38201106	38201372	616897	616907	intron	EPHA10	0	1	13_ReprPC	0	0	0	0	0	0
chr1	38218326	38219461	617110	617226	exon	EPHA10	0	1	14_ReprPCWk	1	0	0	1	0	0
chr1	38229950	38230074	617408	617417	intron	EPHA10	1	1	13_ReprPC	0	0	0	0	0	0
chr1	38230388	38231075	617442	617480	promoter-TSS	EPHA10	1	1	13_ReprPC	0	0	0	0	0	0
chr1	38231139	38232040	617480	617516	promoter-TSS	EPHA10	1	0	13_ReprPC	0	0	0	0	1	0
chr1	38259218	38260268	617816	617944	promoter-TSS	MANEAL	1	1	2_TssAFlnk	1	0	1	0	0	0
chr1	38273072	38274653	618144	618290	promoter-TSS	YRDC	1	1	1_TssA	1	1	0	0	0	0
chr1	38274672	38274791	618290	618298	promoter-TSS	YRDC	1	0	2_TssAFlnk	1	1	0	0	0	0
chr1	38324703	38326066	618794	618878	promoter-TSS	MTF1	1	1	1_TssA	1	1	0	0	1	1
chr1	38396957	38397774	619976	620046	intron	INPP5B	0	1	1_TssA	1	1	0	0	0	0
chr1	38411856	38412388	620361	620372	intron	INPP5B	1	0	1_TssA	1	1	0	0	0	0
chr1	38412519	38412819	620372	620382	promoter-TSS	INPP5B	1	0	1_TssA	1	1	0	0	0	0
chr1	38454676	38454746	620924	620930	intron	SF3A3	0	0	2_TssAFlnk	1	0	1	0	0	0
chr1	38454961	38456087	620942	621003	intron	SF3A3	1	1	1_TssA	1	1	0	0	1	1
chr1	38456157	38456239	621003	621012	promoter-TSS	SF3A3	1	0	1_TssA	1	1	0	0	0	0
chr1	38478083	38478976	621497	621548	intron,promoter-TSS	UTP11L	1	1	1_TssA	1	1	0	0	0	0
chr1	38510911	38511385	622059	622112	exon	POU3F1	0	1	12_EnhBiv	1	0	1	0	0	0
chr1	38512139	38513271	622215	622385	promoter-TSS	POU3F1	1	1	7_Enh	1	0	1	0	1	0
chr1	38513295	38513461	622385	622403	promoter-TSS	POU3F1	1	1	2_TssAFlnk	1	0	0	0	0	0
chr1	38712672	38712799	624597	624603	Intergenic	LOC339442	0	0	7_Enh	0	0	1	0	0	0
chr1	38941882	38942371	626426	626467	Intergenic	LOC339442	0	1	12_EnhBiv	1	0	1	0	0	0
chr1	39044023	39044518	627524	627581	Intergenic	RRAGC	0	1	14_ReprPCWk	0	0	0	0	0	0
chr1	39044527	39044561	627581	627585	Intergenic	RRAGC	0	1	14_ReprPCWk	0	0	0	0	0	0
chr1	39249262	39249484	629532	629545	Intergenic	RRAGC	0	0	14_ReprPCWk	0	0	0	0	0	0
chr1	39269693	39270251	629751	629826	Intergenic	RRAGC	0	1	12_EnhBiv	1	0	1	0	0	0
chr1	39283683	39283769	630029	630041	Intergenic	RRAGC	0	1	12_EnhBiv	1	0	1	1	0	0
chr1	39283895	39284478	630050	630109	Intergenic	RRAGC	0	1	12_EnhBiv	1	0	1	0	1	1
chr1	39324350	39324394	630547	630551	intron	RRAGC	0	0	2_TssAFlnk	1	1	0	0	0	0
chr1	39324587	39326090	630551	630672	exon	RRAGC	1	1	1_TssA	1	1	0	0	0	0
chr1	39326179	39326303	630672	630677	promoter-TSS	RRAGC	1	0	2_TssAFlnk	1	1	0	0	0	0
chr1	39338292	39339595	630839	630931	TTS	GJA9	1	1	1_TssA	1	1	0	0	0	1
chr1	39456295	39458344	632612	632726	intron	AKIRIN1	1	1	1_TssA	1	1	0	0	0	0
chr1	39491759	39492690	633221	633277	intron	NDUFS5	1	0	1_TssA	1	1	0	0	0	0
chr1	39546688	39547748	634181	634319	intron	MACF1	1	1	7_Enh	1	1	1	0	0	0
chr1	39570557	39570709	634669	634679	intron	MACF1	0	1	1_TssA	1	1	0	0	0	0
chr1	39570721	39571958	634679	634827	intron	MACF1	0	1	1_TssA	1	1	0	0	0	0
chr1	39572026	39572456	634827	634837	intron	MACF1	0	0	2_TssAFlnk	1	1	0	0	0	0
chr1	39624431	39624921	635333	635343	intron	MACF1	0	0	1_TssA	1	1	0	0	0	0
chr1	39873588	39873707	637926	637930	intron	MACF1	0	0	2_TssAFlnk	1	1	0	0	1	1
chr1	39874019	39875181	637934	638075	promoter-TSS	KIAA0754	1	1	1_TssA	1	1	0	0	0	0
chr1	39875193	39875542	638075	638089	exon	KIAA0754	1	1	2_TssAFlnk	1	1	1	0	0	0
chr1	39980398	39981035	639493	639560	intron	BMP8A	0	1	5_TxWk	1	0	0	0	0	0
chr1	40032659	40032736	640393	640397	TTS	SNORA55	1	0	6_EnhG	0	0	0	0	0	0
chr1	40041131	40042765	640504	640678	exon,intron	PABPC4	1	1	1_TssA	1	1	0	0	1	1
chr1	40071932	40072213	641168	641181	Intergenic	PABPC4	0	0	14_ReprPCWk	0	0	0	0	1	1
chr1	40075348	40075496	641287	641296	Intergenic	HEYL	0	0	2_TssAFlnk	0	0	0	0	1	1
chr1	40119207	40119463	642017	642026	Intergenic	HEYL	0	0	7_Enh	0	0	0	0	1	1
chr1	40137279	40137971	642254	642313	promoter-TSS	NT5C1A	1	1	12_EnhBiv	1	0	1	0	0	0
chr1	40157740	40158207	642671	642700	promoter-TSS	HPCAL4	1	1	12_EnhBiv	1	0	1	0	0	0
chr1	40204382	40205071	643191	643240	intron	PPIE	1	1	1_TssA	1	1	0	0	0	0
chr1	40236444	40237158	643702	643779	exon	OXCT2	1	1	15_Quies	0	0	1	0	0	0
chr1	40265465	40265610	644457	644465	Intergenic	BMP8B	0	0	7_Enh	0	0	1	0	1	1
chr1	40282556	40282709	644749	644756	Intergenic	BMP8B	0	0	15_Quies	0	0	0	0	1	1
chr1	40318385	40318470	645130	645134	exon	TRIT1	0	0	7_Enh	0	1	0	0	0	0
chr1	40348657	40349405	645516	645566	exon	TRIT1	1	1	1_TssA	1	1	0	0	0	0
chr1	40366596	40366685	645777	645787	exon	MYCL1	0	1	1_TssA	1	1	0	0	0	0
chr1	40366687	40368218	645787	645963	exon	MYCL1	1	1	1_TssA	1	1	0	0	1	1
chr1	40388149	40388164	646287	646291	Intergenic	MYCL1	0	0	7_Enh	1	1	0	0	0	0
chr1	40388179	40388224	646291	646296	Intergenic	MYCL1	0	0	7_Enh	1	1	0	0	0	0
chr1	40388241	40388312	646296	646303	Intergenic	MYCL1	0	0	7_Enh	1	1	0	0	0	0
chr1	40399833	40400506	646435	646446	Intergenic	MFSD2A	0	0	7_Enh	0	1	1	0	0	0
chr1	40420519	40420586	646708	646715	promoter-TSS	MFSD2A	1	1	2_TssAFlnk	1	1	0	0	0	0
chr1	40420587	40421824	646715	646799	intron	MFSD2A	1	1	2_TssAFlnk	1	1	1	0	0	0
chr1	40439286	40439451	647086	647091	Intergenic	MFSD2A	0	0	7_Enh	0	0	0	0	1	1
chr1	40505129	40507194	647886	648014	promoter-TSS	CAP1	1	1	1_TssA	1	1	1	0	1	0
chr1	40562452	40563406	648609	648668	exon	PPT1	1	1	2_TssAFlnk	1	0	0	0	1	1
chr1	40609565	40609964	649172	649178	Intergenic	RLF	0	0	7_Enh	0	0	0	0	1	1
chr1	40626780	40628224	649357	649438	intron	RLF	1	1	1_TssA	1	1	0	0	1	1
chr1	40722916	40724267	650456	650532	promoter-TSS	ZMPSTE24	1	1	1_TssA	1	1	0	0	0	0
chr1	40781108	40781352	651283	651307	intron	COL9A2	0	1	2_TssAFlnk	1	0	1	0	1	1
chr1	40781587	40781861	651320	651340	intron	COL9A2	0	1	2_TssAFlnk	1	0	1	0	0	0
chr1	40782202	40783064	651350	651440	intron	COL9A2	1	1	7_Enh	1	0	1	0	1	0
chr1	40804420	40804700	651730	651740	Intergenic	COL9A2	0	0	7_Enh	1	0	0	0	1	1
chr1	40839216	40840620	652065	652151	promoter-TSS	SMAP2	1	1	1_TssA	1	1	0	0	0	0
chr1	40915432	40916269	652949	653018	promoter-TSS	ZFP69B	1	1	1_TssA	1	1	0	0	1	0
chr1	40916361	40916449	653018	653022	promoter-TSS	ZFP69B	1	0	2_TssAFlnk	1	1	0	0	0	0
chr1	40942625	40943600	653255	653333	promoter-TSS	ZFP69	1	1	1_TssA	1	1	0	0	0	0
chr1	40974031	40974968	653667	653743	promoter-TSS	EXO5	1	1	1_TssA	1	1	0	0	0	0
chr1	40996996	40997795	653992	654031	exon,promoter-TSS	ZNF684	1	1	1_TssA	1	1	0	0	0	0
chr1	41134530	41134918	655671	655688	Intergenic	RIMS3	0	0	2_TssAFlnk	1	0	1	0	1	1
chr1	41157111	41158440	655918	656016	promoter-TSS	LOC100130557,NFYC	1	1	1_TssA	1	1	0	0	1	0
chr1	41174527	41175478	656192	656206	intron	NFYC	0	0	2_TssAFlnk	1	1	0	0	0	0
chr1	41175616	41176630	656206	656216	intron	NFYC	0	0	2_TssAFlnk	1	1	0	0	0	0
chr1	41195594	41195702	656395	656400	intron	NFYC	0	0	7_Enh	0	1	0	0	0	0
chr1	41315745	41315913	658191	658198	Intergenic	CITED4	0	0	15_Quies	0	0	0	0	1	1
chr1	41326695	41326788	658362	658366	TTS	CITED4	0	0	2_TssAFlnk	1	1	0	0	0	0
chr1	41326969	41327028	658371	658376	exon	CITED4	1	1	1_TssA	1	1	0	0	0	0
chr1	41327066	41327234	658376	658398	exon	CITED4	1	1	1_TssA	1	1	0	0	0	0
chr1	41327236	41328285	658398	658536	exon	CITED4	1	1	1_TssA	1	1	1	0	1	1
chr1	41385195	41385255	659212	659217	Intergenic	CITED4	0	0	7_Enh	0	0	1	0	0	0
chr1	41418190	41418495	659584	659597	Intergenic	CTPS1	0	0	7_Enh	0	0	0	0	1	1
chr1	41445002	41446175	660053	660197	intron	CTPS1	1	1	1_TssA	1	1	1	0	1	0
chr1	41452784	41453783	660285	660296	intron	CTPS1	0	0	2_TssAFlnk	0	1	1	0	0	0
chr1	41469520	41469588	660468	660472	intron	CTPS1	0	0	6_EnhG	0	0	0	0	1	1
chr1	41706802	41706849	662368	662373	intron	SCMH1	1	0	2_TssAFlnk	1	1	0	0	0	0
chr1	41706944	41708300	662374	662545	intron	SCMH1	1	1	1_TssA	1	1	0	0	0	0
chr1	41733909	41734161	662758	662765	Intergenic	SCMH1	0	0	15_Quies	0	0	0	0	1	1
chr1	41826614	41828131	663668	663847	Intergenic	SCMH1	0	1	7_Enh	1	0	1	0	1	1
chr1	41846683	41846928	664105	664120	Intergenic	EDN2	0	0	7_Enh	0	0	1	0	0	0
chr1	41847580	41847879	664156	664203	Intergenic	EDN2	0	1	7_Enh	1	1	1	0	0	0
chr1	41847888	41848521	664203	664284	Intergenic	EDN2	0	1	14_ReprPCWk	1	1	1	0	0	0
chr1	41898247	41898322	665019	665024	Intergenic	EDN2	0	0	2_TssAFlnk	1	1	0	0	0	0
chr1	41942576	41942668	665502	665506	Intergenic	EDN2	0	0	7_Enh	0	1	0	0	0	0
chr1	41950362	41950594	665646	665656	promoter-TSS	EDN2	1	0	7_Enh	0	0	0	0	0	0
chr1	41961787	41962316	665817	665879	Intergenic	EDN2	0	1	7_Enh	1	0	1	0	0	0
chr1	41981789	41982288	666245	666283	intron	HIVEP3	0	1	2_TssAFlnk	1	0	0	0	1	1
chr1	42039944	42040043	666973	666979	intron	HIVEP3	0	0	15_Quies	0	0	0	0	1	1
chr1	42127193	42128371	667944	668085	intron	HIVEP3	0	1	2_TssAFlnk	1	1	1	0	0	0
chr1	42383562	42384129	670506	670560	intron	HIVEP3	0	1	1_TssA	1	1	0	0	0	0
chr1	42384158	42384648	670560	670573	promoter-TSS	HIVEP3	0	0	2_TssAFlnk	1	0	0	0	0	1
chr1	42500708	42502078	671352	671480	intron	HIVEP3	1	1	1_TssA	1	1	0	0	1	1
chr1	42612523	42612852	672393	672404	Intergenic	GUCA2B	0	0	7_Enh	0	0	0	0	1	1
chr1	42638465	42638680	672759	672764	Intergenic	GUCA2A	0	0	7_Enh	0	1	1	0	0	0
chr1	42799724	42801623	674037	674182	promoter-TSS	FOXJ3	1	1	1_TssA	1	1	0	0	1	1
chr1	42801726	42801966	674182	674187	promoter-TSS	FOXJ3	1	0	1_TssA	1	1	0	0	0	0
chr1	42845753	42846988	674607	674745	promoter-TSS	RIMKLA	1	1	7_Enh	1	0	1	0	0	0
chr1	42921501	42921632	675526	675535	promoter-TSS	PPCS	1	0	2_TssAFlnk	1	1	1	0	0	0
chr1	42921698	42922722	675535	675622	promoter-TSS	PPCS	1	1	1_TssA	1	1	0	0	0	1
chr1	42928547	42929254	675692	675738	Intergenic	PPCS	0	1	1_TssA	1	0	0	0	0	0
chr1	42929290	42929472	675738	675754	Intergenic	PPCS	0	1	2_TssAFlnk	1	0	0	0	0	0
chr1	43123652	43124625	677098	677157	promoter-TSS	PPIH	1	1	1_TssA	1	1	0	0	1	0
chr1	43124639	43124851	677157	677169	intron	PPIH	1	0	2_TssAFlnk	1	0	0	0	0	0
chr1	43146926	43149246	677386	677594	promoter-TSS	YBX1	1	1	1_TssA	1	1	0	0	1	0
chr1	43231483	43233524	678681	678829	promoter-TSS	C1orf50	1	1	1_TssA	1	1	0	0	1	1
chr1	43282382	43283447	679396	679475	exon	ERMAP	1	1	1_TssA	1	1	0	0	1	0
chr1	43287999	43288135	679505	679510	intron	ERMAP	0	0	7_Enh	0	1	0	0	0	0
chr1	43311861	43312826	679724	679779	promoter-TSS	ZNF691	1	1	1_TssA	1	1	0	0	1	1
chr1	43423561	43425124	681058	681218	promoter-TSS	SLC2A1-AS1	1	1	2_TssAFlnk	1	1	0	0	0	0
chr1	43613150	43613873	683591	683636	promoter-TSS	FAM183A	1	1	12_EnhBiv	1	0	1	0	0	0
chr1	43637484	43638500	683919	683989	promoter-TSS	WDR65	1	1	2_TssAFlnk	1	0	0	0	0	0
chr1	43713688	43714227	684820	684830	intron	WDR65	0	0	1_TssA	1	1	0	0	0	0
chr1	43715770	43716079	684854	684860	intron	WDR65	0	0	1_TssA	1	1	0	0	0	0
chr1	43747320	43747392	685289	685293	TTS	C1orf210	0	0	7_Enh	0	0	0	0	0	0
chr1	43750893	43751321	685340	685350	intron	C1orf210	1	0	2_TssAFlnk	0	0	1	0	0	0
chr1	43751333	43751642	685350	685360	promoter-TSS	C1orf210	1	0	2_TssAFlnk	0	0	1	0	0	0
chr1	43779521	43779656	685807	685815	exon	TIE1	0	0	2_TssAFlnk	0	1	1	0	0	0
chr1	43814306	43814525	686237	686256	intron	MPL	0	1	1_TssA	1	1	0	0	0	0
chr1	43814531	43815036	686256	686303	exon,intron	MPL	0	1	1_TssA	1	1	0	0	0	0
chr1	43815041	43815387	686303	686326	exon	MPL	0	1	2_TssAFlnk	1	1	0	0	0	0
chr1	43823944	43825059	686455	686539	promoter-TSS	CDC20	1	1	2_TssAFlnk	1	1	1	0	1	1
chr1	43832815	43834260	686646	686748	promoter-TSS	ELOVL1	1	1	1_TssA	1	1	1	0	1	0
chr1	43854949	43855993	686938	687005	promoter-TSS	MED8	1	1	1_TssA	1	1	0	0	0	0
chr1	43893404	43893483	687484	687488	intron	SZT2	0	0	4_Tx	0	0	0	0	0	0
chr1	43918933	43919117	687901	687910	exon	SZT2	1	1	1_TssA	1	1	0	0	0	0
chr1	43919127	43920057	687910	687999	promoter-TSS	HYI	1	1	1_TssA	1	1	0	0	0	0
chr1	43920149	43920510	688001	688014	promoter-TSS	HYI	1	0	2_TssAFlnk	1	1	0	0	1	1
chr1	43994845	43995131	688830	688837	Intergenic	PTPRF	0	0	15_Quies	0	0	0	0	1	1
chr1	43996363	43997592	688847	689009	intron	PTPRF	1	1	1_TssA	1	1	0	0	0	0
chr1	44007872	44007964	689150	689155	intron	PTPRF	0	0	7_Enh	0	1	0	0	0	0
chr1	44011445	44011771	689209	689219	intron	PTPRF	0	0	7_Enh	0	1	0	0	0	0
chr1	44014116	44014189	689259	689263	intron	PTPRF	0	0	2_TssAFlnk	0	1	0	0	0	0
chr1	44015691	44016358	689283	689311	intron	PTPRF	0	0	2_TssAFlnk	1	1	1	0	0	0
chr1	44114195	44114356	691251	691256	Intergenic	KDM4A	0	0	7_Enh	0	1	0	0	0	0
chr1	44115303	44116795	691281	691354	intron	KDM4A	1	1	1_TssA	1	1	0	0	0	0
chr1	44172378	44172692	692025	692038	promoter-TSS	KDM4A-AS1,ST3GAL3	1	1	2_TssAFlnk	1	0	0	0	0	0
chr1	44172703	44174017	692038	692170	promoter-TSS	KDM4A-AS1	1	1	1_TssA	1	1	0	0	0	0
chr1	44398998	44399678	694416	694457	exon	ARTN	1	1	7_Enh	1	0	1	0	0	0
chr1	44401809	44402396	694491	694571	exon	ARTN	0	1	5_TxWk	1	0	1	0	0	0
chr1	44411673	44413132	694694	694790	promoter-TSS	IPO13	1	1	2_TssAFlnk	1	1	1	0	1	1
chr1	44435387	44436323	695013	695064	exon	DPH2	1	1	2_TssAFlnk	1	0	1	0	1	0
chr1	44439935	44441441	695121	695250	promoter-TSS	ATP6V0B	1	1	1_TssA	1	1	1	0	1	0
chr1	44444448	44444663	695289	695297	promoter-TSS	B4GALT2	1	1	2_TssAFlnk	1	1	1	0	0	0
chr1	44444677	44445647	695297	695427	promoter-TSS	B4GALT2	1	1	1_TssA	1	1	0	0	0	0
chr1	44456778	44457918	695643	695722	promoter-TSS	CCDC24	1	1	2_TssAFlnk	1	1	1	0	0	0
chr1	44471519	44471604	695983	695989	intron	SLC6A9	0	0	15_Quies	0	0	1	0	1	1
chr1	44495400	44497085	696407	696570	intron	SLC6A9	1	1	1_TssA	1	1	1	0	1	0
chr1	44497090	44497353	696570	696585	intron,promoter-TSS	SLC6A9	1	1	7_Enh	1	0	1	0	0	0
chr1	44678941	44679707	698556	698600	exon	DMAP1	1	1	1_TssA	1	1	0	0	1	0
chr1	44759536	44759611	699459	699463	intron	ERI3	0	0	7_Enh	0	1	0	0	0	1
chr1	44820493	44821234	699996	700064	promoter-TSS	ERI3	1	1	1_TssA	1	1	0	0	0	0
chr1	44870868	44872692	700535	700676	intron	RNF220	1	1	7_Enh	1	0	1	0	0	0
chr1	44874729	44874823	700829	700837	intron	RNF220	0	0	12_EnhBiv	1	0	1	0	0	0
chr1	44874889	44875072	700837	700842	intron	RNF220	0	0	12_EnhBiv	0	0	0	0	0	0
chr1	45060892	45061109	703166	703175	intron	RNF220	0	0	14_ReprPCWk	0	0	0	0	1	1
chr1	45082667	45083236	703467	703527	intron	RNF220	0	1	7_Enh	1	0	1	0	0	0
chr1	45097299	45098184	703702	703792	intron	RNF220	0	1	1_TssA	1	1	0	0	0	1
chr1	45098186	45098347	703792	703799	intron	RNF220	0	0	2_TssAFlnk	1	1	0	0	0	0
chr1	45125928	45126207	704238	704246	intron	TMEM53	0	0	7_Enh	0	1	0	0	0	0
chr1	45139394	45140496	704442	704508	promoter-TSS	C1orf228	1	1	1_TssA	1	1	0	0	1	0
chr1	45140526	45140584	704508	704515	promoter-TSS	TMEM53	1	1	2_TssAFlnk	1	1	0	0	1	0
chr1	45147374	45147639	704599	704604	intron	C1orf228	0	0	2_TssAFlnk	1	1	0	0	0	0
chr1	45196217	45196428	705400	705407	Intergenic	KIF2C	0	0	7_Enh	0	1	0	0	0	0
chr1	45196555	45197148	705407	705425	Intergenic	KIF2C	0	0	1_TssA	0	1	0	0	1	1
chr1	45205062	45205808	705576	705633	promoter-TSS	KIF2C	1	1	2_TssAFlnk	1	1	1	0	0	0
chr1	45240750	45241900	706235	706326	promoter-TSS	RPS8	1	1	1_TssA	1	1	0	0	0	0
chr1	45249822	45250274	706468	706525	exon	BEST4	0	1	7_Enh	1	0	1	0	0	0
chr1	45265309	45265390	706782	706787	promoter-TSS	PLK3	1	0	7_Enh	1	1	0	0	0	0
chr1	45265469	45266471	706787	706892	promoter-TSS	PLK3	1	1	1_TssA	1	1	0	0	1	1
chr1	45273399	45273681	707106	707117	promoter-TSS	TCTEX1D4	1	0	7_Enh	0	1	1	0	0	0
chr1	45273692	45273947	707117	707122	promoter-TSS	BTBD19,TCTEX1D4	1	0	7_Enh	0	1	1	0	0	0
chr1	45274032	45274171	707122	707128	promoter-TSS	BTBD19	1	0	2_TssAFlnk	0	1	0	0	0	0
chr1	45274206	45274308	707128	707135	exon	BTBD19	1	0	2_TssAFlnk	0	1	1	0	0	0
chr1	45278458	45278772	707189	707197	exon,intron	BTBD19	0	1	2_TssAFlnk	1	1	1	0	0	0
chr1	45278800	45278894	707197	707209	exon	BTBD19	0	1	2_TssAFlnk	1	1	1	0	0	0
chr1	45278909	45278962	707209	707219	exon	BTBD19	0	1	2_TssAFlnk	1	1	1	0	0	0
chr1	45278971	45279008	707219	707223	intron	BTBD19	0	1	2_TssAFlnk	1	1	0	0	0	0
chr1	45279023	45279063	707223	707228	exon,intron	BTBD19	0	1	2_TssAFlnk	1	1	0	0	0	0
chr1	45279077	45279133	707228	707233	exon	BTBD19	0	1	2_TssAFlnk	1	1	0	0	0	0
chr1	45279151	45279278	707233	707245	intron	BTBD19	0	1	2_TssAFlnk	1	1	0	0	0	0
chr1	45279367	45279745	707248	707284	exon	BTBD19	0	1	1_TssA	1	1	0	0	0	0
chr1	45284921	45286204	707387	707447	TTS,exon	PTCH2	0	0	2_TssAFlnk	1	1	0	0	1	0
chr1	45451593	45452522	709418	709472	intron	EIF2B3	1	1	1_TssA	1	1	0	0	0	0
chr1	45476177	45477141	709894	709977	exon	HECTD3	1	1	1_TssA	1	1	1	0	1	0
chr1	45477625	45478655	709979	710014	intron	UROD	1	0	2_TssAFlnk	1	1	1	0	0	0
chr1	45637730	45637947	711440	711446	intron	ZSWIM5	0	0	7_Enh	0	0	0	0	0	0
chr1	45671303	45672849	711754	711931	exon	ZSWIM5	1	1	1_TssA	1	1	1	0	0	0
chr1	45768940	45769991	712721	712809	promoter-TSS	LOC400752	1	1	1_TssA	1	1	0	0	1	1
chr1	45805074	45805133	713382	713386	promoter-TSS	MUTYH	1	0	2_TssAFlnk	1	1	0	0	0	0
chr1	45805137	45806285	713386	713472	promoter-TSS	MUTYH	1	1	1_TssA	1	1	0	0	0	0
chr1	45955290	45955417	715000	715007	intron	TESK2	0	0	7_Enh	1	0	0	0	0	0
chr1	45955626	45955734	715009	715013	intron	TESK2	0	0	2_TssAFlnk	1	1	0	0	0	0
chr1	45955990	45957457	715019	715104	exon	TESK2	1	1	1_TssA	1	1	0	0	1	1
chr1	45965233	45966312	715207	715261	promoter-TSS	MMACHC	1	1	1_TssA	1	1	0	0	1	1
chr1	45966334	45966485	715261	715267	promoter-TSS	CCDC163P	1	0	1_TssA	1	1	0	0	0	0
chr1	45966565	45966610	715270	715274	promoter-TSS	CCDC163P	1	0	1_TssA	1	1	0	0	0	0
chr1	45969511	45969981	715305	715315	intron	MMACHC	0	0	7_Enh	0	1	0	0	0	0
chr1	45986288	45986391	715546	715554	intron	PRDX1	0	0	1_TssA	1	1	0	0	0	0
chr1	45986431	45986903	715554	715569	exon,intron	PRDX1	0	0	1_TssA	1	1	0	0	0	0
chr1	45986991	45987927	715569	715646	exon	PRDX1	1	1	1_TssA	1	1	0	0	1	1
chr1	46016267	46017473	716105	716152	intron	AKR1A1	1	1	1_TssA	1	1	0	0	0	0
chr1	46048959	46050953	716637	716760	intron	NASP	1	1	1_TssA	1	1	0	0	1	0
chr1	46056031	46056146	716850	716856	intron	NASP	0	0	7_Enh	0	0	0	0	0	0
chr1	46088024	46088110	717226	717232	intron	CCDC17	0	0	5_TxWk	0	1	0	0	0	0
chr1	46151004	46153324	717988	718125	intron	GPBP1L1	1	1	1_TssA	1	1	0	0	1	1
chr1	46153656	46154574	718126	718151	intron	TMEM69	1	0	1_TssA	1	1	0	0	0	0
chr1	46215879	46216738	719050	719115	exon	IPP	1	1	1_TssA	1	1	0	0	1	1
chr1	46268979	46269357	719780	719827	promoter-TSS	MAST2	1	1	2_TssAFlnk	1	1	0	0	0	0
chr1	46269371	46269620	719827	719867	exon,promoter-TSS	MAST2	1	1	1_TssA	1	1	0	0	0	0
chr1	46269637	46270159	719867	719897	intron	MAST2	1	1	2_TssAFlnk	1	1	1	0	0	0
chr1	46502805	46503018	722059	722065	Intergenic	PIK3R3	0	0	7_Enh	0	0	0	0	1	1
chr1	46597724	46599129	722942	723044	promoter-TSS	PIK3R3	1	1	2_TssAFlnk	1	1	1	0	0	0
chr1	46645046	46645698	723558	723567	intron	TSPAN1	0	0	15_Quies	0	0	0	0	1	1
chr1	46663790	46664476	723805	723872	promoter-TSS	POMGNT1	0	0	1_TssA	1	1	0	0	1	0
chr1	46689314	46689489	724254	724259	Intergenic	LURAP1	0	0	15_Quies	0	0	0	0	1	1
chr1	46767372	46769958	725410	725603	promoter-TSS	UQCRH	1	1	1_TssA	1	1	0	0	1	0
chr1	46805700	46805986	726292	726312	promoter-TSS	NSUN4	1	0	2_TssAFlnk	1	1	0	0	0	0
chr1	46806013	46806836	726312	726369	promoter-TSS	NSUN4	1	1	1_TssA	1	1	0	0	1	1
chr1	46813955	46814009	726477	726481	intron	NSUN4	0	0	5_TxWk	0	0	0	0	1	1
chr1	46859813	46860485	727099	727168	exon	FAAH	1	1	1_TssA	1	1	0	0	0	0
chr1	46860505	46860681	727168	727176	intron	FAAH	1	0	2_TssAFlnk	1	1	0	0	0	0
chr1	46860697	46861082	727176	727187	intron	FAAH	1	0	2_TssAFlnk	1	1	1	0	0	0
chr1	46908380	46908647	727875	727887	intron	LOC729041	0	0	7_Enh	1	0	0	0	1	1
chr1	46912679	46912823	727933	727939	Intergenic	LOC729041	0	0	14_ReprPCWk	0	0	0	0	1	1
chr1	46943102	46943295	728454	728460	Intergenic	DMBX1	0	0	15_Quies	0	0	0	0	1	1
chr1	46954794	46955084	728668	728693	Intergenic	DMBX1	0	1	7_Enh	0	0	1	1	0	0
chr1	46955110	46955829	728693	728762	Intergenic	DMBX1	0	1	7_Enh	1	0	0	1	0	0
chr1	46955910	46956321	728766	728808	Intergenic	DMBX1	0	1	12_EnhBiv	0	0	1	0	0	0
chr1	46998633	46999249	729433	729526	Intergenic	MKNK1-AS1	0	1	7_Enh	1	0	1	0	1	1
chr1	47069497	47070279	730467	730523	promoter-TSS	MKNK1	1	1	1_TssA	1	1	0	0	1	0
chr1	47081998	47082832	730683	730746	exon	MOB3C	1	1	1_TssA	1	1	0	0	0	0
chr1	47082837	47082876	730746	730750	promoter-TSS	MOB3C	1	0	2_TssAFlnk	1	1	0	0	0	0
chr1	47133412	47134369	731119	731214	exon	ATPAF1	1	1	1_TssA	1	1	0	0	0	0
chr1	47184112	47185457	731535	731632	exon,promoter-TSS	EFCAB14	1	1	1_TssA	1	1	0	0	0	0
chr1	47604255	47604516	734266	734271	intron	CYP4A22	0	0	1_TssA	1	1	0	0	0	0
chr1	47641009	47641365	734541	734549	Intergenic	LINC00853	0	0	7_Enh	0	0	0	0	1	1
chr1	47644807	47645366	734581	734603	exon	LINC00853	1	0	2_TssAFlnk	1	0	0	0	1	1
chr1	47697208	47697463	735398	735418	Intergenic	TAL1	0	1	11_BivFlnk	1	1	0	0	0	0
chr1	47779157	47780211	736410	736477	intron	STIL	1	1	2_TssAFlnk	1	1	1	0	0	0
chr1	47799146	47800490	736765	736900	intron	CMPK1	1	1	1_TssA	1	1	0	0	1	1
chr1	47902269	47904018	738340	738510	exon	FOXD2	1	1	2_TssAFlnk	1	1	1	0	1	1
chr1	47915640	47915795	738943	738956	Intergenic	FOXD2	0	1	7_Enh	0	0	0	0	1	1
chr1	47915809	47916062	738956	738970	Intergenic	FOXD2	0	1	2_TssAFlnk	0	0	0	0	1	1
chr1	47943835	47944050	739257	739266	Intergenic	FOXD2	0	0	7_Enh	0	1	0	0	0	0
chr1	47973634	47974474	739522	739603	Intergenic	FOXD2	0	1	2_TssAFlnk	1	1	1	0	0	0
chr1	47988967	47989051	739723	739727	Intergenic	FOXD2	0	0	7_Enh	0	1	0	0	0	0
chr1	48024448	48024558	740085	740093	Intergenic	FOXD2	0	0	1_TssA	1	1	0	0	0	0
chr1	48024692	48024814	740093	740101	Intergenic	FOXD2	0	0	1_TssA	1	1	0	0	0	0
chr1	48026080	48026184	740110	740114	Intergenic	FOXD2	0	0	7_Enh	0	1	0	0	0	0
chr1	48174580	48175055	741705	741740	Intergenic	FOXD2	0	1	7_Enh	1	0	1	0	0	0
chr1	48175068	48176519	741740	741864	Intergenic	FOXD2	0	1	7_Enh	1	0	1	1	1	1
chr1	48190716	48191193	742020	742067	Intergenic	TRABD2B	0	1	7_Enh	1	0	1	0	0	0
chr1	48191780	48192262	742082	742099	Intergenic	TRABD2B	0	0	7_Enh	0	0	0	0	1	1
chr1	48240794	48240955	742602	742611	exon,intron	TRABD2B	0	0	7_Enh	0	0	0	0	0	0
chr1	48429432	48429666	744436	744443	intron	TRABD2B	0	0	7_Enh	0	1	0	0	0	0
chr1	48459084	48459237	744765	744772	intron	TRABD2B	0	0	7_Enh	0	1	1	0	0	0
chr1	48462092	48462429	744834	744867	intron,promoter-TSS	TRABD2B	1	1	1_TssA	1	1	0	0	0	0
chr1	48462431	48463601	744867	745005	promoter-TSS	TRABD2B	1	1	1_TssA	1	1	0	0	1	1
chr1	48559555	48559690	745775	745784	Intergenic	SKINTL	0	0	7_Enh	0	0	0	0	1	1
chr1	48937377	48938191	748515	748588	promoter-TSS	SPATA6	1	1	1_TssA	1	1	0	0	0	0
chr1	48964315	48964352	748846	748851	Intergenic	SPATA6	0	0	7_Enh	0	0	0	0	1	1
chr1	49143148	49143315	750098	750104	intron	AGBL4	0	0	7_Enh	0	0	0	0	1	1
chr1	49162877	49162984	750287	750291	intron	AGBL4	0	0	15_Quies	0	0	0	0	1	1
chr1	50514157	50514255	757719	757731	intron	ELAVL4	1	1	13_ReprPC	1	0	1	1	0	0
chr1	50641478	50641630	758517	758522	intron	ELAVL4	0	0	2_TssAFlnk	0	0	0	0	0	0
chr1	50798789	50799445	759559	759621	Intergenic	DMRTA2	0	1	2_TssAFlnk	1	0	1	0	1	1
chr1	50834100	50834334	759954	759969	Intergenic	DMRTA2	0	0	14_ReprPCWk	0	0	0	0	1	1
chr1	50834433	50834454	759969	759973	Intergenic	DMRTA2	0	0	14_ReprPCWk	0	0	0	0	1	0
chr1	50881219	50881614	760353	760377	Intergenic	DMRTA2	0	1	13_ReprPC	0	0	0	0	0	0
chr1	50881885	50882598	760387	760431	TTS	DMRTA2	0	1	12_EnhBiv	0	0	1	0	0	0
chr1	50882854	50883300	760442	760469	TTS	DMRTA2	0	1	12_EnhBiv	0	0	0	0	0	0
chr1	50884271	50884432	760509	760529	exon	DMRTA2	0	1	12_EnhBiv	1	0	1	0	0	0
chr1	50884437	50884940	760529	760596	exon	DMRTA2	0	1	7_Enh	1	0	1	1	0	0
chr1	50884942	50885470	760596	760648	exon	DMRTA2	0	1	7_Enh	1	0	1	1	0	0
chr1	50886379	50886506	760671	760679	intron	DMRTA2	0	1	12_EnhBiv	0	0	0	1	0	0
chr1	50886536	50886642	760681	760691	intron	DMRTA2	0	1	12_EnhBiv	1	0	1	1	0	0
chr1	50886680	50887055	760693	760742	exon	DMRTA2	0	1	12_EnhBiv	1	0	1	1	0	0
chr1	50892366	50893011	761043	761090	Intergenic	DMRTA2	0	1	12_EnhBiv	0	0	1	1	0	0
chr1	50893130	50893425	761096	761111	Intergenic	DMRTA2	0	1	12_EnhBiv	0	0	1	0	0	0
chr1	51424979	51426551	765183	765302	exon	FAF1	1	1	1_TssA	1	1	0	0	1	1
chr1	51433743	51436131	765368	765555	promoter-TSS	CDKN2C	1	1	1_TssA	1	1	0	0	1	1
chr1	51442358	51442460	765614	765618	Intergenic	CDKN2C	0	0	2_TssAFlnk	1	0	0	0	0	0
chr1	51442537	51442692	765618	765625	Intergenic	CDKN2C	0	0	2_TssAFlnk	1	1	0	0	0	0
chr1	51442720	51443013	765625	765636	Intergenic	CDKN2C	0	0	2_TssAFlnk	1	1	0	0	0	0
chr1	51443069	51444230	765636	765740	Intergenic	CDKN2C	0	1	1_TssA	1	1	0	0	0	0
chr1	51444239	51444286	765740	765745	Intergenic	CDKN2C	0	0	2_TssAFlnk	1	1	0	0	0	0
chr1	51444319	51444363	765745	765749	Intergenic	CDKN2C	0	0	2_TssAFlnk	1	1	0	0	0	0
chr1	51444462	51444693	765749	765755	Intergenic	CDKN2C	0	0	1_TssA	1	1	0	0	0	0
chr1	51701552	51703194	767819	767934	exon	RNF11	1	1	1_TssA	1	1	0	0	0	0
chr1	51703263	51703750	767934	767940	intron	RNF11	0	0	1_TssA	1	1	0	0	0	0
chr1	51762558	51762849	768630	768644	intron	TTC39A	0	0	2_TssAFlnk	1	0	0	0	1	1
chr1	51810440	51810893	769332	769381	exon	TTC39A	1	1	12_EnhBiv	1	0	1	0	1	0
chr1	51970685	51970749	770691	770695	intron	EPS15	0	0	7_Enh	0	1	0	0	0	0
chr1	51983496	51984156	770774	770798	intron	EPS15	1	0	2_TssAFlnk	1	1	0	0	0	0
chr1	51984227	51985216	770798	770908	intron	EPS15	1	1	1_TssA	1	1	0	0	0	0
chr1	52026642	52026770	771261	771267	Intergenic	EPS15	0	0	7_Enh	0	1	0	0	0	0
chr1	52082575	52083427	771869	771917	intron	OSBPL9	1	0	1_TssA	1	1	0	0	0	0
chr1	52194848	52195605	772829	772891	promoter-TSS	OSBPL9	0	1	1_TssA	1	1	0	0	0	0
chr1	52195632	52196127	772891	772912	promoter-TSS	OSBPL9	0	1	1_TssA	1	1	0	0	0	0
chr1	52343614	52345197	774166	774257	promoter-TSS	NRD1	1	1	1_TssA	1	1	0	0	1	0
chr1	52455903	52456552	775243	775310	intron	RAB3B	1	1	14_ReprPCWk	1	0	1	0	0	0
chr1	52494591	52494779	775810	775815	intron	TXNDC12	0	0	7_Enh	0	1	0	0	0	0
chr1	52498502	52498709	775855	775869	exon	KTI12	0	1	2_TssAFlnk	1	1	0	0	0	0
chr1	52498720	52499580	775869	775954	exon	KTI12	0	1	1_TssA	1	1	0	0	0	0
chr1	52520330	52523182	776156	776281	promoter-TSS	BTF3L4	1	1	1_TssA	1	1	0	0	0	0
chr1	52607362	52608504	777194	777334	promoter-TSS	ZFYVE9	1	1	1_TssA	1	1	1	0	1	1
chr1	52608558	52608848	777334	777344	intron	ZFYVE9	1	0	2_TssAFlnk	1	1	0	0	0	0
chr1	52830979	52832221	779680	779793	intron	CC2D1B	1	1	1_TssA	1	1	0	0	1	1
chr1	52834140	52834498	779822	779864	Intergenic	CC2D1B	0	1	2_TssAFlnk	1	0	0	0	1	0
chr1	52869214	52870941	780312	780393	promoter-TSS	ORC1	1	1	1_TssA	1	1	1	0	1	0
chr1	53017391	53017782	781809	781818	intron	ZCCHC11	1	0	2_TssAFlnk	1	1	0	0	0	0
chr1	53017813	53019654	781818	781965	intron	ZCCHC11	1	1	1_TssA	1	1	1	0	1	0
chr1	53163523	53163626	783737	783746	intron	SELRC1	1	0	1_TssA	1	1	0	0	0	0
chr1	53163689	53164288	783747	783803	promoter-TSS	SELRC1	1	1	1_TssA	1	1	0	0	0	0
chr1	53166853	53166922	783834	783838	Intergenic	SELRC1	0	0	7_Enh	0	1	0	0	1	0
chr1	53168590	53169182	783855	783883	Intergenic	SELRC1	0	0	1_TssA	1	1	0	0	0	0
chr1	53191897	53193067	784193	784269	intron	ZYG11B	1	1	1_TssA	1	1	0	0	0	0
chr1	53204745	53204816	784398	784403	intron	ZYG11B	0	0	7_Enh	0	1	1	0	0	0
chr1	53211822	53211871	784516	784520	intron	ZYG11B	0	0	2_TssAFlnk	1	1	0	0	0	0
chr1	53308174	53308585	785718	785766	exon	ZYG11A	1	1	2_TssAFlnk	1	1	0	0	1	1
chr1	53308589	53308824	785766	785797	intron	ZYG11A	1	1	2_TssAFlnk	1	1	0	0	1	0
chr1	53308832	53309197	785797	785834	intron	ZYG11A	1	1	2_TssAFlnk	1	1	1	0	0	0
chr1	53372642	53373335	786793	786804	intron	ECHDC2	0	0	7_Enh	0	1	1	0	0	0
chr1	53382471	53382724	786939	786946	intron	ECHDC2	0	0	7_Enh	0	1	1	0	0	0
chr1	53386564	53386858	786989	787011	intron	ECHDC2	1	1	1_TssA	1	1	0	0	0	0
chr1	53386863	53387096	787011	787029	intron	ECHDC2	1	1	1_TssA	1	1	0	0	0	0
chr1	53387126	53387622	787029	787074	promoter-TSS	ECHDC2	1	1	1_TssA	1	1	0	0	1	1
chr1	53391823	53391909	787123	787127	Intergenic	SCP2	1	0	2_TssAFlnk	1	1	0	0	0	0
chr1	53392650	53392728	787152	787157	promoter-TSS	SCP2	1	0	1_TssA	1	1	0	0	0	0
chr1	53392774	53393753	787157	787231	intron	SCP2	1	1	1_TssA	1	1	0	0	0	0
chr1	53393795	53393901	787231	787237	intron	SCP2	1	0	1_TssA	1	1	0	0	0	0
chr1	53557753	53557927	789134	789139	intron	SLC1A7	0	0	7_Enh	0	0	0	0	0	0
chr1	53611683	53611838	790134	790140	Intergenic	SLC1A7	0	0	7_Enh	0	1	0	0	0	0
chr1	53631231	53631331	790346	790351	Intergenic	SLC1A7	0	0	7_Enh	0	0	0	0	0	0
chr1	53642276	53642560	790489	790495	Intergenic	CPT2	0	0	7_Enh	0	1	1	0	1	1
chr1	53647806	53647929	790548	790556	Intergenic	CPT2	0	0	7_Enh	0	1	0	0	1	1
chr1	53651398	53651555	790602	790608	Intergenic	CPT2	0	0	7_Enh	1	1	0	0	1	1
chr1	53655939	53656015	790636	790640	Intergenic	CPT2	0	0	7_Enh	0	1	0	0	0	1
chr1	53656201	53656291	790641	790647	Intergenic	CPT2	0	0	7_Enh	1	1	0	0	0	0
chr1	53662046	53663171	790687	790752	exon	CPT2	1	1	1_TssA	1	1	0	0	0	0
chr1	53685623	53685706	790950	790955	intron	C1orf123	1	0	2_TssAFlnk	1	1	0	0	0	0
chr1	53685795	53686624	790955	791018	promoter-TSS	C1orf123	1	1	1_TssA	1	1	0	0	0	0
chr1	53703606	53704383	791217	791268	promoter-TSS	LOC100507564	1	1	1_TssA	1	1	0	0	0	1
chr1	53704425	53704538	791268	791277	promoter-TSS	MAGOH	1	1	2_TssAFlnk	1	1	0	0	0	1
chr1	53743971	53744205	791683	791690	intron	LRP8	0	0	15_Quies	0	0	0	0	1	1
chr1	53791694	53794003	792422	792657	intron	LRP8	1	1	2_TssAFlnk	1	0	1	0	1	0
chr1	53951183	53951509	794895	794908	Intergenic	DMRTB1	0	0	14_ReprPCWk	0	0	0	0	1	1
chr1	54203403	54203533	798472	798490	Intergenic	GLIS1	0	1	12_EnhBiv	1	0	1	1	0	0
chr1	54203542	54203977	798490	798536	Intergenic	GLIS1	0	1	12_EnhBiv	1	0	1	1	0	0
chr1	54204431	54205295	798584	798701	Intergenic	GLIS1	0	1	2_TssAFlnk	1	0	1	0	0	0
chr1	54303116	54304393	799644	799719	intron	TMEM48	1	1	1_TssA	1	1	1	0	1	1
chr1	54355156	54355918	800196	800252	promoter-TSS	YIPF1	1	1	1_TssA	1	1	0	0	1	1
chr1	54360057	54360171	800304	800310	exon	DIO1	1	0	2_TssAFlnk	1	1	0	0	0	0
chr1	54360178	54360674	800310	800316	intron	DIO1	1	0	1_TssA	1	1	0	0	0	0
chr1	54360815	54360957	800317	800324	intron	DIO1	1	0	1_TssA	1	1	0	0	0	0
chr1	54364537	54364614	800369	800373	intron	DIO1	0	0	2_TssAFlnk	0	1	0	0	0	0
chr1	54364673	54364755	800373	800377	intron	DIO1	0	0	2_TssAFlnk	0	1	0	0	0	0
chr1	54410874	54412566	800844	801006	promoter-TSS	LRRC42	1	1	1_TssA	1	1	0	0	1	0
chr1	54448085	54448341	801403	801411	Intergenic	LDLRAD1	0	0	2_TssAFlnk	1	1	0	0	0	0
chr1	54448408	54448627	801411	801417	Intergenic	LDLRAD1	0	0	2_TssAFlnk	1	1	0	0	0	0
chr1	54517665	54519768	802185	802287	promoter-TSS	TCEANC2	1	1	1_TssA	1	1	1	0	0	1
chr1	54587072	54587183	802905	802912	Intergenic	CDCP2	0	0	2_TssAFlnk	0	0	0	0	0	0
chr1	54587229	54587578	802912	802934	Intergenic	CDCP2	0	1	2_TssAFlnk	0	0	0	0	1	1
chr1	54665215	54666472	803940	804016	promoter-TSS	CYB5RL	1	1	1_TssA	1	1	0	0	0	0
chr1	54738723	54739009	805306	805317	intron	SSBP3	0	0	2_TssAFlnk	0	1	0	0	1	1
chr1	54739022	54739412	805317	805329	intron	SSBP3	0	0	7_Enh	0	1	1	0	0	1
chr1	54813610	54813825	806482	806487	intron	SSBP3	0	0	7_Enh	0	1	1	0	0	0
chr1	54821853	54822202	806616	806634	intron	SSBP3	0	1	2_TssAFlnk	1	1	1	0	0	0
chr1	54830868	54830988	806736	806742	intron	SSBP3	0	0	7_Enh	0	0	0	0	0	0
chr1	54870948	54873545	807375	807640	promoter-TSS	SSBP3	1	1	1_TssA	1	1	0	0	1	0
chr1	54953086	54953487	808829	808844	Intergenic	ACOT11	0	0	2_TssAFlnk	1	1	1	0	0	1
chr1	54953504	54953548	808844	808848	Intergenic	ACOT11	0	0	2_TssAFlnk	1	1	1	0	0	0
chr1	54953632	54953737	808848	808854	Intergenic	ACOT11	0	0	2_TssAFlnk	1	1	1	0	1	0
chr1	54953872	54955392	808854	808971	Intergenic	ACOT11	0	1	2_TssAFlnk	1	1	1	0	1	1
chr1	54964905	54965391	809100	809144	Intergenic	ACOT11	0	1	7_Enh	1	0	0	0	1	1
chr1	55007630	55008246	809747	809807	Intergenic	ACOT11	0	1	7_Enh	1	0	1	0	1	0
chr1	55181307	55182062	812186	812237	exon	TTC4	1	1	1_TssA	1	1	0	0	1	0
chr1	55229651	55230771	812730	812798	promoter-TSS	PARS2	1	1	1_TssA	1	1	0	0	0	0
chr1	55266419	55266503	813305	813314	exon	TTC22	1	1	2_TssAFlnk	1	1	1	0	0	0
chr1	55266506	55267058	813314	813365	exon	TTC22	1	1	2_TssAFlnk	1	1	1	0	1	0
chr1	55267109	55267360	813365	813377	promoter-TSS	TTC22	1	0	2_TssAFlnk	1	1	0	0	1	1
chr1	55274047	55274206	813476	813482	intron	C1orf177	0	0	7_Enh	0	0	0	0	0	0
chr1	55276187	55276418	813498	813505	intron	C1orf177	0	0	7_Enh	0	0	0	0	1	1
chr1	55322130	55322174	814013	814018	intron	DHCR24	0	0	6_EnhG	0	0	1	0	0	0
chr1	55351384	55351706	814328	814337	intron	DHCR24	0	0	1_TssA	1	1	0	0	0	0
chr1	55352067	55352149	814343	814349	intron	DHCR24	1	0	1_TssA	1	1	0	0	0	0
chr1	55352245	55353471	814349	814465	promoter-TSS	DHCR24	1	1	1_TssA	1	1	0	0	0	0
chr1	55416414	55416687	815096	815104	Intergenic	TMEM61	0	0	7_Enh	0	0	0	0	1	1
chr1	55446131	55446653	815399	815462	promoter-TSS	TMEM61	1	1	7_Enh	1	0	0	0	0	0
chr1	55462118	55462197	815690	815697	Intergenic	BSND	0	0	7_Enh	0	0	0	0	1	1
chr1	55462218	55462579	815698	815716	Intergenic	BSND	0	0	7_Enh	0	0	0	0	1	1
chr1	55504944	55505096	816314	816324	promoter-TSS	PCSK9	1	1	2_TssAFlnk	1	1	0	0	0	0
chr1	55505115	55505722	816324	816383	exon	PCSK9	1	1	1_TssA	1	1	0	0	0	0
chr1	55505741	55506104	816383	816413	intron	PCSK9	1	1	1_TssA	1	1	0	0	0	0
chr1	55506135	55506383	816413	816424	intron	PCSK9	1	0	1_TssA	1	1	0	0	0	0
chr1	55506457	55506571	816426	816434	intron	PCSK9	0	0	1_TssA	1	1	0	0	0	0
chr1	55515670	55515821	816567	816574	intron	PCSK9	0	0	6_EnhG	0	1	1	0	0	0
chr1	55679964	55681666	818023	818191	intron,promoter-TSS	LOC100507634,USP24	1	1	1_TssA	1	1	0	0	0	0
chr1	55743319	55743505	818762	818769	Intergenic	MIR4422	0	0	15_Quies	0	0	0	0	1	1
chr1	56880573	56880804	825666	825674	Intergenic	PPAP2B	0	0	7_Enh	0	1	0	0	0	0
chr1	56914735	56914928	825975	825981	Intergenic	PPAP2B	0	0	7_Enh	0	1	1	0	0	0
chr1	56927133	56927239	826098	826103	Intergenic	PPAP2B	0	0	7_Enh	0	1	0	0	0	0
chr1	56941963	56942017	826234	826240	Intergenic	PPAP2B	0	0	5_TxWk	0	1	0	0	0	0
chr1	56943003	56943145	826258	826267	Intergenic	PPAP2B	0	0	1_TssA	1	1	1	0	0	0
chr1	56943228	56943771	826267	826317	Intergenic	PPAP2B	0	1	1_TssA	1	1	0	0	0	0
chr1	57043425	57043729	827161	827169	intron	PPAP2B	0	0	1_TssA	1	1	0	0	0	0
chr1	57043752	57043939	827169	827176	exon,intron	PPAP2B	0	0	1_TssA	1	1	0	0	0	0
chr1	57043984	57045465	827176	827298	exon	PPAP2B	1	1	1_TssA	1	1	0	0	1	1
chr1	57110429	57111500	827809	827926	promoter-TSS	PRKAA2	1	1	1_TssA	1	1	1	0	0	0
chr1	57284492	57284647	828906	828912	intron	C1orf168	1	0	1_TssA	1	1	0	0	0	0
chr1	57297693	57297851	829030	829036	Intergenic	C1orf168	0	0	15_Quies	0	0	0	0	1	1
chr1	57429647	57430359	829892	829904	intron	C8B	0	0	1_TssA	1	1	0	0	0	0
chr1	57524400	57524552	830622	830627	intron	DAB1	0	0	7_Enh	0	1	0	0	0	0
chr1	57887780	57889435	833203	833316	intron	DAB1	0	1	12_EnhBiv	1	0	1	1	0	0
chr1	57889473	57890611	833316	833438	intron	DAB1	0	1	11_BivFlnk	1	0	1	1	1	1
chr1	57890620	57890702	833438	833442	intron	DAB1	0	1	12_EnhBiv	1	0	0	0	0	0
chr1	58628685	58628989	838440	838447	intron	DAB1	0	0	7_Enh	0	0	0	0	1	1
chr1	58715383	58716233	839012	839094	intron	DAB1	1	1	7_Enh	1	0	1	0	0	0
chr1	58917652	58917803	840510	840518	Intergenic	OMA1	0	0	7_Enh	0	1	0	0	0	0
chr1	59011550	59012736	841241	841328	intron	OMA1	1	1	1_TssA	1	1	0	0	1	1
chr1	59165128	59165938	842693	842743	intron	MYSM1	1	0	1_TssA	1	1	0	0	1	0
chr1	59218968	59219212	843227	843234	Intergenic	JUN	0	0	2_TssAFlnk	1	1	0	0	0	0
chr1	59234947	59235225	843364	843374	Intergenic	JUN	0	0	5_TxWk	0	0	0	0	1	1
chr1	59247243	59251383	843451	843775	exon	JUN	1	1	1_TssA	1	1	0	0	1	1
chr1	59280875	59281630	843997	844039	intron	LOC100131060	0	1	2_TssAFlnk	1	1	0	0	0	0
chr1	59281699	59282323	844039	844090	intron	LOC100131060	0	1	1_TssA	1	1	0	0	1	1
chr1	59369018	59369157	844681	844687	Intergenic	LOC100131060	0	0	1_TssA	1	1	0	0	0	0
chr1	59369167	59369985	844687	844759	Intergenic	LOC100131060	0	1	1_TssA	1	1	0	0	0	0
chr1	59437501	59437585	845250	845254	Intergenic	HSD52	0	0	7_Enh	0	1	0	0	0	0
chr1	59612335	59612753	846459	846502	promoter-TSS	HSD52	1	1	2_TssAFlnk	1	1	0	0	1	0
chr1	59761852	59761950	847357	847361	promoter-TSS	FGGY	1	0	2_TssAFlnk	1	1	0	0	0	0
chr1	59761954	59763031	847361	847442	promoter-TSS	FGGY	1	1	1_TssA	1	1	0	0	0	1
chr1	59775104	59777161	847526	847544	intron	FGGY	0	0	1_TssA	1	1	0	0	0	0
chr1	60225209	60225417	850744	850752	intron	FGGY	0	0	7_Enh	0	1	0	0	1	1
chr1	60280020	60281114	851092	851192	promoter-TSS	HOOK1	1	1	1_TssA	1	1	0	0	0	0
chr1	60281173	60281386	851192	851202	intron	HOOK1	1	0	1_TssA	1	1	0	0	0	0
chr1	60281400	60281835	851202	851210	intron	HOOK1	1	0	2_TssAFlnk	1	0	0	0	0	0
chr1	60392090	60392689	851859	851899	promoter-TSS	CYP2J2	1	1	2_TssAFlnk	1	1	0	0	0	0
chr1	60413022	60413315	852020	852026	Intergenic	CYP2J2	0	0	7_Enh	0	0	0	0	1	1
chr1	60437092	60437369	852221	852239	Intergenic	CYP2J2	0	0	7_Enh	0	0	0	0	1	1
chr1	60442529	60442721	852297	852305	Intergenic	CYP2J2	0	0	14_ReprPCWk	0	0	0	0	1	1
chr1	60747089	60747340	854021	854028	Intergenic	C1orf87	0	0	7_Enh	0	0	0	0	1	1
chr1	61508575	61508998	858729	858772	Intergenic	NFIA	0	1	1_TssA	1	1	1	0	1	1
chr1	61509009	61509160	858772	858789	Intergenic	NFIA	0	1	1_TssA	1	1	1	0	0	0
chr1	61515563	61516970	858900	859029	Intergenic	NFIA	0	1	1_TssA	1	1	0	0	1	1
chr1	61516973	61517059	859029	859033	Intergenic	NFIA	0	0	1_TssA	1	1	0	0	0	0
chr1	61519353	61519822	859077	859118	Intergenic	NFIA	0	1	2_TssAFlnk	1	1	1	0	0	0
chr1	61519888	61519999	859118	859128	Intergenic	NFIA	0	1	2_TssAFlnk	1	1	1	0	0	0
chr1	61522465	61522565	859153	859157	Intergenic	NFIA	0	0	2_TssAFlnk	1	1	0	0	0	0
chr1	61522628	61523476	859157	859217	Intergenic	NFIA	0	0	1_TssA	1	1	0	0	0	0
chr1	61523504	61523650	859217	859225	Intergenic	NFIA	0	0	1_TssA	1	1	0	0	0	0
chr1	61542329	61544119	859406	859475	exon	NFIA	1	1	1_TssA	1	1	0	0	0	0
chr1	61545546	61546043	859487	859503	intron	NFIA	0	0	7_Enh	0	1	0	0	0	0
chr1	61547273	61549515	859514	859743	exon	NFIA	0	1	1_TssA	1	1	0	0	0	0
chr1	61549542	61549719	859743	859750	intron	NFIA	0	1	1_TssA	1	1	0	0	0	0
chr1	61649606	61650004	860564	860579	intron	NFIA	0	0	1_TssA	1	1	0	0	0	0
chr1	61679372	61679749	860838	860849	intron	NFIA	0	0	1_TssA	0	1	0	0	0	0
chr1	62190229	62191411	865253	865303	exon	TM2D1	1	1	1_TssA	1	1	0	0	0	0
chr1	62207676	62208762	865548	865655	promoter-TSS	INADL	1	1	1_TssA	1	1	0	0	0	0
chr1	62208774	62209007	865655	865672	intron	INADL	1	1	1_TssA	1	1	0	0	0	0
chr1	62784031	62784152	871750	871755	intron	KANK4	1	1	7_Enh	1	0	0	0	0	0
chr1	62784157	62784209	871755	871762	intron	KANK4	1	1	7_Enh	1	0	0	0	0	0
chr1	62784245	62784576	871762	871784	exon,intron	KANK4	1	1	2_TssAFlnk	1	0	1	0	0	0
chr1	62784581	62785191	871784	871859	exon	KANK4	1	1	2_TssAFlnk	1	0	1	0	0	0
chr1	62785275	62785317	871859	871863	promoter-TSS	KANK4	1	0	2_TssAFlnk	1	0	0	0	0	0
chr1	62901529	62903975	873241	873450	exon	USP1	1	1	1_TssA	1	1	0	0	0	0
chr1	62995019	62995060	874173	874177	exon	DOCK7	0	0	7_Enh	0	0	0	0	0	0
chr1	62996380	62996493	874178	874183	intron	DOCK7	0	0	7_Enh	0	0	0	0	1	1
chr1	63064891	63065126	874603	874609	intron	ANGPTL3	0	0	1_TssA	1	1	0	0	0	0
chr1	63153152	63154777	875312	875463	promoter-TSS	DOCK7	1	1	1_TssA	1	1	0	0	0	0
chr1	63249423	63250493	876366	876410	intron	ATG4C	1	0	1_TssA	1	1	0	0	0	0
chr1	63539591	63540068	878791	878824	Intergenic	LINC00466	0	0	13_ReprPC	1	0	1	0	0	1
chr1	63782637	63782758	880742	880753	intron	LINC00466	1	1	12_EnhBiv	0	0	0	0	1	1
chr1	63782776	63783533	880753	880827	promoter-TSS	LINC00466	1	1	11_BivFlnk	1	0	1	0	1	1
chr1	63785287	63785680	880888	880928	Intergenic	LINC00466	0	1	13_ReprPC	0	0	0	1	0	0
chr1	63786038	63786084	880951	880958	Intergenic	FOXD3	0	1	13_ReprPC	0	0	0	0	0	0
chr1	63787807	63788479	881032	881100	promoter-TSS	FOXD3	1	1	11_BivFlnk	1	0	1	0	0	0
chr1	63793284	63793499	881406	881422	Intergenic	FOXD3	0	0	12_EnhBiv	0	0	0	0	1	1
chr1	63832942	63833942	881849	881932	intron	ALG6	1	1	1_TssA	1	1	0	0	1	0
chr1	63988325	63989706	883141	883209	promoter-TSS	ITGB3BP	1	0	1_TssA	1	1	0	0	0	0
chr1	64058672	64058855	883715	883721	promoter-TSS	PGM1	1	0	1_TssA	1	1	0	0	0	0
chr1	64058883	64060121	883721	883837	promoter-TSS	PGM1	1	1	1_TssA	1	1	0	0	1	0
chr1	64060166	64060273	883837	883845	intron	PGM1	0	0	1_TssA	1	1	0	0	0	0
chr1	64066137	64066223	883918	883922	intron	PGM1	0	0	2_TssAFlnk	0	1	0	0	0	0
chr1	64170915	64170992	884845	884850	Intergenic	ROR1	0	0	7_Enh	0	0	0	0	0	0
chr1	64239391	64240940	885351	885521	intron	ROR1	1	1	2_TssAFlnk	1	1	0	0	1	1
chr1	64711192	64711346	888997	889003	Intergenic	UBE2U	0	0	1_TssA	1	1	0	0	0	1
chr1	64935359	64937286	890909	891084	promoter-TSS	CACHD1	1	1	1_TssA	1	1	1	0	1	1
chr1	65002150	65002335	891568	891575	intron	CACHD1	0	0	2_TssAFlnk	1	1	0	0	0	0
chr1	65210101	65211567	893135	893279	promoter-TSS	RAVER2	1	1	2_TssAFlnk	1	1	1	0	1	1
chr1	65431106	65432743	895228	895382	intron	JAK1	1	1	1_TssA	1	1	1	0	0	0
chr1	65468176	65468922	895738	895808	Intergenic	JAK1	0	1	1_TssA	1	1	0	0	0	0
chr1	65468982	65469151	895808	895819	Intergenic	JAK1	0	0	1_TssA	1	1	0	0	0	0
chr1	65525795	65525959	896362	896367	Intergenic	MIR101-1	0	0	7_Enh	0	0	0	0	1	1
chr1	65531864	65531955	896412	896419	Intergenic	MIR101-1	0	0	2_TssAFlnk	1	1	0	0	0	0
chr1	65531983	65534487	896419	896631	Intergenic	MIR101-1	0	1	1_TssA	1	1	0	0	0	0
chr1	65534553	65534628	896631	896636	Intergenic	MIR101-1	0	0	1_TssA	1	1	0	0	0	0
chr1	65612939	65613062	897460	897470	promoter-TSS	AK4	1	1	1_TssA	1	1	0	0	0	0
chr1	65613089	65614988	897470	897666	exon	AK4	1	1	1_TssA	1	1	0	0	1	0
chr1	65615013	65615248	897666	897677	intron	AK4	0	0	2_TssAFlnk	1	1	0	0	0	0
chr1	65628922	65629007	897841	897845	intron	AK4	0	0	7_Enh	0	0	0	0	0	0
chr1	65636325	65636348	897910	897914	intron	AK4	0	0	2_TssAFlnk	1	1	0	0	0	0
chr1	65667806	65667925	898253	898258	intron	AK4	0	0	7_Enh	0	1	0	0	0	0
chr1	65719773	65720972	898685	898797	Intergenic	DNAJC6	0	1	1_TssA	1	0	0	0	1	0
chr1	65731247	65731816	898884	898936	intron	DNAJC6	1	1	2_TssAFlnk	1	1	1	0	1	0
chr1	65885494	65887172	900046	900161	promoter-TSS	LEPR	1	1	1_TssA	1	1	0	0	0	0
chr1	65887283	65887576	900161	900169	intron	LEPROT	0	0	2_TssAFlnk	1	1	0	0	0	0
chr1	65990971	65991746	900892	900980	promoter-TSS	LEPR	1	1	1_TssA	1	1	0	0	0	0
chr1	65991759	65991910	900980	900988	intron	LEPR	1	1	2_TssAFlnk	1	1	0	0	0	0
chr1	66258097	66259154	902709	902797	promoter-TSS	PDE4B	1	1	12_EnhBiv	1	0	1	1	0	0
chr1	66797378	66798275	905842	905861	promoter-TSS	PDE4B	0	0	2_TssAFlnk	1	1	0	0	0	0
chr1	67218004	67218330	908523	908548	promoter-TSS	TCTEX1D1	1	1	2_TssAFlnk	1	0	1	0	0	0
chr1	67218438	67218539	908550	908556	intron	TCTEX1D1	1	0	2_TssAFlnk	1	0	1	0	0	0
chr1	67390043	67391495	909594	909683	promoter-TSS	WDR78	1	1	1_TssA	1	1	0	0	1	1
chr1	67395481	67396841	909707	909803	intron	MIER1	0	1	1_TssA	1	1	0	0	1	1
chr1	67396896	67397079	909803	909810	intron	MIER1	0	0	1_TssA	1	1	0	0	0	0
chr1	67518614	67520353	910590	910717	intron,promoter-TSS	SLC35D1	1	1	1_TssA	1	1	0	0	0	0
chr1	67893397	67894400	913758	913769	intron	SERBP1	0	0	2_TssAFlnk	1	0	0	0	0	0
chr1	67894459	67896994	913769	913936	exon	SERBP1	1	1	1_TssA	1	1	0	0	1	0
chr1	67966182	67966498	914629	914646	Intergenic	SERBP1	0	0	15_Quies	0	0	0	0	1	1
chr1	68001197	68001306	914972	914977	Intergenic	SERBP1	0	0	7_Enh	0	1	0	0	1	1
chr1	68027510	68027618	915293	915297	Intergenic	GADD45A	0	0	7_Enh	0	0	0	0	1	1
chr1	68038213	68038266	915388	915392	Intergenic	GADD45A	0	0	7_Enh	1	1	1	0	0	0
chr1	68038398	68038546	915393	915398	Intergenic	GADD45A	0	0	7_Enh	0	1	0	0	0	0
chr1	68149989	68150178	916222	916227	promoter-TSS	GADD45A	1	0	2_TssAFlnk	1	1	0	0	0	0
chr1	68150193	68152558	916227	916395	intron	GADD45A	1	1	1_TssA	1	1	0	0	1	0
chr1	68226119	68226279	917024	917030	intron	GNG12	0	0	7_Enh	0	1	0	0	1	1
chr1	68297257	68297423	917546	917551	intron,promoter-TSS	GNG12-AS1	1	0	1_TssA	1	1	0	0	0	0
chr1	68297540	68299315	917551	917690	intron	GNG12-AS1	1	1	1_TssA	1	1	1	0	0	0
chr1	68611301	68611617	919709	919714	intron	WLS	0	0	7_Enh	0	1	0	0	0	0
chr1	68696499	68698554	920414	920546	intron	WLS	1	1	1_TssA	1	1	0	0	0	0
chr1	68786812	68787055	921385	921391	Intergenic	WLS	0	0	15_Quies	0	0	0	0	1	1
chr1	68962124	68963126	922618	922697	intron	DEPDC1	1	1	2_TssAFlnk	1	0	1	0	0	0
chr1	70032776	70034676	928423	928577	Intergenic	LRRC7	0	1	2_TssAFlnk	1	1	1	0	0	0
chr1	70034734	70035695	928577	928612	Intergenic	LRRC7	0	0	10_TssBiv	1	0	0	0	0	0
chr1	70035753	70035924	928612	928620	Intergenic	LRRC7	0	0	13_ReprPC	1	0	0	0	0	0
chr1	70598715	70598943	931609	931615	Intergenic	LRRC40	0	0	5_TxWk	0	0	0	0	1	1
chr1	70670443	70672068	932023	932087	promoter-TSS	SRSF11	1	1	1_TssA	1	1	0	0	0	0
chr1	70686743	70688075	932228	932314	exon	SRSF11	0	1	1_TssA	1	1	0	0	1	0
chr1	70819273	70820799	933578	933679	promoter-TSS	HHLA3	1	1	1_TssA	1	1	0	0	1	0
chr1	70876306	70877318	934180	934241	promoter-TSS	CTH	1	1	1_TssA	1	1	0	0	0	0
chr1	70877381	70877547	934241	934246	intron,promoter-TSS	CTH	1	0	1_TssA	1	1	0	0	0	0
chr1	71172154	71172213	936113	936120	Intergenic	CTH	0	0	13_ReprPC	1	0	0	0	0	0
chr1	71172255	71172427	936120	936131	Intergenic	CTH	0	0	12_EnhBiv	1	0	0	0	0	0
chr1	71172486	71172675	936135	936142	Intergenic	CTH	0	0	12_EnhBiv	1	0	0	0	0	0
chr1	71512878	71513685	938044	938127	exon	PTGER3	1	1	11_BivFlnk	1	0	1	0	0	0
chr1	71513715	71513935	938127	938139	promoter-TSS	PTGER3	1	1	12_EnhBiv	1	0	0	0	0	0
chr1	71545865	71547185	938363	938414	promoter-TSS	ZRANB2-AS2	1	1	1_TssA	1	1	0	0	1	1
chr1	72747776	72751056	944939	945097	Intergenic	NEGR1	1	1	2_TssAFlnk	1	1	1	0	1	0
chr1	74663578	74663642	954444	954449	promoter-TSS	FPGT-TNNI3K	1	0	1_TssA	1	1	0	0	0	0
chr1	74663680	74664457	954449	954486	promoter-TSS	LRRIQ3	1	1	1_TssA	1	1	0	0	0	0
chr1	75197300	75197461	957563	957570	intron	CRYZ	0	0	1_TssA	1	1	0	0	0	0
chr1	75198270	75199732	957578	957627	promoter-TSS	CRYZ	1	0	1_TssA	1	1	0	0	1	1
chr1	75593865	75594136	959776	959790	promoter-TSS	LHX8	1	0	12_EnhBiv	0	0	0	0	0	0
chr1	75595350	75595730	959806	959817	intron	LHX8	0	0	13_ReprPC	0	0	0	0	0	0
chr1	75595749	75596113	959817	959843	exon,intron	LHX8	0	1	13_ReprPC	0	0	0	1	0	0
chr1	75596150	75596280	959845	959853	exon	LHX8	0	1	13_ReprPC	0	0	0	1	0	0
chr1	75596703	75597176	959864	959890	intron	LHX8	0	1	13_ReprPC	0	0	0	0	0	0
chr1	75601945	75602239	960076	960116	intron	LHX8	0	1	12_EnhBiv	1	0	1	0	0	0
chr1	75699037	75699336	960693	960703	intron	SLC44A5	0	0	14_ReprPCWk	0	0	0	0	1	1
chr1	76080582	76082438	962876	963011	Intergenic	SLC44A5	0	1	7_Enh	1	0	1	0	1	1
chr1	76189707	76189802	963668	963674	promoter-TSS	ACADM	1	0	2_TssAFlnk	1	1	0	0	0	0
chr1	76189869	76191128	963674	963760	intron,promoter-TSS	ACADM	1	1	1_TssA	1	1	0	0	0	0
chr1	76191391	76191501	963760	963766	intron	ACADM	0	0	2_TssAFlnk	1	1	0	0	0	0
chr1	76191820	76191891	963770	963776	intron	ACADM	0	0	2_TssAFlnk	1	1	0	0	0	0
chr1	76251458	76253137	964304	964349	promoter-TSS	SNORD45C	1	0	1_TssA	1	1	0	0	0	0
chr1	76540023	76540653	966105	966161	promoter-TSS	ST6GALNAC3	1	1	1_TssA	1	1	1	0	0	0
chr1	76540782	76540924	966161	966169	intron	ST6GALNAC3	1	0	2_TssAFlnk	1	1	1	0	0	0
chr1	76619923	76620060	966861	966868	intron	ST6GALNAC3	0	0	7_Enh	1	0	0	0	1	1
chr1	77332926	77334277	971041	971135	intron	ST6GALNAC5	1	1	12_EnhBiv	1	0	1	0	1	0
chr1	77334315	77334557	971135	971160	intron	ST6GALNAC5	0	1	13_ReprPC	1	0	1	0	0	0
chr1	77334644	77334828	971160	971172	intron	ST6GALNAC5	0	0	13_ReprPC	0	0	0	0	0	0
chr1	77684445	77685772	973340	973383	promoter-TSS	PIGK	1	1	1_TssA	1	1	0	0	0	0
chr1	77747315	77747388	973711	973720	promoter-TSS	AK5	1	1	12_EnhBiv	1	0	1	0	0	0
chr1	77747391	77748902	973720	973845	promoter-TSS	AK5	1	1	7_Enh	1	0	1	1	0	0
chr1	78004867	78004907	975657	975661	intron	AK5	0	0	7_Enh	0	1	0	0	0	0
chr1	78147405	78147707	976750	976766	intron	ZZZ3	1	0	1_TssA	1	1	0	0	0	0
chr1	78147727	78149654	976766	976907	promoter-TSS	ZZZ3	1	1	1_TssA	1	1	0	0	1	1
chr1	78224617	78225725	977608	977693	intron	USP33	1	1	1_TssA	1	1	0	0	0	0
chr1	78245092	78245998	977946	977993	intron	FAM73A	1	0	1_TssA	1	1	0	0	0	0
chr1	78354103	78355070	979110	979177	intron	NEXN	1	1	1_TssA	1	1	1	0	0	0
chr1	78443536	78445598	979959	980059	intron	FUBP1	1	1	1_TssA	1	1	0	0	1	1
chr1	78469861	78471366	980285	980305	promoter-TSS	DNAJB4	1	0	1_TssA	1	1	0	0	0	0
chr1	78511389	78511550	980639	980647	promoter-TSS	GIPC2	1	0	2_TssAFlnk	1	1	0	0	0	0
chr1	78511578	78512214	980647	980724	exon	GIPC2	1	1	1_TssA	1	1	0	0	0	0
chr1	78512240	78512371	980724	980734	exon,intron	GIPC2	1	0	1_TssA	1	1	0	0	0	0
chr1	78512423	78512554	980734	980739	intron	GIPC2	1	0	1_TssA	1	1	0	0	0	0
chr1	78956458	78957660	983162	983239	intron	PTGFR	1	1	2_TssAFlnk	1	0	0	0	0	0
chr1	79472282	79472351	986084	986093	exon,intron	ELTD1	1	1	15_Quies	1	1	0	0	0	0
chr1	79472390	79472484	986098	986114	promoter-TSS	ELTD1	1	1	15_Quies	1	0	0	0	0	0
chr1	81771678	81772221	999239	999248	Intergenic	LPHN2	0	0	2_TssAFlnk	1	0	0	0	1	1
chr1	81880272	81880319	999940	999945	Intergenic	LPHN2	0	0	15_Quies	0	0	0	0	1	1
chr1	81983769	81983992	1000746	1000753	Intergenic	LPHN2	0	0	14_ReprPCWk	0	0	0	0	0	0
chr1	82265634	82265691	1002890	1002894	promoter-TSS	LPHN2	1	0	2_TssAFlnk	1	1	0	0	0	0
chr1	82265727	82269184	1002894	1003182	intron	LPHN2	1	1	1_TssA	1	1	0	0	1	1
chr1	82269246	82269601	1003182	1003196	intron	LPHN2	0	0	2_TssAFlnk	1	1	0	0	0	0
chr1	82274472	82274575	1003217	1003221	intron	LPHN2	0	0	2_TssAFlnk	1	1	0	0	0	0
chr1	84158370	84159043	1014028	1014040	Intergenic	MIR548AP	0	0	1_TssA	1	1	0	0	0	0
chr1	84326135	84326768	1015050	1015099	intron	MIR548AP	0	1	1_TssA	1	1	0	0	1	1
chr1	84326800	84326996	1015099	1015107	intron	MIR548AP	0	1	1_TssA	1	1	0	0	0	0
chr1	84464180	84464266	1015825	1015833	intron	TTLL7	1	1	1_TssA	1	0	0	0	0	0
chr1	84464299	84465462	1015833	1015924	promoter-TSS	TTLL7	1	1	1_TssA	1	1	0	0	0	0
chr1	84543147	84544477	1016385	1016517	promoter-TSS	PRKACB	1	1	1_TssA	1	1	0	0	0	0
chr1	84763932	84764928	1017676	1017755	intron	SAMD13	1	1	2_TssAFlnk	1	1	0	0	0	0
chr1	84899101	84899141	1018520	1018524	Intergenic	DNASE2B	0	0	7_Enh	0	0	0	0	0	0
chr1	84899370	84899645	1018524	1018529	Intergenic	DNASE2B	0	0	2_TssAFlnk	1	0	0	0	1	1
chr1	84944867	84945729	1018781	1018834	intron	RPF1	1	1	1_TssA	1	1	0	0	0	0
chr1	84971020	84972818	1019026	1019160	exon	GNG5	1	1	1_TssA	1	1	0	0	0	0
chr1	85039692	85040372	1019648	1019712	intron	CTBS	1	1	1_TssA	1	1	0	0	1	0
chr1	85086411	85086879	1020041	1020087	Intergenic	C1orf180	0	1	1_TssA	1	0	0	0	1	1
chr1	85155424	85156906	1020614	1020749	promoter-TSS	SSX2IP	1	1	1_TssA	1	1	0	0	1	0
chr1	85185602	85185690	1020927	1020931	Intergenic	SSX2IP	0	0	2_TssAFlnk	0	1	0	0	0	0
chr1	85190342	85190406	1020967	1020971	Intergenic	SSX2IP	0	0	7_Enh	0	0	0	0	1	1
chr1	85219265	85219430	1021191	1021198	Intergenic	SSX2IP	0	0	2_TssAFlnk	0	0	0	0	1	1
chr1	85238085	85238261	1021404	1021409	Intergenic	SSX2IP	0	0	15_Quies	0	0	0	0	1	1
chr1	85358298	85359107	1022391	1022480	exon	LPAR3	1	1	12_EnhBiv	1	0	1	1	0	0
chr1	85462514	85463507	1023286	1023387	promoter-TSS	MCOLN2	1	1	7_Enh	1	0	1	0	1	0
chr1	85513539	85514685	1023787	1023900	exon	MCOLN3	1	1	7_Enh	1	0	1	0	1	0
chr1	85603358	85603813	1024566	1024576	Intergenic	MIR4423	0	0	7_Enh	1	1	0	0	0	0
chr1	85665685	85665839	1024986	1024993	intron	SYDE2	1	1	1_TssA	1	1	0	0	0	0
chr1	85665883	85666024	1024993	1025003	exon	SYDE2	1	1	2_TssAFlnk	1	1	0	0	0	0
chr1	85666044	85667733	1025003	1025189	promoter-TSS	SYDE2	1	1	1_TssA	1	1	0	0	0	0
chr1	85667778	85668006	1025189	1025198	Intergenic	SYDE2	0	0	2_TssAFlnk	1	1	0	0	0	0
chr1	85724647	85725608	1025689	1025766	exon	C1orf52	1	1	1_TssA	1	1	0	0	1	1
chr1	85741402	85742817	1025880	1025974	exon,promoter-TSS	BCL10,LOC646626	1	1	1_TssA	1	1	0	0	0	0
chr1	85773945	85774196	1026259	1026274	Intergenic	BCL10	0	0	2_TssAFlnk	0	0	0	0	1	1
chr1	85929877	85931168	1027175	1027322	exon	DDAH1	0	1	1_TssA	1	1	0	0	0	0
chr1	86042094	86042248	1028056	1028066	intron	DDAH1	0	1	2_TssAFlnk	1	1	0	0	0	0
chr1	86042260	86043147	1028066	1028161	intron	DDAH1	1	1	1_TssA	1	1	0	0	1	1
chr1	86043192	86043653	1028161	1028178	intron	DDAH1	1	0	2_TssAFlnk	1	1	0	0	0	1
chr1	86043687	86043821	1028178	1028190	exon	DDAH1	1	0	2_TssAFlnk	1	1	0	0	0	1
chr1	86045654	86047124	1028218	1028331	promoter-TSS	CYR61	1	1	1_TssA	1	1	0	0	1	1
chr1	86047128	86047240	1028331	1028340	intron,promoter-TSS	CYR61	1	1	1_TssA	1	1	0	0	1	1
chr1	86173388	86174357	1029297	1029336	exon	ZNHIT6	1	1	2_TssAFlnk	1	1	1	0	1	1
chr1	86620614	86620796	1031950	1031961	intron	COL24A1	0	0	12_EnhBiv	0	0	0	0	0	0
chr1	86620952	86621217	1031970	1031983	intron	COL24A1	1	0	12_EnhBiv	1	0	1	0	0	0
chr1	86621255	86622687	1031983	1032071	intron	COL24A1	1	1	11_BivFlnk	1	0	1	0	0	0
chr1	86861355	86862344	1033613	1033680	exon	ODF2L	1	1	1_TssA	1	1	0	0	0	0
chr1	86939778	86940020	1034181	1034190	intron	CLCA1	0	0	14_ReprPCWk	0	0	0	0	1	1
chr1	87169876	87171531	1035807	1035944	intron	SH3GLB1	1	1	1_TssA	1	1	0	0	1	1
chr1	87318632	87318857	1037179	1037184	Intergenic	SEP15	0	0	7_Enh	0	1	0	0	0	0
chr1	87378326	87378415	1037853	1037857	intron	SEP15	0	0	2_TssAFlnk	1	0	1	0	0	0
chr1	87378936	87381603	1037861	1038024	promoter-TSS	HS2ST1	1	1	1_TssA	1	1	0	0	0	0
chr1	87597435	87597921	1039574	1039608	promoter-TSS	LOC339524	0	1	2_TssAFlnk	1	0	0	0	1	1
chr1	87758789	87758840	1040953	1040957	Intergenic	LMO4	0	0	15_Quies	0	0	0	0	1	1
chr1	87793803	87795559	1041261	1041413	exon	LMO4	1	1	1_TssA	1	1	0	0	0	1
chr1	87796738	87797884	1041436	1041508	intron	LMO4	0	1	2_TssAFlnk	1	1	0	0	1	0
chr1	87800628	87801458	1041555	1041624	intron	LMO4	0	1	1_TssA	1	1	0	0	1	0
chr1	88149900	88150122	1044243	1044249	Intergenic	LOC100505768	0	0	1_TssA	1	0	0	0	0	0
chr1	88150152	88150296	1044249	1044258	Intergenic	LOC100505768	0	0	2_TssAFlnk	1	0	0	0	0	0
chr1	88641388	88641648	1047214	1047220	Intergenic	PKN2	0	0	2_TssAFlnk	1	1	0	0	0	0
chr1	88928116	88928626	1048824	1048881	Intergenic	PKN2	0	1	2_TssAFlnk	1	1	1	0	0	0
chr1	89148765	89149017	1050260	1050268	Intergenic	PKN2	1	0	2_TssAFlnk	1	1	0	0	0	0
chr1	89149117	89151277	1050268	1050402	exon	PKN2	1	1	1_TssA	1	1	0	0	1	1
chr1	89356296	89357790	1052044	1052114	intron	GTF2B	1	1	1_TssA	1	1	0	0	0	0
chr1	89457684	89459064	1052912	1053012	exon	CCBL2	1	1	1_TssA	1	1	0	0	0	0
chr1	89663478	89663835	1054376	1054387	intron	GBP4	1	0	1_TssA	1	1	0	0	0	0
chr1	89663866	89664034	1054387	1054394	intron	GBP4	1	0	1_TssA	1	1	0	0	0	0
chr1	89664181	89664620	1054394	1054415	intron	GBP4	1	0	1_TssA	1	1	0	0	1	0
chr1	89823897	89824211	1055326	1055332	Intergenic	GBP6	0	0	7_Enh	0	1	0	0	1	1
chr1	89989811	89991160	1056347	1056476	promoter-TSS	LRRC8B	1	1	1_TssA	1	1	0	0	1	0
chr1	90032391	90032656	1056734	1056739	intron	LRRC8B	0	0	1_TssA	0	1	1	0	0	0
chr1	90098161	90099626	1057224	1057369	promoter-TSS	FLJ27354	1	1	2_TssAFlnk	1	1	0	0	1	1
chr1	90099649	90099903	1057369	1057380	intron	LRRC8C	0	0	2_TssAFlnk	1	0	0	0	0	0
chr1	90228349	90228477	1058394	1058402	Intergenic	LRRC8D	0	0	2_TssAFlnk	1	0	0	0	0	0
chr1	90228505	90229120	1058402	1058437	Intergenic	LRRC8D	0	1	2_TssAFlnk	1	0	0	0	1	1
chr1	90286138	90287585	1058940	1059092	promoter-TSS	LRRC8D	1	1	1_TssA	1	1	0	0	1	1
chr1	90288099	90288143	1059103	1059107	intron	LRRC8D	0	0	7_Enh	0	1	0	0	0	0
chr1	90308526	90309309	1059278	1059321	intron	LRRC8D	0	1	1_TssA	1	1	0	0	1	1
chr1	90309330	90309625	1059321	1059345	intron	LRRC8D	0	1	1_TssA	1	1	0	0	0	0
chr1	90336891	90337141	1059574	1059580	intron	LRRC8D	0	0	2_TssAFlnk	1	0	0	0	0	0
chr1	90337670	90337916	1059583	1059590	intron	LRRC8D	0	0	2_TssAFlnk	1	1	0	0	0	0
chr1	90460263	90461498	1060697	1060801	promoter-TSS	GEMIN8P4	1	1	1_TssA	1	1	0	0	1	0
chr1	90462197	90462253	1060805	1060810	intron	ZNF326	0	0	2_TssAFlnk	1	1	0	0	0	0
chr1	90590684	90590750	1061697	1061701	Intergenic	ZNF326	0	0	7_Enh	0	1	1	0	0	0
chr1	91172337	91173410	1065185	1065250	Intergenic	BARHL2	0	1	12_EnhBiv	1	0	1	0	0	0
chr1	91176537	91176792	1065279	1065302	TTS	BARHL2	0	1	13_ReprPC	0	0	1	0	0	0
chr1	91182780	91183022	1065453	1065466	promoter-TSS	BARHL2	1	1	12_EnhBiv	1	0	1	0	0	0
chr1	91185247	91185489	1065676	1065701	Intergenic	BARHL2	0	1	13_ReprPC	0	0	1	0	0	0
chr1	91187046	91187307	1065736	1065747	Intergenic	BARHL2	0	0	13_ReprPC	0	0	0	1	1	1
chr1	91190508	91190561	1065825	1065829	Intergenic	BARHL2	0	1	12_EnhBiv	1	0	0	0	0	0
chr1	91192512	91192593	1065945	1065954	Intergenic	BARHL2	0	1	13_ReprPC	0	0	0	0	0	0
chr1	91316250	91316455	1067091	1067106	Intergenic	BARHL2	0	1	1_TssA	1	1	0	0	0	0
chr1	91316456	91317454	1067106	1067201	Intergenic	BARHL2	0	1	1_TssA	1	1	0	0	1	1
chr1	91486685	91487912	1068399	1068498	promoter-TSS	ZNF644	1	1	1_TssA	1	1	0	0	0	0
chr1	91492081	91492154	1068543	1068547	Intergenic	ZNF644	0	0	2_TssAFlnk	1	0	0	0	0	0
chr1	91630846	91631019	1069834	1069840	Intergenic	ZNF644	0	0	7_Enh	0	0	0	0	1	1
chr1	91869674	91870432	1071500	1071570	intron	HFM1	1	1	2_TssAFlnk	1	0	1	0	0	0
chr1	91966054	91967393	1072195	1072282	promoter-TSS	CDC7	1	1	1_TssA	1	1	0	0	1	1
chr1	92196474	92196567	1074318	1074323	intron	TGFBR3	0	0	7_Enh	0	0	0	0	0	0
chr1	92293427	92293712	1075239	1075245	intron	TGFBR3	0	0	7_Enh	1	1	0	0	0	0
chr1	92350513	92352085	1075867	1076017	intron	TGFBR3	0	1	1_TssA	1	1	0	0	1	1
chr1	92495368	92496085	1077805	1077883	exon	EPHX4	1	1	12_EnhBiv	1	0	1	0	0	0
chr1	92545730	92546676	1078284	1078342	exon	BTBD8	1	1	1_TssA	1	1	0	0	0	0
chr1	92763927	92765133	1080027	1080108	promoter-TSS	RPAP2	1	1	1_TssA	1	1	0	0	1	0
chr1	92947705	92947824	1081706	1081714	intron	GFI1	0	1	11_BivFlnk	1	0	0	0	0	0
chr1	92947859	92948212	1081714	1081734	intron	GFI1	0	1	11_BivFlnk	1	0	0	0	0	0
chr1	92950154	92952269	1081862	1082036	intron	GFI1	1	1	2_TssAFlnk	1	1	1	0	1	1
chr1	93249811	93251132	1084511	1084632	intron	EVI5	0	1	1_TssA	1	1	0	0	1	1
chr1	93297308	93298622	1085180	1085258	TTS	FAM69A	1	1	1_TssA	1	1	0	0	1	1
chr1	93387982	93388341	1085922	1085931	intron	FAM69A	0	0	2_TssAFlnk	0	1	0	0	0	0
chr1	93425958	93427929	1086226	1086401	intron,promoter-TSS	FAM69A	1	1	1_TssA	1	1	0	0	1	1
chr1	93544333	93546210	1087445	1087518	intron	MTF2	1	1	1_TssA	1	1	0	0	1	1
[truncated: 38,704 more rows]
