# Supplementary material for: A DNA methylation atlas of normal human cell types
Source: Nature. 2023 Jan 4;613(7943):355–64. doi: 10.1038/s41586-022-05580-6 (PMC9811898; doi:10.1038/s41586-022-05580-6)
Supplement: Supplementary file 5 — Genome-wide set of unmethylated regions per cell type, annotated. Zip file contains 39 bed files, each with all genomic regions (blocks of at least four CpGs in which at least 85% of sequenced fragments are unmethylated in at least 85% of covered CpGs). Bed file information includes position (chr, from, to, CpG_from, CpG_to, hg19), regional annotation by HOMER and neighbouring gene, and annotations of when a region is 1 kb or less from a transcriptional start site, overlapping a CpG island, chromHMM annotation in that cell type or similar, ChIP–seq peak annotations for H3K4me3 (promoter), H3K27ac (gene regulation), H3K4me1 (enhancer), H3K27me3, overlapping ATAC–seq peak, presence of CTCF binding site and CTCF ChIP–seq peak. [file 41586_2022_5580_MOESM5_ESM.zip › Lung-Ep-Bron.4CpGs.U85.f85.bed]

chr	from	to	CpG_from	CpG_to	HOMER_anno	neigh_gene	TSS+1Kb	CpG-island	chromHMM	H3K4me3	H3K27ac	H3K4me1	H3K27me3	CTCF_BS	CTCF
chr1	521380	521603	4007	4013	Intergenic	OR4F3	0	0	15_Quies	0	0	0	0	1	0
chr1	564600	564703	4905	4910	Intergenic	OR4F3	0	0	15_Quies	0	0	0	0	0	0
chr1	565170	565398	4918	4923	Intergenic	OR4F3	0	0	15_Quies	0	0	0	0	0	0
chr1	566678	566740	4951	4956	Intergenic	OR4F3	0	0	15_Quies	0	0	0	0	0	0
chr1	567206	567376	4967	4973	Intergenic	OR4F3	0	0	9_Het	0	0	0	0	0	0
chr1	567501	567571	4978	4983	Intergenic	OR4F3	0	0	9_Het	0	0	0	0	0	0
chr1	567681	567715	4983	4987	Intergenic	OR4F3	0	0	9_Het	0	0	0	0	0	0
chr1	567747	567770	4987	4991	Intergenic	OR4F3	0	0	9_Het	0	0	0	0	0	0
chr1	567882	567979	4993	4998	Intergenic	OR4F3	0	0	9_Het	0	0	0	0	0	0
chr1	569330	569508	5033	5038	Intergenic	OR4F3	0	0	9_Het	0	0	0	0	0	0
chr1	570123	570222	5053	5057	Intergenic	OR4F3	0	0	9_Het	0	0	0	0	0	0
chr1	713773	714661	6386	6457	promoter-TSS	LOC100288069	1	1	1_TssA	1	1	0	0	1	1
chr1	714715	714926	6457	6467	promoter-TSS	LOC100288069	1	0	15_Quies	1	1	0	0	0	0
chr1	762113	763551	6954	7092	promoter-TSS	LOC643837	1	1	1_TssA	1	1	0	0	0	0
chr1	794033	794332	7566	7576	exon	LOC643837	0	0	5_TxWk	0	0	1	0	0	0
chr1	805158	805487	7737	7775	intron	FAM41C	0	1	7_Enh	0	0	1	0	1	1
chr1	840025	840619	8322	8399	Intergenic	LOC100130417	0	1	7_Enh	1	0	1	1	1	1
chr1	840680	840857	8399	8417	Intergenic	LOC100130417	0	0	7_Enh	1	0	1	1	0	0
chr1	840913	841009	8419	8427	Intergenic	LOC100130417	0	0	15_Quies	0	0	1	1	0	0
chr1	845441	845848	8604	8652	Intergenic	LOC100130417	0	1	14_ReprPCWk	0	0	1	1	0	0
chr1	855609	855778	8940	8951	promoter-TSS	LOC100130417	1	0	7_Enh	0	0	1	1	0	0
chr1	856040	856075	8956	8962	Intergenic	LOC100130417	0	0	7_Enh	0	0	1	0	0	0
chr1	856109	856765	8962	8989	Intergenic	LOC100130417	0	0	7_Enh	0	0	1	0	1	1
chr1	858790	858875	9032	9038	Intergenic	SAMD11	0	0	7_Enh	1	0	1	1	0	0
chr1	858941	859666	9038	9141	Intergenic	SAMD11	0	1	7_Enh	1	0	1	1	0	0
chr1	859711	861214	9151	9348	promoter-TSS	SAMD11	1	1	7_Enh	1	0	1	1	0	0
chr1	861218	861410	9348	9364	exon,promoter-TSS	SAMD11	1	1	7_Enh	1	0	1	1	0	0
chr1	861438	861722	9364	9380	exon,intron	SAMD11	1	1	7_Enh	0	0	1	1	0	0
chr1	868547	868841	9605	9615	intron	SAMD11	0	0	14_ReprPCWk	0	0	1	0	0	0
chr1	870283	870652	9711	9733	intron	SAMD11	0	1	12_EnhBiv	0	0	0	1	0	0
chr1	870703	870887	9735	9744	intron	SAMD11	0	1	12_EnhBiv	0	0	1	1	0	0
chr1	870923	871058	9744	9754	intron	SAMD11	0	1	11_BivFlnk	0	0	1	1	0	0
chr1	871108	871389	9754	9773	exon	SAMD11	0	1	12_EnhBiv	0	0	1	1	0	0
chr1	871441	871607	9773	9786	intron	SAMD11	0	1	12_EnhBiv	0	0	1	1	0	0
chr1	875469	876419	9927	10017	intron	SAMD11	0	1	7_Enh	1	1	1	1	0	0
chr1	876454	876858	10017	10047	exon	SAMD11	0	1	7_Enh	1	1	1	1	0	0
chr1	876870	878210	10047	10200	exon	SAMD11	0	1	7_Enh	1	1	1	1	0	0
chr1	878490	878756	10212	10225	TTS	NOC2L	0	0	12_EnhBiv	0	1	1	1	0	0
chr1	893954	894910	10654	10744	exon	NOC2L	1	1	1_TssA	1	1	1	0	0	0
chr1	895767	896613	10821	10943	intron	KLHL17	1	1	1_TssA	1	1	1	0	0	0
chr1	901725	902014	11242	11260	promoter-TSS	PLEKHN1	1	1	2_TssAFlnk	1	1	1	0	0	0
chr1	902025	902725	11260	11325	intron	PLEKHN1	1	1	1_TssA	1	1	1	0	0	0
chr1	906156	906506	11418	11440	exon	PLEKHN1	0	1	13_ReprPC	0	0	0	1	0	0
chr1	911375	911756	11615	11641	intron	C1orf170	0	0	14_ReprPCWk	1	0	1	0	1	1
chr1	911794	912126	11641	11660	intron	C1orf170	0	0	7_Enh	1	0	1	0	0	0
chr1	919386	919884	12066	12087	Intergenic	C1orf170	0	1	14_ReprPCWk	0	0	1	0	1	1
chr1	934167	936347	12475	12750	exon	HES4	1	1	1_TssA	1	1	1	1	1	0
chr1	936448	937562	12751	12846	Intergenic	HES4	1	1	2_TssAFlnk	1	1	1	1	1	1
chr1	942329	942499	12979	12995	Intergenic	ISG15	0	0	15_Quies	0	0	0	0	0	0
chr1	942635	942700	12997	13005	Intergenic	ISG15	0	0	15_Quies	0	0	0	0	0	0
chr1	948467	949165	13174	13200	intron,promoter-TSS	ISG15	1	1	1_TssA	1	1	1	0	0	0
chr1	954619	956456	13401	13612	intron,promoter-TSS	AGRN	1	1	1_TssA	1	1	1	1	1	1
chr1	956751	956940	13623	13632	intron	AGRN	0	0	2_TssAFlnk	1	1	1	1	0	0
chr1	960232	960486	13719	13732	intron	AGRN	0	0	7_Enh	1	1	1	0	0	0
chr1	960489	960801	13732	13748	intron	AGRN	0	0	2_TssAFlnk	1	1	1	0	0	0
chr1	968259	969011	13947	14036	intron	AGRN	0	1	7_Enh	1	1	1	1	1	1
chr1	975798	976534	14289	14377	exon	AGRN	0	1	7_Enh	1	1	1	1	1	1
chr1	993810	994198	15287	15300	Intergenic	RNF223	0	0	12_EnhBiv	0	0	1	1	0	0
chr1	994207	995407	15300	15412	Intergenic	RNF223	0	1	7_Enh	1	0	1	1	1	1
chr1	999277	999911	15547	15585	Intergenic	RNF223	0	1	12_EnhBiv	0	0	1	1	1	1
chr1	1003973	1004980	15762	15872	Intergenic	RNF223	0	1	7_Enh	1	1	1	1	0	0
chr1	1005031	1005101	15880	15891	Intergenic	RNF223	0	1	7_Enh	1	0	1	1	0	0
chr1	1009186	1009446	16046	16062	exon	RNF223	1	0	14_ReprPCWk	1	1	1	1	0	0
chr1	1009503	1009742	16063	16075	exon	RNF223	1	0	14_ReprPCWk	1	1	1	1	0	0
chr1	1014746	1015602	16302	16347	Intergenic	RNF223	0	0	7_Enh	1	1	1	0	0	0
chr1	1015612	1016104	16347	16363	Intergenic	RNF223	0	0	5_TxWk	1	1	1	0	0	0
chr1	1050551	1050582	17441	17446	intron	C1orf159	0	1	7_Enh	1	0	1	0	0	0
chr1	1050656	1050824	17450	17468	exon,intron	C1orf159	1	1	2_TssAFlnk	1	0	1	0	0	0
chr1	1050827	1052352	17468	17638	exon	C1orf159	1	1	1_TssA	1	1	1	0	0	1
chr1	1057487	1057837	17817	17839	Intergenic	C1orf159	0	0	14_ReprPCWk	0	0	1	0	1	1
chr1	1068139	1068190	18255	18260	Intergenic	LOC254099	0	0	5_TxWk	0	0	0	0	0	0
chr1	1068777	1069091	18281	18299	Intergenic	LOC254099	0	0	7_Enh	0	1	1	0	0	0
chr1	1072128	1072231	18403	18410	promoter-TSS	LOC254099	1	0	12_EnhBiv	1	1	1	1	0	0
chr1	1072259	1073003	18410	18474	intron	LOC254099	1	1	14_ReprPCWk	1	1	1	1	0	0
chr1	1079469	1079850	18718	18740	TTS	LOC254099	0	0	14_ReprPCWk	0	1	1	0	0	0
chr1	1079863	1080110	18740	18752	TTS	LOC254099	0	0	14_ReprPCWk	0	1	1	0	0	0
chr1	1085545	1085817	18945	18956	Intergenic	LOC254099	0	0	15_Quies	0	0	0	0	0	0
chr1	1092688	1093836	19140	19214	Intergenic	MIR200B	0	1	1_TssA	1	1	1	0	0	0
chr1	1093876	1094025	19214	19222	Intergenic	MIR200B	0	0	7_Enh	1	1	1	0	0	0
chr1	1098103	1098483	19382	19412	Intergenic	MIR200B	0	1	5_TxWk	1	1	0	0	0	0
chr1	1098487	1098813	19412	19439	Intergenic	MIR200B	0	1	1_TssA	1	1	0	0	0	0
chr1	1098849	1099224	19439	19463	Intergenic	MIR200B	0	1	1_TssA	1	1	0	0	0	0
chr1	1099245	1099510	19463	19481	Intergenic	MIR200B	0	1	1_TssA	1	1	0	0	0	0
chr1	1099553	1099652	19481	19490	Intergenic	MIR200B	0	1	1_TssA	1	1	0	0	0	0
chr1	1099754	1099990	19490	19507	Intergenic	MIR200B	0	1	1_TssA	1	1	0	0	0	0
chr1	1100005	1100215	19507	19527	Intergenic	MIR200B	0	1	1_TssA	1	1	0	0	0	0
chr1	1100232	1100416	19528	19542	Intergenic	MIR200B	0	1	5_TxWk	1	1	0	0	0	0
chr1	1100442	1100584	19542	19558	Intergenic	MIR200B	0	1	7_Enh	1	1	0	0	0	0
chr1	1100625	1101000	19558	19570	Intergenic	MIR200B	0	0	7_Enh	1	1	1	0	0	0
chr1	1101006	1101245	19571	19578	Intergenic	MIR200B	0	0	7_Enh	0	0	1	0	0	0
chr1	1101396	1101605	19584	19596	Intergenic	MIR200B	1	0	14_ReprPCWk	0	0	0	0	0	0
chr1	1136361	1137174	20723	20829	Intergenic	TNFRSF18	0	1	7_Enh	1	1	1	1	0	0
chr1	1141617	1142124	20974	21030	exon	TNFRSF18	1	1	7_Enh	1	1	1	1	0	0
chr1	1166472	1167980	22098	22286	intron,promoter-TSS	B3GALT6,SDF4	1	1	1_TssA	1	1	1	0	0	0
chr1	1173205	1173357	22566	22577	Intergenic	B3GALT6	0	0	5_TxWk	0	0	1	1	1	0
chr1	1173360	1173526	22577	22587	Intergenic	B3GALT6	0	0	9_Het	0	0	1	1	1	0
chr1	1173725	1173753	22595	22600	Intergenic	B3GALT6	0	0	9_Het	0	0	1	1	0	0
chr1	1186461	1186515	23160	23164	Intergenic	FAM132A	0	0	5_TxWk	0	0	0	0	1	0
chr1	1208098	1208245	23837	23847	intron	UBE2J2	1	0	2_TssAFlnk	1	1	1	0	0	0
chr1	1208405	1209817	23855	24016	exon	UBE2J2	1	1	1_TssA	1	1	1	0	1	1
chr1	1226726	1226816	24740	24747	TTS	ACAP3	0	0	14_ReprPCWk	0	0	1	0	0	0
chr1	1227209	1227244	24766	24773	TTS	ACAP3	0	0	5_TxWk	0	0	1	0	0	0
chr1	1227262	1227454	24773	24782	TTS	SCNN1D	0	0	5_TxWk	0	0	1	0	1	1
chr1	1227487	1227516	24783	24788	TTS	SCNN1D	0	0	5_TxWk	0	0	1	0	1	1
chr1	1240199	1240503	25374	25388	intron	ACAP3	0	0	7_Enh	1	1	1	0	0	0
chr1	1240834	1240985	25394	25403	intron	ACAP3	0	0	7_Enh	1	1	1	0	1	0
chr1	1242487	1242660	25446	25458	intron	ACAP3	1	1	2_TssAFlnk	1	1	1	0	0	0
chr1	1242699	1244645	25458	25736	promoter-TSS	ACAP3	1	1	1_TssA	1	1	1	0	1	0
chr1	1244661	1244842	25736	25752	intron	PUSL1	1	1	2_TssAFlnk	1	1	1	0	0	0
chr1	1244850	1245041	25752	25769	exon	PUSL1	1	1	2_TssAFlnk	1	1	1	0	0	0
chr1	1259503	1260792	26248	26375	promoter-TSS	GLTPD1	1	1	1_TssA	1	1	1	0	0	0
chr1	1266546	1266831	26599	26609	promoter-TSS	TAS1R3	1	0	5_TxWk	0	0	1	0	0	0
chr1	1268243	1268367	26700	26712	exon	TAS1R3	0	1	7_Enh	0	0	1	0	0	0
chr1	1268372	1268436	26712	26716	exon	TAS1R3	0	1	7_Enh	0	0	1	0	0	0
chr1	1268450	1268608	26716	26728	exon,intron	TAS1R3	0	1	7_Enh	0	0	1	0	0	0
chr1	1283146	1283240	27318	27325	intron	DVL1	0	0	7_Enh	1	1	1	0	0	0
chr1	1283394	1283594	27326	27334	intron	DVL1	1	0	2_TssAFlnk	1	1	1	0	0	0
chr1	1283611	1283741	27334	27342	intron	DVL1	1	0	2_TssAFlnk	1	1	1	0	0	0
chr1	1283832	1286435	27342	27653	promoter-TSS	DVL1	1	1	1_TssA	1	1	1	0	1	1
chr1	1290770	1291507	27889	27952	exon,intron	MXRA8	0	1	12_EnhBiv	1	1	1	1	0	0
chr1	1293569	1293764	28006	28016	intron	MXRA8	1	0	1_TssA	1	1	1	1	0	0
chr1	1293778	1294114	28017	28033	promoter-TSS	MXRA8	1	0	7_Enh	1	1	1	1	0	0
chr1	1309875	1311129	28477	28596	intron,promoter-TSS	AURKAIP1	1	1	1_TssA	1	1	1	0	1	0
chr1	1333745	1333946	29177	29186	intron	CCNL2	1	0	1_TssA	1	1	1	0	0	0
chr1	1333994	1335602	29186	29356	promoter-TSS	CCNL2	1	1	1_TssA	1	1	1	0	1	1
chr1	1341910	1343416	29505	29652	promoter-TSS	MRPL20	1	1	1_TssA	1	1	1	0	1	0
chr1	1353426	1353449	29876	29881	TTS	ANKRD65	0	0	7_Enh	0	1	1	0	0	0
chr1	1353588	1353713	29884	29894	TTS	ANKRD65	0	0	5_TxWk	0	1	1	0	0	0
chr1	1353952	1353982	29902	29906	exon	ANKRD65	0	0	5_TxWk	0	1	0	0	0	0
chr1	1355361	1355896	29961	30045	exon	ANKRD65	1	1	1_TssA	1	1	1	0	0	0
chr1	1356565	1356941	30070	30080	exon	ANKRD65	1	0	7_Enh	1	1	1	0	0	0
chr1	1365793	1366024	30394	30408	Intergenic	TMEM88B	0	0	7_Enh	0	1	1	0	0	1
chr1	1366213	1366502	30414	30430	Intergenic	VWA1	0	0	7_Enh	0	1	1	0	0	0
chr1	1368712	1369145	30494	30510	Intergenic	VWA1	0	0	7_Enh	0	1	1	0	0	0
chr1	1369333	1369535	30515	30524	Intergenic	VWA1	0	0	7_Enh	1	1	1	0	0	0
chr1	1369563	1369680	30524	30532	Intergenic	VWA1	0	0	7_Enh	1	1	1	0	0	0
chr1	1369689	1369924	30532	30543	Intergenic	VWA1	1	0	7_Enh	1	1	1	0	0	0
chr1	1369934	1370139	30543	30555	Intergenic,promoter-TSS	VWA1	1	0	7_Enh	1	1	1	0	0	0
chr1	1370878	1371516	30580	30673	exon	VWA1	1	1	1_TssA	1	1	1	1	0	0
chr1	1371554	1371704	30673	30683	intron	VWA1	1	0	2_TssAFlnk	1	1	1	1	0	0
chr1	1376403	1376510	30917	30924	exon	VWA1	0	0	7_Enh	0	0	1	0	1	1
chr1	1406426	1408148	31865	32022	exon	ATAD3B	1	1	1_TssA	1	1	1	0	0	0
chr1	1440276	1440334	33236	33240	Intergenic	ATAD3A	0	0	7_Enh	0	1	1	0	1	0
chr1	1440369	1440629	33240	33250	Intergenic	ATAD3A	0	0	7_Enh	1	1	1	0	1	1
chr1	1440891	1441116	33257	33272	Intergenic	ATAD3A	0	0	15_Quies	1	1	1	0	1	1
chr1	1446692	1448373	33434	33619	promoter-TSS	ATAD3A	1	1	1_TssA	1	1	1	0	0	0
chr1	1509275	1510884	35951	36134	exon	SSU72	1	1	1_TssA	1	1	1	0	1	0
chr1	1534810	1534947	36780	36802	exon	C1orf233	1	1	2_TssAFlnk	1	0	1	0	1	0
chr1	1534962	1535868	36802	36957	promoter-TSS	C1orf233	1	1	1_TssA	1	0	1	0	1	0
chr1	1535876	1536055	36957	36976	promoter-TSS	C1orf233	1	1	2_TssAFlnk	1	0	1	0	0	0
chr1	1549676	1550135	37295	37314	promoter-TSS	MIB2	1	0	1_TssA	1	1	1	0	0	0
chr1	1550151	1551903	37314	37518	promoter-TSS	MIB2	1	1	1_TssA	1	1	1	0	0	0
chr1	1551964	1552103	37518	37530	intron	MIB2	0	1	2_TssAFlnk	1	1	1	0	0	0
chr1	1562702	1562868	37931	37945	exon	MIB2	0	0	8_ZNF/Rpts	0	0	0	0	0	0
chr1	1565787	1566138	38142	38184	TTS	MIB2	0	1	2_TssAFlnk	1	1	1	1	1	0
chr1	1567245	1568171	38283	38360	promoter-TSS	MMP23A	1	1	5_TxWk	1	1	1	1	0	0
chr1	1589933	1591051	39174	39274	intron	CDK11B	0	1	1_TssA	1	1	0	0	1	1
chr1	1623033	1625247	40355	40551	exon	SLC35E2B	1	1	1_TssA	1	1	0	0	0	0
chr1	1655105	1656324	41655	41753	promoter-TSS	CDK11A	1	1	5_TxWk	1	1	0	0	1	1
chr1	1676388	1678513	42387	42579	promoter-TSS	SLC35E2	1	1	1_TssA	1	1	0	0	0	0
chr1	1690235	1690502	43012	43029	promoter-TSS	NADK	0	0	6_EnhG	0	1	1	0	0	0
chr1	1709109	1710566	43459	43626	promoter-TSS	NADK	1	1	1_TssA	1	1	1	0	1	0
chr1	1711588	1711841	43652	43659	promoter-TSS	NADK	1	0	7_Enh	1	1	1	0	0	0
chr1	1713614	1714007	43687	43720	Intergenic	NADK	0	1	7_Enh	1	1	1	0	0	0
chr1	1714042	1714623	43720	43745	Intergenic	NADK	0	1	7_Enh	1	1	1	0	0	0
chr1	1790621	1790761	45123	45131	intron	GNB1	0	0	5_TxWk	0	1	1	0	0	0
chr1	1821186	1823367	45657	45937	intron	GNB1	1	1	1_TssA	1	1	1	0	0	0
chr1	1823379	1823484	45937	45944	promoter-TSS	GNB1	1	0	2_TssAFlnk	1	1	1	0	0	0
chr1	1823812	1823920	45952	45958	Intergenic	GNB1	0	0	7_Enh	1	1	1	0	0	0
chr1	1824341	1824391	45966	45971	Intergenic	GNB1	0	0	7_Enh	0	0	1	0	0	0
chr1	1826153	1826326	46002	46008	Intergenic	GNB1	0	0	7_Enh	0	0	1	0	0	0
chr1	1837770	1838023	46278	46288	Intergenic	CALML6	0	0	15_Quies	0	0	1	0	1	1
chr1	1840008	1840905	46334	46449	Intergenic	CALML6	0	1	1_TssA	1	1	1	0	1	1
chr1	1840950	1841130	46449	46465	Intergenic	CALML6	0	0	1_TssA	1	1	1	0	0	0
chr1	1850275	1851225	46726	46822	promoter-TSS	TMEM52	1	1	2_TssAFlnk	1	1	1	0	1	0
chr1	1851231	1851284	46822	46831	promoter-TSS	TMEM52	1	1	7_Enh	1	1	1	0	0	0
chr1	1875439	1875697	47664	47679	Intergenic	TMEM52	0	1	7_Enh	0	0	1	0	1	1
chr1	1875831	1875877	47687	47693	Intergenic	TMEM52	0	1	5_TxWk	0	0	1	0	0	1
chr1	1891341	1891816	48118	48138	intron	KIAA1751	0	0	7_Enh	0	0	1	0	1	1
chr1	1901973	1902129	48418	48426	intron	KIAA1751	0	0	15_Quies	0	0	0	0	0	0
chr1	1935081	1935379	49612	49642	promoter-TSS	KIAA1751	1	1	9_Het	1	0	1	1	0	0
chr1	1950555	1951364	50060	50178	intron	GABRD	1	1	7_Enh	1	0	1	1	0	0
chr1	1976143	1976639	50943	51000	Intergenic	PRKCZ	0	1	15_Quies	1	1	1	0	1	1
chr1	1976642	1976800	51000	51007	Intergenic	PRKCZ	0	0	7_Enh	1	0	1	0	1	1
chr1	1980970	1981295	51118	51132	promoter-TSS	PRKCZ	1	1	1_TssA	1	1	1	0	1	1
chr1	1981306	1982577	51132	51303	intron,promoter-TSS	PRKCZ	1	1	1_TssA	1	1	1	1	0	0
chr1	1982581	1982893	51303	51331	intron	PRKCZ	1	1	1_TssA	1	1	1	1	0	0
chr1	2064408	2065016	54150	54196	intron	PRKCZ	0	1	2_TssAFlnk	1	1	1	0	0	0
chr1	2105755	2105940	55430	55438	intron	PRKCZ	0	0	5_TxWk	1	1	1	0	1	1
chr1	2105975	2106042	55438	55446	intron	PRKCZ	0	0	5_TxWk	1	1	1	0	1	1
chr1	2120881	2121420	56009	56046	exon	C1orf86	0	1	7_Enh	1	1	1	0	0	0
chr1	2121432	2121666	56046	56063	intron	C1orf86	0	1	2_TssAFlnk	1	1	1	0	0	0
chr1	2121688	2121851	56063	56075	intron	C1orf86	0	1	2_TssAFlnk	1	1	1	0	0	0
chr1	2125889	2126917	56225	56316	promoter-TSS	C1orf86	0	1	1_TssA	1	1	1	0	1	1
chr1	2130635	2130990	56394	56408	exon	C1orf86	0	0	1_TssA	1	1	1	0	0	0
chr1	2135928	2136169	56538	56558	intron	C1orf86	0	0	7_Enh	1	1	1	0	0	0
chr1	2136217	2137068	56558	56646	intron	C1orf86	0	1	7_Enh	1	1	1	0	0	1
chr1	2139175	2139297	56744	56750	exon,promoter-TSS	C1orf86	0	0	7_Enh	0	1	1	0	0	0
chr1	2139396	2139480	56755	56767	promoter-TSS	C1orf86	0	0	7_Enh	0	1	1	0	0	0
chr1	2141580	2141848	56818	56832	intron	C1orf86	0	0	5_TxWk	0	1	1	0	0	0
chr1	2143969	2144482	56902	56936	promoter-TSS	C1orf86	1	1	7_Enh	1	1	1	0	1	1
chr1	2144496	2144800	56936	56945	promoter-TSS	C1orf86	1	1	7_Enh	1	1	1	0	0	1
chr1	2144830	2144874	56945	56950	promoter-TSS	C1orf86	1	0	7_Enh	0	1	1	0	0	0
chr1	2145356	2145585	56971	56979	Intergenic	SKI	0	0	7_Enh	0	1	1	0	0	0
chr1	2158264	2158415	57276	57289	Intergenic	SKI	0	1	2_TssAFlnk	1	1	1	0	0	0
chr1	2158461	2158772	57291	57336	Intergenic	SKI	0	1	1_TssA	1	1	1	0	0	0
chr1	2158778	2160925	57336	57690	exon,promoter-TSS	SKI	1	1	5_TxWk	1	1	1	0	1	1
chr1	2160928	2161139	57690	57709	exon	SKI	1	1	2_TssAFlnk	1	1	1	0	0	0
chr1	2161160	2161553	57709	57726	intron	SKI	0	1	2_TssAFlnk	1	1	1	0	0	0
chr1	2161605	2161857	57726	57735	intron	SKI	0	0	2_TssAFlnk	1	1	1	0	0	0
chr1	2161859	2162095	57735	57747	intron	SKI	0	0	2_TssAFlnk	1	1	1	0	0	0
chr1	2162293	2162474	57749	57759	intron	SKI	0	0	1_TssA	1	1	1	0	0	0
chr1	2162506	2162894	57759	57776	intron	SKI	0	0	2_TssAFlnk	1	1	1	0	0	0
chr1	2163077	2163118	57783	57787	intron	SKI	0	0	1_TssA	1	1	1	0	0	0
chr1	2163219	2163473	57789	57798	intron	SKI	0	0	2_TssAFlnk	1	1	1	0	0	0
chr1	2163548	2163649	57800	57805	intron	SKI	0	0	1_TssA	1	1	1	0	0	0
chr1	2165868	2166156	57874	57888	intron	SKI	0	0	7_Enh	1	1	1	0	0	0
chr1	2171710	2171930	58051	58059	intron	SKI	0	0	7_Enh	0	1	1	0	0	0
chr1	2177979	2178015	58221	58225	intron	SKI	0	0	7_Enh	0	1	1	0	0	0
chr1	2182126	2182230	58343	58349	intron	SKI	0	0	7_Enh	0	1	1	0	0	0
chr1	2183330	2183504	58392	58402	intron	SKI	0	0	7_Enh	0	0	1	0	0	0
chr1	2189778	2189834	58553	58558	intron	SKI	0	0	7_Enh	0	1	1	0	0	0
chr1	2210738	2211074	59143	59153	intron	SKI	0	0	7_Enh	0	1	1	0	0	0
chr1	2222367	2222509	59604	59614	intron	SKI	0	1	7_Enh	0	1	1	0	0	0
chr1	2230945	2231016	59883	59888	intron	SKI	0	0	7_Enh	0	1	1	0	0	0
chr1	2234651	2234850	60017	60028	exon,intron	SKI	0	0	4_Tx	0	1	1	0	0	0
chr1	2234907	2235062	60031	60038	intron	SKI	0	0	4_Tx	0	1	1	0	0	0
chr1	2243015	2243094	60440	60446	Intergenic	LOC100129534	0	0	7_Enh	0	1	1	0	1	1
chr1	2245895	2246842	60526	60636	Intergenic	LOC100129534	0	1	7_Enh	1	1	1	1	1	1
chr1	2252775	2252838	60864	60870	exon	MORN1	0	0	7_Enh	0	0	1	0	0	0
chr1	2253724	2253851	60898	60910	intron	MORN1	0	1	15_Quies	0	1	1	0	0	0
chr1	2253865	2254041	60910	60925	intron	MORN1	0	1	15_Quies	0	1	1	0	0	0
chr1	2254099	2254246	60928	60936	intron	MORN1	0	1	15_Quies	0	1	1	0	0	0
chr1	2262288	2262565	61218	61233	intron	MORN1	0	0	7_Enh	0	1	1	0	0	0
chr1	2265892	2266096	61373	61384	intron	MORN1	0	1	15_Quies	0	0	0	0	0	0
chr1	2266121	2266241	61384	61394	intron	MORN1	0	1	15_Quies	0	0	0	0	0	0
chr1	2266262	2266414	61394	61405	intron	MORN1	0	1	15_Quies	0	0	0	0	0	0
chr1	2266419	2266631	61405	61415	intron	MORN1	0	1	15_Quies	0	0	0	0	0	0
chr1	2267318	2267641	61447	61465	intron	MORN1	0	0	15_Quies	0	0	0	0	0	0
chr1	2267662	2267779	61465	61473	intron	MORN1	0	0	15_Quies	0	0	0	0	0	0
chr1	2275655	2275942	61763	61776	intron	MORN1	0	0	15_Quies	0	0	0	0	0	0
chr1	2284330	2284415	62059	62066	promoter-TSS	LOC100129534	1	0	15_Quies	0	0	0	0	0	0
chr1	2303140	2303522	62445	62455	intron	MORN1	0	0	5_TxWk	0	0	0	0	0	0
chr1	2313195	2313477	62752	62762	intron	MORN1	0	0	5_TxWk	0	0	1	0	1	1
chr1	2322436	2323906	63024	63190	promoter-TSS	RER1	1	1	1_TssA	1	1	1	0	0	1
chr1	2343528	2344791	63775	63916	promoter-TSS	PEX10	1	1	1_TssA	1	1	1	0	0	0
chr1	2345690	2346298	63949	63974	Intergenic	PEX10	0	1	7_Enh	0	1	1	0	1	1
chr1	2347181	2347567	63996	64014	Intergenic	PEX10	0	0	15_Quies	1	1	0	0	1	0
chr1	2347829	2348145	64020	64033	Intergenic	PEX10	0	0	15_Quies	1	0	0	0	0	0
chr1	2359946	2360127	64321	64339	Intergenic	PEX10	0	1	9_Het	0	0	0	0	0	0
chr1	2360150	2360589	64339	64354	Intergenic	PEX10	0	1	9_Het	0	0	0	0	0	0
chr1	2362574	2362657	64397	64403	Intergenic	PEX10	0	0	9_Het	0	0	0	0	0	0
chr1	2412243	2412333	66012	66017	intron	PLCH2	0	0	15_Quies	0	0	0	0	0	0
chr1	2457085	2458235	67578	67699	intron	PANK4	1	1	1_TssA	1	1	1	0	0	1
chr1	2460850	2462109	67786	67944	intron	HES5	1	1	7_Enh	1	1	1	1	0	0
chr1	2462152	2462581	67944	67962	promoter-TSS	HES5	1	0	7_Enh	1	1	1	1	0	0
chr1	2472149	2472586	68192	68239	Intergenic	HES5	0	1	14_ReprPCWk	0	0	1	1	0	0
chr1	2475300	2475420	68312	68319	Intergenic	LOC115110	0	0	7_Enh	0	0	1	0	0	0
chr1	2477457	2478628	68374	68464	Intergenic	LOC115110	0	1	1_TssA	1	1	1	0	0	1
chr1	2478634	2478986	68464	68478	Intergenic	LOC115110	0	0	2_TssAFlnk	1	1	1	0	0	1
chr1	2479305	2479352	68485	68489	Intergenic	LOC115110	0	0	7_Enh	1	1	1	0	0	0
chr1	2479553	2480432	68492	68529	Intergenic	LOC115110	0	0	7_Enh	1	1	1	0	1	1
chr1	2487105	2487417	68753	68770	promoter-TSS	TNFRSF14	1	0	2_TssAFlnk	1	1	1	0	0	0
chr1	2487421	2488314	68770	68805	promoter-TSS	TNFRSF14	1	0	1_TssA	1	1	1	0	1	0
chr1	2488398	2488721	68805	68817	promoter-TSS	LOC100133445	1	0	1_TssA	1	1	1	0	1	0
chr1	2509658	2510072	69371	69385	Intergenic	FAM213B	0	0	7_Enh	1	1	1	0	1	1
chr1	2516780	2518892	69516	69693	promoter-TSS	FAM213B	1	1	1_TssA	1	1	1	0	1	0
chr1	2525523	2525679	69901	69910	intron	MMEL1	0	0	1_TssA	1	1	1	0	0	0
chr1	2525835	2525873	69910	69915	exon	MMEL1	0	0	1_TssA	1	1	1	0	0	0
chr1	2542576	2542851	70375	70393	intron	MMEL1	0	0	8_ZNF/Rpts	1	0	1	0	0	0
chr1	2559869	2559996	70620	70632	intron	MMEL1	0	1	12_EnhBiv	0	0	1	1	0	0
chr1	2560024	2561019	70632	70720	intron	MMEL1	0	1	13_ReprPC	0	0	1	1	0	0
chr1	2573861	2575092	71005	71106	intron	TTC34	0	1	1_TssA	1	1	1	0	1	1
chr1	2705936	2706198	72773	72797	exon	TTC34	1	1	12_EnhBiv	0	0	1	1	0	0
chr1	2724644	2724789	73303	73310	Intergenic	TTC34	0	0	14_ReprPCWk	0	0	0	0	0	0
chr1	2724822	2724879	73310	73316	Intergenic	TTC34	0	0	13_ReprPC	0	0	0	0	0	0
chr1	2738544	2738844	73668	73688	Intergenic	TTC34	0	0	14_ReprPCWk	0	0	1	0	1	1
chr1	2782910	2783151	74779	74795	Intergenic	TTC34	0	0	9_Het	0	0	1	0	0	0
chr1	2791906	2791935	74993	74997	Intergenic	TTC34	0	0	7_Enh	0	0	0	0	0	0
chr1	2844686	2844831	76588	76597	Intergenic	ACTRT2	0	0	14_ReprPCWk	0	0	0	0	0	0
chr1	2921137	2921335	78192	78201	Intergenic	ACTRT2	0	0	9_Het	0	0	0	0	0	0
chr1	2929055	2929408	78318	78344	Intergenic	ACTRT2	0	1	14_ReprPCWk	0	0	1	0	1	1
chr1	2984497	2984831	79569	79604	promoter-TSS	FLJ42875	1	1	1_TssA	1	1	1	1	0	0
chr1	2984840	2987346	79604	79930	intron	PRDM16	1	1	1_TssA	1	1	1	1	0	1
chr1	2987347	2987542	79930	79956	intron	PRDM16	0	1	2_TssAFlnk	1	1	1	1	0	0
chr1	2987558	2987671	79956	79973	intron	PRDM16	0	1	2_TssAFlnk	1	1	1	1	0	0
chr1	3043772	3043860	81754	81761	promoter-TSS	MIR4251	1	0	7_Enh	0	1	1	0	0	0
chr1	3043944	3044103	81761	81768	promoter-TSS	MIR4251	1	0	7_Enh	0	1	1	0	0	0
chr1	3087138	3087972	83098	83136	intron	PRDM16	0	0	7_Enh	1	1	1	0	0	0
chr1	3104957	3105071	83698	83708	intron	PRDM16	0	1	5_TxWk	1	1	0	0	0	0
chr1	3105084	3105253	83709	83725	intron	PRDM16	0	1	5_TxWk	1	1	1	0	0	0
chr1	3138587	3139228	84774	84790	intron	PRDM16	0	0	15_Quies	0	1	1	0	0	0
chr1	3276459	3276536	88628	88635	intron	PRDM16	0	0	7_Enh	0	0	0	0	0	0
chr1	3297142	3297391	89176	89184	intron	PRDM16	0	0	7_Enh	0	0	0	0	0	0
chr1	3309991	3310156	89538	89549	intron	PRDM16	0	1	7_Enh	0	0	1	0	0	0
chr1	3310159	3310673	89549	89602	intron	PRDM16	0	1	7_Enh	0	0	1	1	0	0
chr1	3341329	3341575	90568	90583	intron	PRDM16	0	0	5_TxWk	0	0	0	0	1	1
chr1	3369769	3370010	91366	91375	Intergenic	ARHGEF16	0	0	14_ReprPCWk	0	0	1	0	1	1
chr1	3370780	3371744	91396	91503	exon	ARHGEF16	1	1	1_TssA	1	1	1	1	1	1
chr1	3376644	3376896	91620	91631	intron	ARHGEF16	0	0	5_TxWk	0	0	0	0	0	0
chr1	3381788	3382159	91796	91811	intron	ARHGEF16	0	0	5_TxWk	0	0	0	0	0	0
chr1	3382204	3382285	91812	91818	intron	ARHGEF16	0	0	5_TxWk	0	0	0	0	0	0
chr1	3389810	3390067	92067	92078	intron	ARHGEF16	0	0	4_Tx	0	0	0	0	0	0
chr1	3390096	3390264	92078	92086	intron	ARHGEF16	0	0	4_Tx	0	0	0	0	0	0
chr1	3400477	3400701	92408	92422	Intergenic	ARHGEF16	0	0	5_TxWk	0	0	1	0	1	1
chr1	3407779	3408050	92587	92604	intron	MEGF6	0	0	5_TxWk	0	0	1	0	1	1
chr1	3411225	3411470	92694	92703	intron	MEGF6	0	0	4_Tx	0	0	0	0	0	0
chr1	3446011	3446283	93760	93770	intron	MEGF6	0	0	5_TxWk	1	1	1	0	0	0
chr1	3447093	3447399	93798	93808	intron	MEGF6	0	0	2_TssAFlnk	1	1	1	0	0	0
chr1	3447431	3448490	93808	93914	intron	MEGF6	0	1	1_TssA	1	1	1	0	0	0
chr1	3449643	3450015	93939	93950	intron	MEGF6	0	0	15_Quies	0	0	0	0	0	0
chr1	3451715	3451840	93995	94004	intron	MEGF6	0	0	15_Quies	0	0	0	0	0	0
chr1	3463918	3464212	94389	94401	intron	MEGF6	0	0	6_EnhG	0	1	0	0	0	0
chr1	3470263	3470494	94582	94593	intron	MEGF6	0	0	5_TxWk	0	0	0	0	0	0
chr1	3471535	3472037	94620	94635	intron	MEGF6	0	0	5_TxWk	0	0	0	0	0	0
chr1	3514804	3515014	95784	95803	intron	MEGF6	0	0	7_Enh	1	1	1	0	0	0
chr1	3527031	3527461	96148	96163	intron,promoter-TSS	MEGF6	1	0	2_TssAFlnk	1	1	1	1	0	0
chr1	3527501	3528552	96163	96263	promoter-TSS	MEGF6	1	1	7_Enh	1	1	1	1	0	0
chr1	3535549	3535925	96426	96437	Intergenic	TPRG1L	0	0	7_Enh	0	0	1	0	1	1
chr1	3537826	3538024	96470	96480	Intergenic	TPRG1L	0	0	5_TxWk	0	0	0	0	1	1
chr1	3540675	3542350	96526	96706	promoter-TSS	TPRG1L	1	1	1_TssA	1	1	1	0	0	1
chr1	3542383	3542419	96706	96710	exon	TPRG1L	1	0	1_TssA	1	1	1	0	0	0
chr1	3566138	3566268	97490	97497	intron	WRAP73	1	0	1_TssA	1	1	1	0	0	1
chr1	3566304	3566819	97497	97547	exon	WRAP73	1	1	1_TssA	1	1	1	0	1	1
chr1	3568073	3568485	97641	97679	promoter-TSS	TP73	1	1	12_EnhBiv	1	0	1	1	0	0
chr1	3568495	3569559	97679	97809	promoter-TSS	TP73	1	1	12_EnhBiv	1	0	1	1	0	0
chr1	3585376	3585712	98160	98179	intron	TP73	0	0	7_Enh	1	0	1	0	0	0
chr1	3601746	3601972	98594	98605	intron	TP73	0	0	15_Quies	0	0	0	0	0	0
chr1	3606858	3607298	98748	98772	promoter-TSS	TP73	0	1	5_TxWk	0	0	0	0	0	0
chr1	3612283	3612450	98922	98932	intron	TP73	0	0	7_Enh	0	0	1	0	1	1
chr1	3614496	3614579	98996	99002	promoter-TSS	TP73	0	0	14_ReprPCWk	0	0	0	0	0	0
chr1	3615432	3615830	99028	99047	intron	TP73	0	0	14_ReprPCWk	0	0	0	0	0	0
chr1	3619144	3619277	99144	99153	intron	TP73	0	0	14_ReprPCWk	0	0	0	0	0	0
chr1	3619331	3619346	99153	99158	intron	TP73	0	0	14_ReprPCWk	0	0	0	0	0	0
chr1	3619929	3620112	99171	99182	intron	TP73	0	0	14_ReprPCWk	0	0	0	0	0	0
chr1	3620528	3620675	99190	99199	intron	TP73	0	0	14_ReprPCWk	0	0	0	0	0	0
chr1	3620693	3620837	99199	99208	intron	TP73	0	0	14_ReprPCWk	0	0	0	0	0	0
chr1	3624160	3624259	99333	99344	exon	TP73	0	0	14_ReprPCWk	0	0	0	0	0	0
chr1	3628609	3628751	99471	99476	intron	TP73	0	0	14_ReprPCWk	0	0	0	0	0	0
chr1	3628925	3628945	99481	99485	intron	TP73	0	0	14_ReprPCWk	0	0	0	0	0	0
chr1	3629636	3629834	99491	99496	intron	TP73	0	0	14_ReprPCWk	0	0	0	0	0	0
chr1	3633635	3633713	99583	99588	intron	TP73	0	0	7_Enh	0	1	1	0	0	0
chr1	3633982	3634170	99601	99613	intron	TP73	0	0	7_Enh	0	1	1	0	0	0
chr1	3653366	3653547	100134	100144	TTS	TP73	0	0	4_Tx	0	0	0	0	0	0
chr1	3663114	3663259	100403	100413	exon,promoter-TSS	TP73-AS1	1	1	7_Enh	1	0	1	0	0	0
chr1	3663310	3663510	100418	100439	promoter-TSS	TP73-AS1	1	1	1_TssA	1	1	1	0	0	0
chr1	3663527	3664167	100439	100504	promoter-TSS	TP73-AS1	1	1	1_TssA	1	1	1	0	0	0
chr1	3688532	3688613	101027	101036	promoter-TSS	SMIM1	1	1	2_TssAFlnk	1	0	1	0	0	0
chr1	3688626	3689532	101036	101125	promoter-TSS	SMIM1	1	1	1_TssA	1	1	1	0	0	0
chr1	3689558	3689744	101125	101138	exon	SMIM1	1	1	1_TssA	1	1	1	0	0	0
chr1	3692634	3692732	101223	101228	TTS	SMIM1	0	0	7_Enh	0	0	1	0	1	0
chr1	3712248	3713435	101777	101880	exon	LRRC47	1	1	1_TssA	1	1	1	0	0	0
chr1	3718069	3718329	101962	101972	Intergenic	LRRC47	0	0	14_ReprPCWk	0	0	0	0	1	1
chr1	3736357	3736484	102367	102373	intron	CEP104	0	0	4_Tx	0	0	0	0	0	0
chr1	3772978	3774552	103078	103212	promoter-TSS	DFFB	1	1	1_TssA	1	1	1	0	1	1
chr1	3774575	3774692	103212	103218	promoter-TSS	CEP104	1	0	2_TssAFlnk	1	1	1	0	0	0
chr1	3774827	3774899	103221	103226	intron	DFFB	1	0	7_Enh	1	0	1	0	1	0
chr1	3781364	3781405	103354	103358	intron	DFFB	0	0	5_TxWk	0	0	0	0	0	0
chr1	3816281	3818038	104205	104339	promoter-TSS	C1orf174	1	1	1_TssA	1	1	1	0	1	0
chr1	3827357	3827881	104591	104616	Intergenic	LOC728716	0	0	15_Quies	0	0	1	1	1	1
chr1	4002962	4003061	105081	105086	intron	LOC728716	0	0	7_Enh	0	0	1	0	0	0
chr1	4016706	4016787	105355	105360	Intergenic	LOC728716	0	0	15_Quies	0	0	0	0	0	0
chr1	4058343	4058417	106005	106010	Intergenic	LOC728716	0	0	14_ReprPCWk	0	0	0	0	0	0
chr1	4383051	4383100	110363	110367	Intergenic	LOC284661	0	0	15_Quies	0	0	0	0	0	0
chr1	4458239	4458540	111256	111264	Intergenic	LOC284661	0	0	15_Quies	0	0	0	0	0	0
chr1	4576138	4576173	112833	112838	Intergenic	LOC284661	0	0	14_ReprPCWk	0	0	0	0	0	0
chr1	4712687	4712965	114700	114720	Intergenic	AJAP1	0	0	12_EnhBiv	0	0	1	0	1	1
chr1	4714008	4714202	114752	114776	Intergenic,promoter-TSS	AJAP1	1	1	13_ReprPC	0	0	1	1	0	0
chr1	4714203	4715025	114776	114897	promoter-TSS	AJAP1	1	1	13_ReprPC	1	0	1	1	0	0
chr1	4715027	4716705	114897	115092	intron	AJAP1	1	1	13_ReprPC	1	0	1	1	1	1
chr1	4761060	4761146	115908	115915	intron	AJAP1	0	0	14_ReprPCWk	0	0	0	0	0	0
chr1	4771084	4771494	116106	116126	intron	AJAP1	0	0	13_ReprPC	0	0	1	1	0	0
chr1	4771746	4771861	116144	116152	intron	AJAP1	0	1	13_ReprPC	0	0	1	1	0	0
chr1	4846156	4846226	117591	117596	Intergenic	AJAP1	0	0	15_Quies	0	0	0	0	0	0
chr1	4887242	4887389	117917	117922	Intergenic	AJAP1	0	0	9_Het	0	0	0	0	0	0
chr1	4897914	4898138	118035	118042	Intergenic	AJAP1	0	0	9_Het	0	0	0	0	0	0
chr1	5550825	5550869	124811	124815	Intergenic	MIR4417	0	0	14_ReprPCWk	0	0	0	0	0	0
chr1	5562483	5562545	125002	125007	Intergenic	MIR4417	0	0	15_Quies	0	0	0	0	0	0
chr1	5569978	5570257	125143	125152	Intergenic	MIR4417	0	0	14_ReprPCWk	0	0	1	0	1	1
chr1	5574798	5574937	125207	125215	Intergenic	MIR4417	0	0	15_Quies	0	0	1	0	1	1
chr1	5657407	5657678	125991	125997	Intergenic	MIR4417	0	0	15_Quies	0	0	1	0	0	0
chr1	5712662	5712884	126658	126668	Intergenic	MIR4417	0	0	9_Het	0	0	0	0	0	0
chr1	5720367	5720614	126729	126735	Intergenic	MIR4417	0	0	7_Enh	0	0	0	0	0	0
chr1	5751058	5751147	127132	127137	Intergenic	MIR4417	0	0	14_ReprPCWk	0	0	0	0	0	0
chr1	5805942	5806188	128015	128024	Intergenic	MIR4689	0	0	14_ReprPCWk	0	0	0	0	1	1
chr1	5827188	5827353	128402	128408	Intergenic	MIR4689	0	0	14_ReprPCWk	0	0	0	0	0	0
chr1	5831197	5831496	128478	128494	Intergenic	MIR4689	0	0	14_ReprPCWk	0	0	1	0	0	0
chr1	5907554	5907611	129741	129748	Intergenic	MIR4689	0	0	9_Het	0	0	0	0	0	0
chr1	6046126	6046399	132704	132717	exon	NPHP4	0	0	5_TxWk	0	0	1	0	0	0
chr1	6051425	6053466	132796	133000	promoter-TSS	KCNAB2	1	1	1_TssA	1	1	1	1	1	0
chr1	6086113	6086494	133698	133722	exon	KCNAB2	0	1	7_Enh	1	1	1	0	1	0
chr1	6101670	6101700	134042	134046	intron	KCNAB2	0	0	5_TxWk	0	0	0	0	1	1
chr1	6112604	6112856	134270	134276	intron	KCNAB2	0	0	5_TxWk	0	0	0	0	0	0
chr1	6112857	6113284	134276	134287	intron	KCNAB2	0	0	5_TxWk	0	0	1	0	1	0
chr1	6118731	6118951	134394	134404	intron	KCNAB2	0	0	7_Enh	0	0	1	0	0	0
chr1	6187866	6188090	136136	136157	intron	CHD5	0	1	7_Enh	0	0	1	0	0	0
chr1	6208622	6208732	136618	136626	intron	CHD5	0	1	7_Enh	1	0	1	1	0	0
chr1	6208749	6209079	136626	136660	exon	CHD5	0	1	7_Enh	1	0	1	1	0	0
chr1	6217910	6217997	136837	136844	intron	CHD5	0	0	14_ReprPCWk	0	0	0	0	0	0
chr1	6239037	6240814	137303	137516	exon,intron	CHD5	1	1	12_EnhBiv	1	0	1	1	1	0
chr1	6240876	6241368	137516	137545	promoter-TSS	CHD5	1	1	7_Enh	0	0	1	1	0	0
chr1	6258846	6260017	137874	137951	intron	RPL22	1	1	1_TssA	1	1	1	0	0	0
chr1	6265240	6265624	138056	138077	promoter-TSS	RNF207	1	0	7_Enh	1	1	1	1	1	1
chr1	6265707	6265880	138079	138095	promoter-TSS	RNF207	1	1	2_TssAFlnk	1	1	1	1	0	0
chr1	6265894	6266455	138095	138147	promoter-TSS	RNF207	1	1	2_TssAFlnk	1	1	1	1	0	0
chr1	6266572	6266761	138160	138182	exon	RNF207	1	1	7_Enh	1	1	1	1	0	0
chr1	6280363	6280509	138595	138602	TTS	ICMT	0	0	5_TxWk	0	0	0	0	0	0
chr1	6295368	6296327	138905	139015	exon	ICMT	1	1	1_TssA	1	1	1	0	0	0
chr1	6296331	6296439	139015	139024	promoter-TSS	ICMT	1	0	1_TssA	1	1	1	0	0	0
chr1	6301760	6301997	139159	139179	Intergenic	HES3	0	1	14_ReprPCWk	0	0	1	1	0	0
chr1	6302036	6302928	139179	139282	Intergenic	HES3	0	1	14_ReprPCWk	0	0	1	1	0	0
chr1	6304341	6304851	139315	139335	intron	HES3	1	0	13_ReprPC	0	0	1	1	0	0
chr1	6304888	6305664	139335	139401	exon	HES3	1	1	12_EnhBiv	0	0	1	1	1	1
chr1	6305737	6306353	139406	139462	TTS	HES3	0	1	12_EnhBiv	0	0	1	1	0	0
chr1	6306761	6307102	139480	139500	TTS	GPR153	0	0	12_EnhBiv	0	0	1	1	1	1
chr1	6309204	6310150	139541	139673	exon	GPR153	0	1	12_EnhBiv	1	0	1	1	0	0
chr1	6320038	6321554	139920	140102	intron	GPR153	1	1	1_TssA	1	1	1	1	1	0
chr1	6321572	6321746	140102	140115	promoter-TSS	GPR153	1	0	7_Enh	1	1	1	0	0	0
chr1	6412035	6412114	142356	142362	intron	ACOT7	0	0	7_Enh	0	0	0	0	0	0
chr1	6419010	6419113	142514	142519	promoter-TSS	ACOT7	0	0	7_Enh	0	1	1	0	0	0
chr1	6423257	6423432	142593	142604	intron	ACOT7	0	0	5_TxWk	0	0	1	0	1	1
chr1	6445612	6445732	143028	143034	exon	ACOT7	0	0	7_Enh	0	0	1	0	0	0
chr1	6452759	6452900	143171	143181	intron	ACOT7	1	1	2_TssAFlnk	1	1	1	0	0	0
chr1	6452907	6454279	143181	143348	exon	ACOT7	1	1	1_TssA	1	1	1	0	1	1
chr1	6464843	6465039	143583	143599	Intergenic	HES2	0	0	15_Quies	0	0	1	0	1	1
chr1	6474507	6474720	143761	143771	TTS	HES2	0	0	7_Enh	0	0	1	0	1	1
chr1	6475133	6475150	143778	143782	TTS	HES2	0	0	14_ReprPCWk	0	0	1	0	0	0
chr1	6478998	6479661	143868	143946	exon	HES2	1	1	12_EnhBiv	1	0	1	1	0	0
chr1	6479671	6480342	143946	144020	exon,promoter-TSS	HES2	1	1	12_EnhBiv	1	0	1	1	0	0
chr1	6480357	6480531	144020	144033	promoter-TSS	HES2	1	1	12_EnhBiv	1	0	1	1	0	0
chr1	6480553	6480723	144033	144044	promoter-TSS	HES2	1	1	12_EnhBiv	1	0	1	1	0	0
chr1	6480784	6480938	144049	144070	promoter-TSS	HES2	1	1	12_EnhBiv	0	0	1	1	0	0
chr1	6483476	6484016	144110	144131	Intergenic	ESPN	1	0	7_Enh	0	0	1	1	1	1
chr1	6484131	6484569	144134	144165	promoter-TSS	ESPN	1	1	12_EnhBiv	1	0	1	1	0	0
chr1	6484616	6485151	144166	144239	promoter-TSS	ESPN	1	1	12_EnhBiv	1	0	1	1	0	0
chr1	6490327	6490460	144353	144360	promoter-TSS	MIR4252	1	0	14_ReprPCWk	0	0	0	0	0	0
chr1	6500219	6500969	144542	144625	exon,intron	ESPN	0	1	14_ReprPCWk	1	0	1	1	1	1
chr1	6507208	6507868	144784	144846	intron	ESPN	0	1	12_EnhBiv	0	0	1	1	0	0
chr1	6507909	6508382	144846	144884	intron	ESPN	0	1	12_EnhBiv	0	0	1	1	1	0
chr1	6508397	6509027	144884	144947	intron	ESPN	0	1	12_EnhBiv	1	0	1	1	1	0
chr1	6535697	6535864	146002	146012	intron	PLEKHG5	0	0	5_TxWk	0	0	0	0	1	1
chr1	6537507	6537610	146037	146045	intron	PLEKHG5	0	0	5_TxWk	0	0	0	0	0	0
chr1	6545085	6545205	146224	146234	intron	PLEKHG5	0	1	2_TssAFlnk	1	1	1	1	0	0
chr1	6545238	6546091	146234	146311	promoter-TSS	PLEKHG5	0	1	1_TssA	1	1	1	1	0	0
chr1	6546517	6546840	146319	146332	promoter-TSS	PLEKHG5	0	0	5_TxWk	0	1	1	1	1	1
chr1	6550021	6550944	146389	146461	exon	PLEKHG5	0	1	1_TssA	1	1	1	0	1	1
chr1	6550971	6551134	146461	146477	exon,promoter-TSS	PLEKHG5	0	1	1_TssA	1	1	1	0	0	0
chr1	6556702	6556964	146577	146585	intron	PLEKHG5	0	0	7_Enh	1	1	1	1	0	0
chr1	6557055	6558011	146587	146682	promoter-TSS	PLEKHG5	0	1	7_Enh	1	1	1	0	0	0
chr1	6613728	6614835	147853	147951	exon	NOL9	1	1	1_TssA	1	1	1	0	1	1
chr1	6639622	6639763	148482	148494	promoter-TSS	ZBTB48	1	1	2_TssAFlnk	1	1	1	0	0	0
chr1	6639788	6640685	148494	148562	TTS	TAS1R1	1	1	1_TssA	1	1	1	0	0	0
chr1	6640727	6640877	148562	148569	TTS	TAS1R1	1	0	7_Enh	1	1	1	0	0	0
chr1	6647655	6647751	148685	148690	intron	ZBTB48	0	0	6_EnhG	0	1	1	0	0	0
chr1	6648247	6648513	148696	148708	exon	ZBTB48	0	0	6_EnhG	0	1	1	0	0	0
chr1	6659954	6660061	148967	148972	intron	KLHL21	0	0	7_Enh	1	1	1	0	0	0
chr1	6660997	6663740	148984	149245	exon	KLHL21	1	1	1_TssA	1	1	1	0	1	0
chr1	6663764	6663887	149245	149253	promoter-TSS	KLHL21	1	1	1_TssA	1	1	1	0	0	0
chr1	6664069	6664191	149253	149264	Intergenic	KLHL21	0	0	7_Enh	1	1	1	0	0	0
chr1	6669990	6670068	149380	149385	Intergenic	PHF13	0	0	15_Quies	0	0	0	0	0	0
chr1	6670154	6670245	149385	149391	Intergenic	PHF13	0	0	15_Quies	0	0	0	0	0	0
chr1	6672656	6675685	149447	149793	intron	PHF13	1	1	1_TssA	1	1	1	0	0	0
chr1	6685072	6686080	150023	150116	intron	THAP3	1	1	1_TssA	1	1	1	0	1	0
chr1	6761080	6762131	151463	151565	intron	DNAJC11	1	1	1_TssA	1	1	1	0	1	1
chr1	6803326	6803475	152347	152353	Intergenic	DNAJC11	0	0	7_Enh	0	1	1	0	0	0
chr1	6803664	6804139	152356	152367	Intergenic	CAMTA1	0	0	7_Enh	0	1	1	0	0	0
chr1	6813054	6813157	152496	152502	Intergenic	CAMTA1	0	0	15_Quies	0	0	0	0	0	0
chr1	6844084	6846420	153005	153267	promoter-TSS	CAMTA1	1	1	1_TssA	1	1	1	0	1	0
chr1	6978571	6978721	154739	154746	intron	CAMTA1	0	0	5_TxWk	0	0	0	0	0	0
chr1	6978939	6979451	154750	154759	intron	CAMTA1	0	0	5_TxWk	0	0	0	0	0	0
chr1	6982887	6983052	154785	154791	intron	CAMTA1	0	0	5_TxWk	0	0	0	0	0	0
chr1	7014802	7014920	155285	155292	intron	CAMTA1	0	0	15_Quies	0	0	0	0	0	0
chr1	7020486	7020708	155388	155396	intron	CAMTA1	0	0	7_Enh	0	0	1	0	0	0
chr1	7022422	7023522	155448	155486	intron	CAMTA1	0	0	5_TxWk	0	1	1	1	1	0
chr1	7063550	7063631	156110	156116	intron	CAMTA1	0	0	15_Quies	0	0	0	0	0	0
chr1	7130092	7130361	157260	157276	intron	CAMTA1	0	0	15_Quies	1	0	1	0	0	0
chr1	7130495	7130802	157277	157288	intron	CAMTA1	0	0	15_Quies	0	0	1	0	1	1
chr1	7181769	7181894	158021	158028	intron	CAMTA1	0	0	15_Quies	0	0	0	0	0	0
chr1	7209701	7209890	158395	158407	intron	CAMTA1	0	0	7_Enh	0	1	1	0	0	0
chr1	7323038	7323146	159941	159946	intron	CAMTA1	0	0	9_Het	0	0	0	0	0	0
chr1	7326230	7326346	159977	159982	intron	CAMTA1	0	0	15_Quies	0	0	0	0	0	0
chr1	7359583	7359741	160293	160300	intron	CAMTA1	0	0	15_Quies	0	0	0	0	0	0
chr1	7394801	7394956	160640	160645	intron	CAMTA1	0	0	15_Quies	0	0	0	0	0	0
chr1	7434158	7434284	161222	161229	intron	CAMTA1	0	0	5_TxWk	0	0	1	0	0	0
chr1	7439496	7439760	161302	161312	intron	CAMTA1	0	0	9_Het	0	1	1	0	0	0
chr1	7439941	7440014	161316	161321	intron	CAMTA1	0	0	9_Het	0	1	1	0	0	0
chr1	7515407	7515636	162474	162480	intron	CAMTA1	0	0	5_TxWk	0	0	0	0	0	0
chr1	7531074	7531196	162781	162789	intron	CAMTA1	0	0	7_Enh	0	1	1	0	0	0
chr1	7551651	7551985	163163	163172	intron	CAMTA1	0	0	5_TxWk	0	1	1	0	0	0
chr1	7676429	7676626	165236	165244	intron	CAMTA1	0	0	15_Quies	0	0	0	0	0	0
chr1	7707444	7707582	165804	165816	intron	CAMTA1	0	0	7_Enh	0	0	1	0	1	1
chr1	7727635	7728128	166294	166303	intron	CAMTA1	0	0	15_Quies	0	0	1	0	1	1
chr1	7729583	7730011	166330	166343	intron	CAMTA1	0	0	15_Quies	0	0	1	0	1	1
chr1	7740144	7741165	166527	166642	intron	CAMTA1	0	1	1_TssA	1	1	1	0	0	0
chr1	7763868	7764016	167004	167018	intron	CAMTA1	0	0	7_Enh	1	1	1	0	0	0
chr1	7764046	7765382	167018	167236	intron	CAMTA1	0	1	1_TssA	1	1	1	1	0	0
chr1	7765390	7765892	167236	167306	intron	CAMTA1	0	1	1_TssA	1	1	1	1	0	0
chr1	7765930	7765999	167306	167311	intron	CAMTA1	0	0	1_TssA	1	1	1	1	0	0
chr1	7766030	7766304	167311	167319	intron	CAMTA1	0	0	15_Quies	1	1	1	0	0	0
chr1	7805739	7806225	167926	167937	exon	CAMTA1	0	0	5_TxWk	0	0	0	0	0	0
chr1	7831009	7832099	168246	168353	intron	VAMP3	1	1	1_TssA	1	1	1	0	0	0
chr1	7843260	7844455	168504	168626	promoter-TSS	PER3	1	1	1_TssA	1	1	1	0	0	0
chr1	7844467	7844651	168626	168652	promoter-TSS	PER3	1	1	1_TssA	1	1	1	0	0	0
chr1	7844655	7844801	168652	168662	promoter-TSS	PER3	1	1	1_TssA	1	1	1	0	0	0
chr1	7962817	7963016	170241	170253	Intergenic	TNFRSF9	0	0	15_Quies	0	0	0	0	1	1
chr1	8002302	8002738	170838	170873	intron	TNFRSF9	1	1	7_Enh	1	1	1	0	1	0
chr1	8013994	8014677	171096	171159	Intergenic	PARK7	0	1	1_TssA	1	1	1	0	0	0
chr1	8021126	8022226	171253	171347	promoter-TSS	PARK7	1	1	1_TssA	1	1	1	0	1	0
chr1	8042439	8042649	171663	171670	intron	PARK7	0	0	5_TxWk	0	0	1	0	1	1
chr1	8064852	8065040	172021	172030	Intergenic	ERRFI1	0	0	7_Enh	0	1	1	0	0	0
chr1	8065133	8065515	172030	172038	Intergenic	ERRFI1	0	0	7_Enh	0	1	1	0	0	0
chr1	8072453	8072487	172138	172142	exon	ERRFI1	0	0	5_TxWk	0	1	0	0	0	0
chr1	8085495	8086618	172257	172404	intron	ERRFI1	1	1	1_TssA	1	1	1	0	0	1
chr1	8086640	8086803	172404	172425	promoter-TSS	ERRFI1	1	1	1_TssA	1	1	1	0	0	0
chr1	8087471	8087766	172452	172463	Intergenic	ERRFI1	0	0	5_TxWk	1	1	1	0	0	0
chr1	8118338	8118492	172833	172840	Intergenic	ERRFI1	0	0	7_Enh	0	1	1	0	0	0
chr1	8121893	8122099	172878	172885	Intergenic	ERRFI1	0	0	15_Quies	0	1	1	0	0	0
chr1	8130742	8130814	173021	173025	Intergenic	ERRFI1	0	0	15_Quies	0	1	0	0	0	0
chr1	8137399	8137546	173115	173121	Intergenic	ERRFI1	0	0	7_Enh	0	1	1	0	0	0
chr1	8181067	8181345	173706	173716	Intergenic	ERRFI1	0	0	5_TxWk	0	1	1	0	0	0
chr1	8207255	8207669	174136	174143	Intergenic	ERRFI1	0	0	7_Enh	0	0	0	0	0	0
chr1	8257899	8258038	174933	174941	Intergenic	SLC45A1	0	0	7_Enh	0	1	1	0	0	0
chr1	8262519	8262686	175045	175050	Intergenic	SLC45A1	0	0	7_Enh	0	1	1	0	0	0
chr1	8272074	8272384	175269	175285	Intergenic	SLC45A1	0	1	7_Enh	0	1	1	0	0	0
chr1	8277196	8277777	175367	175435	Intergenic	SLC45A1	0	1	2_TssAFlnk	1	1	1	0	0	1
chr1	8285136	8285342	175541	175547	Intergenic	SLC45A1	0	0	7_Enh	0	1	1	0	0	0
chr1	8319223	8319826	176188	176198	Intergenic	SLC45A1	0	0	5_TxWk	0	1	1	0	0	0
chr1	8378022	8378515	177124	177178	Intergenic	SLC45A1	0	1	2_TssAFlnk	1	0	1	0	0	0
chr1	8409074	8409265	178005	178016	Intergenic	SLC45A1	0	0	7_Enh	0	0	1	0	1	1
chr1	8433625	8433893	178597	178607	intron	RERE	0	0	5_TxWk	0	1	1	0	0	0
chr1	8434132	8434315	178611	178618	intron	RERE	0	0	7_Enh	0	1	1	0	0	0
chr1	8482650	8484373	179218	179345	promoter-TSS	RERE	0	1	1_TssA	1	1	1	0	0	0
chr1	8585426	8586306	180713	180730	intron	RERE	0	0	1_TssA	1	1	1	0	0	0
chr1	8740812	8741124	182150	182158	intron	RERE	0	0	5_TxWk	1	1	1	0	0	0
chr1	8761246	8762053	182368	182381	intron	RERE	0	0	5_TxWk	1	1	1	0	1	0
chr1	8762277	8762749	182381	182393	intron	RERE	0	0	5_TxWk	1	1	1	0	0	0
chr1	8762855	8763707	182393	182480	intron	RERE	0	1	1_TssA	1	1	1	0	1	1
chr1	8786433	8786464	182727	182731	intron	RERE	0	0	15_Quies	0	0	0	0	0	0
chr1	8876613	8878482	183736	183863	promoter-TSS	RERE	1	1	1_TssA	1	1	1	0	1	0
chr1	8908924	8909171	184344	184352	Intergenic	ENO1-AS1	0	0	7_Enh	0	1	1	0	1	1
chr1	8937347	8937489	184817	184826	intron	ENO1	0	0	2_TssAFlnk	1	1	1	0	0	0
chr1	8937501	8937690	184826	184836	intron	ENO1	0	0	2_TssAFlnk	1	1	1	0	0	0
chr1	8937704	8937898	184836	184849	intron,promoter-TSS	ENO1,ENO1-AS1	1	0	1_TssA	1	1	1	0	0	0
chr1	8937968	8939540	184849	185002	promoter-TSS	ENO1-AS1	1	1	1_TssA	1	1	1	0	1	0
chr1	8939700	8939746	185002	185006	promoter-TSS	ENO1	1	0	5_TxWk	1	1	1	0	1	0
chr1	8940448	8940676	185012	185018	TTS	ENO1-AS1	0	0	5_TxWk	0	1	1	0	0	0
chr1	8950014	8950474	185200	185211	Intergenic	ENO1	0	0	15_Quies	1	1	1	0	0	0
chr1	8965722	8965810	185449	185455	Intergenic	ENO1	0	0	5_TxWk	0	1	0	0	0	0
chr1	9170877	9171153	188977	188986	intron	GPR157	0	0	6_EnhG	0	0	1	0	1	1
chr1	9182322	9182505	189187	189193	intron	GPR157	0	0	5_TxWk	0	1	1	0	0	0
chr1	9187963	9188080	189260	189266	intron	GPR157	0	0	2_TssAFlnk	1	1	1	0	0	0
chr1	9188171	9188554	189266	189282	intron	GPR157	1	1	2_TssAFlnk	1	1	1	0	0	0
chr1	9188572	9188785	189282	189302	intron	GPR157	1	1	2_TssAFlnk	1	1	1	0	1	0
chr1	9188795	9189812	189302	189415	promoter-TSS	GPR157	1	1	7_Enh	1	1	1	0	1	0
chr1	9189994	9190031	189416	189420	promoter-TSS	GPR157	1	0	5_TxWk	1	1	1	0	0	0
chr1	9202402	9202586	189618	189625	Intergenic	MIR34A	0	0	15_Quies	0	0	1	0	1	1
chr1	9241480	9241658	190250	190260	Intergenic	MIR34A	0	0	8_ZNF/Rpts	1	1	1	0	1	1
chr1	9242015	9242126	190267	190274	Intergenic	MIR34A	0	0	1_TssA	1	1	1	0	0	0
chr1	9242147	9243145	190274	190384	Intergenic	MIR34A	0	1	1_TssA	1	1	1	1	1	1
chr1	9256596	9256875	190639	190654	Intergenic	H6PD	0	0	5_TxWk	0	1	1	0	1	1
chr1	9258720	9259015	190702	190735	Intergenic	H6PD	0	1	7_Enh	1	0	1	1	1	0
chr1	9261606	9262448	190788	190810	Intergenic	H6PD	0	0	15_Quies	1	0	1	0	0	0
chr1	9262475	9262875	190810	190822	Intergenic	H6PD	0	0	15_Quies	0	0	1	0	0	0
chr1	9294306	9294526	191387	191399	promoter-TSS	H6PD	1	1	2_TssAFlnk	1	1	1	0	1	1
chr1	9294537	9295452	191399	191521	exon	H6PD	1	1	1_TssA	1	1	1	0	1	1
chr1	9302182	9302256	191631	191636	intron	H6PD	0	0	7_Enh	0	1	1	0	0	0
chr1	9330597	9330907	192286	192296	exon	H6PD	0	0	4_Tx	0	0	0	0	0	0
chr1	9340416	9340713	192500	192523	Intergenic	SPSB1	0	0	7_Enh	0	0	1	0	0	0
chr1	9352196	9352547	192686	192709	promoter-TSS	SPSB1	1	0	1_TssA	1	1	1	0	0	0
chr1	9352558	9353955	192709	192892	intron	SPSB1	1	0	1_TssA	1	1	1	0	0	0
chr1	9375980	9376005	193287	193292	intron	SPSB1	0	0	7_Enh	0	0	1	0	0	0
chr1	9376039	9376173	193293	193299	intron	SPSB1	0	0	7_Enh	0	0	1	0	0	0
chr1	9378016	9378257	193353	193362	intron	SPSB1	0	0	7_Enh	0	1	1	0	0	0
chr1	9381598	9381699	193460	193466	intron	SPSB1	0	0	5_TxWk	0	1	1	0	0	0
chr1	9384892	9385035	193559	193570	intron	SPSB1	0	0	5_TxWk	0	0	0	0	0	0
chr1	9391579	9391766	193711	193718	intron	SPSB1	0	0	7_Enh	0	0	1	0	0	0
chr1	9398961	9399146	193871	193880	intron	SPSB1	0	0	7_Enh	0	1	1	0	0	0
chr1	9400380	9400482	193907	193913	intron	SPSB1	0	0	7_Enh	0	1	1	0	0	0
chr1	9400648	9400869	193917	193928	intron	SPSB1	0	0	7_Enh	0	0	1	0	0	0
chr1	9473388	9473859	195481	195492	Intergenic	SPSB1	0	0	7_Enh	0	1	1	0	0	0
chr1	9488819	9489444	195763	195807	Intergenic	SLC25A33	0	1	1_TssA	1	1	1	0	0	0
chr1	9501563	9501772	195961	195971	Intergenic	SLC25A33	0	0	7_Enh	0	1	0	0	0	0
chr1	9527189	9527483	196427	196438	Intergenic	SLC25A33	0	0	15_Quies	0	0	0	0	0	0
chr1	9551172	9551413	196859	196868	Intergenic	SLC25A33	0	0	15_Quies	0	0	0	0	1	1
chr1	9555342	9555652	196948	196981	Intergenic	SLC25A33	0	1	7_Enh	1	0	1	0	1	1
chr1	9599256	9600233	197811	197943	exon	SLC25A33	1	1	1_TssA	1	1	1	0	0	0
chr1	9600250	9600444	197943	197960	intron	SLC25A33	1	1	2_TssAFlnk	1	1	1	0	0	0
chr1	9648496	9649758	198777	198940	intron	TMEM201	1	1	1_TssA	1	1	1	0	1	1
chr1	9654060	9654118	199037	199043	intron	TMEM201	0	0	7_Enh	0	1	1	0	0	0
chr1	9675704	9675893	199647	199653	TTS	TMEM201	0	0	5_TxWk	0	0	1	0	1	1
chr1	9687064	9687458	199885	199923	Intergenic	PIK3CD	0	1	15_Quies	1	1	1	0	1	1
chr1	9705029	9705205	200253	200259	Intergenic	PIK3CD	0	0	15_Quies	0	1	1	0	0	0
chr1	9711468	9712908	200351	200491	TTS,exon,promoter-TSS	C1orf200,PIK3CD	1	1	5_TxWk	1	1	1	1	1	0
chr1	9747241	9748016	201137	201182	intron	PIK3CD	0	0	2_TssAFlnk	1	1	1	0	1	0
chr1	9748030	9748334	201182	201204	intron	PIK3CD	0	0	7_Enh	1	1	1	0	0	0
chr1	9748340	9748552	201204	201211	intron	PIK3CD	0	0	7_Enh	1	1	1	0	0	0
chr1	9749050	9749203	201228	201236	intron	PIK3CD	0	0	1_TssA	1	1	1	0	0	0
chr1	9749221	9749944	201236	201322	intron	PIK3CD	0	1	1_TssA	1	1	1	0	0	0
chr1	9749958	9750228	201322	201346	intron	PIK3CD	0	1	1_TssA	1	1	1	0	0	0
chr1	9830472	9830599	203096	203104	intron	CLSTN1	0	0	5_TxWk	0	0	0	0	0	0
chr1	9836187	9836325	203218	203226	intron	CLSTN1	0	0	5_TxWk	0	0	0	0	0	0
chr1	9842781	9842938	203326	203333	intron	CLSTN1	0	0	5_TxWk	0	0	0	0	0	0
chr1	9852660	9852786	203529	203535	intron	CLSTN1	0	0	5_TxWk	0	0	0	0	0	0
chr1	9864731	9865041	203748	203757	intron	CLSTN1	0	0	7_Enh	0	0	0	0	0	0
chr1	9882851	9884525	204025	204218	exon,intron	CLSTN1	1	1	1_TssA	1	1	1	0	0	0
chr1	9884533	9884867	204218	204238	exon,promoter-TSS	CLSTN1	1	1	7_Enh	1	1	1	0	0	0
chr1	9885284	9885433	204248	204254	promoter-TSS	CLSTN1	1	0	7_Enh	0	1	1	0	0	0
chr1	9887756	9887817	204279	204284	Intergenic	CLSTN1	0	0	15_Quies	0	0	0	0	0	0
chr1	9887824	9887952	204284	204292	Intergenic	CLSTN1	0	0	15_Quies	0	0	0	0	0	0
chr1	9887957	9888105	204292	204297	Intergenic	CLSTN1	0	0	15_Quies	0	0	0	0	1	0
chr1	9895819	9896171	204443	204451	Intergenic	CLSTN1	0	0	7_Enh	0	1	1	0	0	0
chr1	9897162	9897228	204466	204471	Intergenic	CLSTN1	0	0	15_Quies	0	0	0	0	0	0
chr1	9903142	9903372	204577	204586	Intergenic	CLSTN1	0	0	7_Enh	0	0	1	0	0	0
chr1	9904311	9904637	204599	204609	Intergenic	CLSTN1	0	0	5_TxWk	0	0	1	0	0	0
chr1	9908227	9908333	204670	204676	TTS	CTNNBIP1	0	0	5_TxWk	0	0	0	0	0	0
chr1	9929966	9930137	205011	205017	intron	CTNNBIP1	0	0	4_Tx	0	0	0	0	0	0
chr1	9930223	9930288	205017	205024	intron	CTNNBIP1	0	0	4_Tx	0	0	0	0	0	0
chr1	9934973	9935283	205091	205102	intron	CTNNBIP1	0	0	5_TxWk	0	1	1	0	1	1
chr1	9938044	9938360	205147	205157	intron	CTNNBIP1	0	0	5_TxWk	0	0	0	0	0	0
chr1	9960399	9960467	205573	205577	intron	CTNNBIP1	0	0	7_Enh	0	1	1	0	0	0
chr1	9960522	9960934	205577	205586	intron	CTNNBIP1	0	0	7_Enh	1	1	1	0	0	0
chr1	9969375	9969538	205719	205725	promoter-TSS	CTNNBIP1	1	0	2_TssAFlnk	1	1	1	0	1	0
chr1	9969637	9971229	205725	205874	promoter-TSS	CTNNBIP1	1	1	1_TssA	1	1	1	0	0	0
chr1	10002557	10003896	206366	206438	promoter-TSS	NMNAT1	1	1	1_TssA	1	1	1	0	1	1
chr1	10057122	10058092	207304	207425	intron	RBP7	1	1	1_TssA	1	1	1	1	0	0
chr1	10058100	10058192	207425	207433	intron	RBP7	1	1	1_TssA	1	0	1	1	0	0
chr1	10092533	10093972	208052	208157	exon	UBE4B	1	1	1_TssA	1	1	1	0	1	1
chr1	10124049	10124478	208637	208647	intron	UBE4B	0	0	5_TxWk	0	0	0	0	0	0
chr1	10269828	10271358	210853	211030	promoter-TSS	KIF1B	1	1	1_TssA	1	1	1	0	1	1
chr1	10271392	10271611	211030	211040	intron	KIF1B	1	0	1_TssA	1	1	0	0	0	0
chr1	10271966	10272099	211047	211054	intron	KIF1B	0	0	2_TssAFlnk	1	1	1	0	0	0
chr1	10437649	10437779	213045	213052	exon	KIF1B	0	0	5_TxWk	0	1	0	0	1	1
chr1	10458439	10459813	213365	213503	promoter-TSS	PGD	1	1	1_TssA	1	1	1	0	1	0
chr1	10459818	10459997	213503	213516	intron	PGD	1	1	2_TssAFlnk	1	1	1	0	0	0
chr1	10490257	10491458	214104	214222	promoter-TSS	APITD1-CORT	1	1	1_TssA	1	1	1	0	1	1
chr1	10531881	10531906	214991	214996	intron	DFFA	1	0	2_TssAFlnk	1	1	1	0	0	0
chr1	10531921	10532021	214996	215001	intron	DFFA	1	0	2_TssAFlnk	1	1	1	0	0	0
chr1	10532086	10532848	215002	215066	exon	DFFA	1	1	1_TssA	1	1	1	0	0	0
chr1	10534809	10535754	215119	215170	intron	PEX14	1	1	1_TssA	1	1	1	0	0	0
chr1	10554866	10555465	215464	215479	intron	PEX14	0	0	5_TxWk	0	1	1	0	1	1
chr1	10556175	10556295	215492	215500	intron	PEX14	0	0	4_Tx	0	1	0	0	0	0
chr1	10556363	10556409	215500	215504	intron	PEX14	0	0	4_Tx	0	1	0	0	0	0
chr1	10560654	10560725	215563	215567	intron	PEX14	0	0	5_TxWk	0	0	1	0	0	0
chr1	10571080	10571126	215741	215745	intron	PEX14	0	0	7_Enh	0	1	1	0	0	0
chr1	10588836	10588967	215984	215991	intron	PEX14	0	0	5_TxWk	0	1	1	0	0	0
chr1	10590459	10590495	216007	216014	intron	PEX14	0	0	5_TxWk	0	1	1	0	1	1
chr1	10590497	10590640	216014	216022	intron	PEX14	0	0	5_TxWk	1	1	1	0	1	1
chr1	10695101	10695478	217707	217715	Intergenic	PEX14	0	0	7_Enh	0	1	1	0	0	1
chr1	10695600	10695718	217715	217724	Intergenic	PEX14	0	0	7_Enh	1	1	1	0	0	0
chr1	10695747	10695917	217724	217732	TTS	CASZ1	0	0	7_Enh	1	1	1	0	0	0
chr1	10695975	10696384	217733	217755	TTS	CASZ1	0	0	7_Enh	1	1	1	0	0	0
chr1	10696522	10696631	217755	217762	TTS	CASZ1	0	0	5_TxWk	0	1	1	0	0	0
chr1	10697157	10697317	217768	217773	exon	CASZ1	0	0	4_Tx	0	1	1	0	0	0
chr1	10703788	10704058	218129	218139	intron	CASZ1	0	0	6_EnhG	0	1	1	0	0	0
chr1	10706709	10706817	218218	218225	TTS	CASZ1	0	0	6_EnhG	0	1	0	0	0	0
chr1	10735135	10735430	219186	219197	intron	CASZ1	0	0	7_Enh	0	1	1	0	0	0
chr1	10753604	10755367	219619	219854	intron	CASZ1	0	1	1_TssA	1	1	1	0	0	0
chr1	10784363	10784549	220558	220564	intron	CASZ1	0	0	7_Enh	0	1	1	0	0	0
chr1	10797260	10797579	220830	220843	intron	CASZ1	0	0	7_Enh	0	1	1	0	0	0
chr1	10816022	10816353	221280	221294	intron	CASZ1	0	0	7_Enh	0	1	1	0	0	0
chr1	10816370	10816515	221294	221302	intron	CASZ1	0	0	7_Enh	0	1	1	0	0	0
chr1	10821826	10821916	221408	221416	intron	CASZ1	0	0	7_Enh	0	1	1	0	0	0
chr1	10821938	10822152	221416	221425	intron	CASZ1	0	0	7_Enh	0	1	1	0	0	0
chr1	10825513	10825571	221503	221509	intron	CASZ1	0	0	7_Enh	0	0	1	0	0	0
chr1	10835064	10835286	221694	221705	intron	CASZ1	0	0	5_TxWk	0	0	0	0	0	0
chr1	10838580	10838675	221765	221771	intron	CASZ1	0	0	5_TxWk	0	1	0	0	0	0
chr1	10839417	10839585	221785	221800	intron	CASZ1	0	0	7_Enh	0	1	0	0	0	0
chr1	10839656	10839869	221800	221809	intron	CASZ1	0	0	7_Enh	0	1	0	0	0	0
chr1	10853368	10853463	222069	222075	intron	CASZ1	0	0	15_Quies	1	1	1	0	0	0
chr1	10853489	10856928	222075	222356	intron	CASZ1	1	1	1_TssA	1	1	1	1	1	1
chr1	10856932	10857111	222356	222365	promoter-TSS	CASZ1	1	1	15_Quies	1	0	1	0	0	0
chr1	10864557	10864701	222466	222475	Intergenic	CASZ1	0	0	15_Quies	0	1	0	0	0	0
chr1	10875686	10876011	222658	222666	Intergenic	CASZ1	0	0	15_Quies	0	1	0	0	0	0
chr1	10885130	10885188	222840	222845	Intergenic	CASZ1	0	0	15_Quies	0	0	0	0	0	0
chr1	10895803	10896005	223072	223085	Intergenic	CASZ1	0	1	15_Quies	0	0	1	0	0	0
chr1	10926739	10926871	223643	223648	Intergenic	CASZ1	0	0	7_Enh	1	0	1	0	0	0
chr1	10926874	10927648	223648	223728	Intergenic	CASZ1	0	0	7_Enh	1	0	1	0	1	1
chr1	10948568	10949047	224083	224144	Intergenic	CASZ1	0	0	7_Enh	1	0	1	1	0	0
chr1	10960505	10961104	224369	224381	Intergenic	C1orf127	0	0	15_Quies	1	1	1	0	0	0
chr1	10961119	10961647	224381	224403	Intergenic	C1orf127	0	0	7_Enh	1	1	1	0	0	0
chr1	10967337	10967447	224512	224521	Intergenic	C1orf127	0	0	15_Quies	0	0	0	0	0	0
chr1	11000235	11000404	225112	225120	Intergenic	C1orf127	0	0	15_Quies	0	0	0	0	0	0
chr1	11002114	11002313	225150	225166	Intergenic	C1orf127	0	0	7_Enh	0	0	1	0	1	1
chr1	11004094	11004256	225191	225196	Intergenic	C1orf127	0	0	5_TxWk	1	0	1	0	0	0
chr1	11004296	11004701	225196	225212	Intergenic	C1orf127	0	0	7_Enh	1	0	1	0	0	0
chr1	11021144	11021392	225581	225597	intron	C1orf127	0	0	7_Enh	0	0	1	0	1	1
chr1	11025794	11025875	225672	225678	intron	C1orf127	0	0	7_Enh	0	1	1	0	0	0
chr1	11028410	11028587	225718	225726	intron	C1orf127	0	0	15_Quies	0	0	0	0	0	0
chr1	11040192	11040597	225950	225965	intron	C1orf127	0	0	7_Enh	0	1	1	0	0	1
chr1	11072245	11073500	226459	226564	intron	TARDBP	1	1	1_TssA	1	1	1	0	0	0
chr1	11097653	11098200	226969	226981	intron	MASP2	0	0	15_Quies	0	0	0	0	1	1
chr1	11112982	11113183	227264	227275	Intergenic	MASP2	0	0	15_Quies	0	0	0	0	1	0
chr1	11119225	11119355	227451	227460	exon	SRM	1	1	2_TssAFlnk	1	1	1	0	0	0
chr1	11119371	11121120	227460	227612	promoter-TSS	SRM	1	1	1_TssA	1	1	1	0	1	1
chr1	11159118	11160155	228244	228326	intron	EXOSC10	1	1	1_TssA	1	1	1	0	0	1
chr1	11322148	11323036	230330	230393	promoter-TSS	MTOR	1	1	1_TssA	1	1	1	0	1	0
chr1	11332736	11333155	230563	230593	exon,promoter-TSS	UBIAD1	1	0	1_TssA	1	1	1	0	0	0
chr1	11333171	11334159	230593	230655	exon	UBIAD1	1	1	1_TssA	1	1	1	0	0	0
chr1	11399954	11400316	231741	231753	Intergenic	UBIAD1	0	0	14_ReprPCWk	0	0	0	0	0	0
chr1	11513935	11514106	233551	233558	Intergenic	PTCHD2	0	0	14_ReprPCWk	0	0	0	0	0	0
chr1	11538670	11539698	233873	233996	promoter-TSS	PTCHD2	1	1	11_BivFlnk	1	0	1	1	1	1
chr1	11539732	11540338	233996	234049	intron	PTCHD2	1	1	12_EnhBiv	1	0	1	1	0	0
chr1	11610819	11611061	235238	235249	Intergenic	PTCHD2	0	0	14_ReprPCWk	0	0	0	0	0	0
chr1	11623884	11624064	235392	235399	Intergenic	PTCHD2	0	0	14_ReprPCWk	0	0	0	0	0	0
chr1	11628792	11628882	235476	235482	Intergenic	FBXO2	0	0	15_Quies	0	0	0	0	0	0
chr1	11629822	11629886	235493	235500	Intergenic	FBXO2	0	0	9_Het	0	0	0	0	0	0
chr1	11708949	11709162	236696	236711	intron	FBXO2	0	1	7_Enh	1	0	1	0	0	0
chr1	11714267	11714430	236858	236881	promoter-TSS	FBXO44	1	1	7_Enh	1	1	1	0	0	0
chr1	11714434	11715358	236881	236983	promoter-TSS	FBXO44	1	1	1_TssA	1	1	1	0	0	0
chr1	11724114	11724944	237172	237265	intron	FBXO6	1	1	1_TssA	1	1	1	0	1	1
chr1	11724959	11725063	237265	237270	intron	FBXO6	1	0	5_TxWk	1	1	1	0	0	0
chr1	11740508	11740666	237619	237634	intron	MAD2L2	0	0	2_TssAFlnk	1	1	1	0	0	0
chr1	11740726	11741842	237634	237744	promoter-TSS	MAD2L2	0	1	1_TssA	1	1	1	0	0	0
chr1	11741917	11741978	237744	237748	promoter-TSS	MAD2L2	0	0	2_TssAFlnk	1	1	1	0	0	0
chr1	11750778	11752069	237882	238020	promoter-TSS	DRAXIN	1	1	12_EnhBiv	1	0	1	1	0	0
chr1	11752076	11752312	238020	238043	promoter-TSS	DRAXIN,MAD2L2	1	1	12_EnhBiv	1	0	1	1	0	0
chr1	11761901	11762032	238241	238246	intron	DRAXIN	0	0	15_Quies	0	0	0	0	0	0
chr1	11779482	11779668	238619	238629	intron	DRAXIN	0	1	15_Quies	1	1	1	0	0	0
chr1	11779673	11780112	238629	238658	exon	DRAXIN	0	1	15_Quies	1	1	1	0	1	1
chr1	11791820	11791937	238855	238861	Intergenic	AGTRAP	0	0	7_Enh	1	1	1	0	0	0
chr1	11791969	11792212	238861	238869	Intergenic	AGTRAP	0	0	7_Enh	1	1	1	0	0	0
chr1	11795905	11796005	238925	238931	intron,promoter-TSS	AGTRAP	1	1	7_Enh	1	1	1	0	0	0
chr1	11796010	11797063	238931	238996	intron	AGTRAP	1	1	1_TssA	1	1	1	0	0	0
chr1	11822116	11822326	239427	239450	Intergenic	AGTRAP	0	1	7_Enh	0	0	1	0	0	0
chr1	11863164	11863390	240265	240272	intron	MTHFR	0	0	1_TssA	1	1	1	0	0	0
chr1	11863429	11864044	240272	240290	intron	MTHFR	0	0	2_TssAFlnk	1	1	1	0	0	0
chr1	11864850	11865353	240298	240310	intron	MTHFR	1	0	1_TssA	1	1	1	0	0	0
chr1	11865419	11866931	240310	240408	promoter-TSS	CLCN6	1	1	1_TssA	1	1	1	0	0	0
chr1	11898805	11898996	240983	240992	intron	CLCN6	0	0	4_Tx	0	0	0	0	1	1
chr1	11918988	11919160	241341	241352	promoter-TSS	NPPB	1	1	13_ReprPC	0	0	1	1	0	0
chr1	11919169	11919623	241352	241391	promoter-TSS	NPPB	1	1	12_EnhBiv	0	0	1	1	1	0
chr1	11958953	11959225	242096	242112	Intergenic	KIAA2013	0	0	15_Quies	0	0	1	1	0	0
chr1	11967809	11969992	242254	242358	Intergenic	KIAA2013	0	0	1_TssA	1	1	0	0	1	1
chr1	11985424	11985578	242705	242714	exon	KIAA2013	1	0	1_TssA	1	1	1	0	0	0
chr1	11985619	11986735	242714	242837	exon	KIAA2013	1	1	1_TssA	1	1	1	0	0	0
chr1	11989965	11990079	242903	242908	Intergenic	KIAA2013	0	0	7_Enh	0	1	1	0	0	0
chr1	11994373	11995179	242976	243032	promoter-TSS	PLOD1	1	1	1_TssA	1	1	1	0	0	0
chr1	12039712	12039809	243870	243876	promoter-TSS	MFN2	1	0	7_Enh	1	1	1	0	0	0
chr1	12039874	12041017	243876	243965	exon	MFN2	1	1	1_TssA	1	1	1	0	0	0
chr1	12041072	12041106	243965	243969	intron	MFN2	1	0	1_TssA	1	1	1	0	0	0
chr1	12041786	12041997	243983	243990	intron	MFN2	0	0	5_TxWk	0	1	1	0	0	0
chr1	12079173	12080146	244698	244777	intron	MIIP	1	1	1_TssA	1	1	1	0	0	0
chr1	12123299	12123705	245608	245650	promoter-TSS	TNFRSF8	1	1	8_ZNF/Rpts	0	0	1	1	1	0
chr1	12123724	12124034	245650	245672	intron	TNFRSF8	1	1	8_ZNF/Rpts	0	0	1	1	1	0
chr1	12127846	12128353	245735	245746	intron	TNFRSF8	0	0	5_TxWk	0	0	1	0	0	0
chr1	12181812	12181942	246651	246657	intron	TNFRSF8	0	0	15_Quies	0	0	0	0	0	0
chr1	12185016	12185187	246714	246720	promoter-TSS	TNFRSF8	0	0	15_Quies	0	1	1	0	1	1
chr1	12193032	12193339	246885	246894	intron	TNFRSF8	0	0	7_Enh	0	1	1	0	0	0
chr1	12193494	12193565	246894	246900	intron	TNFRSF8	0	0	5_TxWk	0	1	1	0	0	0
chr1	12203845	12203982	247108	247116	exon	TNFRSF8	0	0	7_Enh	0	1	1	0	1	0
chr1	12204096	12204150	247116	247120	exon	TNFRSF8	0	0	7_Enh	0	1	1	0	0	0
chr1	12226877	12227474	247463	247537	exon	TNFRSF1B	1	1	1_TssA	1	1	1	0	0	0
chr1	12289955	12291230	248637	248749	intron	VPS13D	1	1	1_TssA	1	1	1	0	1	1
chr1	12416033	12416088	250142	250148	exon	VPS13D	0	0	5_TxWk	0	1	0	0	0	0
chr1	12493542	12493764	250887	250895	intron	VPS13D	0	0	7_Enh	0	1	1	0	0	0
chr1	12510624	12510762	251059	251065	intron	VPS13D	0	0	7_Enh	0	1	1	0	0	0
chr1	12529566	12529692	251258	251263	intron	VPS13D	0	0	15_Quies	0	0	1	0	0	0
chr1	12538139	12538351	251344	251353	intron	VPS13D	0	0	7_Enh	0	1	1	0	0	0
chr1	12538386	12538585	251353	251362	intron	VPS13D	0	0	7_Enh	0	1	1	0	0	0
chr1	12538913	12538947	251367	251371	intron	VPS13D	0	0	7_Enh	0	1	1	0	0	0
chr1	12579022	12579331	251987	251999	Intergenic	SNORA59B	0	0	15_Quies	0	1	1	0	0	0
chr1	12581547	12581892	252044	252053	Intergenic	SNORA59B	0	0	5_TxWk	0	0	0	0	0	0
chr1	12588426	12588655	252184	252190	Intergenic	SNORA59B	0	0	7_Enh	0	1	1	0	0	0
chr1	12609705	12609817	252566	252572	Intergenic	SNORA59B	0	0	7_Enh	0	1	1	0	0	0
chr1	12609957	12610063	252572	252579	Intergenic	SNORA59B	0	0	5_TxWk	0	1	1	0	0	0
chr1	12610104	12610208	252579	252588	Intergenic	SNORA59B	0	0	5_TxWk	0	0	1	0	0	0
chr1	12655157	12655869	253330	253375	intron	DHRS3	0	0	7_Enh	1	1	1	0	0	0
chr1	12655890	12656188	253375	253405	intron	DHRS3	0	1	7_Enh	1	1	1	0	0	0
chr1	12656197	12656507	253405	253419	intron	DHRS3	0	1	7_Enh	1	1	1	0	0	0
chr1	12656513	12656604	253419	253427	intron	DHRS3	0	0	7_Enh	1	1	1	0	0	0
chr1	12675959	12676641	253711	253725	intron	DHRS3	0	0	1_TssA	1	1	1	0	0	0
chr1	12676679	12677234	253725	253766	exon,intron	DHRS3	1	1	1_TssA	1	1	1	0	0	0
chr1	12677241	12678539	253766	253857	promoter-TSS	DHRS3	1	1	1_TssA	1	1	1	0	0	0
chr1	12678544	12678801	253857	253873	Intergenic,promoter-TSS	DHRS3	1	1	1_TssA	1	1	1	0	0	0
chr1	12678818	12679383	253873	253896	Intergenic	DHRS3	1	0	1_TssA	1	1	1	0	0	0
chr1	12679399	12679787	253896	253905	Intergenic	DHRS3	0	0	2_TssAFlnk	1	1	1	0	0	0
chr1	12679859	12680097	253908	253922	Intergenic	DHRS3	0	0	5_TxWk	1	1	1	0	1	1
chr1	12682555	12682838	253963	253972	Intergenic	DHRS3	0	0	15_Quies	0	1	0	0	0	0
chr1	12718997	12719190	254484	254493	intron	AADACL4	0	0	15_Quies	0	0	1	0	1	1
chr1	13839373	13839609	265237	265254	exon	LRRC38	1	1	13_ReprPC	0	0	1	1	0	0
chr1	13839630	13840179	265254	265321	exon	LRRC38	1	1	12_EnhBiv	0	0	1	1	0	0
chr1	13840182	13840613	265321	265369	exon	LRRC38	1	1	12_EnhBiv	0	0	1	1	0	0
chr1	13843859	13843982	265416	265425	Intergenic	LRRC38	0	0	9_Het	0	0	0	0	1	1
chr1	13870291	13870520	265879	265885	Intergenic	LRRC38	0	0	7_Enh	0	1	1	0	1	1
chr1	13870602	13870632	265885	265890	Intergenic	LRRC38	0	0	7_Enh	0	1	1	0	1	1
chr1	13910071	13910886	266506	266567	exon	PDPN	1	1	14_ReprPCWk	1	1	1	1	0	0
chr1	13910913	13911057	266567	266576	promoter-TSS	PDPN	1	0	8_ZNF/Rpts	1	1	1	1	0	0
chr1	13912683	13912926	266607	266612	intron	PDPN	0	0	14_ReprPCWk	0	1	0	0	0	0
chr1	13926741	13926954	266849	266854	intron	PDPN	0	0	5_TxWk	0	1	0	0	0	0
chr1	14026396	14026532	268260	268272	promoter-TSS	PRDM2	1	1	1_TssA	1	1	1	0	0	0
chr1	14026543	14027200	268272	268375	intron	PRDM2	1	1	1_TssA	1	1	0	0	0	0
chr1	14057514	14057633	268719	268726	exon,intron	PRDM2	0	0	7_Enh	0	1	0	0	1	0
chr1	14075268	14076746	268878	269048	intron,promoter-TSS	PRDM2	0	1	1_TssA	1	1	0	0	1	0
chr1	14087882	14088012	269157	269162	intron	PRDM2	0	0	5_TxWk	0	0	1	0	0	0
chr1	14108830	14108900	269463	269469	exon	PRDM2	0	0	6_EnhG	0	0	1	0	0	0
chr1	14127965	14128113	269736	269741	intron	PRDM2	0	0	7_Enh	0	0	1	0	0	0
chr1	14128239	14128506	269741	269748	intron	PRDM2	0	0	7_Enh	0	0	1	0	0	0
chr1	14219211	14219867	270836	270897	Intergenic	PRDM2	0	1	7_Enh	1	0	1	1	0	0
chr1	14219997	14220123	270897	270902	Intergenic	PRDM2	0	0	7_Enh	1	0	1	0	0	0
chr1	14286918	14287231	271571	271582	Intergenic	PRDM2	0	0	9_Het	0	0	0	0	1	1
chr1	14392173	14392230	272456	272460	Intergenic	PRDM2	0	0	15_Quies	0	0	0	0	0	0
chr1	14609395	14609534	274341	274346	Intergenic	KAZN	0	0	15_Quies	0	0	0	0	0	0
chr1	14692870	14693021	275014	275019	Intergenic	KAZN	0	0	15_Quies	0	0	0	0	0	0
chr1	14924480	14924804	277518	277537	promoter-TSS	KAZN	1	1	12_EnhBiv	1	0	1	1	0	0
chr1	14924829	14926191	277537	277671	intron,promoter-TSS	KAZN	1	1	10_TssBiv	1	0	1	1	0	0
chr1	14954675	14954803	278003	278008	intron	KAZN	0	0	15_Quies	0	0	0	0	0	0
chr1	15059477	15059739	279372	279379	intron	KAZN	0	0	15_Quies	0	0	0	0	0	0
chr1	15059894	15059937	279380	279384	intron	KAZN	0	0	15_Quies	0	0	0	0	0	0
chr1	15059971	15060069	279384	279390	intron	KAZN	0	0	15_Quies	0	0	0	0	0	0
chr1	15085670	15085841	279715	279723	intron	KAZN	0	0	9_Het	0	0	0	0	0	0
chr1	15250411	15251696	282143	282327	exon	KAZN	0	1	1_TssA	1	1	1	0	1	1
chr1	15271850	15272109	282703	282715	promoter-TSS	KAZN	0	0	7_Enh	1	1	1	0	0	0
chr1	15272238	15272384	282715	282723	promoter-TSS	KAZN	0	0	2_TssAFlnk	1	1	1	0	0	0
chr1	15273470	15273654	282747	282753	intron	KAZN	0	0	7_Enh	1	1	0	0	0	0
chr1	15373089	15373246	284604	284610	intron	KAZN	0	0	5_TxWk	0	0	0	0	1	1
chr1	15416965	15417205	285412	285422	intron	KAZN	0	0	7_Enh	0	1	1	0	0	0
chr1	15417250	15417288	285422	285426	intron	KAZN	0	0	7_Enh	0	1	1	0	0	0
chr1	15426927	15427133	285606	285615	intron	KAZN	0	0	5_TxWk	0	0	0	0	1	1
chr1	15478869	15480903	286345	286532	promoter-TSS	TMEM51	1	1	1_TssA	1	1	1	0	1	1
chr1	15480925	15481425	286532	286568	intron	TMEM51	0	1	2_TssAFlnk	1	1	1	1	1	1
chr1	15499415	15499739	286834	286842	intron	TMEM51	0	0	7_Enh	0	0	1	0	0	0
chr1	15499746	15499873	286842	286850	intron	TMEM51	0	0	5_TxWk	0	0	0	0	0	0
chr1	15573596	15574103	287893	287945	promoter-TSS	FHAD1	1	1	2_TssAFlnk	1	1	1	0	0	0
chr1	15599062	15599367	288231	288242	intron	FHAD1	0	0	15_Quies	0	0	1	0	1	1
chr1	15611119	15611383	288409	288416	intron	FHAD1	0	0	15_Quies	0	0	0	0	0	0
chr1	15631300	15631502	288684	288692	intron	FHAD1	0	0	15_Quies	0	0	1	0	1	1
chr1	15650231	15650310	288969	288975	intron	FHAD1	0	0	14_ReprPCWk	0	0	1	0	1	1
chr1	15653145	15653344	289022	289029	intron	FHAD1	0	0	14_ReprPCWk	0	0	1	0	0	0
chr1	15654883	15654910	289070	289074	exon	FHAD1	0	0	14_ReprPCWk	0	0	1	0	0	0
chr1	15654940	15655176	289074	289080	intron	FHAD1	0	0	14_ReprPCWk	0	0	1	0	0	0
chr1	15655291	15655531	289080	289088	intron	FHAD1	0	0	14_ReprPCWk	0	0	1	0	0	1
chr1	15705932	15706083	289966	289972	intron	FHAD1	0	0	15_Quies	0	0	0	0	0	0
chr1	15711106	15711175	290076	290082	intron	FHAD1	0	0	15_Quies	0	0	0	0	1	0
chr1	15735833	15735923	290462	290469	promoter-TSS	EFHD2	1	0	2_TssAFlnk	1	1	1	0	0	0
chr1	15735949	15737253	290469	290616	exon	EFHD2	1	1	1_TssA	1	1	1	0	0	0
chr1	15743661	15743923	290740	290748	intron	EFHD2	0	0	7_Enh	0	1	1	0	0	0
chr1	15789959	15790153	291609	291616	intron	CELA2A	0	0	7_Enh	0	0	0	0	0	0
chr1	15850253	15852180	292520	292677	promoter-TSS	CASP9	1	1	1_TssA	1	1	1	0	0	0
chr1	15852252	15852439	292677	292684	Intergenic	DNAJC16	1	0	5_TxWk	1	1	1	0	0	0
chr1	15852766	15854207	292687	292765	intron	DNAJC16	1	1	1_TssA	1	1	1	0	1	0
chr1	15911070	15911632	293583	293647	exon	AGMAT	1	1	7_Enh	1	0	1	0	1	0
chr1	15929005	15929212	293943	293949	Intergenic	DDI2	0	0	5_TxWk	1	0	0	0	0	0
chr1	15929620	15930387	293962	294016	Intergenic	DDI2	0	1	1_TssA	1	1	1	0	0	0
chr1	15930464	15930537	294016	294020	Intergenic	DDI2	0	0	1_TssA	1	1	1	0	0	0
chr1	15943491	15945073	294231	294334	exon	DDI2	1	1	1_TssA	1	1	1	0	0	0
chr1	16010442	16011711	295147	295275	exon	PLEKHM2	1	1	1_TssA	1	1	1	0	0	0
chr1	16067693	16067719	296428	296432	exon	SLC25A34	0	0	5_TxWk	0	0	1	0	0	0
chr1	16067888	16068139	296434	296442	promoter-TSS	TMEM82	1	0	7_Enh	0	0	1	0	1	1
chr1	16082880	16083195	296778	296792	Intergenic	FBLIM1	0	0	7_Enh	0	1	1	0	0	0
chr1	16084962	16085776	296838	296933	intron	FBLIM1	1	1	1_TssA	1	1	1	1	0	0
chr1	16085820	16085966	296933	296943	intron	FBLIM1	1	1	2_TssAFlnk	1	1	1	1	0	0
chr1	16114717	16114942	297524	297533	Intergenic	UQCRHL	0	0	5_TxWk	0	0	0	0	0	0
chr1	16118524	16118816	297606	297618	Intergenic	UQCRHL	0	0	7_Enh	0	0	1	0	1	1
chr1	16127043	16127214	297766	297773	Intergenic	UQCRHL	0	0	7_Enh	0	1	1	0	0	0
chr1	16135028	16135267	297917	297926	promoter-TSS	UQCRHL	1	0	15_Quies	0	0	0	0	0	0
chr1	16157274	16157338	298343	298348	Intergenic	SPEN	0	0	5_TxWk	0	1	0	0	0	0
chr1	16157355	16157533	298348	298359	Intergenic	SPEN	0	0	5_TxWk	0	1	0	0	0	0
chr1	16159659	16159801	298410	298418	TTS	FLJ37453	0	0	7_Enh	1	1	1	0	0	0
chr1	16159809	16159857	298418	298422	TTS	FLJ37453	0	0	7_Enh	1	1	1	0	0	0
chr1	16159933	16159981	298422	298428	TTS	FLJ37453	0	0	7_Enh	1	1	1	0	0	0
chr1	16160488	16162767	298436	298611	exon	FLJ37453	0	1	1_TssA	1	1	1	0	0	0
chr1	16162782	16162898	298611	298622	exon	FLJ37453	0	1	1_TssA	1	1	1	0	0	0
chr1	16173557	16176778	298878	299164	promoter-TSS	FLJ37453	1	1	1_TssA	1	1	1	0	0	0
chr1	16212402	16213287	299638	299654	intron	SPEN	0	0	5_TxWk	1	1	1	0	1	0
chr1	16275779	16275897	300771	300777	intron	ZBTB17	0	0	5_TxWk	0	1	1	0	0	0
chr1	16276143	16276394	300782	300794	intron	ZBTB17	0	0	7_Enh	1	1	1	0	0	0
chr1	16301863	16302711	301154	301243	intron	ZBTB17	1	1	1_TssA	1	1	1	0	1	1
chr1	16339223	16339913	301821	301866	TTS	HSPB7	0	0	7_Enh	1	1	1	0	1	0
chr1	16353180	16353850	302153	302182	intron	CLCNKA	0	0	15_Quies	1	0	1	1	0	0
chr1	16374987	16375632	302599	302629	promoter-TSS	CLCNKB	0	0	15_Quies	1	0	1	1	0	0
chr1	16399661	16400482	303043	303135	promoter-TSS	FAM131C	1	1	7_Enh	1	0	1	1	1	1
chr1	16417714	16417818	303426	303431	Intergenic	FAM131C	0	0	5_TxWk	0	0	0	0	0	0
chr1	16449572	16449671	303935	303940	Intergenic	EPHA2	0	0	7_Enh	0	0	1	0	0	0
chr1	16450404	16450581	303954	303963	TTS	EPHA2	0	0	4_Tx	0	0	1	0	0	0
chr1	16468175	16468372	304384	304393	intron	EPHA2	0	0	7_Enh	0	1	1	0	0	0
chr1	16470096	16470325	304410	304417	intron	EPHA2	0	0	6_EnhG	0	1	1	0	0	0
chr1	16470406	16470950	304417	304430	intron	EPHA2	0	0	7_Enh	0	1	1	0	0	0
chr1	16471635	16472079	304436	304455	intron	EPHA2	0	0	7_Enh	1	1	1	0	0	0
chr1	16472271	16472316	304455	304459	intron	EPHA2	0	0	7_Enh	1	1	1	0	0	0
chr1	16472435	16472528	304459	304470	intron	EPHA2	0	0	7_Enh	1	1	1	0	0	0
chr1	16472602	16472792	304470	304482	intron	EPHA2	0	0	7_Enh	1	1	1	0	0	0
chr1	16472857	16473110	304482	304494	intron	EPHA2	0	0	7_Enh	1	1	1	0	0	0
chr1	16479425	16479792	304613	304629	intron	EPHA2	0	0	2_TssAFlnk	1	1	1	0	0	0
chr1	16480996	16481107	304645	304651	intron	EPHA2	0	0	1_TssA	1	1	1	0	0	0
chr1	16481175	16481552	304653	304674	intron	EPHA2	0	1	1_TssA	1	1	1	0	1	0
chr1	16481580	16482664	304674	304775	intron	EPHA2	1	1	1_TssA	1	1	1	0	1	0
chr1	16482685	16482828	304775	304785	promoter-TSS	EPHA2	1	1	7_Enh	1	1	1	0	0	0
chr1	16488805	16489186	304887	304909	Intergenic	EPHA2	0	0	15_Quies	0	0	0	0	0	0
chr1	16494089	16494575	305017	305064	Intergenic	EPHA2	0	1	7_Enh	1	0	1	1	0	0
chr1	16499745	16499918	305172	305178	Intergenic	EPHA2	0	0	14_ReprPCWk	0	1	1	0	0	0
chr1	16502256	16503003	305224	305244	Intergenic	EPHA2	0	0	5_TxWk	0	1	1	0	0	0
chr1	16505677	16506027	305279	305291	Intergenic	EPHA2	0	0	5_TxWk	0	1	1	0	0	0
chr1	16508237	16508702	305344	305354	Intergenic	EPHA2	0	0	7_Enh	0	1	1	0	0	0
chr1	16509790	16509853	305379	305383	Intergenic	EPHA2	0	0	5_TxWk	0	1	0	0	0	0
chr1	16514382	16514738	305477	305488	Intergenic	ARHGEF19	0	0	5_TxWk	0	0	1	0	1	1
chr1	16532745	16532975	305736	305750	intron	ARHGEF19	0	1	1_TssA	1	1	1	0	0	0
chr1	16532980	16533812	305750	305845	intron	ARHGEF19	0	1	1_TssA	1	1	1	0	0	0
chr1	16539029	16539245	305953	305961	promoter-TSS	ARHGEF19	1	0	15_Quies	1	1	1	0	0	0
chr1	16542765	16543147	306022	306042	Intergenic	ARHGEF19	0	0	7_Enh	1	1	1	0	0	0
chr1	16543347	16543569	306046	306053	Intergenic	ARHGEF19	0	0	7_Enh	1	1	1	0	0	0
chr1	16543624	16544150	306053	306088	Intergenic	ARHGEF19	0	1	1_TssA	1	1	1	0	0	0
chr1	16544210	16544447	306088	306103	Intergenic	ARHGEF19	0	1	2_TssAFlnk	1	1	1	0	0	0
chr1	16562817	16563150	306473	306480	exon	RSG1	1	0	2_TssAFlnk	1	1	1	0	1	0
chr1	16563180	16563955	306480	306536	exon	RSG1	1	1	1_TssA	1	1	1	0	1	0
chr1	16677473	16679327	308061	308169	intron	FBXO42	1	1	1_TssA	1	1	1	0	1	1
chr1	16690002	16690209	308380	308387	Intergenic	SZRD1	0	0	15_Quies	0	0	0	0	1	1
chr1	16693404	16694921	308454	308542	intron	SZRD1	1	1	1_TssA	1	1	1	0	0	0
chr1	16766946	16768074	309689	309770	intron	NECAP2	1	1	1_TssA	1	1	1	0	1	1
chr1	16824951	16825229	310742	310759	Intergenic	CROCCP3	0	1	1_TssA	1	1	1	0	0	0
chr1	16825233	16826478	310759	310893	Intergenic	CROCCP3	0	1	1_TssA	1	1	1	0	1	1
chr1	16840317	16841283	311083	311129	Intergenic	CROCCP3	0	1	14_ReprPCWk	1	1	1	0	0	0
chr1	16860845	16861177	311443	311469	Intergenic	CROCCP3	0	1	2_TssAFlnk	0	0	1	0	0	0
chr1	16861215	16861309	311469	311480	Intergenic	CROCCP3	0	1	7_Enh	0	0	0	0	0	0
chr1	16861314	16861375	311480	311487	Intergenic	CROCCP3	0	1	7_Enh	0	0	0	0	0	0
chr1	16861392	16861520	311487	311498	Intergenic	CROCCP3	0	1	7_Enh	1	0	1	1	0	0
chr1	16861790	16861819	311516	311523	Intergenic	CROCCP3	0	1	7_Enh	1	0	1	1	0	0
chr1	16862001	16862073	311525	311535	Intergenic	CROCCP3	0	1	7_Enh	1	0	1	1	0	0
chr1	16918356	16918523	312223	312230	exon	NBPF1	0	0	5_TxWk	0	0	0	0	1	0
chr1	16939093	16939174	312403	312407	intron	NBPF1	1	0	1_TssA	1	1	1	0	0	0
chr1	16939214	16939483	312407	312419	intron	NBPF1	1	1	2_TssAFlnk	1	1	1	0	0	0
chr1	16939493	16940454	312419	312516	promoter-TSS	NBPF1	1	1	2_TssAFlnk	1	1	1	0	1	0
chr1	16950360	16950511	312680	312685	intron	CROCCP2	0	0	4_Tx	0	1	0	0	0	0
chr1	16950807	16950859	312691	312696	intron	CROCCP2	0	0	4_Tx	0	1	0	0	0	0
chr1	16970610	16971408	313097	313165	Intergenic	MST1P2	1	1	1_TssA	1	1	1	0	1	1
chr1	16974045	16974256	313259	313274	intron	MST1P2	0	1	5_TxWk	1	0	0	0	0	0
chr1	16974266	16974398	313274	313285	exon,intron	MST1P2	0	1	5_TxWk	1	0	1	0	0	0
chr1	16974441	16974511	313290	313297	exon	MST1P2	0	1	5_TxWk	1	0	1	0	0	0
chr1	16974627	16974724	313304	313314	exon	MST1P2	0	1	7_Enh	1	0	1	0	0	0
chr1	17019507	17019811	314113	314149	intron	ESPNP	0	1	12_EnhBiv	0	0	0	0	0	0
chr1	17019834	17020072	314149	314186	intron	ESPNP	0	1	12_EnhBiv	0	0	1	1	0	0
chr1	17020082	17020558	314186	314237	intron	ESPNP	0	1	11_BivFlnk	0	0	1	1	0	0
chr1	17020565	17020732	314237	314253	intron	ESPNP	0	1	12_EnhBiv	0	0	0	0	0	0
chr1	17026195	17026268	314422	314432	intron	ESPNP	0	1	12_EnhBiv	0	0	0	0	0	0
chr1	17026287	17026350	314433	314447	intron	ESPNP	0	1	12_EnhBiv	0	0	0	0	0	0
chr1	17026359	17026433	314447	314459	exon	ESPNP	0	1	12_EnhBiv	0	0	0	0	0	0
chr1	17026745	17026872	314486	314493	intron	ESPNP	0	1	12_EnhBiv	0	0	0	0	1	0
chr1	17026985	17027083	314502	314511	intron	ESPNP	0	1	11_BivFlnk	0	0	0	0	0	0
chr1	17027092	17027305	314511	314533	intron	ESPNP	0	1	11_BivFlnk	0	0	0	0	0	0
chr1	17027346	17027494	314533	314548	intron	ESPNP	0	1	11_BivFlnk	0	0	0	0	0	0
chr1	17027507	17027594	314548	314557	intron	ESPNP	0	1	11_BivFlnk	0	0	0	0	0	0
chr1	17027597	17027875	314557	314586	intron	ESPNP	0	1	11_BivFlnk	0	0	0	0	0	0
chr1	17027884	17027987	314586	314594	intron	ESPNP	0	1	12_EnhBiv	0	0	0	0	0	0
chr1	17029685	17029914	314621	314626	intron	ESPNP	0	0	12_EnhBiv	0	0	0	0	1	0
chr1	17033939	17034109	314726	314753	intron	ESPNP	0	1	12_EnhBiv	1	0	1	0	1	0
chr1	17034111	17034668	314753	314809	exon	ESPNP	0	1	12_EnhBiv	1	0	1	1	1	0
chr1	17034702	17034775	314810	314816	intron	ESPNP	0	1	13_ReprPC	1	0	1	0	0	0
chr1	17085946	17086331	315720	315752	exon,intron	MST1L	0	1	14_ReprPCWk	0	0	0	0	0	0
chr1	17199104	17199140	316653	316661	Intergenic	MIR3675	0	1	7_Enh	1	0	0	0	0	0
chr1	17199333	17199385	316673	316679	Intergenic	MIR3675	0	1	7_Enh	1	0	1	0	0	0
chr1	17199403	17199475	316679	316686	Intergenic	MIR3675	0	1	7_Enh	1	0	1	0	0	0
chr1	17199504	17199708	316686	316709	Intergenic	MIR3675	0	1	2_TssAFlnk	1	0	1	0	0	0
chr1	17199866	17200116	316716	316735	Intergenic	MIR3675	0	1	2_TssAFlnk	1	0	0	0	0	0
chr1	17215441	17215637	316955	316968	Intergenic	MIR3675	0	1	1_TssA	1	1	1	0	0	1
chr1	17215650	17216094	316968	317004	Intergenic	MIR3675	0	1	1_TssA	1	1	0	0	0	1
chr1	17221973	17222893	317077	317124	Intergenic	CROCC	0	1	15_Quies	1	1	0	0	0	0
chr1	17230317	17230802	317204	317229	Intergenic	CROCC	0	0	1_TssA	1	1	1	0	0	0
chr1	17230879	17231911	317229	317266	Intergenic	CROCC	0	1	1_TssA	1	1	1	0	0	0
chr1	17240156	17241129	317392	317512	Intergenic	CROCC	0	1	1_TssA	1	1	1	0	1	0
chr1	17241140	17241343	317512	317523	Intergenic	CROCC	0	0	7_Enh	1	1	1	0	0	0
chr1	17241484	17241548	317526	317531	Intergenic	CROCC	0	0	7_Enh	1	1	1	0	0	0
chr1	17243561	17243670	317559	317563	Intergenic	CROCC	0	0	15_Quies	0	0	0	0	0	0
chr1	17248369	17248395	317637	317642	promoter-TSS	CROCC	1	0	7_Enh	0	0	1	0	0	0
chr1	17252289	17252365	317734	317739	intron	CROCC	0	0	7_Enh	0	0	1	0	0	0
chr1	17256144	17256273	317812	317817	intron	CROCC	0	0	8_ZNF/Rpts	0	0	0	0	0	0
chr1	17274770	17275019	318276	318294	exon	CROCC	0	0	4_Tx	0	0	0	0	0	0
chr1	17275045	17275338	318294	318300	intron	CROCC	0	0	4_Tx	0	0	0	0	0	0
chr1	17275361	17275426	318300	318304	exon	CROCC	0	0	4_Tx	0	0	0	0	0	0
chr1	17275668	17275818	318304	318311	intron	CROCC	0	0	5_TxWk	0	0	0	0	0	0
chr1	17278220	17278490	318349	318356	intron	CROCC	0	0	5_TxWk	0	0	1	0	1	1
chr1	17287202	17287684	318559	318611	exon	CROCC	0	1	1_TssA	1	1	1	0	1	1
chr1	17306386	17307360	319063	319151	intron	MFAP2	1	1	7_Enh	1	1	1	1	0	0
chr1	17325172	17325241	319587	319592	intron	ATP13A2	0	0	4_Tx	0	0	0	0	0	0
chr1	17337384	17338653	319859	319970	intron	ATP13A2	1	1	1_TssA	1	1	1	0	0	0
chr1	17338732	17338820	319970	319975	promoter-TSS	ATP13A2	1	0	2_TssAFlnk	1	1	1	0	0	0
chr1	17379782	17380935	320486	320542	intron	SDHB	1	1	1_TssA	1	1	1	0	0	0
chr1	17386143	17386476	320645	320651	Intergenic	SDHB	0	0	5_TxWk	0	1	0	0	1	1
chr1	17445310	17445512	321516	321527	intron	PADI2	1	0	7_Enh	1	1	1	0	0	0
chr1	17445606	17446088	321527	321580	exon	PADI2	1	1	7_Enh	1	1	1	1	0	0
chr1	17452238	17452505	321689	321701	Intergenic	PADI2	0	0	5_TxWk	0	0	1	0	1	1
chr1	17539356	17539568	322722	322729	intron	PADI1	0	0	7_Enh	0	0	1	0	0	0
chr1	17563594	17563890	323086	323098	intron	PADI1	0	0	15_Quies	0	0	1	0	1	1
chr1	17662612	17662821	324467	324476	exon	PADI4	0	0	15_Quies	0	0	0	0	1	1
chr1	17704108	17704237	325167	325172	intron	PADI6	0	0	14_ReprPCWk	0	0	0	0	0	0
chr1	17746438	17746509	325945	325952	intron	RCC2	0	1	4_Tx	0	0	1	0	1	1
chr1	17746510	17746591	325952	325961	intron	RCC2	0	1	4_Tx	0	0	1	0	1	1
chr1	17763943	17766584	326331	326607	promoter-TSS	RCC2	1	1	1_TssA	1	1	1	0	1	0
chr1	17767237	17767301	326618	326624	Intergenic	RCC2	1	0	15_Quies	0	0	1	0	0	0
chr1	17769951	17770243	326663	326671	Intergenic	RCC2	0	0	15_Quies	0	0	0	0	0	0
chr1	17818644	17818894	327689	327696	Intergenic	ARHGEF10L	0	0	15_Quies	0	0	0	0	0	0
chr1	17828916	17829185	327829	327841	Intergenic	ARHGEF10L	0	0	15_Quies	0	0	1	0	1	1
chr1	17865930	17867065	328375	328502	intron,promoter-TSS	ARHGEF10L	1	1	1_TssA	1	1	1	1	0	0
chr1	17877547	17877614	328630	328634	intron	ARHGEF10L	0	0	5_TxWk	0	0	1	0	0	0
chr1	17896037	17896312	328879	328889	intron	ARHGEF10L	0	0	7_Enh	0	1	1	0	0	0
chr1	17909000	17909110	329095	329100	intron	ARHGEF10L	0	0	5_TxWk	0	0	0	0	0	0
chr1	18152733	18152796	333076	333081	exon	ACTL8	0	1	14_ReprPCWk	0	0	0	0	1	0
chr1	18311194	18311226	334879	334883	Intergenic	IGSF21	0	0	9_Het	0	0	0	0	1	1
chr1	18427065	18427261	336188	336197	Intergenic	IGSF21	0	0	14_ReprPCWk	0	0	0	0	1	1
chr1	18433707	18434972	336267	336386	exon,promoter-TSS	IGSF21	1	1	13_ReprPC	1	0	1	1	0	0
chr1	18435416	18435842	336397	336427	intron	IGSF21	0	1	14_ReprPCWk	0	0	0	1	0	0
chr1	18435851	18437104	336427	336498	intron	IGSF21	0	1	12_EnhBiv	1	0	1	1	1	0
chr1	18437127	18437832	336498	336546	intron	IGSF21	0	1	12_EnhBiv	1	0	1	1	0	0
chr1	18582876	18583131	338288	338297	intron	IGSF21	0	0	9_Het	0	0	0	0	0	0
chr1	18619927	18619989	338796	338800	intron	IGSF21	0	0	9_Het	0	0	0	0	0	0
chr1	18862309	18862360	341520	341524	Intergenic	KLHDC7A	0	0	15_Quies	0	0	0	0	0	0
chr1	18884193	18884522	341793	341811	Intergenic	PAX7	0	0	9_Het	0	0	1	1	0	0
chr1	18902165	18902452	342061	342069	Intergenic	PAX7	0	0	15_Quies	0	0	0	0	1	1
chr1	18907975	18908123	342144	342156	Intergenic	PAX7	0	0	15_Quies	0	0	0	0	1	1
chr1	18923964	18924198	342362	342372	Intergenic	PAX7	0	0	14_ReprPCWk	0	0	0	0	1	1
chr1	18924374	18924401	342373	342377	Intergenic	PAX7	0	0	14_ReprPCWk	0	0	0	0	0	0
chr1	18957447	18958191	342922	342986	exon,intron	PAX7	1	1	14_ReprPCWk	0	0	1	1	0	0
chr1	18966481	18966972	343288	343308	intron	PAX7	0	0	13_ReprPC	0	0	1	1	0	0
chr1	18969509	18969955	343409	343438	intron	PAX7	0	1	13_ReprPC	0	0	1	1	0	0
chr1	18969969	18970499	343438	343490	intron	PAX7	0	1	12_EnhBiv	0	0	1	1	0	0
chr1	18973057	18973792	343589	343654	intron	PAX7	0	1	14_ReprPCWk	1	0	1	1	0	0
chr1	19010986	19011083	344178	344187	intron	PAX7	0	0	14_ReprPCWk	0	0	0	0	0	0
chr1	19011130	19011211	344187	344192	intron	PAX7	0	0	14_ReprPCWk	0	0	0	0	0	0
chr1	19043290	19043721	344701	344748	intron	PAX7	0	1	14_ReprPCWk	0	0	1	1	0	0
chr1	19075142	19075200	345245	345250	exon	PAX7	0	0	15_Quies	0	0	0	0	0	0
chr1	19147255	19147607	346174	346186	Intergenic	TAS1R2	0	0	9_Het	0	0	0	0	1	1
chr1	19228442	19229932	347487	347589	exon	ALDH4A1	1	1	1_TssA	1	1	1	0	0	0
chr1	19239663	19239835	347755	347765	intron	IFFO2	0	0	7_Enh	0	1	1	0	1	1
chr1	19249543	19249635	348014	348020	intron	IFFO2	0	0	7_Enh	0	1	1	0	0	0
chr1	19253004	19253436	348072	348083	intron	IFFO2	0	0	7_Enh	0	1	1	0	1	0
chr1	19253688	19253873	348086	348096	intron	IFFO2	0	0	7_Enh	0	1	1	0	0	0
chr1	19277076	19277462	348479	348490	intron	IFFO2	0	0	7_Enh	1	1	1	0	0	0
chr1	19278721	19278770	348510	348515	intron	IFFO2	0	0	7_Enh	0	1	1	0	0	0
chr1	19280186	19280286	348530	348537	intron	IFFO2	0	0	7_Enh	0	0	1	0	0	0
chr1	19281886	19282021	348558	348565	intron	IFFO2	1	1	1_TssA	1	1	1	0	0	0
chr1	19282027	19283740	348565	348776	exon,promoter-TSS	IFFO2	1	1	1_TssA	1	1	1	0	1	0
chr1	19283747	19283943	348776	348793	Intergenic	IFFO2	1	1	7_Enh	1	1	1	0	0	0
chr1	19337532	19337569	349382	349387	Intergenic	IFFO2	0	0	7_Enh	0	1	1	0	0	0
chr1	19337689	19337876	349387	349398	Intergenic	IFFO2	0	0	7_Enh	0	1	1	0	0	0
chr1	19360504	19361002	349706	349721	Intergenic	IFFO2	0	0	15_Quies	0	0	0	0	0	0
chr1	19362571	19362713	349747	349752	Intergenic	IFFO2	0	0	15_Quies	0	0	0	0	0	0
chr1	19393330	19393403	350292	350298	Intergenic	IFFO2	0	0	7_Enh	0	1	1	0	0	0
chr1	19393830	19394051	350309	350317	Intergenic	IFFO2	0	0	7_Enh	0	1	1	0	0	0
chr1	19399892	19400103	350430	350438	Intergenic	IFFO2	0	0	4_Tx	0	0	1	0	0	0
chr1	19400869	19400965	350456	350462	TTS	UBR4	0	0	6_EnhG	0	1	1	0	0	0
chr1	19401216	19401308	350465	350472	exon	UBR4	0	0	6_EnhG	0	1	1	0	0	0
chr1	19401463	19401566	350474	350480	intron	UBR4	0	0	6_EnhG	0	1	1	0	0	0
chr1	19401965	19402119	350483	350491	intron	UBR4	0	0	6_EnhG	0	1	1	0	0	0
chr1	19402386	19402715	350495	350503	intron	UBR4	0	0	4_Tx	0	1	1	0	0	0
chr1	19535871	19537629	351941	352060	promoter-TSS	UBR4	1	1	1_TssA	1	1	1	0	1	0
chr1	19577358	19578992	352570	352682	promoter-TSS	EMC1	1	1	1_TssA	1	1	1	0	0	0
chr1	19600523	19600775	353052	353085	promoter-TSS	AKR7L	1	1	8_ZNF/Rpts	0	0	1	0	0	0
chr1	19615062	19615159	353326	353341	exon	AKR7A3	1	1	7_Enh	1	0	1	0	0	0
chr1	19615168	19615611	353341	353388	promoter-TSS	AKR7A3	1	1	7_Enh	1	0	1	0	0	0
chr1	19615619	19615703	353388	353394	promoter-TSS	AKR7A3	1	1	2_TssAFlnk	1	0	1	0	0	0
chr1	19637961	19639439	353648	353791	promoter-TSS	PQLC2	1	1	1_TssA	1	1	1	0	0	0
chr1	19668084	19668183	354411	354416	intron	CAPZB	0	0	4_Tx	0	0	1	0	1	1
chr1	19676387	19676570	354618	354626	intron	CAPZB	0	0	4_Tx	0	0	0	0	0	0
chr1	19676678	19676874	354627	354638	intron	CAPZB	0	0	4_Tx	0	0	0	0	0	0
chr1	19679118	19679307	354674	354682	intron	CAPZB	0	0	4_Tx	0	1	0	0	0	0
chr1	19680301	19680438	354703	354710	intron	CAPZB	0	0	4_Tx	0	0	0	0	0	0
chr1	19687696	19687718	354844	354848	intron	CAPZB	0	0	6_EnhG	0	0	1	0	0	0
chr1	19687912	19688086	354851	354860	intron	CAPZB	0	0	6_EnhG	0	0	1	0	0	0
chr1	19693923	19694020	354955	354960	intron	CAPZB	0	0	7_Enh	0	0	1	0	0	0
chr1	19694265	19694289	354965	354969	intron	CAPZB	0	0	7_Enh	0	0	1	0	0	0
chr1	19712470	19712659	355272	355278	intron	CAPZB	0	0	6_EnhG	0	1	1	0	0	0
chr1	19717844	19718102	355364	355371	intron	CAPZB	0	0	5_TxWk	0	1	1	0	1	1
chr1	19762764	19762818	356058	356062	intron	CAPZB	0	0	7_Enh	0	0	1	0	0	0
chr1	19810885	19812724	356802	356968	promoter-TSS	CAPZB	1	1	1_TssA	1	1	1	0	0	0
chr1	19812793	19812838	356968	356973	promoter-TSS	CAPZB	1	0	1_TssA	1	1	1	0	0	0
chr1	19922782	19923027	358270	358276	promoter-TSS	MINOS1	1	0	7_Enh	1	1	1	0	0	0
chr1	19923062	19924290	358276	358358	intron	C1orf151-NBL1	1	1	1_TssA	1	1	1	0	0	0
chr1	19970064	19970348	358920	358937	promoter-TSS	NBL1	1	1	2_TssAFlnk	1	1	1	1	0	0
chr1	19970358	19971590	358937	359109	promoter-TSS	NBL1	1	1	1_TssA	1	1	1	0	0	0
chr1	19971612	19971807	359109	359124	promoter-TSS	NBL1	0	1	1_TssA	1	1	1	1	0	0
chr1	19971821	19971923	359124	359136	promoter-TSS	NBL1	0	1	1_TssA	1	1	1	1	0	0
chr1	19971958	19972301	359136	359149	promoter-TSS	NBL1	0	0	1_TssA	1	1	1	1	0	0
chr1	19972313	19972540	359149	359157	exon	NBL1	0	0	1_TssA	1	1	1	1	0	0
chr1	19974384	19974468	359190	359197	intron	NBL1	0	0	15_Quies	1	1	0	0	0	0
chr1	19974926	19974947	359206	359210	intron	NBL1	0	0	15_Quies	0	1	1	0	0	0
chr1	19986336	19986653	359440	359453	Intergenic	HTR6	0	0	14_ReprPCWk	0	0	1	0	1	1
chr1	19991164	19992161	359544	359654	promoter-TSS	HTR6	1	1	12_EnhBiv	1	0	1	1	1	0
chr1	19992229	19992315	359659	359668	exon	HTR6	1	1	12_EnhBiv	0	0	1	1	0	0
chr1	19992324	19992372	359668	359678	exon	HTR6	1	1	12_EnhBiv	0	0	1	1	0	0
chr1	19992380	19992533	359678	359695	exon	HTR6	1	1	12_EnhBiv	0	0	1	1	0	0
chr1	20031110	20031324	360277	360285	intron	TMCO4	0	0	5_TxWk	0	0	1	0	1	1
chr1	20125895	20126996	361566	361659	promoter-TSS	TMCO4	1	1	1_TssA	1	1	1	0	1	0
chr1	20141610	20141839	361859	361866	promoter-TSS	RNF186	1	0	7_Enh	0	0	1	0	0	0
chr1	20208553	20209716	362663	362765	exon	OTUD3	1	1	1_TssA	1	1	1	0	1	1
chr1	20478836	20479138	365526	365544	Intergenic	PLA2G2F	0	0	7_Enh	1	1	1	0	1	1
chr1	20512449	20513182	366027	366073	intron	UBXN10	1	1	2_TssAFlnk	1	1	1	0	0	0
chr1	20539300	20539657	366399	366414	Intergenic	UBXN10	0	0	5_TxWk	0	0	1	0	1	1
chr1	20539744	20539812	366414	366418	Intergenic	UBXN10	0	0	5_TxWk	0	0	1	0	0	0
chr1	20618052	20618540	367237	367258	intron	VWA5B1	1	0	9_Het	0	0	0	0	0	0
chr1	20669674	20669805	367963	367975	exon	VWA5B1	0	1	7_Enh	1	0	1	1	0	0
chr1	20692604	20693994	368334	368450	intron	LOC339505	0	1	13_ReprPC	1	1	1	1	1	1
chr1	20799749	20800053	369586	369602	Intergenic	CAMK2N1	0	0	14_ReprPCWk	0	0	0	0	0	0
chr1	20802771	20803253	369639	369667	Intergenic	CAMK2N1	0	0	7_Enh	0	0	1	1	0	0
chr1	20810667	20813455	369763	370048	exon	CAMK2N1	1	1	2_TssAFlnk	1	1	1	1	0	0
chr1	20813458	20813667	370048	370060	promoter-TSS	CAMK2N1	1	1	8_ZNF/Rpts	1	1	1	1	0	0
chr1	20820275	20820673	370154	370165	Intergenic	CAMK2N1	0	0	5_TxWk	0	1	1	0	1	1
chr1	20834029	20834844	370363	370419	exon	MUL1	1	1	1_TssA	1	1	1	0	0	0
chr1	20848494	20849146	370628	370639	Intergenic	MUL1	0	0	14_ReprPCWk	0	0	1	0	1	1
chr1	20878602	20878812	371019	371030	promoter-TSS	FAM43B	1	0	9_Het	1	0	1	1	0	0
chr1	20878895	20879364	371030	371074	exon	FAM43B	1	1	12_EnhBiv	1	0	1	1	0	0
chr1	20879493	20880374	371089	371203	exon	FAM43B	1	1	11_BivFlnk	1	0	1	1	0	0
chr1	20880378	20880674	371203	371235	exon	FAM43B	0	1	12_EnhBiv	1	0	1	1	0	0
chr1	20901750	20901999	371513	371525	Intergenic	CDA	0	0	9_Het	0	0	1	0	1	1
chr1	20915410	20915636	371719	371727	promoter-TSS	CDA	1	0	8_ZNF/Rpts	1	1	1	0	0	0
chr1	20959812	20960812	372341	372437	exon	PINK1	1	1	1_TssA	1	1	1	0	1	1
chr1	20960867	20961230	372437	372446	intron	PINK1	1	0	2_TssAFlnk	1	1	1	0	0	0
chr1	20987148	20988493	372895	372974	exon	DDOST	1	1	1_TssA	1	1	1	0	1	1
chr1	21022940	21023584	373632	373673	intron	KIF17	0	1	1_TssA	1	1	1	0	1	1
chr1	21043978	21044100	374141	374158	exon	KIF17	1	1	2_TssAFlnk	1	0	1	0	0	0
chr1	21044121	21044703	374160	374243	promoter-TSS	KIF17	1	1	1_TssA	1	0	1	0	0	0
chr1	21050421	21050590	374377	374386	intron	SH2D5	0	0	5_TxWk	0	0	0	0	0	0
chr1	21050621	21050728	374386	374398	exon	SH2D5	0	0	5_TxWk	0	0	0	0	0	0
chr1	21058007	21058185	374561	374577	intron	SH2D5	1	1	15_Quies	1	0	1	1	0	0
chr1	21058198	21059793	374577	374720	exon	SH2D5	1	1	2_TssAFlnk	1	1	1	1	1	1
chr1	21111986	21114550	375343	375570	promoter-TSS	HP1BP3	1	1	1_TssA	1	1	1	0	0	1
chr1	21122592	21123040	375703	375713	Intergenic	HP1BP3	0	0	15_Quies	0	0	0	0	0	0
chr1	21349886	21349996	377765	377775	intron	EIF4G3	0	0	15_Quies	0	1	0	0	0	0
chr1	21501370	21501751	379328	379335	promoter-TSS	EIF4G3	0	0	5_TxWk	1	1	1	0	0	0
chr1	21501819	21503702	379335	379481	exon	EIF4G3	1	1	1_TssA	1	1	1	0	0	0
chr1	21503711	21503886	379481	379499	promoter-TSS	EIF4G3	1	1	1_TssA	1	1	1	0	0	0
chr1	21521726	21522013	379762	379769	Intergenic	EIF4G3	0	0	15_Quies	0	0	1	0	1	1
chr1	21583963	21584143	380875	380883	intron	ECE1	0	0	4_Tx	0	0	0	0	0	0
chr1	21588199	21588418	380959	380968	intron	ECE1	0	0	7_Enh	0	1	1	0	0	0
chr1	21589385	21589515	380989	380999	intron	ECE1	0	0	7_Enh	0	1	1	0	0	0
chr1	21602765	21602923	381224	381233	intron	ECE1	0	0	5_TxWk	0	0	1	0	0	0
chr1	21606015	21606218	381288	381293	promoter-TSS	ECE1	0	0	7_Enh	1	1	1	0	0	0
chr1	21616130	21616351	381451	381460	intron	ECE1	0	0	1_TssA	1	1	1	0	0	0
chr1	21616381	21617242	381460	381552	promoter-TSS	ECE1	0	1	1_TssA	1	1	1	0	0	0
chr1	21650936	21651558	382098	382111	intron	ECE1	0	0	7_Enh	0	1	1	0	0	0
chr1	21660813	21660960	382261	382267	intron	ECE1	0	0	7_Enh	1	1	1	0	0	0
chr1	21661004	21661158	382267	382273	intron	ECE1	0	0	7_Enh	1	1	1	0	0	0
chr1	21661325	21661495	382274	382281	intron	ECE1	0	0	7_Enh	1	1	1	0	1	1
chr1	21669140	21669272	382413	382420	intron	ECE1	0	0	7_Enh	1	1	1	0	0	0
chr1	21671190	21671509	382450	382473	intron	ECE1	1	1	1_TssA	1	1	1	0	0	0
chr1	21671570	21672819	382473	382599	promoter-TSS	ECE1	1	1	1_TssA	1	1	1	0	0	0
chr1	21754592	21755014	383816	383880	Intergenic	NBPF3	0	1	15_Quies	0	0	0	0	0	0
chr1	21766161	21766210	384216	384220	promoter-TSS	NBPF3	1	0	15_Quies	1	1	1	0	0	0
chr1	21766230	21767199	384220	384313	promoter-TSS	NBPF3	1	1	1_TssA	1	1	1	0	0	0
chr1	21767211	21767443	384313	384324	intron	NBPF3	1	1	2_TssAFlnk	1	1	1	0	0	0
chr1	21835396	21835921	385117	385166	promoter-TSS	ALPL	1	1	7_Enh	1	1	1	1	1	1
chr1	21835925	21836246	385166	385199	intron	ALPL	1	1	1_TssA	1	1	1	1	0	0
chr1	21858809	21858976	385559	385565	intron	ALPL	0	0	5_TxWk	0	0	0	0	0	0
chr1	21900648	21900871	386343	386351	intron	ALPL	0	0	5_TxWk	0	0	1	0	1	1
chr1	21901153	21901255	386360	386368	intron	ALPL	0	0	5_TxWk	0	1	1	0	0	0
chr1	21901260	21901527	386368	386378	intron	ALPL	0	0	5_TxWk	0	1	1	0	0	0
chr1	21913440	21913620	386622	386633	Intergenic	ALPL	0	0	15_Quies	0	0	1	0	0	0
chr1	21934312	21934648	387109	387127	intron	RAP1GAP	0	0	7_Enh	0	0	1	0	0	0
chr1	21948821	21949263	387420	387490	intron	RAP1GAP	0	1	7_Enh	1	1	1	1	0	0
chr1	21958657	21958845	387653	387661	intron	RAP1GAP	0	0	7_Enh	0	0	1	0	0	0
chr1	21961091	21961208	387685	387692	intron	RAP1GAP	0	0	7_Enh	0	1	1	0	0	0
chr1	21977912	21977943	387938	387943	intron	RAP1GAP	0	0	2_TssAFlnk	1	0	1	1	0	0
chr1	21978053	21978750	387945	388039	promoter-TSS	RAP1GAP	0	1	7_Enh	1	1	1	1	0	0
chr1	21985617	21986131	388140	388198	intron	RAP1GAP	0	1	7_Enh	0	0	1	0	1	1
chr1	21986173	21986481	388198	388205	intron	RAP1GAP	0	0	14_ReprPCWk	0	0	1	0	0	0
chr1	21995064	21995373	388331	388354	intron,promoter-TSS	RAP1GAP	1	1	7_Enh	1	0	1	1	0	0
chr1	21995408	21996525	388354	388446	promoter-TSS	RAP1GAP	1	1	7_Enh	1	0	1	1	1	0
chr1	22108284	22110290	389883	390029	intron	USP48	1	1	1_TssA	1	1	1	0	1	1
chr1	22114783	22114934	390133	390140	Intergenic	USP48	0	0	15_Quies	0	1	0	0	0	0
chr1	22140846	22141213	390569	390615	exon	LDLRAD2	0	1	7_Enh	1	0	1	0	1	1
chr1	22223268	22223552	392582	392590	intron	HSPG2	0	0	7_Enh	0	1	1	0	0	0
chr1	22241489	22241839	392892	392909	intron	HSPG2	0	0	7_Enh	0	1	1	0	0	0
chr1	22257680	22257850	393179	393188	intron	HSPG2	0	0	7_Enh	0	1	1	0	0	0
chr1	22260257	22260676	393223	393235	intron	HSPG2	0	0	7_Enh	1	1	1	0	0	0
chr1	22262086	22262363	393272	393281	intron	HSPG2	0	0	1_TssA	1	1	1	0	0	0
chr1	22262919	22262961	393290	393294	intron	HSPG2	1	0	1_TssA	1	1	1	0	0	0
chr1	22263200	22263362	393299	393306	intron	HSPG2	1	0	1_TssA	1	1	1	0	0	0
chr1	22263376	22264346	393306	393436	promoter-TSS	HSPG2	1	0	1_TssA	1	1	1	0	0	0
chr1	22283783	22283979	393735	393742	Intergenic	CELA3B	0	0	7_Enh	0	1	0	0	0	0
chr1	22284000	22284156	393743	393748	Intergenic	CELA3B	0	0	5_TxWk	0	1	1	0	0	0
chr1	22351379	22351561	394880	394890	promoter-TSS	LINC00339	1	0	2_TssAFlnk	1	1	1	0	0	0
chr1	22351603	22352717	394890	394943	intron	LINC00339	1	1	1_TssA	1	1	1	0	0	0
chr1	22369628	22369677	395221	395225	Intergenic	CDC42	0	0	5_TxWk	0	1	0	0	0	0
chr1	22378940	22380468	395363	395503	intron	CDC42	1	1	1_TssA	1	1	1	0	0	0
chr1	22458530	22458687	396530	396537	intron	WNT4	0	0	7_Enh	0	0	1	0	1	1
chr1	22460591	22460774	396574	396584	intron	WNT4	0	0	15_Quies	0	0	1	0	0	0
chr1	22468584	22470252	396712	396924	exon	WNT4	1	1	5_TxWk	1	1	1	1	1	1
chr1	22470290	22470408	396924	396932	promoter-TSS	WNT4	1	0	7_Enh	1	1	1	1	0	0
chr1	22511880	22511964	397542	397549	Intergenic	WNT4	0	0	9_Het	0	0	0	0	0	0
chr1	22531831	22531963	397768	397774	Intergenic	WNT4	0	0	7_Enh	0	0	1	0	0	0
chr1	22548875	22548963	398064	398069	Intergenic	WNT4	0	0	9_Het	0	0	0	0	0	0
chr1	22565981	22566218	398324	398333	Intergenic	WNT4	0	0	7_Enh	0	0	0	0	0	0
chr1	22602401	22602685	398968	398977	Intergenic	WNT4	0	0	15_Quies	0	0	0	0	1	1
chr1	22743133	22743386	400851	400861	Intergenic	ZBTB40	0	0	15_Quies	0	0	0	0	1	1
chr1	22778237	22779350	401288	401366	intron	ZBTB40	1	1	1_TssA	1	1	1	0	0	0
chr1	22889611	22889673	402756	402764	promoter-TSS	EPHA8	1	1	12_EnhBiv	0	0	1	1	0	0
chr1	22889674	22890524	402764	402887	exon,promoter-TSS	EPHA8	1	1	14_ReprPCWk	0	0	1	1	0	0
chr1	22944732	22944986	404001	404010	Intergenic	C1QA	0	0	9_Het	0	0	0	0	0	0
chr1	22952815	22953160	404135	404148	Intergenic	C1QA	0	0	9_Het	0	0	0	0	0	0
chr1	22968539	22968814	404383	404395	Intergenic	C1QC	0	0	5_TxWk	0	0	1	0	1	1
chr1	22997199	22997218	404778	404782	Intergenic	C1QB	0	0	14_ReprPCWk	0	0	0	0	0	0
chr1	23036596	23038399	405321	405533	exon,promoter-TSS	EPHB2	1	1	1_TssA	1	0	1	1	0	0
chr1	23038430	23038584	405533	405541	intron	EPHB2	0	0	9_Het	1	0	1	1	0	0
chr1	23077723	23077811	406090	406095	intron	EPHB2	0	0	5_TxWk	0	1	1	0	0	0
chr1	23155546	23155660	407180	407185	intron	EPHB2	0	0	15_Quies	0	0	0	0	0	0
chr1	23205262	23205405	407877	407885	intron	EPHB2	0	0	9_Het	0	0	0	0	0	0
chr1	23279715	23279872	408872	408896	Intergenic	LOC729059	0	1	12_EnhBiv	0	0	1	1	0	0
chr1	23279886	23280096	408896	408925	Intergenic	LOC729059	0	1	12_EnhBiv	0	0	1	1	0	0
chr1	23280102	23280329	408925	408958	Intergenic	LOC729059	0	1	13_ReprPC	0	0	1	1	0	0
chr1	23290719	23290960	409130	409140	Intergenic	LOC729059	0	0	15_Quies	0	0	0	0	1	1
chr1	23345495	23347011	409754	409882	exon,promoter-TSS	KDM1A	1	1	1_TssA	1	1	1	0	1	0
chr1	23494059	23495528	411294	411431	intron	LUZP1	1	0	1_TssA	1	1	1	0	0	0
chr1	23503954	23504540	411530	411583	Intergenic	LUZP1	0	1	1_TssA	1	1	1	0	1	0
chr1	23504552	23504633	411583	411591	Intergenic	LUZP1	0	1	2_TssAFlnk	1	1	1	0	0	0
chr1	23511192	23511348	411689	411695	Intergenic	HTR1D	0	0	15_Quies	1	0	1	0	1	1
chr1	23543248	23544237	412124	412241	Intergenic	HTR1D	0	1	7_Enh	1	0	1	1	1	1
chr1	23551638	23551894	412345	412352	Intergenic	HTR1D	0	0	15_Quies	0	1	0	0	0	0
chr1	23669653	23671668	413788	413944	intron	HNRNPR	1	1	1_TssA	1	1	1	0	1	0
chr1	23694411	23696308	414298	414425	promoter-TSS	ZNF436	1	1	1_TssA	1	1	1	0	1	0
chr1	23703729	23703795	414529	414534	Intergenic	C1orf213	0	0	7_Enh	0	1	1	0	0	0
chr1	23703928	23704232	414534	414540	Intergenic	C1orf213	0	0	7_Enh	0	1	1	0	0	0
chr1	23730434	23730782	414912	414925	intron	TCEA3	0	0	7_Enh	0	1	1	0	1	1
chr1	23748878	23749154	415152	415163	intron	TCEA3	0	0	7_Enh	0	1	1	0	0	0
chr1	23750101	23750325	415174	415183	intron	TCEA3	1	0	7_Enh	1	1	1	1	0	0
chr1	23750356	23750609	415183	415207	intron	TCEA3	1	1	7_Enh	1	1	1	1	0	0
chr1	23750636	23751596	415207	415297	intron,promoter-TSS	TCEA3	1	1	2_TssAFlnk	1	1	1	1	0	0
chr1	23751610	23751786	415297	415307	promoter-TSS	TCEA3	1	1	7_Enh	1	1	1	0	0	0
chr1	23809894	23811355	416086	416218	exon	ASAP3	1	1	1_TssA	1	1	1	0	1	0
chr1	23854832	23855150	416890	416898	intron	E2F2	0	0	7_Enh	0	1	1	0	0	0
chr1	23857012	23858089	416910	417018	exon	E2F2	1	1	2_TssAFlnk	1	1	1	0	1	0
chr1	23866315	23866686	417133	417146	Intergenic	E2F2	0	0	15_Quies	0	0	1	0	1	1
chr1	23880945	23881863	417409	417494	Intergenic	ID3	0	1	1_TssA	1	1	1	0	1	1
chr1	23884843	23885237	417533	417561	intron	ID3	0	1	1_TssA	1	1	1	0	0	0
chr1	23885342	23886410	417561	417631	exon	ID3	1	1	1_TssA	1	1	1	0	0	0
chr1	23888903	23889099	417654	417671	Intergenic	ID3	0	0	5_TxWk	0	1	1	0	0	0
chr1	23891111	23891303	417692	417698	Intergenic	ID3	0	0	5_TxWk	0	1	0	0	0	0
chr1	23894504	23895064	417771	417837	Intergenic	ID3	0	1	1_TssA	1	1	1	1	0	0
chr1	23945942	23946444	418492	418543	Intergenic	MDS2	0	1	7_Enh	1	1	1	0	0	0
chr1	23953924	23954182	418642	418649	intron	MDS2	1	0	7_Enh	1	1	0	0	0	0
chr1	23963929	23964276	418819	418835	intron	MDS2	0	0	15_Quies	0	1	1	0	1	1
chr1	24018001	24018997	419661	419715	intron	RPL11	1	1	1_TssA	1	1	1	0	1	1
chr1	24053853	24054119	420221	420228	Intergenic	TCEB3	0	0	7_Enh	0	1	1	0	1	0
chr1	24069537	24071068	420451	420607	intron	TCEB3	1	1	1_TssA	1	1	1	0	0	1
chr1	24071099	24071424	420609	420617	intron	TCEB3	0	0	1_TssA	1	1	1	0	0	0
chr1	24098747	24098942	420988	420996	exon	LOC100506963	0	0	5_TxWk	0	0	1	0	1	1
chr1	24104336	24105595	421072	421176	promoter-TSS	PITHD1	1	1	1_TssA	1	1	1	0	0	0
chr1	24117315	24118565	421350	421412	intron	LYPLA2	1	1	1_TssA	1	1	1	0	0	0
chr1	24126076	24126372	421561	421570	promoter-TSS	GALE	1	0	2_TssAFlnk	1	1	1	0	0	0
chr1	24126380	24127918	421570	421694	promoter-TSS	GALE	1	1	1_TssA	1	1	1	0	0	0
chr1	24127956	24128027	421694	421702	promoter-TSS	GALE	1	0	2_TssAFlnk	1	1	1	0	0	0
chr1	24151176	24151419	422011	422019	intron	HMGCL	1	0	1_TssA	1	1	1	0	0	0
chr1	24151477	24152207	422019	422063	intron	HMGCL	1	0	1_TssA	1	1	1	0	0	0
chr1	24152261	24152359	422063	422071	promoter-TSS	HMGCL	1	0	15_Quies	1	1	0	0	0	0
chr1	24164881	24165259	422237	422259	Intergenic	HMGCL	0	0	7_Enh	1	0	1	0	0	0
chr1	24194209	24195111	422708	422799	exon	FUCA1	1	1	1_TssA	1	1	1	0	1	1
chr1	24229334	24229683	423327	423377	intron	CNR2	0	1	1_TssA	1	1	1	0	0	0
chr1	24281692	24281737	424213	424217	Intergenic	PNRC2	0	0	7_Enh	0	1	1	0	0	0
chr1	24285538	24287495	424279	424406	promoter-TSS	PNRC2	1	1	1_TssA	1	1	1	0	1	1
chr1	24305498	24307154	424549	424652	intron	SRSF10	1	1	1_TssA	1	1	1	0	1	1
chr1	24397460	24397655	426004	426013	intron	MYOM3	0	0	15_Quies	0	0	1	0	1	1
chr1	24416868	24416956	426318	426325	intron	MYOM3	0	0	15_Quies	0	0	0	0	0	0
chr1	24447046	24447200	426875	426883	exon	IL22RA1	0	0	7_Enh	0	1	1	0	0	0
chr1	24469102	24469395	427152	427161	intron	IL22RA1	1	0	7_Enh	1	1	0	0	0	0
chr1	24469443	24469907	427161	427174	promoter-TSS	IL22RA1	1	0	15_Quies	1	1	0	0	0	0
chr1	24476800	24476828	427289	427294	Intergenic	IL22RA1	0	0	7_Enh	0	0	1	0	0	0
chr1	24476855	24476927	427294	427298	Intergenic	IL22RA1	0	0	7_Enh	0	0	1	0	0	0
chr1	24477041	24477479	427298	427318	Intergenic	IL22RA1	0	0	14_ReprPCWk	0	0	1	0	1	1
chr1	24477647	24477911	427320	427333	Intergenic	IL22RA1	0	0	14_ReprPCWk	0	0	1	0	0	0
chr1	24513504	24514308	427801	427878	promoter-TSS	IFNLR1	1	1	1_TssA	1	1	1	1	0	0
chr1	24514362	24514477	427878	427888	promoter-TSS	IFNLR1	1	1	7_Enh	1	1	1	1	0	0
chr1	24514510	24514570	427888	427893	promoter-TSS	IFNLR1	1	0	7_Enh	1	1	1	1	0	0
chr1	24522379	24522541	428001	428010	Intergenic	LOC284632	0	0	7_Enh	0	0	0	0	0	0
chr1	24525787	24526122	428069	428077	promoter-TSS	LOC284632	1	0	5_TxWk	0	0	1	0	1	1
chr1	24530094	24530194	428140	428146	intron	LOC284632	0	0	5_TxWk	0	0	0	0	0	0
chr1	24542724	24543009	428314	428322	Intergenic	LOC284632	0	0	15_Quies	0	0	1	1	0	0
chr1	24563255	24563308	428585	428589	Intergenic	LOC284632	0	0	7_Enh	0	0	1	0	0	0
chr1	24611871	24612379	429125	429140	Intergenic	GRHL3	0	0	15_Quies	0	0	0	0	0	0
chr1	24616596	24616673	429189	429194	Intergenic	GRHL3	0	0	15_Quies	0	0	1	0	0	0
chr1	24641907	24642116	429503	429508	Intergenic	GRHL3	0	0	14_ReprPCWk	0	0	0	0	0	0
chr1	24645397	24646192	429541	429562	promoter-TSS	GRHL3	1	0	14_ReprPCWk	0	0	1	0	0	0
chr1	24648213	24648247	429583	429587	intron	GRHL3	0	1	7_Enh	1	1	1	1	0	0
chr1	24648278	24648351	429587	429594	intron	GRHL3	0	1	7_Enh	1	1	1	1	0	0
chr1	24648370	24648643	429594	429625	intron	GRHL3	0	1	2_TssAFlnk	1	1	1	1	0	0
chr1	24648678	24648957	429625	429652	promoter-TSS	GRHL3	0	1	7_Enh	1	1	1	1	0	0
chr1	24648976	24649105	429652	429665	promoter-TSS	GRHL3	0	1	7_Enh	1	0	1	0	0	0
chr1	24649110	24649258	429665	429674	promoter-TSS	GRHL3	0	0	7_Enh	1	0	1	0	0	0
chr1	24649292	24649399	429674	429680	promoter-TSS	GRHL3	0	0	15_Quies	1	0	1	0	0	0
chr1	24700219	24700447	430389	430397	intron	STPG1	0	0	5_TxWk	0	0	0	0	0	0
chr1	24701367	24701746	430416	430425	intron	STPG1	0	0	5_TxWk	0	0	0	0	0	0
chr1	24706058	24706509	430472	430482	exon	STPG1	0	0	5_TxWk	0	0	0	0	0	0
chr1	24717825	24718043	430621	430630	intron	STPG1	0	0	5_TxWk	1	1	1	0	1	1
chr1	24718430	24718539	430634	430639	exon	STPG1	0	0	7_Enh	1	1	1	0	0	0
chr1	24739736	24740398	430791	430837	intron	STPG1	0	1	1_TssA	1	1	1	0	0	0
chr1	24741850	24742922	430895	430947	promoter-TSS	STPG1	1	1	1_TssA	1	1	1	0	1	1
chr1	24742956	24743152	430947	430957	intron	NIPAL3	1	1	1_TssA	1	1	1	0	0	0
chr1	24828397	24828608	431991	431999	promoter-TSS	RCAN3	1	0	7_Enh	1	1	1	0	0	0
chr1	24828625	24829956	431999	432131	promoter-TSS	RCAN3	1	1	1_TssA	1	1	1	0	0	0
chr1	24829987	24830236	432131	432141	intron	RCAN3	0	0	1_TssA	1	1	1	0	0	0
chr1	24863056	24863247	432596	432602	exon	RCAN3	0	0	7_Enh	0	1	0	0	0	0
chr1	24882199	24882912	432849	432908	intron,promoter-TSS	NCMAP	1	0	7_Enh	1	1	1	1	0	0
chr1	24885664	24885727	432956	432960	intron	NCMAP	0	0	5_TxWk	0	0	0	0	0	0
chr1	24894455	24894516	433071	433078	intron	NCMAP	0	0	15_Quies	0	1	0	0	0	0
chr1	24968682	24970894	434151	434329	intron,promoter-TSS	SRRM1	1	1	1_TssA	1	1	1	0	1	0
chr1	25049248	25049351	435494	435499	Intergenic	CLIC4	0	0	5_TxWk	0	1	0	0	0	0
chr1	25055511	25055689	435625	435632	Intergenic	CLIC4	0	0	5_TxWk	0	0	0	0	0	0
chr1	25057027	25057065	435653	435657	Intergenic	CLIC4	0	0	7_Enh	0	0	1	0	0	0
chr1	25057122	25057416	435657	435670	Intergenic	CLIC4	0	0	7_Enh	0	0	1	0	0	0
chr1	25071173	25072699	435882	436037	exon	CLIC4	1	1	1_TssA	1	1	1	0	1	1
chr1	25174407	25175282	437346	437429	Intergenic	RUNX3	0	1	2_TssAFlnk	1	1	1	0	1	1
chr1	25175286	25175497	437429	437439	Intergenic	RUNX3	0	1	7_Enh	1	1	1	0	0	0
chr1	25188613	25188726	437628	437634	Intergenic	RUNX3	0	0	7_Enh	0	1	1	0	0	0
chr1	25188784	25188945	437634	437641	Intergenic	RUNX3	0	0	7_Enh	0	1	1	0	0	0
chr1	25189140	25189182	437643	437647	Intergenic	RUNX3	0	0	7_Enh	0	1	0	0	0	0
chr1	25201419	25201459	437866	437870	Intergenic	RUNX3	0	0	15_Quies	0	0	1	0	0	0
chr1	25201485	25201618	437870	437877	Intergenic	RUNX3	0	0	15_Quies	0	0	1	0	0	0
chr1	25255226	25255933	438770	438824	intron	RUNX3	0	1	1_TssA	1	1	1	1	0	0
chr1	25255948	25257297	438824	439004	exon	RUNX3	0	1	11_BivFlnk	1	1	1	1	1	0
chr1	25258546	25258655	439107	439115	intron	RUNX3	0	1	7_Enh	1	0	1	1	0	0
chr1	25258739	25259055	439117	439152	intron	RUNX3	0	1	7_Enh	1	0	1	1	1	1
chr1	25333415	25333785	440309	440319	Intergenic	RUNX3	0	0	7_Enh	0	0	1	0	0	0
chr1	25393006	25393205	441209	441216	Intergenic	RUNX3	0	0	15_Quies	0	0	1	0	0	0
chr1	25428096	25428288	441644	441651	Intergenic	SYF2	0	0	14_ReprPCWk	0	0	1	0	1	1
chr1	25521118	25521280	442845	442854	Intergenic	SYF2	0	0	15_Quies	0	0	0	0	0	0
chr1	25525212	25525347	442929	442934	Intergenic	SYF2	0	0	15_Quies	0	0	0	0	1	0
chr1	25528668	25528693	443007	443011	Intergenic	SYF2	0	0	15_Quies	0	0	0	0	0	0
chr1	25558507	25559744	443436	443501	promoter-TSS	SYF2	1	1	1_TssA	1	1	1	0	0	0
chr1	25566206	25566754	443611	443651	Intergenic	SYF2	0	1	1_TssA	1	1	1	0	1	1
chr1	25572636	25574639	443728	443901	intron	C1orf63	1	1	1_TssA	1	1	1	0	1	0
chr1	25592964	25594728	444167	444271	Intergenic	RHD	0	1	1_TssA	1	1	1	0	0	0
chr1	25663114	25666077	445182	445352	promoter-TSS	TMEM50A	1	1	1_TssA	1	1	1	0	1	0
chr1	25756378	25758377	446494	446692	promoter-TSS	TMEM57	1	1	1_TssA	1	1	1	0	0	0
chr1	25810674	25810801	447156	447166	exon	TMEM57	0	0	4_Tx	0	0	0	0	0	0
chr1	25833214	25833242	447406	447411	Intergenic	LDLRAP1	0	0	15_Quies	1	0	0	0	0	0
chr1	25833370	25833398	447416	447420	Intergenic	LDLRAP1	0	0	15_Quies	1	0	0	0	0	0
chr1	25833446	25833569	447424	447431	Intergenic	LDLRAP1	0	0	15_Quies	1	0	1	0	0	0
chr1	25869900	25870829	447966	448074	intron	LDLRAP1	1	1	1_TssA	1	1	1	0	0	0
chr1	25870836	25871030	448074	448086	intron	LDLRAP1	1	1	1_TssA	1	1	1	0	0	0
chr1	25875954	25876233	448139	448148	intron	LDLRAP1	0	0	7_Enh	0	1	1	0	0	0
chr1	25893352	25893787	448397	448413	exon	LDLRAP1	0	0	6_EnhG	0	1	1	0	1	0
chr1	25899335	25899498	448528	448535	Intergenic	LDLRAP1	0	0	7_Enh	0	1	1	0	1	1
chr1	25900135	25900196	448546	448551	Intergenic	LDLRAP1	0	0	7_Enh	0	1	1	0	0	0
chr1	25935134	25935351	449173	449181	Intergenic	MAN1C1	0	0	15_Quies	1	0	1	0	1	1
chr1	25942436	25942569	449238	449247	Intergenic	MAN1C1	0	0	1_TssA	1	1	1	0	0	1
chr1	25942594	25944330	449247	449478	promoter-TSS	MAN1C1	1	1	1_TssA	1	1	1	0	1	1
chr1	25944340	25944697	449478	449511	exon,promoter-TSS	MAN1C1	1	1	1_TssA	1	1	1	1	0	0
chr1	25944702	25944812	449511	449522	exon	MAN1C1	1	1	1_TssA	1	1	1	1	0	0
chr1	26010412	26010541	450287	450292	intron	MAN1C1	0	0	7_Enh	0	0	1	0	0	0
chr1	26081298	26081364	451295	451300	intron	MAN1C1	0	0	7_Enh	0	0	1	0	1	0
chr1	26092342	26092461	451473	451478	intron	MAN1C1	0	0	5_TxWk	0	0	0	0	0	0
chr1	26093380	26093495	451495	451501	intron	MAN1C1	0	0	8_ZNF/Rpts	0	0	0	0	0	0
chr1	26123439	26123750	451991	452009	Intergenic	SEPN1	0	0	5_TxWk	0	1	1	0	1	1
chr1	26126385	26127186	452048	452141	promoter-TSS	SEPN1	1	0	1_TssA	1	1	1	0	0	0
chr1	26135751	26135876	452298	452303	intron	SEPN1	0	0	4_Tx	0	0	1	0	0	0
chr1	26137438	26137672	452334	452345	intron	SEPN1	0	0	6_EnhG	0	0	1	0	1	1
chr1	26146123	26147460	452492	452620	promoter-TSS	MTFR1L	1	1	1_TssA	1	1	1	0	0	0
chr1	26185422	26185572	453021	453032	intron	AUNIP	1	1	7_Enh	1	1	1	0	0	0
chr1	26185596	26186348	453032	453103	promoter-TSS	AUNIP	1	1	1_TssA	1	1	1	0	0	0
chr1	26201570	26202516	453346	453439	Intergenic	PAQR7	0	1	1_TssA	1	1	1	0	1	0
chr1	26217081	26217269	453658	453666	intron	STMN1	0	0	5_TxWk	0	1	1	0	0	0
chr1	26221884	26222108	453738	453745	intron	STMN1	0	0	5_TxWk	0	1	1	0	1	1
chr1	26231321	26231456	453837	453842	intron	STMN1	0	0	5_TxWk	1	1	1	0	1	0
chr1	26231540	26233228	453842	453983	TTS	MIR3917	1	1	1_TssA	1	1	1	0	1	0
chr1	26233244	26233543	453983	454002	promoter-TSS	STMN1	1	1	2_TssAFlnk	1	1	1	0	0	0
chr1	26233565	26233738	454002	454010	promoter-TSS	STMN1	1	1	5_TxWk	1	1	1	0	0	0
chr1	26249052	26249787	454232	454293	Intergenic	MIR3917	0	1	1_TssA	1	1	1	0	0	0
chr1	26249805	26250269	454293	454307	Intergenic	MIR3917	0	0	15_Quies	1	1	1	0	0	0
chr1	26250286	26250351	454307	454312	Intergenic	MIR3917	0	0	15_Quies	0	0	1	0	0	0
chr1	26324188	26325178	455218	455268	intron	PAFAH2	1	1	1_TssA	1	1	1	0	1	1
chr1	26361594	26362812	455785	455876	exon	EXTL1	0	1	1_TssA	1	1	1	0	1	1
chr1	26362827	26362976	455876	455884	TTS	EXTL1	0	0	2_TssAFlnk	1	1	1	0	0	0
chr1	26372102	26372975	456026	456124	promoter-TSS	SLC30A2	1	1	12_EnhBiv	1	0	1	1	0	0
chr1	26373004	26373313	456124	456145	promoter-TSS	SLC30A2	1	1	13_ReprPC	0	0	1	1	0	0
chr1	26420230	26420298	456751	456755	Intergenic	PDIK1L	0	0	14_ReprPCWk	0	0	0	0	0	0
chr1	26436860	26437162	456985	456991	promoter-TSS	PDIK1L	1	0	15_Quies	1	1	1	0	0	0
chr1	26437214	26439132	456991	457183	promoter-TSS	PDIK1L	1	1	1_TssA	1	1	1	0	1	0
chr1	26471680	26471849	457590	457598	Intergenic	FAM110D	0	0	15_Quies	0	0	0	0	1	1
chr1	26487950	26488111	457837	457852	exon	FAM110D	0	1	2_TssAFlnk	1	1	1	0	0	0
chr1	26488129	26488872	457852	457940	exon	FAM110D	0	1	1_TssA	1	1	1	0	1	1
chr1	26490523	26490596	458010	458017	Intergenic	FAM110D	0	1	7_Enh	1	0	1	0	0	0
chr1	26490687	26491103	458021	458075	Intergenic	FAM110D	0	1	7_Enh	1	1	1	0	1	1
chr1	26496180	26496824	458150	458224	exon	ZNF593	1	1	1_TssA	1	1	1	0	1	1
chr1	26503776	26503989	458376	458390	promoter-TSS	CNKSR1	1	0	1_TssA	1	1	0	0	0	0
chr1	26545542	26545719	459015	459022	Intergenic	CEP85	0	0	15_Quies	0	0	0	0	0	0
chr1	26551706	26552329	459142	459180	Intergenic	CEP85	0	1	2_TssAFlnk	1	0	1	0	0	0
chr1	26560303	26561475	459296	459395	intron	CEP85	1	1	1_TssA	1	1	0	0	1	1
chr1	26561517	26561714	459395	459403	intron	CEP85	1	0	5_TxWk	1	1	0	0	1	0
chr1	26606222	26607054	459958	460033	exon	SH3BGRL3	1	1	1_TssA	1	1	1	0	1	1
chr1	26611241	26611493	460113	460125	intron	UBXN11	0	0	7_Enh	0	1	1	0	0	0
chr1	26632539	26633535	460476	460526	intron	UBXN11	0	1	1_TssA	1	1	1	0	0	0
chr1	26647932	26648328	460761	460772	TTS	AIM1L	0	0	5_TxWk	0	1	1	0	1	1
chr1	26662303	26662467	460988	460993	intron	AIM1L	0	0	14_ReprPCWk	1	0	1	0	0	0
chr1	26662486	26663392	460993	461068	intron	AIM1L	0	1	2_TssAFlnk	1	1	1	1	0	0
chr1	26680523	26680822	461338	461351	promoter-TSS	AIM1L	1	0	15_Quies	0	0	0	0	0	0
chr1	26686556	26687123	461457	461506	Intergenic	AIM1L	0	1	7_Enh	1	0	1	1	0	0
chr1	26687174	26687270	461506	461516	Intergenic,TTS	AIM1L,ZNF683	0	1	7_Enh	1	0	1	1	0	0
chr1	26687276	26687331	461516	461520	TTS	ZNF683	0	1	7_Enh	1	0	1	1	0	0
chr1	26690442	26690579	461576	461589	intron	ZNF683	0	0	14_ReprPCWk	0	0	1	0	1	1
chr1	26735079	26735551	462197	462212	Intergenic	LIN28A	0	0	15_Quies	0	0	1	0	0	0
chr1	26735884	26737273	462223	462253	intron,promoter-TSS	LIN28A	1	1	14_ReprPCWk	0	0	1	1	0	0
chr1	26737299	26737701	462253	462282	intron	LIN28A	1	1	13_ReprPC	0	0	0	1	0	0
chr1	26737711	26738044	462282	462316	exon	LIN28A	1	1	13_ReprPC	0	0	0	1	0	0
chr1	26738087	26738471	462316	462335	intron	LIN28A	1	1	13_ReprPC	0	0	0	1	0	0
chr1	26743525	26743853	462388	462396	intron	LIN28A	0	0	15_Quies	0	0	0	0	1	1
chr1	26758348	26759225	462595	462649	promoter-TSS	DHDDS	1	1	1_TssA	1	1	1	0	0	0
chr1	26797576	26797586	463107	463111	exon	DHDDS	0	0	7_Enh	0	0	1	0	0	0
chr1	26797816	26798178	463113	463129	promoter-TSS	HMGN2	1	0	7_Enh	1	1	1	0	0	0
chr1	26798222	26799880	463129	463302	exon	HMGN2	1	1	1_TssA	1	1	1	0	0	0
chr1	26826639	26827302	463679	463745	Intergenic	HMGN2	0	1	1_TssA	1	1	1	0	1	1
chr1	26827314	26828232	463746	463810	Intergenic	RPS6KA1	0	1	1_TssA	1	1	1	0	0	0
chr1	26855926	26856802	464276	464380	exon	RPS6KA1	1	1	1_TssA	1	1	1	0	0	0
chr1	26857642	26857994	464389	464398	intron	RPS6KA1	0	0	5_TxWk	1	1	1	0	1	1
chr1	26858197	26858489	464401	464410	intron	RPS6KA1	0	0	7_Enh	1	1	1	0	0	0
chr1	26868603	26869005	464540	464551	intron	RPS6KA1	0	0	6_EnhG	0	1	1	0	1	0
chr1	26945964	26946165	465670	465678	Intergenic	MIR1976	0	0	15_Quies	1	1	1	0	0	0
chr1	26946384	26948272	465678	465823	Intergenic	MIR1976	0	1	1_TssA	1	1	1	0	1	1
chr1	26948358	26948482	465823	465831	Intergenic	MIR1976	0	0	15_Quies	1	1	1	0	0	0
chr1	27003873	27004388	466730	466738	Intergenic	ARID1A	0	0	7_Enh	0	1	1	0	1	1
chr1	27018729	27020182	466906	466972	Intergenic	ARID1A	0	0	1_TssA	1	1	1	0	1	0
chr1	27021676	27024896	466983	467282	exon,promoter-TSS	ARID1A	1	1	1_TssA	1	1	1	0	0	1
chr1	27050017	27050492	467550	467563	intron	ARID1A	0	0	7_Enh	0	1	1	0	1	0
chr1	27113738	27115927	468302	468408	exon,promoter-TSS	PIGV	1	1	1_TssA	1	1	1	0	1	1
chr1	27152503	27152524	469164	469169	promoter-TSS	ZDHHC18	1	0	15_Quies	0	1	1	0	0	0
chr1	27152775	27153855	469170	469292	exon	ZDHHC18	1	1	1_TssA	1	1	1	0	1	1
chr1	27189567	27190235	469788	469823	exon,promoter-TSS	SFN	1	1	1_TssA	1	1	1	0	1	1
chr1	27190246	27190396	469823	469831	exon	SFN	1	0	1_TssA	1	1	1	0	0	0
chr1	27190399	27190684	469831	469844	exon	SFN	1	0	1_TssA	1	1	1	0	0	0
chr1	27190973	27192101	469852	469939	TTS	SFN	0	1	1_TssA	1	1	1	0	0	0
chr1	27192180	27192361	469939	469953	Intergenic,TTS	SFN	0	0	1_TssA	1	1	0	0	0	0
chr1	27216074	27216222	470354	470363	TTS	GPATCH3	1	1	2_TssAFlnk	1	1	1	0	0	0
chr1	27216224	27217160	470363	470455	TTS	GPATCH3	1	1	1_TssA	1	1	1	0	0	0
chr1	27226449	27227274	470596	470647	promoter-TSS	GPATCH3	1	1	1_TssA	1	1	1	0	0	0
chr1	27247926	27248874	470947	471033	exon	NUDC	1	1	1_TssA	1	1	1	0	0	0
chr1	27286198	27287065	471668	471753	intron	C1orf172	1	1	2_TssAFlnk	1	1	1	1	1	0
chr1	27297389	27297448	471892	471897	Intergenic	C1orf172	0	0	15_Quies	0	0	0	0	0	0
chr1	27319420	27319674	472240	472258	exon,promoter-TSS	TRNP1	1	0	7_Enh	1	1	1	1	0	0
chr1	27319743	27321198	472258	472414	exon	TRNP1	1	1	1_TssA	1	1	1	1	0	0
chr1	27321237	27321424	472414	472423	intron	TRNP1	0	0	1_TssA	1	1	1	1	0	0
chr1	27324030	27324472	472455	472466	intron	TRNP1	0	0	5_TxWk	1	1	1	0	1	1
chr1	27324596	27324680	472468	472475	intron	TRNP1	0	0	7_Enh	1	1	1	0	0	0
chr1	27338903	27338945	472717	472723	exon	FAM46B	1	1	1_TssA	1	1	1	0	0	0
chr1	27338948	27339168	472723	472749	exon	FAM46B	1	1	1_TssA	1	1	1	0	0	0
chr1	27339174	27339911	472749	472796	promoter-TSS	FAM46B	1	1	15_Quies	1	1	1	0	0	0
chr1	27353626	27353790	473021	473028	Intergenic	FAM46B	0	0	5_TxWk	0	1	1	0	0	0
chr1	27357697	27357754	473119	473126	Intergenic	FAM46B	0	0	5_TxWk	1	1	1	0	0	0
chr1	27358085	27358442	473132	473157	Intergenic	FAM46B	0	0	7_Enh	1	1	1	0	0	0
chr1	27371160	27371398	473382	473390	Intergenic	FAM46B	0	0	5_TxWk	1	1	1	0	1	1
chr1	27372442	27372680	473407	473416	Intergenic	FAM46B	0	0	15_Quies	0	0	1	0	1	1
chr1	27397489	27397637	473967	473972	Intergenic	FAM46B	0	0	15_Quies	0	0	0	0	0	0
chr1	27425867	27426240	474375	474384	exon	SLC9A1	0	0	5_TxWk	0	1	1	0	1	0
chr1	27429265	27429440	474476	474484	intron	SLC9A1	0	0	4_Tx	0	0	1	0	1	1
chr1	27481275	27482044	475196	475250	promoter-TSS	SLC9A1	1	1	15_Quies	1	1	1	0	1	1
chr1	27560706	27562473	476485	476607	intron	WDTC1	1	1	1_TssA	1	1	1	0	0	0
chr1	27648255	27649584	477712	477789	intron	TMEM222	1	1	1_TssA	1	1	1	0	0	0
chr1	27668325	27668817	478124	478143	promoter-TSS	SYTL1	1	0	1_TssA	1	1	1	0	0	0
chr1	27668921	27669133	478143	478149	intron	SYTL1	1	0	1_TssA	1	1	1	0	0	0
chr1	27669245	27669394	478149	478158	intron	SYTL1	1	0	7_Enh	1	1	1	0	0	0
chr1	27669560	27669712	478162	478171	intron	SYTL1	0	0	7_Enh	1	1	1	0	0	0
chr1	27669729	27670330	478171	478184	intron	SYTL1	0	0	7_Enh	1	1	1	0	0	0
chr1	27675874	27676340	478302	478343	intron	SYTL1	0	1	1_TssA	1	1	1	0	0	0
chr1	27676349	27676653	478343	478386	exon	SYTL1	0	1	1_TssA	1	1	1	0	0	0
chr1	27683351	27683558	478602	478617	exon	MAP3K6	0	1	4_Tx	0	1	0	0	0	0
chr1	27684060	27684285	478642	478656	intron	MAP3K6	0	0	4_Tx	1	1	1	0	1	1
chr1	27691978	27693389	478888	479007	intron	MAP3K6	1	1	1_TssA	1	1	1	0	1	1
chr1	27693398	27693688	479007	479021	promoter-TSS	MAP3K6	1	0	1_TssA	1	1	1	0	0	0
chr1	27706066	27706228	479231	479237	exon	CD164L2	0	0	7_Enh	0	1	0	0	0	0
chr1	27717973	27718278	479431	479439	Intergenic	GPR3	1	0	7_Enh	0	1	1	0	1	0
chr1	27718785	27719407	479451	479522	promoter-TSS	GPR3	1	1	1_TssA	1	1	1	0	1	1
chr1	27721889	27722247	479576	479586	exon	GPR3	0	0	5_TxWk	0	0	1	0	1	1
chr1	27728956	27729183	479696	479703	Intergenic	GPR3	0	0	7_Enh	0	1	1	0	1	1
chr1	27744942	27745368	479902	479910	intron	WASF2	0	0	4_Tx	0	1	1	0	0	0
chr1	27815697	27817170	480850	480933	intron	WASF2	1	1	1_TssA	1	1	1	0	0	0
chr1	27830983	27831329	481203	481216	Intergenic	WASF2	0	0	7_Enh	0	1	1	0	0	0
chr1	27844894	27845179	481427	481434	Intergenic	WASF2	0	0	7_Enh	0	0	0	0	0	0
chr1	27847994	27848263	481482	481497	Intergenic	WASF2	0	0	7_Enh	0	1	1	0	0	0
chr1	27848871	27849043	481506	481512	Intergenic	WASF2	0	0	7_Enh	1	1	1	0	0	0
chr1	27849092	27849178	481512	481519	Intergenic	WASF2	0	0	7_Enh	1	1	1	0	0	0
chr1	27849218	27849348	481519	481526	Intergenic	WASF2	0	0	7_Enh	1	1	1	0	0	0
chr1	27849370	27849624	481526	481536	Intergenic	WASF2	0	0	7_Enh	1	1	1	0	0	0
chr1	27853630	27853748	481598	481604	Intergenic	WASF2	0	0	7_Enh	1	1	1	0	0	0
chr1	27854408	27855015	481631	481687	Intergenic	WASF2	0	1	1_TssA	1	1	1	0	0	0
chr1	27855041	27855172	481687	481697	Intergenic	WASF2	0	0	2_TssAFlnk	1	1	1	0	0	0
chr1	27855201	27855650	481697	481708	Intergenic	WASF2	0	0	2_TssAFlnk	1	1	1	0	0	0
chr1	27855697	27855889	481708	481713	Intergenic	WASF2	0	0	7_Enh	0	1	1	0	0	0
chr1	27863299	27863604	481846	481856	intron	AHDC1	0	0	6_EnhG	0	1	1	0	0	0
chr1	27869000	27869135	481938	481944	intron	AHDC1	0	0	4_Tx	0	1	1	0	0	0
chr1	27894928	27895467	482563	482621	intron	AHDC1	0	1	5_TxWk	1	1	1	0	1	1
chr1	27898139	27898412	482654	482666	intron	AHDC1	0	0	7_Enh	0	1	1	0	0	0
chr1	27901990	27902740	482740	482830	intron	AHDC1	0	1	5_TxWk	1	1	1	0	1	1
chr1	27928352	27928843	483157	483179	intron	AHDC1	0	0	2_TssAFlnk	1	1	1	0	0	0
chr1	27928885	27931098	483179	483352	exon	AHDC1	1	1	1_TssA	1	1	1	0	1	1
chr1	27931388	27931412	483364	483368	Intergenic	AHDC1	0	0	5_TxWk	0	0	1	0	0	0
chr1	27960586	27961083	483808	483868	intron	FGR	1	1	1_TssA	1	1	1	0	0	1
chr1	27986288	27986808	484274	484343	Intergenic	IFI6	0	1	5_TxWk	1	1	1	0	0	0
chr1	27995745	27996107	484522	484548	intron	IFI6	0	0	7_Enh	1	1	1	0	1	1
chr1	27998666	27998989	484576	484586	promoter-TSS	IFI6	1	0	7_Enh	1	1	1	0	1	1
chr1	28052045	28053243	485172	485285	exon	FAM76A	1	1	1_TssA	1	1	1	0	1	0
chr1	28099332	28100479	485818	485882	exon	STX12	1	1	1_TssA	1	1	1	0	0	0
chr1	28156880	28157888	486525	486597	promoter-TSS	PPP1R8	1	1	1_TssA	1	1	1	0	0	0
chr1	28198825	28199526	487397	487463	exon	THEMIS2	1	1	1_TssA	1	1	1	0	0	0
chr1	28240465	28241426	488143	488217	exon,intron	RPA2	1	1	1_TssA	1	1	1	0	0	0
chr1	28261307	28262081	488510	488528	exon	SMPDL3B	1	0	7_Enh	1	1	1	0	0	0
chr1	28285949	28286923	488879	488969	promoter-TSS	XKR8	1	1	1_TssA	1	1	1	0	1	1
chr1	28286951	28287047	488969	488975	intron	XKR8	1	0	1_TssA	1	1	1	0	0	0
chr1	28414367	28415626	490194	490254	intron	EYA3	1	1	1_TssA	1	1	1	0	1	0
chr1	28461884	28462014	490899	490905	Intergenic	PTAFR	0	0	15_Quies	0	1	0	0	0	0
chr1	28488629	28488720	491285	491290	intron	PTAFR	0	0	7_Enh	0	1	1	0	0	0
chr1	28523950	28524054	491850	491855	Intergenic	PTAFR	0	0	5_TxWk	0	0	0	0	0	0
chr1	28558972	28559671	492324	492367	intron	DNAJC8	1	1	1_TssA	1	1	1	0	0	0
chr1	28562181	28563350	492445	492523	exon	ATPIF1	1	1	1_TssA	1	1	1	0	0	0
chr1	28568444	28568751	492575	492583	Intergenic	ATPIF1	0	0	15_Quies	0	0	0	0	0	0
chr1	28573555	28574090	492680	492714	Intergenic	ATPIF1	0	1	15_Quies	1	1	1	0	0	0
chr1	28575067	28575480	492728	492737	Intergenic	SESN2	0	0	15_Quies	0	1	1	0	1	1
chr1	28585365	28585624	492903	492911	promoter-TSS	SESN2	1	0	7_Enh	1	1	1	0	0	0
chr1	28585702	28587062	492911	493040	exon	SESN2	1	1	1_TssA	1	1	1	0	0	0
chr1	28587099	28587271	493040	493054	exon,intron	SESN2	0	1	1_TssA	1	1	1	0	0	0
chr1	28655348	28655987	494133	494175	exon	MED18	1	1	1_TssA	1	1	1	0	0	0
chr1	28656017	28656190	494175	494187	intron	MED18	1	0	1_TssA	1	1	1	0	0	0
chr1	28696042	28697169	494909	494989	intron	PHACTR4	1	1	1_TssA	1	1	1	0	1	0
chr1	28780444	28780469	496035	496039	intron	PHACTR4	0	0	5_TxWk	0	0	0	0	0	0
chr1	28831992	28833200	496736	496801	intron,promoter-TSS	RCC1	1	0	1_TssA	1	1	0	0	0	0
chr1	28833282	28834003	496801	496831	intron	SNHG3	1	0	1_TssA	1	1	1	0	0	0
chr1	28844357	28845512	497002	497114	intron	RCC1	0	1	1_TssA	1	1	1	0	1	1
chr1	28868573	28868588	497607	497611	Intergenic	TRNAU1AP	0	0	5_TxWk	0	0	0	0	0	0
chr1	28879039	28880318	497837	497923	intron	TRNAU1AP	1	1	1_TssA	1	1	1	0	0	0
chr1	28907315	28907805	498428	498445	promoter-TSS	SNORA16A	1	0	1_TssA	1	1	1	0	1	0
chr1	28907833	28908959	498445	498537	promoter-TSS	SNORA16A	1	1	1_TssA	1	1	1	0	1	0
chr1	28909005	28909633	498537	498565	promoter-TSS	SNHG12	1	0	15_Quies	1	1	1	0	0	0
chr1	28918676	28919332	498743	498816	promoter-TSS	RAB42	1	1	1_TssA	1	1	1	0	0	0
chr1	28919362	28919454	498817	498824	intron	RAB42	1	1	2_TssAFlnk	1	1	1	0	0	0
chr1	28921170	28921513	498862	498870	TTS	RAB42	0	0	5_TxWk	0	0	0	0	0	0
chr1	28968760	28970391	499629	499709	promoter-TSS	TAF12	1	1	1_TssA	1	1	1	0	1	1
chr1	28970419	28970550	499709	499721	promoter-TSS	TAF12	1	0	5_TxWk	1	1	1	0	0	0
chr1	28974614	28975629	499808	499847	promoter-TSS	RNU11	1	0	15_Quies	1	1	1	0	1	0
chr1	28975648	28975795	499847	499858	TTS	RNU11	1	0	15_Quies	1	1	1	0	1	0
chr1	28975902	28975947	499858	499862	TTS	RNU11	1	0	15_Quies	1	1	1	0	0	0
chr1	28995064	28996177	500239	500354	intron	GMEB1	1	0	1_TssA	1	1	1	0	1	0
chr1	29062924	29064610	501593	501742	intron	YTHDF2	1	1	1_TssA	1	1	1	0	1	1
chr1	29101688	29101991	502260	502283	Intergenic	OPRD1	0	1	2_TssAFlnk	1	1	1	0	0	0
chr1	29102007	29102154	502283	502292	Intergenic	OPRD1	0	1	2_TssAFlnk	1	1	1	0	0	0
chr1	29102210	29102312	502292	502298	Intergenic	OPRD1	0	0	7_Enh	1	1	1	0	0	0
chr1	29111481	29112137	502480	502501	Intergenic	OPRD1	0	0	15_Quies	1	1	1	0	1	1
chr1	29138502	29139182	502866	502970	exon	OPRD1	1	1	12_EnhBiv	0	0	1	1	0	0
chr1	29139201	29139306	502970	502978	intron	OPRD1	1	1	13_ReprPC	0	0	1	1	0	0
chr1	29203776	29204046	504069	504078	Intergenic	EPB41	0	0	15_Quies	0	0	1	0	1	1
chr1	29208642	29208873	504168	504175	Intergenic	EPB41	0	0	15_Quies	0	0	1	0	1	1
chr1	29213334	29214430	504239	504325	intron	EPB41	1	1	1_TssA	1	1	1	0	0	0
chr1	29240705	29241695	504677	504788	intron	EPB41	0	1	1_TssA	1	1	1	0	0	0
chr1	29241725	29241922	504788	504801	intron	EPB41	0	1	2_TssAFlnk	1	1	1	0	0	0
chr1	29448087	29448365	507170	507214	exon,intron	TMEM200B	0	1	5_TxWk	1	1	1	1	0	0
chr1	29448394	29448924	507214	507275	intron	TMEM200B	0	1	7_Enh	1	1	1	1	0	0
chr1	29448947	29449317	507275	507313	promoter-TSS	TMEM200B	0	1	2_TssAFlnk	1	1	1	1	0	0
chr1	29449331	29449514	507313	507333	promoter-TSS	TMEM200B	1	1	2_TssAFlnk	1	1	1	1	0	0
chr1	29450248	29451601	507390	507524	promoter-TSS	TMEM200B	1	1	2_TssAFlnk	1	1	1	1	0	1
chr1	29463220	29463309	507819	507827	Intergenic	TMEM200B	0	0	5_TxWk	0	0	0	0	0	0
chr1	29507084	29508889	508526	508665	intron	SRSF4	1	1	1_TssA	1	1	1	0	1	1
chr1	29529454	29529639	508998	509004	intron	MECR	0	0	5_TxWk	0	1	0	0	1	1
chr1	29557059	29557675	509378	509428	promoter-TSS	MECR	1	1	1_TssA	1	1	1	0	1	1
chr1	29562572	29562626	509481	509485	promoter-TSS	PTPRU	1	0	14_ReprPCWk	0	0	1	0	0	0
chr1	29562746	29564646	509490	509714	intron	PTPRU	1	1	2_TssAFlnk	1	1	1	1	1	1
chr1	29564656	29565057	509714	509762	intron	PTPRU	0	1	1_TssA	1	1	1	1	0	0
chr1	29565076	29565183	509762	509773	intron	PTPRU	0	1	2_TssAFlnk	1	1	1	1	0	0
chr1	29586283	29586758	510056	510109	exon	PTPRU	0	1	2_TssAFlnk	1	0	1	0	0	0
chr1	29804977	29805239	512602	512621	Intergenic	PTPRU	0	1	14_ReprPCWk	0	0	0	0	0	0
chr1	30176635	30176770	514886	514892	Intergenic	PTPRU	0	0	15_Quies	0	0	0	0	1	1
chr1	30179783	30180480	514924	514953	Intergenic	PTPRU	0	0	15_Quies	0	0	1	0	1	0
chr1	30265829	30266207	515726	515735	Intergenic	PTPRU	0	0	14_ReprPCWk	0	0	0	0	1	1
chr1	30274960	30275127	515819	515825	Intergenic	PTPRU	0	0	15_Quies	0	0	0	0	0	0
chr1	30558841	30559148	518562	518586	Intergenic	MATN1-AS1	0	0	7_Enh	0	0	1	0	1	1
chr1	30584338	30584508	518952	518964	Intergenic	MATN1-AS1	0	0	14_ReprPCWk	0	0	0	0	1	1
chr1	30815494	30815769	521252	521272	Intergenic	MATN1-AS1	0	0	9_Het	0	0	0	1	0	0
chr1	30891112	30891227	522090	522095	Intergenic	MATN1-AS1	0	0	15_Quies	0	0	0	0	0	0
chr1	31157902	31158453	524576	524622	Intergenic	MATN1-AS1	0	1	9_Het	1	0	1	1	0	0
chr1	31180829	31181247	524900	524908	Intergenic	MATN1-AS1	0	0	15_Quies	0	0	0	0	1	1
chr1	31190751	31190820	525060	525066	promoter-TSS	MATN1-AS1	1	0	15_Quies	1	1	0	0	0	0
chr1	31190863	31192412	525066	525194	promoter-TSS	MATN1-AS1	1	1	15_Quies	1	1	1	0	1	1
chr1	31252564	31252759	526176	526183	Intergenic	LAPTM5	0	0	15_Quies	0	0	1	0	1	1
chr1	31255195	31255519	526215	526230	Intergenic	LAPTM5	0	0	15_Quies	0	0	1	0	1	1
chr1	31274620	31274912	526543	526561	Intergenic	LAPTM5	0	0	7_Enh	0	0	1	0	1	1
chr1	31280360	31280598	526668	526682	Intergenic	LAPTM5	0	1	5_TxWk	0	0	1	0	0	0
chr1	31296853	31297599	526898	526943	Intergenic	LAPTM5	0	0	1_TssA	1	1	1	0	0	0
chr1	31380425	31380512	528071	528076	intron	SDC3	1	0	2_TssAFlnk	1	1	1	0	0	0
chr1	31380685	31380937	528080	528101	intron	SDC3	1	1	1_TssA	1	1	1	0	0	0
chr1	31380974	31381966	528101	528248	promoter-TSS	SDC3	1	1	1_TssA	1	1	1	0	0	0
chr1	31393845	31393945	528439	528444	Intergenic	SDC3	0	0	15_Quies	0	0	0	0	0	0
chr1	31536600	31538946	529964	530064	intron	PUM1	1	1	1_TssA	1	1	1	0	0	1
chr1	31627645	31628652	531462	531555	Intergenic	NKAIN1	0	1	1_TssA	1	1	1	0	1	1
chr1	31635577	31635814	531676	531687	Intergenic	NKAIN1	0	0	15_Quies	0	0	1	0	1	1
chr1	31654307	31654737	532017	532052	exon	NKAIN1	0	1	7_Enh	0	0	1	1	1	1
chr1	31655119	31655559	532073	532094	intron	NKAIN1	0	0	7_Enh	0	0	1	1	1	0
chr1	31688959	31689137	532602	532610	intron	NKAIN1	0	0	5_TxWk	0	0	0	0	0	0
chr1	31711951	31712934	532933	533050	exon	NKAIN1	1	1	12_EnhBiv	1	0	1	1	0	0
chr1	31769072	31770605	533686	533766	promoter-TSS	SNRNP40	1	1	1_TssA	1	1	1	0	1	0
chr1	31845935	31846111	534399	534411	promoter-TSS	FABP3	1	0	2_TssAFlnk	1	1	1	0	0	0
chr1	31846127	31846800	534411	534442	promoter-TSS	FABP3	1	0	5_TxWk	1	1	1	0	1	0
chr1	31862972	31863203	534608	534615	Intergenic	FABP3	0	0	15_Quies	0	0	0	0	0	0
chr1	31867461	31867888	534653	534686	Intergenic	SERINC2	0	0	15_Quies	1	0	1	0	1	1
chr1	31885795	31886966	534914	535038	intron	SERINC2	0	1	1_TssA	1	1	1	0	0	0
chr1	31889363	31889488	535072	535077	intron	SERINC2	0	0	15_Quies	0	0	0	0	0	0
chr1	31908001	31908096	535355	535362	intron	SERINC2	0	0	15_Quies	0	0	0	0	0	0
chr1	32014529	32015028	536441	536455	Intergenic	LOC284551	0	0	7_Enh	1	1	1	0	1	1
chr1	32015048	32015398	536455	536465	Intergenic	LOC284551	0	0	15_Quies	1	1	1	0	1	0
chr1	32041967	32042540	536815	536838	intron	TINAGL1	1	0	2_TssAFlnk	1	1	1	0	0	0
chr1	32054503	32054808	537078	537114	Intergenic	TINAGL1	0	1	7_Enh	1	1	1	0	0	0
chr1	32054819	32054837	537114	537118	Intergenic	TINAGL1	0	1	5_TxWk	1	1	1	0	0	0
chr1	32083171	32084001	537427	537503	intron	HCRTR1	1	1	2_TssAFlnk	1	0	1	1	1	1
chr1	32109798	32111169	537849	537933	promoter-TSS	PEF1	1	1	1_TssA	1	1	1	0	0	0
chr1	32135424	32135623	538248	538259	intron	COL16A1	0	0	5_TxWk	1	1	1	0	0	0
chr1	32135799	32136124	538259	538274	intron	COL16A1	0	0	7_Enh	1	1	1	0	1	0
chr1	32169538	32170181	538860	538894	promoter-TSS	COL16A1	1	1	7_Enh	1	1	1	1	0	0
chr1	32170306	32170711	538894	538908	promoter-TSS	COL16A1	1	0	7_Enh	0	1	1	0	0	0
chr1	32180114	32180509	539043	539075	Intergenic	COL16A1	0	1	7_Enh	1	1	1	1	1	1
chr1	32180666	32181444	539080	539124	Intergenic	COL16A1	0	0	7_Enh	1	1	1	0	1	1
chr1	32181463	32181678	539124	539132	Intergenic	COL16A1	0	0	14_ReprPCWk	1	1	1	0	1	1
chr1	32202194	32202222	539478	539484	exon	BAI2	0	0	15_Quies	0	0	0	0	0	0
chr1	32202255	32202697	539484	539504	intron	BAI2	0	0	15_Quies	0	0	0	0	0	0
chr1	32226119	32226863	539943	540005	intron	BAI2	0	1	7_Enh	1	1	1	1	0	0
chr1	32228277	32230252	540020	540227	intron,promoter-TSS	BAI2	1	1	7_Enh	1	0	1	1	1	1
chr1	32237616	32237696	540323	540340	Intergenic	BAI2	0	0	12_EnhBiv	1	0	1	1	0	0
chr1	32237737	32238038	540340	540371	Intergenic	BAI2	0	1	11_BivFlnk	1	0	1	1	0	0
chr1	32238039	32238526	540371	540413	Intergenic	BAI2	0	1	12_EnhBiv	1	0	1	1	0	0
chr1	32253906	32255159	540633	540708	Intergenic	BAI2	0	1	1_TssA	1	1	1	0	1	1
chr1	32268314	32268518	540893	540901	intron	SPOCD1	0	0	15_Quies	1	0	1	0	0	0
chr1	32347221	32347489	541953	541960	Intergenic	PTP4A2	0	0	15_Quies	0	0	1	0	0	0
chr1	32363457	32363568	542156	542161	Intergenic	PTP4A2	0	0	15_Quies	0	0	0	0	0	0
chr1	32402503	32404438	542621	542781	exon,intron,promoter-TSS	PTP4A2	1	1	1_TssA	1	1	1	0	1	1
chr1	32404469	32404499	542781	542785	promoter-TSS	PTP4A2	1	0	5_TxWk	1	1	1	0	0	0
chr1	32410037	32410221	542892	542903	Intergenic	PTP4A2	0	1	2_TssAFlnk	1	1	1	0	0	0
chr1	32410250	32410576	542903	542931	Intergenic	PTP4A2	0	1	2_TssAFlnk	1	1	1	0	0	0
chr1	32410585	32410648	542931	542939	Intergenic	PTP4A2	0	1	7_Enh	1	1	1	0	0	0
chr1	32478846	32480926	543905	544077	exon	KHDRBS1	1	1	1_TssA	1	1	1	0	0	0
chr1	32537953	32539147	544864	544954	promoter-TSS	TMEM39B	1	1	1_TssA	1	1	1	0	1	0
chr1	32573232	32574502	545522	545586	intron	KPNA6	1	1	1_TssA	1	1	1	0	0	0
chr1	32599367	32599470	545925	545931	intron	KPNA6	0	0	5_TxWk	0	0	1	0	0	0
chr1	32645060	32646207	546437	546539	intron	TXLNA	1	1	1_TssA	1	1	1	0	0	1
chr1	32646247	32646384	546539	546548	intron	TXLNA	1	0	1_TssA	1	1	1	0	0	0
chr1	32665870	32666956	546802	546852	intron	CCDC28B	1	1	1_TssA	1	1	1	0	1	0
chr1	32670675	32670859	546904	546919	promoter-TSS	IQCC	1	1	2_TssAFlnk	1	1	1	0	0	0
chr1	32670912	32671040	546919	546929	promoter-TSS	IQCC	1	1	1_TssA	1	1	1	0	0	0
chr1	32671052	32671783	546929	546992	TTS	CCDC28B	1	1	1_TssA	1	1	1	0	0	0
chr1	32671800	32671885	546992	547002	TTS	CCDC28B	1	1	7_Enh	1	1	1	0	0	0
chr1	32687427	32687591	547197	547208	promoter-TSS	EIF3I	1	1	1_TssA	1	1	1	0	0	0
chr1	32687631	32688514	547208	547262	promoter-TSS	TMEM234	1	1	1_TssA	1	1	1	0	0	0
chr1	32705534	32705585	547531	547538	exon	MTMR9LP	0	1	7_Enh	1	1	1	0	0	0
chr1	32705586	32705681	547538	547546	exon	MTMR9LP	0	1	5_TxWk	1	1	1	0	0	0
chr1	32705778	32705804	547549	547553	exon	MTMR9LP	0	1	5_TxWk	1	1	1	0	0	0
chr1	32705857	32707167	547553	547661	intron	MTMR9LP	1	1	1_TssA	1	1	1	0	1	1
chr1	32707181	32707390	547661	547669	promoter-TSS	MTMR9LP	1	0	1_TssA	1	1	1	0	0	0
chr1	32713899	32714139	547783	547801	exon	FAM167B	0	1	7_Enh	1	1	1	0	1	1
chr1	32741096	32741208	548249	548262	intron	LCK	0	1	7_Enh	0	0	1	0	0	0
chr1	32757367	32758404	548530	548609	intron	HDAC1	1	1	1_TssA	1	1	1	0	0	0
chr1	32800686	32802092	549229	549392	intron	MARCKSL1	1	1	1_TssA	1	1	1	0	1	1
chr1	32802113	32802229	549392	549403	promoter-TSS	MARCKSL1	1	1	7_Enh	1	1	1	0	0	0
chr1	32816745	32817692	549657	549744	Intergenic	FAM229A	0	1	1_TssA	1	1	1	0	1	1
chr1	32817726	32817848	549744	549752	Intergenic	FAM229A	0	0	1_TssA	1	1	1	0	0	0
chr1	32827400	32828017	549911	549985	promoter-TSS	TSSK3	1	1	2_TssAFlnk	1	1	1	1	1	1
chr1	32859513	32860945	550402	550477	promoter-TSS	BSDC1	1	1	1_TssA	1	1	1	0	0	0
chr1	32892248	32892835	550808	550843	Intergenic	BSDC1	0	1	7_Enh	1	0	1	1	0	0
chr1	32929920	32930047	551307	551313	promoter-TSS	ZBTB8B	1	0	7_Enh	1	0	1	1	0	0
chr1	32930078	32931161	551313	551390	promoter-TSS	ZBTB8B	1	1	2_TssAFlnk	1	0	1	1	0	0
chr1	32965863	32966688	551871	551972	Intergenic	ZBTB8B	0	1	1_TssA	1	1	1	0	1	1
chr1	32986209	32986367	552255	552267	Intergenic	ZBTB8A	0	0	15_Quies	1	0	1	0	1	1
chr1	33004672	33005779	552532	552654	intron	ZBTB8A	1	1	1_TssA	1	1	1	0	0	0
chr1	33005808	33005917	552654	552661	intron	ZBTB8A	0	0	2_TssAFlnk	1	1	1	0	0	0
chr1	33077575	33077706	553685	553696	Intergenic	ZBTB8OS	0	0	1_TssA	1	1	1	0	1	1
chr1	33077817	33078090	553696	553719	Intergenic	ZBTB8OS	0	0	1_TssA	1	1	1	0	1	1
chr1	33115629	33117469	554276	554409	promoter-TSS	RBBP4	1	1	1_TssA	1	1	1	0	0	1
chr1	33117475	33117683	554409	554417	promoter-TSS	RBBP4	1	0	1_TssA	1	1	1	0	0	0
chr1	33167982	33169069	555215	555306	promoter-TSS	SYNC	1	1	1_TssA	1	1	1	1	0	0
chr1	33177824	33178140	555437	555468	Intergenic	SYNC	0	0	7_Enh	1	1	1	0	1	1
chr1	33206958	33207874	556023	556140	promoter-TSS	KIAA1522	1	1	1_TssA	1	1	1	0	1	1
chr1	33207915	33208143	556140	556151	intron	KIAA1522	1	0	1_TssA	1	1	1	0	0	0
chr1	33219269	33219946	556315	556382	intron	KIAA1522	0	1	2_TssAFlnk	1	1	1	0	0	0
chr1	33219957	33220226	556382	556399	intron	KIAA1522	0	1	2_TssAFlnk	1	1	1	0	0	0
chr1	33220274	33220636	556399	556426	intron	KIAA1522	0	0	1_TssA	1	1	1	0	0	0
chr1	33225672	33226381	556481	556501	intron	KIAA1522	0	0	5_TxWk	0	1	1	0	0	0
chr1	33226390	33226624	556501	556514	intron	KIAA1522	0	0	5_TxWk	0	1	1	0	0	0
chr1	33227221	33227467	556520	556526	intron	KIAA1522	0	0	7_Enh	0	1	1	0	0	0
chr1	33282284	33284105	557453	557571	promoter-TSS	S100PBP	1	1	1_TssA	1	1	1	0	1	1
chr1	33336147	33336834	558170	558265	promoter-TSS	FNDC5	0	0	7_Enh	1	0	1	1	0	0
chr1	33351499	33351746	558514	558530	promoter-TSS	HPCA	1	1	12_EnhBiv	0	0	1	1	0	0
chr1	33351761	33352543	558530	558604	promoter-TSS	HPCA	1	1	7_Enh	0	0	1	1	1	1
chr1	33358627	33359269	558703	558769	intron	HPCA	0	1	7_Enh	1	0	1	1	1	1
chr1	33366412	33367322	558890	558987	promoter-TSS	TMEM54	1	1	1_TssA	1	1	1	1	0	0
chr1	33367401	33367544	558987	558998	promoter-TSS	TMEM54	1	0	1_TssA	1	1	1	0	0	0
chr1	33391129	33391350	559378	559389	Intergenic	TMEM54	0	0	7_Enh	0	0	1	0	1	0
chr1	33428783	33429055	559850	559862	intron	RNF19B	0	0	1_TssA	1	1	1	0	0	0
chr1	33429267	33430708	559870	560036	exon	RNF19B	1	1	1_TssA	1	1	1	0	0	1
chr1	33438462	33438979	560119	560174	Intergenic	RNF19B	0	1	1_TssA	1	1	1	0	0	0
chr1	33501853	33502811	560998	561057	intron	AK2	1	1	1_TssA	1	1	1	0	0	0
chr1	33546437	33547438	561719	561789	intron	ADC	1	1	1_TssA	1	1	1	0	0	0
chr1	33547575	33547750	561789	561800	intron	ADC	1	0	5_TxWk	1	0	1	0	0	0
chr1	33560654	33560832	561960	561966	intron	ADC	0	0	5_TxWk	0	0	1	0	1	1
chr1	33565018	33565229	562003	562008	intron	ADC	0	0	5_TxWk	0	1	0	0	1	0
chr1	33592571	33593247	562285	562326	Intergenic	ADC	0	1	1_TssA	1	1	1	0	1	1
chr1	33646347	33647974	563028	563172	exon	TRIM62	1	1	1_TssA	1	1	1	0	0	0
chr1	33686696	33687085	563441	563450	Intergenic	ZNF362	0	0	7_Enh	0	0	1	0	0	0
chr1	33721223	33721568	563788	563809	intron	ZNF362	1	1	7_Enh	1	1	1	0	0	0
chr1	33721572	33723172	563809	563998	intron	ZNF362	1	1	1_TssA	1	1	1	0	0	0
chr1	33772217	33772398	564671	564692	Intergenic	MIR3605	0	1	5_TxWk	1	0	1	1	0	0
chr1	33772410	33772548	564692	564711	Intergenic	MIR3605	0	1	7_Enh	1	0	1	1	0	0
chr1	33772747	33772854	564740	564754	Intergenic	MIR3605	0	1	7_Enh	1	0	1	1	0	0
chr1	33803805	33804214	565285	565291	intron	PHC2	0	0	7_Enh	0	1	1	0	0	0
chr1	33814288	33816295	565381	565578	exon	PHC2	0	1	1_TssA	1	1	1	0	0	0
chr1	33833463	33833731	565780	565793	intron	PHC2	0	0	7_Enh	0	1	0	0	1	1
chr1	33895781	33895931	566372	566379	Intergenic	ZSCAN20	0	0	1_TssA	1	1	1	0	0	0
chr1	33895945	33897013	566379	566508	Intergenic	ZSCAN20	0	1	2_TssAFlnk	1	1	1	1	1	1
chr1	33936128	33936414	566860	566869	Intergenic	ZSCAN20	0	0	15_Quies	0	0	1	0	1	1
chr1	33937935	33938492	566888	566926	promoter-TSS	ZSCAN20	1	1	1_TssA	1	1	1	0	0	0
chr1	34078555	34078771	568317	568324	intron	CSMD2	0	0	15_Quies	0	0	0	0	1	1
chr1	34098656	34098983	568546	568559	intron	CSMD2	0	1	7_Enh	0	0	1	0	1	1
chr1	34628606	34631276	573253	573459	intron	CSMD2	1	1	14_ReprPCWk	1	0	1	1	1	0
chr1	34631322	34632063	573459	573493	promoter-TSS	C1orf94	1	0	14_ReprPCWk	0	0	1	1	0	0
chr1	34632088	34632710	573493	573522	promoter-TSS	C1orf94	1	0	13_ReprPC	0	0	1	1	0	0
chr1	34642713	34643107	573634	573664	exon	C1orf94	0	1	14_ReprPCWk	0	0	1	1	0	0
chr1	34731715	34731914	574453	574460	Intergenic	C1orf94	0	0	14_ReprPCWk	0	0	0	0	0	0
chr1	34732176	34732266	574464	574469	Intergenic	C1orf94	0	0	14_ReprPCWk	0	0	0	0	0	0
chr1	34880850	34880911	575438	575442	Intergenic	C1orf94	0	0	14_ReprPCWk	0	0	0	0	0	0
chr1	34966239	34966310	576077	576081	Intergenic	GJB5	0	0	14_ReprPCWk	0	0	0	0	0	0
chr1	35208363	35208628	578120	578134	Intergenic	GJB5	0	0	14_ReprPCWk	0	0	0	0	1	1
chr1	35246829	35247499	578612	578675	promoter-TSS	GJB3	1	1	7_Enh	1	0	1	1	0	0
chr1	35247503	35247793	578675	578688	promoter-TSS	GJB3	1	1	7_Enh	1	0	1	1	0	0
chr1	35258348	35258853	578849	578891	promoter-TSS	GJA4	1	1	1_TssA	1	1	1	0	0	0
chr1	35324488	35325630	579565	579626	exon,promoter-TSS	SMIM12	1	1	1_TssA	1	1	1	0	1	1
chr1	35331587	35332321	579722	579801	intron	DLGAP3	0	1	1_TssA	1	1	1	0	1	1
chr1	35351007	35351126	580056	580068	intron	DLGAP3	0	1	12_EnhBiv	1	0	1	1	0	0
chr1	35351185	35351760	580068	580129	intron	DLGAP3	0	1	12_EnhBiv	1	0	1	1	0	0
chr1	35390552	35390975	580548	580562	Intergenic	DLGAP3	0	0	14_ReprPCWk	0	0	0	1	0	0
chr1	35394602	35395566	580617	580730	Intergenic	DLGAP3	0	1	1_TssA	1	0	1	1	0	0
chr1	35395590	35396245	580730	580781	Intergenic	DLGAP3	0	1	13_ReprPC	1	0	1	1	0	0
chr1	35450246	35451223	581428	581492	intron	ZMYM6NB	1	1	1_TssA	1	1	1	0	1	0
chr1	35496605	35497696	581915	581976	intron	ZMYM6	1	1	1_TssA	1	1	1	0	0	0
chr1	35544630	35545542	582415	582468	intron	ZMYM1	1	1	1_TssA	1	1	1	0	0	0
chr1	35610515	35610685	583368	583373	Intergenic	SFPQ	0	0	15_Quies	0	0	0	0	0	0
chr1	35611940	35612177	583384	583396	Intergenic	SFPQ	0	0	15_Quies	0	0	0	0	0	0
chr1	35655860	35656796	583936	583948	exon	SFPQ	0	0	1_TssA	1	1	1	0	0	0
chr1	35656875	35659183	583948	584118	exon	SFPQ	1	1	1_TssA	1	1	1	0	1	1
chr1	35734125	35735316	585081	585165	intron	ZMYM4	1	1	1_TssA	1	1	1	0	1	0
chr1	35811050	35811508	585912	585924	intron	ZMYM4	0	0	5_TxWk	1	1	1	0	0	1
chr1	36021645	36022008	587778	587786	intron	KIAA0319L	0	0	5_TxWk	1	1	1	0	0	0
chr1	36022382	36024105	587788	587910	promoter-TSS	NCDN	1	1	1_TssA	1	1	1	0	0	0
chr1	36026400	36026659	587954	587970	exon	NCDN	0	0	6_EnhG	0	0	1	0	0	0
chr1	36026693	36026758	587970	587976	exon	NCDN	0	0	6_EnhG	0	0	1	0	0	0
chr1	36038675	36038722	588151	588155	promoter-TSS	TFAP2E	1	0	2_TssAFlnk	1	0	1	0	0	0
chr1	36038749	36039239	588155	588206	promoter-TSS	TFAP2E	1	1	2_TssAFlnk	1	0	1	1	0	0
chr1	36039246	36039316	588206	588213	intron	TFAP2E	1	1	2_TssAFlnk	1	1	1	1	0	0
chr1	36106529	36108003	589157	589233	promoter-TSS	PSMB2	1	1	1_TssA	1	1	1	0	0	0
chr1	36172974	36173219	589961	589976	Intergenic	C1orf216	0	0	7_Enh	1	0	1	1	0	0
chr1	36173257	36174229	589976	590057	Intergenic	C1orf216	0	1	7_Enh	1	0	1	1	0	0
chr1	36181282	36181416	590135	590143	exon	C1orf216	0	0	6_EnhG	0	0	1	0	1	1
chr1	36184003	36184979	590178	590260	exon	C1orf216	1	1	1_TssA	1	1	1	0	0	0
chr1	36234688	36235944	590796	590889	intron	CLSPN	1	1	1_TssA	1	1	1	0	1	0
chr1	36273317	36274461	591439	591588	promoter-TSS	AGO4	1	1	1_TssA	1	1	1	0	0	0
chr1	36348627	36349731	592420	592509	intron	AGO1	1	1	1_TssA	1	1	1	0	1	1
chr1	36395848	36397623	592971	593125	promoter-TSS	AGO3	1	1	1_TssA	1	1	1	0	0	0
chr1	36549555	36550076	594611	594659	intron	TEKT2	1	1	1_TssA	1	1	1	1	0	0
chr1	36554277	36555203	594777	594871	TTS,intron	ADPRHL2,TEKT2	1	1	1_TssA	1	1	1	0	1	1
chr1	36555221	36555426	594872	594884	intron	ADPRHL2	1	0	2_TssAFlnk	1	1	1	0	0	0
chr1	36590559	36591147	595532	595612	Intergenic	TRAPPC3	0	1	5_TxWk	1	0	1	1	0	0
chr1	36614379	36614548	595946	595952	intron	TRAPPC3	0	0	1_TssA	1	1	1	0	0	0
chr1	36614570	36615462	595952	596025	promoter-TSS	TRAPPC3	0	1	1_TssA	1	1	1	0	1	1
chr1	36620870	36622716	596094	596254	promoter-TSS	TRAPPC3	1	1	1_TssA	1	1	1	0	0	0
chr1	36626481	36626905	596305	596317	intron	MAP7D1	0	0	2_TssAFlnk	1	1	1	0	1	1
chr1	36653765	36653937	596893	596900	Intergenic	MAP7D1	0	0	15_Quies	0	1	1	0	1	1
chr1	36689185	36690684	597519	597606	promoter-TSS	THRAP3	1	1	1_TssA	1	1	1	0	1	0
chr1	36724270	36724360	598144	598150	intron	THRAP3	0	0	5_TxWk	0	0	0	0	0	0
chr1	36734429	36734484	598284	598289	intron	THRAP3	0	0	4_Tx	0	0	0	0	0	0
chr1	36734578	36734627	598289	598293	intron	THRAP3	0	0	4_Tx	0	0	0	0	0	0
chr1	36771831	36772010	598773	598787	promoter-TSS	SH3D21	1	1	7_Enh	1	1	1	0	1	0
chr1	36772014	36772999	598787	598881	promoter-TSS	SH3D21	1	1	1_TssA	1	1	1	0	1	0
chr1	36788625	36789589	599301	599394	exon,intron	EVA1B	1	1	1_TssA	1	1	1	0	0	0
chr1	36850358	36852191	600427	600544	intron	STK40	1	1	1_TssA	1	1	1	0	1	0
chr1	36862895	36863739	600698	600762	intron	LSM10	1	1	1_TssA	1	1	1	0	0	0
chr1	36886443	36886626	601114	601122	intron	OSCP1	0	0	5_TxWk	0	0	1	0	1	1
chr1	36886894	36886935	601124	601129	intron	OSCP1	0	0	5_TxWk	0	1	0	0	0	0
chr1	36915773	36915895	601501	601510	intron	OSCP1	1	1	1_TssA	1	1	0	0	0	0
chr1	36915900	36916580	601510	601558	promoter-TSS	OSCP1	1	1	1_TssA	1	1	1	0	0	0
chr1	36929327	36930363	601716	601789	exon	MRPS15	1	1	1_TssA	1	1	1	0	0	0
chr1	36952572	36952759	602118	602126	Intergenic	CSF3R	0	0	5_TxWk	0	1	1	0	0	0
chr1	37019500	37019663	602909	602922	Intergenic	CSF3R	0	0	14_ReprPCWk	0	0	0	0	1	1
chr1	37169315	37169655	604598	604611	Intergenic	CSF3R	0	0	7_Enh	0	0	0	0	1	1
chr1	37237362	37237710	605320	605332	Intergenic	GRIK3	0	0	7_Enh	0	0	0	0	0	0
chr1	37389846	37390325	607039	607052	intron	GRIK3	0	0	14_ReprPCWk	0	0	0	0	0	0
chr1	37498248	37498570	608261	608282	intron	GRIK3	0	1	13_ReprPC	0	0	1	1	0	0
chr1	37498583	37499075	608282	608331	intron	GRIK3	1	1	13_ReprPC	0	0	1	1	0	0
chr1	37499094	37499711	608331	608390	intron,promoter-TSS	GRIK3	1	1	12_EnhBiv	0	0	1	1	0	0
chr1	37499717	37500624	608390	608522	promoter-TSS	GRIK3	1	1	12_EnhBiv	0	0	1	1	0	0
chr1	37500677	37501019	608522	608538	Intergenic	GRIK3	1	0	13_ReprPC	0	0	1	1	0	0
chr1	37501419	37502276	608549	608571	Intergenic	GRIK3	0	0	12_EnhBiv	0	0	1	1	1	0
chr1	37502424	37502573	608575	608581	Intergenic	GRIK3	0	0	14_ReprPCWk	0	0	0	1	0	0
chr1	37706621	37706741	610303	610312	Intergenic	MIR4255	0	0	15_Quies	0	0	0	0	0	0
chr1	37721037	37721275	610457	610469	Intergenic	MIR4255	0	0	14_ReprPCWk	0	0	0	0	0	0
chr1	37783518	37783729	611086	611098	Intergenic	MIR4255	0	1	14_ReprPCWk	0	0	1	0	0	0
chr1	37783753	37783991	611098	611118	Intergenic	LOC728431	0	1	9_Het	0	0	1	0	0	0
chr1	37828715	37828844	611579	611586	Intergenic	LOC728431	0	0	13_ReprPC	0	0	0	0	0	0
chr1	37857283	37857560	611833	611842	Intergenic	LOC728431	0	0	14_ReprPCWk	0	0	0	1	0	0
chr1	37899955	37900218	612295	612304	Intergenic	LOC728431	0	0	14_ReprPCWk	0	0	0	0	1	1
chr1	37937273	37937607	612788	612797	intron	LOC728431	0	0	7_Enh	0	1	1	0	0	0
chr1	37939740	37940642	612822	612926	promoter-TSS	ZC3H12A	1	1	1_TssA	1	1	1	0	0	0
chr1	37940649	37940954	612926	612936	promoter-TSS	LOC728431,ZC3H12A	1	1	1_TssA	1	1	1	0	0	0
chr1	37941854	37941942	612963	612968	intron	ZC3H12A	0	0	3_TxFlnk	1	1	1	0	0	0
chr1	37944738	37945244	613002	613011	intron	ZC3H12A	0	0	6_EnhG	1	1	1	0	1	0
chr1	37945273	37945559	613011	613024	intron	ZC3H12A	0	0	6_EnhG	1	1	1	0	0	0
chr1	37979292	37979452	613420	613426	intron	MEAF6	1	0	2_TssAFlnk	1	1	1	0	0	0
chr1	37979466	37980801	613426	613550	intron	MEAF6	1	1	1_TssA	1	1	1	0	1	1
chr1	38019398	38020101	614187	614239	exon,promoter-TSS	SNIP1	1	1	1_TssA	1	1	1	0	0	0
chr1	38022316	38022538	614284	614300	promoter-TSS	DNALI1	1	1	2_TssAFlnk	1	1	1	0	0	0
chr1	38061006	38061877	614784	614839	exon	GNL2	1	1	1_TssA	1	1	1	0	0	0
chr1	38099068	38099744	615280	615313	intron	RSPO1	1	1	14_ReprPCWk	1	0	1	1	0	0
chr1	38099855	38100697	615324	615403	exon,intron	RSPO1	1	1	11_BivFlnk	1	0	1	1	0	0
chr1	38155362	38156415	616109	616169	intron	C1orf109	1	1	1_TssA	1	1	1	0	0	0
chr1	38157261	38158705	616195	616306	promoter-TSS	CDCA8	1	1	1_TssA	1	1	1	0	1	1
chr1	38200765	38201078	616878	616897	intron	EPHA10	0	1	9_Het	0	0	0	0	0	0
chr1	38218191	38218297	617100	617110	exon	EPHA10	0	1	7_Enh	1	0	1	1	0	0
chr1	38218326	38219461	617110	617226	exon	EPHA10	0	1	7_Enh	1	0	1	1	0	0
chr1	38230139	38230321	617425	617437	intron	EPHA10	1	1	13_ReprPC	0	0	0	1	0	0
chr1	38231139	38232040	617480	617516	promoter-TSS	EPHA10	1	0	9_Het	0	0	1	1	1	0
chr1	38259218	38260268	617816	617944	promoter-TSS	MANEAL	1	1	1_TssA	1	0	1	0	0	0
chr1	38261052	38261216	617972	617981	promoter-TSS	MANEAL	0	0	7_Enh	0	0	1	0	0	0
chr1	38261226	38261252	617981	617987	promoter-TSS	MANEAL	0	0	7_Enh	0	0	1	0	0	0
chr1	38273072	38274653	618144	618290	promoter-TSS	YRDC	1	1	1_TssA	1	1	1	0	0	0
chr1	38274672	38274791	618290	618298	promoter-TSS	YRDC	1	0	2_TssAFlnk	1	1	1	0	0	0
chr1	38324703	38326066	618794	618878	promoter-TSS	MTF1	1	1	1_TssA	1	1	1	0	1	1
chr1	38396957	38397774	619976	620046	intron	INPP5B	0	1	1_TssA	1	1	1	0	0	1
chr1	38397807	38397956	620046	620053	intron	INPP5B	0	0	5_TxWk	1	1	1	0	0	0
chr1	38454795	38454954	620931	620942	intron	SF3A3	1	0	1_TssA	1	1	1	0	0	0
chr1	38454961	38456087	620942	621003	intron	SF3A3	1	1	1_TssA	1	1	1	0	1	1
chr1	38456157	38456239	621003	621012	promoter-TSS	SF3A3	1	0	15_Quies	1	1	1	0	0	0
chr1	38461585	38461988	621117	621159	TTS	FHL3	0	1	1_TssA	1	1	1	0	0	0
chr1	38470427	38470541	621292	621297	intron	FHL3	1	0	2_TssAFlnk	1	1	1	0	1	0
chr1	38470578	38471527	621297	621401	exon	FHL3	1	1	1_TssA	1	1	1	0	0	0
chr1	38478083	38478976	621497	621548	intron,promoter-TSS	UTP11L	1	1	1_TssA	1	1	1	0	0	0
chr1	38492829	38493215	621731	621744	Intergenic	UTP11L	0	0	6_EnhG	0	0	1	0	0	0
chr1	38495170	38495289	621772	621779	Intergenic	UTP11L	0	0	7_Enh	0	1	1	0	0	0
chr1	38495841	38496112	621784	621793	Intergenic	POU3F1	0	0	7_Enh	0	1	1	0	0	0
chr1	38510021	38510195	621991	622003	exon	POU3F1	0	1	12_EnhBiv	0	0	1	1	0	0
chr1	38510197	38510902	622003	622059	exon	POU3F1	0	1	12_EnhBiv	0	0	1	1	0	0
chr1	38510911	38511385	622059	622112	exon	POU3F1	0	1	11_BivFlnk	1	0	1	1	0	0
chr1	38511388	38511757	622112	622155	exon	POU3F1	1	1	12_EnhBiv	1	0	1	1	0	0
chr1	38511758	38512128	622155	622215	exon	POU3F1	1	1	12_EnhBiv	1	0	1	1	1	0
chr1	38512139	38513271	622215	622385	promoter-TSS	POU3F1	1	1	1_TssA	1	1	1	1	1	0
chr1	38513295	38513461	622385	622403	promoter-TSS	POU3F1	1	1	2_TssAFlnk	1	0	1	1	0	0
chr1	38513486	38513670	622403	622417	Intergenic	POU3F1	0	1	7_Enh	1	0	1	1	0	0
chr1	38583283	38583565	623203	623213	Intergenic	MIR3659	0	0	9_Het	0	0	0	0	0	0
chr1	38941882	38942371	626426	626467	Intergenic	LOC339442	0	1	15_Quies	1	1	1	1	0	0
chr1	39025108	39025224	627262	627268	Intergenic	RRAGC	0	0	7_Enh	1	0	1	0	0	0
chr1	39025235	39025544	627268	627293	Intergenic	RRAGC	0	0	5_TxWk	1	0	1	0	0	0
chr1	39044023	39044518	627524	627581	Intergenic	RRAGC	0	1	14_ReprPCWk	1	0	1	1	0	0
chr1	39136985	39137165	628476	628482	Intergenic	RRAGC	0	0	9_Het	0	0	0	0	0	0
chr1	39193952	39194478	628973	628984	Intergenic	RRAGC	0	0	15_Quies	0	0	1	0	0	0
chr1	39249262	39249484	629532	629545	Intergenic	RRAGC	0	0	14_ReprPCWk	0	0	1	0	0	0
chr1	39269693	39270251	629751	629826	Intergenic	RRAGC	0	1	14_ReprPCWk	1	0	1	1	0	0
chr1	39283895	39284478	630050	630109	Intergenic	RRAGC	0	1	7_Enh	1	0	1	1	1	1
chr1	39284499	39284679	630109	630121	Intergenic	RRAGC	0	1	7_Enh	0	0	1	0	0	0
chr1	39324587	39326090	630551	630672	exon	RRAGC	1	1	1_TssA	1	1	1	0	0	0
chr1	39326179	39326303	630672	630677	promoter-TSS	RRAGC	1	0	1_TssA	1	1	1	0	0	0
chr1	39338292	39339595	630839	630931	TTS	GJA9	1	1	1_TssA	1	1	1	0	0	0
chr1	39339683	39339824	630931	630936	promoter-TSS	MYCBP	1	0	15_Quies	1	0	1	0	0	0
chr1	39407375	39407770	631856	631869	promoter-TSS	RHBDL2	1	0	2_TssAFlnk	1	1	0	0	0	0
chr1	39416837	39417067	631991	632000	Intergenic	RHBDL2	0	0	15_Quies	0	0	1	0	0	0
chr1	39456295	39458344	632612	632726	intron	AKIRIN1	1	1	1_TssA	1	1	1	0	0	0
chr1	39491759	39492690	633221	633277	intron	NDUFS5	1	0	1_TssA	1	1	1	0	0	0
chr1	39492803	39492904	633278	633287	intron	NDUFS5	1	0	1_TssA	1	1	1	0	0	0
chr1	39546688	39547748	634181	634319	intron	MACF1	1	1	1_TssA	1	0	1	1	0	0
chr1	39570721	39571958	634679	634827	intron	MACF1	0	1	1_TssA	1	1	1	0	0	0
chr1	39572026	39572456	634827	634837	intron	MACF1	0	0	1_TssA	1	1	1	0	0	0
chr1	39573146	39573186	634841	634845	intron	MACF1	0	0	1_TssA	1	1	1	0	0	0
chr1	39624431	39624921	635333	635343	intron	MACF1	0	0	2_TssAFlnk	1	1	1	0	0	0
chr1	39734220	39734564	636578	636586	intron	MACF1	0	0	5_TxWk	0	1	1	0	0	0
chr1	39874019	39875181	637934	638075	promoter-TSS	KIAA0754	1	1	1_TssA	1	1	1	0	0	0
chr1	39875193	39875542	638075	638089	exon	KIAA0754	1	1	1_TssA	1	1	1	0	0	0
chr1	39956508	39956709	638878	638893	promoter-TSS	BMP8A	1	1	7_Enh	1	1	1	0	0	0
chr1	39956713	39957597	638893	639017	promoter-TSS	BMP8A	1	1	2_TssAFlnk	1	1	1	1	1	0
chr1	39957858	39958065	639061	639093	exon	BMP8A	1	1	14_ReprPCWk	1	0	1	0	0	0
chr1	39980398	39981035	639493	639560	intron	BMP8A	0	1	5_TxWk	1	0	1	0	0	0
chr1	40040769	40041059	640494	640504	intron	PABPC4	0	0	3_TxFlnk	1	1	1	0	0	0
chr1	40041131	40042765	640504	640678	exon,intron	PABPC4	1	1	1_TssA	1	1	1	0	1	1
chr1	40071932	40072213	641168	641181	Intergenic	PABPC4	0	0	5_TxWk	0	0	0	0	1	1
chr1	40098623	40098924	641672	641717	intron	HEYL	0	0	7_Enh	1	1	1	0	0	0
chr1	40105051	40105187	641791	641809	intron	HEYL	1	1	1_TssA	1	1	1	1	0	0
chr1	40105194	40105680	641809	641868	intron,promoter-TSS	HEYL	1	1	1_TssA	1	1	1	1	1	1
chr1	40119207	40119463	642017	642026	Intergenic	HEYL	0	0	15_Quies	0	0	0	0	1	1
chr1	40137136	40137263	642241	642254	intron	NT5C1A	1	1	12_EnhBiv	1	0	1	1	0	0
chr1	40137279	40137971	642254	642313	promoter-TSS	NT5C1A	1	1	2_TssAFlnk	1	0	1	1	0	0
chr1	40137977	40138087	642313	642321	promoter-TSS	NT5C1A	1	1	7_Enh	1	0	1	1	1	0
chr1	40149662	40149771	642490	642502	exon	HPCAL4	0	1	2_TssAFlnk	0	0	1	1	0	0
chr1	40156857	40157654	642609	642663	promoter-TSS	HPCAL4	1	1	7_Enh	1	0	1	1	0	0
chr1	40157740	40158207	642671	642700	promoter-TSS	HPCAL4	1	1	7_Enh	1	0	1	1	0	0
chr1	40158211	40158457	642700	642722	Intergenic	HPCAL4	0	1	15_Quies	1	0	1	1	0	0
chr1	40166787	40167059	642789	642799	Intergenic	HPCAL4	0	0	7_Enh	1	1	1	0	0	0
chr1	40204313	40204371	643186	643191	promoter-TSS	PPIE	1	1	1_TssA	1	1	1	0	0	0
chr1	40204382	40205071	643191	643240	intron	PPIE	1	1	1_TssA	1	1	1	0	0	0
chr1	40236444	40237158	643702	643779	exon	OXCT2	1	1	15_Quies	1	0	1	0	0	0
chr1	40253851	40254203	644124	644186	exon	BMP8B	1	1	1_TssA	1	0	1	1	0	0
chr1	40254208	40255172	644186	644310	promoter-TSS	BMP8B	1	1	1_TssA	1	1	1	1	1	0
chr1	40282556	40282709	644749	644756	Intergenic	BMP8B	0	0	15_Quies	0	0	1	0	1	1
chr1	40283209	40283301	644771	644776	Intergenic	BMP8B	0	0	15_Quies	0	0	0	0	1	0
chr1	40285318	40285439	644803	644813	Intergenic	BMP8B	0	0	7_Enh	0	0	0	0	0	0
chr1	40297306	40297382	644957	644962	Intergenic	BMP8B	0	0	15_Quies	0	0	0	0	0	0
chr1	40348657	40349405	645516	645566	exon	TRIT1	1	1	1_TssA	1	1	1	0	0	0
chr1	40366687	40368218	645787	645963	exon	MYCL1	1	1	1_TssA	1	1	1	1	1	1
chr1	40399833	40400506	646435	646446	Intergenic	MFSD2A	0	0	15_Quies	0	1	1	0	0	0
chr1	40420587	40421824	646715	646799	intron	MFSD2A	1	1	2_TssAFlnk	1	1	1	0	0	0
chr1	40421862	40422170	646799	646809	intron	MFSD2A	0	0	1_TssA	1	1	1	0	0	0
chr1	40505129	40507194	647886	648014	promoter-TSS	CAP1	1	1	1_TssA	1	1	1	0	1	0
chr1	40550534	40550689	648478	648486	intron	PPT1	0	0	5_TxWk	0	0	0	0	1	1
chr1	40562452	40563406	648609	648668	exon	PPT1	1	1	1_TssA	1	1	1	0	1	0
chr1	40609565	40609964	649172	649178	Intergenic	RLF	0	0	15_Quies	0	0	1	0	1	1
chr1	40626780	40628224	649357	649438	intron	RLF	1	1	1_TssA	1	1	1	0	1	0
chr1	40722916	40724267	650456	650532	promoter-TSS	ZMPSTE24	1	1	1_TssA	1	1	1	0	0	0
chr1	40780956	40781071	651274	651283	intron	COL9A2	0	1	5_TxWk	1	0	1	0	1	1
chr1	40781108	40781352	651283	651307	intron	COL9A2	0	1	1_TssA	1	0	1	0	1	1
chr1	40781389	40781569	651307	651320	intron	COL9A2	0	1	1_TssA	1	0	1	1	0	0
chr1	40781587	40781861	651320	651340	intron	COL9A2	0	1	2_TssAFlnk	1	0	1	1	0	0
chr1	40781877	40782181	651340	651350	intron	COL9A2	1	1	7_Enh	1	0	1	1	0	0
chr1	40782202	40783064	651350	651440	intron	COL9A2	1	1	7_Enh	1	0	1	1	1	0
chr1	40783080	40783202	651440	651451	promoter-TSS	COL9A2	1	1	14_ReprPCWk	1	0	1	1	0	0
chr1	40804420	40804700	651730	651740	Intergenic	COL9A2	0	0	15_Quies	1	1	1	0	1	1
chr1	40839216	40840620	652065	652151	promoter-TSS	SMAP2	1	1	1_TssA	1	1	1	0	0	0
chr1	40915432	40916269	652949	653018	promoter-TSS	ZFP69B	1	1	1_TssA	1	1	1	0	1	0
chr1	40942625	40943600	653255	653333	promoter-TSS	ZFP69	1	1	1_TssA	1	1	1	0	0	0
chr1	40943642	40943771	653333	653338	intron	ZFP69	1	0	2_TssAFlnk	1	1	1	0	0	0
chr1	40974031	40974968	653667	653743	promoter-TSS	EXO5	1	1	1_TssA	1	1	1	0	0	0
chr1	40996996	40997795	653992	654031	exon,promoter-TSS	ZNF684	1	1	1_TssA	1	1	1	0	0	0
chr1	41130996	41131752	655572	655632	promoter-TSS	RIMS3	1	1	1_TssA	1	1	1	0	1	0
chr1	41134530	41134918	655671	655688	Intergenic	RIMS3	0	0	7_Enh	0	0	1	0	1	1
chr1	41157111	41158440	655918	656016	promoter-TSS	LOC100130557,NFYC	1	1	1_TssA	1	1	1	0	1	0
chr1	41174527	41175478	656192	656206	intron	NFYC	0	0	5_TxWk	1	1	1	0	0	0
chr1	41175616	41176630	656206	656216	intron	NFYC	0	0	5_TxWk	1	1	1	0	0	0
chr1	41249122	41250051	656919	657052	promoter-TSS	KCNQ4	1	1	1_TssA	1	1	1	0	0	0
chr1	41267866	41268308	657330	657375	intron	KCNQ4	0	1	15_Quies	1	1	1	0	0	0
chr1	41284123	41284640	657641	657691	intron	KCNQ4	0	1	7_Enh	1	0	1	1	0	0
chr1	41315745	41315913	658191	658198	Intergenic	CITED4	0	0	5_TxWk	0	0	1	0	1	1
chr1	41327066	41327234	658376	658398	exon	CITED4	1	1	2_TssAFlnk	1	1	1	0	0	0
chr1	41327236	41328285	658398	658536	exon	CITED4	1	1	1_TssA	1	1	1	0	1	0
chr1	41328378	41328633	658536	658543	promoter-TSS	CITED4	1	0	2_TssAFlnk	1	1	1	0	1	0
chr1	41349908	41350162	658778	658816	Intergenic	CITED4	0	1	7_Enh	0	0	1	1	0	0
chr1	41418190	41418495	659584	659597	Intergenic	CTPS1	0	0	7_Enh	0	0	1	0	1	1
chr1	41444871	41444997	660040	660053	promoter-TSS	CTPS1	1	1	2_TssAFlnk	1	1	1	0	1	0
chr1	41445002	41446175	660053	660197	intron	CTPS1	1	1	1_TssA	1	1	1	0	1	0
chr1	41446185	41446246	660197	660204	intron	CTPS1	0	0	1_TssA	1	1	1	0	0	0
chr1	41512094	41512431	661049	661059	exon	SCMH1	0	0	6_EnhG	0	1	1	0	0	0
chr1	41706802	41706849	662368	662373	intron	SCMH1	1	0	1_TssA	1	1	1	0	0	0
chr1	41706944	41708300	662374	662545	intron	SCMH1	1	1	1_TssA	1	1	1	0	0	0
chr1	41733909	41734161	662758	662765	Intergenic	SCMH1	0	0	15_Quies	0	0	1	0	1	1
chr1	41807687	41807841	663444	663452	Intergenic	SCMH1	0	0	7_Enh	0	0	0	0	0	0
chr1	41807865	41808038	663452	663457	Intergenic	SCMH1	0	0	7_Enh	0	0	0	0	0	0
chr1	41823835	41823957	663617	663623	Intergenic	SCMH1	0	0	7_Enh	0	0	1	0	0	0
chr1	41824248	41824299	663630	663635	Intergenic	SCMH1	0	0	7_Enh	0	0	1	0	0	0
chr1	41826614	41828131	663668	663847	Intergenic	SCMH1	0	1	1_TssA	1	1	1	1	1	1
chr1	41828147	41828339	663847	663862	Intergenic	SCMH1	0	1	7_Enh	0	0	1	1	0	0
chr1	41831865	41832542	663890	663951	Intergenic	EDN2	0	1	7_Enh	1	1	1	1	0	0
chr1	41832631	41832691	663952	663958	Intergenic	EDN2	0	0	7_Enh	1	0	1	1	0	0
chr1	41846683	41846928	664105	664120	Intergenic	EDN2	0	0	7_Enh	1	1	1	0	0	0
chr1	41853342	41853716	664375	664385	Intergenic	EDN2	0	0	7_Enh	0	1	1	0	0	0
chr1	41858849	41859069	664446	664453	Intergenic	EDN2	0	0	15_Quies	0	0	0	0	0	0
chr1	41869014	41869187	664582	664587	Intergenic	EDN2	0	0	5_TxWk	0	0	0	0	0	0
chr1	41870095	41870552	664595	664606	Intergenic	EDN2	0	0	7_Enh	0	0	1	0	0	0
chr1	41884613	41884796	664778	664786	Intergenic	EDN2	0	0	5_TxWk	0	0	1	0	0	0
chr1	41884902	41885231	664787	664794	Intergenic	EDN2	0	0	5_TxWk	0	0	1	0	0	0
chr1	41940291	41940569	665469	665480	Intergenic	EDN2	0	0	7_Enh	0	1	1	0	0	0
chr1	41940634	41940746	665480	665485	Intergenic	EDN2	0	0	7_Enh	0	1	1	0	0	0
chr1	41948146	41948268	665595	665605	exon	EDN2	0	0	7_Enh	0	0	1	0	0	0
chr1	41948988	41949173	665610	665618	intron	EDN2	0	0	5_TxWk	0	0	0	0	0	0
chr1	41950237	41950326	665638	665646	promoter-TSS	EDN2	1	0	7_Enh	0	0	1	0	1	1
chr1	41950362	41950594	665646	665656	promoter-TSS	EDN2	1	0	7_Enh	0	0	1	0	0	1
chr1	41952103	41952222	665674	665679	Intergenic	EDN2	0	0	5_TxWk	0	0	1	0	0	0
chr1	41952406	41952598	665684	665690	Intergenic	EDN2	0	0	5_TxWk	0	0	1	0	0	0
chr1	41952639	41952687	665690	665695	Intergenic	EDN2	0	0	5_TxWk	0	0	1	0	0	0
chr1	41961787	41962316	665817	665879	Intergenic	EDN2	0	1	7_Enh	1	1	1	0	0	1
chr1	41964571	41964782	665920	665930	Intergenic	EDN2	0	0	7_Enh	0	1	1	0	0	0
chr1	41966227	41966449	665945	665953	Intergenic	EDN2	0	0	7_Enh	0	1	1	0	0	0
chr1	41967435	41967769	665968	665983	Intergenic	EDN2	0	0	5_TxWk	0	0	0	0	0	0
chr1	41981789	41982288	666245	666283	intron	HIVEP3	0	1	7_Enh	1	1	1	0	1	1
chr1	42039944	42040043	666973	666979	intron	HIVEP3	0	0	5_TxWk	0	0	1	0	1	1
chr1	42083858	42084077	667456	667463	intron	HIVEP3	0	0	7_Enh	0	1	1	0	0	0
chr1	42127193	42128371	667944	668085	intron	HIVEP3	0	1	1_TssA	1	1	1	0	0	1
chr1	42143775	42143821	668263	668267	intron	HIVEP3	0	0	5_TxWk	0	0	0	0	0	0
chr1	42347936	42347964	670219	670223	intron	HIVEP3	0	0	5_TxWk	0	0	1	0	0	0
chr1	42357334	42357610	670304	670312	intron	HIVEP3	0	0	5_TxWk	1	1	0	0	1	0
chr1	42383562	42384129	670506	670560	intron	HIVEP3	0	1	1_TssA	1	1	1	0	0	0
chr1	42384158	42384648	670560	670573	promoter-TSS	HIVEP3	0	0	1_TssA	1	1	1	0	0	0
chr1	42500708	42502078	671352	671480	intron	HIVEP3	1	1	1_TssA	1	1	1	0	1	1
chr1	42612523	42612852	672393	672404	Intergenic	GUCA2B	0	0	7_Enh	0	0	1	0	1	1
chr1	42643443	42643450	672806	672810	exon	FOXJ3	0	0	5_TxWk	0	0	1	0	0	0
chr1	42799724	42801623	674037	674182	promoter-TSS	FOXJ3	1	1	1_TssA	1	1	1	0	1	0
chr1	42801726	42801966	674182	674187	promoter-TSS	FOXJ3	1	0	15_Quies	1	1	1	0	0	0
chr1	42845753	42846988	674607	674745	promoter-TSS	RIMKLA	1	1	1_TssA	1	1	1	1	0	0
chr1	42921698	42922722	675535	675622	promoter-TSS	PPCS	1	1	1_TssA	1	1	1	0	0	0
chr1	42928547	42929254	675692	675738	Intergenic	PPCS	0	1	1_TssA	1	1	1	0	0	0
chr1	42929290	42929472	675738	675754	Intergenic	PPCS	0	1	1_TssA	1	1	1	0	0	0
chr1	43123652	43124625	677098	677157	promoter-TSS	PPIH	1	1	1_TssA	1	1	1	0	1	1
chr1	43124639	43124851	677157	677169	intron	PPIH	1	0	1_TssA	1	1	1	0	0	0
chr1	43146926	43149246	677386	677594	promoter-TSS	YBX1	1	1	1_TssA	1	1	1	0	1	0
chr1	43231483	43233524	678681	678829	promoter-TSS	C1orf50	1	1	1_TssA	1	1	1	0	1	0
chr1	43250900	43251332	679038	679071	Intergenic	LOC100129924	0	1	2_TssAFlnk	1	0	1	0	0	0
chr1	43282382	43283447	679396	679475	exon	ERMAP	1	1	1_TssA	1	1	1	0	1	0
chr1	43311647	43311760	679718	679724	promoter-TSS	ZNF691	1	0	1_TssA	1	0	1	0	0	0
chr1	43311861	43312826	679724	679779	promoter-TSS	ZNF691	1	1	1_TssA	1	1	1	0	1	1
chr1	43389549	43390756	680464	680552	TTS	SLC2A1	0	1	1_TssA	1	1	1	0	1	0
chr1	43406769	43406872	680805	680810	intron	SLC2A1	0	0	7_Enh	0	1	1	0	0	0
chr1	43408979	43409194	680835	680840	intron	SLC2A1	0	0	7_Enh	0	1	1	0	0	0
chr1	43422920	43423196	681031	681045	intron	SLC2A1	0	0	2_TssAFlnk	1	1	1	0	0	0
chr1	43423561	43425124	681058	681218	promoter-TSS	SLC2A1-AS1	1	1	1_TssA	1	1	1	0	0	0
chr1	43473030	43473048	681920	681924	Intergenic	SLC2A1	0	1	14_ReprPCWk	0	0	0	0	0	0
chr1	43473097	43473461	681925	681959	Intergenic	SLC2A1	0	1	14_ReprPCWk	0	0	0	0	0	0
chr1	43487359	43487505	682156	682161	Intergenic	SLC2A1	0	0	15_Quies	0	0	0	0	0	0
chr1	43533891	43534282	682794	682840	Intergenic	FAM183A	0	1	7_Enh	1	1	1	1	0	0
chr1	43534304	43534379	682840	682846	Intergenic	FAM183A	0	1	7_Enh	1	1	1	1	0	0
chr1	43585828	43585855	683344	683348	Intergenic	FAM183A	0	0	15_Quies	1	0	0	0	0	0
chr1	43613150	43613873	683591	683636	promoter-TSS	FAM183A	1	1	7_Enh	1	0	1	1	0	0
chr1	43637484	43638500	683919	683989	promoter-TSS	WDR65	1	1	1_TssA	1	1	1	0	0	0
chr1	43692958	43693062	684568	684575	intron	WDR65	0	0	5_TxWk	0	0	1	0	1	1
[truncated: 48,423 more rows]
