# Supplementary material for: A DNA methylation atlas of normal human cell types
Source: Nature. 2023 Jan 4;613(7943):355–64. doi: 10.1038/s41586-022-05580-6 (PMC9811898; doi:10.1038/s41586-022-05580-6)
Supplement: Supplementary file 5 — Genome-wide set of unmethylated regions per cell type, annotated. Zip file contains 39 bed files, each with all genomic regions (blocks of at least four CpGs in which at least 85% of sequenced fragments are unmethylated in at least 85% of covered CpGs). Bed file information includes position (chr, from, to, CpG_from, CpG_to, hg19), regional annotation by HOMER and neighbouring gene, and annotations of when a region is 1 kb or less from a transcriptional start site, overlapping a CpG island, chromHMM annotation in that cell type or similar, ChIP–seq peak annotations for H3K4me3 (promoter), H3K27ac (gene regulation), H3K4me1 (enhancer), H3K27me3, overlapping ATAC–seq peak, presence of CTCF binding site and CTCF ChIP–seq peak. [file 41586_2022_5580_MOESM5_ESM.zip › Neuron.4CpGs.U85.f85.bed]

chr	from	to	CpG_from	CpG_to	HOMER_anno	neigh_gene	TSS+1Kb	CpG-island	H3K4me3	H3K27ac	H3K4me1	H3K27me3	CTCF_BS	CTCF
chr1	565170	565398	4918	4923	Intergenic	OR4F3	0	0	0	0	0	0	0	0
chr1	567206	567376	4967	4973	Intergenic	OR4F3	0	0	0	0	0	0	0	0
chr1	569330	569508	5033	5038	Intergenic	OR4F3	0	0	0	0	0	0	0	0
chr1	713773	714661	6386	6457	promoter-TSS	LOC100288069	1	1	1	1	0	0	1	1
chr1	714715	714926	6457	6467	promoter-TSS	LOC100288069	1	0	1	1	0	0	0	0
chr1	762113	763551	6954	7092	promoter-TSS	LOC643837	1	1	1	1	0	0	0	0
chr1	805158	805487	7737	7775	intron	FAM41C	0	1	1	0	0	0	1	1
chr1	805498	805605	7775	7785	intron	FAM41C	0	1	1	0	0	0	0	0
chr1	839752	840017	8284	8322	Intergenic	LOC100130417	0	1	1	0	0	0	1	1
chr1	840025	840619	8322	8399	Intergenic	LOC100130417	0	1	1	0	0	0	1	1
chr1	858941	859666	9038	9141	Intergenic	SAMD11	0	1	1	0	1	0	0	0
chr1	859711	861214	9151	9348	promoter-TSS	SAMD11	1	1	1	0	1	1	0	0
chr1	870283	870652	9711	9733	intron	SAMD11	0	1	0	0	0	1	0	0
chr1	875469	876419	9927	10017	intron	SAMD11	0	1	1	0	1	1	0	0
chr1	876870	878210	10047	10200	exon	SAMD11	0	1	1	0	0	1	0	0
chr1	893954	894910	10654	10744	exon	NOC2L	1	1	1	0	1	0	0	0
chr1	895767	896613	10821	10943	intron	KLHL17	1	1	1	0	0	0	0	0
chr1	919386	919884	12066	12087	Intergenic	C1orf170	0	1	0	0	0	1	1	1
chr1	934167	936347	12475	12750	exon	HES4	1	1	1	1	0	1	1	0
chr1	936448	937562	12751	12846	Intergenic	HES4	1	1	1	1	0	1	1	1
chr1	948467	949165	13174	13200	intron,promoter-TSS	ISG15	1	1	1	1	1	1	0	0
chr1	954619	956456	13401	13612	intron,promoter-TSS	AGRN	1	1	1	1	1	1	1	1
chr1	956458	956686	13612	13623	intron	AGRN	1	0	1	1	0	0	0	0
chr1	967967	968045	13928	13935	intron	AGRN	0	1	1	1	0	0	1	0
chr1	968259	969011	13947	14036	intron	AGRN	0	1	1	1	0	0	1	1
chr1	969024	969541	14036	14087	intron	AGRN	0	1	1	1	0	0	1	0
chr1	969543	969745	14087	14109	intron	AGRN	0	1	1	1	0	1	0	0
chr1	975798	976534	14289	14377	exon	AGRN	0	1	1	0	0	0	1	0
chr1	994207	995407	15300	15412	Intergenic	RNF223	0	1	1	0	0	1	1	1
chr1	1003973	1004980	15762	15872	Intergenic	RNF223	0	1	1	0	0	0	0	0
chr1	1050551	1050582	17441	17446	intron	C1orf159	0	1	1	0	0	0	0	0
chr1	1050656	1050824	17450	17468	exon,intron	C1orf159	1	1	1	0	0	0	0	0
chr1	1050827	1052352	17468	17638	exon	C1orf159	1	1	1	1	0	0	0	1
chr1	1052355	1052462	17638	17647	promoter-TSS	C1orf159	1	1	1	0	0	0	0	0
chr1	1166472	1167980	22098	22286	intron,promoter-TSS	B3GALT6,SDF4	1	1	1	1	0	0	0	0
chr1	1167989	1168007	22286	22290	promoter-TSS	SDF4	1	1	0	0	0	0	0	0
chr1	1181994	1182257	22954	22998	promoter-TSS	FAM132A	1	1	0	0	0	0	0	0
chr1	1208405	1209817	23855	24016	exon	UBE2J2	1	1	1	1	1	0	1	1
chr1	1209860	1209989	24016	24026	promoter-TSS	UBE2J2	1	1	1	1	1	0	0	0
chr1	1240199	1240503	25374	25388	intron	ACAP3	0	0	1	1	1	0	0	0
chr1	1241597	1241679	25417	25421	intron	ACAP3	0	0	1	1	1	0	1	0
chr1	1242037	1242044	25425	25429	intron	ACAP3	0	0	1	1	1	0	0	0
chr1	1242239	1242290	25432	25436	intron	ACAP3	1	0	1	1	1	0	0	0
chr1	1242321	1242440	25436	25445	intron	ACAP3	1	1	1	1	1	0	0	0
chr1	1242487	1242660	25446	25458	intron	ACAP3	1	1	1	1	1	0	0	0
chr1	1242699	1244645	25458	25736	promoter-TSS	ACAP3	1	1	1	1	0	0	1	1
chr1	1244661	1244842	25736	25752	intron	PUSL1	1	1	1	1	1	0	0	0
chr1	1259503	1260792	26248	26375	promoter-TSS	GLTPD1	1	1	1	1	1	0	0	0
chr1	1283832	1286435	27342	27653	promoter-TSS	DVL1	1	1	1	1	1	0	1	1
chr1	1290770	1291507	27889	27952	exon,intron	MXRA8	0	1	0	0	0	1	0	0
chr1	1309875	1311129	28477	28596	intron,promoter-TSS	AURKAIP1	1	1	1	1	0	0	1	1
chr1	1333994	1335602	29186	29356	promoter-TSS	CCNL2	1	1	1	1	1	0	1	1
chr1	1341910	1343416	29505	29652	promoter-TSS	MRPL20	1	1	1	1	1	0	1	0
chr1	1370878	1371516	30580	30673	exon	VWA1	1	1	1	1	1	0	0	0
chr1	1406426	1408148	31865	32022	exon	ATAD3B	1	1	1	1	0	0	0	0
chr1	1446692	1448373	33434	33619	promoter-TSS	ATAD3A	1	1	1	1	0	0	0	1
chr1	1474968	1475002	34734	34740	intron	TMEM240	1	1	1	1	0	0	0	0
chr1	1475031	1475047	34742	34747	intron	TMEM240	1	1	1	1	0	0	0	0
chr1	1475049	1475300	34747	34774	intron,promoter-TSS	TMEM240	1	1	1	1	0	0	0	0
chr1	1475320	1476220	34774	34890	promoter-TSS	TMEM240	1	1	1	1	0	0	0	0
chr1	1476231	1476361	34890	34905	promoter-TSS	TMEM240	1	1	1	1	0	0	0	0
chr1	1509275	1510884	35951	36134	exon	SSU72	1	1	1	1	1	0	1	0
chr1	1534810	1534947	36780	36802	exon	C1orf233	1	1	1	1	0	0	1	0
chr1	1534962	1535868	36802	36957	promoter-TSS	C1orf233	1	1	1	1	0	0	1	0
chr1	1535876	1536055	36957	36976	promoter-TSS	C1orf233	1	1	1	1	1	0	0	0
chr1	1549359	1549667	37290	37295	Intergenic	MIB2	0	0	1	1	1	0	0	0
chr1	1549676	1550135	37295	37314	promoter-TSS	MIB2	1	0	1	1	1	0	0	0
chr1	1550151	1551903	37314	37518	promoter-TSS	MIB2	1	1	1	1	1	0	0	0
chr1	1589933	1591051	39174	39274	intron	CDK11B	0	1	1	1	0	0	1	1
chr1	1623033	1625247	40355	40551	exon	SLC35E2B	1	1	1	1	0	0	0	0
chr1	1655105	1656324	41655	41753	promoter-TSS	CDK11A	1	1	1	1	0	0	1	1
chr1	1676388	1678513	42387	42579	promoter-TSS	SLC35E2	1	1	1	1	0	0	0	0
chr1	1709109	1710566	43459	43626	promoter-TSS	NADK	1	1	1	1	0	0	1	0
chr1	1821186	1823367	45657	45937	intron	GNB1	1	1	1	1	1	0	0	0
chr1	1823379	1823484	45937	45944	promoter-TSS	GNB1	1	0	1	1	1	0	0	0
chr1	1840008	1840905	46334	46449	Intergenic	CALML6	0	1	1	1	0	0	1	1
chr1	1850275	1851225	46726	46822	promoter-TSS	TMEM52	1	1	1	1	0	0	1	0
chr1	1935081	1935379	49612	49642	promoter-TSS	KIAA1751	1	1	1	0	0	0	0	0
chr1	1935392	1935541	49642	49655	promoter-TSS	KIAA1751	1	1	1	0	0	0	0	0
chr1	1950356	1950546	50042	50060	intron,promoter-TSS	GABRD	1	1	1	1	0	0	0	0
chr1	1950555	1951364	50060	50178	intron	GABRD	1	1	1	1	0	0	0	0
chr1	1976143	1976639	50943	51000	Intergenic	PRKCZ	0	1	1	0	0	0	1	1
chr1	1981306	1982577	51132	51303	intron,promoter-TSS	PRKCZ	1	1	1	1	0	0	0	0
chr1	2005180	2005391	52023	52044	promoter-TSS	PRKCZ	0	1	1	1	0	0	0	0
chr1	2005401	2005799	52044	52072	intron,promoter-TSS	PRKCZ	0	1	1	1	0	0	0	0
chr1	2005852	2006068	52072	52083	intron	PRKCZ	0	0	1	1	0	0	0	0
chr1	2006158	2006215	52086	52091	intron	PRKCZ	0	0	1	1	0	0	0	0
chr1	2006365	2006616	52092	52104	intron	PRKCZ	0	0	1	1	0	0	0	0
chr1	2006668	2006814	52107	52117	intron	PRKCZ	0	0	1	1	0	0	0	0
chr1	2006859	2007311	52117	52134	intron	PRKCZ	0	0	1	1	0	0	0	0
chr1	2063783	2063836	54120	54125	intron	PRKCZ	0	1	0	1	1	0	1	1
chr1	2063862	2063925	54125	54129	intron	PRKCZ	0	1	1	1	1	0	1	1
chr1	2064408	2065016	54150	54196	intron	PRKCZ	0	1	1	1	1	0	0	1
chr1	2105755	2105940	55430	55438	intron	PRKCZ	0	0	1	1	1	0	1	1
chr1	2120881	2121420	56009	56046	exon	C1orf86	0	1	1	1	0	0	0	0
chr1	2121432	2121666	56046	56063	intron	C1orf86	0	1	1	1	1	0	0	0
chr1	2125889	2126917	56225	56316	promoter-TSS	C1orf86	0	1	1	1	1	0	1	1
chr1	2136217	2137068	56558	56646	intron	C1orf86	0	1	1	1	1	0	0	0
chr1	2143969	2144482	56902	56936	promoter-TSS	C1orf86	1	1	1	1	1	0	1	1
chr1	2145637	2145778	56979	56988	Intergenic	SKI	0	0	1	1	1	0	0	0
chr1	2158461	2158772	57291	57336	Intergenic	SKI	0	1	1	1	0	0	0	0
chr1	2158778	2160925	57336	57690	exon,promoter-TSS	SKI	1	1	1	1	0	0	1	1
chr1	2160928	2161139	57690	57709	exon	SKI	1	1	1	1	0	0	0	1
chr1	2161160	2161553	57709	57726	intron	SKI	0	1	1	1	0	0	0	0
chr1	2161605	2161857	57726	57735	intron	SKI	0	0	1	1	0	0	0	0
chr1	2161859	2162095	57735	57747	intron	SKI	0	0	1	1	0	0	0	0
chr1	2162293	2162474	57749	57759	intron	SKI	0	0	1	1	0	0	0	0
chr1	2162506	2162894	57759	57776	intron	SKI	0	0	1	1	1	0	0	0
chr1	2162975	2163030	57779	57783	intron	SKI	0	0	1	1	0	0	0	0
chr1	2163077	2163118	57783	57787	intron	SKI	0	0	1	1	1	0	0	0
chr1	2163219	2163473	57789	57798	intron	SKI	0	0	1	1	1	0	0	0
chr1	2163548	2163649	57800	57805	intron	SKI	0	0	1	1	0	0	0	0
chr1	2163717	2163755	57805	57809	intron	SKI	0	0	1	1	1	0	0	0
chr1	2163779	2163859	57809	57813	intron	SKI	0	0	1	1	1	0	0	0
chr1	2188830	2189028	58529	58542	intron	SKI	0	0	0	1	1	0	0	0
chr1	2222176	2222347	59591	59604	intron	SKI	0	1	1	1	1	0	0	0
chr1	2222367	2222509	59604	59614	intron	SKI	0	1	1	1	1	0	0	0
chr1	2222537	2222675	59614	59621	intron	SKI	0	1	1	1	1	0	0	0
chr1	2236443	2236531	60102	60110	intron	SKI	0	1	1	1	1	0	0	0
chr1	2245895	2246842	60526	60636	Intergenic	LOC100129534	0	1	1	1	0	0	1	1
chr1	2253724	2253851	60898	60910	intron	MORN1	0	1	1	1	0	0	0	0
chr1	2322436	2323906	63024	63190	promoter-TSS	RER1	1	1	1	1	0	0	0	1
chr1	2343528	2344791	63775	63916	promoter-TSS	PEX10	1	1	1	1	1	0	0	0
chr1	2345690	2346298	63949	63974	Intergenic	PEX10	0	1	0	1	1	0	1	1
chr1	2374782	2375565	64735	64840	Intergenic	PEX10	0	1	1	1	1	0	1	1
chr1	2375568	2375708	64840	64854	Intergenic	PEX10	0	1	1	1	1	0	1	1
chr1	2377943	2378047	64915	64922	Intergenic	PLCH2	0	0	0	1	1	0	0	0
chr1	2378049	2378128	64922	64926	Intergenic	PLCH2	0	0	0	1	1	0	0	0
chr1	2398798	2399055	65554	65582	Intergenic	PLCH2	0	1	1	1	0	0	0	0
chr1	2457085	2458235	67578	67699	intron	PANK4	1	1	1	1	1	0	0	1
chr1	2460850	2462109	67786	67944	intron	HES5	1	1	1	1	0	0	0	0
chr1	2472149	2472586	68192	68239	Intergenic	HES5	0	1	0	0	1	1	0	0
chr1	2516780	2518892	69516	69693	promoter-TSS	FAM213B	1	1	1	1	0	0	1	0
chr1	2560024	2561019	70632	70720	intron	MMEL1	0	1	0	0	0	1	0	0
chr1	2573861	2575092	71005	71106	intron	TTC34	0	1	1	1	1	0	1	1
chr1	2706213	2706602	72797	72850	exon,promoter-TSS	TTC34	1	1	0	0	0	1	0	0
chr1	2984497	2984831	79569	79604	promoter-TSS	FLJ42875	1	1	1	1	0	1	0	0
chr1	2984840	2987346	79604	79930	intron	PRDM16	1	1	1	1	0	1	0	1
chr1	2987347	2987542	79930	79956	intron	PRDM16	0	1	1	1	0	1	0	0
chr1	2989949	2990264	80058	80093	intron	PRDM16	0	1	0	1	0	1	0	0
chr1	3341329	3341575	90568	90583	intron	PRDM16	0	0	1	0	0	0	1	1
chr1	3370780	3371744	91396	91503	exon	ARHGEF16	1	1	1	0	0	0	1	0
chr1	3407779	3408050	92587	92604	intron	MEGF6	0	0	1	0	0	0	1	1
chr1	3527501	3528552	96163	96263	promoter-TSS	MEGF6	1	1	1	0	0	1	0	0
chr1	3535549	3535925	96426	96437	Intergenic	TPRG1L	0	0	0	0	1	0	1	1
chr1	3540467	3540579	96518	96525	Intergenic	TPRG1L	1	0	1	0	1	0	0	0
chr1	3540675	3542350	96526	96706	promoter-TSS	TPRG1L	1	1	1	1	1	0	0	0
chr1	3542383	3542419	96706	96710	exon	TPRG1L	1	0	1	0	1	0	0	0
chr1	3566304	3566819	97497	97547	exon	WRAP73	1	1	1	0	0	0	1	1
chr1	3567930	3568005	97629	97636	Intergenic	TP73	0	1	0	0	0	1	0	0
chr1	3568073	3568485	97641	97679	promoter-TSS	TP73	1	1	1	0	0	1	0	0
chr1	3568495	3569559	97679	97809	promoter-TSS	TP73	1	1	1	1	0	1	0	0
chr1	3663527	3664167	100439	100504	promoter-TSS	TP73-AS1	1	1	1	1	0	0	0	0
chr1	3712248	3713435	101777	101880	exon	LRRC47	1	1	1	1	1	0	0	1
chr1	3713580	3713662	101882	101887	promoter-TSS	LRRC47	1	0	1	1	0	0	0	0
chr1	3718069	3718329	101962	101972	Intergenic	LRRC47	0	0	0	0	0	0	1	1
chr1	3772978	3774552	103078	103212	promoter-TSS	DFFB	1	1	1	1	0	0	1	1
chr1	3774827	3774899	103221	103226	intron	DFFB	1	0	1	1	0	0	1	1
chr1	3816281	3818038	104205	104339	promoter-TSS	C1orf174	1	1	1	1	1	0	1	0
chr1	3827357	3827881	104591	104616	Intergenic	LOC728716	0	0	0	0	0	0	1	1
chr1	4714008	4714202	114752	114776	Intergenic,promoter-TSS	AJAP1	1	1	1	1	0	0	0	0
chr1	4714203	4715025	114776	114897	promoter-TSS	AJAP1	1	1	1	1	0	0	0	0
chr1	4715027	4716705	114897	115092	intron	AJAP1	1	1	1	1	1	0	1	1
chr1	4716723	4716878	115092	115097	intron	AJAP1	0	0	1	1	1	0	0	0
chr1	4718275	4718471	115125	115131	intron	AJAP1	0	0	1	1	0	0	0	0
chr1	4718516	4718648	115131	115141	intron	AJAP1	0	0	1	1	1	0	0	0
chr1	4761060	4761146	115908	115915	intron	AJAP1	0	0	0	1	1	0	0	1
chr1	5805102	5805181	127992	127997	Intergenic	MIR4689	0	0	1	0	1	0	0	0
chr1	5831197	5831496	128478	128494	Intergenic	MIR4689	0	0	0	0	0	0	0	0
chr1	6051425	6053466	132796	133000	promoter-TSS	KCNAB2	1	1	1	1	1	0	1	0
chr1	6053488	6053910	133000	133013	intron	KCNAB2	1	0	1	1	1	0	0	0
chr1	6094292	6094737	133851	133862	exon	KCNAB2	0	0	1	0	0	0	1	1
chr1	6118731	6118951	134394	134404	intron	KCNAB2	0	0	0	0	1	0	0	0
chr1	6140552	6140590	134922	134926	intron	KCNAB2	0	0	0	1	0	0	0	0
chr1	6239037	6240814	137303	137516	exon,intron	CHD5	1	1	1	1	0	1	1	0
chr1	6258846	6260017	137874	137951	intron	RPL22	1	1	1	1	1	0	0	0
chr1	6268821	6269067	138245	138286	exon	RNF207	0	1	1	1	0	0	1	1
chr1	6269069	6269558	138286	138338	exon	RNF207	0	1	1	1	1	0	1	1
chr1	6295368	6296327	138905	139015	exon	ICMT	1	1	1	1	1	0	0	1
chr1	6296331	6296439	139015	139024	promoter-TSS	ICMT	1	0	1	1	0	0	0	0
chr1	6304888	6305664	139335	139401	exon	HES3	1	1	1	0	0	1	1	1
chr1	6305684	6305725	139401	139406	TTS	HES3	0	1	1	0	0	1	0	1
chr1	6305737	6306353	139406	139462	TTS	HES3	0	1	1	0	0	1	0	1
chr1	6306451	6306529	139468	139473	TTS	HES3	0	1	0	0	0	1	0	0
chr1	6306604	6306664	139474	139479	TTS	HES3	0	0	0	0	0	1	0	0
chr1	6306761	6307102	139480	139500	TTS	GPR153	0	0	0	0	0	1	1	1
chr1	6320038	6321554	139920	140102	intron	GPR153	1	1	1	0	0	1	1	0
chr1	6390403	6390759	141827	141838	intron	ACOT7	0	0	0	1	0	0	0	0
chr1	6410580	6410728	142327	142333	intron	ACOT7	0	0	0	1	1	0	0	0
chr1	6419010	6419113	142514	142519	promoter-TSS	ACOT7	0	0	0	0	1	0	0	0
chr1	6423257	6423432	142593	142604	intron	ACOT7	0	0	0	0	1	0	1	1
chr1	6445804	6446025	143034	143043	promoter-TSS	ACOT7	0	0	1	1	1	0	0	0
chr1	6452759	6452900	143171	143181	intron	ACOT7	1	1	1	1	0	0	0	0
chr1	6452907	6454279	143181	143348	exon	ACOT7	1	1	1	1	1	0	1	1
chr1	6474507	6474720	143761	143771	TTS	HES2	0	0	0	0	1	1	1	1
chr1	6478998	6479661	143868	143946	exon	HES2	1	1	0	0	0	1	0	0
chr1	6479671	6480342	143946	144020	exon,promoter-TSS	HES2	1	1	1	0	0	1	0	0
chr1	6507909	6508382	144846	144884	intron	ESPN	0	1	0	0	0	1	1	0
chr1	6508397	6509027	144884	144947	intron	ESPN	0	1	0	0	0	1	1	0
chr1	6514885	6515172	145174	145221	intron	ESPN	0	1	0	0	0	1	0	0
chr1	6515174	6515524	145221	145268	intron	ESPN	0	1	0	0	0	1	0	0
chr1	6535697	6535864	146002	146012	intron	PLEKHG5	0	0	0	0	0	0	1	1
chr1	6550021	6550944	146389	146461	exon	PLEKHG5	0	1	1	1	0	0	1	1
chr1	6556702	6556964	146577	146585	intron	PLEKHG5	0	0	1	1	0	0	0	0
chr1	6557055	6558011	146587	146682	promoter-TSS	PLEKHG5	0	1	1	1	0	0	0	0
chr1	6613728	6614835	147853	147951	exon	NOL9	1	1	1	1	0	0	1	1
chr1	6639622	6639763	148482	148494	promoter-TSS	ZBTB48	1	1	1	1	1	0	0	0
chr1	6639788	6640685	148494	148562	TTS	TAS1R1	1	1	1	1	1	0	0	0
chr1	6640727	6640877	148562	148569	TTS	TAS1R1	1	0	1	1	1	0	0	0
chr1	6660997	6663740	148984	149245	exon	KLHL21	1	1	1	1	0	0	1	1
chr1	6672656	6675685	149447	149793	intron	PHF13	1	1	1	1	0	0	0	1
chr1	6685072	6686080	150023	150116	intron	THAP3	1	1	1	1	0	0	1	0
chr1	6686093	6686139	150116	150120	intron	THAP3	0	0	1	1	0	0	0	0
chr1	6761080	6762131	151463	151565	intron	DNAJC11	1	1	1	1	1	0	1	1
chr1	6844084	6846420	153005	153267	promoter-TSS	CAMTA1	1	1	1	1	1	0	1	1
chr1	7359583	7359741	160293	160300	intron	CAMTA1	0	0	0	0	1	0	0	0
chr1	7727635	7728128	166294	166303	intron	CAMTA1	0	0	0	1	1	0	1	1
chr1	7728335	7728699	166306	166314	intron	CAMTA1	0	0	0	1	1	0	0	1
chr1	7728715	7728840	166314	166319	intron	CAMTA1	0	0	0	1	0	0	0	1
chr1	7740144	7741165	166527	166642	intron	CAMTA1	0	1	1	1	1	0	0	1
chr1	7764046	7765382	167018	167236	intron	CAMTA1	0	1	1	1	0	0	0	0
chr1	7765390	7765892	167236	167306	intron	CAMTA1	0	1	1	1	0	0	0	0
chr1	7765930	7765999	167306	167311	intron	CAMTA1	0	0	1	1	1	0	0	0
chr1	7766030	7766304	167311	167319	intron	CAMTA1	0	0	1	1	1	0	0	0
chr1	7812957	7813123	168032	168038	intron	CAMTA1	0	0	1	1	0	0	1	1
chr1	7831009	7832099	168246	168353	intron	VAMP3	1	1	1	1	0	0	0	0
chr1	7843260	7844455	168504	168626	promoter-TSS	PER3	1	1	1	1	0	0	0	0
chr1	7844467	7844651	168626	168652	promoter-TSS	PER3	1	1	1	1	0	0	0	0
chr1	7844655	7844801	168652	168662	promoter-TSS	PER3	1	1	1	1	0	0	0	0
chr1	8002302	8002738	170838	170873	intron	TNFRSF9	1	1	1	0	1	0	1	1
chr1	8013994	8014677	171096	171159	Intergenic	PARK7	0	1	1	1	0	0	0	0
chr1	8021126	8022226	171253	171347	promoter-TSS	PARK7	1	1	1	1	0	0	1	1
chr1	8085345	8085466	172253	172257	intron	ERRFI1	1	0	1	1	1	0	0	0
chr1	8085495	8086618	172257	172404	intron	ERRFI1	1	1	1	1	0	0	0	1
chr1	8086640	8086803	172404	172425	promoter-TSS	ERRFI1	1	1	1	1	0	0	0	1
chr1	8086832	8086975	172425	172435	promoter-TSS	ERRFI1	1	1	1	1	1	0	0	0
chr1	8277196	8277777	175367	175435	Intergenic	SLC45A1	0	1	1	0	0	0	0	0
chr1	8377860	8377958	177110	177116	Intergenic	SLC45A1	0	1	1	1	0	0	0	0
chr1	8377965	8378015	177116	177124	Intergenic	SLC45A1	0	1	1	1	0	0	0	0
chr1	8378022	8378515	177124	177178	Intergenic	SLC45A1	0	1	1	1	0	0	0	0
chr1	8378538	8378804	177178	177193	Intergenic	SLC45A1	0	0	1	1	1	0	0	0
chr1	8433625	8433893	178597	178607	intron	RERE	0	0	0	1	1	0	0	0
chr1	8469183	8469478	179076	179082	intron	RERE	0	0	0	1	1	0	1	1
chr1	8482650	8484373	179218	179345	promoter-TSS	RERE	0	1	1	1	0	0	0	0
chr1	8585426	8586306	180713	180730	intron	RERE	0	0	1	1	0	0	0	0
chr1	8658211	8658323	181348	181354	intron	RERE	0	0	1	1	1	0	0	1
chr1	8761246	8762053	182368	182381	intron	RERE	0	0	1	1	1	0	1	0
chr1	8762855	8763707	182393	182480	intron	RERE	0	1	1	1	0	0	1	1
chr1	8876613	8878482	183736	183863	promoter-TSS	RERE	1	1	1	1	0	0	1	1
chr1	8937704	8937898	184836	184849	intron,promoter-TSS	ENO1,ENO1-AS1	1	0	1	1	0	0	0	0
chr1	8937968	8939540	184849	185002	promoter-TSS	ENO1-AS1	1	1	1	1	0	0	1	0
chr1	9188795	9189812	189302	189415	promoter-TSS	GPR157	1	1	1	0	0	0	1	0
chr1	9242147	9243145	190274	190384	Intergenic	MIR34A	0	1	1	0	0	1	1	0
chr1	9243173	9243307	190384	190400	Intergenic	MIR34A	0	1	1	0	0	0	1	0
chr1	9243317	9243465	190400	190416	Intergenic	MIR34A	0	1	1	0	0	0	0	0
chr1	9243782	9243827	190433	190437	Intergenic	MIR34A	0	1	1	0	0	0	0	0
chr1	9256596	9256875	190639	190654	Intergenic	H6PD	0	0	0	1	1	0	1	1
chr1	9258720	9259015	190702	190735	Intergenic	H6PD	0	1	1	0	1	0	1	0
chr1	9261269	9261597	190779	190788	Intergenic	H6PD	0	0	1	0	1	0	0	0
chr1	9261606	9262448	190788	190810	Intergenic	H6PD	0	0	1	0	1	0	0	0
chr1	9262475	9262875	190810	190822	Intergenic	H6PD	0	0	1	0	0	0	0	0
chr1	9294537	9295452	191399	191521	exon	H6PD	1	1	1	1	1	0	1	1
chr1	9352558	9353955	192709	192892	intron	SPSB1	1	0	1	1	1	0	0	0
chr1	9488819	9489444	195763	195807	Intergenic	SLC25A33	0	1	1	1	1	0	0	1
chr1	9551172	9551413	196859	196868	Intergenic	SLC25A33	0	0	0	0	0	0	1	1
chr1	9555342	9555652	196948	196981	Intergenic	SLC25A33	0	1	1	0	0	0	1	1
chr1	9599256	9600233	197811	197943	exon	SLC25A33	1	1	1	1	0	0	0	0
chr1	9600250	9600444	197943	197960	intron	SLC25A33	1	1	1	1	0	0	0	0
chr1	9648345	9648465	198772	198777	promoter-TSS	TMEM201	1	0	1	1	0	0	0	1
chr1	9648496	9649758	198777	198940	intron	TMEM201	1	1	1	1	0	0	1	1
chr1	9711468	9712908	200351	200491	TTS,exon,promoter-TSS	C1orf200,PIK3CD	1	1	1	0	0	1	1	0
chr1	9749221	9749944	201236	201322	intron	PIK3CD	0	1	1	1	0	0	0	0
chr1	9815815	9815997	202795	202800	intron	CLSTN1	0	0	0	1	1	0	0	0
chr1	9882851	9884525	204025	204218	exon,intron	CLSTN1	1	1	1	1	0	0	0	0
chr1	9884533	9884867	204218	204238	exon,promoter-TSS	CLSTN1	1	1	1	1	0	0	0	0
chr1	9904311	9904637	204599	204609	Intergenic	CLSTN1	0	0	0	1	1	0	0	0
chr1	9912508	9912613	204758	204763	intron	CTNNBIP1	0	0	0	1	1	0	0	0
chr1	9927590	9927736	204979	204984	intron	CTNNBIP1	0	0	0	1	1	0	1	1
chr1	9934973	9935283	205091	205102	intron	CTNNBIP1	0	0	1	1	1	0	1	1
chr1	9969637	9971229	205725	205874	promoter-TSS	CTNNBIP1	1	1	1	1	0	0	0	0
chr1	10002557	10003896	206366	206438	promoter-TSS	NMNAT1	1	1	1	1	0	0	1	1
chr1	10057122	10058092	207304	207425	intron	RBP7	1	1	1	1	0	1	0	0
chr1	10092533	10093972	208052	208157	exon	UBE4B	1	1	1	1	0	0	1	1
chr1	10269828	10271358	210853	211030	promoter-TSS	KIF1B	1	1	1	1	0	0	1	1
chr1	10271392	10271611	211030	211040	intron	KIF1B	1	0	1	1	0	0	0	0
chr1	10271724	10271959	211040	211047	intron	KIF1B	1	0	1	1	0	0	0	0
chr1	10271966	10272099	211047	211054	intron	KIF1B	0	0	1	1	0	0	0	0
chr1	10458439	10459813	213365	213503	promoter-TSS	PGD	1	1	1	1	0	0	1	1
chr1	10459818	10459997	213503	213516	intron	PGD	1	1	1	1	1	0	0	0
chr1	10490257	10491458	214104	214222	promoter-TSS	APITD1-CORT	1	1	1	1	1	0	1	1
chr1	10511520	10511597	214572	214579	exon	APITD1-CORT	0	0	0	0	0	0	0	0
chr1	10531921	10532021	214996	215001	intron	DFFA	1	0	1	0	1	0	0	0
chr1	10532086	10532848	215002	215066	exon	DFFA	1	1	1	1	0	0	0	1
chr1	10534809	10535754	215119	215170	intron	PEX14	1	1	1	1	0	0	0	1
chr1	10535759	10536015	215170	215176	intron	PEX14	1	0	1	1	1	0	0	0
chr1	10554866	10555465	215464	215479	intron	PEX14	0	0	1	0	0	0	1	1
chr1	10753604	10755367	219619	219854	intron	CASZ1	0	1	1	0	0	0	0	0
chr1	10853489	10856928	222075	222356	intron	CASZ1	1	1	1	0	0	1	1	0
chr1	10856932	10857111	222356	222365	promoter-TSS	CASZ1	1	1	1	0	1	0	0	0
chr1	10926874	10927648	223648	223728	Intergenic	CASZ1	0	0	1	0	0	0	1	1
chr1	11002114	11002313	225150	225166	Intergenic	C1orf127	0	0	0	0	0	0	1	1
chr1	11072245	11073500	226459	226564	intron	TARDBP	1	1	1	1	1	0	0	0
chr1	11097653	11098200	226969	226981	intron	MASP2	0	0	0	0	0	0	1	1
chr1	11119225	11119355	227451	227460	exon	SRM	1	1	1	1	1	0	0	0
chr1	11119371	11121120	227460	227612	promoter-TSS	SRM	1	1	1	1	1	0	1	1
chr1	11159118	11160155	228244	228326	intron	EXOSC10	1	1	1	1	0	0	0	1
chr1	11322148	11323036	230330	230393	promoter-TSS	MTOR	1	1	1	1	0	0	1	1
chr1	11332736	11333155	230563	230593	exon,promoter-TSS	UBIAD1	1	0	1	1	1	0	0	1
chr1	11333171	11334159	230593	230655	exon	UBIAD1	1	1	1	1	1	0	0	0
chr1	11538670	11539698	233873	233996	promoter-TSS	PTCHD2	1	1	1	1	1	0	1	1
chr1	11539732	11540338	233996	234049	intron	PTCHD2	1	1	1	0	1	0	0	0
chr1	11540341	11540384	234049	234054	intron	PTCHD2	0	1	1	0	1	0	0	0
chr1	11540488	11540521	234057	234061	intron	PTCHD2	0	0	1	0	1	0	0	0
chr1	11714267	11714430	236858	236881	promoter-TSS	FBXO44	1	1	1	1	0	0	0	0
chr1	11714434	11715358	236881	236983	promoter-TSS	FBXO44	1	1	1	1	0	0	0	0
chr1	11715441	11715537	236983	236988	promoter-TSS	FBXO2	1	0	1	1	0	0	0	0
chr1	11724114	11724944	237172	237265	intron	FBXO6	1	1	1	1	0	0	1	1
chr1	11740508	11740666	237619	237634	intron	MAD2L2	0	0	1	1	0	0	0	0
chr1	11740726	11741842	237634	237744	promoter-TSS	MAD2L2	0	1	1	1	1	0	0	0
chr1	11750778	11752069	237882	238020	promoter-TSS	DRAXIN	1	1	1	0	1	1	0	0
chr1	11761547	11761640	238228	238232	intron	DRAXIN	0	0	1	1	0	0	0	0
chr1	11761697	11761802	238232	238241	intron	DRAXIN	0	0	1	1	0	0	0	0
chr1	11761901	11762032	238241	238246	intron	DRAXIN	0	0	1	1	0	0	0	0
chr1	11779673	11780112	238629	238658	exon	DRAXIN	0	1	1	1	1	0	1	1
chr1	11796010	11797063	238931	238996	intron	AGTRAP	1	1	1	1	1	0	0	0
chr1	11864850	11865353	240298	240310	intron	MTHFR	1	0	1	1	1	0	0	0
chr1	11865419	11866931	240310	240408	promoter-TSS	CLCN6	1	1	1	1	1	0	0	0
chr1	11898805	11898996	240983	240992	intron	CLCN6	0	0	0	0	0	0	1	1
chr1	11967809	11969992	242254	242358	Intergenic	KIAA2013	0	0	1	1	0	0	1	1
chr1	11979065	11979214	242555	242563	TTS	KIAA2013	0	0	0	1	1	0	0	0
chr1	11985619	11986735	242714	242837	exon	KIAA2013	1	1	1	1	0	0	0	0
chr1	11994373	11995179	242976	243032	promoter-TSS	PLOD1	1	1	1	1	1	0	0	0
chr1	12039874	12041017	243876	243965	exon	MFN2	1	1	1	1	1	0	0	1
chr1	12079173	12080146	244698	244777	intron	MIIP	1	1	1	1	1	0	0	0
chr1	12123299	12123705	245608	245650	promoter-TSS	TNFRSF8	1	1	1	0	1	1	1	0
chr1	12123724	12124034	245650	245672	intron	TNFRSF8	1	1	0	0	1	1	1	0
chr1	12185016	12185187	246714	246720	promoter-TSS	TNFRSF8	0	0	0	0	1	0	1	1
chr1	12289955	12291230	248637	248749	intron	VPS13D	1	1	1	1	1	0	1	1
chr1	12655890	12656188	253375	253405	intron	DHRS3	0	1	1	1	1	0	0	0
chr1	12676679	12677234	253725	253766	exon,intron	DHRS3	1	1	1	1	0	0	0	0
chr1	12677241	12678539	253766	253857	promoter-TSS	DHRS3	1	1	1	1	0	1	0	0
chr1	12679859	12680097	253908	253922	Intergenic	DHRS3	0	0	1	1	1	0	1	1
chr1	12718997	12719190	254484	254493	intron	AADACL4	0	0	0	0	0	0	1	1
chr1	13839630	13840179	265254	265321	exon	LRRC38	1	1	0	0	1	1	0	0
chr1	14026396	14026532	268260	268272	promoter-TSS	PRDM2	1	1	1	1	1	0	0	0
chr1	14026543	14027200	268272	268375	intron	PRDM2	1	1	1	1	0	0	0	0
chr1	14027274	14027400	268375	268383	intron	PRDM2	1	0	1	1	0	0	0	0
chr1	14075268	14076746	268878	269048	intron,promoter-TSS	PRDM2	0	1	1	1	0	0	1	0
chr1	14219211	14219867	270836	270897	Intergenic	PRDM2	0	1	1	0	0	0	0	0
chr1	14924480	14924804	277518	277537	promoter-TSS	KAZN	1	1	1	1	0	0	0	0
chr1	14924829	14926191	277537	277671	intron,promoter-TSS	KAZN	1	1	1	1	0	0	0	0
chr1	15250411	15251696	282143	282327	exon	KAZN	0	1	1	1	0	0	1	1
chr1	15426927	15427133	285606	285615	intron	KAZN	0	0	0	0	0	0	1	1
chr1	15478869	15480903	286345	286532	promoter-TSS	TMEM51	1	1	1	1	1	0	1	1
chr1	15573596	15574103	287893	287945	promoter-TSS	FHAD1	1	1	1	0	0	0	0	0
chr1	15599062	15599367	288231	288242	intron	FHAD1	0	0	1	0	1	0	1	1
chr1	15650231	15650310	288969	288975	intron	FHAD1	0	0	0	0	0	0	1	1
chr1	15735949	15737253	290469	290616	exon	EFHD2	1	1	1	1	0	0	0	0
chr1	15850253	15852180	292520	292677	promoter-TSS	CASP9	1	1	1	1	0	0	0	1
chr1	15852252	15852439	292677	292684	Intergenic	DNAJC16	1	0	1	1	1	0	0	0
chr1	15852766	15854207	292687	292765	intron	DNAJC16	1	1	1	1	1	0	1	1
chr1	15911070	15911632	293583	293647	exon	AGMAT	1	1	1	0	0	0	1	0
chr1	15929620	15930387	293962	294016	Intergenic	DDI2	0	1	1	1	0	0	0	1
chr1	15943491	15945073	294231	294334	exon	DDI2	1	1	1	1	0	0	0	0
chr1	16010442	16011711	295147	295275	exon	PLEKHM2	1	1	1	1	1	0	0	0
chr1	16018052	16018170	295388	295395	intron	PLEKHM2	0	0	0	1	1	0	0	0
chr1	16084962	16085776	296838	296933	intron	FBLIM1	1	1	1	0	0	1	0	0
chr1	16118524	16118816	297606	297618	Intergenic	UQCRHL	0	0	0	0	0	0	1	1
chr1	16142202	16142291	298049	298053	Intergenic	UQCRHL	0	0	1	0	0	0	1	1
chr1	16160488	16162767	298436	298611	exon	FLJ37453	0	1	1	1	0	0	0	1
chr1	16162782	16162898	298611	298622	exon	FLJ37453	0	1	1	1	0	0	0	0
chr1	16173557	16176778	298878	299164	promoter-TSS	FLJ37453	1	1	1	1	0	0	0	0
chr1	16212402	16213287	299638	299654	intron	SPEN	0	0	1	1	1	0	1	0
chr1	16301863	16302711	301154	301243	intron	ZBTB17	1	1	1	1	1	0	1	1
chr1	16339223	16339913	301821	301866	TTS	HSPB7	0	0	1	0	1	0	1	0
chr1	16399560	16399657	303036	303043	intron	FAM131C	1	1	1	1	0	0	0	0
chr1	16399661	16400482	303043	303135	promoter-TSS	FAM131C	1	1	1	1	0	0	1	1
chr1	16481580	16482664	304674	304775	intron	EPHA2	1	1	1	1	1	1	1	0
chr1	16494089	16494575	305017	305064	Intergenic	EPHA2	0	1	1	0	0	0	0	0
chr1	16543624	16544150	306053	306088	Intergenic	ARHGEF19	0	1	1	1	1	0	0	0
chr1	16562817	16563150	306473	306480	exon	RSG1	1	0	1	1	1	0	1	0
chr1	16563180	16563955	306480	306536	exon	RSG1	1	1	1	1	1	0	1	1
chr1	16677473	16679327	308061	308169	intron	FBXO42	1	1	1	1	1	0	1	1
chr1	16693404	16694921	308454	308542	intron	SZRD1	1	1	1	1	1	0	0	1
chr1	16766946	16768074	309689	309770	intron	NECAP2	1	1	1	1	1	0	1	1
chr1	16824951	16825229	310742	310759	Intergenic	CROCCP3	0	1	1	1	0	0	0	0
chr1	16825233	16826478	310759	310893	Intergenic	CROCCP3	0	1	1	1	0	0	1	1
chr1	16840317	16841283	311083	311129	Intergenic	CROCCP3	0	1	1	1	0	0	0	0
chr1	16939093	16939174	312403	312407	intron	NBPF1	1	0	1	1	1	0	0	1
chr1	16939214	16939483	312407	312419	intron	NBPF1	1	1	1	1	1	0	0	1
chr1	16939493	16940454	312419	312516	promoter-TSS	NBPF1	1	1	1	1	1	0	1	0
chr1	16970610	16971408	313097	313165	Intergenic	MST1P2	1	1	1	1	1	0	1	1
chr1	17019834	17020072	314149	314186	intron	ESPNP	0	1	1	0	0	0	0	0
chr1	17020082	17020558	314186	314237	intron	ESPNP	0	1	1	0	0	0	0	0
chr1	17026195	17026268	314422	314432	intron	ESPNP	0	1	0	0	0	0	0	0
chr1	17026287	17026350	314433	314447	intron	ESPNP	0	1	0	0	0	0	0	0
chr1	17026359	17026433	314447	314459	exon	ESPNP	0	1	0	0	0	0	0	0
chr1	17026745	17026872	314486	314493	intron	ESPNP	0	1	0	0	0	0	1	0
chr1	17034111	17034668	314753	314809	exon	ESPNP	0	1	0	0	0	0	1	0
chr1	17037216	17037246	314864	314868	intron	ESPNP	0	0	0	0	0	0	0	0
chr1	17221973	17222893	317077	317124	Intergenic	CROCC	0	1	1	1	0	0	0	0
chr1	17230317	17230802	317204	317229	Intergenic	CROCC	0	0	1	1	0	0	0	0
chr1	17230879	17231911	317229	317266	Intergenic	CROCC	0	1	1	1	0	0	0	0
chr1	17240156	17241129	317392	317512	Intergenic	CROCC	0	1	1	1	1	0	1	0
chr1	17241140	17241343	317512	317523	Intergenic	CROCC	0	0	1	1	0	0	0	0
chr1	17241484	17241548	317526	317531	Intergenic	CROCC	0	0	1	1	1	0	0	0
chr1	17278220	17278490	318349	318356	intron	CROCC	0	0	1	1	0	0	1	1
chr1	17287202	17287684	318559	318611	exon	CROCC	0	1	1	0	0	0	1	1
chr1	17337384	17338653	319859	319970	intron	ATP13A2	1	1	1	1	1	0	0	1
chr1	17338732	17338820	319970	319975	promoter-TSS	ATP13A2	1	0	1	0	1	0	0	1
chr1	17379782	17380935	320486	320542	intron	SDHB	1	1	1	1	1	0	0	1
chr1	17380957	17380997	320542	320547	promoter-TSS	SDHB	1	0	1	1	0	0	0	0
chr1	17445606	17446088	321527	321580	exon	PADI2	1	1	1	1	0	0	0	0
chr1	17452238	17452505	321689	321701	Intergenic	PADI2	0	0	1	0	1	0	1	1
chr1	17746438	17746509	325945	325952	intron	RCC2	0	1	0	1	0	0	1	1
chr1	17746510	17746591	325952	325961	intron	RCC2	0	1	0	0	0	0	1	1
chr1	17763943	17766584	326331	326607	promoter-TSS	RCC2	1	1	1	1	0	0	1	0
chr1	17865930	17867065	328375	328502	intron,promoter-TSS	ARHGEF10L	1	1	1	1	0	0	0	0
chr1	18427065	18427261	336188	336197	Intergenic	IGSF21	0	0	0	0	0	0	1	1
chr1	18433707	18434972	336267	336386	exon,promoter-TSS	IGSF21	1	1	1	1	1	0	0	0
chr1	18435005	18435405	336386	336397	intron	IGSF21	1	0	1	1	1	0	0	0
chr1	18435416	18435842	336397	336427	intron	IGSF21	0	1	1	1	1	0	0	0
chr1	18435851	18437104	336427	336498	intron	IGSF21	0	1	1	1	0	0	1	1
chr1	18437127	18437832	336498	336546	intron	IGSF21	0	1	1	1	1	0	0	0
chr1	18884193	18884522	341793	341811	Intergenic	PAX7	0	0	0	1	1	0	0	0
chr1	18923964	18924198	342362	342372	Intergenic	PAX7	0	0	0	0	0	0	1	1
chr1	18956976	18957431	342891	342922	exon,promoter-TSS	PAX7	1	1	0	0	0	1	0	0
chr1	18957447	18958191	342922	342986	exon,intron	PAX7	1	1	0	0	0	1	0	0
chr1	18958205	18958777	342986	343020	intron	PAX7	1	1	0	0	0	1	0	0
chr1	18958802	18958962	343021	343038	intron	PAX7	0	1	0	0	0	1	0	0
chr1	18959007	18959488	343040	343072	intron	PAX7	0	1	0	0	0	1	0	0
chr1	18959585	18959694	343080	343089	intron	PAX7	0	1	0	0	0	1	0	0
chr1	18959746	18960087	343090	343104	intron	PAX7	0	1	0	0	0	1	0	0
chr1	18962943	18963723	343166	343227	intron	PAX7	0	1	0	0	0	1	0	0
chr1	18966977	18967768	343308	343352	intron	PAX7	0	1	0	0	0	1	0	0
chr1	18967786	18968219	343353	343381	intron	PAX7	0	1	0	0	0	1	0	0
chr1	18969509	18969955	343409	343438	intron	PAX7	0	1	0	0	0	1	0	0
chr1	18969969	18970499	343438	343490	intron	PAX7	0	1	0	0	0	1	0	0
chr1	18971657	18972360	343530	343566	intron	PAX7	0	1	0	0	0	1	0	0
chr1	18973057	18973792	343589	343654	intron	PAX7	0	1	0	0	0	1	0	0
chr1	19228442	19229932	347487	347589	exon	ALDH4A1	1	1	1	1	0	0	0	0
chr1	19248785	19248982	348000	348006	intron	IFFO2	0	0	0	1	1	0	0	0
chr1	19250393	19250559	348030	348036	intron	IFFO2	0	0	0	1	1	0	0	0
chr1	19282027	19283740	348565	348776	exon,promoter-TSS	IFFO2	1	1	1	1	0	0	1	0
chr1	19283747	19283943	348776	348793	Intergenic	IFFO2	1	1	1	1	0	0	0	0
chr1	19535871	19537629	351941	352060	promoter-TSS	UBR4	1	1	1	1	1	0	1	1
chr1	19577358	19578992	352570	352682	promoter-TSS	EMC1	1	1	1	1	1	0	0	1
chr1	19615062	19615159	353326	353341	exon	AKR7A3	1	1	1	0	0	0	0	0
chr1	19637806	19637855	353644	353648	promoter-TSS	PQLC2	1	0	1	1	1	0	0	0
chr1	19637961	19639439	353648	353791	promoter-TSS	PQLC2	1	1	1	1	1	0	0	1
chr1	19717844	19718102	355364	355371	intron	CAPZB	0	0	0	1	1	0	1	1
chr1	19810885	19812724	356802	356968	promoter-TSS	CAPZB	1	1	1	1	1	0	0	0
chr1	19922782	19923027	358270	358276	promoter-TSS	MINOS1	1	0	1	1	1	0	0	0
chr1	19923062	19924290	358276	358358	intron	C1orf151-NBL1	1	1	1	1	1	0	0	1
chr1	19970358	19971590	358937	359109	promoter-TSS	NBL1	1	1	1	1	1	0	0	0
chr1	19971612	19971807	359109	359124	promoter-TSS	NBL1	0	1	1	1	0	0	0	0
chr1	19971821	19971923	359124	359136	promoter-TSS	NBL1	0	1	1	1	0	0	0	0
chr1	19980270	19980520	359313	359320	intron	NBL1	0	0	0	0	0	0	1	1
chr1	19986336	19986653	359440	359453	Intergenic	HTR6	0	0	0	1	0	0	1	1
chr1	19991164	19992161	359544	359654	promoter-TSS	HTR6	1	1	1	0	0	1	1	0
chr1	20031110	20031324	360277	360285	intron	TMCO4	0	0	1	0	1	0	1	1
chr1	20208553	20209716	362663	362765	exon	OTUD3	1	1	1	1	1	0	1	1
chr1	20478836	20479138	365526	365544	Intergenic	PLA2G2F	0	0	1	1	1	0	1	1
chr1	20539300	20539657	366399	366414	Intergenic	UBXN10	0	0	0	0	1	0	1	1
chr1	20692604	20693994	368334	368450	intron	LOC339505	0	1	1	0	1	0	1	1
chr1	20810427	20810652	369748	369763	intron	CAMK2N1	0	1	1	1	0	1	0	1
chr1	20810667	20813455	369763	370048	exon	CAMK2N1	1	1	1	1	1	0	0	1
chr1	20820275	20820673	370154	370165	Intergenic	CAMK2N1	0	0	0	1	1	0	1	1
chr1	20834029	20834844	370363	370419	exon	MUL1	1	1	1	1	0	0	0	0
chr1	20848494	20849146	370628	370639	Intergenic	MUL1	0	0	1	0	0	0	1	1
chr1	20878895	20879364	371030	371074	exon	FAM43B	1	1	1	1	0	1	0	0
chr1	20879365	20879483	371074	371089	exon	FAM43B	1	1	1	1	1	1	0	0
chr1	20879493	20880374	371089	371203	exon	FAM43B	1	1	1	1	1	1	0	0
chr1	20959812	20960812	372341	372437	exon	PINK1	1	1	1	1	0	0	1	1
chr1	20960867	20961230	372437	372446	intron	PINK1	1	0	1	1	0	0	0	0
chr1	20987148	20988493	372895	372974	exon	DDOST	1	1	1	1	1	0	1	1
chr1	21022940	21023584	373632	373673	intron	KIF17	0	1	1	1	0	0	1	1
chr1	21043978	21044100	374141	374158	exon	KIF17	1	1	1	0	0	0	0	0
chr1	21044121	21044703	374160	374243	promoter-TSS	KIF17	1	1	1	0	0	0	0	0
chr1	21058007	21058185	374561	374577	intron	SH2D5	1	1	1	0	0	0	0	0
chr1	21058198	21059793	374577	374720	exon	SH2D5	1	1	1	1	1	0	1	1
chr1	21111986	21114550	375343	375570	promoter-TSS	HP1BP3	1	1	1	1	1	0	0	0
chr1	21501221	21501350	379323	379328	promoter-TSS	EIF4G3	0	0	1	1	0	0	0	0
chr1	21501370	21501751	379328	379335	promoter-TSS	EIF4G3	0	0	1	1	0	0	0	0
chr1	21501819	21503702	379335	379481	exon	EIF4G3	1	1	1	1	0	0	0	1
chr1	21503711	21503886	379481	379499	promoter-TSS	EIF4G3	1	1	1	1	0	0	0	1
chr1	21521726	21522013	379762	379769	Intergenic	EIF4G3	0	0	0	0	1	0	1	1
chr1	21616381	21617242	381460	381552	promoter-TSS	ECE1	0	1	1	1	1	0	0	0
chr1	21671190	21671509	382450	382473	intron	ECE1	1	1	1	1	0	0	0	0
chr1	21671570	21672819	382473	382599	promoter-TSS	ECE1	1	1	1	1	0	0	0	0
chr1	21724542	21724583	383503	383508	Intergenic	NBPF3	0	0	1	0	0	0	0	0
chr1	21754592	21755014	383816	383880	Intergenic	NBPF3	0	1	0	0	0	0	0	0
chr1	21766230	21767199	384220	384313	promoter-TSS	NBPF3	1	1	1	1	0	0	0	0
chr1	21767211	21767443	384313	384324	intron	NBPF3	1	1	1	0	0	0	0	0
chr1	21835925	21836246	385166	385199	intron	ALPL	1	1	1	0	0	0	0	0
chr1	21917181	21917388	386707	386715	Intergenic	RAP1GAP	0	0	0	0	1	0	0	0
chr1	21947067	21947138	387371	387377	intron	RAP1GAP	0	0	1	1	1	0	0	0
chr1	21947150	21947219	387377	387384	intron	RAP1GAP	0	0	1	1	1	0	0	0
chr1	21978053	21978750	387945	388039	promoter-TSS	RAP1GAP	0	1	1	1	1	0	0	0
chr1	21985617	21986131	388140	388198	intron	RAP1GAP	0	1	1	1	0	0	1	1
chr1	21986173	21986481	388198	388205	intron	RAP1GAP	0	0	1	1	0	0	0	0
chr1	21995064	21995373	388331	388354	intron,promoter-TSS	RAP1GAP	1	1	1	1	0	0	0	0
chr1	21995408	21996525	388354	388446	promoter-TSS	RAP1GAP	1	1	1	1	1	0	1	0
chr1	22108284	22110290	389883	390029	intron	USP48	1	1	1	1	1	0	1	0
chr1	22140846	22141213	390569	390615	exon	LDLRAD2	0	1	1	0	1	1	1	0
chr1	22263376	22264346	393306	393436	promoter-TSS	HSPG2	1	0	1	0	1	0	0	0
chr1	22351013	22351347	394864	394880	promoter-TSS	LINC00339	1	0	1	1	1	0	1	0
chr1	22351379	22351561	394880	394890	promoter-TSS	LINC00339	1	0	1	1	0	0	0	0
chr1	22351603	22352717	394890	394943	intron	LINC00339	1	1	1	1	1	0	0	1
chr1	22378940	22380468	395363	395503	intron	CDC42	1	1	1	1	1	0	0	0
chr1	22468584	22470252	396712	396924	exon	WNT4	1	1	1	0	1	0	1	0
chr1	22778237	22779350	401288	401366	intron	ZBTB40	1	1	1	1	0	0	0	1
chr1	22889674	22890524	402764	402887	exon,promoter-TSS	EPHA8	1	1	0	0	0	1	0	0
chr1	22968539	22968814	404383	404395	Intergenic	C1QC	0	0	0	0	1	0	1	1
chr1	23036596	23038399	405321	405533	exon,promoter-TSS	EPHB2	1	1	1	1	1	0	0	0
chr1	23279715	23279872	408872	408896	Intergenic	LOC729059	0	1	0	0	0	1	0	0
chr1	23279886	23280096	408896	408925	Intergenic	LOC729059	0	1	0	0	0	1	0	0
chr1	23280102	23280329	408925	408958	Intergenic	LOC729059	0	1	0	0	0	1	0	0
chr1	23345495	23347011	409754	409882	exon,promoter-TSS	KDM1A	1	1	1	1	0	0	1	1
chr1	23494059	23495528	411294	411431	intron	LUZP1	1	0	1	1	0	0	0	0
chr1	23496275	23496649	411455	411460	Intergenic	LUZP1	1	0	1	1	1	0	0	0
chr1	23503954	23504540	411530	411583	Intergenic	LUZP1	0	1	1	1	0	0	1	0
chr1	23504552	23504633	411583	411591	Intergenic	LUZP1	0	1	1	1	1	0	0	0
chr1	23511192	23511348	411689	411695	Intergenic	HTR1D	0	0	1	0	1	0	1	1
chr1	23543248	23544237	412124	412241	Intergenic	HTR1D	0	1	1	0	0	1	1	1
chr1	23669653	23671668	413788	413944	intron	HNRNPR	1	1	1	1	1	0	1	1
chr1	23694411	23696308	414298	414425	promoter-TSS	ZNF436	1	1	1	1	1	0	1	1
chr1	23730434	23730782	414912	414925	intron	TCEA3	0	0	1	1	1	0	1	1
chr1	23809894	23811355	416086	416218	exon	ASAP3	1	1	1	1	1	0	1	1
chr1	23857012	23858089	416910	417018	exon	E2F2	1	1	1	0	1	0	1	0
chr1	23866315	23866686	417133	417146	Intergenic	E2F2	0	0	1	0	1	0	1	1
chr1	23880945	23881863	417409	417494	Intergenic	ID3	0	1	1	1	0	0	1	1
chr1	23885342	23886410	417561	417631	exon	ID3	1	1	1	1	0	1	0	0
chr1	23894504	23895064	417771	417837	Intergenic	ID3	0	1	1	1	0	0	0	0
chr1	23945942	23946444	418492	418543	Intergenic	MDS2	0	1	1	0	1	0	0	0
chr1	23963929	23964276	418819	418835	intron	MDS2	0	0	0	0	0	0	1	1
chr1	24018001	24018997	419661	419715	intron	RPL11	1	1	1	1	0	0	1	1
chr1	24069537	24071068	420451	420607	intron	TCEB3	1	1	1	1	0	0	0	0
chr1	24071099	24071424	420609	420617	intron	TCEB3	0	0	1	0	1	0	0	0
chr1	24098747	24098942	420988	420996	exon	LOC100506963	0	0	0	0	0	0	1	1
chr1	24104336	24105595	421072	421176	promoter-TSS	PITHD1	1	1	1	1	1	0	0	1
chr1	24117315	24118565	421350	421412	intron	LYPLA2	1	1	1	1	1	0	0	0
chr1	24126380	24127918	421570	421694	promoter-TSS	GALE	1	1	1	1	1	0	0	1
chr1	24151176	24151419	422011	422019	intron	HMGCL	1	0	1	1	1	0	0	0
chr1	24151477	24152207	422019	422063	intron	HMGCL	1	0	1	1	1	0	0	1
chr1	24152261	24152359	422063	422071	promoter-TSS	HMGCL	1	0	1	1	0	0	0	1
chr1	24164881	24165259	422237	422259	Intergenic	HMGCL	0	0	1	0	0	0	0	0
chr1	24194209	24195111	422708	422799	exon	FUCA1	1	1	1	1	0	0	1	1
chr1	24195215	24195270	422803	422807	promoter-TSS	FUCA1	1	0	1	1	0	0	0	0
chr1	24229144	24229207	423302	423311	intron	CNR2	0	1	1	0	0	0	0	0
chr1	24229215	24229320	423311	423327	intron	CNR2	0	1	1	0	0	0	0	0
chr1	24229334	24229683	423327	423377	intron	CNR2	0	1	1	0	0	0	0	0
chr1	24285538	24287495	424279	424406	promoter-TSS	PNRC2	1	1	1	1	0	0	1	0
chr1	24305498	24307154	424549	424652	intron	SRSF10	1	1	1	1	1	0	1	1
chr1	24397460	24397655	426004	426013	intron	MYOM3	0	0	0	0	0	0	1	1
chr1	24477041	24477479	427298	427318	Intergenic	IL22RA1	0	0	1	0	0	0	1	1
chr1	24513504	24514308	427801	427878	promoter-TSS	IFNLR1	1	1	1	1	0	0	0	0
chr1	24525787	24526122	428069	428077	promoter-TSS	LOC284632	1	0	1	1	1	0	1	1
chr1	24648678	24648957	429625	429652	promoter-TSS	GRHL3	0	1	1	0	0	0	0	0
chr1	24739736	24740398	430791	430837	intron	STPG1	0	1	1	1	0	0	0	0
chr1	24741850	24742922	430895	430947	promoter-TSS	STPG1	1	1	1	1	0	0	1	1
chr1	24742956	24743152	430947	430957	intron	NIPAL3	1	1	1	1	1	0	0	0
chr1	24828625	24829956	431999	432131	promoter-TSS	RCAN3	1	1	1	1	0	0	0	0
chr1	24968682	24970894	434151	434329	intron,promoter-TSS	SRRM1	1	1	1	1	1	0	1	1
chr1	25071173	25072699	435882	436037	exon	CLIC4	1	1	1	1	0	1	1	1
chr1	25174407	25175282	437346	437429	Intergenic	RUNX3	0	1	1	0	0	0	1	1
chr1	25254598	25255192	438754	438770	intron	RUNX3	0	0	0	0	0	1	0	0
chr1	25255226	25255933	438770	438824	intron	RUNX3	0	1	0	0	0	1	0	0
chr1	25255948	25257297	438824	439004	exon	RUNX3	0	1	1	0	0	1	1	0
chr1	25257306	25257403	439004	439016	promoter-TSS	RUNX3	0	1	0	0	0	1	0	0
chr1	25257547	25257618	439022	439029	promoter-TSS	RUNX3	0	1	0	0	0	1	0	0
chr1	25257622	25257987	439029	439056	intron	RUNX3	0	1	0	0	0	1	0	0
chr1	25258017	25258147	439056	439069	intron	RUNX3	0	1	0	0	0	1	0	0
chr1	25258181	25258237	439069	439079	intron	RUNX3	0	1	0	0	0	1	0	0
chr1	25258304	25258391	439082	439089	intron	RUNX3	0	1	0	0	1	1	0	0
chr1	25258402	25258486	439089	439100	intron	RUNX3	0	1	0	0	1	1	0	0
chr1	25258491	25258538	439100	439107	intron	RUNX3	0	1	0	0	1	1	0	0
chr1	25258546	25258655	439107	439115	intron	RUNX3	0	1	0	0	1	1	0	0
chr1	25258739	25259055	439117	439152	intron	RUNX3	0	1	0	0	0	1	1	1
chr1	25558507	25559744	443436	443501	promoter-TSS	SYF2	1	1	1	1	0	0	0	0
chr1	25566206	25566754	443611	443651	Intergenic	SYF2	0	1	1	1	1	0	1	1
chr1	25572636	25574639	443728	443901	intron	C1orf63	1	1	1	1	0	0	1	0
chr1	25592964	25594728	444167	444271	Intergenic	RHD	0	1	1	0	0	0	0	0
chr1	25663114	25666077	445182	445352	promoter-TSS	TMEM50A	1	1	1	1	0	0	1	0
chr1	25756378	25758377	446494	446692	promoter-TSS	TMEM57	1	1	1	1	0	0	0	0
chr1	25758424	25758605	446692	446697	intron	TMEM57	0	0	1	1	0	0	0	0
chr1	25759337	25759448	446700	446704	intron	TMEM57	0	0	1	1	0	0	0	0
chr1	25869900	25870829	447966	448074	intron	LDLRAP1	1	1	1	1	1	0	0	1
chr1	25942594	25944330	449247	449478	promoter-TSS	MAN1C1	1	1	1	1	0	0	1	1
chr1	25944340	25944697	449478	449511	exon,promoter-TSS	MAN1C1	1	1	1	1	0	0	0	0
chr1	26126385	26127186	452048	452141	promoter-TSS	SEPN1	1	0	1	1	0	0	0	0
chr1	26137438	26137672	452334	452345	intron	SEPN1	0	0	0	1	1	0	1	1
chr1	26146123	26147460	452492	452620	promoter-TSS	MTFR1L	1	1	1	1	0	0	0	0
chr1	26147565	26147681	452620	452624	exon	LOC646471	0	0	1	1	1	0	0	0
chr1	26185422	26185572	453021	453032	intron	AUNIP	1	1	1	0	1	0	0	0
chr1	26185596	26186348	453032	453103	promoter-TSS	AUNIP	1	1	1	1	1	0	0	0
chr1	26201570	26202516	453346	453439	Intergenic	PAQR7	0	1	1	1	1	0	1	0
chr1	26221884	26222108	453738	453745	intron	STMN1	0	0	0	1	1	0	1	1
chr1	26231321	26231456	453837	453842	intron	STMN1	0	0	1	1	1	0	1	0
chr1	26231540	26233228	453842	453983	TTS	MIR3917	1	1	1	1	0	0	1	0
chr1	26233244	26233543	453983	454002	promoter-TSS	STMN1	1	1	1	1	1	0	0	0
chr1	26233565	26233738	454002	454010	promoter-TSS	STMN1	1	1	1	1	1	0	0	0
chr1	26249052	26249787	454232	454293	Intergenic	MIR3917	0	1	1	1	0	0	0	0
chr1	26253372	26253601	454339	454344	Intergenic	MIR3917	0	0	1	1	1	0	0	0
chr1	26324188	26325178	455218	455268	intron	PAFAH2	1	1	1	1	1	0	1	1
chr1	26361594	26362812	455785	455876	exon	EXTL1	0	1	1	1	1	0	1	1
chr1	26362827	26362976	455876	455884	TTS	EXTL1	0	0	1	0	1	0	0	1
chr1	26372102	26372975	456026	456124	promoter-TSS	SLC30A2	1	1	1	0	0	1	0	0
chr1	26436860	26437162	456985	456991	promoter-TSS	PDIK1L	1	0	1	1	0	0	0	0
chr1	26437214	26439132	456991	457183	promoter-TSS	PDIK1L	1	1	1	1	1	0	1	1
chr1	26471680	26471849	457590	457598	Intergenic	FAM110D	0	0	0	0	0	0	1	1
chr1	26487950	26488111	457837	457852	exon	FAM110D	0	1	1	1	0	0	0	0
chr1	26488129	26488872	457852	457940	exon	FAM110D	0	1	1	1	0	0	1	1
chr1	26490687	26491103	458021	458075	Intergenic	FAM110D	0	1	1	1	0	0	1	1
chr1	26496180	26496824	458150	458224	exon	ZNF593	1	1	1	1	0	0	1	1
chr1	26551706	26552329	459142	459180	Intergenic	CEP85	0	1	1	0	0	0	0	0
chr1	26560303	26561475	459296	459395	intron	CEP85	1	1	1	1	0	0	1	1
chr1	26606222	26607054	459958	460033	exon	SH3BGRL3	1	1	1	1	1	0	1	1
chr1	26632539	26633535	460476	460526	intron	UBXN11	0	1	1	0	1	0	0	0
chr1	26647932	26648328	460761	460772	TTS	AIM1L	0	0	0	0	1	0	1	1
chr1	26662486	26663392	460993	461068	intron	AIM1L	0	1	1	0	1	0	0	0
chr1	26737299	26737701	462253	462282	intron	LIN28A	1	1	0	0	0	1	0	0
chr1	26737711	26738044	462282	462316	exon	LIN28A	1	1	0	0	0	1	0	0
chr1	26758348	26759225	462595	462649	promoter-TSS	DHDDS	1	1	1	1	0	0	0	1
chr1	26797816	26798178	463113	463129	promoter-TSS	HMGN2	1	0	1	1	1	0	0	0
chr1	26798222	26799880	463129	463302	exon	HMGN2	1	1	1	1	0	0	0	1
chr1	26826639	26827302	463679	463745	Intergenic	HMGN2	0	1	1	1	1	0	1	1
chr1	26827314	26828232	463746	463810	Intergenic	RPS6KA1	0	1	1	1	0	0	0	0
chr1	26855926	26856802	464276	464380	exon	RPS6KA1	1	1	1	1	1	0	0	0
chr1	26946384	26948272	465678	465823	Intergenic	MIR1976	0	1	1	1	0	0	1	1
chr1	27018729	27020182	466906	466972	Intergenic	ARID1A	0	0	1	1	1	0	1	0
chr1	27021676	27024896	466983	467282	exon,promoter-TSS	ARID1A	1	1	1	1	0	0	0	1
chr1	27050017	27050492	467550	467563	intron	ARID1A	0	0	1	1	1	0	1	0
chr1	27113738	27115927	468302	468408	exon,promoter-TSS	PIGV	1	1	1	1	1	0	1	1
chr1	27152775	27153855	469170	469292	exon	ZDHHC18	1	1	1	1	1	0	1	1
chr1	27190973	27192101	469852	469939	TTS	SFN	0	1	1	1	0	0	0	1
chr1	27192180	27192361	469939	469953	Intergenic,TTS	SFN	0	0	1	1	0	0	0	0
chr1	27192416	27192495	469954	469960	Intergenic	SFN	0	0	1	1	0	0	0	0
chr1	27216224	27217160	470363	470455	TTS	GPATCH3	1	1	1	1	1	0	0	0
chr1	27226449	27227274	470596	470647	promoter-TSS	GPATCH3	1	1	1	1	0	0	0	0
chr1	27247926	27248874	470947	471033	exon	NUDC	1	1	1	1	0	0	0	0
chr1	27286198	27287065	471668	471753	intron	C1orf172	1	1	1	0	1	1	1	0
chr1	27319420	27319674	472240	472258	exon,promoter-TSS	TRNP1	1	0	1	0	1	0	0	0
chr1	27319743	27321198	472258	472414	exon	TRNP1	1	1	1	1	1	0	0	0
chr1	27321237	27321424	472414	472423	intron	TRNP1	0	0	1	1	0	0	0	0
chr1	27339174	27339911	472749	472796	promoter-TSS	FAM46B	1	1	1	1	0	0	0	0
chr1	27358085	27358442	473132	473157	Intergenic	FAM46B	0	0	1	1	1	0	0	0
chr1	27371160	27371398	473382	473390	Intergenic	FAM46B	0	0	1	0	0	0	1	1
chr1	27372442	27372680	473407	473416	Intergenic	FAM46B	0	0	0	0	0	0	1	1
chr1	27384423	27384546	473617	473621	Intergenic	FAM46B	0	0	0	1	0	0	0	0
chr1	27429265	27429440	474476	474484	intron	SLC9A1	0	0	0	0	0	0	1	1
chr1	27481275	27482044	475196	475250	promoter-TSS	SLC9A1	1	1	1	1	1	0	1	1
chr1	27560706	27562473	476485	476607	intron	WDTC1	1	1	1	1	1	0	0	1
chr1	27623332	27623456	477400	477406	intron	WDTC1	0	0	0	0	0	0	1	1
chr1	27648255	27649584	477712	477789	intron	TMEM222	1	1	1	1	1	0	0	1
chr1	27675874	27676340	478302	478343	intron	SYTL1	0	1	1	1	0	0	0	0
chr1	27676349	27676653	478343	478386	exon	SYTL1	0	1	1	1	0	0	0	0
chr1	27691978	27693389	478888	479007	intron	MAP3K6	1	1	1	1	1	0	1	0
chr1	27709710	27709974	479296	479325	promoter-TSS	CD164L2	1	1	0	0	0	0	0	0
chr1	27717973	27718278	479431	479439	Intergenic	GPR3	1	0	1	1	1	0	1	0
chr1	27718512	27718772	479442	479451	promoter-TSS	GPR3	1	0	1	1	1	0	1	1
chr1	27718785	27719407	479451	479522	promoter-TSS	GPR3	1	1	1	1	1	0	1	1
chr1	27719463	27719538	479524	479528	intron	GPR3	1	0	1	1	1	0	1	0
chr1	27721889	27722247	479576	479586	exon	GPR3	0	0	0	1	0	0	1	1
chr1	27815697	27817170	480850	480933	intron	WASF2	1	1	1	1	0	0	0	0
chr1	27847994	27848263	481482	481497	Intergenic	WASF2	0	0	1	1	1	0	0	0
chr1	27854408	27855015	481631	481687	Intergenic	WASF2	0	1	1	1	1	0	0	0
chr1	27855697	27855889	481708	481713	Intergenic	WASF2	0	0	1	1	1	0	0	0
chr1	27863299	27863604	481846	481856	intron	AHDC1	0	0	1	1	1	0	0	0
chr1	27898139	27898412	482654	482666	intron	AHDC1	0	0	1	1	1	0	0	0
chr1	27901801	27901969	482723	482740	intron	AHDC1	0	1	1	1	0	0	1	0
chr1	27901990	27902740	482740	482830	intron	AHDC1	0	1	1	1	1	0	1	1
chr1	27928352	27928843	483157	483179	intron	AHDC1	0	0	1	1	0	0	0	0
chr1	27928885	27931098	483179	483352	exon	AHDC1	1	1	1	1	0	0	1	0
chr1	27932966	27933191	483385	483392	Intergenic	AHDC1	0	0	0	0	1	0	1	1
chr1	27960586	27961083	483808	483868	intron	FGR	1	1	1	0	0	1	0	0
chr1	27989724	27990187	484382	484391	Intergenic	IFI6	0	0	0	1	1	0	1	1
chr1	27995745	27996107	484522	484548	intron	IFI6	0	0	1	1	1	0	1	1
chr1	27998666	27998989	484576	484586	promoter-TSS	IFI6	1	0	1	1	0	0	1	1
chr1	28051953	28051996	485168	485172	promoter-TSS	FAM76A	1	0	1	1	0	0	0	0
chr1	28052045	28053243	485172	485285	exon	FAM76A	1	1	1	1	1	0	1	1
chr1	28099332	28100479	485818	485882	exon	STX12	1	1	1	1	0	0	0	0
chr1	28156880	28157888	486525	486597	promoter-TSS	PPP1R8	1	1	1	1	0	0	0	1
chr1	28198825	28199526	487397	487463	exon	THEMIS2	1	1	1	1	0	0	0	0
chr1	28240465	28241426	488143	488217	exon,intron	RPA2	1	1	1	1	1	0	0	0
chr1	28241448	28241535	488217	488226	promoter-TSS	RPA2	1	1	1	1	0	0	0	0
chr1	28414147	28414354	490186	490194	intron	EYA3	1	0	1	1	1	0	0	0
chr1	28414367	28415626	490194	490254	intron	EYA3	1	1	1	1	1	0	1	1
chr1	28558972	28559671	492324	492367	intron	DNAJC8	1	1	1	1	0	0	0	1
chr1	28562181	28563350	492445	492523	exon	ATPIF1	1	1	1	1	0	0	0	0
chr1	28563378	28563462	492523	492528	exon	ATPIF1	1	0	1	1	0	0	0	0
chr1	28573555	28574090	492680	492714	Intergenic	ATPIF1	0	1	1	1	0	0	0	1
chr1	28575067	28575480	492728	492737	Intergenic	SESN2	0	0	1	1	1	0	1	1
chr1	28585702	28587062	492911	493040	exon	SESN2	1	1	1	1	0	0	0	1
chr1	28587099	28587271	493040	493054	exon,intron	SESN2	0	1	1	0	0	0	0	0
chr1	28655348	28655987	494133	494175	exon	MED18	1	1	1	1	0	0	0	1
chr1	28656017	28656190	494175	494187	intron	MED18	1	0	1	1	0	0	0	0
chr1	28696042	28697169	494909	494989	intron	PHACTR4	1	1	1	1	0	0	1	0
chr1	28831992	28833200	496736	496801	intron,promoter-TSS	RCC1	1	0	1	1	0	0	0	0
chr1	28833282	28834003	496801	496831	intron	SNHG3	1	0	1	1	0	0	0	0
chr1	28844357	28845512	497002	497114	intron	RCC1	0	1	1	1	1	0	1	1
chr1	28878964	28879018	497833	497837	promoter-TSS	TRNAU1AP	1	0	1	1	0	0	0	0
chr1	28879039	28880318	497837	497923	intron	TRNAU1AP	1	1	1	1	0	0	0	1
chr1	28907315	28907805	498428	498445	promoter-TSS	SNORA16A	1	0	1	1	1	0	1	0
chr1	28907833	28908959	498445	498537	promoter-TSS	SNORA16A	1	1	1	1	0	0	1	0
chr1	28918676	28919332	498743	498816	promoter-TSS	RAB42	1	1	1	0	0	0	0	0
chr1	28968760	28970391	499629	499709	promoter-TSS	TAF12	1	1	1	1	1	0	1	1
chr1	28974614	28975629	499808	499847	promoter-TSS	RNU11	1	0	1	1	0	0	1	1
chr1	28995064	28996177	500239	500354	intron	GMEB1	1	0	1	1	1	0	1	0
chr1	29062924	29064610	501593	501742	intron	YTHDF2	1	1	1	1	0	0	1	1
chr1	29111481	29112137	502480	502501	Intergenic	OPRD1	0	0	1	0	0	0	1	1
chr1	29138502	29139182	502866	502970	exon	OPRD1	1	1	1	0	0	1	0	0
chr1	29203776	29204046	504069	504078	Intergenic	EPB41	0	0	0	0	0	0	1	1
chr1	29213334	29214430	504239	504325	intron	EPB41	1	1	1	1	0	0	0	0
chr1	29240705	29241695	504677	504788	intron	EPB41	0	1	1	1	1	0	0	0
chr1	29241725	29241922	504788	504801	intron	EPB41	0	1	1	1	0	0	0	0
chr1	29447959	29448083	507150	507170	exon	TMEM200B	0	1	1	0	0	0	1	1
chr1	29448087	29448365	507170	507214	exon,intron	TMEM200B	0	1	1	0	0	0	0	1
chr1	29448394	29448924	507214	507275	intron	TMEM200B	0	1	1	0	0	1	0	0
chr1	29448947	29449317	507275	507313	promoter-TSS	TMEM200B	0	1	1	1	0	1	0	0
chr1	29450248	29451601	507390	507524	promoter-TSS	TMEM200B	1	1	1	1	0	1	0	1
chr1	29507084	29508889	508526	508665	intron	SRSF4	1	1	1	1	1	0	1	1
chr1	29508990	29509080	508665	508669	promoter-TSS	SRSF4	1	0	1	1	0	0	0	0
chr1	29529454	29529639	508998	509004	intron	MECR	0	0	0	0	0	0	1	1
chr1	29557059	29557675	509378	509428	promoter-TSS	MECR	1	1	1	1	0	0	1	1
chr1	29562746	29564646	509490	509714	intron	PTPRU	1	1	1	0	1	0	1	1
chr1	29564656	29565057	509714	509762	intron	PTPRU	0	1	1	0	0	0	0	0
chr1	29586283	29586758	510056	510109	exon	PTPRU	0	1	1	0	0	0	0	0
chr1	30558841	30559148	518562	518586	Intergenic	MATN1-AS1	0	0	0	0	0	0	1	1
chr1	30853335	30853548	521662	521667	Intergenic	MATN1-AS1	0	0	0	0	0	0	1	1
chr1	31180829	31181247	524900	524908	Intergenic	MATN1-AS1	0	0	0	0	1	0	1	1
chr1	31190863	31192412	525066	525194	promoter-TSS	MATN1-AS1	1	1	1	1	1	0	1	1
chr1	31255195	31255519	526215	526230	Intergenic	LAPTM5	0	0	0	0	0	0	1	1
chr1	31274620	31274912	526543	526561	Intergenic	LAPTM5	0	0	1	0	1	0	1	1
chr1	31275048	31275103	526562	526567	Intergenic	LAPTM5	0	0	1	0	1	0	0	0
chr1	31289078	31289112	526794	526798	Intergenic	LAPTM5	0	0	1	1	1	0	0	0
chr1	31289161	31289425	526798	526808	Intergenic	LAPTM5	0	0	1	1	1	0	0	0
chr1	31296853	31297599	526898	526943	Intergenic	LAPTM5	0	0	1	1	1	0	0	1
chr1	31380425	31380512	528071	528076	intron	SDC3	1	0	1	0	1	0	0	0
chr1	31380685	31380937	528080	528101	intron	SDC3	1	1	1	1	1	0	0	0
chr1	31380974	31381966	528101	528248	promoter-TSS	SDC3	1	1	1	1	1	0	0	0
chr1	31536600	31538946	529964	530064	intron	PUM1	1	1	1	1	0	0	0	0
chr1	31627645	31628652	531462	531555	Intergenic	NKAIN1	0	1	1	1	1	0	1	1
chr1	31635577	31635814	531676	531687	Intergenic	NKAIN1	0	0	1	0	0	0	1	1
chr1	31711951	31712934	532933	533050	exon	NKAIN1	1	1	1	1	0	0	0	0
chr1	31769072	31770605	533686	533766	promoter-TSS	SNRNP40	1	1	1	1	1	0	1	1
chr1	31770784	31770942	533766	533772	intron	ZCCHC17	1	0	1	0	1	0	0	0
chr1	31845775	31845924	534390	534399	promoter-TSS	FABP3	1	0	1	1	0	0	0	0
chr1	31845935	31846111	534399	534411	promoter-TSS	FABP3	1	0	1	1	0	0	0	0
chr1	31846127	31846800	534411	534442	promoter-TSS	FABP3	1	0	1	1	0	0	1	0
chr1	31846840	31846923	534442	534446	promoter-TSS	FABP3	1	0	1	1	0	0	0	0
chr1	31867461	31867888	534653	534686	Intergenic	SERINC2	0	0	1	0	1	0	1	1
chr1	31885795	31886966	534914	535038	intron	SERINC2	0	1	1	0	1	1	0	0
chr1	31895716	31895940	535145	535150	intron	SERINC2	0	0	0	0	1	0	1	1
chr1	32014529	32015028	536441	536455	Intergenic	LOC284551	0	0	1	1	0	0	1	1
chr1	32083171	32084001	537427	537503	intron	HCRTR1	1	1	1	0	0	1	1	1
chr1	32109798	32111169	537849	537933	promoter-TSS	PEF1	1	1	1	1	1	0	0	1
chr1	32226119	32226863	539943	540005	intron	BAI2	0	1	1	1	1	0	0	0
chr1	32228277	32230252	540020	540227	intron,promoter-TSS	BAI2	1	1	1	1	1	0	1	1
chr1	32237616	32237696	540323	540340	Intergenic	BAI2	0	0	1	1	0	0	0	0
chr1	32237737	32238038	540340	540371	Intergenic	BAI2	0	1	1	1	1	0	0	0
chr1	32238039	32238526	540371	540413	Intergenic	BAI2	0	1	1	1	1	0	0	0
chr1	32253906	32255159	540633	540708	Intergenic	BAI2	0	1	1	1	1	0	1	1
chr1	32402503	32404438	542621	542781	exon,intron,promoter-TSS	PTP4A2	1	1	1	1	1	0	1	1
chr1	32404469	32404499	542781	542785	promoter-TSS	PTP4A2	1	0	1	1	1	0	0	0
chr1	32478846	32480926	543905	544077	exon	KHDRBS1	1	1	1	1	0	0	0	0
chr1	32537953	32539147	544864	544954	promoter-TSS	TMEM39B	1	1	1	1	0	0	1	1
chr1	32573232	32574502	545522	545586	intron	KPNA6	1	1	1	1	0	0	0	1
chr1	32644939	32644979	546432	546436	promoter-TSS	TXLNA	1	0	1	1	1	0	0	0
chr1	32645060	32646207	546437	546539	intron	TXLNA	1	1	1	1	1	0	0	1
chr1	32646247	32646384	546539	546548	intron	TXLNA	1	0	1	1	1	0	0	0
chr1	32665870	32666956	546802	546852	intron	CCDC28B	1	1	1	1	1	0	1	1
chr1	32670912	32671040	546919	546929	promoter-TSS	IQCC	1	1	1	1	0	0	0	0
chr1	32671052	32671783	546929	546992	TTS	CCDC28B	1	1	1	1	0	0	0	0
chr1	32671800	32671885	546992	547002	TTS	CCDC28B	1	1	1	1	1	0	0	0
chr1	32687427	32687591	547197	547208	promoter-TSS	EIF3I	1	1	1	1	0	0	0	0
chr1	32687631	32688514	547208	547262	promoter-TSS	TMEM234	1	1	1	1	0	0	0	0
chr1	32705857	32707167	547553	547661	intron	MTMR9LP	1	1	1	1	0	0	1	1
chr1	32757367	32758404	548530	548609	intron	HDAC1	1	1	1	1	0	0	0	0
chr1	32800686	32802092	549229	549392	intron	MARCKSL1	1	1	1	1	0	0	1	1
chr1	32816745	32817692	549657	549744	Intergenic	FAM229A	0	1	1	1	0	0	1	1
chr1	32817726	32817848	549744	549752	Intergenic	FAM229A	0	0	1	1	1	0	0	0
chr1	32827400	32828017	549911	549985	promoter-TSS	TSSK3	1	1	1	1	1	0	1	1
chr1	32859513	32860945	550402	550477	promoter-TSS	BSDC1	1	1	1	1	0	0	0	0
chr1	32866635	32866726	550535	550540	Intergenic	BSDC1	0	0	0	1	0	0	1	1
chr1	32892248	32892835	550808	550843	Intergenic	BSDC1	0	1	1	0	1	0	0	0
chr1	32929920	32930047	551307	551313	promoter-TSS	ZBTB8B	1	0	1	1	0	0	0	0
chr1	32930078	32931161	551313	551390	promoter-TSS	ZBTB8B	1	1	1	1	0	0	0	1
chr1	32965597	32965823	551863	551871	Intergenic	ZBTB8B	0	0	1	1	0	0	0	0
chr1	32965863	32966688	551871	551972	Intergenic	ZBTB8B	0	1	1	1	0	0	1	0
chr1	33004672	33005779	552532	552654	intron	ZBTB8A	1	1	1	1	0	0	0	0
chr1	33005808	33005917	552654	552661	intron	ZBTB8A	0	0	1	1	1	0	0	0
chr1	33077575	33077706	553685	553696	Intergenic	ZBTB8OS	0	0	1	1	0	0	1	0
chr1	33077817	33078090	553696	553719	Intergenic	ZBTB8OS	0	0	1	1	0	0	1	1
chr1	33078098	33078277	553719	553727	Intergenic	ZBTB8OS	0	0	1	1	0	0	0	0
chr1	33115629	33117469	554276	554409	promoter-TSS	RBBP4	1	1	1	1	0	0	0	1
chr1	33117475	33117683	554409	554417	promoter-TSS	RBBP4	1	0	1	0	0	0	0	0
chr1	33167982	33169069	555215	555306	promoter-TSS	SYNC	1	1	1	1	1	0	0	0
chr1	33206958	33207874	556023	556140	promoter-TSS	KIAA1522	1	1	1	0	0	0	1	0
chr1	33219269	33219946	556315	556382	intron	KIAA1522	0	1	1	1	1	0	0	0
chr1	33219957	33220226	556382	556399	intron	KIAA1522	0	1	1	1	1	0	0	0
chr1	33220274	33220636	556399	556426	intron	KIAA1522	0	0	1	1	1	0	0	0
chr1	33282284	33284105	557453	557571	promoter-TSS	S100PBP	1	1	1	1	0	0	1	0
chr1	33336147	33336834	558170	558265	promoter-TSS	FNDC5	0	0	1	1	0	0	0	0
chr1	33351761	33352543	558530	558604	promoter-TSS	HPCA	1	1	1	1	0	1	1	1
chr1	33358470	33358591	558694	558703	intron	HPCA	0	1	1	1	1	0	1	1
chr1	33358627	33359269	558703	558769	intron	HPCA	0	1	1	1	0	0	1	1
chr1	33366412	33367322	558890	558987	promoter-TSS	TMEM54	1	1	1	1	1	0	0	0
chr1	33428783	33429055	559850	559862	intron	RNF19B	0	0	1	0	1	0	0	0
chr1	33429267	33430708	559870	560036	exon	RNF19B	1	1	1	1	0	0	0	1
chr1	33438462	33438979	560119	560174	Intergenic	RNF19B	0	1	1	1	1	0	0	0
chr1	33501853	33502811	560998	561057	intron	AK2	1	1	1	1	0	0	0	0
chr1	33546291	33546418	561714	561719	promoter-TSS	ADC	1	0	1	1	1	0	0	0
chr1	33546437	33547438	561719	561789	intron	ADC	1	1	1	1	1	0	0	0
chr1	33547575	33547750	561789	561800	intron	ADC	1	0	1	1	0	0	0	0
chr1	33592571	33593247	562285	562326	Intergenic	ADC	0	1	1	1	0	0	1	1
chr1	33646347	33647974	563028	563172	exon	TRIM62	1	1	1	1	1	0	0	1
chr1	33721572	33723172	563809	563998	intron	ZNF362	1	1	1	1	0	0	0	0
chr1	33761272	33761376	564512	564516	intron	ZNF362	0	0	0	1	0	0	1	1
chr1	33772549	33772664	564711	564729	Intergenic	MIR3605	0	1	1	0	0	0	0	0
chr1	33772747	33772854	564740	564754	Intergenic	MIR3605	0	1	1	0	0	0	0	0
chr1	33772912	33772988	564766	564778	Intergenic	MIR3605	0	1	0	0	0	0	0	0
chr1	33814288	33816295	565381	565578	exon	PHC2	0	1	1	1	1	0	0	0
chr1	33829628	33830159	565724	565732	intron	PHC2	0	0	0	1	1	0	0	0
chr1	33833463	33833731	565780	565793	intron	PHC2	0	0	0	1	1	0	1	1
chr1	33895781	33895931	566372	566379	Intergenic	ZSCAN20	0	0	1	1	0	0	0	0
chr1	33895945	33897013	566379	566508	Intergenic	ZSCAN20	0	1	1	1	1	0	1	1
chr1	33936128	33936414	566860	566869	Intergenic	ZSCAN20	0	0	0	1	1	0	1	1
chr1	33937935	33938492	566888	566926	promoter-TSS	ZSCAN20	1	1	1	1	1	0	0	1
chr1	34098656	34098983	568546	568559	intron	CSMD2	0	1	0	0	1	0	1	1
chr1	34628606	34631276	573253	573459	intron	CSMD2	1	1	1	1	0	0	1	1
chr1	34631322	34632063	573459	573493	promoter-TSS	C1orf94	1	0	1	1	0	0	0	0
chr1	34731715	34731914	574453	574460	Intergenic	C1orf94	0	0	0	0	0	0	0	0
chr1	34732176	34732266	574464	574469	Intergenic	C1orf94	0	0	1	0	0	0	0	0
chr1	35208363	35208628	578120	578134	Intergenic	GJB5	0	0	0	0	0	0	1	1
chr1	35246829	35247499	578612	578675	promoter-TSS	GJB3	1	1	1	0	0	1	0	0
chr1	35252067	35252277	578764	578770	TTS	GJB3	0	0	0	0	1	0	1	1
chr1	35324488	35325630	579565	579626	exon,promoter-TSS	SMIM12	1	1	1	1	1	0	1	1
chr1	35331587	35332321	579722	579801	intron	DLGAP3	0	1	1	1	1	0	1	1
chr1	35394282	35394324	580601	580607	Intergenic	DLGAP3	0	0	1	1	0	0	0	0
chr1	35394512	35394590	580612	580617	Intergenic	DLGAP3	0	0	1	1	1	0	0	0
chr1	35394602	35395566	580617	580730	Intergenic	DLGAP3	0	1	1	1	1	0	0	0
chr1	35395590	35396245	580730	580781	Intergenic	DLGAP3	0	1	1	1	0	0	0	0
chr1	35450246	35451223	581428	581492	intron	ZMYM6NB	1	1	1	1	0	0	1	0
chr1	35496605	35497696	581915	581976	intron	ZMYM6	1	1	1	1	0	0	0	1
chr1	35544630	35545542	582415	582468	intron	ZMYM1	1	1	1	1	0	0	0	1
chr1	35655860	35656796	583936	583948	exon	SFPQ	0	0	1	1	1	0	0	0
chr1	35656875	35659183	583948	584118	exon	SFPQ	1	1	1	1	0	0	1	1
chr1	35734125	35735316	585081	585165	intron	ZMYM4	1	1	1	1	1	0	1	1
chr1	36022382	36024105	587788	587910	promoter-TSS	NCDN	1	1	1	1	1	0	0	1
chr1	36024168	36024274	587910	587914	intron	NCDN	1	0	1	1	1	0	0	0
chr1	36026231	36026371	587948	587953	exon	NCDN	0	0	1	1	1	0	0	0
chr1	36026400	36026659	587954	587970	exon	NCDN	0	0	1	1	1	0	0	0
chr1	36026693	36026758	587970	587976	exon	NCDN	0	0	1	1	1	0	0	0
chr1	36038749	36039239	588155	588206	promoter-TSS	TFAP2E	1	1	1	0	0	0	0	0
chr1	36106529	36108003	589157	589233	promoter-TSS	PSMB2	1	1	1	1	0	0	0	0
chr1	36173257	36174229	589976	590057	Intergenic	C1orf216	0	1	1	1	0	0	0	0
chr1	36181282	36181416	590135	590143	exon	C1orf216	0	0	1	1	1	0	1	1
chr1	36184003	36184979	590178	590260	exon	C1orf216	1	1	1	1	1	0	0	0
chr1	36234688	36235944	590796	590889	intron	CLSPN	1	1	1	0	0	0	1	1
chr1	36273236	36273269	591434	591439	promoter-TSS	AGO4	1	0	1	1	0	0	0	0
chr1	36273317	36274461	591439	591588	promoter-TSS	AGO4	1	1	1	1	0	0	0	0
chr1	36348627	36349731	592420	592509	intron	AGO1	1	1	1	1	0	0	1	1
chr1	36395848	36397623	592971	593125	promoter-TSS	AGO3	1	1	1	1	1	0	0	0
chr1	36549555	36550076	594611	594659	intron	TEKT2	1	1	1	1	0	0	0	0
chr1	36554277	36555203	594777	594871	TTS,intron	ADPRHL2,TEKT2	1	1	1	1	1	0	1	1
chr1	36555221	36555426	594872	594884	intron	ADPRHL2	1	0	1	1	1	0	0	0
chr1	36614379	36614548	595946	595952	intron	TRAPPC3	0	0	1	1	0	0	0	0
chr1	36614570	36615462	595952	596025	promoter-TSS	TRAPPC3	0	1	1	1	1	0	1	1
chr1	36616367	36616721	596037	596044	intron	TRAPPC3	0	0	1	1	1	0	0	1
chr1	36620870	36622716	596094	596254	promoter-TSS	TRAPPC3	1	1	1	1	1	0	0	0
chr1	36626481	36626905	596305	596317	intron	MAP7D1	0	0	1	1	1	0	1	1
chr1	36653765	36653937	596893	596900	Intergenic	MAP7D1	0	0	0	1	1	0	1	1
chr1	36689185	36690684	597519	597606	promoter-TSS	THRAP3	1	1	1	1	1	0	1	0
chr1	36772014	36772999	598787	598881	promoter-TSS	SH3D21	1	1	1	1	1	0	1	0
chr1	36773006	36773151	598881	598888	intron	SH3D21	0	1	1	0	1	0	0	0
chr1	36831881	36832076	600176	600183	intron	STK40	0	0	1	1	1	0	0	0
chr1	36850358	36852191	600427	600544	intron	STK40	1	1	1	1	1	0	1	0
chr1	36862895	36863739	600698	600762	intron	LSM10	1	1	1	1	0	0	0	1
chr1	36886443	36886626	601114	601122	intron	OSCP1	0	0	0	1	0	0	1	1
chr1	36915773	36915895	601501	601510	intron	OSCP1	1	1	1	1	0	0	0	0
chr1	36915900	36916580	601510	601558	promoter-TSS	OSCP1	1	1	1	1	0	0	0	0
chr1	36929327	36930363	601716	601789	exon	MRPS15	1	1	1	1	1	0	0	1
chr1	37019500	37019663	602909	602922	Intergenic	CSF3R	0	0	0	0	0	1	1	1
chr1	37498583	37499075	608282	608331	intron	GRIK3	1	1	1	0	0	1	0	0
chr1	37499094	37499711	608331	608390	intron,promoter-TSS	GRIK3	1	1	1	0	0	1	0	0
chr1	37499717	37500624	608390	608522	promoter-TSS	GRIK3	1	1	1	0	0	1	0	0
chr1	37939740	37940642	612822	612926	promoter-TSS	ZC3H12A	1	1	1	1	1	0	0	0
chr1	37979292	37979452	613420	613426	intron	MEAF6	1	0	1	1	1	0	0	0
chr1	37979466	37980801	613426	613550	intron	MEAF6	1	1	1	1	1	0	1	1
chr1	38019398	38020101	614187	614239	exon,promoter-TSS	SNIP1	1	1	1	1	1	0	0	0
chr1	38022316	38022538	614284	614300	promoter-TSS	DNALI1	1	1	1	1	0	0	0	0
chr1	38022586	38022780	614300	614315	intron	DNALI1	1	1	1	1	1	0	0	0
chr1	38061006	38061877	614784	614839	exon	GNL2	1	1	1	1	1	0	0	1
chr1	38099758	38099829	615313	615324	intron	RSPO1	1	1	0	0	0	1	0	0
chr1	38099855	38100697	615324	615403	exon,intron	RSPO1	1	1	1	0	0	1	0	0
chr1	38155362	38156415	616109	616169	intron	C1orf109	1	1	1	1	1	0	0	1
chr1	38157261	38158705	616195	616306	promoter-TSS	CDCA8	1	1	1	1	1	0	1	1
chr1	38218326	38219461	617110	617226	exon	EPHA10	0	1	1	0	0	0	0	0
chr1	38229950	38230074	617408	617417	intron	EPHA10	1	1	1	0	0	1	0	0
chr1	38230076	38230111	617417	617424	intron	EPHA10	1	1	1	0	0	1	0	0
chr1	38230139	38230321	617425	617437	intron	EPHA10	1	1	1	0	0	1	0	0
chr1	38230352	38230376	617437	617442	intron	EPHA10	1	1	1	0	0	1	0	0
chr1	38230388	38231075	617442	617480	promoter-TSS	EPHA10	1	1	1	0	0	1	0	0
chr1	38231139	38232040	617480	617516	promoter-TSS	EPHA10	1	0	1	0	0	1	1	1
chr1	38232103	38232247	617516	617524	Intergenic	EPHA10	0	0	1	0	0	1	1	1
chr1	38259218	38260268	617816	617944	promoter-TSS	MANEAL	1	1	1	1	0	0	0	0
chr1	38260281	38260491	617944	617958	promoter-TSS	MANEAL	1	1	1	1	0	0	0	0
chr1	38260512	38260581	617958	617962	promoter-TSS	MANEAL	1	0	1	1	0	0	1	0
chr1	38261052	38261216	617972	617981	promoter-TSS	MANEAL	0	0	1	0	1	0	0	0
chr1	38273072	38274653	618144	618290	promoter-TSS	YRDC	1	1	1	1	1	0	0	0
chr1	38274672	38274791	618290	618298	promoter-TSS	YRDC	1	0	1	1	1	0	0	0
chr1	38324703	38326066	618794	618878	promoter-TSS	MTF1	1	1	1	1	1	0	1	1
chr1	38396957	38397774	619976	620046	intron	INPP5B	0	1	1	1	0	0	0	1
chr1	38397807	38397956	620046	620053	intron	INPP5B	0	0	1	1	0	0	0	0
chr1	38412519	38412819	620372	620382	promoter-TSS	INPP5B	1	0	1	1	0	0	0	1
chr1	38454795	38454954	620931	620942	intron	SF3A3	1	0	1	0	0	0	0	0
chr1	38454961	38456087	620942	621003	intron	SF3A3	1	1	1	1	0	0	1	1
chr1	38456157	38456239	621003	621012	promoter-TSS	SF3A3	1	0	1	1	0	0	0	0
chr1	38478083	38478976	621497	621548	intron,promoter-TSS	UTP11L	1	1	1	1	1	0	0	0
chr1	38510197	38510902	622003	622059	exon	POU3F1	0	1	1	0	0	1	0	0
chr1	38510911	38511385	622059	622112	exon	POU3F1	0	1	1	0	1	0	0	0
chr1	38511388	38511757	622112	622155	exon	POU3F1	1	1	1	0	1	0	0	0
chr1	38511758	38512128	622155	622215	exon	POU3F1	1	1	0	0	0	0	1	0
chr1	38512139	38513271	622215	622385	promoter-TSS	POU3F1	1	1	1	0	0	0	1	0
chr1	38600112	38600181	623459	623467	Intergenic	MIR3659	0	0	0	0	0	0	0	0
chr1	39044023	39044518	627524	627581	Intergenic	RRAGC	0	1	1	0	0	1	0	0
chr1	39269693	39270251	629751	629826	Intergenic	RRAGC	0	1	1	0	0	0	0	0
chr1	39283683	39283769	630029	630041	Intergenic	RRAGC	0	1	1	0	0	1	0	0
chr1	39283895	39284478	630050	630109	Intergenic	RRAGC	0	1	1	0	0	1	1	1
chr1	39324587	39326090	630551	630672	exon	RRAGC	1	1	1	1	0	0	0	0
chr1	39326179	39326303	630672	630677	promoter-TSS	RRAGC	1	0	1	1	0	0	0	0
chr1	39338292	39339595	630839	630931	TTS	GJA9	1	1	1	1	1	0	0	1
chr1	39339683	39339824	630931	630936	promoter-TSS	MYCBP	1	0	1	0	1	0	0	0
chr1	39456295	39458344	632612	632726	intron	AKIRIN1	1	1	1	1	1	0	0	0
chr1	39491759	39492690	633221	633277	intron	NDUFS5	1	0	1	1	0	0	0	0
chr1	39492803	39492904	633278	633287	intron	NDUFS5	1	0	1	1	0	0	0	0
chr1	39546688	39547748	634181	634319	intron	MACF1	1	1	1	1	0	0	0	0
chr1	39547781	39547890	634319	634329	intron	MACF1	1	1	1	1	0	0	0	0
chr1	39547918	39547981	634329	634334	intron	MACF1	1	1	1	1	0	0	0	0
chr1	39570721	39571958	634679	634827	intron	MACF1	0	1	1	1	0	0	0	0
chr1	39734220	39734564	636578	636586	intron	MACF1	0	0	1	1	0	0	0	0
chr1	39734594	39734674	636586	636590	intron	MACF1	0	0	1	1	0	0	0	0
chr1	39874019	39875181	637934	638075	promoter-TSS	KIAA0754	1	1	1	1	1	0	0	0
chr1	39956508	39956709	638878	638893	promoter-TSS	BMP8A	1	1	1	1	0	0	0	0
chr1	39956713	39957597	638893	639017	promoter-TSS	BMP8A	1	1	1	1	0	0	1	0
chr1	39957601	39957856	639017	639061	exon	BMP8A	1	1	0	0	0	0	0	0
chr1	40004980	40005169	640012	640017	intron	PPIEL	0	0	0	0	1	0	1	1
chr1	40041131	40042765	640504	640678	exon,intron	PABPC4	1	1	1	1	1	0	1	1
chr1	40071932	40072213	641168	641181	Intergenic	PABPC4	0	0	0	0	0	0	1	1
chr1	40119207	40119463	642017	642026	Intergenic	HEYL	0	0	1	1	1	0	1	1
chr1	40137136	40137263	642241	642254	intron	NT5C1A	1	1	1	1	0	0	0	0
chr1	40137279	40137971	642254	642313	promoter-TSS	NT5C1A	1	1	1	1	0	0	0	0
chr1	40137977	40138087	642313	642321	promoter-TSS	NT5C1A	1	1	1	1	0	0	1	0
chr1	40138225	40138265	642322	642326	promoter-TSS	NT5C1A	1	0	1	1	0	0	1	0
chr1	40156857	40157654	642609	642663	promoter-TSS	HPCAL4	1	1	1	1	1	0	0	0
chr1	40157681	40157734	642663	642671	promoter-TSS	HPCAL4	1	1	1	1	0	0	0	0
chr1	40157740	40158207	642671	642700	promoter-TSS	HPCAL4	1	1	1	1	0	0	0	0
chr1	40204313	40204371	643186	643191	promoter-TSS	PPIE	1	1	1	1	0	0	0	0
chr1	40204382	40205071	643191	643240	intron	PPIE	1	1	1	1	0	0	0	0
chr1	40253851	40254203	644124	644186	exon	BMP8B	1	1	0	0	0	0	0	0
chr1	40254208	40255172	644186	644310	promoter-TSS	BMP8B	1	1	1	0	0	1	1	0
chr1	40282556	40282709	644749	644756	Intergenic	BMP8B	0	0	0	0	0	0	1	1
chr1	40348439	40348579	645512	645516	intron	TRIT1	1	0	1	1	0	0	0	0
chr1	40348657	40349405	645516	645566	exon	TRIT1	1	1	1	1	0	0	0	1
chr1	40366687	40368218	645787	645963	exon	MYCL1	1	1	1	0	0	0	1	1
chr1	40420587	40421824	646715	646799	intron	MFSD2A	1	1	1	1	1	0	0	0
chr1	40439286	40439451	647086	647091	Intergenic	MFSD2A	0	0	0	0	0	0	1	1
chr1	40505129	40507194	647886	648014	promoter-TSS	CAP1	1	1	1	1	1	0	1	1
chr1	40550534	40550689	648478	648486	intron	PPT1	0	0	0	1	0	0	1	1
chr1	40562452	40563406	648609	648668	exon	PPT1	1	1	1	1	1	0	1	1
chr1	40598613	40598798	649016	649031	Intergenic	RLF	0	1	1	0	0	0	0	0
chr1	40626780	40628224	649357	649438	intron	RLF	1	1	1	1	0	0	1	1
chr1	40722916	40724267	650456	650532	promoter-TSS	ZMPSTE24	1	1	1	1	0	0	0	0
chr1	40781108	40781352	651283	651307	intron	COL9A2	0	1	1	1	0	1	1	1
chr1	40781389	40781569	651307	651320	intron	COL9A2	0	1	1	1	0	1	0	0
chr1	40781587	40781861	651320	651340	intron	COL9A2	0	1	1	1	0	1	0	0
chr1	40782202	40783064	651350	651440	intron	COL9A2	1	1	1	1	0	1	1	0
chr1	40804420	40804700	651730	651740	Intergenic	COL9A2	0	0	0	0	0	0	1	1
chr1	40839216	40840620	652065	652151	promoter-TSS	SMAP2	1	1	1	1	1	0	0	1
chr1	40915432	40916269	652949	653018	promoter-TSS	ZFP69B	1	1	1	1	0	0	1	1
chr1	40916361	40916449	653018	653022	promoter-TSS	ZFP69B	1	0	1	1	0	0	0	0
chr1	40942625	40943600	653255	653333	promoter-TSS	ZFP69	1	1	1	1	0	0	0	1
chr1	40943642	40943771	653333	653338	intron	ZFP69	1	0	1	1	0	0	0	0
chr1	40974031	40974968	653667	653743	promoter-TSS	EXO5	1	1	1	1	1	0	0	1
chr1	40996996	40997795	653992	654031	exon,promoter-TSS	ZNF684	1	1	1	1	0	0	0	0
chr1	41130996	41131752	655572	655632	promoter-TSS	RIMS3	1	1	1	1	0	0	1	1
chr1	41134530	41134918	655671	655688	Intergenic	RIMS3	0	0	1	0	0	0	1	1
chr1	41156961	41157078	655912	655918	promoter-TSS	NFYC	1	0	1	1	0	0	0	1
chr1	41157111	41158440	655918	656016	promoter-TSS	LOC100130557,NFYC	1	1	1	1	1	0	1	1
chr1	41174527	41175478	656192	656206	intron	NFYC	0	0	1	1	0	0	0	0
chr1	41175616	41176630	656206	656216	intron	NFYC	0	0	1	1	0	0	0	0
chr1	41249122	41250051	656919	657052	promoter-TSS	KCNQ4	1	1	1	1	1	0	0	0
chr1	41327236	41328285	658398	658536	exon	CITED4	1	1	1	1	0	0	1	0
chr1	41349908	41350162	658778	658816	Intergenic	CITED4	0	1	1	0	0	1	0	0
chr1	41444871	41444997	660040	660053	promoter-TSS	CTPS1	1	1	1	1	0	0	1	1
chr1	41445002	41446175	660053	660197	intron	CTPS1	1	1	1	1	0	0	1	1
chr1	41446185	41446246	660197	660204	intron	CTPS1	0	0	1	1	0	0	0	0
chr1	41469520	41469588	660468	660472	intron	CTPS1	0	0	0	1	1	0	1	1
chr1	41706802	41706849	662368	662373	intron	SCMH1	1	0	1	1	0	0	0	0
chr1	41706944	41708300	662374	662545	intron	SCMH1	1	1	1	1	0	0	0	0
chr1	41733909	41734161	662758	662765	Intergenic	SCMH1	0	0	0	0	1	0	1	1
chr1	41826614	41828131	663668	663847	Intergenic	SCMH1	0	1	1	0	0	0	1	1
chr1	41831865	41832542	663890	663951	Intergenic	EDN2	0	1	1	1	1	0	0	0
chr1	41961787	41962316	665817	665879	Intergenic	EDN2	0	1	1	1	0	0	0	0
chr1	41981789	41982288	666245	666283	intron	HIVEP3	0	1	1	1	1	0	1	1
chr1	42039944	42040043	666973	666979	intron	HIVEP3	0	0	0	0	1	0	1	1
chr1	42115674	42115703	667823	667827	intron	HIVEP3	0	0	0	0	1	0	0	0
chr1	42127193	42128371	667944	668085	intron	HIVEP3	0	1	1	1	1	0	0	0
chr1	42128382	42128586	668085	668107	intron	HIVEP3	0	1	1	1	0	0	0	0
chr1	42201438	42201486	668888	668892	intron	HIVEP3	0	0	0	0	1	0	0	0
chr1	42248972	42249120	669399	669404	intron	HIVEP3	0	0	0	0	1	0	0	0
chr1	42383562	42384129	670506	670560	intron	HIVEP3	0	1	1	1	0	0	0	1
chr1	42384158	42384648	670560	670573	promoter-TSS	HIVEP3	0	0	1	1	0	0	0	0
chr1	42500539	42500594	671347	671351	intron	HIVEP3	0	0	1	0	1	0	0	0
chr1	42500708	42502078	671352	671480	intron	HIVEP3	1	1	1	1	0	0	1	1
chr1	42799724	42801623	674037	674182	promoter-TSS	FOXJ3	1	1	1	1	0	0	1	1
chr1	42845753	42846988	674607	674745	promoter-TSS	RIMKLA	1	1	1	1	1	0	0	0
chr1	42921698	42922722	675535	675622	promoter-TSS	PPCS	1	1	1	1	1	0	0	0
chr1	42928547	42929254	675692	675738	Intergenic	PPCS	0	1	1	1	0	0	0	1
chr1	42929290	42929472	675738	675754	Intergenic	PPCS	0	1	1	1	0	0	0	0
chr1	43123652	43124625	677098	677157	promoter-TSS	PPIH	1	1	1	1	1	0	1	1
chr1	43124639	43124851	677157	677169	intron	PPIH	1	0	1	0	1	0	0	0
chr1	43146926	43149246	677386	677594	promoter-TSS	YBX1	1	1	1	1	1	0	1	1
chr1	43231483	43233524	678681	678829	promoter-TSS	C1orf50	1	1	1	1	1	0	1	1
chr1	43250900	43251332	679038	679071	Intergenic	LOC100129924	0	1	1	0	1	0	0	0
chr1	43282382	43283447	679396	679475	exon	ERMAP	1	1	1	1	0	0	1	0
chr1	43311647	43311760	679718	679724	promoter-TSS	ZNF691	1	0	1	0	0	0	0	0
chr1	43311861	43312826	679724	679779	promoter-TSS	ZNF691	1	1	1	1	0	0	1	1
chr1	43389549	43390756	680464	680552	TTS	SLC2A1	0	1	1	1	1	0	1	1
chr1	43423468	43423552	681049	681058	intron	SLC2A1	0	1	1	1	0	0	0	0
chr1	43423561	43425124	681058	681218	promoter-TSS	SLC2A1-AS1	1	1	1	1	1	0	0	0
chr1	43613150	43613873	683591	683636	promoter-TSS	FAM183A	1	1	1	0	0	0	0	0
chr1	43637484	43638500	683919	683989	promoter-TSS	WDR65	1	1	1	0	0	0	0	0
chr1	43692958	43693062	684568	684575	intron	WDR65	0	0	0	0	0	0	1	1
chr1	43814306	43814525	686237	686256	intron	MPL	0	1	1	1	1	0	0	0
chr1	43814531	43815036	686256	686303	exon,intron	MPL	0	1	1	1	0	0	0	0
chr1	43823944	43825059	686455	686539	promoter-TSS	CDC20	1	1	1	1	0	0	1	1
chr1	43854949	43855993	686938	687005	promoter-TSS	MED8	1	1	1	1	1	0	0	0
chr1	43856126	43856197	687005	687010	promoter-TSS	MED8	1	0	1	1	1	0	0	0
chr1	43919127	43920057	687910	687999	promoter-TSS	HYI	1	1	1	1	0	0	0	0
chr1	43920149	43920510	688001	688014	promoter-TSS	HYI	1	0	1	1	0	0	1	0
chr1	43996363	43997592	688847	689009	intron	PTPRF	1	1	1	1	0	0	0	0
chr1	44031249	44031674	689604	689644	intron	PTPRF	0	1	1	1	1	0	0	0
chr1	44031700	44031836	689644	689660	intron	PTPRF	0	1	1	1	1	0	0	0
chr1	44031837	44031909	689660	689667	intron	PTPRF	0	1	1	1	1	0	0	0
chr1	44115060	44115204	691270	691281	promoter-TSS	KDM4A	1	0	1	1	0	0	0	0
chr1	44115303	44116795	691281	691354	intron	KDM4A	1	1	1	1	0	0	0	0
chr1	44172378	44172692	692025	692038	promoter-TSS	KDM4A-AS1,ST3GAL3	1	1	1	1	1	0	0	0
chr1	44172703	44174017	692038	692170	promoter-TSS	KDM4A-AS1	1	1	1	1	1	0	0	1
chr1	44401809	44402396	694491	694571	exon	ARTN	0	1	1	1	1	0	0	1
chr1	44411673	44413132	694694	694790	promoter-TSS	IPO13	1	1	1	1	0	0	1	1
chr1	44413144	44413348	694790	694796	exon	IPO13	1	0	1	1	1	0	0	0
chr1	44435387	44436323	695013	695064	exon	DPH2	1	1	1	1	1	0	1	1
chr1	44439935	44441441	695121	695250	promoter-TSS	ATP6V0B	1	1	1	1	1	0	1	1
chr1	44444677	44445647	695297	695427	promoter-TSS	B4GALT2	1	1	1	1	1	0	0	0
chr1	44445881	44445980	695428	695432	promoter-TSS	B4GALT2	0	0	1	1	1	0	0	0
chr1	44456778	44457918	695643	695722	promoter-TSS	CCDC24	1	1	1	1	1	0	0	0
chr1	44471519	44471604	695983	695989	intron	SLC6A9	0	0	0	1	1	0	1	1
chr1	44495400	44497085	696407	696570	intron	SLC6A9	1	1	1	1	1	0	1	1
chr1	44497090	44497353	696570	696585	intron,promoter-TSS	SLC6A9	1	1	1	1	0	0	0	0
chr1	44678941	44679707	698556	698600	exon	DMAP1	1	1	1	1	1	0	1	1
chr1	44820493	44821234	699996	700064	promoter-TSS	ERI3	1	1	1	1	0	0	0	0
chr1	44870868	44872692	700535	700676	intron	RNF220	1	1	1	1	0	1	0	1
chr1	44872708	44873293	700676	700732	intron	RNF220	0	1	1	1	0	1	0	0
chr1	44873296	44873636	700732	700776	intron	RNF220	0	1	1	1	0	1	0	0
chr1	44873735	44874047	700780	700804	intron	RNF220	0	1	1	1	0	1	0	0
chr1	44874202	44874650	700808	700822	intron	RNF220	0	0	1	1	0	1	0	0
chr1	44874729	44874823	700829	700837	intron	RNF220	0	0	1	1	0	1	0	0
chr1	44883276	44883904	700969	701040	intron	RNF220	0	1	1	1	0	1	0	0
chr1	44883959	44884272	701041	701062	intron	RNF220	0	1	1	1	0	1	0	0
chr1	45097299	45098184	703702	703792	intron	RNF220	0	1	1	1	1	0	0	0
chr1	45098186	45098347	703792	703799	intron	RNF220	0	0	1	1	1	0	0	0
chr1	45139394	45140496	704442	704508	promoter-TSS	C1orf228	1	1	1	1	1	0	1	1
chr1	45140526	45140584	704508	704515	promoter-TSS	TMEM53	1	1	1	1	0	0	1	1
chr1	45196555	45197148	705407	705425	Intergenic	KIF2C	0	0	1	1	0	0	1	1
chr1	45205062	45205808	705576	705633	promoter-TSS	KIF2C	1	1	1	1	1	0	0	1
chr1	45205859	45206184	705633	705647	intron	KIF2C	1	0	1	0	1	0	0	0
chr1	45240750	45241900	706235	706326	promoter-TSS	RPS8	1	1	1	1	0	0	0	1
chr1	45265469	45266471	706787	706892	promoter-TSS	PLK3	1	1	1	1	0	0	1	1
chr1	45266520	45266687	706892	706908	exon	PLK3	1	1	1	0	0	0	0	0
chr1	45266692	45266733	706908	706912	exon	PLK3	1	1	1	0	0	0	0	0
chr1	45266766	45266844	706915	706919	exon	PLK3	1	1	1	0	0	0	0	0
chr1	45274206	45274308	707128	707135	exon	BTBD19	1	0	1	1	1	0	0	0
chr1	45278800	45278894	707197	707209	exon	BTBD19	0	1	1	1	1	0	0	0
chr1	45278909	45278962	707209	707219	exon	BTBD19	0	1	1	1	0	0	0	0
chr1	45278971	45279008	707219	707223	intron	BTBD19	0	1	1	1	0	0	0	0
chr1	45279023	45279063	707223	707228	exon,intron	BTBD19	0	1	1	1	0	0	0	0
chr1	45279077	45279133	707228	707233	exon	BTBD19	0	1	1	1	0	0	0	0
chr1	45279151	45279278	707233	707245	intron	BTBD19	0	1	1	1	0	0	0	1
chr1	45279367	45279745	707248	707284	exon	BTBD19	0	1	1	1	0	0	0	1
chr1	45308364	45308403	707855	707859	intron	PTCH2	1	0	1	1	0	0	0	0
chr1	45308544	45309291	707862	707933	promoter-TSS	PTCH2	1	1	1	1	0	0	0	0
chr1	45451593	45452522	709418	709472	intron	EIF2B3	1	1	1	1	1	0	0	1
chr1	45476032	45476119	709889	709894	intron	HECTD3	1	0	1	1	1	0	0	0
chr1	45476177	45477141	709894	709977	exon	HECTD3	1	1	1	1	1	0	1	0
chr1	45477625	45478655	709979	710014	intron	UROD	1	0	1	1	1	0	0	0
chr1	45670726	45671056	711745	711754	intron	ZSWIM5	0	0	1	1	0	0	0	0
chr1	45671303	45672849	711754	711931	exon	ZSWIM5	1	1	1	1	0	0	0	0
chr1	45768940	45769991	712721	712809	promoter-TSS	LOC400752	1	1	1	1	0	0	1	1
chr1	45792145	45792348	713109	713114	promoter-TSS	HPDL	1	0	1	1	0	0	0	0
chr1	45792350	45792992	713114	713172	exon,promoter-TSS	HPDL	1	1	1	1	1	0	1	0
chr1	45805137	45806285	713386	713472	promoter-TSS	MUTYH	1	1	1	1	0	0	0	1
chr1	45955990	45957457	715019	715104	exon	TESK2	1	1	1	1	1	0	1	1
chr1	45965233	45966312	715207	715261	promoter-TSS	MMACHC	1	1	1	1	1	0	1	1
chr1	45986431	45986903	715554	715569	exon,intron	PRDX1	0	0	1	1	0	0	0	0
chr1	45986991	45987927	715569	715646	exon	PRDX1	1	1	1	1	0	0	1	1
chr1	46016267	46017473	716105	716152	intron	AKR1A1	1	1	1	1	1	0	0	1
chr1	46035793	46036015	716428	716433	TTS	AKR1A1	0	0	0	1	0	0	1	1
chr1	46048959	46050953	716637	716760	intron	NASP	1	1	1	1	1	0	1	0
chr1	46151004	46153324	717988	718125	intron	GPBP1L1	1	1	1	1	0	0	1	0
chr1	46153656	46154574	718126	718151	intron	TMEM69	1	0	1	1	0	0	0	1
chr1	46215879	46216738	719050	719115	exon	IPP	1	1	1	1	0	0	1	1
chr1	46268979	46269357	719780	719827	promoter-TSS	MAST2	1	1	1	0	0	0	0	0
chr1	46269371	46269620	719827	719867	exon,promoter-TSS	MAST2	1	1	1	0	0	0	0	0
chr1	46269637	46270159	719867	719897	intron	MAST2	1	1	1	1	0	0	0	0
chr1	46596349	46596897	722908	722918	intron	PIK3R3	0	0	1	1	0	0	0	0
chr1	46596945	46597645	722918	722942	intron,promoter-TSS	PIK3R3	0	0	1	1	0	0	0	0
chr1	46597724	46599129	722942	723044	promoter-TSS	PIK3R3	1	1	1	1	1	0	0	1
chr1	46632581	46632998	723405	723437	Intergenic	TSPAN1	0	1	1	1	1	0	0	0
chr1	46645046	46645698	723558	723567	intron	TSPAN1	0	0	0	1	0	0	1	1
chr1	46663790	46664476	723805	723872	promoter-TSS	POMGNT1	0	0	1	1	0	0	1	0
chr1	46668650	46669258	723936	723980	promoter-TSS	LURAP1	1	1	1	1	0	0	0	0
chr1	46669280	46669607	723980	723988	intron	LURAP1	1	0	1	1	0	0	0	0
chr1	46669624	46669906	723988	723997	intron	LURAP1	1	0	1	1	0	0	0	0
chr1	46712557	46713748	724733	724815	promoter-TSS	RAD54L	1	0	1	0	0	0	0	0
chr1	46767372	46769958	725410	725603	promoter-TSS	UQCRH	1	1	1	1	1	0	1	1
chr1	46805700	46805986	726292	726312	promoter-TSS	NSUN4	1	0	1	1	0	0	0	0
chr1	46806013	46806836	726312	726369	promoter-TSS	NSUN4	1	1	1	1	0	0	1	1
chr1	46859725	46859806	727092	727099	exon,promoter-TSS	FAAH	1	1	1	1	0	0	0	0
chr1	46859813	46860485	727099	727168	exon	FAAH	1	1	1	1	0	0	0	0
chr1	46860505	46860681	727168	727176	intron	FAAH	1	0	1	1	0	0	0	0
chr1	46871918	46871948	727358	727362	intron	FAAH	0	0	1	1	1	0	0	0
chr1	46872073	46872356	727364	727375	intron	FAAH	0	0	1	1	1	0	1	1
chr1	46872567	46872577	727387	727391	intron	FAAH	0	0	1	1	0	0	0	0
chr1	46932131	46932722	728243	728316	Intergenic	LOC729041	0	1	1	0	1	0	0	0
chr1	46932725	46932781	728316	728325	Intergenic	LOC729041	0	1	1	0	1	0	0	0
chr1	46955110	46955829	728693	728762	Intergenic	DMBX1	0	1	1	0	0	1	0	0
chr1	46955910	46956321	728766	728808	Intergenic	DMBX1	0	1	1	0	0	1	0	0
chr1	46956366	46956511	728809	728820	Intergenic	DMBX1	0	1	0	0	0	1	0	0
chr1	46956676	46956970	728832	728849	Intergenic	DMBX1	0	1	0	0	0	1	0	0
chr1	46998633	46999249	729433	729526	Intergenic	MKNK1-AS1	0	1	1	1	0	0	1	1
chr1	47009677	47009988	729644	729676	intron	MKNK1-AS1	0	1	1	0	0	1	0	0
chr1	47069497	47070279	730467	730523	promoter-TSS	MKNK1	1	1	1	1	0	0	1	1
chr1	47133412	47134369	731119	731214	exon	ATPAF1	1	1	1	1	1	0	0	0
chr1	47184112	47185457	731535	731632	exon,promoter-TSS	EFCAB14	1	1	1	1	1	0	0	0
chr1	47489195	47489283	733566	733575	exon	CYP4X1	1	1	1	1	0	0	0	0
chr1	47489295	47489852	733575	733614	exon	CYP4X1	1	1	1	1	0	0	0	0
chr1	47641009	47641365	734541	734549	Intergenic	LINC00853	0	0	0	0	1	0	1	1
chr1	47644807	47645366	734581	734603	exon	LINC00853	1	0	1	0	1	0	1	1
chr1	47690548	47691031	735130	735151	intron	TAL1	0	1	1	0	0	1	0	0
chr1	47691033	47691676	735151	735230	exon	TAL1	0	1	1	0	0	1	0	0
chr1	47696185	47696312	735330	735338	promoter-TSS	TAL1	1	0	1	1	0	1	0	0
chr1	47696572	47696710	735352	735364	Intergenic	TAL1	0	1	1	1	0	1	0	0
chr1	47696745	47697170	735365	735397	Intergenic	TAL1	0	1	1	1	0	1	0	0
chr1	47697208	47697463	735398	735418	Intergenic	TAL1	0	1	1	1	0	1	0	0
chr1	47697534	47698127	735421	735483	Intergenic	TAL1	0	1	1	1	0	1	0	0
chr1	47698150	47698181	735483	735490	Intergenic	TAL1	0	1	0	0	0	1	0	0
chr1	47779157	47780211	736410	736477	intron	STIL	1	1	1	1	0	0	0	1
chr1	47780433	47780636	736477	736496	promoter-TSS	STIL	1	0	1	1	0	0	0	0
chr1	47799146	47800490	736765	736900	intron	CMPK1	1	1	1	1	0	0	1	1
chr1	47882053	47882668	737885	737984	exon	FOXE3	1	1	0	0	0	1	0	0
chr1	47882676	47882876	737984	738015	exon	FOXE3	1	1	0	0	0	1	0	0
chr1	47897866	47898436	738185	738205	exon	FOXD2-AS1	0	0	1	0	1	1	1	1
chr1	47898447	47898626	738205	738215	exon	FOXD2-AS1	0	0	1	0	1	1	1	1
chr1	47899354	47899519	738247	738257	exon	FOXD2-AS1	1	1	0	0	1	1	0	0
chr1	47899547	47899677	738257	738267	exon	FOXD2-AS1	1	1	0	0	1	1	0	0
chr1	47899725	47899857	738267	738281	exon	FOXD2-AS1	1	1	0	0	1	1	0	0
chr1	47899863	47900169	738281	738300	exon	FOXD2-AS1	1	1	0	0	1	1	0	1
chr1	47900187	47900385	738300	738317	promoter-TSS	FOXD2-AS1	1	1	1	0	0	1	0	1
chr1	47902269	47904018	738340	738510	exon	FOXD2	1	1	1	0	1	1	1	1
chr1	47904040	47904538	738510	738577	exon	FOXD2	0	1	1	0	0	1	0	0
chr1	47904542	47904734	738577	738610	exon	FOXD2	0	1	0	0	0	1	0	0
chr1	47904747	47904944	738610	738639	exon	FOXD2	0	1	0	0	0	1	0	0
chr1	47904946	47905252	738639	738671	exon	FOXD2	0	1	0	0	0	1	0	0
chr1	47909458	47909735	738747	738760	Intergenic	FOXD2	0	1	0	0	0	1	0	0
chr1	47909782	47909902	738765	738775	Intergenic	FOXD2	0	1	0	0	0	1	0	0
chr1	47909915	47909996	738775	738782	Intergenic	FOXD2	0	1	0	0	0	1	0	0
chr1	47910005	47910075	738782	738788	Intergenic	FOXD2	0	1	0	0	0	1	0	0
chr1	47910137	47910147	738790	738794	Intergenic	FOXD2	0	1	0	0	0	1	0	0
chr1	47910181	47910627	738794	738828	Intergenic	FOXD2	0	1	1	0	0	1	0	0
chr1	47910639	47910855	738828	738851	Intergenic	FOXD2	0	1	1	0	0	1	0	0
chr1	47910861	47911020	738851	738867	Intergenic	FOXD2	0	1	0	0	0	1	0	0
chr1	47911295	47911512	738873	738885	Intergenic	FOXD2	0	0	0	0	0	1	0	0
chr1	47915410	47915504	738933	738939	Intergenic	FOXD2	0	0	0	0	0	1	0	1
chr1	47915640	47915795	738943	738956	Intergenic	FOXD2	0	1	0	0	0	1	1	1
chr1	47973634	47974474	739522	739603	Intergenic	FOXD2	0	1	1	0	1	1	0	0
chr1	47998872	47999386	739798	739842	Intergenic	FOXD2	0	1	1	1	0	1	0	0
chr1	48174580	48175055	741705	741740	Intergenic	FOXD2	0	1	1	0	1	1	0	0
chr1	48175068	48176519	741740	741864	Intergenic	FOXD2	0	1	1	0	1	1	1	1
chr1	48191780	48192262	742082	742099	Intergenic	TRABD2B	0	0	1	0	1	1	1	1
chr1	48462431	48463601	744867	745005	promoter-TSS	TRABD2B	1	1	1	0	0	0	1	1
chr1	48937169	48937348	748504	748515	intron	SPATA6	1	1	1	1	0	0	0	0
chr1	48937377	48938191	748515	748588	promoter-TSS	SPATA6	1	1	1	1	0	0	0	0
chr1	49241729	49242090	750867	750876	intron	BEND5	1	0	1	1	1	0	0	0
chr1	49242126	49243373	750876	750959	promoter-TSS	BEND5	1	1	1	1	1	0	0	0
chr1	50489240	50489336	757476	757483	intron	AGBL4	1	0	1	0	0	0	0	0
chr1	50489361	50489955	757483	757532	promoter-TSS	AGBL4	1	1	1	0	0	0	0	0
chr1	50513645	50514124	757668	757719	intron	ELAVL4	1	1	1	0	0	1	1	1
chr1	50514157	50514255	757719	757731	intron	ELAVL4	1	1	1	0	0	0	0	0
chr1	50575225	50575364	758105	758111	intron	ELAVL4	0	0	1	1	0	0	0	0
chr1	50575374	50575569	758111	758116	intron	ELAVL4	0	0	1	1	0	0	0	0
chr1	50575975	50576275	758121	758129	intron	ELAVL4	0	0	1	1	0	0	0	0
chr1	50576514	50576712	758129	758136	intron	ELAVL4	0	0	1	1	0	0	0	0
chr1	50798668	50798788	759540	759559	Intergenic	DMRTA2	0	1	1	1	0	0	1	1
chr1	50798789	50799445	759559	759621	Intergenic	DMRTA2	0	1	1	1	0	0	1	1
chr1	50834100	50834334	759954	759969	Intergenic	DMRTA2	0	0	1	0	0	0	1	1
chr1	50834433	50834454	759969	759973	Intergenic	DMRTA2	0	0	1	0	0	0	1	1
chr1	50884437	50884940	760529	760596	exon	DMRTA2	0	1	1	0	0	1	0	0
chr1	50886536	50886642	760681	760691	intron	DMRTA2	0	1	0	0	0	1	0	0
chr1	50886680	50887055	760693	760742	exon	DMRTA2	0	1	0	0	0	1	0	0
chr1	50887064	50887222	760742	760770	exon	DMRTA2	0	1	0	0	0	1	0	0
chr1	50888280	50888616	760802	760826	intron	DMRTA2	1	1	1	0	0	1	0	0
chr1	50888639	50888836	760827	760840	intron	DMRTA2	1	1	1	0	0	1	0	0
chr1	50888847	50889320	760840	760887	promoter-TSS	DMRTA2	1	1	1	0	0	1	0	0
chr1	50889347	50889837	760887	760917	promoter-TSS	DMRTA2	1	1	1	0	0	1	0	0
chr1	50889857	50890559	760917	760951	Intergenic,promoter-TSS	DMRTA2	1	1	1	0	0	1	0	0
chr1	50890579	50890702	760951	760969	Intergenic	DMRTA2	0	1	1	0	0	1	0	0
chr1	50890753	50890879	760969	760979	Intergenic	DMRTA2	0	1	1	0	0	1	0	0
chr1	50890952	50891220	760986	761000	Intergenic	DMRTA2	0	1	0	0	0	1	0	0
chr1	50892366	50893011	761043	761090	Intergenic	DMRTA2	0	1	0	0	0	1	0	0
chr1	50893130	50893425	761096	761111	Intergenic	DMRTA2	0	1	0	0	0	1	0	0
chr1	50893488	50893782	761115	761135	Intergenic	DMRTA2	0	1	0	0	0	1	0	0
chr1	51424979	51426551	765183	765302	exon	FAF1	1	1	1	1	1	0	1	1
chr1	51433743	51436131	765368	765555	promoter-TSS	CDKN2C	1	1	1	1	0	0	1	0
chr1	51443069	51444230	765636	765740	Intergenic	CDKN2C	0	1	1	1	0	0	0	0
chr1	51701552	51703194	767819	767934	exon	RNF11	1	1	1	1	0	0	0	1
chr1	51703263	51703750	767934	767940	intron	RNF11	0	0	1	1	0	0	0	0
chr1	51703831	51704165	767940	767949	intron	RNF11	0	0	1	1	1	0	0	0
chr1	51762558	51762849	768630	768644	intron	TTC39A	0	0	1	0	1	0	1	1
chr1	51795953	51796607	769073	769162	intron	TTC39A	0	1	1	0	0	0	0	0
chr1	51810440	51810893	769332	769381	exon	TTC39A	1	1	0	0	0	1	1	0
chr1	51984227	51985216	770798	770908	intron	EPS15	1	1	1	1	0	0	0	0
chr1	52082575	52083427	771869	771917	intron	OSBPL9	1	0	1	1	0	0	0	0
chr1	52083456	52083530	771917	771924	intron	OSBPL9	1	0	1	1	0	0	0	0
chr1	52194848	52195605	772829	772891	promoter-TSS	OSBPL9	0	1	1	1	0	0	0	0
chr1	52343614	52345197	774166	774257	promoter-TSS	NRD1	1	1	1	1	1	0	1	0
chr1	52455903	52456552	775243	775310	intron	RAB3B	1	1	1	0	0	1	0	0
chr1	52498720	52499580	775869	775954	exon	KTI12	0	1	1	1	0	0	0	1
chr1	52520330	52523182	776156	776281	promoter-TSS	BTF3L4	1	1	1	1	1	0	0	0
chr1	52607362	52608504	777194	777334	promoter-TSS	ZFYVE9	1	1	1	1	0	0	1	1
chr1	52608558	52608848	777334	777344	intron	ZFYVE9	1	0	1	1	0	0	0	0
chr1	52830979	52832221	779680	779793	intron	CC2D1B	1	1	1	1	1	0	1	1
chr1	52834140	52834498	779822	779864	Intergenic	CC2D1B	0	1	1	1	0	0	1	0
chr1	52869214	52870941	780312	780393	promoter-TSS	ORC1	1	1	1	1	0	0	1	1
chr1	53017295	53017358	781802	781809	intron	ZCCHC11	0	0	1	0	0	0	0	0
chr1	53017391	53017782	781809	781818	intron	ZCCHC11	1	0	1	0	0	0	0	0
chr1	53017813	53019654	781818	781965	intron	ZCCHC11	1	1	1	1	0	0	1	0
chr1	53067796	53068588	782428	782525	exon	GPX7	1	1	1	1	1	0	0	0
chr1	53098735	53099244	782896	782966	promoter-TSS	FAM159A	1	1	1	0	0	1	0	0
chr1	53163523	53163626	783737	783746	intron	SELRC1	1	0	1	1	0	0	0	0
chr1	53163689	53164288	783747	783803	promoter-TSS	SELRC1	1	1	1	1	0	0	0	1
chr1	53168590	53169182	783855	783883	Intergenic	SELRC1	0	0	1	1	1	0	0	0
chr1	53191897	53193067	784193	784269	intron	ZYG11B	1	1	1	1	0	0	0	1
chr1	53308174	53308585	785718	785766	exon	ZYG11A	1	1	1	0	1	1	1	0
chr1	53308589	53308824	785766	785797	intron	ZYG11A	1	1	1	0	1	1	1	0
chr1	53308832	53309197	785797	785834	intron	ZYG11A	1	1	1	0	0	1	0	0
chr1	53309220	53309341	785834	785844	intron	ZYG11A	0	1	1	0	0	1	0	0
chr1	53392650	53392728	787152	787157	promoter-TSS	SCP2	1	0	1	1	0	0	0	0
chr1	53392774	53393753	787157	787231	intron	SCP2	1	1	1	1	0	0	0	0
chr1	53393795	53393901	787231	787237	intron	SCP2	1	0	1	1	1	0	0	0
chr1	53480422	53481112	788083	788094	intron	SCP2	0	0	1	0	0	0	0	0
chr1	53527600	53528541	788474	788555	intron	PODN	1	1	1	0	0	1	0	0
chr1	53528552	53528785	788555	788574	intron	PODN	1	1	1	0	0	1	0	0
chr1	53647806	53647929	790548	790556	Intergenic	CPT2	0	0	0	0	0	0	1	1
chr1	53662046	53663171	790687	790752	exon	CPT2	1	1	1	1	1	0	0	1
chr1	53685795	53686624	790955	791018	promoter-TSS	C1orf123	1	1	1	1	1	0	0	0
chr1	53703606	53704383	791217	791268	promoter-TSS	LOC100507564	1	1	1	1	1	0	0	0
chr1	53704425	53704538	791268	791277	promoter-TSS	MAGOH	1	1	1	1	1	0	0	0
chr1	53791522	53791691	792414	792422	intron	LRP8	0	1	1	0	1	0	0	0
chr1	53791694	53794003	792422	792657	intron	LRP8	1	1	1	1	0	0	1	0
chr1	54203542	54203977	798490	798536	Intergenic	GLIS1	0	1	1	0	0	1	0	0
chr1	54204011	54204430	798536	798584	Intergenic	GLIS1	0	1	1	0	0	1	0	0
chr1	54204431	54205295	798584	798701	Intergenic	GLIS1	0	1	1	0	0	0	0	0
chr1	54303116	54304393	799644	799719	intron	TMEM48	1	1	1	1	0	0	1	1
chr1	54355156	54355918	800196	800252	promoter-TSS	YIPF1	1	1	1	1	1	0	1	1
chr1	54410874	54412566	800844	801006	promoter-TSS	LRRC42	1	1	1	1	0	0	1	0
chr1	54517665	54519768	802185	802287	promoter-TSS	TCEANC2	1	1	1	1	1	0	0	0
chr1	54587229	54587578	802912	802934	Intergenic	CDCP2	0	1	1	0	1	0	1	1
chr1	54587601	54587757	802934	802944	Intergenic	CDCP2	0	0	1	0	0	0	0	1
chr1	54665215	54666472	803940	804016	promoter-TSS	CYB5RL	1	1	1	1	1	0	0	0
chr1	54705268	54705515	804672	804680	intron	SSBP3	0	0	0	1	0	0	0	0
chr1	54870854	54870943	807367	807375	intron,promoter-TSS	SSBP3	0	1	1	0	1	0	1	1
chr1	54870948	54873545	807375	807640	promoter-TSS	SSBP3	1	1	1	1	1	0	1	1
chr1	54940437	54940875	808590	808627	Intergenic	SSBP3	0	1	1	1	0	0	0	0
chr1	54953086	54953487	808829	808844	Intergenic	ACOT11	0	0	1	1	1	0	0	0
chr1	54953504	54953548	808844	808848	Intergenic	ACOT11	0	0	1	1	0	0	0	0
chr1	54953632	54953737	808848	808854	Intergenic	ACOT11	0	0	1	1	0	0	1	1
chr1	54953872	54955392	808854	808971	Intergenic	ACOT11	0	1	1	1	0	0	1	1
chr1	54964905	54965391	809100	809144	Intergenic	ACOT11	0	1	1	1	0	0	1	1
chr1	54965458	54965767	809144	809157	Intergenic	ACOT11	0	0	1	1	0	0	0	0
chr1	55007630	55008246	809747	809807	Intergenic	ACOT11	0	1	1	1	1	0	1	1
chr1	55181174	55181270	812182	812186	exon	TTC4	1	0	1	1	1	0	0	0
chr1	55181307	55182062	812186	812237	exon	TTC4	1	1	1	1	1	0	1	1
chr1	55229651	55230771	812730	812798	promoter-TSS	PARS2	1	1	1	1	0	0	0	1
chr1	55246992	55247094	813015	813029	exon	TTC22	0	1	1	0	0	1	0	0
chr1	55247098	55247276	813030	813053	exon	TTC22	0	1	1	0	1	1	0	0
chr1	55352245	55353471	814349	814465	promoter-TSS	DHCR24	1	1	1	1	0	0	0	0
chr1	55416414	55416687	815096	815104	Intergenic	TMEM61	0	0	0	1	1	0	1	1
chr1	55446131	55446653	815399	815462	promoter-TSS	TMEM61	1	1	1	1	0	1	0	0
chr1	55679335	55679886	818011	818023	intron	USP24	0	0	1	1	0	0	0	0
chr1	55679964	55681666	818023	818191	intron,promoter-TSS	LOC100507634,USP24	1	1	1	1	0	0	0	0
chr1	55681677	55681732	818191	818195	promoter-TSS	USP24	1	1	1	1	0	0	0	0
chr1	56943228	56943771	826267	826317	Intergenic	PPAP2B	0	1	1	1	0	0	0	0
chr1	57043984	57045465	827176	827298	exon	PPAP2B	1	1	1	1	0	0	1	1
chr1	57110429	57111500	827809	827926	promoter-TSS	PRKAA2	1	1	1	1	0	0	0	0
chr1	57111506	57111588	827926	827934	intron	PRKAA2	1	0	1	1	0	0	0	0
chr1	57297693	57297851	829030	829036	Intergenic	C1orf168	0	0	0	0	0	0	1	1
chr1	57787561	57787684	832455	832459	intron	DAB1	0	0	0	1	0	0	0	0
chr1	57887574	57887681	833197	833203	intron	DAB1	0	0	1	1	0	0	0	0
chr1	57887780	57889435	833203	833316	intron	DAB1	0	1	1	1	0	1	0	0
chr1	57889473	57890611	833316	833438	intron	DAB1	0	1	1	1	0	1	1	1
chr1	58714562	58715366	838984	839012	intron	DAB1	1	1	1	0	0	1	0	0
chr1	58715383	58716233	839012	839094	intron	DAB1	1	1	1	1	0	0	0	0
chr1	58716257	58716357	839094	839101	promoter-TSS	DAB1	1	0	1	0	1	0	0	0
chr1	59011550	59012736	841241	841328	intron	OMA1	1	1	1	1	0	0	1	1
chr1	59042498	59042764	841617	841653	exon	TACSTD2	1	1	1	0	1	1	0	0
chr1	59042784	59043071	841653	841692	exon	TACSTD2	1	1	1	0	0	1	0	0
chr1	59165128	59165938	842693	842743	intron	MYSM1	1	0	1	1	0	0	1	1
chr1	59247243	59251383	843451	843775	exon	JUN	1	1	1	1	1	0	1	1
chr1	59281699	59282323	844039	844090	intron	LOC100131060	0	1	1	1	1	0	1	0
chr1	59369167	59369985	844687	844759	Intergenic	LOC100131060	0	1	1	1	1	0	0	1
chr1	59761852	59761950	847357	847361	promoter-TSS	FGGY	1	0	1	1	0	0	0	0
chr1	59761954	59763031	847361	847442	promoter-TSS	FGGY	1	1	1	1	0	0	0	0
chr1	60225209	60225417	850744	850752	intron	FGGY	0	0	0	0	0	0	1	1
chr1	60280020	60281114	851092	851192	promoter-TSS	HOOK1	1	1	1	1	0	0	0	0
chr1	60281173	60281386	851192	851202	intron	HOOK1	1	0	1	1	0	0	0	0
chr1	60392090	60392689	851859	851899	promoter-TSS	CYP2J2	1	1	1	1	0	0	0	0
chr1	60437092	60437369	852221	852239	Intergenic	CYP2J2	0	0	1	0	1	0	1	1
chr1	60442529	60442721	852297	852305	Intergenic	CYP2J2	0	0	1	1	0	0	1	1
chr1	60747089	60747340	854021	854028	Intergenic	C1orf87	0	0	0	0	0	0	1	1
chr1	61508575	61508998	858729	858772	Intergenic	NFIA	0	1	1	1	1	0	1	1
chr1	61515563	61516970	858900	859029	Intergenic	NFIA	0	1	1	1	1	0	1	1
chr1	61522465	61522565	859153	859157	Intergenic	NFIA	0	0	1	1	0	0	0	0
chr1	61522628	61523476	859157	859217	Intergenic	NFIA	0	0	1	1	0	0	0	0
chr1	61542329	61544119	859406	859475	exon	NFIA	1	1	1	1	1	0	0	0
chr1	61547273	61549515	859514	859743	exon	NFIA	0	1	1	1	0	0	0	0
chr1	61649606	61650004	860564	860579	intron	NFIA	0	0	1	1	1	0	0	1
chr1	62107413	62107706	864410	864426	Intergenic	MGC34796	0	0	1	1	0	0	1	1
chr1	62190229	62191411	865253	865303	exon	TM2D1	1	1	1	1	0	0	0	1
chr1	62207676	62208762	865548	865655	promoter-TSS	INADL	1	1	1	1	0	0	0	0
chr1	62208774	62209007	865655	865672	intron	INADL	1	1	1	1	0	0	0	0
chr1	62660871	62660946	870111	870118	intron	L1TD1	1	1	0	0	0	1	0	0
chr1	62784581	62785191	871784	871859	exon	KANK4	1	1	1	0	1	1	0	0
chr1	62901529	62903975	873241	873450	exon	USP1	1	1	1	1	1	0	0	0
chr1	63153152	63154777	875312	875463	promoter-TSS	DOCK7	1	1	1	1	0	0	0	0
chr1	63249423	63250493	876366	876410	intron	ATG4C	1	0	1	1	0	0	0	1
chr1	63782776	63783533	880753	880827	promoter-TSS	LINC00466	1	1	0	0	0	1	1	0
chr1	63785287	63785680	880888	880928	Intergenic	LINC00466	0	1	0	0	0	1	0	0
chr1	63785689	63785975	880928	880947	Intergenic	FOXD3	0	1	0	0	0	1	0	0
chr1	63786038	63786084	880951	880958	Intergenic	FOXD3	0	1	0	0	0	1	0	0
chr1	63787807	63788479	881032	881100	promoter-TSS	FOXD3	1	1	1	0	0	1	0	0
chr1	63788487	63789081	881100	881176	promoter-TSS	FOXD3	1	1	1	0	0	1	0	0
chr1	63789083	63789746	881176	881254	exon,promoter-TSS	FOXD3	1	1	0	0	0	1	0	0
chr1	63789776	63789974	881254	881286	exon	FOXD3	0	1	0	0	0	1	0	0
chr1	63789981	63790045	881286	881294	exon	FOXD3	0	1	0	0	0	1	0	0
chr1	63790048	63790334	881294	881324	exon	FOXD3	0	1	0	0	0	1	0	0
chr1	63791968	63792135	881355	881364	Intergenic	FOXD3	0	0	0	0	0	1	0	0
chr1	63792695	63792960	881385	881398	Intergenic	FOXD3	0	0	0	0	0	1	0	0
chr1	63793284	63793499	881406	881422	Intergenic	FOXD3	0	0	0	0	0	1	1	1
chr1	63795446	63795846	881464	881500	Intergenic	FOXD3	0	1	0	0	0	1	0	0
chr1	63795884	63796339	881501	881526	Intergenic	FOXD3	0	1	0	0	0	1	0	0
chr1	63832942	63833942	881849	881932	intron	ALG6	1	1	1	1	1	0	1	0
chr1	63833953	63834103	881932	881937	intron	ALG6	1	0	1	1	0	0	0	0
chr1	63988325	63989706	883141	883209	promoter-TSS	ITGB3BP	1	0	1	1	0	0	0	1
chr1	64058883	64060121	883721	883837	promoter-TSS	PGM1	1	1	1	1	0	0	1	0
chr1	64239391	64240940	885351	885521	intron	ROR1	1	1	1	1	0	0	1	1
chr1	64240964	64241124	885521	885532	intron	ROR1	0	0	1	0	0	0	0	0
chr1	64935359	64937286	890909	891084	promoter-TSS	CACHD1	1	1	1	1	1	1	1	1
chr1	64970985	64971665	891317	891370	intron	CACHD1	0	1	1	1	0	0	0	0
chr1	65210101	65211567	893135	893279	promoter-TSS	RAVER2	1	1	1	1	1	0	1	1
chr1	65211588	65211711	893279	893283	intron,promoter-TSS	RAVER2	1	0	1	1	0	0	0	0
chr1	65431106	65432743	895228	895382	intron	JAK1	1	1	1	1	0	0	0	0
chr1	65468176	65468922	895738	895808	Intergenic	JAK1	0	1	1	1	0	0	0	0
chr1	65525795	65525959	896362	896367	Intergenic	MIR101-1	0	0	0	0	0	0	1	1
chr1	65531864	65531955	896412	896419	Intergenic	MIR101-1	0	0	1	1	0	0	0	0
chr1	65531983	65534487	896419	896631	Intergenic	MIR101-1	0	1	1	1	0	0	0	0
chr1	65612939	65613062	897460	897470	promoter-TSS	AK4	1	1	1	1	0	0	0	0
chr1	65613089	65614988	897470	897666	exon	AK4	1	1	1	1	0	0	1	0
chr1	65719773	65720972	898685	898797	Intergenic	DNAJC6	0	1	1	1	0	0	1	0
chr1	65720990	65721134	898797	898805	Intergenic	DNAJC6	0	0	1	1	0	0	0	0
chr1	65730339	65730553	898865	898877	promoter-TSS	DNAJC6	1	0	1	1	0	0	0	0
chr1	65731049	65731111	898879	898884	intron	DNAJC6	1	0	1	1	0	0	0	0
chr1	65731247	65731816	898884	898936	intron	DNAJC6	1	1	1	1	0	0	1	1
chr1	65731836	65731917	898936	898944	intron	DNAJC6	0	1	1	1	0	0	0	0
chr1	65774742	65774896	899266	899276	promoter-TSS	DNAJC6	0	0	1	1	0	0	0	0
chr1	65774916	65775955	899276	899366	exon	DNAJC6	0	1	1	1	0	0	0	0
chr1	65885494	65887172	900046	900161	promoter-TSS	LEPR	1	1	1	1	0	0	0	0
chr1	65887283	65887576	900161	900169	intron	LEPROT	0	0	1	1	0	0	0	0
chr1	65990971	65991746	900892	900980	promoter-TSS	LEPR	1	1	1	0	0	1	0	0
chr1	66257838	66258074	902692	902709	promoter-TSS	PDE4B	1	0	1	0	0	0	0	0
chr1	66258097	66259154	902709	902797	promoter-TSS	PDE4B	1	1	1	0	0	1	0	0
chr1	66259160	66259600	902797	902809	intron	PDE4B	1	0	1	0	0	1	0	0
chr1	66998744	66998911	907078	907096	promoter-TSS	SGIP1	1	1	1	1	1	0	0	0
chr1	66998915	66999710	907096	907133	promoter-TSS	SGIP1	1	1	1	1	0	0	0	0
chr1	66999751	66999814	907133	907140	promoter-TSS	SGIP1	1	0	1	1	0	0	0	0
chr1	66999929	66999985	907140	907145	exon	SGIP1	1	0	1	1	0	0	0	0
chr1	67217826	67217998	908515	908523	promoter-TSS	TCTEX1D1	1	0	1	0	0	0	0	0
chr1	67218004	67218330	908523	908548	promoter-TSS	TCTEX1D1	1	1	1	0	0	0	0	0
chr1	67390043	67391495	909594	909683	promoter-TSS	WDR78	1	1	1	1	1	0	1	1
chr1	67395481	67396841	909707	909803	intron	MIER1	0	1	1	1	0	0	1	1
chr1	67518614	67520353	910590	910717	intron,promoter-TSS	SLC35D1	1	1	1	1	1	0	0	0
chr1	67773110	67773701	912621	912684	exon	IL12RB2	1	1	1	0	0	1	0	0
chr1	67773708	67773858	912684	912697	intron	IL12RB2	1	1	1	0	0	1	0	0
chr1	67894459	67896994	913769	913936	exon	SERBP1	1	1	1	1	0	0	1	0
chr1	67966182	67966498	914629	914646	Intergenic	SERBP1	0	0	0	0	0	0	1	1
chr1	68149989	68150178	916222	916227	promoter-TSS	GADD45A	1	0	1	1	1	0	0	0
chr1	68150193	68152558	916227	916395	intron	GADD45A	1	1	1	1	1	0	1	1
chr1	68226119	68226279	917024	917030	intron	GNG12	0	0	0	0	1	0	1	1
chr1	68231976	68232135	917072	917080	intron	GNG12	0	0	1	0	0	0	1	1
chr1	68297540	68299315	917551	917690	intron	GNG12-AS1	1	1	1	0	0	1	0	0
chr1	68696499	68698554	920414	920546	intron	WLS	1	1	1	1	0	0	0	0
chr1	68962124	68963126	922618	922697	intron	DEPDC1	1	1	1	0	1	0	0	1
chr1	70032776	70034676	928423	928577	Intergenic	LRRC7	0	1	1	1	0	0	0	0
chr1	70034734	70035695	928577	928612	Intergenic	LRRC7	0	0	1	1	0	0	0	0
chr1	70035753	70035924	928612	928620	Intergenic	LRRC7	0	0	1	1	0	0	0	0
chr1	70670443	70672068	932023	932087	promoter-TSS	SRSF11	1	1	1	1	1	0	0	0
chr1	70686743	70688075	932228	932314	exon	SRSF11	0	1	1	1	0	0	1	0
chr1	70819273	70820799	933578	933679	promoter-TSS	HHLA3	1	1	1	1	0	0	1	0
chr1	70876306	70877318	934180	934241	promoter-TSS	CTH	1	1	1	1	0	0	0	1
chr1	70877381	70877547	934241	934246	intron,promoter-TSS	CTH	1	0	1	1	0	0	0	0
chr1	71512643	71512862	938018	938044	exon	PTGER3	1	1	1	0	1	1	0	0
chr1	71512878	71513685	938044	938127	exon	PTGER3	1	1	1	0	1	1	0	0
chr1	71545865	71547185	938363	938414	promoter-TSS	ZRANB2-AS2	1	1	1	1	1	0	1	1
chr1	72747776	72751056	944939	945097	Intergenic	NEGR1	1	1	1	1	1	0	1	1
chr1	74663578	74663642	954444	954449	promoter-TSS	FPGT-TNNI3K	1	0	1	1	0	0	0	0
chr1	74663680	74664457	954449	954486	promoter-TSS	LRRIQ3	1	1	1	1	0	0	0	0
chr1	75138964	75139626	957196	957238	intron,promoter-TSS	C1orf173	1	0	1	1	0	0	0	0
chr1	75139663	75139798	957238	957244	promoter-TSS	C1orf173	1	0	1	1	1	0	0	0
chr1	75198270	75199732	957578	957627	promoter-TSS	CRYZ	1	0	1	1	0	0	1	1
chr1	75595749	75596113	959817	959843	exon,intron	LHX8	0	1	0	0	0	1	0	0
chr1	75596150	75596280	959845	959853	exon	LHX8	0	1	0	0	0	1	0	0
chr1	75596703	75597176	959864	959890	intron	LHX8	0	1	0	0	0	1	0	0
chr1	75597304	75598014	959897	959925	intron	LHX8	0	0	0	0	0	1	0	0
chr1	75600195	75600647	959988	960007	promoter-TSS	LHX8	0	0	0	0	1	1	0	0
chr1	75600675	75601100	960007	960037	intron	LHX8	0	1	1	0	1	1	0	0
chr1	75601118	75601593	960037	960065	intron	LHX8	0	1	1	0	0	1	0	0
chr1	75601880	75601934	960071	960076	intron	LHX8	0	0	0	0	0	1	0	0
chr1	75601945	75602239	960076	960116	intron	LHX8	0	1	0	0	0	1	0	0
chr1	75602283	75602794	960116	960154	intron	LHX8	0	1	0	0	0	1	0	0
chr1	76080153	76080532	962860	962876	Intergenic	SLC44A5	0	1	1	0	0	0	1	1
chr1	76080582	76082438	962876	963011	Intergenic	SLC44A5	0	1	1	1	0	0	1	1
chr1	76189869	76191128	963674	963760	intron,promoter-TSS	ACADM	1	1	1	1	0	0	0	0
chr1	76251458	76253137	964304	964349	promoter-TSS	SNORD45C	1	0	1	1	0	0	0	0
chr1	76540023	76540653	966105	966161	promoter-TSS	ST6GALNAC3	1	1	1	1	1	0	0	0
chr1	76540782	76540924	966161	966169	intron	ST6GALNAC3	1	0	1	1	0	0	0	0
chr1	76619923	76620060	966861	966868	intron	ST6GALNAC3	0	0	1	0	0	0	1	1
chr1	76620177	76620423	966868	966875	intron	ST6GALNAC3	0	0	1	1	0	0	1	1
chr1	77230518	77230705	970455	970463	Intergenic	ST6GALNAC5	0	0	1	1	0	0	0	0
chr1	77230723	77230800	970463	970470	Intergenic	ST6GALNAC5	0	0	1	1	0	0	0	0
chr1	77230801	77230960	970470	970477	Intergenic	ST6GALNAC5	0	0	1	1	0	0	0	0
chr1	77332926	77334277	971041	971135	intron	ST6GALNAC5	1	1	1	1	0	0	1	0
chr1	77334315	77334557	971135	971160	intron	ST6GALNAC5	0	1	1	1	0	0	0	0
chr1	77334644	77334828	971160	971172	intron	ST6GALNAC5	0	0	1	1	0	0	0	0
chr1	77334833	77334901	971172	971179	intron	ST6GALNAC5	0	0	1	1	0	0	0	0
chr1	77684445	77685772	973340	973383	promoter-TSS	PIGK	1	1	1	1	0	0	0	1
chr1	77747315	77747388	973711	973720	promoter-TSS	AK5	1	1	1	1	0	0	0	0
chr1	77747391	77748902	973720	973845	promoter-TSS	AK5	1	1	1	1	0	0	0	0
chr1	78147405	78147707	976750	976766	intron	ZZZ3	1	0	1	1	0	0	0	0
chr1	78147727	78149654	976766	976907	promoter-TSS	ZZZ3	1	1	1	1	1	0	1	1
chr1	78224391	78224514	977603	977608	intron	USP33	0	0	1	1	0	0	0	0
chr1	78224617	78225725	977608	977693	intron	USP33	1	1	1	1	0	0	0	0
chr1	78245092	78245998	977946	977993	intron	FAM73A	1	0	1	1	0	0	0	0
chr1	78354103	78355070	979110	979177	intron	NEXN	1	1	1	0	1	0	0	0
chr1	78443536	78445598	979959	980059	intron	FUBP1	1	1	1	1	0	0	1	1
chr1	78445627	78445863	980059	980079	promoter-TSS	FUBP1	1	0	1	1	0	0	0	0
chr1	78469861	78471366	980285	980305	promoter-TSS	DNAJB4	1	0	1	1	0	0	0	0
chr1	78511578	78512214	980647	980724	exon	GIPC2	1	1	1	0	0	1	0	0
chr1	78956458	78957660	983162	983239	intron	PTGFR	1	1	1	0	1	1	0	0
chr1	81771678	81772221	999239	999248	Intergenic	LPHN2	0	0	1	0	0	0	1	1
chr1	82265727	82269184	1002894	1003182	intron	LPHN2	1	1	1	1	0	1	1	0
chr1	82269246	82269601	1003182	1003196	intron	LPHN2	0	0	1	0	0	1	0	0
chr1	84464180	84464266	1015825	1015833	intron	TTLL7	1	1	1	1	0	0	0	0
chr1	84464299	84465462	1015833	1015924	promoter-TSS	TTLL7	1	1	1	1	0	0	0	0
chr1	84543147	84544477	1016385	1016517	promoter-TSS	PRKACB	1	1	1	1	0	0	0	1
chr1	84630160	84630362	1016938	1016943	promoter-TSS	PRKACB	0	0	1	1	0	0	0	0
chr1	84763932	84764928	1017676	1017755	intron	SAMD13	1	1	1	1	0	0	0	1
chr1	84767324	84769076	1017771	1017789	promoter-TSS	SAMD13	0	0	1	1	0	0	0	0
chr1	84899101	84899141	1018520	1018524	Intergenic	DNASE2B	0	0	1	1	0	0	0	0
chr1	84899370	84899645	1018524	1018529	Intergenic	DNASE2B	0	0	1	1	0	0	1	1
chr1	84944867	84945729	1018781	1018834	intron	RPF1	1	1	1	1	0	0	0	1
chr1	84945742	84945948	1018834	1018840	intron	RPF1	1	0	1	1	0	0	0	0
chr1	84971020	84972818	1019026	1019160	exon	GNG5	1	1	1	1	0	0	0	1
chr1	85039692	85040372	1019648	1019712	intron	CTBS	1	1	1	1	1	0	1	0
chr1	85086411	85086879	1020041	1020087	Intergenic	C1orf180	0	1	1	1	0	0	1	1
chr1	85155424	85156906	1020614	1020749	promoter-TSS	SSX2IP	1	1	1	1	0	0	1	1
chr1	85219265	85219430	1021191	1021198	Intergenic	SSX2IP	0	0	0	1	0	0	1	1
chr1	85224898	85225038	1021282	1021287	Intergenic	SSX2IP	0	0	1	1	0	0	0	0
chr1	85225087	85225130	1021287	1021292	Intergenic	SSX2IP	0	0	1	1	0	0	0	0
chr1	85238085	85238261	1021404	1021409	Intergenic	SSX2IP	0	0	0	0	0	0	1	1
chr1	85358298	85359107	1022391	1022480	exon	LPAR3	1	1	1	0	1	1	0	0
chr1	85462514	85463507	1023286	1023387	promoter-TSS	MCOLN2	1	1	1	0	1	1	1	0
chr1	85463546	85464241	1023387	1023431	Intergenic	MCOLN2	1	1	1	0	0	1	0	0
chr1	85513539	85514685	1023787	1023900	exon	MCOLN3	1	1	1	0	0	1	1	0
chr1	85527576	85528108	1024016	1024038	promoter-TSS	WDR63	1	0	1	0	0	0	0	0
chr1	85666044	85667733	1025003	1025189	promoter-TSS	SYDE2	1	1	1	1	1	1	0	1
chr1	85724438	85724496	1025682	1025689	intron	C1orf52	1	0	1	0	0	0	0	0
chr1	85724647	85725608	1025689	1025766	exon	C1orf52	1	1	1	1	0	0	1	1
chr1	85741402	85742817	1025880	1025974	exon,promoter-TSS	BCL10,LOC646626	1	1	1	1	1	0	0	0
chr1	85929877	85931168	1027175	1027322	exon	DDAH1	0	1	1	1	0	0	0	0
chr1	86042260	86043147	1028066	1028161	intron	DDAH1	1	1	1	1	0	1	1	1
chr1	86043192	86043653	1028161	1028178	intron	DDAH1	1	0	1	1	0	0	0	0
chr1	86045654	86047124	1028218	1028331	promoter-TSS	CYR61	1	1	1	1	0	0	1	1
chr1	86173388	86174357	1029297	1029336	exon	ZNHIT6	1	1	1	1	0	0	1	1
chr1	86621255	86622687	1031983	1032071	intron	COL24A1	1	1	1	0	0	1	0	0
chr1	86861355	86862344	1033613	1033680	exon	ODF2L	1	1	1	1	1	0	0	0
chr1	87169526	87169815	1035796	1035807	promoter-TSS	SH3GLB1	1	0	1	1	1	0	0	0
chr1	87169876	87171531	1035807	1035944	intron	SH3GLB1	1	1	1	1	0	0	1	1
chr1	87378936	87381603	1037861	1038024	promoter-TSS	HS2ST1	1	1	1	1	1	0	0	1
chr1	87597435	87597921	1039574	1039608	promoter-TSS	LOC339524	0	1	1	1	0	0	1	1
chr1	87758789	87758840	1040953	1040957	Intergenic	LMO4	0	0	0	0	0	0	1	1
chr1	87793803	87795559	1041261	1041413	exon	LMO4	1	1	1	1	0	0	0	0
chr1	87795735	87796723	1041413	1041436	intron	LMO4	0	0	1	1	0	0	0	0
chr1	87796738	87797884	1041436	1041508	intron	LMO4	0	1	1	1	0	0	1	0
chr1	87800362	87800535	1041544	1041555	intron	LMO4	0	0	1	1	0	0	0	0
chr1	87800628	87801458	1041555	1041624	intron	LMO4	0	1	1	1	0	0	1	1
chr1	88928116	88928626	1048824	1048881	Intergenic	PKN2	0	1	1	1	0	0	0	1
chr1	88928631	88928760	1048881	1048891	Intergenic	PKN2	0	1	1	1	0	0	0	0
chr1	89149117	89151277	1050268	1050402	exon	PKN2	1	1	1	1	1	0	1	1
chr1	89356296	89357790	1052044	1052114	intron	GTF2B	1	1	1	1	1	0	0	0
chr1	89457684	89459064	1052912	1053012	exon	CCBL2	1	1	1	1	0	0	0	1
chr1	89989811	89991160	1056347	1056476	promoter-TSS	LRRC8B	1	1	1	1	0	0	1	0
chr1	90097749	90097895	1057213	1057218	promoter-TSS	LRRC8C	1	0	1	1	0	0	0	0
chr1	90098161	90099626	1057224	1057369	promoter-TSS	FLJ27354	1	1	1	1	0	0	1	1
chr1	90099649	90099903	1057369	1057380	intron	LRRC8C	0	0	1	1	0	0	0	0
chr1	90228349	90228477	1058394	1058402	Intergenic	LRRC8D	0	0	1	1	0	0	0	1
chr1	90228505	90229120	1058402	1058437	Intergenic	LRRC8D	0	1	1	1	0	0	1	1
chr1	90285952	90286028	1058935	1058940	promoter-TSS	LRRC8D	1	0	1	1	0	0	0	0
chr1	90286138	90287585	1058940	1059092	promoter-TSS	LRRC8D	1	1	1	1	0	0	1	1
chr1	90308526	90309309	1059278	1059321	intron	LRRC8D	0	1	1	1	0	0	1	1
chr1	90460263	90461498	1060697	1060801	promoter-TSS	GEMIN8P4	1	1	1	1	0	0	1	0
chr1	91172103	91172289	1065158	1065185	Intergenic	BARHL2	0	1	1	1	0	1	0	0
chr1	91176537	91176792	1065279	1065302	TTS	BARHL2	0	1	1	1	0	1	0	0
chr1	91180241	91181129	1065373	1065385	intron	BARHL2	0	0	1	1	0	1	0	0
chr1	91181639	91182112	1065386	1065405	intron	BARHL2	1	1	1	1	0	1	0	0
chr1	91182160	91182732	1065408	1065451	exon	BARHL2	1	1	1	1	0	1	0	0
chr1	91183030	91183071	1065466	1065475	promoter-TSS	BARHL2	1	0	1	1	0	0	0	0
chr1	91183127	91183280	1065483	1065511	promoter-TSS	BARHL2	1	1	1	1	0	0	0	0
chr1	91183281	91183593	1065511	1065559	promoter-TSS	BARHL2	1	1	1	1	0	0	0	0
chr1	91183598	91183661	1065559	1065575	promoter-TSS	BARHL2	1	1	0	0	0	0	0	0
chr1	91183680	91184577	1065575	1065651	Intergenic	BARHL2	1	1	1	1	0	1	0	0
chr1	91185247	91185489	1065676	1065701	Intergenic	BARHL2	0	1	1	1	0	1	0	0
chr1	91187046	91187307	1065736	1065747	Intergenic	BARHL2	0	0	0	1	0	1	1	1
chr1	91190063	91190393	1065805	1065821	Intergenic	BARHL2	0	0	1	1	0	1	0	0
chr1	91190508	91190561	1065825	1065829	Intergenic	BARHL2	0	1	1	1	0	1	0	0
chr1	91190571	91190670	1065829	1065845	Intergenic	BARHL2	0	1	1	1	0	1	0	0
chr1	91190710	91190986	1065845	1065862	Intergenic	BARHL2	0	1	1	1	0	1	0	0
chr1	91191001	91191584	1065862	1065898	Intergenic	BARHL2	0	1	1	1	0	1	0	0
chr1	91195810	91196129	1066044	1066068	Intergenic	BARHL2	0	0	1	1	0	1	0	0
chr1	91196153	91196507	1066072	1066093	Intergenic	BARHL2	0	0	1	1	0	1	0	0
chr1	91316456	91317454	1067106	1067201	Intergenic	BARHL2	0	1	1	1	0	0	1	1
chr1	91317469	91317602	1067201	1067206	Intergenic	BARHL2	0	0	1	1	1	0	0	0
chr1	91486685	91487912	1068399	1068498	promoter-TSS	ZNF644	1	1	1	1	0	0	0	0
chr1	91869674	91870432	1071500	1071570	intron	HFM1	1	1	1	1	0	0	0	1
chr1	91966054	91967393	1072195	1072282	promoter-TSS	CDC7	1	1	1	1	1	0	1	1
chr1	92350513	92352085	1075867	1076017	intron	TGFBR3	0	1	1	1	1	0	1	1
chr1	92392887	92393129	1076589	1076594	Intergenic	BRDT	0	0	0	0	0	0	1	1
chr1	92495368	92496085	1077805	1077883	exon	EPHX4	1	1	1	1	0	0	0	0
chr1	92545730	92546676	1078284	1078342	exon	BTBD8	1	1	1	1	0	0	0	0
chr1	92634430	92634557	1079030	1079034	exon	KIAA1107	0	0	1	1	0	0	0	0
chr1	92763927	92765133	1080027	1080108	promoter-TSS	RPAP2	1	1	1	1	0	0	1	0
chr1	92946146	92946473	1081597	1081633	exon,intron	GFI1	0	1	0	0	0	1	0	0
chr1	92946499	92946902	1081634	1081668	intron	GFI1	0	1	0	0	0	1	0	0
chr1	92947412	92947644	1081689	1081705	intron	GFI1	0	1	1	0	0	1	0	0
chr1	92947705	92947824	1081706	1081714	intron	GFI1	0	1	1	0	0	1	0	0
chr1	92947859	92948212	1081714	1081734	intron	GFI1	0	1	1	0	1	1	0	0
chr1	92948238	92948756	1081734	1081770	exon,intron	GFI1	0	1	1	0	1	1	0	0
chr1	92948788	92950148	1081770	1081862	exon,intron	GFI1	0	1	1	0	1	1	0	0
chr1	92950154	92952269	1081862	1082036	intron	GFI1	1	1	1	0	1	1	1	0
chr1	93249811	93251132	1084511	1084632	intron	EVI5	0	1	1	1	0	0	1	0
chr1	93251139	93251262	1084632	1084639	intron	EVI5	0	0	1	1	0	0	1	0
chr1	93297308	93298622	1085180	1085258	TTS	FAM69A	1	1	1	1	0	0	1	1
chr1	93324829	93324868	1085484	1085489	intron	FAM69A	0	0	1	1	0	0	0	1
chr1	93425958	93427929	1086226	1086401	intron,promoter-TSS	FAM69A	1	1	1	1	0	0	1	1
chr1	93544333	93546210	1087445	1087518	intron	MTF2	1	1	1	1	0	0	1	1
chr1	93644747	93644876	1088307	1088316	intron	TMED5	0	0	1	0	0	0	0	0
chr1	93644911	93646809	1088316	1088448	promoter-TSS	CCDC18	1	1	1	1	1	0	1	1
chr1	93810826	93813157	1089551	1089677	promoter-TSS	LOC100131564	1	1	1	1	0	0	0	0
chr1	93813169	93814044	1089677	1089684	intron	DR1	0	0	1	0	0	0	0	0
chr1	93913144	93914904	1090373	1090522	intron,promoter-TSS	FNBP1L	1	1	1	1	0	0	0	0
chr1	93914951	93915258	1090522	1090528	intron	FNBP1L	0	0	1	0	0	0	0	0
chr1	94146387	94147773	1092670	1092798	intron,promoter-TSS	BCAR3	0	1	1	1	0	1	1	1
chr1	94311384	94311680	1094224	1094233	promoter-TSS	MIR760	1	0	1	1	1	0	0	0
chr1	94311692	94313791	1094233	1094450	promoter-TSS	BCAR3	1	1	1	1	0	0	1	1
chr1	94316411	94316474	1094477	1094485	Intergenic	MIR760	0	0	0	0	0	0	1	1
chr1	94343960	94345155	1094693	1094765	intron,promoter-TSS	DNTTIP2	1	1	1	1	0	0	0	1
chr1	94374026	94375420	1094979	1095124	exon	GCLM	1	1	1	1	0	0	1	1
chr1	94375443	94375599	1095124	1095131	promoter-TSS	GCLM	1	1	1	1	0	0	0	1
chr1	94701672	94702114	1098002	1098009	intron	ARHGAP29	0	0	1	1	0	0	0	0
chr1	94702179	94703412	1098009	1098124	intron	ARHGAP29	1	1	1	1	0	0	0	0
chr1	94712698	94713485	1098202	1098302	Intergenic	ARHGAP29	0	1	1	1	0	1	0	0
chr1	94801432	94801743	1098931	1098939	Intergenic	ABCD3	0	0	0	0	0	0	1	1
chr1	94882994	94883235	1099528	1099536	promoter-TSS	ABCD3	1	0	1	1	1	0	0	0
chr1	94883252	94883397	1099536	1099543	promoter-TSS	ABCD3	1	0	1	1	0	0	0	0
chr1	94883469	94884722	1099543	1099669	exon	ABCD3	1	1	1	1	0	0	0	1
chr1	94884747	94884926	1099669	1099678	intron	ABCD3	1	0	1	0	1	0	0	0
chr1	95006838	95008118	1100572	1100689	promoter-TSS	F3	1	1	1	1	0	1	0	1
chr1	95285549	95286260	1102984	1103059	promoter-TSS	SLC44A3	1	1	1	0	1	0	0	0
chr1	95391223	95393045	1104104	1104269	intron	CNN3	1	1	1	1	0	0	1	1
chr1	95393047	95393277	1104269	1104284	promoter-TSS	CNN3	1	1	1	1	0	0	0	0
chr1	95393287	95393462	1104284	1104292	promoter-TSS	CNN3	1	0	1	1	0	0	0	0
chr1	95538007	95538941	1105499	1105555	promoter-TSS	ALG14	1	1	1	1	0	0	0	1
chr1	95582312	95583668	1106002	1106132	promoter-TSS	TMEM56-RWDD3	1	1	1	1	0	0	1	1
chr1	95699357	95700289	1107020	1107104	exon,promoter-TSS	RWDD3	1	1	1	1	0	0	1	1
chr1	97186857	97188455	1115908	1116016	intron	PTBP2	1	1	1	1	0	0	0	0
chr1	98385752	98387374	1122785	1122866	promoter-TSS	DPYD	1	1	1	1	1	0	0	0
chr1	98510777	98511909	1123579	1123674	promoter-TSS	MIR2682	1	1	1	1	0	1	0	0
chr1	98513645	98514219	1123682	1123699	intron	MIR137HG	0	0	1	1	0	0	0	1
chr1	98514241	98514791	1123699	1123717	intron	MIR137HG	1	0	1	1	0	1	0	1
chr1	98514918	98515289	1123719	1123737	exon,promoter-TSS	MIR137HG	1	0	1	1	0	1	0	0
chr1	98518821	98519130	1123758	1123778	Intergenic	MIR137HG	0	1	1	0	0	1	0	0
chr1	98519131	98519473	1123778	1123803	Intergenic	MIR137HG	0	1	1	0	0	1	0	0
chr1	98519484	98520024	1123803	1123853	Intergenic	MIR137HG	0	1	1	0	0	1	1	1
chr1	99126623	99126966	1126977	1126993	intron,promoter-TSS	SNX7	1	1	1	1	0	0	0	0
chr1	99126975	99128191	1126993	1127087	intron	SNX7	1	1	1	1	0	0	1	0
chr1	99469577	99469635	1128941	1128948	promoter-TSS	LOC100129620	1	0	1	1	0	0	0	0
chr1	99469698	99469983	1128948	1128968	promoter-TSS	LOC100129620	1	1	1	1	0	0	0	0
chr1	99469993	99470809	1128968	1129061	promoter-TSS	LPPR5	1	1	1	1	0	0	0	0
chr1	99470825	99471104	1129061	1129079	promoter-TSS	LPPR5	1	1	1	1	0	0	0	0
chr1	99729757	99730533	1130497	1130546	exon	LPPR4	1	1	1	1	0	0	0	0
chr1	99730536	99730616	1130546	1130552	intron	LPPR4	1	0	1	1	0	0	0	0
chr1	100274240	100274477	1133946	1133951	Intergenic	AGL	0	0	0	0	0	0	1	1
chr1	100315326	100316387	1134345	1134418	promoter-TSS	AGL	1	1	1	1	0	0	0	0
chr1	100316448	100316638	1134418	1134424	promoter-TSS	AGL	1	0	1	1	0	0	0	0
chr1	100435187	100436167	1135346	1135423	promoter-TSS	SLC35A3	1	1	1	1	0	0	1	0
chr1	100502919	100505058	1135935	1136079	intron	HIAT1	1	1	1	1	0	0	0	0
chr1	100597969	100599170	1136832	1136897	promoter-TSS	TRMT13	1	1	1	1	0	0	0	1
chr1	100714708	100715827	1137737	1137782	intron	DBT	1	0	1	1	1	0	0	0
chr1	100731266	100732527	1137897	1137969	exon	RTCA	1	1	1	1	1	0	0	0
chr1	100816806	100818967	1138631	1138770	promoter-TSS	CDC14A	1	1	1	1	1	0	1	1
chr1	100925138	100925318	1139456	1139461	intron	CDC14A	0	0	0	0	0	0	1	1
chr1	101004312	101004860	1139986	1140026	exon	GPR88	1	1	1	1	1	1	1	0
chr1	101004868	101005692	1140026	1140129	exon	GPR88	0	1	1	1	0	1	1	0
chr1	101360077	101362301	1142143	1142265	promoter-TSS	EXTL2	1	1	1	1	0	0	1	1
chr1	101490851	101492025	1143029	1143076	promoter-TSS	DPH5	1	1	1	1	1	0	0	0
chr1	101701608	101702603	1144400	1144458	promoter-TSS	S1PR1	1	1	1	1	0	0	0	0
chr1	101702607	101703629	1144458	1144496	intron	S1PR1	1	1	1	1	0	1	1	0
chr1	101774689	101775514	1145137	1145173	Intergenic	RNU6-6	0	0	1	0	0	0	1	1
chr1	102461609	102462061	1148819	1148832	intron	OLFM3	1	0	1	1	0	0	0	0
chr1	102462101	102462822	1148832	1148863	exon	OLFM3	1	0	1	1	0	0	0	0
chr1	103572027	103572937	1154721	1154746	intron	COL11A1	0	0	1	1	0	0	1	1
chr1	103573420	103574323	1154747	1154784	exon	COL11A1	1	0	1	1	0	0	0	0
chr1	104067911	104069287	1156993	1157089	promoter-TSS	RNPC3	1	1	1	1	0	0	1	0
chr1	106833792	106833901	1172314	1172318	Intergenic	PRMT6	0	0	1	0	0	0	0	0
chr1	107599125	107600392	1176497	1176613	exon	PRMT6	1	1	1	1	0	0	1	0
chr1	107600397	107600511	1176613	1176618	exon	PRMT6	0	1	1	1	0	0	0	0
chr1	107682504	107685090	1177090	1177270	intron,promoter-TSS	NTNG1	1	1	1	1	0	0	1	1
chr1	108506643	108508649	1182225	1182392	promoter-TSS	VAV3	1	1	1	0	1	1	1	0
chr1	108668162	108668754	1183531	1183537	Intergenic	SLC25A24	0	0	0	0	1	0	1	1
chr1	108742321	108743613	1184138	1184247	promoter-TSS	SLC25A24	1	1	1	1	0	0	1	1
chr1	109102305	109103306	1186998	1187106	promoter-TSS	FAM102B	1	1	1	1	0	0	1	1
chr1	109103367	109103732	1187106	1187112	intron	FAM102B	1	0	1	1	0	0	1	0
chr1	109203594	109203732	1187886	1187905	promoter-TSS	HENMT1	1	1	1	1	0	0	0	0
chr1	109203736	109204149	1187905	1187964	promoter-TSS	HENMT1	1	1	1	1	0	0	0	0
chr1	109204161	109204208	1187964	1187971	promoter-TSS	HENMT1	1	1	1	1	0	0	0	0
chr1	109234292	109236322	1188342	1188445	exon	PRPF38B	1	1	1	1	0	0	1	0
chr1	109289019	109290146	1188972	1189062	intron	STXBP3	1	1	1	1	1	0	1	1
chr1	109359138	109359501	1189496	1189504	intron	AKNAD1	0	0	1	1	0	0	0	0
chr1	109419213	109420453	1190111	1190208	exon	GPSM2	1	1	1	1	0	0	1	1
chr1	109505606	109506462	1191113	1191193	intron	CLCC1	1	1	1	1	0	0	0	1
chr1	109583575	109585109	1192094	1192231	intron	WDR47	1	1	1	1	0	0	0	0
chr1	109585130	109585404	1192231	1192237	promoter-TSS	WDR47	1	0	1	1	0	0	0	0
chr1	109618266	109618857	1192864	1192900	promoter-TSS	TAF13	1	1	1	1	0	0	0	1
chr1	109632961	109634231	1193191	1193258	intron	TMEM167B	1	1	1	1	1	0	0	0
chr1	109642541	109643631	1193367	1193459	exon	SCARNA2	1	1	1	1	1	0	1	1
chr1	109643662	109643783	1193459	1193467	TTS	SCARNA2	1	0	1	1	0	0	0	0
chr1	109655288	109655671	1193649	1193666	intron	C1orf194	1	0	1	1	1	0	1	1
chr1	109656135	109656275	1193691	1193700	promoter-TSS	KIAA1324	1	1	1	1	0	0	0	0
chr1	109656277	109656979	1193700	1193754	promoter-TSS	C1orf194	1	1	1	1	1	0	0	0
chr1	109656984	109657187	1193754	1193763	promoter-TSS	C1orf194	1	0	1	1	0	0	0	0
chr1	109756353	109757431	1195006	1195079	intron	SARS	1	1	1	1	0	0	0	0
chr1	109757479	109757656	1195079	1195085	exon	SARS	1	0	1	1	0	0	0	0
chr1	109783290	109783485	1195376	1195387	Intergenic	CELSR2	0	0	0	1	1	0	0	0
chr1	109791839	109791966	1195498	1195502	promoter-TSS	CELSR2	1	1	1	0	1	0	0	0
chr1	109791973	109792845	1195502	1195618	promoter-TSS	CELSR2	1	1	1	1	1	0	0	0
chr1	109792854	109792993	1195618	1195625	exon	CELSR2	1	0	1	1	0	0	0	0
chr1	109796187	109796332	1195746	1195753	intron	CELSR2	0	0	1	1	1	0	0	0
chr1	109796472	109796582	1195755	1195759	intron	CELSR2	0	0	1	1	1	0	0	0
chr1	109825484	109826429	1196435	1196498	promoter-TSS	PSRC1	1	1	1	1	1	0	1	1
chr1	109939750	109939801	1197777	1197782	intron	SORT1	1	0	1	1	0	0	0	0
chr1	109939904	109941044	1197784	1197921	promoter-TSS	SORT1	1	1	1	1	0	0	0	1
chr1	109968463	109969884	1198203	1198286	promoter-TSS	PSMA5	1	1	1	1	0	0	0	0
chr1	110008848	110009925	1198636	1198745	exon	SYPL2	1	1	1	0	0	1	0	0
chr1	110025818	110025937	1198909	1198913	promoter-TSS	ATXN7L2	1	0	1	1	0	0	0	0
chr1	110025965	110027186	1198913	1199005	promoter-TSS	ATXN7L2	1	1	1	1	1	0	1	1
chr1	110027193	110027483	1199005	1199013	intron	ATXN7L2	1	0	1	1	1	0	0	0
chr1	110036452	110037230	1199140	1199190	exon	CYB561D1	1	1	1	1	1	0	1	1
chr1	110051888	110052051	1199386	1199399	promoter-TSS	AMIGO1	1	1	1	1	0	0	0	0
chr1	110052056	110052826	1199399	1199486	promoter-TSS	AMIGO1	1	1	1	1	1	0	0	0
chr1	110074908	110075197	1199726	1199736	Intergenic	GPR61	0	0	1	1	1	0	1	1
chr1	110078987	110079079	1199775	1199779	Intergenic	GPR61	0	0	0	1	1	0	0	0
chr1	110090549	110091956	1199920	1200006	promoter-TSS	GNAI3	1	1	1	1	1	0	0	1
chr1	110162246	110163856	1200600	1200674	promoter-TSS	AMPD2	1	1	1	1	1	0	0	0
chr1	110198347	110199045	1201257	1201301	promoter-TSS	GSTM4	1	1	1	1	1	0	1	1
chr1	110199061	110199221	1201301	1201313	intron	GSTM4	1	1	1	1	1	0	0	0
chr1	110282352	110282462	1202347	1202358	intron	GSTM3	0	1	1	1	0	0	0	0
chr1	110282465	110283181	1202358	1202432	intron	GSTM3	1	1	1	1	0	0	0	0
chr1	110283223	110283442	1202432	1202442	intron	GSTM3	1	1	1	1	1	0	0	0
chr1	110316347	110316522	1202834	1202843	Intergenic	EPS8L3	0	0	0	0	1	0	1	1
chr1	110453160	110453939	1204273	1204360	exon	CSF1	1	1	1	1	0	0	0	0
chr1	110527030	110528132	1205078	1205176	exon	AHCYL1	1	1	1	1	1	0	1	1
chr1	110528217	110528361	1205176	1205181	exon,intron	AHCYL1	1	0	1	1	1	0	0	0
chr1	110577114	110578153	1205581	1205661	intron	STRIP1	0	1	1	1	1	0	0	1
chr1	110610743	110610825	1206082	1206093	intron	ALX3	0	1	1	0	0	1	0	0
chr1	110610858	110610955	1206098	1206107	intron	ALX3	0	1	1	0	0	1	0	0
chr1	110610995	110611013	1206107	1206114	intron	ALX3	0	1	1	0	0	1	0	0
chr1	110611035	110611317	1206116	1206134	intron	ALX3	0	1	1	0	0	1	0	0
chr1	110611373	110611555	1206136	1206156	intron	ALX3	0	1	0	0	0	1	0	0
chr1	110611570	110611684	1206157	1206172	intron	ALX3	0	1	0	0	0	1	0	0
chr1	110612973	110613466	1206272	1206336	exon	ALX3	1	1	1	0	0	1	0	0
chr1	110626702	110627102	1206475	1206505	Intergenic	ALX3	0	1	1	0	0	1	0	0
chr1	110627117	110627565	1206505	1206557	Intergenic	ALX3	0	1	1	0	0	1	0	0
chr1	110679627	110680019	1207151	1207160	Intergenic	SLC6A17	0	0	1	1	1	0	0	0
chr1	110692989	110693834	1207272	1207380	exon	SLC6A17	1	1	1	1	0	0	0	0
chr1	110693835	110693918	1207380	1207389	intron	SLC6A17	1	1	1	1	0	0	0	0
chr1	110693942	110694169	1207389	1207405	intron	SLC6A17	1	1	1	1	0	0	0	0
chr1	110694200	110694283	1207405	1207413	intron	SLC6A17	0	1	1	1	0	0	0	0
chr1	110704591	110704697	1207500	1207504	intron	SLC6A17	0	0	0	1	1	0	0	0
chr1	110704708	110704835	1207504	1207509	intron	SLC6A17	0	0	0	1	1	0	0	0
chr1	110752541	110754245	1208133	1208334	exon,promoter-TSS	KCNC4	1	1	1	1	1	0	1	0
chr1	110754250	110754398	1208334	1208356	exon	KCNC4	1	1	1	1	0	0	0	0
chr1	110855257	110855547	1209493	1209499	intron	LOC440600	0	0	0	1	1	0	1	1
chr1	110880452	110882944	1209710	1209904	promoter-TSS	RBM15	1	1	1	1	1	0	1	1
chr1	110882967	110883029	1209904	1209908	exon	RBM15	0	0	1	0	1	0	0	0
chr1	110949829	110950904	1210632	1210711	exon,promoter-TSS	LAMTOR5	1	1	1	1	0	0	1	1
chr1	111038686	111038970	1211734	1211740	Intergenic	CYMP	0	0	0	0	0	0	1	1
chr1	111067111	111067365	1212045	1212054	Intergenic	KCNA10	0	0	1	0	0	0	1	1
chr1	111097857	111098405	1212301	1212345	Intergenic	KCNA10	0	1	1	1	0	0	1	1
chr1	111145251	111145647	1212713	1212718	TTS	KCNA2	0	0	1	1	0	0	0	0
chr1	111148858	111148920	1212763	1212768	promoter-TSS	KCNA2	0	0	1	1	0	0	0	0
chr1	111148963	111150262	1212768	1212903	promoter-TSS	KCNA2	0	1	1	1	0	0	0	0
chr1	111150316	111150482	1212903	1212911	intron	KCNA2	0	0	1	1	0	0	0	0
chr1	111158421	111158588	1212994	1212999	intron	KCNA2	0	0	0	0	0	0	1	1
chr1	111161960	111162311	1213031	1213051	intron	KCNA2	0	0	0	1	0	0	1	1
chr1	111162362	111162676	1213051	1213059	intron	KCNA2	0	0	0	1	1	0	0	0
chr1	111173526	111173644	1213140	1213145	intron	KCNA2	1	0	0	0	1	0	1	1
chr1	111214731	111214896	1213381	1213386	exon	KCNA3	0	0	1	0	0	0	0	0
chr1	111215247	111215308	1213388	1213392	exon	KCNA3	0	0	1	0	0	0	0	0
chr1	111215811	111215896	1213398	1213404	exon	KCNA3	0	0	1	1	0	0	0	0
chr1	111215966	111216031	1213405	1213409	exon	KCNA3	0	0	1	1	0	0	0	0
chr1	111216711	111216751	1213452	1213459	exon	KCNA3	1	1	1	1	0	0	0	0
chr1	111216818	111217002	1213465	1213486	exon	KCNA3	1	1	1	1	0	0	1	0
chr1	111217006	111217844	1213486	1213595	exon	KCNA3	1	1	1	1	0	0	1	0
chr1	111217858	111218003	1213595	1213615	promoter-TSS	KCNA3	1	1	1	1	0	0	0	0
chr1	111505882	111506135	1215450	1215471	intron	LRIF1	1	1	1	1	0	0	1	0
chr1	111506162	111506981	1215471	1215534	promoter-TSS	LRIF1	1	1	1	1	0	0	1	1
chr1	111681942	111683579	1216557	1216668	promoter-TSS	CEPT1	1	1	1	1	1	0	0	1
chr1	111814158	111814229	1217739	1217747	Intergenic	CHIAP2	0	0	1	0	0	1	0	0
chr1	111888670	111889425	1218193	1218234	promoter-TSS	PIFO	1	1	1	0	0	0	1	0
chr1	111889455	111889539	1218234	1218243	exon	PIFO	1	1	1	0	0	0	0	0
chr1	111991149	111992707	1218982	1219070	promoter-TSS	WDR77	1	1	1	1	0	0	0	1
chr1	112050828	112051170	1219526	1219539	intron	ADORA3	0	0	1	1	1	0	1	1
chr1	112162120	112163483	1220570	1220668	intron,promoter-TSS	RAP1A	1	1	1	1	0	0	0	0
chr1	112281003	112283174	1221656	1221828	promoter-TSS	FAM212B	1	1	1	1	0	0	1	0
chr1	112283245	112283366	1221828	1221842	intron	LOC100506343	1	1	1	1	0	0	0	0
chr1	112297672	112299131	1221983	1222097	promoter-TSS	FAM212B	1	1	1	1	0	0	1	1
chr1	112447131	112447322	1223487	1223494	intron	KCND3	0	0	0	1	1	0	0	0
chr1	112447331	112447428	1223494	1223499	intron	KCND3	0	0	0	1	1	0	0	0
chr1	112462892	112463158	1223616	1223621	intron	KCND3	0	0	0	1	1	0	0	0
chr1	112531533	112531816	1224333	1224357	exon	KCND3	1	1	1	1	0	0	0	0
chr1	112531835	112534246	1224357	1224580	promoter-TSS	LOC643355	1	1	1	1	1	0	1	1
chr1	112534971	112535016	1224586	1224590	intron	LOC643355	0	0	1	1	0	0	0	0
chr1	112535192	112535357	1224592	1224597	intron	LOC643355	0	0	1	1	1	0	0	0
chr1	112535378	112535458	1224597	1224601	intron	LOC643355	0	0	0	1	1	0	0	0
chr1	112868266	112868326	1226866	1226871	Intergenic	CTTNBP2NL	0	0	0	0	1	0	0	0
chr1	112868330	112868397	1226871	1226877	Intergenic	CTTNBP2NL	0	0	0	0	1	0	0	0
chr1	112912357	112912560	1227223	1227233	Intergenic	CTTNBP2NL	0	0	1	0	1	0	1	1
chr1	112933562	112933917	1227404	1227418	Intergenic	CTTNBP2NL	0	0	1	1	1	0	1	1
chr1	112938395	112939651	1227469	1227533	intron	CTTNBP2NL	1	1	1	1	0	0	0	1
chr1	113008709	113009140	1228126	1228156	Intergenic	MIR4256	1	1	1	1	1	0	1	1
chr1	113044487	113044992	1228488	1228543	intron	WNT2B	0	1	1	1	0	0	1	1
chr1	113050530	113051675	1228609	1228701	promoter-TSS	WNT2B	0	1	1	0	1	0	0	0
chr1	113051679	113051985	1228701	1228736	exon	WNT2B	0	1	1	0	0	0	0	0
chr1	113160876	113163279	1229716	1229832	promoter-TSS	CAPZA1	1	1	1	1	1	0	0	1
chr1	113216893	113218237	1230385	1230492	exon	MOV10	1	1	1	1	1	0	1	1
chr1	113249445	113250290	1230956	1231037	promoter-TSS	RHOC	1	1	1	1	0	1	1	1
chr1	113257009	113257360	1231132	1231157	intron,promoter-TSS	PPM1J	1	1	1	0	0	0	0	0
chr1	113257365	113259168	1231157	1231275	promoter-TSS	PPM1J	1	1	1	1	1	0	1	1
chr1	113261405	113261654	1231289	1231319	Intergenic	FAM19A3	0	1	1	0	0	0	1	1
chr1	113286726	113287106	1231704	1231748	Intergenic	FAM19A3	0	1	0	0	0	1	0	0
chr1	113392116	113392206	1233337	1233346	Intergenic	AKR7A2P1	0	1	1	0	0	0	0	0
chr1	113392225	113392887	1233346	1233411	Intergenic	AKR7A2P1	0	1	1	0	0	0	0	0
chr1	113392913	113392946	1233411	1233415	Intergenic	AKR7A2P1	0	0	1	0	0	0	0	0
chr1	113497870	113498172	1234899	1234918	exon,promoter-TSS	SLC16A1	1	1	1	1	0	0	0	0
chr1	113498174	113499416	1234918	1235035	promoter-TSS	SLC16A1	1	1	1	1	0	0	1	1
chr1	113499442	113499631	1235035	1235047	promoter-TSS	SLC16A1	1	0	1	1	0	0	0	0
chr1	113499640	113499844	1235047	1235057	promoter-TSS	SLC16A1	1	0	1	1	0	0	0	0
chr1	113499849	113499984	1235057	1235062	promoter-TSS	SLC16A1	1	0	1	1	0	0	0	0
chr1	113615267	113616717	1236803	1236880	exon	LRIG2	1	1	1	1	1	0	1	1
chr1	113683319	113683409	1237615	1237619	Intergenic	LOC643441	0	0	1	1	1	0	1	1
chr1	113932006	113932473	1239638	1239647	Intergenic,promoter-TSS	MAGI3	0	0	1	1	0	0	0	0
chr1	113932492	113934258	1239647	1239818	promoter-TSS	MAGI3	1	1	1	1	0	0	1	1
chr1	113934344	113934884	1239818	1239827	intron	MAGI3	1	0	1	0	1	0	0	0
chr1	114300698	114302603	1242322	1242438	exon	PHTF1	1	1	1	1	0	0	0	0
chr1	114353832	114355512	1242810	1242927	exon	RSBN1	1	1	1	1	0	0	1	0
chr1	114446805	114446913	1243730	1243736	intron	AP4B1	1	0	1	1	1	0	0	0
chr1	114446916	114448421	1243736	1243831	promoter-TSS	AP4B1	1	1	1	1	1	0	1	1
chr1	114471470	114473446	1244084	1244217	intron	HIPK1	1	1	1	1	1	0	1	1
chr1	114695047	114695930	1246162	1246258	promoter-TSS	SYT6	1	1	1	0	0	1	0	0
chr1	114695958	114696672	1246258	1246320	exon	SYT6	1	1	1	0	1	1	0	0
chr1	114696698	114697172	1246320	1246350	promoter-TSS	SYT6	1	1	1	0	1	1	0	0
chr1	114888908	114889513	1247946	1247984	Intergenic	TRIM33	0	0	1	1	1	0	1	1
chr1	115052486	115054587	1249340	1249516	exon	TRIM33	1	1	1	1	1	0	0	0
chr1	115123890	115124516	1250194	1250229	promoter-TSS	BCAS2	1	0	1	1	0	0	0	1
chr1	115212203	115213392	1251046	1251137	promoter-TSS	DENND2C	1	1	1	0	1	0	1	0
chr1	115258925	115259690	1251533	1251571	TTS	CSDE1	1	0	1	1	0	0	0	1
chr1	115299542	115300878	1251911	1251980	intron	CSDE1	1	0	1	1	1	0	1	1
chr1	115322818	115323462	1252144	1252188	exon	SIKE1	1	1	1	1	0	0	1	1
chr1	115631752	115632642	1254174	1254257	promoter-TSS	TSPAN2	1	1	1	0	0	1	1	0
chr1	115632683	115632806	1254257	1254264	promoter-TSS	TSPAN2	1	0	1	0	0	1	1	0
chr1	115880144	115881011	1256009	1256089	intron	NGF	1	1	1	0	0	1	0	0
chr1	116021715	116022049	1257100	1257119	Intergenic	NGF	0	0	0	0	0	0	0	0
chr1	116184404	116185657	1258161	1258297	promoter-TSS	VANGL1	1	1	1	0	0	0	1	0
chr1	116370882	116371084	1259876	1259900	Intergenic	NHLH2	0	1	1	1	1	0	0	0
chr1	116371155	116371516	1259900	1259940	Intergenic	NHLH2	0	1	1	1	1	0	0	0
chr1	116380462	116381305	1260045	1260149	exon	NHLH2	0	1	1	1	0	1	0	0
chr1	116381320	116382268	1260149	1260232	exon,intron	NHLH2	0	1	1	1	0	1	0	0
chr1	116382293	116382550	1260232	1260253	intron	NHLH2	0	1	1	1	1	1	0	0
chr1	116518489	116519537	1261306	1261402	promoter-TSS	SLC22A15	1	1	1	1	0	0	0	0
chr1	116681643	116682005	1262525	1262536	Intergenic	MAB21L3	0	0	1	0	0	0	1	1
chr1	116694665	116695027	1262687	1262726	Intergenic	MAB21L3	0	1	1	1	1	0	1	1
chr1	116710636	116711340	1262843	1262894	Intergenic	MAB21L3	0	1	1	1	1	0	1	1
chr1	116915292	116917127	1264346	1264518	promoter-TSS	ATP1A1	1	1	1	1	0	0	1	0
chr1	116917149	116917206	1264518	1264526	intron	ATP1A1	0	0	1	1	0	0	0	0
chr1	116917558	116917857	1264530	1264536	intron	ATP1A1	0	0	1	1	1	0	0	0
chr1	116948161	116948286	1264823	1264827	TTS	ATP1A1	0	0	0	1	1	0	0	0
chr1	116960931	116961542	1264934	1264987	promoter-TSS	ATP1A1OS	1	1	1	1	0	0	0	1
chr1	117112873	117114070	1266246	1266353	intron	CD58	1	1	1	1	0	0	1	1
chr1	117117247	117117584	1266382	1266388	exon	IGSF3	0	0	0	0	0	0	1	1
chr1	117209211	117209508	1267416	1267426	exon	IGSF3	1	0	1	0	1	1	0	0
chr1	117209524	117210576	1267426	1267532	intron	IGSF3	1	1	1	0	1	1	0	0
chr1	117210608	117210745	1267532	1267540	promoter-TSS	IGSF3	1	1	1	0	0	0	0	0
chr1	117420697	117421427	1269473	1269488	Intergenic	PTGFRN	0	0	1	1	1	0	1	0
chr1	117452404	117453452	1269794	1269920	intron	PTGFRN	1	1	1	1	0	0	0	0
chr1	117601860	117603595	1271302	1271399	promoter-TSS	TTF2	1	1	1	0	1	0	1	1
chr1	117663832	117664956	1271965	1272057	promoter-TSS	TRIM45	1	1	1	1	1	0	1	1
chr1	117664976	117665062	1272057	1272068	promoter-TSS	TRIM45	1	1	1	1	1	0	1	1
chr1	117908969	117910999	1274041	1274213	promoter-TSS	MAN1A2	1	1	1	1	0	0	1	0
chr1	117911045	117911370	1274213	1274222	intron	MAN1A2	1	0	1	0	0	0	0	0
chr1	117911467	117911642	1274222	1274227	intron	MAN1A2	0	0	1	0	0	0	0	0
chr1	118147959	118149425	1275821	1275940	intron	FAM46C	1	1	1	1	0	0	0	0
chr1	118301183	118301766	1277212	1277232	Intergenic	FAM46C	0	0	1	0	0	0	1	1
chr1	118471582	118473225	1278109	1278214	promoter-TSS	GDAP2	1	1	1	1	1	0	1	0
chr1	118693989	118694250	1279538	1279544	intron	SPAG17	0	0	0	0	0	0	1	1
chr1	119522486	119522674	1284060	1284086	intron	TBX15	0	1	0	0	0	1	0	0
chr1	119522773	119522901	1284089	1284096	intron	TBX15	0	0	0	0	0	1	0	0
chr1	119526837	119526992	1284185	1284196	intron	TBX15	0	1	1	0	0	1	0	0
chr1	119526993	119527410	1284196	1284221	intron	TBX15	0	1	1	0	0	1	0	0
chr1	119529029	119529105	1284293	1284298	intron	TBX15	0	0	1	0	0	1	0	0
chr1	119529240	119529339	1284300	1284305	intron	TBX15	0	0	1	0	0	1	0	0
chr1	119529837	119530081	1284325	1284341	intron	TBX15	0	1	1	0	0	1	0	0
chr1	119530116	119530622	1284341	1284396	intron	TBX15	0	1	1	0	0	1	0	0
chr1	119530646	119531144	1284396	1284422	intron	TBX15	0	1	1	0	0	1	0	0
chr1	119535230	119535308	1284537	1284547	Intergenic	TBX15	0	0	0	0	0	1	0	0
chr1	119535707	119535963	1284565	1284592	Intergenic	TBX15	0	1	0	0	0	1	0	0
chr1	119543077	119543454	1284705	1284735	Intergenic	TBX15	0	1	0	0	0	1	0	0
chr1	119543590	119544284	1284738	1284779	Intergenic	TBX15	0	1	0	0	0	1	1	0
chr1	119548976	119549188	1284851	1284860	Intergenic	TBX15	0	1	0	0	0	1	0	0
chr1	119549197	119549466	1284860	1284886	Intergenic	TBX15	0	1	0	0	0	1	0	0
chr1	119549477	119549828	1284886	1284928	Intergenic	TBX15	0	1	0	0	0	1	0	0
chr1	119550171	119550620	1284950	1284983	Intergenic	TBX15	0	1	0	0	0	1	0	0
chr1	119550722	119550837	1284992	1285001	Intergenic	TBX15	0	1	1	0	0	1	0	0
chr1	119550937	119551219	1285006	1285028	Intergenic	TBX15	0	1	1	0	1	1	0	0
chr1	119682315	119682617	1285944	1285954	intron	WARS2	1	0	1	1	1	0	0	0
chr1	119682730	119683695	1285954	1286008	promoter-TSS	WARS2	1	1	1	1	0	0	1	1
chr1	119869897	119870362	1287495	1287523	Intergenic	HAO2	0	1	1	0	0	0	1	0
chr1	120189930	120191299	1289926	1290023	promoter-TSS	ZNF697	1	1	1	1	1	0	1	1
chr1	120191366	120191492	1290023	1290029	Intergenic	ZNF697	1	0	1	0	0	0	0	0
chr1	120218065	120218442	1290227	1290238	Intergenic	ZNF697	0	0	1	0	1	0	1	1
chr1	120254398	120255417	1290490	1290560	intron	PHGDH	1	1	1	1	0	0	0	0
chr1	120351740	120351889	1291479	1291485	exon	REG4	0	0	0	0	0	0	1	1
chr1	120835900	120840081	1294743	1295023	Intergenic	FAM72B	1	1	0	0	0	0	0	0
chr1	120904658	120905164	1295656	1295703	Intergenic	HIST2H2BA	1	1	0	0	0	0	0	0
chr1	120905182	120905904	1295703	1295727	promoter-TSS	HIST2H2BA	1	0	0	0	0	0	0	0
chr1	120905926	120906337	1295727	1295762	promoter-TSS	HIST2H2BA	1	1	0	0	0	0	0	0
chr1	121137588	121137826	1296499	1296509	Intergenic	EMBP1	0	1	1	1	0	0	0	0
chr1	121138166	121138281	1296550	1296571	Intergenic	EMBP1	0	1	1	0	0	0	0	0
chr1	121138296	121138736	1296571	1296632	Intergenic	EMBP1	0	1	1	1	0	0	0	0
chr1	121138749	121138963	1296632	1296648	Intergenic	EMBP1	0	1	1	1	0	0	0	0
chr1	121138984	121139132	1296648	1296660	Intergenic	EMBP1	0	1	1	1	0	0	0	0
chr1	121260727	121260866	1297416	1297422	promoter-TSS	EMBP1	1	1	1	1	0	0	0	0
chr1	121260880	121261690	1297422	1297499	promoter-TSS	EMBP1	1	1	1	1	0	0	0	0
chr1	143742655	143745251	1307870	1308042	intron	LOC100286793	0	1	0	0	0	0	0	0
chr1	143912301	143916247	1308549	1308825	promoter-TSS	FAM72D	1	1	1	1	0	0	0	0
chr1	144491299	144492284	1312510	1312557	intron	LOC728875	0	1	0	0	0	0	0	0
chr1	144519573	144521730	1312739	1312898	intron	LOC728875	1	1	1	1	0	0	0	0
chr1	144533708	144534091	1313013	1313038	Intergenic	LOC728875	0	1	1	1	0	0	0	0
chr1	144593335	144594361	1313736	1313828	Intergenic	PFN1P2	0	1	1	0	0	0	0	0
chr1	144594377	144594614	1313828	1313838	Intergenic	PFN1P2	0	0	1	0	0	0	0	0
chr1	145039362	145040180	1316517	1316573	exon	PDE4DIP	0	1	1	0	0	0	0	0
chr1	145074949	145075199	1316911	1316917	intron	PDE4DIP	1	0	0	0	0	0	0	0
chr1	145075349	145075995	1316918	1316967	exon	PDE4DIP	1	1	1	1	0	0	0	0
chr1	145096236	145097011	1317153	1317193	intron	SEC22B	1	1	1	1	0	0	0	1
chr1	145138959	145140034	1317459	1317530	Intergenic	SEC22B	0	1	0	0	0	0	0	0
chr1	145208573	145210375	1318101	1318246	intron	NOTCH2NL	1	1	1	0	0	0	0	0
chr1	145382683	145383153	1319563	1319588	Intergenic	HFE2	0	1	1	1	0	0	0	0
chr1	145395330	145395457	1319854	1319860	Intergenic	HFE2	0	0	1	1	0	0	0	0
chr1	145395464	145396463	1319860	1319906	Intergenic	HFE2	0	0	1	1	0	0	0	0
chr1	145396514	145397996	1319906	1319977	Intergenic	HFE2	0	0	1	1	0	0	0	1
chr1	145398615	145398858	1319982	1319992	Intergenic	HFE2	0	0	1	1	0	0	0	0
chr1	145398915	145399106	1319994	1320005	Intergenic	HFE2	0	0	1	1	0	0	0	1
chr1	145399183	145399522	1320005	1320024	Intergenic	HFE2	0	0	1	1	0	0	0	1
chr1	145438031	145439414	1320578	1320628	intron	TXNIP	1	0	1	1	0	0	0	0
chr1	145455260	145455592	1320768	1320775	TTS	POLR3GL	0	0	1	1	1	0	0	1
chr1	145469815	145470720	1320972	1321014	intron	POLR3GL	1	1	1	1	0	0	0	1
chr1	145472007	145472168	1321027	1321032	exon	ANKRD34A	0	0	1	1	1	0	0	0
chr1	145472186	145472299	1321032	1321037	exon	ANKRD34A	0	0	1	1	1	0	0	0
chr1	145472384	145473629	1321037	1321115	exon	ANKRD34A	0	1	1	1	1	0	0	0
chr1	145473631	145474697	1321115	1321192	exon	ANKRD34A	0	1	1	1	0	0	0	0
chr1	145476869	145477616	1321201	1321260	exon	ANKRD34A	1	1	1	1	0	0	0	1
chr1	145507009	145508231	1321646	1321703	promoter-TSS	RBM8A	1	1	1	1	1	0	1	1
chr1	145515164	145515366	1321785	1321792	promoter-TSS	PEX11B	1	0	1	1	1	0	0	0
chr1	145515443	145516864	1321792	1321870	promoter-TSS	PEX11B	1	1	1	1	1	0	0	0
chr1	145516957	145517003	1321870	1321874	promoter-TSS	PEX11B	1	0	1	1	1	0	0	0
chr1	145548647	145549426	1322240	1322286	intron	ANKRD35	1	0	1	1	1	0	0	0
chr1	145574876	145576699	1322647	1322769	promoter-TSS	PIAS3	1	1	1	1	1	0	0	0
chr1	145589054	145589664	1322918	1322962	promoter-TSS	NUDT17	1	1	1	1	1	0	1	1
chr1	145610245	145612155	1323207	1323321	promoter-TSS	POLR3C	1	1	1	1	0	0	0	1
chr1	145713560	145713839	1324445	1324466	intron	CD160	0	0	1	0	1	0	1	1
chr1	145826229	145827355	1325532	1325607	intron	GPR89A	1	1	1	1	0	0	0	0
chr1	145990465	145991916	1327052	1327137	Intergenic	NBPF11	0	1	0	0	0	0	0	0
chr1	146544193	146544547	1331579	1331606	Intergenic	LOC728989	0	1	1	1	0	1	0	0
chr1	146549381	146549553	1331708	1331721	Intergenic	LOC728989	0	0	0	0	0	1	0	0
chr1	146549755	146550075	1331728	1331751	Intergenic	LOC728989	0	1	0	0	0	1	0	0
chr1	146550531	146550734	1331773	1331793	Intergenic	LOC728989	0	1	0	0	0	1	0	0
chr1	146551086	146551387	1331811	1331834	Intergenic	LOC728989	0	1	1	0	1	1	0	0
chr1	146551399	146551841	1331834	1331871	Intergenic	LOC728989	0	1	1	0	1	1	0	0
chr1	146555865	146556676	1331945	1331997	Intergenic	LOC728989	0	1	1	0	0	1	0	0
chr1	146556737	146556888	1331997	1332007	Intergenic	LOC728989	0	0	1	0	0	1	0	0
chr1	146642831	146642925	1332541	1332547	Intergenic	PDIA3P	0	0	1	1	1	0	0	0
chr1	146643061	146644709	1332547	1332657	Intergenic	PDIA3P	1	1	1	1	1	0	1	1
chr1	146714019	146715515	1333330	1333446	intron	CHD1L	1	1	1	1	1	0	1	1
chr1	147012658	147014145	1335610	1335646	promoter-TSS	BCL9	1	0	1	1	1	0	0	0
chr1	147070736	147072473	1336141	1336285	intron	BCL9	0	1	1	1	0	0	1	0
chr1	147141672	147142918	1336914	1337000	exon	ACP6	1	1	1	1	0	0	0	1
chr1	147400224	147401350	1338929	1339005	intron	GPR89B	1	1	1	1	0	0	0	0
chr1	147532617	147533355	1340700	1340751	Intergenic	PDZK1P1	0	1	1	0	0	0	0	0
chr1	147623359	147624914	1341854	1341957	Intergenic	NBPF24	1	1	1	1	0	0	0	0
chr1	147735305	147736360	1343032	1343086	Intergenic	MIR5087	0	1	1	1	1	0	0	0
chr1	147752654	147753548	1343255	1343311	Intergenic	MIR5087	0	1	1	1	0	0	1	0
chr1	147774839	147775889	1343585	1343647	Intergenic	MIR5087	0	1	1	1	0	0	0	0
chr1	147806394	147807482	1344088	1344135	promoter-TSS	MIR5087	1	1	1	1	0	0	0	0
chr1	147930150	147932780	1345438	1345611	intron	FLJ39739	1	1	1	1	0	0	0	0
chr1	147993606	147994724	1345983	1346040	Intergenic	NBPF14	0	1	0	1	0	0	0	0
chr1	147999849	148000886	1346181	1346252	Intergenic	NBPF14	0	1	0	0	0	0	1	1
chr1	148176044	148177028	1346477	1346551	Intergenic	PPIAL4F	0	1	0	0	0	0	0	0
chr1	148193172	148193464	1346671	1346711	Intergenic	PPIAL4F	0	0	0	0	0	0	0	0
chr1	148240988	148242181	1347052	1347116	Intergenic	PPIAL4F	0	1	0	0	0	0	1	0
chr1	148247374	148248141	1347265	1347320	Intergenic	PPIAL4F	0	1	1	0	0	0	1	0
chr1	148531941	148532598	1348523	1348537	Intergenic	NBPF15	0	0	0	0	0	0	1	0
chr1	148555641	148556988	1348832	1348938	Intergenic	NBPF15	0	1	1	1	0	0	0	0
chr1	148598314	148599129	1349341	1349404	Intergenic	NBPF15	0	1	1	1	0	0	0	0
chr1	148604360	148605542	1349557	1349620	Intergenic	PPIAL4E	0	1	1	1	0	0	0	0
chr1	148901748	148902312	1351937	1351996	Intergenic	LOC645166	0	1	0	0	0	0	0	0
chr1	149137543	149137970	1353771	1353816	Intergenic	LOC388692	0	1	0	0	0	1	0	0
chr1	149137971	149138470	1353816	1353849	Intergenic	LOC388692	0	1	0	0	0	0	0	0
chr1	149146442	149146619	1353941	1353951	Intergenic	LOC388692	0	1	0	0	0	1	0	0
chr1	149147501	149147575	1354000	1354007	Intergenic	LOC388692	0	0	0	0	0	0	0	0
chr1	149156005	149156891	1354192	1354247	Intergenic	LOC388692	0	1	0	0	0	0	0	0
chr1	149192645	149193192	1354723	1354749	Intergenic	LOC388692	0	0	0	0	0	1	1	1
chr1	149194325	149194814	1354798	1354826	Intergenic	LOC388692	0	0	0	0	0	1	0	0
chr1	149223377	149223682	1355257	1355278	Intergenic	LOC388692	0	0	0	0	0	0	0	0
chr1	149223770	149224740	1355278	1355330	Intergenic	LOC388692	0	1	0	0	0	0	1	0
chr1	149230718	149231391	1355393	1355435	Intergenic	LOC388692	0	1	1	0	0	0	0	0
chr1	149286709	149287012	1356001	1356024	exon	LOC388692	0	1	0	0	0	0	0	0
chr1	149287058	149287548	1356024	1356057	exon	LOC388692	0	1	0	0	0	0	0	0
chr1	149298418	149298805	1356301	1356319	Intergenic	LOC388692	0	0	1	0	0	0	0	0
chr1	149298814	149299198	1356319	1356334	Intergenic	LOC388692	0	0	1	0	0	0	0	0
chr1	149299265	149299710	1356339	1356354	Intergenic	LOC388692	0	0	0	0	0	0	0	0
chr1	149332975	149333410	1356611	1356648	Intergenic	FCGR1C	0	1	0	0	0	0	0	0
chr1	149333641	149334216	1356649	1356687	Intergenic	FCGR1C	0	1	0	0	0	0	0	0
chr1	149379180	149380025	1357015	1357099	Intergenic	FCGR1C	0	1	0	0	0	0	1	1
chr1	149398698	149399159	1357267	1357305	Intergenic	FCGR1C	0	1	1	0	0	0	0	0
chr1	149399165	149399296	1357305	1357315	Intergenic	FCGR1C	0	1	1	0	0	0	0	0
chr1	149399318	149400577	1357315	1357388	Intergenic	FCGR1C	0	1	1	0	0	0	0	0
chr1	149605238	149606091	1358920	1358964	intron	FAM91A2	0	1	0	0	0	0	0	0
chr1	149671755	149672009	1359707	1359719	intron	FAM91A2	0	1	1	0	0	0	0	0
chr1	149672149	149673008	1359730	1359787	exon	FAM91A2	0	1	1	0	0	1	0	0
chr1	149764110	149764955	1360693	1360777	intron	HIST2H2BF	0	1	1	1	0	0	1	1
chr1	149764978	149765027	1360777	1360782	intron	HIST2H2BF	0	1	1	1	0	0	0	0
chr1	149783228	149785230	1360915	1361041	intron	HIST2H2BF	1	1	1	1	0	0	0	0
chr1	149811947	149815398	1361593	1361877	promoter-TSS	HIST2H3A	1	1	1	1	1	0	0	0
chr1	149821584	149825256	1361923	1362229	Intergenic	HIST2H2BC,HIST2H4B	1	1	1	1	1	0	0	0
chr1	149856623	149860418	1362787	1362994	exon	HIST2H2BE	1	1	1	1	1	0	1	1
chr1	149871045	149871606	1363126	1363171	exon	SV2A	1	1	1	1	0	0	0	1
chr1	149871625	149871691	1363171	1363177	exon	SV2A	1	1	1	1	0	0	0	0
chr1	149888288	149888540	1363433	1363442	exon	SV2A	1	0	1	1	0	0	0	0
chr1	149888560	149889545	1363442	1363477	exon	SV2A	1	0	1	1	0	0	0	0
chr1	149899140	149900297	1363588	1363644	promoter-TSS	SF3B4	1	1	1	1	1	0	1	1
chr1	149908313	149908958	1363747	1363764	intron	MTMR11	1	0	1	1	1	0	0	0
chr1	149981498	149982960	1364505	1364594	Intergenic,intron	OTUD7B	1	1	1	1	0	0	1	1
chr1	150038841	150040161	1365102	1365167	exon	VPS45	1	1	1	1	0	0	1	0
chr1	150121570	150122935	1365908	1366085	exon	PLEKHO1	1	1	1	1	0	0	0	0
chr1	150122951	150123078	1366085	1366102	exon	PLEKHO1	1	1	1	1	0	0	0	0
chr1	150123133	150123276	1366102	1366109	exon	PLEKHO1	1	0	1	1	0	0	0	0
chr1	150185776	150186333	1367007	1367037	Intergenic	ANP32E	0	1	1	1	0	0	1	1
chr1	150206603	150209195	1367337	1367489	Intergenic,promoter-TSS	ANP32E	1	1	1	1	0	0	1	1
chr1	150228267	150228656	1367806	1367816	Intergenic,intron	CA14	0	0	1	1	1	0	1	1
chr1	150240631	150241782	1367941	1368013	TTS	CA14	1	1	1	1	1	0	0	1
[truncated: 34,261 more rows]
