# Supplementary material for: A DNA methylation atlas of normal human cell types
Source: Nature. 2023 Jan 4;613(7943):355–64. doi: 10.1038/s41586-022-05580-6 (PMC9811898; doi:10.1038/s41586-022-05580-6)
Supplement: Supplementary file 5 — Genome-wide set of unmethylated regions per cell type, annotated. Zip file contains 39 bed files, each with all genomic regions (blocks of at least four CpGs in which at least 85% of sequenced fragments are unmethylated in at least 85% of covered CpGs). Bed file information includes position (chr, from, to, CpG_from, CpG_to, hg19), regional annotation by HOMER and neighbouring gene, and annotations of when a region is 1 kb or less from a transcriptional start site, overlapping a CpG island, chromHMM annotation in that cell type or similar, ChIP–seq peak annotations for H3K4me3 (promoter), H3K27ac (gene regulation), H3K4me1 (enhancer), H3K27me3, overlapping ATAC–seq peak, presence of CTCF binding site and CTCF ChIP–seq peak. [file 41586_2022_5580_MOESM5_ESM.zip › Oligodend.4CpGs.U85.f85.bed]

chr	from	to	CpG_from	CpG_to	HOMER_anno	neigh_gene	TSS+1Kb	CpG-island	H3K4me3	H3K27ac	H3K4me1	H3K27me3	CTCF_BS	CTCF
chr1	521380	521603	4007	4013	Intergenic	OR4F3	0	0	0	0	0	0	1	1
chr1	565170	565398	4918	4923	Intergenic	OR4F3	0	0	0	0	0	0	0	0
chr1	569330	569508	5033	5038	Intergenic	OR4F3	0	0	0	0	0	0	0	0
chr1	713773	714661	6386	6457	promoter-TSS	LOC100288069	1	1	1	1	0	0	1	1
chr1	762113	763551	6954	7092	promoter-TSS	LOC643837	1	1	1	1	0	0	0	0
chr1	794033	794332	7566	7576	exon	LOC643837	0	0	0	0	0	0	0	0
chr1	805158	805487	7737	7775	intron	FAM41C	0	1	1	0	0	0	1	1
chr1	840025	840619	8322	8399	Intergenic	LOC100130417	0	1	1	0	0	0	1	1
chr1	840680	840857	8399	8417	Intergenic	LOC100130417	0	0	1	0	0	0	0	0
chr1	840913	841009	8419	8427	Intergenic	LOC100130417	0	0	1	0	0	0	0	0
chr1	856109	856765	8962	8989	Intergenic	LOC100130417	0	0	1	0	1	0	1	1
chr1	858941	859666	9038	9141	Intergenic	SAMD11	0	1	1	0	1	0	0	1
chr1	859711	861214	9151	9348	promoter-TSS	SAMD11	1	1	1	0	1	1	0	0
chr1	861218	861410	9348	9364	exon,promoter-TSS	SAMD11	1	1	0	0	1	1	0	0
chr1	870283	870652	9711	9733	intron	SAMD11	0	1	0	0	1	1	0	0
chr1	870703	870887	9735	9744	intron	SAMD11	0	1	0	0	1	1	0	0
chr1	871108	871389	9754	9773	exon	SAMD11	0	1	0	0	1	1	0	0
chr1	871441	871607	9773	9786	intron	SAMD11	0	1	0	0	1	1	0	0
chr1	875469	876419	9927	10017	intron	SAMD11	0	1	1	0	1	1	0	1
chr1	876454	876858	10017	10047	exon	SAMD11	0	1	1	0	1	1	0	0
chr1	876870	878210	10047	10200	exon	SAMD11	0	1	1	0	0	1	0	0
chr1	893954	894910	10654	10744	exon	NOC2L	1	1	1	0	1	0	0	0
chr1	902025	902725	11260	11325	intron	PLEKHN1	1	1	1	0	1	1	0	0
chr1	905957	906123	11408	11418	intron	PLEKHN1	0	0	0	0	0	1	0	0
chr1	911375	911756	11615	11641	intron	C1orf170	0	0	1	0	1	1	1	1
chr1	934167	936347	12475	12750	exon	HES4	1	1	1	1	1	1	1	0
chr1	936448	937562	12751	12846	Intergenic	HES4	1	1	1	0	1	1	1	1
chr1	948467	949165	13174	13200	intron,promoter-TSS	ISG15	1	1	1	1	0	0	0	1
chr1	954619	956456	13401	13612	intron,promoter-TSS	AGRN	1	1	1	1	1	0	1	1
chr1	956458	956686	13612	13623	intron	AGRN	1	0	1	1	1	0	0	0
chr1	960489	960801	13732	13748	intron	AGRN	0	0	1	1	1	0	0	0
chr1	967967	968045	13928	13935	intron	AGRN	0	1	1	1	1	0	1	0
chr1	968259	969011	13947	14036	intron	AGRN	0	1	1	1	1	0	1	1
chr1	969024	969541	14036	14087	intron	AGRN	0	1	1	1	0	0	1	0
chr1	975798	976534	14289	14377	exon	AGRN	0	1	1	0	1	0	1	1
chr1	994207	995407	15300	15412	Intergenic	RNF223	0	1	1	0	1	0	1	0
chr1	1003973	1004980	15762	15872	Intergenic	RNF223	0	1	1	0	1	0	0	0
chr1	1014746	1015602	16302	16347	Intergenic	RNF223	0	0	1	0	1	0	0	0
chr1	1050656	1050824	17450	17468	exon,intron	C1orf159	1	1	1	0	1	0	0	0
chr1	1050827	1052352	17468	17638	exon	C1orf159	1	1	1	1	0	0	0	0
chr1	1057487	1057837	17817	17839	Intergenic	C1orf159	0	0	1	1	1	0	1	1
chr1	1092688	1093836	19140	19214	Intergenic	MIR200B	0	1	1	1	1	0	0	0
chr1	1120493	1120599	20357	20365	exon	TTLL10	0	0	0	1	0	0	0	0
chr1	1120692	1120748	20367	20376	exon	TTLL10	0	0	1	1	0	0	0	0
chr1	1136361	1137174	20723	20829	Intergenic	TNFRSF18	0	1	1	0	0	0	0	0
chr1	1143523	1143782	21081	21096	Intergenic	TNFRSF18	0	0	1	0	0	0	1	0
chr1	1166472	1167980	22098	22286	intron,promoter-TSS	B3GALT6,SDF4	1	1	1	1	1	0	0	0
chr1	1208405	1209817	23855	24016	exon	UBE2J2	1	1	1	1	1	0	1	1
chr1	1240199	1240503	25374	25388	intron	ACAP3	0	0	1	1	1	0	0	0
chr1	1240834	1240985	25394	25403	intron	ACAP3	0	0	1	1	1	0	1	0
chr1	1242321	1242440	25436	25445	intron	ACAP3	1	1	1	1	1	0	0	0
chr1	1242487	1242660	25446	25458	intron	ACAP3	1	1	1	1	1	0	0	0
chr1	1242699	1244645	25458	25736	promoter-TSS	ACAP3	1	1	1	1	1	0	1	1
chr1	1259503	1260792	26248	26375	promoter-TSS	GLTPD1	1	1	1	1	1	0	0	0
chr1	1283832	1286435	27342	27653	promoter-TSS	DVL1	1	1	1	1	1	0	1	1
chr1	1309875	1311129	28477	28596	intron,promoter-TSS	AURKAIP1	1	1	1	1	1	0	1	1
chr1	1333994	1335602	29186	29356	promoter-TSS	CCNL2	1	1	1	1	1	0	1	1
chr1	1341910	1343416	29505	29652	promoter-TSS	MRPL20	1	1	1	1	1	0	1	1
chr1	1355361	1355896	29961	30045	exon	ANKRD65	1	1	1	1	0	0	0	1
chr1	1365793	1366024	30394	30408	Intergenic	TMEM88B	0	0	1	1	1	0	0	1
chr1	1366213	1366502	30414	30430	Intergenic	VWA1	0	0	1	1	1	0	0	0
chr1	1369689	1369924	30532	30543	Intergenic	VWA1	1	0	1	1	1	0	0	1
chr1	1369934	1370139	30543	30555	Intergenic,promoter-TSS	VWA1	1	0	1	1	1	0	0	1
chr1	1370722	1370872	30567	30580	promoter-TSS	VWA1	1	1	1	1	1	0	0	0
chr1	1370878	1371516	30580	30673	exon	VWA1	1	1	1	1	1	0	0	0
chr1	1372437	1372512	30696	30703	exon	VWA1	0	0	1	1	1	0	0	0
chr1	1406426	1408148	31865	32022	exon	ATAD3B	1	1	1	1	0	0	0	0
chr1	1440891	1441116	33257	33272	Intergenic	ATAD3A	0	0	1	1	0	0	1	1
chr1	1446692	1448373	33434	33619	promoter-TSS	ATAD3A	1	1	1	1	1	0	0	1
chr1	1509275	1510884	35951	36134	exon	SSU72	1	1	1	1	0	0	1	0
chr1	1534709	1534769	36770	36780	exon	C1orf233	1	1	1	0	1	1	0	0
chr1	1534810	1534947	36780	36802	exon	C1orf233	1	1	1	0	1	1	1	0
chr1	1534962	1535868	36802	36957	promoter-TSS	C1orf233	1	1	1	0	1	1	1	0
chr1	1535876	1536055	36957	36976	promoter-TSS	C1orf233	1	1	1	0	1	1	0	0
chr1	1550151	1551903	37314	37518	promoter-TSS	MIB2	1	1	1	1	1	0	0	1
chr1	1589933	1591051	39174	39274	intron	CDK11B	0	1	1	1	0	0	1	1
chr1	1623033	1625247	40355	40551	exon	SLC35E2B	1	1	1	1	0	0	0	0
chr1	1655105	1656324	41655	41753	promoter-TSS	CDK11A	1	1	1	1	0	0	1	1
chr1	1676388	1678513	42387	42579	promoter-TSS	SLC35E2	1	1	0	0	0	0	0	0
chr1	1709109	1710566	43459	43626	promoter-TSS	NADK	1	1	1	1	1	0	1	1
chr1	1790207	1790359	45116	45121	intron	GNB1	0	0	1	1	1	0	1	1
chr1	1821186	1823367	45657	45937	intron	GNB1	1	1	1	1	1	0	0	0
chr1	1837770	1838023	46278	46288	Intergenic	CALML6	0	0	0	1	0	0	1	1
chr1	1840008	1840905	46334	46449	Intergenic	CALML6	0	1	1	1	1	0	1	1
chr1	1850275	1851225	46726	46822	promoter-TSS	TMEM52	1	1	1	1	1	0	1	1
chr1	1891341	1891816	48118	48138	intron	KIAA1751	0	0	1	0	1	0	1	1
chr1	1935081	1935379	49612	49642	promoter-TSS	KIAA1751	1	1	1	0	1	0	0	0
chr1	1946316	1946360	49927	49931	Intergenic	GABRD	0	0	0	0	0	0	0	0
chr1	1950555	1951364	50060	50178	intron	GABRD	1	1	1	1	1	1	0	0
chr1	1976143	1976639	50943	51000	Intergenic	PRKCZ	0	1	1	0	0	0	1	1
chr1	1981306	1982577	51132	51303	intron,promoter-TSS	PRKCZ	1	1	1	0	1	1	0	0
chr1	2005180	2005391	52023	52044	promoter-TSS	PRKCZ	0	1	1	1	0	0	0	1
chr1	2005401	2005799	52044	52072	intron,promoter-TSS	PRKCZ	0	1	1	1	0	0	0	0
chr1	2005852	2006068	52072	52083	intron	PRKCZ	0	0	1	1	0	0	0	0
chr1	2006158	2006215	52086	52091	intron	PRKCZ	0	0	1	1	0	0	0	0
chr1	2006365	2006616	52092	52104	intron	PRKCZ	0	0	1	1	0	0	0	0
chr1	2006668	2006814	52107	52117	intron	PRKCZ	0	0	1	1	0	0	0	0
chr1	2019388	2019527	52559	52569	intron	PRKCZ	0	0	1	1	0	0	0	1
chr1	2030462	2030708	52980	52992	intron	PRKCZ	0	0	1	1	0	0	0	0
chr1	2056336	2056451	53877	53886	intron	PRKCZ	0	0	1	0	1	0	0	0
chr1	2059119	2059136	53984	53989	intron	PRKCZ	0	0	1	1	1	0	0	0
chr1	2064408	2065016	54150	54196	intron	PRKCZ	0	1	1	1	1	0	0	0
chr1	2065761	2066062	54237	54247	intron	PRKCZ	0	0	1	1	0	0	0	0
chr1	2066071	2066129	54247	54251	intron	PRKCZ	0	0	1	1	0	0	0	0
chr1	2089801	2090036	54877	54893	intron	PRKCZ	0	0	0	1	1	0	0	0
chr1	2120881	2121420	56009	56046	exon	C1orf86	0	1	1	1	0	0	0	1
chr1	2121432	2121666	56046	56063	intron	C1orf86	0	1	1	1	1	0	0	0
chr1	2125889	2126917	56225	56316	promoter-TSS	C1orf86	0	1	1	1	0	0	1	1
chr1	2135928	2136169	56538	56558	intron	C1orf86	0	0	1	1	1	0	0	0
chr1	2136217	2137068	56558	56646	intron	C1orf86	0	1	1	1	1	0	0	1
chr1	2143969	2144482	56902	56936	promoter-TSS	C1orf86	1	1	1	1	1	0	1	1
chr1	2158461	2158772	57291	57336	Intergenic	SKI	0	1	1	1	1	0	0	0
chr1	2158778	2160925	57336	57690	exon,promoter-TSS	SKI	1	1	1	1	0	0	1	1
chr1	2162293	2162474	57749	57759	intron	SKI	0	0	1	1	1	0	0	1
chr1	2188830	2189028	58529	58542	intron	SKI	0	0	1	1	1	0	0	1
chr1	2222176	2222347	59591	59604	intron	SKI	0	1	1	1	1	0	0	0
chr1	2245895	2246842	60526	60636	Intergenic	LOC100129534	0	1	1	0	1	0	1	1
chr1	2322436	2323906	63024	63190	promoter-TSS	RER1	1	1	1	1	1	0	0	1
chr1	2343528	2344791	63775	63916	promoter-TSS	PEX10	1	1	1	1	1	0	0	0
chr1	2345690	2346298	63949	63974	Intergenic	PEX10	0	1	0	1	1	0	1	1
chr1	2357367	2357431	64233	64239	Intergenic	PEX10	0	0	1	1	1	0	0	0
chr1	2373500	2373540	64712	64717	Intergenic	PEX10	0	0	0	1	1	0	0	0
chr1	2374782	2375565	64735	64840	Intergenic	PEX10	0	1	1	1	1	0	1	1
chr1	2377340	2377474	64899	64908	Intergenic	PLCH2	0	0	1	1	1	0	0	0
chr1	2391260	2391283	65351	65356	Intergenic	PLCH2	0	0	0	1	1	0	0	1
chr1	2391347	2391466	65358	65366	Intergenic	PLCH2	0	0	0	1	1	0	0	1
chr1	2425167	2425203	66339	66346	intron	PLCH2	0	0	1	1	1	0	0	1
chr1	2457085	2458235	67578	67699	intron	PANK4	1	1	1	1	1	0	0	1
chr1	2458238	2458419	67699	67708	promoter-TSS	PANK4	1	1	1	1	1	0	0	0
chr1	2460850	2462109	67786	67944	intron	HES5	1	1	1	0	1	1	0	0
chr1	2467132	2467188	68077	68085	Intergenic	HES5	0	1	0	0	0	0	0	0
chr1	2472149	2472586	68192	68239	Intergenic	HES5	0	1	0	0	1	0	0	0
chr1	2475300	2475420	68312	68319	Intergenic	LOC115110	0	0	1	1	1	0	0	0
chr1	2516780	2518892	69516	69693	promoter-TSS	FAM213B	1	1	1	1	1	0	1	0
chr1	2542576	2542851	70375	70393	intron	MMEL1	0	0	0	0	0	0	0	0
chr1	2559869	2559996	70620	70632	intron	MMEL1	0	1	0	0	0	1	0	0
chr1	2560024	2561019	70632	70720	intron	MMEL1	0	1	0	0	0	1	0	0
chr1	2573861	2575092	71005	71106	intron	TTC34	0	1	1	1	1	0	1	1
chr1	2705761	2705878	72763	72768	intron	TTC34	1	0	0	0	0	1	0	0
chr1	2705936	2706198	72773	72797	exon	TTC34	1	1	1	0	0	1	0	0
chr1	2706213	2706602	72797	72850	exon,promoter-TSS	TTC34	1	1	1	0	0	1	0	0
chr1	2738544	2738844	73668	73688	Intergenic	TTC34	0	0	0	0	0	0	1	1
chr1	2822673	2822761	75930	75938	Intergenic	ACTRT2	0	0	0	1	1	0	0	0
chr1	2822779	2822902	75938	75946	Intergenic	ACTRT2	0	0	0	1	1	0	0	0
chr1	2866122	2866515	77108	77133	Intergenic	ACTRT2	0	0	1	1	0	0	0	0
chr1	2885063	2885169	77397	77406	Intergenic	ACTRT2	0	1	1	1	0	0	0	0
chr1	2885213	2885358	77406	77418	Intergenic	ACTRT2	0	1	1	1	1	0	0	0
chr1	2899538	2899770	77771	77783	Intergenic	ACTRT2	0	0	1	1	1	0	0	0
chr1	2899810	2899955	77784	77793	Intergenic	ACTRT2	0	0	1	1	1	0	0	0
chr1	2920558	2920657	78176	78182	Intergenic	ACTRT2	0	0	0	0	1	0	0	0
chr1	2928613	2928675	78295	78300	Intergenic	ACTRT2	0	0	1	1	0	0	0	0
chr1	2928783	2928840	78304	78308	Intergenic	ACTRT2	0	0	1	1	0	0	0	0
chr1	2928906	2929020	78308	78318	Intergenic	ACTRT2	0	0	1	1	0	0	0	1
chr1	2929055	2929408	78318	78344	Intergenic	ACTRT2	0	1	1	1	0	0	1	1
chr1	2984840	2987346	79604	79930	intron	PRDM16	1	1	1	1	1	1	0	1
chr1	3042733	3042818	81722	81734	intron	PRDM16	0	0	0	1	0	0	0	0
chr1	3056061	3056153	82143	82150	intron	PRDM16	0	0	1	0	1	1	0	0
chr1	3056559	3056578	82161	82165	intron	PRDM16	0	1	1	0	1	0	0	0
chr1	3077835	3078077	82774	82784	intron	PRDM16	0	0	0	1	0	0	0	0
chr1	3078148	3078274	82784	82794	intron	PRDM16	0	0	0	0	0	0	0	0
chr1	3087138	3087972	83098	83136	intron	PRDM16	0	0	1	1	1	0	0	0
chr1	3089903	3089964	83197	83204	intron	PRDM16	0	0	1	0	1	0	0	0
chr1	3134643	3134784	84643	84651	intron	PRDM16	0	0	1	0	1	0	0	0
chr1	3135632	3135757	84678	84685	intron	PRDM16	0	0	1	1	1	0	0	1
chr1	3135824	3136085	84685	84698	intron	PRDM16	0	0	1	0	0	0	0	1
chr1	3136127	3136239	84698	84704	intron	PRDM16	0	0	1	0	1	0	0	1
chr1	3166280	3166296	85697	85701	intron	PRDM16	0	0	0	0	0	0	0	0
chr1	3200671	3200852	86631	86644	intron	PRDM16	0	0	0	0	0	0	1	1
chr1	3221024	3221092	87216	87220	intron	PRDM16	0	0	0	0	1	0	0	0
chr1	3230453	3230495	87497	87502	intron	PRDM16	0	0	0	0	1	1	0	0
chr1	3264975	3265145	88296	88303	intron	PRDM16	0	0	0	0	1	0	0	0
chr1	3277486	3277636	88668	88685	intron	PRDM16	0	0	0	0	0	1	0	0
chr1	3282806	3282902	88852	88861	intron	PRDM16	0	0	1	1	1	0	0	0
chr1	3326805	3326944	90113	90121	intron	PRDM16	0	0	0	0	0	0	0	1
chr1	3341329	3341575	90568	90583	intron	PRDM16	0	0	1	1	1	0	1	1
chr1	3369769	3370010	91366	91375	Intergenic	ARHGEF16	0	0	0	0	0	0	1	1
chr1	3407779	3408050	92587	92604	intron	MEGF6	0	0	1	0	1	0	1	1
chr1	3446011	3446283	93760	93770	intron	MEGF6	0	0	0	0	1	0	0	0
chr1	3527501	3528552	96163	96263	promoter-TSS	MEGF6	1	1	1	0	1	1	0	0
chr1	3535549	3535925	96426	96437	Intergenic	TPRG1L	0	0	0	0	1	0	1	1
chr1	3537826	3538024	96470	96480	Intergenic	TPRG1L	0	0	0	0	0	0	1	1
chr1	3540467	3540579	96518	96525	Intergenic	TPRG1L	1	0	1	0	1	0	0	0
chr1	3540675	3542350	96526	96706	promoter-TSS	TPRG1L	1	1	1	1	1	0	0	1
chr1	3542383	3542419	96706	96710	exon	TPRG1L	1	0	1	1	1	0	0	0
chr1	3566304	3566819	97497	97547	exon	WRAP73	1	1	1	0	0	0	1	1
chr1	3567163	3567347	97555	97572	promoter-TSS	WRAP73	1	1	1	0	1	1	0	0
chr1	3567358	3567680	97573	97605	promoter-TSS	WRAP73	1	1	1	0	1	1	0	0
chr1	3567738	3567844	97613	97618	Intergenic	WRAP73	0	1	0	0	1	1	0	0
chr1	3567930	3568005	97629	97636	Intergenic	TP73	0	1	0	0	1	1	0	0
chr1	3568073	3568485	97641	97679	promoter-TSS	TP73	1	1	0	0	1	1	0	0
chr1	3568495	3569559	97679	97809	promoter-TSS	TP73	1	1	0	0	1	1	0	0
chr1	3612283	3612450	98922	98932	intron	TP73	0	0	1	0	0	0	1	1
chr1	3629636	3629834	99491	99496	intron	TP73	0	0	0	1	1	0	0	0
chr1	3631151	3631265	99527	99534	intron	TP73	0	0	0	1	1	0	0	0
chr1	3662623	3662732	100383	100389	exon	TP73-AS1	0	0	1	0	1	0	0	0
chr1	3663310	3663510	100418	100439	promoter-TSS	TP73-AS1	1	1	1	1	1	0	0	0
chr1	3663527	3664167	100439	100504	promoter-TSS	TP73-AS1	1	1	1	1	0	0	0	0
chr1	3712248	3713435	101777	101880	exon	LRRC47	1	1	1	1	0	0	0	1
chr1	3713580	3713662	101882	101887	promoter-TSS	LRRC47	1	0	1	1	0	0	0	0
chr1	3718069	3718329	101962	101972	Intergenic	LRRC47	0	0	0	0	0	0	1	1
chr1	3772900	3772939	103074	103078	promoter-TSS	DFFB	1	0	1	0	1	0	0	0
chr1	3772978	3774552	103078	103212	promoter-TSS	DFFB	1	1	1	1	1	0	1	0
chr1	3774827	3774899	103221	103226	intron	DFFB	1	0	1	1	1	0	1	1
chr1	3816281	3818038	104205	104339	promoter-TSS	C1orf174	1	1	1	1	1	0	1	1
chr1	3827357	3827881	104591	104616	Intergenic	LOC728716	0	0	0	0	0	0	1	1
chr1	4456843	4456942	111235	111241	Intergenic	LOC284661	0	0	0	0	0	0	0	0
chr1	4712687	4712965	114700	114720	Intergenic	AJAP1	0	0	1	1	1	0	1	1
chr1	4714203	4715025	114776	114897	promoter-TSS	AJAP1	1	1	1	1	0	0	0	0
chr1	4715027	4716705	114897	115092	intron	AJAP1	1	1	1	1	0	0	1	1
chr1	4718516	4718648	115131	115141	intron	AJAP1	0	0	1	1	1	0	0	0
chr1	4722711	4722897	115206	115215	intron	AJAP1	0	0	0	1	1	0	0	0
chr1	4761060	4761146	115908	115915	intron	AJAP1	0	0	0	1	1	0	0	1
chr1	5298787	5299066	121730	121740	Intergenic	MIR4417	0	0	1	0	0	0	0	0
chr1	5537848	5537900	124593	124599	Intergenic	MIR4417	0	0	0	1	0	0	0	0
chr1	5574798	5574937	125207	125215	Intergenic	MIR4417	0	0	0	0	0	0	1	1
chr1	5805942	5806188	128015	128024	Intergenic	MIR4689	0	0	0	0	1	0	1	1
chr1	5831197	5831496	128478	128494	Intergenic	MIR4689	0	0	1	0	0	0	0	0
chr1	5907554	5907611	129741	129748	Intergenic	MIR4689	0	0	0	0	0	0	0	0
chr1	6051425	6053466	132796	133000	promoter-TSS	KCNAB2	1	1	1	1	1	0	1	1
chr1	6094292	6094737	133851	133862	exon	KCNAB2	0	0	1	0	1	0	1	1
chr1	6112604	6112856	134270	134276	intron	KCNAB2	0	0	0	0	0	0	0	0
chr1	6112857	6113284	134276	134287	intron	KCNAB2	0	0	0	0	1	0	1	1
chr1	6208749	6209079	136626	136660	exon	CHD5	0	1	0	0	0	1	0	0
chr1	6239037	6240814	137303	137516	exon,intron	CHD5	1	1	1	0	1	1	1	0
chr1	6258846	6260017	137874	137951	intron	RPL22	1	1	1	1	1	0	0	1
chr1	6265240	6265624	138056	138077	promoter-TSS	RNF207	1	0	1	0	1	1	1	1
chr1	6265894	6266455	138095	138147	promoter-TSS	RNF207	1	1	1	0	1	1	0	0
chr1	6266572	6266761	138160	138182	exon	RNF207	1	1	1	0	0	1	0	0
chr1	6268821	6269067	138245	138286	exon	RNF207	0	1	1	0	0	0	1	1
chr1	6269069	6269558	138286	138338	exon	RNF207	0	1	1	0	0	0	1	0
chr1	6295368	6296327	138905	139015	exon	ICMT	1	1	1	1	1	0	0	1
chr1	6302036	6302928	139179	139282	Intergenic	HES3	0	1	1	0	1	1	0	0
chr1	6304049	6304287	139304	139314	promoter-TSS	HES3	1	0	0	0	0	1	0	0
chr1	6304341	6304851	139315	139335	intron	HES3	1	0	0	0	0	1	0	0
chr1	6304888	6305664	139335	139401	exon	HES3	1	1	0	0	0	1	1	1
chr1	6305737	6306353	139406	139462	TTS	HES3	0	1	0	0	1	1	0	0
chr1	6306604	6306664	139474	139479	TTS	HES3	0	0	0	0	1	1	0	0
chr1	6306761	6307102	139480	139500	TTS	GPR153	0	0	0	0	0	1	1	1
chr1	6309204	6310150	139541	139673	exon	GPR153	0	1	0	0	0	1	0	0
chr1	6320038	6321554	139920	140102	intron	GPR153	1	1	1	0	0	1	1	0
chr1	6333502	6333682	140413	140420	intron	ACOT7	0	0	1	0	1	0	0	0
chr1	6423257	6423432	142593	142604	intron	ACOT7	0	0	0	0	0	0	1	1
chr1	6445478	6445510	143024	143028	intron	ACOT7	0	0	1	1	1	0	0	0
chr1	6452759	6452900	143171	143181	intron	ACOT7	1	1	1	1	1	0	0	0
chr1	6452907	6454279	143181	143348	exon	ACOT7	1	1	1	1	1	0	1	1
chr1	6474507	6474720	143761	143771	TTS	HES2	0	0	0	0	1	1	1	1
chr1	6478998	6479661	143868	143946	exon	HES2	1	1	1	0	0	1	0	0
chr1	6479671	6480342	143946	144020	exon,promoter-TSS	HES2	1	1	1	0	1	1	0	0
chr1	6480357	6480531	144020	144033	promoter-TSS	HES2	1	1	0	0	1	1	0	0
chr1	6480553	6480723	144033	144044	promoter-TSS	HES2	1	1	0	0	0	1	0	0
chr1	6483476	6484016	144110	144131	Intergenic	ESPN	1	0	0	0	1	1	1	1
chr1	6484131	6484569	144134	144165	promoter-TSS	ESPN	1	1	0	0	1	1	0	0
chr1	6484616	6485151	144166	144239	promoter-TSS	ESPN	1	1	0	0	0	1	0	0
chr1	6500219	6500969	144542	144625	exon,intron	ESPN	0	1	0	0	0	1	1	1
chr1	6507208	6507868	144784	144846	intron	ESPN	0	1	1	0	0	1	0	0
chr1	6507909	6508382	144846	144884	intron	ESPN	0	1	0	0	0	1	1	0
chr1	6508397	6509027	144884	144947	intron	ESPN	0	1	0	0	0	1	1	0
chr1	6514336	6514623	145116	145147	intron	ESPN	0	1	0	0	0	1	0	0
chr1	6514663	6514878	145148	145174	intron	ESPN	0	1	0	0	0	1	0	0
chr1	6514885	6515172	145174	145221	intron	ESPN	0	1	0	0	0	1	0	0
chr1	6515174	6515524	145221	145268	intron	ESPN	0	1	0	0	0	1	0	0
chr1	6515529	6515751	145268	145291	intron	ESPN	0	1	0	0	0	1	0	0
chr1	6535697	6535864	146002	146012	intron	PLEKHG5	0	0	0	0	0	0	1	1
chr1	6545238	6546091	146234	146311	promoter-TSS	PLEKHG5	0	1	1	0	0	1	0	0
chr1	6546517	6546840	146319	146332	promoter-TSS	PLEKHG5	0	0	0	0	1	0	1	1
chr1	6550021	6550944	146389	146461	exon	PLEKHG5	0	1	1	0	1	0	1	1
chr1	6557055	6558011	146587	146682	promoter-TSS	PLEKHG5	0	1	1	1	1	1	0	0
chr1	6613728	6614835	147853	147951	exon	NOL9	1	1	1	1	0	0	1	1
chr1	6639622	6639763	148482	148494	promoter-TSS	ZBTB48	1	1	1	1	1	0	0	0
chr1	6639788	6640685	148494	148562	TTS	TAS1R1	1	1	1	1	1	0	0	1
chr1	6660997	6663740	148984	149245	exon	KLHL21	1	1	1	1	1	0	1	0
chr1	6663764	6663887	149245	149253	promoter-TSS	KLHL21	1	1	1	1	1	0	0	0
chr1	6664069	6664191	149253	149264	Intergenic	KLHL21	0	0	1	1	1	0	0	0
chr1	6672656	6675685	149447	149793	intron	PHF13	1	1	1	1	1	0	0	0
chr1	6685072	6686080	150023	150116	intron	THAP3	1	1	1	1	1	0	1	0
chr1	6761080	6762131	151463	151565	intron	DNAJC11	1	1	1	1	1	0	1	1
chr1	6844084	6846420	153005	153267	promoter-TSS	CAMTA1	1	1	1	1	1	0	1	1
chr1	7035398	7035650	155716	155723	intron	CAMTA1	0	0	0	0	1	0	0	0
chr1	7130495	7130802	157277	157288	intron	CAMTA1	0	0	1	0	0	0	1	1
chr1	7181769	7181894	158021	158028	intron	CAMTA1	0	0	0	0	0	0	0	0
chr1	7307960	7308146	159671	159680	intron	CAMTA1	0	0	1	0	0	0	0	1
chr1	7359583	7359741	160293	160300	intron	CAMTA1	0	0	1	0	0	0	0	0
chr1	7434158	7434284	161222	161229	intron	CAMTA1	0	0	1	0	0	0	0	0
chr1	7439496	7439760	161302	161312	intron	CAMTA1	0	0	0	0	1	0	0	0
chr1	7707444	7707582	165804	165816	intron	CAMTA1	0	0	0	0	0	0	1	1
chr1	7727635	7728128	166294	166303	intron	CAMTA1	0	0	1	1	1	0	1	1
chr1	7728715	7728840	166314	166319	intron	CAMTA1	0	0	1	1	1	0	0	0
chr1	7740144	7741165	166527	166642	intron	CAMTA1	0	1	1	1	1	0	0	0
chr1	7763868	7764016	167004	167018	intron	CAMTA1	0	0	1	1	0	0	0	0
chr1	7764046	7765382	167018	167236	intron	CAMTA1	0	1	1	1	0	0	0	0
chr1	7765390	7765892	167236	167306	intron	CAMTA1	0	1	1	1	0	0	0	0
chr1	7765930	7765999	167306	167311	intron	CAMTA1	0	0	1	1	0	0	0	0
chr1	7787990	7788382	167603	167613	intron	CAMTA1	0	0	1	1	1	0	0	0
chr1	7831009	7832099	168246	168353	intron	VAMP3	1	1	1	1	1	0	0	0
chr1	7843260	7844455	168504	168626	promoter-TSS	PER3	1	1	1	1	0	0	0	0
chr1	7844467	7844651	168626	168652	promoter-TSS	PER3	1	1	1	1	0	0	0	0
chr1	7844655	7844801	168652	168662	promoter-TSS	PER3	1	1	1	1	0	0	0	0
chr1	7962817	7963016	170241	170253	Intergenic	TNFRSF9	0	0	1	0	0	0	1	1
chr1	8002302	8002738	170838	170873	intron	TNFRSF9	1	1	1	0	1	0	1	1
chr1	8013994	8014677	171096	171159	Intergenic	PARK7	0	1	1	1	0	0	0	0
chr1	8021126	8022226	171253	171347	promoter-TSS	PARK7	1	1	1	1	0	0	1	1
chr1	8064076	8064241	172003	172009	Intergenic	ERRFI1	0	0	1	1	1	0	0	0
chr1	8064286	8064419	172009	172014	Intergenic	ERRFI1	0	0	1	1	1	0	0	0
chr1	8064852	8065040	172021	172030	Intergenic	ERRFI1	0	0	1	1	1	0	0	0
chr1	8085495	8086618	172257	172404	intron	ERRFI1	1	1	1	1	0	0	0	1
chr1	8086640	8086803	172404	172425	promoter-TSS	ERRFI1	1	1	1	1	1	0	0	0
chr1	8086832	8086975	172425	172435	promoter-TSS	ERRFI1	1	1	1	1	1	0	0	0
chr1	8181067	8181345	173706	173716	Intergenic	ERRFI1	0	0	1	0	1	0	0	0
chr1	8198044	8198119	173969	173974	Intergenic	ERRFI1	0	0	0	0	0	0	0	0
chr1	8214800	8214964	174261	174270	Intergenic	ERRFI1	0	0	0	0	0	0	0	0
chr1	8277196	8277777	175367	175435	Intergenic	SLC45A1	0	1	1	0	0	0	0	0
chr1	8378022	8378515	177124	177178	Intergenic	SLC45A1	0	1	1	1	0	0	0	0
chr1	8409074	8409265	178005	178016	Intergenic	SLC45A1	0	0	0	0	1	0	1	1
chr1	8411131	8411240	178053	178058	Intergenic	SLC45A1	0	0	0	1	1	0	0	0
chr1	8433625	8433893	178597	178607	intron	RERE	0	0	1	1	1	0	0	0
chr1	8442501	8442530	178730	178735	intron	RERE	0	0	1	1	1	0	0	1
chr1	8482650	8484373	179218	179345	promoter-TSS	RERE	0	1	1	1	0	0	0	0
chr1	8585426	8586306	180713	180730	intron	RERE	0	0	1	1	1	0	0	1
chr1	8658211	8658323	181348	181354	intron	RERE	0	0	1	1	1	0	0	1
chr1	8761246	8762053	182368	182381	intron	RERE	0	0	1	1	1	0	1	1
chr1	8762855	8763707	182393	182480	intron	RERE	0	1	1	1	0	0	1	1
chr1	8876613	8878482	183736	183863	promoter-TSS	RERE	1	1	1	1	0	0	1	1
chr1	8908924	8909171	184344	184352	Intergenic	ENO1-AS1	0	0	1	1	0	0	1	1
chr1	8923910	8924033	184603	184612	exon	ENO1	0	0	0	0	0	0	0	0
chr1	8937968	8939540	184849	185002	promoter-TSS	ENO1-AS1	1	1	1	1	0	0	1	0
chr1	8950014	8950474	185200	185211	Intergenic	ENO1	0	0	1	0	1	0	0	0
chr1	9170877	9171153	188977	188986	intron	GPR157	0	0	0	0	0	0	1	1
chr1	9188795	9189812	189302	189415	promoter-TSS	GPR157	1	1	1	0	0	0	1	0
chr1	9242147	9243145	190274	190384	Intergenic	MIR34A	0	1	1	0	0	1	1	0
chr1	9256596	9256875	190639	190654	Intergenic	H6PD	0	0	1	0	1	0	1	1
chr1	9258720	9259015	190702	190735	Intergenic	H6PD	0	1	1	0	1	0	1	0
chr1	9261606	9262448	190788	190810	Intergenic	H6PD	0	0	1	0	0	1	0	0
chr1	9294537	9295452	191399	191521	exon	H6PD	1	1	1	1	0	0	1	1
chr1	9327213	9327285	192210	192215	exon	H6PD	0	0	0	0	0	0	1	1
chr1	9352196	9352547	192686	192709	promoter-TSS	SPSB1	1	0	1	1	1	0	0	0
chr1	9352558	9353955	192709	192892	intron	SPSB1	1	0	1	1	1	0	0	0
chr1	9384321	9384475	193540	193548	intron	SPSB1	0	0	1	1	1	0	0	0
chr1	9384892	9385035	193559	193570	intron	SPSB1	0	0	1	1	1	0	0	0
chr1	9436116	9436272	194736	194742	Intergenic	SPSB1	0	0	0	1	1	0	0	0
chr1	9445054	9445258	194927	194938	Intergenic	SPSB1	0	0	0	1	1	0	0	0
chr1	9488819	9489444	195763	195807	Intergenic	SLC25A33	0	1	1	1	1	0	0	1
chr1	9515869	9515977	196235	196241	Intergenic	SLC25A33	0	0	0	0	0	0	1	1
chr1	9551172	9551413	196859	196868	Intergenic	SLC25A33	0	0	1	0	0	0	1	1
chr1	9555342	9555652	196948	196981	Intergenic	SLC25A33	0	1	1	0	1	0	1	1
chr1	9592961	9593040	197691	197696	Intergenic	SLC25A33	0	0	0	1	0	0	0	0
chr1	9599256	9600233	197811	197943	exon	SLC25A33	1	1	1	1	0	0	0	1
chr1	9648496	9649758	198777	198940	intron	TMEM201	1	1	1	1	1	0	1	1
chr1	9687064	9687458	199885	199923	Intergenic	PIK3CD	0	1	1	0	0	0	1	1
chr1	9711468	9712908	200351	200491	TTS,exon,promoter-TSS	C1orf200,PIK3CD	1	1	1	1	0	1	1	0
chr1	9747241	9748016	201137	201182	intron	PIK3CD	0	0	1	0	1	0	1	0
chr1	9748030	9748334	201182	201204	intron	PIK3CD	0	0	1	0	1	0	0	0
chr1	9749050	9749203	201228	201236	intron	PIK3CD	0	0	1	0	1	0	0	0
chr1	9749221	9749944	201236	201322	intron	PIK3CD	0	1	1	0	1	0	0	0
chr1	9852660	9852786	203529	203535	intron	CLSTN1	0	0	0	0	1	0	0	0
chr1	9882851	9884525	204025	204218	exon,intron	CLSTN1	1	1	1	1	1	0	0	0
chr1	9884533	9884867	204218	204238	exon,promoter-TSS	CLSTN1	1	1	1	1	1	0	0	0
chr1	9899129	9899345	204515	204524	Intergenic	CLSTN1	0	0	1	1	1	0	0	0
chr1	9934973	9935283	205091	205102	intron	CTNNBIP1	0	0	1	1	0	0	1	1
chr1	9969637	9971229	205725	205874	promoter-TSS	CTNNBIP1	1	1	1	1	1	0	0	0
chr1	10002557	10003896	206366	206438	promoter-TSS	NMNAT1	1	1	1	1	0	0	1	1
chr1	10057122	10058092	207304	207425	intron	RBP7	1	1	1	1	0	1	0	0
chr1	10058100	10058192	207425	207433	intron	RBP7	1	1	1	1	0	1	0	0
chr1	10092533	10093972	208052	208157	exon	UBE4B	1	1	1	1	0	0	1	1
chr1	10203879	10204520	209704	209713	intron	UBE4B	0	0	1	1	0	0	0	0
chr1	10221242	10221261	209986	209990	exon	UBE4B	0	0	0	1	1	0	0	0
chr1	10239469	10240026	210327	210344	intron	UBE4B	0	0	1	1	1	0	0	0
chr1	10240076	10240194	210345	210352	exon	UBE4B	0	0	1	1	1	0	0	0
chr1	10269828	10271358	210853	211030	promoter-TSS	KIF1B	1	1	1	1	0	0	1	1
chr1	10271392	10271611	211030	211040	intron	KIF1B	1	0	1	1	0	0	0	0
chr1	10271724	10271959	211040	211047	intron	KIF1B	1	0	1	1	1	0	0	1
chr1	10271966	10272099	211047	211054	intron	KIF1B	0	0	1	1	1	0	0	1
chr1	10355252	10355818	212040	212048	intron	KIF1B	0	0	1	1	1	0	0	0
chr1	10437649	10437779	213045	213052	exon	KIF1B	0	0	0	1	1	0	1	1
chr1	10458439	10459813	213365	213503	promoter-TSS	PGD	1	1	1	1	0	0	1	1
chr1	10459818	10459997	213503	213516	intron	PGD	1	1	1	0	0	0	0	0
chr1	10490257	10491458	214104	214222	promoter-TSS	APITD1-CORT	1	1	1	1	1	0	1	1
chr1	10532086	10532848	215002	215066	exon	DFFA	1	1	1	1	1	0	0	1
chr1	10534809	10535754	215119	215170	intron	PEX14	1	1	1	1	1	0	0	1
chr1	10554866	10555465	215464	215479	intron	PEX14	0	0	1	0	1	0	1	1
chr1	10675437	10675674	217185	217194	intron	PEX14	0	0	1	0	1	0	0	0
chr1	10699113	10699281	217884	217912	exon	CASZ1	0	0	0	0	0	0	0	0
chr1	10753604	10755367	219619	219854	intron	CASZ1	0	1	1	0	0	0	0	0
chr1	10853489	10856928	222075	222356	intron	CASZ1	1	1	1	0	1	1	1	1
chr1	10856932	10857111	222356	222365	promoter-TSS	CASZ1	1	1	1	0	0	0	0	0
chr1	10926874	10927648	223648	223728	Intergenic	CASZ1	0	0	1	0	1	0	1	1
chr1	10948568	10949047	224083	224144	Intergenic	CASZ1	0	0	0	0	0	1	0	0
chr1	11002114	11002313	225150	225166	Intergenic	C1orf127	0	0	1	0	1	0	1	1
chr1	11004296	11004701	225196	225212	Intergenic	C1orf127	0	0	1	0	1	0	0	0
chr1	11021144	11021392	225581	225597	intron	C1orf127	0	0	0	0	1	0	1	1
chr1	11040192	11040597	225950	225965	intron	C1orf127	0	0	1	1	1	0	0	1
chr1	11072245	11073500	226459	226564	intron	TARDBP	1	1	1	1	1	0	0	0
chr1	11097653	11098200	226969	226981	intron	MASP2	0	0	0	0	0	0	1	1
chr1	11119225	11119355	227451	227460	exon	SRM	1	1	1	0	1	0	0	0
chr1	11119371	11121120	227460	227612	promoter-TSS	SRM	1	1	1	1	1	0	1	1
chr1	11159118	11160155	228244	228326	intron	EXOSC10	1	1	1	1	0	0	0	1
chr1	11272402	11272637	229687	229696	exon	MTOR	0	0	0	1	1	0	0	1
chr1	11322148	11323036	230330	230393	promoter-TSS	MTOR	1	1	1	1	0	0	1	1
chr1	11332736	11333155	230563	230593	exon,promoter-TSS	UBIAD1	1	0	1	1	0	0	0	1
chr1	11333171	11334159	230593	230655	exon	UBIAD1	1	1	1	1	1	0	0	0
chr1	11518434	11518462	233641	233645	Intergenic	PTCHD2	0	0	0	1	1	0	0	0
chr1	11518656	11518853	233647	233652	Intergenic	PTCHD2	0	0	1	1	1	0	0	0
chr1	11522865	11522907	233730	233734	Intergenic	PTCHD2	0	0	0	1	0	0	0	0
chr1	11523029	11523092	233736	233741	Intergenic	PTCHD2	0	0	0	0	0	0	0	0
chr1	11538670	11539698	233873	233996	promoter-TSS	PTCHD2	1	1	1	0	1	0	1	1
chr1	11539732	11540338	233996	234049	intron	PTCHD2	1	1	1	0	1	0	0	1
chr1	11610819	11611061	235238	235249	Intergenic	PTCHD2	0	0	0	0	0	0	0	0
chr1	11714434	11715358	236881	236983	promoter-TSS	FBXO44	1	1	1	1	0	0	0	0
chr1	11724114	11724944	237172	237265	intron	FBXO6	1	1	1	1	0	0	1	1
chr1	11740726	11741842	237634	237744	promoter-TSS	MAD2L2	0	1	1	1	0	0	0	0
chr1	11750778	11752069	237882	238020	promoter-TSS	DRAXIN	1	1	1	0	1	1	0	0
chr1	11752076	11752312	238020	238043	promoter-TSS	DRAXIN,MAD2L2	1	1	1	0	0	1	0	0
chr1	11779673	11780112	238629	238658	exon	DRAXIN	0	1	1	0	1	0	1	1
chr1	11791672	11791724	238851	238855	Intergenic	AGTRAP	0	0	1	1	0	0	0	0
chr1	11795905	11796005	238925	238931	intron,promoter-TSS	AGTRAP	1	1	1	1	1	0	0	0
chr1	11796010	11797063	238931	238996	intron	AGTRAP	1	1	1	1	1	0	0	0
chr1	11822116	11822326	239427	239450	Intergenic	AGTRAP	0	1	0	0	1	0	0	0
chr1	11865419	11866931	240310	240408	promoter-TSS	CLCN6	1	1	1	1	1	0	0	1
chr1	11898805	11898996	240983	240992	intron	CLCN6	0	0	0	0	0	0	1	1
chr1	11919169	11919623	241352	241391	promoter-TSS	NPPB	1	1	0	0	0	1	1	0
chr1	11967809	11969992	242254	242358	Intergenic	KIAA2013	0	0	1	1	0	0	1	1
chr1	11985619	11986735	242714	242837	exon	KIAA2013	1	1	1	1	0	0	0	1
chr1	11994373	11995179	242976	243032	promoter-TSS	PLOD1	1	1	1	1	1	0	0	0
chr1	12039874	12041017	243876	243965	exon	MFN2	1	1	1	1	1	0	0	1
chr1	12079173	12080146	244698	244777	intron	MIIP	1	1	1	1	1	0	0	1
chr1	12123299	12123705	245608	245650	promoter-TSS	TNFRSF8	1	1	0	0	0	1	1	0
chr1	12123724	12124034	245650	245672	intron	TNFRSF8	1	1	0	0	1	1	1	0
chr1	12124060	12124244	245672	245680	intron	TNFRSF8	1	1	0	0	1	1	1	0
chr1	12181812	12181942	246651	246657	intron	TNFRSF8	0	0	0	0	0	0	0	0
chr1	12185016	12185187	246714	246720	promoter-TSS	TNFRSF8	0	0	0	0	0	0	1	1
chr1	12226877	12227474	247463	247537	exon	TNFRSF1B	1	1	1	1	0	1	0	0
chr1	12289955	12291230	248637	248749	intron	VPS13D	1	1	1	1	1	0	1	1
chr1	12510624	12510762	251059	251065	intron	VPS13D	0	0	1	1	1	0	0	1
chr1	12655157	12655869	253330	253375	intron	DHRS3	0	0	1	1	1	0	0	0
chr1	12655890	12656188	253375	253405	intron	DHRS3	0	1	1	1	1	0	0	0
chr1	12676679	12677234	253725	253766	exon,intron	DHRS3	1	1	1	1	0	0	0	0
chr1	12677241	12678539	253766	253857	promoter-TSS	DHRS3	1	1	1	1	0	0	0	0
chr1	12718997	12719190	254484	254493	intron	AADACL4	0	0	0	0	0	0	1	1
chr1	13839025	13839293	265227	265237	intron	LRRC38	1	0	0	0	0	1	0	0
chr1	13839373	13839609	265237	265254	exon	LRRC38	1	1	0	0	0	1	0	0
chr1	13839630	13840179	265254	265321	exon	LRRC38	1	1	0	0	0	1	0	0
chr1	13840182	13840613	265321	265369	exon	LRRC38	1	1	0	0	0	1	0	0
chr1	13843859	13843982	265416	265425	Intergenic	LRRC38	0	0	0	0	0	0	1	1
chr1	13910071	13910886	266506	266567	exon	PDPN	1	1	1	1	0	1	0	0
chr1	14026396	14026532	268260	268272	promoter-TSS	PRDM2	1	1	1	1	0	0	0	0
chr1	14026543	14027200	268272	268375	intron	PRDM2	1	1	1	1	0	0	0	0
chr1	14027274	14027400	268375	268383	intron	PRDM2	1	0	1	1	0	0	0	0
chr1	14075268	14076746	268878	269048	intron,promoter-TSS	PRDM2	0	1	1	1	0	0	1	0
chr1	14219211	14219867	270836	270897	Intergenic	PRDM2	0	1	1	0	0	0	0	0
chr1	14286918	14287231	271571	271582	Intergenic	PRDM2	0	0	0	0	0	0	1	1
chr1	14585549	14585610	274098	274102	Intergenic	KAZN	0	0	0	1	1	0	0	0
chr1	14585846	14585926	274108	274114	Intergenic	KAZN	0	0	0	1	0	0	0	0
chr1	14692870	14693021	275014	275019	Intergenic	KAZN	0	0	1	1	1	0	0	0
chr1	14924829	14926191	277537	277671	intron,promoter-TSS	KAZN	1	1	1	0	0	0	0	0
chr1	14954394	14954441	277996	278000	intron	KAZN	0	0	1	1	0	0	0	0
chr1	14954675	14954803	278003	278008	intron	KAZN	0	0	1	1	0	0	0	0
chr1	15146994	15147078	280627	280632	intron	KAZN	0	0	0	0	0	0	0	0
chr1	15250411	15251696	282143	282327	exon	KAZN	0	1	1	1	1	0	1	1
chr1	15271331	15271432	282690	282695	intron,promoter-TSS	KAZN	0	0	1	1	1	0	0	0
chr1	15271850	15272109	282703	282715	promoter-TSS	KAZN	0	0	1	1	1	0	0	0
chr1	15272238	15272384	282715	282723	promoter-TSS	KAZN	0	0	1	1	1	0	0	0
chr1	15478869	15480903	286345	286532	promoter-TSS	TMEM51	1	1	1	0	1	0	1	1
chr1	15573596	15574103	287893	287945	promoter-TSS	FHAD1	1	1	1	0	1	1	0	0
chr1	15598905	15599034	288225	288231	exon	FHAD1	0	0	1	0	1	0	0	0
chr1	15599062	15599367	288231	288242	intron	FHAD1	0	0	1	0	1	0	1	1
chr1	15650231	15650310	288969	288975	intron	FHAD1	0	0	0	0	0	0	1	1
chr1	15654883	15654910	289070	289074	exon	FHAD1	0	0	0	0	0	0	0	0
chr1	15710740	15710913	290068	290074	intron	FHAD1	0	0	1	1	1	0	1	0
chr1	15712728	15712827	290109	290116	intron	FHAD1	0	0	1	0	1	0	0	0
chr1	15735949	15737253	290469	290616	exon	EFHD2	1	1	1	0	0	0	0	0
chr1	15739486	15739616	290662	290672	intron	EFHD2	0	0	1	0	1	0	0	0
chr1	15850253	15852180	292520	292677	promoter-TSS	CASP9	1	1	1	1	1	0	0	0
chr1	15852766	15854207	292687	292765	intron	DNAJC16	1	1	1	1	0	0	1	1
chr1	15911070	15911632	293583	293647	exon	AGMAT	1	1	1	0	0	0	1	0
chr1	15929620	15930387	293962	294016	Intergenic	DDI2	0	1	1	1	0	0	0	1
chr1	15943491	15945073	294231	294334	exon	DDI2	1	1	1	1	1	0	0	1
chr1	16010442	16011711	295147	295275	exon	PLEKHM2	1	1	1	1	0	0	0	0
chr1	16082880	16083195	296778	296792	Intergenic	FBLIM1	0	0	1	0	1	0	0	0
chr1	16084962	16085776	296838	296933	intron	FBLIM1	1	1	1	0	0	1	0	0
chr1	16118524	16118816	297606	297618	Intergenic	UQCRHL	0	0	1	0	1	0	1	1
chr1	16160488	16162767	298436	298611	exon	FLJ37453	0	1	1	1	0	0	0	1
chr1	16162782	16162898	298611	298622	exon	FLJ37453	0	1	1	1	0	0	0	1
chr1	16173557	16176778	298878	299164	promoter-TSS	FLJ37453	1	1	1	1	1	0	0	0
chr1	16212402	16213287	299638	299654	intron	SPEN	0	0	1	1	1	0	1	1
chr1	16301863	16302711	301154	301243	intron	ZBTB17	1	1	1	1	1	0	1	1
chr1	16339223	16339913	301821	301866	TTS	HSPB7	0	0	1	0	1	0	1	0
chr1	16399661	16400482	303043	303135	promoter-TSS	FAM131C	1	1	1	0	1	0	1	1
chr1	16481580	16482664	304674	304775	intron	EPHA2	1	1	1	0	1	1	1	0
chr1	16494089	16494575	305017	305064	Intergenic	EPHA2	0	1	1	0	0	1	0	0
chr1	16532980	16533812	305750	305845	intron	ARHGEF19	0	1	1	1	1	0	0	0
chr1	16542765	16543147	306022	306042	Intergenic	ARHGEF19	0	0	1	0	1	0	0	0
chr1	16543624	16544150	306053	306088	Intergenic	ARHGEF19	0	1	1	1	1	0	0	0
chr1	16563180	16563955	306480	306536	exon	RSG1	1	1	1	1	1	0	1	0
chr1	16677473	16679327	308061	308169	intron	FBXO42	1	1	1	1	1	0	1	1
chr1	16693404	16694921	308454	308542	intron	SZRD1	1	1	1	1	1	0	0	1
chr1	16766946	16768074	309689	309770	intron	NECAP2	1	1	1	1	1	0	1	1
chr1	16824951	16825229	310742	310759	Intergenic	CROCCP3	0	1	1	1	0	0	0	0
chr1	16825233	16826478	310759	310893	Intergenic	CROCCP3	0	1	1	1	0	0	1	1
chr1	16840317	16841283	311083	311129	Intergenic	CROCCP3	0	1	1	1	0	0	0	0
chr1	16861215	16861309	311469	311480	Intergenic	CROCCP3	0	1	1	0	0	0	0	0
chr1	16861314	16861375	311480	311487	Intergenic	CROCCP3	0	1	1	0	0	0	0	0
chr1	16861392	16861520	311487	311498	Intergenic	CROCCP3	0	1	1	1	0	0	0	0
chr1	16861538	16861629	311498	311507	Intergenic	CROCCP3	0	1	1	1	0	0	0	0
chr1	16861662	16861784	311507	311516	Intergenic	CROCCP3	0	1	1	1	0	0	0	0
chr1	16861790	16861819	311516	311523	Intergenic	CROCCP3	0	1	1	1	0	0	0	0
chr1	16918356	16918523	312223	312230	exon	NBPF1	0	0	0	0	0	0	1	0
chr1	16939093	16939174	312403	312407	intron	NBPF1	1	0	1	1	1	0	0	0
chr1	16939214	16939483	312407	312419	intron	NBPF1	1	1	1	1	1	0	0	0
chr1	16939493	16940454	312419	312516	promoter-TSS	NBPF1	1	1	1	1	0	0	1	1
chr1	16970610	16971408	313097	313165	Intergenic	MST1P2	1	1	1	1	1	0	1	1
chr1	17019340	17019458	314094	314110	intron	ESPNP	0	1	0	0	0	0	0	0
chr1	17019507	17019811	314113	314149	intron	ESPNP	0	1	0	0	0	0	0	0
chr1	17019834	17020072	314149	314186	intron	ESPNP	0	1	0	0	0	0	0	0
chr1	17020082	17020558	314186	314237	intron	ESPNP	0	1	0	0	0	0	0	0
chr1	17020565	17020732	314237	314253	intron	ESPNP	0	1	0	0	0	0	0	0
chr1	17026042	17026194	314411	314422	intron	ESPNP	0	1	0	0	0	0	0	0
chr1	17026195	17026268	314422	314432	intron	ESPNP	0	1	0	0	0	0	0	0
chr1	17026287	17026350	314433	314447	intron	ESPNP	0	1	0	0	0	0	0	0
chr1	17026359	17026433	314447	314459	exon	ESPNP	0	1	0	0	0	0	0	0
chr1	17026491	17026535	314463	314470	exon	ESPNP	0	1	0	0	0	0	0	0
chr1	17026544	17026624	314470	314479	intron	ESPNP	0	1	0	0	0	0	1	0
chr1	17027092	17027305	314511	314533	intron	ESPNP	0	1	0	0	0	0	0	0
chr1	17027346	17027494	314533	314548	intron	ESPNP	0	1	0	0	0	0	0	0
chr1	17027884	17027987	314586	314594	intron	ESPNP	0	1	0	0	0	0	0	0
chr1	17029685	17029914	314621	314626	intron	ESPNP	0	0	0	0	0	0	1	0
chr1	17033939	17034109	314726	314753	intron	ESPNP	0	1	1	0	0	0	1	1
chr1	17034111	17034668	314753	314809	exon	ESPNP	0	1	1	0	0	0	1	1
chr1	17037216	17037246	314864	314868	intron	ESPNP	0	0	0	0	0	0	0	0
chr1	17092315	17092443	315878	315885	Intergenic	MST1L	0	0	1	0	0	0	0	0
chr1	17123112	17123150	316237	316241	Intergenic	MST1L	0	0	1	1	0	0	0	0
chr1	17199104	17199140	316653	316661	Intergenic	MIR3675	0	1	1	1	0	0	0	0
chr1	17199173	17199295	316662	316670	Intergenic	MIR3675	0	1	1	1	0	0	0	0
chr1	17199333	17199385	316673	316679	Intergenic	MIR3675	0	1	1	1	0	0	0	0
chr1	17199403	17199475	316679	316686	Intergenic	MIR3675	0	1	1	1	0	0	0	0
chr1	17199504	17199708	316686	316709	Intergenic	MIR3675	0	1	1	0	0	0	0	0
chr1	17199866	17200116	316716	316735	Intergenic	MIR3675	0	1	1	0	0	0	0	0
chr1	17215650	17216094	316968	317004	Intergenic	MIR3675	0	1	1	1	0	0	0	1
chr1	17221973	17222893	317077	317124	Intergenic	CROCC	0	1	1	1	0	0	0	0
chr1	17230317	17230802	317204	317229	Intergenic	CROCC	0	0	1	1	1	0	0	1
chr1	17230879	17231911	317229	317266	Intergenic	CROCC	0	1	1	1	1	0	0	1
chr1	17240156	17241129	317392	317512	Intergenic	CROCC	0	1	1	1	1	0	1	1
chr1	17241140	17241343	317512	317523	Intergenic	CROCC	0	0	1	1	0	0	0	0
chr1	17241484	17241548	317526	317531	Intergenic	CROCC	0	0	1	1	1	0	0	0
chr1	17306386	17307360	319063	319151	intron	MFAP2	1	1	1	0	0	1	0	0
chr1	17337384	17338653	319859	319970	intron	ATP13A2	1	1	1	1	1	0	0	0
chr1	17379782	17380935	320486	320542	intron	SDHB	1	1	1	1	0	0	0	1
chr1	17380957	17380997	320542	320547	promoter-TSS	SDHB	1	0	1	1	0	0	0	0
chr1	17386915	17386947	320657	320661	Intergenic	SDHB	0	0	1	1	0	0	0	0
chr1	17416050	17416283	321092	321102	intron	PADI2	0	0	1	1	1	0	0	1
chr1	17445310	17445512	321516	321527	intron	PADI2	1	0	1	1	1	0	0	0
chr1	17445606	17446088	321527	321580	exon	PADI2	1	1	1	1	1	0	0	1
chr1	17452238	17452505	321689	321701	Intergenic	PADI2	0	0	1	0	1	0	1	1
chr1	17475738	17475811	322003	322012	Intergenic	PADI2	0	1	0	0	0	1	0	0
chr1	17763446	17763687	326322	326328	intron	RCC2	0	0	1	1	1	0	0	0
chr1	17763943	17766584	326331	326607	promoter-TSS	RCC2	1	1	1	1	0	0	1	1
chr1	17828916	17829185	327829	327841	Intergenic	ARHGEF10L	0	0	0	0	0	0	1	1
chr1	17864980	17865115	328347	328354	Intergenic	ARHGEF10L	0	0	1	1	1	0	0	0
chr1	17865930	17867065	328375	328502	intron,promoter-TSS	ARHGEF10L	1	1	1	1	1	0	0	0
chr1	18427065	18427261	336188	336197	Intergenic	IGSF21	0	0	0	0	0	0	1	1
chr1	18435005	18435405	336386	336397	intron	IGSF21	1	0	1	0	0	0	0	0
chr1	18435416	18435842	336397	336427	intron	IGSF21	0	1	1	0	0	0	0	0
chr1	18435851	18437104	336427	336498	intron	IGSF21	0	1	1	0	1	1	1	1
chr1	18444597	18444870	336606	336616	intron	IGSF21	0	0	1	1	0	0	0	0
chr1	18582876	18583131	338288	338297	intron	IGSF21	0	0	0	0	0	0	0	0
chr1	18884193	18884522	341793	341811	Intergenic	PAX7	0	0	1	0	1	1	0	0
chr1	18884535	18884731	341811	341818	Intergenic	PAX7	0	0	1	0	1	1	0	0
chr1	18907975	18908123	342144	342156	Intergenic	PAX7	0	0	0	0	0	0	1	1
chr1	18923964	18924198	342362	342372	Intergenic	PAX7	0	0	0	0	1	1	1	1
chr1	18956976	18957431	342891	342922	exon,promoter-TSS	PAX7	1	1	0	0	0	1	0	0
chr1	18957447	18958191	342922	342986	exon,intron	PAX7	1	1	0	0	0	1	0	0
chr1	18958205	18958777	342986	343020	intron	PAX7	1	1	0	0	0	1	0	0
chr1	18958802	18958962	343021	343038	intron	PAX7	0	1	0	0	0	1	0	0
chr1	18959007	18959488	343040	343072	intron	PAX7	0	1	0	0	0	1	0	0
chr1	18959518	18959583	343072	343080	intron	PAX7	0	1	0	0	0	1	0	0
chr1	18959585	18959694	343080	343089	intron	PAX7	0	1	0	0	0	1	0	0
chr1	18959746	18960087	343090	343104	intron	PAX7	0	1	0	0	0	1	0	0
chr1	18962743	18962938	343149	343166	exon	PAX7	0	1	0	0	0	1	0	0
chr1	18962943	18963723	343166	343227	intron	PAX7	0	1	0	0	0	1	0	0
chr1	18963820	18964471	343227	343260	intron	PAX7	0	1	0	0	0	1	0	0
chr1	18966481	18966972	343288	343308	intron	PAX7	0	0	0	0	0	1	0	0
chr1	18966977	18967768	343308	343352	intron	PAX7	0	1	0	0	0	1	0	0
chr1	18967786	18968219	343353	343381	intron	PAX7	0	1	0	0	0	1	0	0
chr1	18969509	18969955	343409	343438	intron	PAX7	0	1	0	0	0	1	0	0
chr1	18969969	18970499	343438	343490	intron	PAX7	0	1	0	0	0	1	0	0
chr1	18970512	18970794	343490	343510	intron	PAX7	0	1	0	0	0	1	0	0
chr1	18971657	18972360	343530	343566	intron	PAX7	0	1	0	0	0	1	0	0
chr1	18973057	18973792	343589	343654	intron	PAX7	0	1	0	0	0	1	0	0
chr1	19043290	19043721	344701	344748	intron	PAX7	0	1	0	0	0	1	0	0
chr1	19110734	19110759	345607	345611	Intergenic	TAS1R2	0	1	1	0	0	1	0	0
chr1	19147255	19147607	346174	346186	Intergenic	TAS1R2	0	0	0	0	0	1	1	1
chr1	19201801	19201968	346936	346944	exon,intron	ALDH4A1	0	0	0	0	0	0	1	1
chr1	19228442	19229932	347487	347589	exon	ALDH4A1	1	1	1	1	1	0	0	0
chr1	19239663	19239835	347755	347765	intron	IFFO2	0	0	1	1	1	0	1	1
chr1	19282027	19283740	348565	348776	exon,promoter-TSS	IFFO2	1	1	1	1	1	0	1	1
chr1	19283747	19283943	348776	348793	Intergenic	IFFO2	1	1	1	1	1	0	0	0
chr1	19371657	19371855	349889	349897	Intergenic	IFFO2	0	0	1	0	0	0	0	1
chr1	19393330	19393403	350292	350298	Intergenic	IFFO2	0	0	1	1	1	0	0	0
chr1	19393830	19394051	350309	350317	Intergenic	IFFO2	0	0	1	1	1	0	0	1
chr1	19535871	19537629	351941	352060	promoter-TSS	UBR4	1	1	1	1	1	0	1	1
chr1	19577358	19578992	352570	352682	promoter-TSS	EMC1	1	1	1	1	1	0	0	1
chr1	19615062	19615159	353326	353341	exon	AKR7A3	1	1	1	0	0	0	0	0
chr1	19615168	19615611	353341	353388	promoter-TSS	AKR7A3	1	1	1	0	0	0	0	0
chr1	19637961	19639439	353648	353791	promoter-TSS	PQLC2	1	1	1	1	1	0	0	1
chr1	19717844	19718102	355364	355371	intron	CAPZB	0	0	1	1	0	0	1	1
chr1	19810885	19812724	356802	356968	promoter-TSS	CAPZB	1	1	1	1	1	0	0	0
chr1	19923062	19924290	358276	358358	intron	C1orf151-NBL1	1	1	1	1	1	0	0	0
chr1	19970358	19971590	358937	359109	promoter-TSS	NBL1	1	1	1	0	1	0	0	0
chr1	19991164	19992161	359544	359654	promoter-TSS	HTR6	1	1	1	0	0	1	1	0
chr1	19992324	19992372	359668	359678	exon	HTR6	1	1	1	0	0	1	0	0
chr1	19992380	19992533	359678	359695	exon	HTR6	1	1	1	0	0	1	0	0
chr1	20031110	20031324	360277	360285	intron	TMCO4	0	0	0	0	0	0	1	1
chr1	20208553	20209716	362663	362765	exon	OTUD3	1	1	1	1	1	0	1	1
chr1	20478836	20479138	365526	365544	Intergenic	PLA2G2F	0	0	1	1	1	0	1	1
chr1	20512449	20513182	366027	366073	intron	UBXN10	1	1	1	1	1	0	0	0
chr1	20539300	20539657	366399	366414	Intergenic	UBXN10	0	0	1	0	1	0	1	1
chr1	20692604	20693994	368334	368450	intron	LOC339505	0	1	1	0	1	0	1	1
chr1	20810280	20810361	369742	369748	intron	CAMK2N1	0	0	1	1	0	0	0	0
chr1	20810427	20810652	369748	369763	intron	CAMK2N1	0	1	1	1	0	0	0	0
chr1	20810667	20813455	369763	370048	exon	CAMK2N1	1	1	1	1	0	0	0	0
chr1	20820275	20820673	370154	370165	Intergenic	CAMK2N1	0	0	1	1	1	0	1	1
chr1	20834029	20834844	370363	370419	exon	MUL1	1	1	1	1	0	0	0	1
chr1	20848494	20849146	370628	370639	Intergenic	MUL1	0	0	0	0	0	0	1	1
chr1	20878602	20878812	371019	371030	promoter-TSS	FAM43B	1	0	1	1	0	1	0	0
chr1	20878895	20879364	371030	371074	exon	FAM43B	1	1	1	0	1	1	0	0
chr1	20879365	20879483	371074	371089	exon	FAM43B	1	1	1	0	1	1	0	0
chr1	20879493	20880374	371089	371203	exon	FAM43B	1	1	1	0	1	1	0	0
chr1	20880378	20880674	371203	371235	exon	FAM43B	0	1	1	0	0	0	0	0
chr1	20901750	20901999	371513	371525	Intergenic	CDA	0	0	0	0	0	0	1	1
chr1	20959812	20960812	372341	372437	exon	PINK1	1	1	1	1	0	0	1	1
chr1	20987148	20988493	372895	372974	exon	DDOST	1	1	1	1	1	0	1	1
chr1	21022940	21023584	373632	373673	intron	KIF17	0	1	1	1	1	0	1	1
chr1	21043978	21044100	374141	374158	exon	KIF17	1	1	1	0	0	0	0	0
chr1	21044121	21044703	374160	374243	promoter-TSS	KIF17	1	1	1	0	1	0	0	0
chr1	21058198	21059793	374577	374720	exon	SH2D5	1	1	1	1	0	0	1	1
chr1	21111986	21114550	375343	375570	promoter-TSS	HP1BP3	1	1	1	1	1	0	0	1
chr1	21501370	21501751	379328	379335	promoter-TSS	EIF4G3	0	0	1	1	0	0	0	0
chr1	21501819	21503702	379335	379481	exon	EIF4G3	1	1	1	1	0	0	0	1
chr1	21503711	21503886	379481	379499	promoter-TSS	EIF4G3	1	1	1	1	0	0	0	0
chr1	21521726	21522013	379762	379769	Intergenic	EIF4G3	0	0	0	0	1	0	1	1
chr1	21616381	21617242	381460	381552	promoter-TSS	ECE1	0	1	1	0	1	0	0	0
chr1	21661325	21661495	382274	382281	intron	ECE1	0	0	1	1	1	0	1	1
chr1	21671190	21671509	382450	382473	intron	ECE1	1	1	1	1	0	0	0	0
chr1	21671570	21672819	382473	382599	promoter-TSS	ECE1	1	1	1	1	1	0	0	0
chr1	21754592	21755014	383816	383880	Intergenic	NBPF3	0	1	0	0	0	0	0	0
chr1	21766230	21767199	384220	384313	promoter-TSS	NBPF3	1	1	1	1	0	0	0	0
chr1	21835396	21835921	385117	385166	promoter-TSS	ALPL	1	1	1	0	1	0	1	1
chr1	21835925	21836246	385166	385199	intron	ALPL	1	1	1	0	1	1	0	0
chr1	21978053	21978750	387945	388039	promoter-TSS	RAP1GAP	0	1	1	1	1	0	0	0
chr1	21985617	21986131	388140	388198	intron	RAP1GAP	0	1	1	0	0	0	1	1
chr1	21995408	21996525	388354	388446	promoter-TSS	RAP1GAP	1	1	1	1	1	0	1	0
chr1	22108284	22110290	389883	390029	intron	USP48	1	1	1	1	1	0	1	1
chr1	22140846	22141213	390569	390615	exon	LDLRAD2	0	1	1	0	0	0	1	1
chr1	22241489	22241839	392892	392909	intron	HSPG2	0	0	1	0	1	0	0	0
chr1	22263376	22264346	393306	393436	promoter-TSS	HSPG2	1	0	1	1	1	0	0	0
chr1	22351379	22351561	394880	394890	promoter-TSS	LINC00339	1	0	1	1	1	0	0	0
chr1	22351603	22352717	394890	394943	intron	LINC00339	1	1	1	1	1	0	0	1
chr1	22378940	22380468	395363	395503	intron	CDC42	1	1	1	1	1	0	0	1
chr1	22468584	22470252	396712	396924	exon	WNT4	1	1	1	0	1	0	1	1
chr1	22743133	22743386	400851	400861	Intergenic	ZBTB40	0	0	0	0	0	0	1	1
chr1	22778237	22779350	401288	401366	intron	ZBTB40	1	1	1	1	0	0	0	1
chr1	22889611	22889673	402756	402764	promoter-TSS	EPHA8	1	1	0	0	0	1	0	0
chr1	22889674	22890524	402764	402887	exon,promoter-TSS	EPHA8	1	1	0	0	0	1	0	0
chr1	22952815	22953160	404135	404148	Intergenic	C1QA	0	0	0	0	0	1	0	0
chr1	22968539	22968814	404383	404395	Intergenic	C1QC	0	0	1	0	1	0	1	1
chr1	23036596	23038399	405321	405533	exon,promoter-TSS	EPHB2	1	1	1	1	1	0	0	0
chr1	23088421	23088652	406259	406269	intron	EPHB2	0	0	0	1	1	0	0	0
chr1	23098637	23098855	406389	406399	intron	EPHB2	0	0	0	1	1	0	0	0
chr1	23105592	23105684	406488	406493	intron	EPHB2	0	0	0	1	1	0	0	0
chr1	23132981	23132998	406878	406883	intron	EPHB2	0	0	1	1	1	0	0	0
chr1	23141293	23141386	407003	407008	intron	EPHB2	0	0	0	1	1	0	0	0
chr1	23182808	23182931	407542	407548	intron	EPHB2	0	0	0	1	1	0	0	0
chr1	23279715	23279872	408872	408896	Intergenic	LOC729059	0	1	0	0	0	1	0	0
chr1	23279886	23280096	408896	408925	Intergenic	LOC729059	0	1	0	0	0	1	0	0
chr1	23280102	23280329	408925	408958	Intergenic	LOC729059	0	1	0	0	0	1	0	0
chr1	23280332	23280424	408958	408973	Intergenic	LOC729059	0	1	0	0	0	1	0	0
chr1	23345495	23347011	409754	409882	exon,promoter-TSS	KDM1A	1	1	1	1	0	0	1	1
chr1	23494059	23495528	411294	411431	intron	LUZP1	1	0	1	1	0	0	0	0
chr1	23503954	23504540	411530	411583	Intergenic	LUZP1	0	1	1	1	1	0	1	0
chr1	23504552	23504633	411583	411591	Intergenic	LUZP1	0	1	1	1	0	0	0	0
chr1	23543248	23544237	412124	412241	Intergenic	HTR1D	0	1	1	0	0	1	1	1
chr1	23669653	23671668	413788	413944	intron	HNRNPR	1	1	1	1	1	0	1	1
chr1	23694411	23696308	414298	414425	promoter-TSS	ZNF436	1	1	1	1	1	0	1	1
chr1	23730434	23730782	414912	414925	intron	TCEA3	0	0	1	1	1	0	1	1
chr1	23809894	23811355	416086	416218	exon	ASAP3	1	1	1	1	1	0	1	1
chr1	23857012	23858089	416910	417018	exon	E2F2	1	1	1	0	1	0	1	1
chr1	23866315	23866686	417133	417146	Intergenic	E2F2	0	0	1	0	1	0	1	1
chr1	23880945	23881863	417409	417494	Intergenic	ID3	0	1	1	1	1	0	1	1
chr1	23885342	23886410	417561	417631	exon	ID3	1	1	1	1	1	1	0	1
chr1	23888903	23889099	417654	417671	Intergenic	ID3	0	0	1	1	0	0	0	1
chr1	23894504	23895064	417771	417837	Intergenic	ID3	0	1	1	1	0	0	0	0
chr1	23963929	23964276	418819	418835	intron	MDS2	0	0	0	0	0	0	1	1
chr1	24018001	24018997	419661	419715	intron	RPL11	1	1	1	1	1	0	1	1
chr1	24069537	24071068	420451	420607	intron	TCEB3	1	1	1	1	1	0	0	0
chr1	24098747	24098942	420988	420996	exon	LOC100506963	0	0	1	0	0	0	1	1
chr1	24099465	24099484	421002	421006	intron	LOC100506963	0	0	0	0	0	0	0	0
chr1	24104336	24105595	421072	421176	promoter-TSS	PITHD1	1	1	1	1	1	0	0	1
chr1	24117315	24118565	421350	421412	intron	LYPLA2	1	1	1	1	1	0	0	0
chr1	24126380	24127918	421570	421694	promoter-TSS	GALE	1	1	1	1	1	0	0	1
chr1	24128032	24128067	421702	421707	promoter-TSS	GALE	1	0	1	1	1	0	0	0
chr1	24151477	24152207	422019	422063	intron	HMGCL	1	0	1	1	0	0	0	1
chr1	24164881	24165259	422237	422259	Intergenic	HMGCL	0	0	1	0	0	0	0	0
chr1	24194209	24195111	422708	422799	exon	FUCA1	1	1	1	1	1	0	1	1
chr1	24229334	24229683	423327	423377	intron	CNR2	0	1	1	0	0	1	0	0
chr1	24250720	24250897	423691	423697	Intergenic	MIR378F	0	0	0	0	0	0	0	0
chr1	24285538	24287495	424279	424406	promoter-TSS	PNRC2	1	1	1	1	0	0	1	1
chr1	24305498	24307154	424549	424652	intron	SRSF10	1	1	1	1	1	0	1	1
chr1	24397460	24397655	426004	426013	intron	MYOM3	0	0	0	0	1	0	1	1
chr1	24477041	24477479	427298	427318	Intergenic	IL22RA1	0	0	0	0	1	0	1	1
chr1	24513504	24514308	427801	427878	promoter-TSS	IFNLR1	1	1	1	0	1	0	0	0
chr1	24525787	24526122	428069	428077	promoter-TSS	LOC284632	1	0	1	0	0	0	1	1
chr1	24648678	24648957	429625	429652	promoter-TSS	GRHL3	0	1	1	0	0	0	0	0
chr1	24648976	24649105	429652	429665	promoter-TSS	GRHL3	0	1	1	0	0	0	0	0
chr1	24717825	24718043	430621	430630	intron	STPG1	0	0	1	1	0	0	1	1
chr1	24739736	24740398	430791	430837	intron	STPG1	0	1	1	1	0	0	0	1
chr1	24741850	24742922	430895	430947	promoter-TSS	STPG1	1	1	1	1	1	0	1	1
chr1	24742956	24743152	430947	430957	intron	NIPAL3	1	1	1	1	1	0	0	0
chr1	24828625	24829956	431999	432131	promoter-TSS	RCAN3	1	1	1	1	0	0	0	0
chr1	24885664	24885727	432956	432960	intron	NCMAP	0	0	1	1	0	0	0	0
chr1	24968682	24970894	434151	434329	intron,promoter-TSS	SRRM1	1	1	1	1	1	0	1	1
chr1	25020850	25020943	434996	435001	Intergenic	CLIC4	0	0	0	0	1	0	0	0
chr1	25057122	25057416	435657	435670	Intergenic	CLIC4	0	0	1	1	1	0	0	0
chr1	25071173	25072699	435882	436037	exon	CLIC4	1	1	1	1	0	0	1	1
chr1	25073117	25073266	436044	436051	intron	CLIC4	0	0	1	1	0	0	0	0
chr1	25073306	25073431	436051	436059	intron	CLIC4	0	0	1	1	0	0	0	0
chr1	25174407	25175282	437346	437429	Intergenic	RUNX3	0	1	1	1	1	0	1	1
chr1	25175286	25175497	437429	437439	Intergenic	RUNX3	0	1	1	0	1	0	0	0
chr1	25240765	25240863	438480	438485	intron	RUNX3	0	0	1	0	1	0	0	0
chr1	25240865	25240925	438485	438491	intron	RUNX3	0	0	1	0	1	0	0	0
chr1	25240926	25241052	438491	438502	intron	RUNX3	0	0	1	0	1	0	0	0
chr1	25255226	25255933	438770	438824	intron	RUNX3	0	1	1	0	0	1	0	0
chr1	25255948	25257297	438824	439004	exon	RUNX3	0	1	1	0	0	1	1	0
chr1	25257622	25257987	439029	439056	intron	RUNX3	0	1	0	0	0	1	0	0
chr1	25258017	25258147	439056	439069	intron	RUNX3	0	1	0	0	0	1	0	0
chr1	25258304	25258391	439082	439089	intron	RUNX3	0	1	1	0	1	1	0	0
chr1	25258402	25258486	439089	439100	intron	RUNX3	0	1	1	0	1	1	0	0
chr1	25258491	25258538	439100	439107	intron	RUNX3	0	1	1	0	1	1	0	0
chr1	25258546	25258655	439107	439115	intron	RUNX3	0	1	1	0	1	1	0	0
chr1	25258739	25259055	439117	439152	intron	RUNX3	0	1	1	0	0	1	1	1
chr1	25333415	25333785	440309	440319	Intergenic	RUNX3	0	0	0	0	0	0	0	0
chr1	25428096	25428288	441644	441651	Intergenic	SYF2	0	0	0	0	0	0	1	1
chr1	25525561	25525621	442938	442945	Intergenic	SYF2	0	0	1	1	1	0	1	1
chr1	25558507	25559744	443436	443501	promoter-TSS	SYF2	1	1	1	1	0	0	0	0
chr1	25566206	25566754	443611	443651	Intergenic	SYF2	0	1	1	1	1	0	1	1
chr1	25572636	25574639	443728	443901	intron	C1orf63	1	1	1	1	1	0	1	0
chr1	25592964	25594728	444167	444271	Intergenic	RHD	0	1	1	0	0	0	0	0
chr1	25663114	25666077	445182	445352	promoter-TSS	TMEM50A	1	1	1	1	1	0	1	1
chr1	25756378	25758377	446494	446692	promoter-TSS	TMEM57	1	1	1	1	0	0	0	1
chr1	25869900	25870829	447966	448074	intron	LDLRAP1	1	1	1	1	1	0	0	0
chr1	25890200	25890570	448336	448349	intron	LDLRAP1	0	0	0	1	0	0	0	1
chr1	25893352	25893787	448397	448413	exon	LDLRAP1	0	0	0	1	1	0	1	1
chr1	25896732	25896860	448480	448487	Intergenic	LDLRAP1	0	0	1	1	0	0	0	0
chr1	25899335	25899498	448528	448535	Intergenic	LDLRAP1	0	0	0	1	1	0	1	1
chr1	25935134	25935351	449173	449181	Intergenic	MAN1C1	0	0	1	0	0	0	1	1
chr1	25942594	25944330	449247	449478	promoter-TSS	MAN1C1	1	1	1	1	1	0	1	1
chr1	25944340	25944697	449478	449511	exon,promoter-TSS	MAN1C1	1	1	1	1	0	0	0	0
chr1	26126385	26127186	452048	452141	promoter-TSS	SEPN1	1	0	1	1	1	0	0	0
chr1	26137438	26137672	452334	452345	intron	SEPN1	0	0	0	1	0	0	1	1
chr1	26146123	26147460	452492	452620	promoter-TSS	MTFR1L	1	1	1	1	1	0	0	1
chr1	26185422	26185572	453021	453032	intron	AUNIP	1	1	1	0	1	0	0	0
chr1	26185596	26186348	453032	453103	promoter-TSS	AUNIP	1	1	1	1	1	0	0	1
chr1	26201570	26202516	453346	453439	Intergenic	PAQR7	0	1	1	1	1	0	1	1
chr1	26221884	26222108	453738	453745	intron	STMN1	0	0	1	1	1	0	1	1
chr1	26226923	26227557	453799	453805	exon	STMN1	0	0	1	1	1	0	0	0
chr1	26231321	26231456	453837	453842	intron	STMN1	0	0	1	1	0	0	1	0
chr1	26231540	26233228	453842	453983	TTS	MIR3917	1	1	1	1	1	0	1	1
chr1	26235841	26235994	454034	454039	Intergenic	MIR3917	0	0	0	1	0	0	0	1
chr1	26249052	26249787	454232	454293	Intergenic	MIR3917	0	1	1	1	1	0	0	0
chr1	26324188	26325178	455218	455268	intron	PAFAH2	1	1	1	1	1	0	1	1
chr1	26361594	26362812	455785	455876	exon	EXTL1	0	1	1	1	1	0	1	1
chr1	26372102	26372975	456026	456124	promoter-TSS	SLC30A2	1	1	1	0	0	1	0	0
chr1	26436860	26437162	456985	456991	promoter-TSS	PDIK1L	1	0	1	1	1	0	0	0
chr1	26437214	26439132	456991	457183	promoter-TSS	PDIK1L	1	1	1	1	1	0	1	1
chr1	26471680	26471849	457590	457598	Intergenic	FAM110D	0	0	0	0	1	0	1	1
chr1	26487950	26488111	457837	457852	exon	FAM110D	0	1	1	1	0	0	0	0
chr1	26488129	26488872	457852	457940	exon	FAM110D	0	1	1	1	0	0	1	1
chr1	26490687	26491103	458021	458075	Intergenic	FAM110D	0	1	1	1	1	0	1	1
chr1	26496180	26496824	458150	458224	exon	ZNF593	1	1	1	1	0	0	1	1
chr1	26551706	26552329	459142	459180	Intergenic	CEP85	0	1	1	1	1	0	0	0
chr1	26560303	26561475	459296	459395	intron	CEP85	1	1	1	1	1	0	1	1
chr1	26606222	26607054	459958	460033	exon	SH3BGRL3	1	1	1	1	1	0	1	1
chr1	26632539	26633535	460476	460526	intron	UBXN11	0	1	1	0	0	0	0	0
chr1	26647932	26648328	460761	460772	TTS	AIM1L	0	0	0	0	0	0	1	1
chr1	26662486	26663392	460993	461068	intron	AIM1L	0	1	1	0	1	0	0	0
chr1	26686556	26687123	461457	461506	Intergenic	AIM1L	0	1	1	0	1	1	0	0
chr1	26735079	26735551	462197	462212	Intergenic	LIN28A	0	0	0	0	0	0	0	0
chr1	26735884	26737273	462223	462253	intron,promoter-TSS	LIN28A	1	1	0	0	1	1	0	0
chr1	26737299	26737701	462253	462282	intron	LIN28A	1	1	0	0	0	1	0	0
chr1	26737711	26738044	462282	462316	exon	LIN28A	1	1	0	0	0	1	0	0
chr1	26738087	26738471	462316	462335	intron	LIN28A	1	1	0	0	0	1	0	0
chr1	26758348	26759225	462595	462649	promoter-TSS	DHDDS	1	1	1	1	1	0	0	1
chr1	26797816	26798178	463113	463129	promoter-TSS	HMGN2	1	0	1	1	1	0	0	0
chr1	26798222	26799880	463129	463302	exon	HMGN2	1	1	1	1	1	0	0	1
chr1	26826639	26827302	463679	463745	Intergenic	HMGN2	0	1	1	1	0	0	1	1
chr1	26827314	26828232	463746	463810	Intergenic	RPS6KA1	0	1	1	1	1	0	0	0
chr1	26855926	26856802	464276	464380	exon	RPS6KA1	1	1	1	1	1	0	0	0
chr1	26882110	26882377	464769	464777	exon,intron	RPS6KA1	0	0	0	1	0	0	0	1
chr1	26946384	26948272	465678	465823	Intergenic	MIR1976	0	1	1	1	1	0	1	1
chr1	27018729	27020182	466906	466972	Intergenic	ARID1A	0	0	1	1	1	0	1	0
chr1	27021676	27024896	466983	467282	exon,promoter-TSS	ARID1A	1	1	1	1	1	0	0	1
chr1	27049744	27049963	467544	467550	intron	ARID1A	0	0	1	1	1	0	0	1
chr1	27050017	27050492	467550	467563	intron	ARID1A	0	0	1	1	1	0	1	1
chr1	27113738	27115927	468302	468408	exon,promoter-TSS	PIGV	1	1	1	1	1	0	1	1
chr1	27152775	27153855	469170	469292	exon	ZDHHC18	1	1	1	1	1	0	1	1
chr1	27190973	27192101	469852	469939	TTS	SFN	0	1	1	1	1	0	0	0
chr1	27192180	27192361	469939	469953	Intergenic,TTS	SFN	0	0	1	1	0	0	0	0
chr1	27192416	27192495	469954	469960	Intergenic	SFN	0	0	1	1	0	0	0	0
chr1	27216224	27217160	470363	470455	TTS	GPATCH3	1	1	1	1	1	0	0	1
chr1	27226449	27227274	470596	470647	promoter-TSS	GPATCH3	1	1	1	1	1	0	0	1
chr1	27247926	27248874	470947	471033	exon	NUDC	1	1	1	1	1	0	0	1
chr1	27286198	27287065	471668	471753	intron	C1orf172	1	1	1	0	1	1	1	0
chr1	27319420	27319674	472240	472258	exon,promoter-TSS	TRNP1	1	0	1	0	1	0	0	0
chr1	27319743	27321198	472258	472414	exon	TRNP1	1	1	1	0	1	1	0	0
chr1	27324030	27324472	472455	472466	intron	TRNP1	0	0	1	0	1	0	1	1
chr1	27339174	27339911	472749	472796	promoter-TSS	FAM46B	1	1	1	0	0	0	0	0
chr1	27358085	27358442	473132	473157	Intergenic	FAM46B	0	0	1	0	1	0	0	0
chr1	27371160	27371398	473382	473390	Intergenic	FAM46B	0	0	1	0	1	0	1	1
chr1	27372442	27372680	473407	473416	Intergenic	FAM46B	0	0	0	0	0	0	1	1
chr1	27429265	27429440	474476	474484	intron	SLC9A1	0	0	0	0	1	0	1	1
chr1	27481275	27482044	475196	475250	promoter-TSS	SLC9A1	1	1	1	1	1	0	1	1
chr1	27560706	27562473	476485	476607	intron	WDTC1	1	1	1	1	1	0	0	1
chr1	27648255	27649584	477712	477789	intron	TMEM222	1	1	1	1	1	0	0	1
chr1	27653940	27654005	477861	477866	intron	TMEM222	0	0	0	1	0	0	0	0
chr1	27675874	27676340	478302	478343	intron	SYTL1	0	1	1	0	0	0	0	0
chr1	27676349	27676653	478343	478386	exon	SYTL1	0	1	1	0	1	0	0	0
chr1	27676954	27677034	478403	478411	intron	SYTL1	0	1	1	0	1	0	0	0
chr1	27684060	27684285	478642	478656	intron	MAP3K6	0	0	1	0	1	0	1	1
chr1	27686955	27687211	478718	478742	intron	MAP3K6	0	1	1	0	0	0	0	0
chr1	27691978	27693389	478888	479007	intron	MAP3K6	1	1	1	1	0	0	1	1
chr1	27718785	27719407	479451	479522	promoter-TSS	GPR3	1	1	1	0	1	0	1	1
chr1	27721889	27722247	479576	479586	exon	GPR3	0	0	0	0	0	0	1	1
chr1	27815697	27817170	480850	480933	intron	WASF2	1	1	1	1	1	0	0	0
chr1	27830983	27831329	481203	481216	Intergenic	WASF2	0	0	0	1	1	0	0	0
chr1	27847994	27848263	481482	481497	Intergenic	WASF2	0	0	1	1	1	0	0	0
chr1	27854408	27855015	481631	481687	Intergenic	WASF2	0	1	1	1	1	0	0	1
chr1	27863299	27863604	481846	481856	intron	AHDC1	0	0	1	1	1	0	0	0
chr1	27901990	27902740	482740	482830	intron	AHDC1	0	1	1	1	1	0	1	1
chr1	27928352	27928843	483157	483179	intron	AHDC1	0	0	1	1	0	0	0	0
chr1	27928885	27931098	483179	483352	exon	AHDC1	1	1	1	1	0	0	1	1
chr1	27960586	27961083	483808	483868	intron	FGR	1	1	1	1	1	1	0	0
chr1	27986288	27986808	484274	484343	Intergenic	IFI6	0	1	1	1	0	0	0	1
chr1	27995745	27996107	484522	484548	intron	IFI6	0	0	1	0	1	0	1	1
chr1	27998666	27998989	484576	484586	promoter-TSS	IFI6	1	0	1	1	0	0	1	1
chr1	28052045	28053243	485172	485285	exon	FAM76A	1	1	1	1	1	0	1	1
chr1	28099332	28100479	485818	485882	exon	STX12	1	1	1	1	0	0	0	0
chr1	28156880	28157888	486525	486597	promoter-TSS	PPP1R8	1	1	1	1	0	0	0	1
chr1	28198825	28199526	487397	487463	exon	THEMIS2	1	1	1	1	1	0	0	0
chr1	28199558	28199764	487463	487473	intron	THEMIS2	1	0	1	1	1	0	1	0
chr1	28240465	28241426	488143	488217	exon,intron	RPA2	1	1	1	1	0	0	0	1
chr1	28241448	28241535	488217	488226	promoter-TSS	RPA2	1	1	1	1	0	0	0	1
chr1	28285949	28286923	488879	488969	promoter-TSS	XKR8	1	1	1	1	1	0	1	1
chr1	28414367	28415626	490194	490254	intron	EYA3	1	1	1	1	1	0	1	1
chr1	28558972	28559671	492324	492367	intron	DNAJC8	1	1	1	1	1	0	0	1
chr1	28562181	28563350	492445	492523	exon	ATPIF1	1	1	1	1	1	0	0	1
chr1	28573555	28574090	492680	492714	Intergenic	ATPIF1	0	1	1	1	1	0	0	1
chr1	28575067	28575480	492728	492737	Intergenic	SESN2	0	0	1	1	1	0	1	1
chr1	28585702	28587062	492911	493040	exon	SESN2	1	1	1	1	1	0	0	1
chr1	28587099	28587271	493040	493054	exon,intron	SESN2	0	1	1	0	0	0	0	0
chr1	28655348	28655987	494133	494175	exon	MED18	1	1	1	1	0	0	0	1
chr1	28696042	28697169	494909	494989	intron	PHACTR4	1	1	1	1	0	0	1	1
chr1	28831992	28833200	496736	496801	intron,promoter-TSS	RCC1	1	0	1	1	0	0	0	1
chr1	28844357	28845512	497002	497114	intron	RCC1	0	1	1	1	1	0	1	1
chr1	28879039	28880318	497837	497923	intron	TRNAU1AP	1	1	1	1	1	0	0	1
chr1	28907315	28907805	498428	498445	promoter-TSS	SNORA16A	1	0	1	1	1	0	1	1
chr1	28907833	28908959	498445	498537	promoter-TSS	SNORA16A	1	1	1	1	0	0	1	1
chr1	28918676	28919332	498743	498816	promoter-TSS	RAB42	1	1	1	0	0	0	0	0
chr1	28968760	28970391	499629	499709	promoter-TSS	TAF12	1	1	1	1	1	0	1	1
chr1	28974614	28975629	499808	499847	promoter-TSS	RNU11	1	0	1	1	1	0	1	1
chr1	28995064	28996177	500239	500354	intron	GMEB1	1	0	1	1	1	0	1	1
chr1	29062924	29064610	501593	501742	intron	YTHDF2	1	1	1	1	1	0	1	1
chr1	29111481	29112137	502480	502501	Intergenic	OPRD1	0	0	1	0	0	0	1	1
chr1	29138502	29139182	502866	502970	exon	OPRD1	1	1	1	0	0	1	0	0
chr1	29139660	29139817	502992	502999	intron	OPRD1	0	0	1	0	0	1	0	0
chr1	29139830	29139906	502999	503003	intron	OPRD1	0	0	1	0	0	1	0	0
chr1	29203776	29204046	504069	504078	Intergenic	EPB41	0	0	0	0	0	0	1	1
chr1	29213334	29214430	504239	504325	intron	EPB41	1	1	1	0	1	0	0	0
chr1	29240705	29241695	504677	504788	intron	EPB41	0	1	1	1	0	0	0	1
chr1	29447959	29448083	507150	507170	exon	TMEM200B	0	1	0	0	0	0	1	0
chr1	29448087	29448365	507170	507214	exon,intron	TMEM200B	0	1	1	0	0	1	0	0
chr1	29448394	29448924	507214	507275	intron	TMEM200B	0	1	1	0	1	1	0	0
chr1	29448947	29449317	507275	507313	promoter-TSS	TMEM200B	0	1	1	0	1	1	0	0
chr1	29450248	29451601	507390	507524	promoter-TSS	TMEM200B	1	1	1	0	1	1	0	0
chr1	29507084	29508889	508526	508665	intron	SRSF4	1	1	1	1	1	0	1	1
chr1	29557059	29557675	509378	509428	promoter-TSS	MECR	1	1	1	1	0	0	1	1
chr1	29562746	29564646	509490	509714	intron	PTPRU	1	1	1	0	1	0	1	1
chr1	29564656	29565057	509714	509762	intron	PTPRU	0	1	1	0	0	0	0	0
chr1	29586283	29586758	510056	510109	exon	PTPRU	0	1	1	0	0	0	0	0
chr1	29804977	29805239	512602	512621	Intergenic	PTPRU	0	1	0	0	0	1	0	0
chr1	30179783	30180480	514924	514953	Intergenic	PTPRU	0	0	0	0	0	1	1	0
chr1	30227916	30228116	515375	515381	Intergenic	PTPRU	0	0	0	0	0	0	0	0
chr1	30265829	30266207	515726	515735	Intergenic	PTPRU	0	0	0	0	0	0	1	1
chr1	30584338	30584508	518952	518964	Intergenic	MATN1-AS1	0	0	0	0	0	0	1	1
chr1	31157902	31158453	524576	524622	Intergenic	MATN1-AS1	0	1	0	0	0	1	0	0
chr1	31190863	31192412	525066	525194	promoter-TSS	MATN1-AS1	1	1	1	1	1	0	1	1
chr1	31252564	31252759	526176	526183	Intergenic	LAPTM5	0	0	0	0	1	0	1	1
chr1	31255195	31255519	526215	526230	Intergenic	LAPTM5	0	0	1	0	1	0	1	1
chr1	31274620	31274912	526543	526561	Intergenic	LAPTM5	0	0	1	0	1	0	1	1
chr1	31289078	31289112	526794	526798	Intergenic	LAPTM5	0	0	1	1	1	0	0	0
chr1	31289161	31289425	526798	526808	Intergenic	LAPTM5	0	0	1	1	1	0	0	0
chr1	31296853	31297599	526898	526943	Intergenic	LAPTM5	0	0	1	1	1	0	0	1
chr1	31320380	31320599	527233	527244	Intergenic	SDC3	0	0	1	1	1	0	0	0
chr1	31380974	31381966	528101	528248	promoter-TSS	SDC3	1	1	1	1	1	0	0	0
chr1	31536600	31538946	529964	530064	intron	PUM1	1	1	1	1	0	0	0	1
chr1	31635577	31635814	531676	531687	Intergenic	NKAIN1	0	0	1	0	0	0	1	1
chr1	31711951	31712934	532933	533050	exon	NKAIN1	1	1	1	1	0	1	0	0
chr1	31769072	31770605	533686	533766	promoter-TSS	SNRNP40	1	1	1	1	1	0	1	1
chr1	31845935	31846111	534399	534411	promoter-TSS	FABP3	1	0	1	1	1	0	0	0
chr1	31846127	31846800	534411	534442	promoter-TSS	FABP3	1	0	1	1	1	0	1	1
chr1	31867461	31867888	534653	534686	Intergenic	SERINC2	0	0	1	0	0	0	1	1
chr1	31885795	31886966	534914	535038	intron	SERINC2	0	1	1	0	0	1	0	0
chr1	32014529	32015028	536441	536455	Intergenic	LOC284551	0	0	1	0	0	0	1	1
chr1	32083171	32084001	537427	537503	intron	HCRTR1	1	1	1	0	0	0	1	1
chr1	32109798	32111169	537849	537933	promoter-TSS	PEF1	1	1	1	1	1	0	0	0
chr1	32135424	32135623	538248	538259	intron	COL16A1	0	0	1	1	1	0	0	0
chr1	32160499	32161141	538706	538722	exon	COL16A1	0	0	1	1	1	0	0	1
chr1	32180666	32181444	539080	539124	Intergenic	COL16A1	0	0	1	1	0	0	1	1
chr1	32220068	32220206	539825	539836	intron	BAI2	0	0	1	1	1	0	0	0
chr1	32228277	32230252	540020	540227	intron,promoter-TSS	BAI2	1	1	1	1	1	0	1	1
chr1	32237616	32237696	540323	540340	Intergenic	BAI2	0	0	1	0	0	0	0	0
chr1	32237737	32238038	540340	540371	Intergenic	BAI2	0	1	1	0	1	0	0	0
chr1	32238039	32238526	540371	540413	Intergenic	BAI2	0	1	1	0	1	0	0	0
chr1	32253906	32255159	540633	540708	Intergenic	BAI2	0	1	1	1	1	0	1	1
chr1	32402503	32404438	542621	542781	exon,intron,promoter-TSS	PTP4A2	1	1	1	1	1	0	1	1
chr1	32404469	32404499	542781	542785	promoter-TSS	PTP4A2	1	0	1	1	0	0	0	0
chr1	32410250	32410576	542903	542931	Intergenic	PTP4A2	0	1	1	1	1	0	0	0
chr1	32478846	32480926	543905	544077	exon	KHDRBS1	1	1	1	1	1	0	0	1
chr1	32537953	32539147	544864	544954	promoter-TSS	TMEM39B	1	1	1	1	0	0	1	0
chr1	32573232	32574502	545522	545586	intron	KPNA6	1	1	1	1	0	0	0	1
chr1	32645060	32646207	546437	546539	intron	TXLNA	1	1	1	1	0	0	0	1
chr1	32646247	32646384	546539	546548	intron	TXLNA	1	0	1	1	1	0	0	0
chr1	32665870	32666956	546802	546852	intron	CCDC28B	1	1	1	1	1	0	1	0
chr1	32670912	32671040	546919	546929	promoter-TSS	IQCC	1	1	1	1	1	0	0	1
chr1	32671052	32671783	546929	546992	TTS	CCDC28B	1	1	1	1	1	0	0	1
chr1	32671800	32671885	546992	547002	TTS	CCDC28B	1	1	1	1	1	0	0	0
chr1	32687631	32688514	547208	547262	promoter-TSS	TMEM234	1	1	1	1	0	0	0	1
chr1	32705857	32707167	547553	547661	intron	MTMR9LP	1	1	1	1	1	0	1	1
chr1	32707181	32707390	547661	547669	promoter-TSS	MTMR9LP	1	0	1	1	0	0	0	0
chr1	32757367	32758404	548530	548609	intron	HDAC1	1	1	1	1	0	0	0	0
chr1	32793778	32794083	549139	549150	intron	HDAC1	0	0	0	1	0	0	0	0
chr1	32800686	32802092	549229	549392	intron	MARCKSL1	1	1	1	1	1	0	1	1
chr1	32802113	32802229	549392	549403	promoter-TSS	MARCKSL1	1	1	1	1	0	0	0	0
chr1	32804085	32804246	549434	549442	Intergenic	MARCKSL1	0	0	1	1	0	0	0	1
chr1	32804416	32804493	549443	549449	Intergenic	MARCKSL1	0	0	1	1	0	0	0	0
chr1	32806916	32807086	549483	549489	Intergenic	MARCKSL1	0	0	0	1	0	0	0	0
chr1	32816745	32817692	549657	549744	Intergenic	FAM229A	0	1	1	1	0	0	1	1
chr1	32817726	32817848	549744	549752	Intergenic	FAM229A	0	0	1	1	1	0	0	1
chr1	32827400	32828017	549911	549985	promoter-TSS	TSSK3	1	1	1	1	1	0	1	1
chr1	32859513	32860945	550402	550477	promoter-TSS	BSDC1	1	1	1	1	0	0	0	1
chr1	32892248	32892835	550808	550843	Intergenic	BSDC1	0	1	1	0	1	0	0	0
chr1	32930078	32931161	551313	551390	promoter-TSS	ZBTB8B	1	1	1	1	1	0	0	1
chr1	32965863	32966688	551871	551972	Intergenic	ZBTB8B	0	1	1	1	0	0	1	0
chr1	32986209	32986367	552255	552267	Intergenic	ZBTB8A	0	0	1	0	0	0	1	1
chr1	33004672	33005779	552532	552654	intron	ZBTB8A	1	1	1	1	0	0	0	0
chr1	33005808	33005917	552654	552661	intron	ZBTB8A	0	0	1	1	0	0	0	0
chr1	33077817	33078090	553696	553719	Intergenic	ZBTB8OS	0	0	1	1	0	0	1	1
chr1	33115629	33117469	554276	554409	promoter-TSS	RBBP4	1	1	1	1	0	0	0	0
chr1	33117475	33117683	554409	554417	promoter-TSS	RBBP4	1	0	1	1	1	0	0	0
chr1	33167982	33169069	555215	555306	promoter-TSS	SYNC	1	1	1	0	1	0	0	0
chr1	33206958	33207874	556023	556140	promoter-TSS	KIAA1522	1	1	1	0	1	0	1	0
chr1	33219269	33219946	556315	556382	intron	KIAA1522	0	1	1	0	1	0	0	0
chr1	33219957	33220226	556382	556399	intron	KIAA1522	0	1	1	0	0	0	0	0
chr1	33220274	33220636	556399	556426	intron	KIAA1522	0	0	1	0	1	0	0	0
chr1	33282284	33284105	557453	557571	promoter-TSS	S100PBP	1	1	1	1	1	0	1	1
chr1	33336147	33336834	558170	558265	promoter-TSS	FNDC5	0	0	1	0	1	0	0	0
chr1	33351761	33352543	558530	558604	promoter-TSS	HPCA	1	1	1	0	1	1	1	0
chr1	33358470	33358591	558694	558703	intron	HPCA	0	1	1	0	1	0	1	1
chr1	33358627	33359269	558703	558769	intron	HPCA	0	1	1	1	1	0	1	1
chr1	33366412	33367322	558890	558987	promoter-TSS	TMEM54	1	1	1	1	1	0	0	0
chr1	33429267	33430708	559870	560036	exon	RNF19B	1	1	1	1	0	0	0	1
chr1	33438462	33438979	560119	560174	Intergenic	RNF19B	0	1	1	1	0	0	0	1
chr1	33501853	33502811	560998	561057	intron	AK2	1	1	1	1	1	0	0	0
chr1	33546437	33547438	561719	561789	intron	ADC	1	1	1	1	0	0	0	0
chr1	33547575	33547750	561789	561800	intron	ADC	1	0	1	1	0	0	0	0
chr1	33592571	33593247	562285	562326	Intergenic	ADC	0	1	1	1	0	0	1	1
chr1	33626805	33626951	562773	562782	intron	TRIM62	0	0	1	1	1	0	0	0
chr1	33627104	33627203	562782	562792	intron	TRIM62	0	0	1	1	0	0	0	1
chr1	33636332	33636980	562922	562932	intron	TRIM62	0	0	0	1	1	0	0	0
chr1	33642164	33642519	562983	562991	intron	TRIM62	0	0	0	1	1	0	0	0
chr1	33646347	33647974	563028	563172	exon	TRIM62	1	1	1	1	1	0	0	1
chr1	33721223	33721568	563788	563809	intron	ZNF362	1	1	1	1	0	0	0	0
chr1	33721572	33723172	563809	563998	intron	ZNF362	1	1	1	1	1	0	0	0
chr1	33772549	33772664	564711	564729	Intergenic	MIR3605	0	1	1	0	1	0	0	0
chr1	33772666	33772707	564729	564738	Intergenic	MIR3605	0	1	1	0	1	0	0	0
chr1	33814288	33816295	565381	565578	exon	PHC2	0	1	1	1	1	0	0	1
chr1	33833463	33833731	565780	565793	intron	PHC2	0	0	1	1	1	0	1	1
chr1	33895781	33895931	566372	566379	Intergenic	ZSCAN20	0	0	1	1	0	0	0	0
chr1	33895945	33897013	566379	566508	Intergenic	ZSCAN20	0	1	1	1	1	0	1	1
chr1	33936128	33936414	566860	566869	Intergenic	ZSCAN20	0	0	0	1	1	0	1	1
chr1	33937935	33938492	566888	566926	promoter-TSS	ZSCAN20	1	1	1	1	1	0	0	1
chr1	34098656	34098983	568546	568559	intron	CSMD2	0	1	0	0	1	0	1	1
chr1	34628606	34631276	573253	573459	intron	CSMD2	1	1	1	1	1	0	1	1
chr1	34631322	34632063	573459	573493	promoter-TSS	C1orf94	1	0	1	1	1	0	0	0
chr1	34632088	34632710	573493	573522	promoter-TSS	C1orf94	1	0	1	1	0	0	0	0
chr1	34642713	34643107	573634	573664	exon	C1orf94	0	1	1	0	0	0	0	1
chr1	35208363	35208628	578120	578134	Intergenic	GJB5	0	0	0	0	0	0	1	1
chr1	35246829	35247499	578612	578675	promoter-TSS	GJB3	1	1	1	0	1	1	0	0
chr1	35247503	35247793	578675	578688	promoter-TSS	GJB3	1	1	1	0	1	1	0	0
chr1	35324488	35325630	579565	579626	exon,promoter-TSS	SMIM12	1	1	1	1	1	0	1	1
chr1	35331587	35332321	579722	579801	intron	DLGAP3	0	1	1	1	1	0	1	1
chr1	35351185	35351760	580068	580129	intron	DLGAP3	0	1	1	0	0	1	0	0
chr1	35390552	35390975	580548	580562	Intergenic	DLGAP3	0	0	1	0	0	0	0	0
chr1	35394602	35395566	580617	580730	Intergenic	DLGAP3	0	1	1	1	0	0	0	0
chr1	35395590	35396245	580730	580781	Intergenic	DLGAP3	0	1	1	1	0	0	0	0
chr1	35450246	35451223	581428	581492	intron	ZMYM6NB	1	1	1	1	1	0	1	0
chr1	35496605	35497696	581915	581976	intron	ZMYM6	1	1	1	1	0	0	0	0
chr1	35544630	35545542	582415	582468	intron	ZMYM1	1	1	1	1	0	0	0	0
chr1	35655860	35656796	583936	583948	exon	SFPQ	0	0	1	0	1	0	0	0
chr1	35656875	35659183	583948	584118	exon	SFPQ	1	1	1	1	1	0	1	1
chr1	35734125	35735316	585081	585165	intron	ZMYM4	1	1	1	1	0	0	1	1
chr1	36021645	36022008	587778	587786	intron	KIAA0319L	0	0	1	0	1	0	0	0
chr1	36022382	36024105	587788	587910	promoter-TSS	NCDN	1	1	1	1	1	0	0	0
chr1	36026400	36026659	587954	587970	exon	NCDN	0	0	1	1	1	0	0	0
chr1	36026693	36026758	587970	587976	exon	NCDN	0	0	1	1	1	0	0	0
chr1	36106529	36108003	589157	589233	promoter-TSS	PSMB2	1	1	1	1	0	0	0	0
chr1	36173257	36174229	589976	590057	Intergenic	C1orf216	0	1	1	0	1	0	0	0
chr1	36181282	36181416	590135	590143	exon	C1orf216	0	0	1	1	1	0	1	1
chr1	36184003	36184979	590178	590260	exon	C1orf216	1	1	1	1	0	0	0	1
chr1	36234688	36235944	590796	590889	intron	CLSPN	1	1	1	0	0	0	1	1
chr1	36273317	36274461	591439	591588	promoter-TSS	AGO4	1	1	1	1	0	0	0	0
chr1	36348627	36349731	592420	592509	intron	AGO1	1	1	1	1	0	0	1	1
chr1	36395848	36397623	592971	593125	promoter-TSS	AGO3	1	1	1	1	1	0	0	0
chr1	36549555	36550076	594611	594659	intron	TEKT2	1	1	1	1	0	0	0	0
chr1	36554277	36555203	594777	594871	TTS,intron	ADPRHL2,TEKT2	1	1	1	1	1	0	1	1
chr1	36555221	36555426	594872	594884	intron	ADPRHL2	1	0	1	1	1	0	0	0
chr1	36590559	36591147	595532	595612	Intergenic	TRAPPC3	0	1	1	0	0	0	0	0
chr1	36614379	36614548	595946	595952	intron	TRAPPC3	0	0	1	1	1	0	0	0
chr1	36614570	36615462	595952	596025	promoter-TSS	TRAPPC3	0	1	1	1	1	0	1	1
chr1	36620870	36622716	596094	596254	promoter-TSS	TRAPPC3	1	1	1	1	1	0	0	0
chr1	36626481	36626905	596305	596317	intron	MAP7D1	0	0	1	1	1	0	1	1
chr1	36689185	36690684	597519	597606	promoter-TSS	THRAP3	1	1	1	1	1	0	1	0
chr1	36772014	36772999	598787	598881	promoter-TSS	SH3D21	1	1	1	0	1	0	1	0
chr1	36831693	36831859	600168	600176	intron	STK40	0	0	1	1	1	0	0	0
chr1	36850358	36852191	600427	600544	intron	STK40	1	1	1	1	1	0	1	1
chr1	36862895	36863739	600698	600762	intron	LSM10	1	1	1	1	1	0	0	1
chr1	36886443	36886626	601114	601122	intron	OSCP1	0	0	0	1	0	0	1	1
chr1	36915773	36915895	601501	601510	intron	OSCP1	1	1	1	0	0	0	0	0
chr1	36915900	36916580	601510	601558	promoter-TSS	OSCP1	1	1	1	1	0	0	0	0
chr1	36929327	36930363	601716	601789	exon	MRPS15	1	1	1	1	1	0	0	1
chr1	37019500	37019663	602909	602922	Intergenic	CSF3R	0	0	0	0	0	1	1	1
chr1	37169315	37169655	604598	604611	Intergenic	CSF3R	0	0	0	1	1	0	1	1
chr1	37454095	37454227	607786	607792	intron	GRIK3	0	0	1	1	0	0	0	0
chr1	37498583	37499075	608282	608331	intron	GRIK3	1	1	1	0	1	1	0	0
chr1	37499094	37499711	608331	608390	intron,promoter-TSS	GRIK3	1	1	1	0	1	1	0	0
chr1	37499717	37500624	608390	608522	promoter-TSS	GRIK3	1	1	1	0	1	1	0	0
chr1	37503518	37504097	608598	608618	Intergenic	GRIK3	0	0	1	1	1	0	1	1
chr1	37549474	37549613	609236	609244	Intergenic	GRIK3	0	0	1	1	0	0	0	0
chr1	37700610	37700737	610249	610257	Intergenic	MIR4255	0	0	1	1	0	0	0	0
chr1	37721037	37721275	610457	610469	Intergenic	MIR4255	0	0	0	0	0	0	0	1
chr1	37773917	37774016	610972	610979	Intergenic	MIR4255	0	0	1	1	1	0	0	1
chr1	37899955	37900218	612295	612304	Intergenic	LOC728431	0	0	0	0	0	0	1	1
chr1	37937273	37937607	612788	612797	intron	LOC728431	0	0	1	1	1	0	0	0
chr1	37939740	37940642	612822	612926	promoter-TSS	ZC3H12A	1	1	1	1	1	0	0	0
chr1	37979466	37980801	613426	613550	intron	MEAF6	1	1	1	1	1	0	1	1
chr1	38019398	38020101	614187	614239	exon,promoter-TSS	SNIP1	1	1	1	1	0	0	0	1
chr1	38022316	38022538	614284	614300	promoter-TSS	DNALI1	1	1	1	0	1	0	0	0
chr1	38022586	38022780	614300	614315	intron	DNALI1	1	1	1	0	0	0	0	0
chr1	38061006	38061877	614784	614839	exon	GNL2	1	1	1	0	0	0	0	1
chr1	38099068	38099744	615280	615313	intron	RSPO1	1	1	0	0	0	1	0	0
chr1	38099758	38099829	615313	615324	intron	RSPO1	1	1	0	0	0	1	0	0
chr1	38099855	38100697	615324	615403	exon,intron	RSPO1	1	1	1	0	0	1	0	0
chr1	38100705	38100860	615403	615418	promoter-TSS	RSPO1	1	1	1	0	0	1	0	0
chr1	38155362	38156415	616109	616169	intron	C1orf109	1	1	1	1	1	0	0	1
chr1	38157261	38158705	616195	616306	promoter-TSS	CDCA8	1	1	1	1	1	0	1	1
chr1	38218326	38219461	617110	617226	exon	EPHA10	0	1	1	0	0	0	0	0
chr1	38229950	38230074	617408	617417	intron	EPHA10	1	1	1	0	0	1	0	0
chr1	38230076	38230111	617417	617424	intron	EPHA10	1	1	1	0	0	1	0	0
chr1	38230139	38230321	617425	617437	intron	EPHA10	1	1	1	0	0	1	0	0
chr1	38230388	38231075	617442	617480	promoter-TSS	EPHA10	1	1	1	0	1	1	0	0
chr1	38231139	38232040	617480	617516	promoter-TSS	EPHA10	1	0	1	0	1	1	1	1
chr1	38232103	38232247	617516	617524	Intergenic	EPHA10	0	0	1	0	0	1	1	0
chr1	38259218	38260268	617816	617944	promoter-TSS	MANEAL	1	1	1	0	0	0	0	0
chr1	38261052	38261216	617972	617981	promoter-TSS	MANEAL	0	0	1	0	1	0	0	0
chr1	38273072	38274653	618144	618290	promoter-TSS	YRDC	1	1	1	1	1	0	0	0
chr1	38274672	38274791	618290	618298	promoter-TSS	YRDC	1	0	1	1	1	0	0	0
chr1	38324703	38326066	618794	618878	promoter-TSS	MTF1	1	1	1	1	1	0	1	1
chr1	38396957	38397774	619976	620046	intron	INPP5B	0	1	1	1	1	0	0	1
chr1	38397807	38397956	620046	620053	intron	INPP5B	0	0	1	1	0	0	0	0
chr1	38412519	38412819	620372	620382	promoter-TSS	INPP5B	1	0	1	1	1	0	0	1
chr1	38454795	38454954	620931	620942	intron	SF3A3	1	0	1	1	1	0	0	0
chr1	38454961	38456087	620942	621003	intron	SF3A3	1	1	1	1	1	0	1	1
chr1	38461585	38461988	621117	621159	TTS	FHL3	0	1	1	0	1	0	0	0
chr1	38478083	38478976	621497	621548	intron,promoter-TSS	UTP11L	1	1	1	1	0	0	0	1
chr1	38510197	38510902	622003	622059	exon	POU3F1	0	1	1	0	1	1	0	0
chr1	38510911	38511385	622059	622112	exon	POU3F1	0	1	1	0	0	1	0	0
chr1	38511758	38512128	622155	622215	exon	POU3F1	1	1	0	0	0	0	1	0
chr1	38512139	38513271	622215	622385	promoter-TSS	POU3F1	1	1	1	1	0	0	1	0
chr1	38513295	38513461	622385	622403	promoter-TSS	POU3F1	1	1	1	1	0	0	0	0
chr1	38941882	38942371	626426	626467	Intergenic	LOC339442	0	1	1	0	0	0	0	0
chr1	39044023	39044518	627524	627581	Intergenic	RRAGC	0	1	1	0	0	0	0	0
chr1	39136985	39137165	628476	628482	Intergenic	RRAGC	0	0	0	1	0	0	0	0
chr1	39249262	39249484	629532	629545	Intergenic	RRAGC	0	0	1	0	0	1	0	0
chr1	39269693	39270251	629751	629826	Intergenic	RRAGC	0	1	1	0	0	0	0	0
chr1	39283895	39284478	630050	630109	Intergenic	RRAGC	0	1	1	0	0	1	1	1
chr1	39324587	39326090	630551	630672	exon	RRAGC	1	1	1	1	1	0	0	1
chr1	39326179	39326303	630672	630677	promoter-TSS	RRAGC	1	0	1	1	0	0	0	0
chr1	39338292	39339595	630839	630931	TTS	GJA9	1	1	1	1	1	0	0	1
chr1	39394899	39395079	631696	631703	intron	RHBDL2	0	0	1	1	0	0	0	0
chr1	39407375	39407770	631856	631869	promoter-TSS	RHBDL2	1	0	1	0	1	0	0	0
chr1	39456295	39458344	632612	632726	intron	AKIRIN1	1	1	1	1	1	0	0	1
chr1	39491759	39492690	633221	633277	intron	NDUFS5	1	0	1	1	1	0	0	0
chr1	39492803	39492904	633278	633287	intron	NDUFS5	1	0	1	1	0	0	0	0
chr1	39546688	39547748	634181	634319	intron	MACF1	1	1	1	1	1	0	0	1
chr1	39570721	39571958	634679	634827	intron	MACF1	0	1	1	1	0	0	0	0
chr1	39874019	39875181	637934	638075	promoter-TSS	KIAA0754	1	1	1	1	1	0	0	1
chr1	39875193	39875542	638075	638089	exon	KIAA0754	1	1	1	1	0	0	0	0
chr1	39956713	39957597	638893	639017	promoter-TSS	BMP8A	1	1	1	1	1	0	1	1
chr1	39957858	39958065	639061	639093	exon	BMP8A	1	1	1	0	0	0	0	0
chr1	39960520	39960692	639141	639147	intron	BMP8A	0	0	0	1	0	0	0	0
chr1	40006523	40006619	640026	640032	intron	PPIEL	0	0	1	1	1	0	0	0
chr1	40041131	40042765	640504	640678	exon,intron	PABPC4	1	1	1	1	1	0	1	1
chr1	40071932	40072213	641168	641181	Intergenic	PABPC4	0	0	1	1	0	0	1	1
chr1	40119207	40119463	642017	642026	Intergenic	HEYL	0	0	1	1	0	0	1	1
chr1	40137279	40137971	642254	642313	promoter-TSS	NT5C1A	1	1	1	1	1	0	0	0
chr1	40156857	40157654	642609	642663	promoter-TSS	HPCAL4	1	1	1	0	1	0	0	0
chr1	40157740	40158207	642671	642700	promoter-TSS	HPCAL4	1	1	1	0	0	0	0	0
chr1	40204382	40205071	643191	643240	intron	PPIE	1	1	1	1	1	0	0	1
chr1	40253851	40254203	644124	644186	exon	BMP8B	1	1	1	0	0	0	0	0
chr1	40254208	40255172	644186	644310	promoter-TSS	BMP8B	1	1	1	0	0	0	1	0
chr1	40265465	40265610	644457	644465	Intergenic	BMP8B	0	0	1	0	0	0	1	1
chr1	40282556	40282709	644749	644756	Intergenic	BMP8B	0	0	0	0	0	0	1	1
chr1	40348657	40349405	645516	645566	exon	TRIT1	1	1	1	1	0	0	0	1
chr1	40366687	40368218	645787	645963	exon	MYCL1	1	1	1	0	1	0	1	1
chr1	40420587	40421824	646715	646799	intron	MFSD2A	1	1	1	1	1	0	0	0
chr1	40505129	40507194	647886	648014	promoter-TSS	CAP1	1	1	1	1	1	0	1	1
chr1	40550534	40550689	648478	648486	intron	PPT1	0	0	1	1	0	0	1	1
chr1	40562452	40563406	648609	648668	exon	PPT1	1	1	1	1	0	0	1	1
chr1	40598417	40598598	649004	649016	Intergenic	RLF	0	1	1	0	0	0	0	0
chr1	40598613	40598798	649016	649031	Intergenic	RLF	0	1	1	0	0	0	0	0
chr1	40609565	40609964	649172	649178	Intergenic	RLF	0	0	0	0	1	0	1	1
chr1	40626780	40628224	649357	649438	intron	RLF	1	1	1	1	1	0	1	1
chr1	40722916	40724267	650456	650532	promoter-TSS	ZMPSTE24	1	1	1	1	0	0	0	1
chr1	40780956	40781071	651274	651283	intron	COL9A2	0	1	1	1	1	0	1	1
chr1	40781108	40781352	651283	651307	intron	COL9A2	0	1	1	1	1	1	1	1
chr1	40781389	40781569	651307	651320	intron	COL9A2	0	1	1	1	1	1	0	0
chr1	40781587	40781861	651320	651340	intron	COL9A2	0	1	1	1	1	1	0	0
chr1	40781877	40782181	651340	651350	intron	COL9A2	1	1	1	1	0	1	0	1
chr1	40782202	40783064	651350	651440	intron	COL9A2	1	1	1	1	0	1	1	1
chr1	40804420	40804700	651730	651740	Intergenic	COL9A2	0	0	1	0	0	0	1	1
chr1	40839216	40840620	652065	652151	promoter-TSS	SMAP2	1	1	1	1	0	0	0	1
chr1	40915432	40916269	652949	653018	promoter-TSS	ZFP69B	1	1	1	1	0	0	1	1
chr1	40942625	40943600	653255	653333	promoter-TSS	ZFP69	1	1	1	1	0	0	0	1
chr1	40943642	40943771	653333	653338	intron	ZFP69	1	0	1	0	1	0	0	0
chr1	40974031	40974968	653667	653743	promoter-TSS	EXO5	1	1	1	0	1	0	0	0
chr1	40996996	40997795	653992	654031	exon,promoter-TSS	ZNF684	1	1	1	1	1	0	0	1
chr1	41130996	41131752	655572	655632	promoter-TSS	RIMS3	1	1	1	0	0	0	1	1
chr1	41134530	41134918	655671	655688	Intergenic	RIMS3	0	0	1	0	1	0	1	1
chr1	41157111	41158440	655918	656016	promoter-TSS	LOC100130557,NFYC	1	1	1	1	0	0	1	1
chr1	41174527	41175478	656192	656206	intron	NFYC	0	0	1	1	1	0	0	0
chr1	41249122	41250051	656919	657052	promoter-TSS	KCNQ4	1	1	1	0	0	0	0	0
chr1	41267866	41268308	657330	657375	intron	KCNQ4	0	1	1	0	1	0	0	0
chr1	41315745	41315913	658191	658198	Intergenic	CITED4	0	0	0	0	0	0	1	1
chr1	41327066	41327234	658376	658398	exon	CITED4	1	1	1	0	0	0	0	0
chr1	41327236	41328285	658398	658536	exon	CITED4	1	1	1	1	0	0	1	1
chr1	41349908	41350162	658778	658816	Intergenic	CITED4	0	1	1	0	1	1	0	0
chr1	41385195	41385255	659212	659217	Intergenic	CITED4	0	0	1	1	1	0	0	1
chr1	41418190	41418495	659584	659597	Intergenic	CTPS1	0	0	0	0	0	0	1	1
chr1	41444871	41444997	660040	660053	promoter-TSS	CTPS1	1	1	1	1	1	0	1	0
chr1	41445002	41446175	660053	660197	intron	CTPS1	1	1	1	1	1	0	1	1
chr1	41706944	41708300	662374	662545	intron	SCMH1	1	1	1	1	0	0	0	0
chr1	41733909	41734161	662758	662765	Intergenic	SCMH1	0	0	0	0	0	0	1	1
chr1	41826614	41828131	663668	663847	Intergenic	SCMH1	0	1	1	1	1	0	1	1
chr1	41831865	41832542	663890	663951	Intergenic	EDN2	0	1	1	1	1	0	0	0
chr1	41864993	41865022	664538	664542	Intergenic	EDN2	0	0	0	0	0	0	0	0
chr1	41865080	41865129	664542	664547	Intergenic	EDN2	0	0	0	0	0	0	0	0
chr1	41870095	41870552	664595	664606	Intergenic	EDN2	0	0	0	0	1	0	0	0
chr1	41961787	41962316	665817	665879	Intergenic	EDN2	0	1	1	1	1	0	0	0
chr1	41981789	41982288	666245	666283	intron	HIVEP3	0	1	1	1	1	0	1	1
chr1	42039944	42040043	666973	666979	intron	HIVEP3	0	0	0	0	1	0	1	1
chr1	42083858	42084077	667456	667463	intron	HIVEP3	0	0	1	1	1	0	0	0
chr1	42127193	42128371	667944	668085	intron	HIVEP3	0	1	1	1	1	0	0	0
chr1	42383562	42384129	670506	670560	intron	HIVEP3	0	1	1	1	0	0	0	0
chr1	42384158	42384648	670560	670573	promoter-TSS	HIVEP3	0	0	1	1	0	0	0	0
chr1	42500708	42502078	671352	671480	intron	HIVEP3	1	1	1	1	1	0	1	1
chr1	42643443	42643450	672806	672810	exon	FOXJ3	0	0	0	1	0	0	0	1
chr1	42799724	42801623	674037	674182	promoter-TSS	FOXJ3	1	1	1	1	0	0	1	1
chr1	42845753	42846988	674607	674745	promoter-TSS	RIMKLA	1	1	1	1	0	0	0	0
chr1	42921501	42921632	675526	675535	promoter-TSS	PPCS	1	0	1	1	0	0	0	0
chr1	42921698	42922722	675535	675622	promoter-TSS	PPCS	1	1	1	1	1	0	0	0
chr1	42928547	42929254	675692	675738	Intergenic	PPCS	0	1	1	0	0	0	0	0
chr1	42929290	42929472	675738	675754	Intergenic	PPCS	0	1	1	0	1	0	0	0
chr1	43123652	43124625	677098	677157	promoter-TSS	PPIH	1	1	1	1	0	0	1	1
chr1	43124639	43124851	677157	677169	intron	PPIH	1	0	1	0	1	0	0	0
chr1	43146926	43149246	677386	677594	promoter-TSS	YBX1	1	1	1	1	1	0	1	0
chr1	43231483	43233524	678681	678829	promoter-TSS	C1orf50	1	1	1	1	1	0	1	1
chr1	43250900	43251332	679038	679071	Intergenic	LOC100129924	0	1	1	0	1	0	0	0
chr1	43282382	43283447	679396	679475	exon	ERMAP	1	1	1	1	1	0	1	0
chr1	43311647	43311760	679718	679724	promoter-TSS	ZNF691	1	0	1	0	0	0	0	0
chr1	43311861	43312826	679724	679779	promoter-TSS	ZNF691	1	1	1	1	0	0	1	1
chr1	43389549	43390756	680464	680552	TTS	SLC2A1	0	1	1	1	1	0	1	1
chr1	43423468	43423552	681049	681058	intron	SLC2A1	0	1	1	1	0	0	0	0
chr1	43423561	43425124	681058	681218	promoter-TSS	SLC2A1-AS1	1	1	1	1	0	0	0	0
chr1	43533891	43534282	682794	682840	Intergenic	FAM183A	0	1	1	1	1	0	0	0
chr1	43613150	43613873	683591	683636	promoter-TSS	FAM183A	1	1	1	0	1	0	0	0
chr1	43637484	43638500	683919	683989	promoter-TSS	WDR65	1	1	1	0	0	0	0	0
chr1	43692958	43693062	684568	684575	intron	WDR65	0	0	0	0	0	0	1	1
chr1	43814306	43814525	686237	686256	intron	MPL	0	1	1	1	1	0	0	0
chr1	43814531	43815036	686256	686303	exon,intron	MPL	0	1	1	1	0	0	0	0
chr1	43823944	43825059	686455	686539	promoter-TSS	CDC20	1	1	1	1	1	0	1	1
chr1	43832815	43834260	686646	686748	promoter-TSS	ELOVL1	1	1	1	1	1	0	1	1
chr1	43854949	43855993	686938	687005	promoter-TSS	MED8	1	1	1	1	0	0	0	1
chr1	43918933	43919117	687901	687910	exon	SZT2	1	1	1	1	1	0	0	0
chr1	43919127	43920057	687910	687999	promoter-TSS	HYI	1	1	1	1	0	0	0	0
chr1	43920149	43920510	688001	688014	promoter-TSS	HYI	1	0	1	1	0	0	1	0
chr1	43994845	43995131	688830	688837	Intergenic	PTPRF	0	0	0	0	1	0	1	1
chr1	43996363	43997592	688847	689009	intron	PTPRF	1	1	1	1	1	0	0	0
chr1	44006614	44006689	689125	689133	intron	PTPRF	0	0	1	1	1	0	0	1
chr1	44013402	44013461	689245	689249	intron	PTPRF	0	0	0	1	1	0	0	0
chr1	44031249	44031674	689604	689644	intron	PTPRF	0	1	1	1	1	0	0	1
chr1	44031700	44031836	689644	689660	intron	PTPRF	0	1	1	1	1	0	0	1
chr1	44115060	44115204	691270	691281	promoter-TSS	KDM4A	1	0	1	1	0	0	0	0
chr1	44115303	44116795	691281	691354	intron	KDM4A	1	1	1	1	1	0	0	1
chr1	44172703	44174017	692038	692170	promoter-TSS	KDM4A-AS1	1	1	1	1	0	0	0	1
chr1	44401809	44402396	694491	694571	exon	ARTN	0	1	1	1	0	0	0	0
chr1	44411673	44413132	694694	694790	promoter-TSS	IPO13	1	1	1	1	1	0	1	1
chr1	44435387	44436323	695013	695064	exon	DPH2	1	1	1	1	1	0	1	1
chr1	44439935	44441441	695121	695250	promoter-TSS	ATP6V0B	1	1	1	1	1	0	1	1
chr1	44444677	44445647	695297	695427	promoter-TSS	B4GALT2	1	1	1	1	1	0	0	0
chr1	44456778	44457918	695643	695722	promoter-TSS	CCDC24	1	1	1	1	1	0	0	0
chr1	44479013	44479184	696123	696135	intron	SLC6A9	0	0	1	1	1	0	0	0
chr1	44481680	44482203	696164	696180	intron	SLC6A9	0	0	1	1	0	0	0	0
chr1	44482827	44483138	696195	696208	promoter-TSS	SLC6A9	0	0	1	1	1	0	0	0
chr1	44485196	44485590	696243	696254	intron	SLC6A9	0	0	0	1	1	0	0	0
chr1	44495400	44497085	696407	696570	intron	SLC6A9	1	1	1	1	0	0	1	1
chr1	44497090	44497353	696570	696585	intron,promoter-TSS	SLC6A9	1	1	1	1	0	0	0	0
chr1	44678941	44679707	698556	698600	exon	DMAP1	1	1	1	1	1	0	1	1
chr1	44708575	44708729	698993	699002	intron	ERI3	0	0	0	1	0	0	0	0
chr1	44820493	44821234	699996	700064	promoter-TSS	ERI3	1	1	1	1	1	0	0	1
chr1	44870868	44872692	700535	700676	intron	RNF220	1	1	1	1	0	1	0	1
chr1	44872708	44873293	700676	700732	intron	RNF220	0	1	1	1	0	1	0	0
chr1	44873296	44873636	700732	700776	intron	RNF220	0	1	1	1	0	1	0	0
chr1	44873735	44874047	700780	700804	intron	RNF220	0	1	1	1	1	1	0	0
chr1	44874202	44874650	700808	700822	intron	RNF220	0	0	1	1	0	1	0	0
chr1	44874662	44874702	700822	700829	intron	RNF220	0	0	1	1	0	1	0	0
chr1	44874729	44874823	700829	700837	intron	RNF220	0	0	1	1	0	1	0	0
chr1	44883085	44883248	700951	700969	intron	RNF220	0	1	1	1	0	0	0	1
chr1	44883276	44883904	700969	701040	intron	RNF220	0	1	1	1	0	1	0	1
chr1	44883959	44884272	701041	701062	intron	RNF220	0	1	1	1	0	1	0	0
chr1	44889376	44889598	701096	701107	intron	RNF220	0	0	1	1	1	0	0	0
chr1	44973406	44973432	702046	702050	intron	RNF220	0	0	0	1	0	0	0	1
chr1	45053889	45054048	703072	703080	intron	RNF220	0	0	0	1	1	0	0	0
chr1	45060892	45061109	703166	703175	intron	RNF220	0	0	0	1	1	0	1	1
chr1	45068518	45068667	703273	703281	intron	RNF220	0	0	0	1	1	0	0	0
chr1	45097299	45098184	703702	703792	intron	RNF220	0	1	1	1	1	0	0	1
chr1	45111297	45111550	703993	704008	intron	RNF220	0	0	1	1	1	0	0	1
chr1	45116008	45116178	704081	704092	intron	RNF220	0	0	0	1	1	0	0	0
chr1	45125928	45126207	704238	704246	intron	TMEM53	0	0	1	1	0	0	0	0
chr1	45139394	45140496	704442	704508	promoter-TSS	C1orf228	1	1	1	1	1	0	1	0
chr1	45140526	45140584	704508	704515	promoter-TSS	TMEM53	1	1	1	1	0	0	1	0
chr1	45180655	45180863	705062	705069	intron	C1orf228	0	0	1	0	0	0	1	1
chr1	45196217	45196428	705400	705407	Intergenic	KIF2C	0	0	1	1	0	0	0	0
chr1	45196555	45197148	705407	705425	Intergenic	KIF2C	0	0	1	1	0	0	1	1
chr1	45205062	45205808	705576	705633	promoter-TSS	KIF2C	1	1	1	1	1	0	0	1
chr1	45205859	45206184	705633	705647	intron	KIF2C	1	0	1	0	1	0	0	0
chr1	45240750	45241900	706235	706326	promoter-TSS	RPS8	1	1	1	1	0	0	0	0
chr1	45249822	45250274	706468	706525	exon	BEST4	0	1	1	0	1	0	0	0
chr1	45251853	45252284	706558	706597	intron	BEST4	0	1	1	0	1	0	1	1
chr1	45265469	45266471	706787	706892	promoter-TSS	PLK3	1	1	1	1	0	0	1	1
chr1	45266520	45266687	706892	706908	exon	PLK3	1	1	1	1	0	0	0	0
chr1	45273399	45273681	707106	707117	promoter-TSS	TCTEX1D4	1	0	0	1	1	0	0	0
chr1	45274206	45274308	707128	707135	exon	BTBD19	1	0	1	1	1	0	0	0
chr1	45279367	45279745	707248	707284	exon	BTBD19	0	1	1	1	0	0	0	0
chr1	45284921	45286204	707387	707447	TTS,exon	PTCH2	0	0	1	1	0	0	1	1
chr1	45308544	45309291	707862	707933	promoter-TSS	PTCH2	1	1	1	0	0	0	0	0
chr1	45451593	45452522	709418	709472	intron	EIF2B3	1	1	1	1	1	0	0	1
chr1	45476177	45477141	709894	709977	exon	HECTD3	1	1	1	1	1	0	1	1
chr1	45477625	45478655	709979	710014	intron	UROD	1	0	1	1	1	0	0	1
chr1	45484400	45484449	710078	710083	exon	ZSWIM5	0	0	0	0	0	0	1	1
chr1	45670726	45671056	711745	711754	intron	ZSWIM5	0	0	1	1	0	0	0	0
chr1	45671303	45672849	711754	711931	exon	ZSWIM5	1	1	1	1	0	0	0	1
chr1	45768940	45769991	712721	712809	promoter-TSS	LOC400752	1	1	1	1	1	0	1	1
chr1	45792350	45792992	713114	713172	exon,promoter-TSS	HPDL	1	1	1	1	1	0	1	1
chr1	45805137	45806285	713386	713472	promoter-TSS	MUTYH	1	1	1	1	0	0	0	1
chr1	45955990	45957457	715019	715104	exon	TESK2	1	1	1	1	1	0	1	0
chr1	45986431	45986903	715554	715569	exon,intron	PRDX1	0	0	1	1	0	0	0	0
chr1	45986991	45987927	715569	715646	exon	PRDX1	1	1	1	1	0	0	1	1
chr1	46016267	46017473	716105	716152	intron	AKR1A1	1	1	1	1	1	0	0	1
chr1	46048959	46050953	716637	716760	intron	NASP	1	1	1	1	0	0	1	1
chr1	46151004	46153324	717988	718125	intron	GPBP1L1	1	1	1	1	0	0	1	1
chr1	46153656	46154574	718126	718151	intron	TMEM69	1	0	1	1	0	0	0	1
chr1	46215879	46216738	719050	719115	exon	IPP	1	1	1	1	0	0	1	1
chr1	46268979	46269357	719780	719827	promoter-TSS	MAST2	1	1	1	0	0	0	0	1
chr1	46269637	46270159	719867	719897	intron	MAST2	1	1	1	0	1	0	0	0
chr1	46329930	46330346	720466	720476	intron	MAST2	0	0	1	1	0	0	0	0
chr1	46596945	46597645	722918	722942	intron,promoter-TSS	PIK3R3	0	0	1	1	0	0	0	0
chr1	46597724	46599129	722942	723044	promoter-TSS	PIK3R3	1	1	1	1	0	0	0	1
chr1	46632581	46632998	723405	723437	Intergenic	TSPAN1	0	1	1	1	1	0	0	0
chr1	46663790	46664476	723805	723872	promoter-TSS	POMGNT1	0	0	1	1	1	0	1	1
chr1	46668650	46669258	723936	723980	promoter-TSS	LURAP1	1	1	1	1	0	0	0	1
chr1	46669624	46669906	723988	723997	intron	LURAP1	1	0	1	1	1	0	0	0
chr1	46712557	46713748	724733	724815	promoter-TSS	RAD54L	1	0	1	0	1	0	0	0
chr1	46767372	46769958	725410	725603	promoter-TSS	UQCRH	1	1	1	1	0	0	1	1
chr1	46805700	46805986	726292	726312	promoter-TSS	NSUN4	1	0	1	1	0	0	0	0
chr1	46806013	46806836	726312	726369	promoter-TSS	NSUN4	1	1	1	1	0	0	1	1
chr1	46859813	46860485	727099	727168	exon	FAAH	1	1	1	1	0	0	0	1
chr1	46860505	46860681	727168	727176	intron	FAAH	1	0	1	1	0	0	0	0
chr1	46867475	46867786	727270	727278	intron	FAAH	0	0	1	1	1	0	0	0
chr1	46872073	46872356	727364	727375	intron	FAAH	0	0	1	1	1	0	1	1
chr1	46908380	46908647	727875	727887	intron	LOC729041	0	0	1	0	0	0	1	1
chr1	46913881	46914248	727969	728016	Intergenic	LOC729041	0	1	1	0	0	1	0	0
chr1	46932131	46932722	728243	728316	Intergenic	LOC729041	0	1	1	0	1	0	0	0
chr1	46932725	46932781	728316	728325	Intergenic	LOC729041	0	1	1	0	1	0	0	0
chr1	46951237	46951684	728566	728611	Intergenic	DMBX1	0	1	0	0	0	1	0	0
chr1	46954794	46955084	728668	728693	Intergenic	DMBX1	0	1	1	0	1	1	0	0
chr1	46955110	46955829	728693	728762	Intergenic	DMBX1	0	1	1	0	1	1	0	0
chr1	46955910	46956321	728766	728808	Intergenic	DMBX1	0	1	1	0	1	1	0	0
chr1	46956366	46956511	728809	728820	Intergenic	DMBX1	0	1	0	0	0	1	0	0
chr1	46956676	46956970	728832	728849	Intergenic	DMBX1	0	1	0	0	0	1	0	0
chr1	46998633	46999249	729433	729526	Intergenic	MKNK1-AS1	0	1	1	1	1	0	1	1
chr1	47009677	47009988	729644	729676	intron	MKNK1-AS1	0	1	1	0	1	1	0	0
chr1	47069497	47070279	730467	730523	promoter-TSS	MKNK1	1	1	1	1	0	0	1	0
chr1	47081998	47082832	730683	730746	exon	MOB3C	1	1	1	1	0	0	0	0
chr1	47082837	47082876	730746	730750	promoter-TSS	MOB3C	1	0	1	1	0	0	0	0
chr1	47133412	47134369	731119	731214	exon	ATPAF1	1	1	1	1	1	0	0	1
chr1	47184112	47185457	731535	731632	exon,promoter-TSS	EFCAB14	1	1	1	1	1	0	0	0
chr1	47489195	47489283	733566	733575	exon	CYP4X1	1	1	1	1	0	1	0	0
chr1	47489295	47489852	733575	733614	exon	CYP4X1	1	1	1	1	0	1	0	0
chr1	47641009	47641365	734541	734549	Intergenic	LINC00853	0	0	0	0	0	0	1	1
chr1	47644807	47645366	734581	734603	exon	LINC00853	1	0	1	0	1	0	1	1
chr1	47690548	47691031	735130	735151	intron	TAL1	0	1	1	0	0	1	0	0
chr1	47691033	47691676	735151	735230	exon	TAL1	0	1	1	0	0	1	0	0
chr1	47696572	47696710	735352	735364	Intergenic	TAL1	0	1	1	1	0	1	0	0
chr1	47696745	47697170	735365	735397	Intergenic	TAL1	0	1	1	1	0	1	0	0
chr1	47697208	47697463	735398	735418	Intergenic	TAL1	0	1	1	0	0	1	0	0
chr1	47697534	47698127	735421	735483	Intergenic	TAL1	0	1	1	0	0	1	0	0
chr1	47779157	47780211	736410	736477	intron	STIL	1	1	1	1	1	0	0	1
chr1	47799146	47800490	736765	736900	intron	CMPK1	1	1	1	1	0	0	1	1
chr1	47882053	47882668	737885	737984	exon	FOXE3	1	1	0	0	0	0	0	0
chr1	47882880	47883013	738015	738032	exon	FOXE3	0	1	0	0	0	1	0	0
chr1	47897866	47898436	738185	738205	exon	FOXD2-AS1	0	0	1	0	1	1	1	1
chr1	47898447	47898626	738205	738215	exon	FOXD2-AS1	0	0	1	0	1	1	1	0
chr1	47899354	47899519	738247	738257	exon	FOXD2-AS1	1	1	1	0	1	1	0	0
chr1	47899547	47899677	738257	738267	exon	FOXD2-AS1	1	1	1	0	1	1	0	0
chr1	47899725	47899857	738267	738281	exon	FOXD2-AS1	1	1	1	0	1	1	0	0
chr1	47899863	47900169	738281	738300	exon	FOXD2-AS1	1	1	1	0	1	1	0	0
chr1	47900187	47900385	738300	738317	promoter-TSS	FOXD2-AS1	1	1	1	0	1	1	0	0
chr1	47902269	47904018	738340	738510	exon	FOXD2	1	1	1	0	1	1	1	1
chr1	47904040	47904538	738510	738577	exon	FOXD2	0	1	1	0	0	1	0	0
chr1	47904542	47904734	738577	738610	exon	FOXD2	0	1	1	0	0	1	0	0
chr1	47904747	47904944	738610	738639	exon	FOXD2	0	1	0	0	0	1	0	0
chr1	47904946	47905252	738639	738671	exon	FOXD2	0	1	0	0	0	1	0	0
chr1	47910005	47910075	738782	738788	Intergenic	FOXD2	0	1	0	0	0	1	0	0
chr1	47910181	47910627	738794	738828	Intergenic	FOXD2	0	1	0	0	0	1	0	0
chr1	47910639	47910855	738828	738851	Intergenic	FOXD2	0	1	0	0	0	1	0	0
chr1	47910861	47911020	738851	738867	Intergenic	FOXD2	0	1	0	0	0	1	0	0
chr1	47911295	47911512	738873	738885	Intergenic	FOXD2	0	0	0	0	0	1	0	0
chr1	47915410	47915504	738933	738939	Intergenic	FOXD2	0	0	0	0	0	1	0	0
chr1	47915640	47915795	738943	738956	Intergenic	FOXD2	0	1	0	0	0	1	1	1
chr1	47973634	47974474	739522	739603	Intergenic	FOXD2	0	1	1	0	1	1	0	0
chr1	47998872	47999386	739798	739842	Intergenic	FOXD2	0	1	1	0	1	0	0	0
chr1	48043781	48043999	740296	740304	Intergenic	FOXD2	0	0	1	1	1	0	0	0
chr1	48044072	48044196	740304	740311	Intergenic	FOXD2	0	0	1	1	1	0	0	0
chr1	48058940	48059140	740493	740510	Intergenic	FOXD2	0	1	1	0	0	1	0	0
chr1	48174580	48175055	741705	741740	Intergenic	FOXD2	0	1	1	0	1	1	0	0
chr1	48175068	48176519	741740	741864	Intergenic	FOXD2	0	1	1	0	1	1	1	1
chr1	48190716	48191193	742020	742067	Intergenic	TRABD2B	0	1	1	0	0	1	0	0
chr1	48191780	48192262	742082	742099	Intergenic	TRABD2B	0	0	1	0	0	1	1	1
chr1	48416797	48416962	744330	744338	intron	TRABD2B	0	0	0	1	0	0	0	0
chr1	48462431	48463601	744867	745005	promoter-TSS	TRABD2B	1	1	1	0	0	0	1	1
chr1	48937169	48937348	748504	748515	intron	SPATA6	1	1	1	1	1	0	0	0
chr1	48937377	48938191	748515	748588	promoter-TSS	SPATA6	1	1	1	1	0	0	0	1
chr1	49143148	49143315	750098	750104	intron	AGBL4	0	0	0	0	0	0	1	1
chr1	49241729	49242090	750867	750876	intron	BEND5	1	0	1	1	1	0	0	0
chr1	49242126	49243373	750876	750959	promoter-TSS	BEND5	1	1	1	1	1	0	0	0
chr1	50489361	50489955	757483	757532	promoter-TSS	AGBL4	1	1	1	0	0	0	0	0
chr1	50513645	50514124	757668	757719	intron	ELAVL4	1	1	1	0	0	1	1	1
chr1	50717421	50717679	758996	759009	Intergenic	ELAVL4	0	0	1	0	0	0	0	0
chr1	50798789	50799445	759559	759621	Intergenic	DMRTA2	0	1	1	1	0	1	1	1
chr1	50834100	50834334	759954	759969	Intergenic	DMRTA2	0	0	1	0	0	0	1	1
chr1	50888639	50888836	760827	760840	intron	DMRTA2	1	1	1	0	1	1	0	0
chr1	50888847	50889320	760840	760887	promoter-TSS	DMRTA2	1	1	1	0	1	1	0	0
chr1	50889347	50889837	760887	760917	promoter-TSS	DMRTA2	1	1	1	0	1	1	0	0
chr1	50889857	50890559	760917	760951	Intergenic,promoter-TSS	DMRTA2	1	1	1	0	1	1	0	0
chr1	50892366	50893011	761043	761090	Intergenic	DMRTA2	0	1	1	0	0	1	0	0
chr1	50893130	50893425	761096	761111	Intergenic	DMRTA2	0	1	1	0	0	1	0	0
chr1	51099216	51099481	762474	762480	intron	FAF1	0	0	1	1	0	0	0	0
chr1	51424979	51426551	765183	765302	exon	FAF1	1	1	1	1	0	0	1	1
chr1	51433743	51436131	765368	765555	promoter-TSS	CDKN2C	1	1	1	1	0	0	1	0
chr1	51442720	51443013	765625	765636	Intergenic	CDKN2C	0	0	1	1	0	0	0	0
chr1	51443069	51444230	765636	765740	Intergenic	CDKN2C	0	1	1	1	0	0	0	0
chr1	51444319	51444363	765745	765749	Intergenic	CDKN2C	0	0	1	1	0	0	0	0
chr1	51701552	51703194	767819	767934	exon	RNF11	1	1	1	1	0	0	0	1
chr1	51762558	51762849	768630	768644	intron	TTC39A	0	0	1	1	0	0	1	1
chr1	51810440	51810893	769332	769381	exon	TTC39A	1	1	1	0	1	1	1	0
chr1	51983496	51984156	770774	770798	intron	EPS15	1	0	1	1	0	0	0	0
chr1	51984227	51985216	770798	770908	intron	EPS15	1	1	1	1	0	0	0	0
chr1	52049066	52049288	771458	771464	Intergenic	OSBPL9	0	0	1	1	0	0	0	0
chr1	52082575	52083427	771869	771917	intron	OSBPL9	1	0	1	1	0	0	0	0
chr1	52083456	52083530	771917	771924	intron	OSBPL9	1	0	1	1	0	0	0	0
chr1	52343614	52345197	774166	774257	promoter-TSS	NRD1	1	1	1	1	0	0	1	1
chr1	52455903	52456552	775243	775310	intron	RAB3B	1	1	1	0	0	1	0	0
chr1	52498720	52499580	775869	775954	exon	KTI12	0	1	1	1	1	0	0	1
chr1	52520330	52523182	776156	776281	promoter-TSS	BTF3L4	1	1	1	1	1	0	0	0
chr1	52607362	52608504	777194	777334	promoter-TSS	ZFYVE9	1	1	1	1	0	0	1	1
chr1	52830979	52832221	779680	779793	intron	CC2D1B	1	1	1	1	1	0	1	1
chr1	52834140	52834498	779822	779864	Intergenic	CC2D1B	0	1	1	1	1	0	1	1
chr1	52869214	52870941	780312	780393	promoter-TSS	ORC1	1	1	1	1	0	0	1	1
chr1	53017391	53017782	781809	781818	intron	ZCCHC11	1	0	1	1	0	0	0	0
chr1	53017813	53019654	781818	781965	intron	ZCCHC11	1	1	1	1	0	0	1	1
chr1	53067796	53068588	782428	782525	exon	GPX7	1	1	1	1	0	0	0	1
chr1	53068591	53068727	782525	782531	intron	GPX7	1	1	1	1	1	0	0	0
chr1	53098735	53099244	782896	782966	promoter-TSS	FAM159A	1	1	1	0	0	1	0	0
chr1	53163689	53164288	783747	783803	promoter-TSS	SELRC1	1	1	1	1	0	0	0	1
chr1	53168590	53169182	783855	783883	Intergenic	SELRC1	0	0	1	1	0	0	0	0
chr1	53191897	53193067	784193	784269	intron	ZYG11B	1	1	1	1	1	0	0	1
chr1	53308174	53308585	785718	785766	exon	ZYG11A	1	1	1	0	0	1	1	0
chr1	53308589	53308824	785766	785797	intron	ZYG11A	1	1	1	0	1	1	1	0
chr1	53308832	53309197	785797	785834	intron	ZYG11A	1	1	1	0	1	1	0	0
chr1	53309220	53309341	785834	785844	intron	ZYG11A	0	1	1	0	1	1	0	0
chr1	53386863	53387096	787011	787029	intron	ECHDC2	1	1	1	1	0	1	0	0
chr1	53387126	53387622	787029	787074	promoter-TSS	ECHDC2	1	1	1	1	0	1	1	1
chr1	53392774	53393753	787157	787231	intron	SCP2	1	1	1	1	0	0	0	0
chr1	53480422	53481112	788083	788094	intron	SCP2	0	0	1	0	1	0	0	0
chr1	53527600	53528541	788474	788555	intron	PODN	1	1	1	0	1	0	0	0
chr1	53528552	53528785	788555	788574	intron	PODN	1	1	1	0	0	1	0	0
chr1	53539607	53539629	788764	788768	intron	PODN	0	0	0	1	1	0	0	0
chr1	53647806	53647929	790548	790556	Intergenic	CPT2	0	0	0	0	0	0	1	1
chr1	53662046	53663171	790687	790752	exon	CPT2	1	1	1	1	1	0	0	1
chr1	53685623	53685706	790950	790955	intron	C1orf123	1	0	1	1	0	0	0	0
chr1	53685795	53686624	790955	791018	promoter-TSS	C1orf123	1	1	1	1	0	0	0	1
chr1	53703606	53704383	791217	791268	promoter-TSS	LOC100507564	1	1	1	1	0	0	0	0
chr1	53704425	53704538	791268	791277	promoter-TSS	MAGOH	1	1	1	1	0	0	0	0
chr1	53791694	53794003	792422	792657	intron	LRP8	1	1	1	0	1	0	1	0
chr1	53859023	53859351	793505	793514	Intergenic	SLC25A3P1	0	0	0	0	0	0	1	1
chr1	53883044	53883117	793818	793823	Intergenic	SLC25A3P1	0	0	0	0	1	0	0	0
chr1	53928607	53928708	794551	794557	intron	DMRTB1	0	0	0	0	0	0	0	0
chr1	53935841	53936091	794646	794666	Intergenic	DMRTB1	0	0	1	0	0	0	0	1
chr1	53951183	53951509	794895	794908	Intergenic	DMRTB1	0	0	0	0	1	0	1	1
chr1	54086124	54086171	796918	796922	intron	GLIS1	0	0	1	1	0	0	0	0
chr1	54086228	54086298	796922	796928	intron	GLIS1	0	0	1	1	0	0	0	0
chr1	54203542	54203977	798490	798536	Intergenic	GLIS1	0	1	1	0	1	0	0	0
chr1	54204011	54204430	798536	798584	Intergenic	GLIS1	0	1	1	0	1	0	0	0
chr1	54204431	54205295	798584	798701	Intergenic	GLIS1	0	1	1	0	0	0	0	0
chr1	54303116	54304393	799644	799719	intron	TMEM48	1	1	1	1	0	0	1	1
chr1	54355156	54355918	800196	800252	promoter-TSS	YIPF1	1	1	1	1	1	0	1	1
chr1	54410874	54412566	800844	801006	promoter-TSS	LRRC42	1	1	1	1	1	0	1	1
chr1	54448085	54448341	801403	801411	Intergenic	LDLRAD1	0	0	1	0	1	0	0	0
chr1	54517665	54519768	802185	802287	promoter-TSS	TCEANC2	1	1	1	1	1	0	0	1
chr1	54587229	54587578	802912	802934	Intergenic	CDCP2	0	1	1	0	1	0	1	1
chr1	54587601	54587757	802934	802944	Intergenic	CDCP2	0	0	1	0	0	0	0	0
chr1	54665215	54666472	803940	804016	promoter-TSS	CYB5RL	1	1	1	1	1	0	0	0
chr1	54738723	54739009	805306	805317	intron	SSBP3	0	0	1	1	1	0	1	1
chr1	54739022	54739412	805317	805329	intron	SSBP3	0	0	1	1	1	0	0	0
chr1	54766092	54766216	805729	805734	intron	SSBP3	0	0	0	1	1	0	0	0
chr1	54822227	54822333	806634	806644	intron	SSBP3	0	1	1	1	1	0	0	0
chr1	54830868	54830988	806736	806742	intron	SSBP3	0	0	0	0	1	0	0	0
chr1	54870948	54873545	807375	807640	promoter-TSS	SSBP3	1	1	1	1	1	0	1	1
chr1	54940437	54940875	808590	808627	Intergenic	SSBP3	0	1	1	0	1	0	0	0
chr1	54953086	54953487	808829	808844	Intergenic	ACOT11	0	0	1	1	1	0	0	0
chr1	54953632	54953737	808848	808854	Intergenic	ACOT11	0	0	1	1	0	0	1	0
chr1	54953872	54955392	808854	808971	Intergenic	ACOT11	0	1	1	1	1	0	1	1
chr1	54964905	54965391	809100	809144	Intergenic	ACOT11	0	1	1	0	1	0	1	1
chr1	55007630	55008246	809747	809807	Intergenic	ACOT11	0	1	1	1	0	0	1	1
chr1	55181307	55182062	812186	812237	exon	TTC4	1	1	1	1	1	0	1	1
chr1	55229651	55230771	812730	812798	promoter-TSS	PARS2	1	1	1	1	1	0	0	1
chr1	55247098	55247276	813030	813053	exon	TTC22	0	1	0	0	0	0	0	0
chr1	55247281	55247409	813053	813068	exon	TTC22	0	1	0	0	0	0	0	0
chr1	55266506	55267058	813314	813365	exon	TTC22	1	1	1	0	0	1	1	0
chr1	55276187	55276418	813498	813505	intron	C1orf177	0	0	0	0	0	0	1	1
chr1	55331160	55331286	814118	814123	intron	DHCR24	0	0	0	1	0	0	0	1
chr1	55336957	55337463	814195	814209	exon	DHCR24	0	0	1	1	1	0	0	1
chr1	55352067	55352149	814343	814349	intron	DHCR24	1	0	1	1	1	0	0	0
chr1	55352245	55353471	814349	814465	promoter-TSS	DHCR24	1	1	1	1	1	0	0	0
chr1	55376844	55376908	814713	814717	Intergenic	DHCR24	0	0	1	1	0	0	0	0
chr1	55376948	55377234	814718	814727	Intergenic	DHCR24	0	0	1	1	0	0	0	0
chr1	55416320	55416342	815089	815093	Intergenic	TMEM61	0	0	1	1	1	0	1	0
chr1	55416414	55416687	815096	815104	Intergenic	TMEM61	0	0	1	1	1	0	1	1
chr1	55446131	55446653	815399	815462	promoter-TSS	TMEM61	1	1	1	0	1	1	0	0
chr1	55505115	55505722	816324	816383	exon	PCSK9	1	1	1	0	0	1	0	0
chr1	55679964	55681666	818023	818191	intron,promoter-TSS	LOC100507634,USP24	1	1	1	1	1	0	0	1
chr1	55743319	55743505	818762	818769	Intergenic	MIR4422	0	0	0	0	1	0	1	1
chr1	55840783	55841080	819555	819564	Intergenic	MIR4422	0	0	0	0	1	0	0	0
chr1	56943003	56943145	826258	826267	Intergenic	PPAP2B	0	0	1	1	0	0	0	0
chr1	56943228	56943771	826267	826317	Intergenic	PPAP2B	0	1	1	1	0	0	0	0
chr1	57043425	57043729	827161	827169	intron	PPAP2B	0	0	1	1	1	0	0	0
chr1	57043752	57043939	827169	827176	exon,intron	PPAP2B	0	0	1	1	1	0	0	0
chr1	57043984	57045465	827176	827298	exon	PPAP2B	1	1	1	1	1	0	1	1
chr1	57110429	57111500	827809	827926	promoter-TSS	PRKAA2	1	1	1	0	0	0	0	0
chr1	57111506	57111588	827926	827934	intron	PRKAA2	1	0	1	0	0	0	0	0
chr1	57887138	57887253	833190	833195	intron	DAB1	0	0	0	0	0	1	0	0
chr1	57887780	57889435	833203	833316	intron	DAB1	0	1	1	0	1	1	0	0
chr1	57889473	57890611	833316	833438	intron	DAB1	0	1	1	0	0	0	1	1
chr1	58714562	58715366	838984	839012	intron	DAB1	1	1	1	0	1	0	0	0
chr1	58715383	58716233	839012	839094	intron	DAB1	1	1	1	0	1	0	0	0
chr1	59011550	59012736	841241	841328	intron	OMA1	1	1	1	1	0	0	1	1
chr1	59042498	59042764	841617	841653	exon	TACSTD2	1	1	1	0	1	1	0	0
chr1	59062873	59062955	841899	841905	Intergenic	TACSTD2	0	0	0	1	0	0	0	0
chr1	59165128	59165938	842693	842743	intron	MYSM1	1	0	1	1	0	0	1	1
chr1	59234947	59235225	843364	843374	Intergenic	JUN	0	0	0	0	0	0	1	1
chr1	59247243	59251383	843451	843775	exon	JUN	1	1	1	1	1	0	1	1
chr1	59281699	59282323	844039	844090	intron	LOC100131060	0	1	1	1	1	0	1	1
chr1	59369167	59369985	844687	844759	Intergenic	LOC100131060	0	1	1	1	0	0	0	0
chr1	59612335	59612753	846459	846502	promoter-TSS	HSD52	1	1	1	0	1	1	1	0
chr1	59761954	59763031	847361	847442	promoter-TSS	FGGY	1	1	1	1	0	0	0	1
chr1	60135508	60135609	850129	850135	intron	FGGY	0	0	1	1	1	0	0	0
chr1	60280020	60281114	851092	851192	promoter-TSS	HOOK1	1	1	1	0	0	1	0	0
chr1	60392090	60392689	851859	851899	promoter-TSS	CYP2J2	1	1	1	1	0	0	0	0
chr1	60437092	60437369	852221	852239	Intergenic	CYP2J2	0	0	1	0	0	0	1	1
chr1	60442529	60442721	852297	852305	Intergenic	CYP2J2	0	0	1	0	0	0	1	1
chr1	60747089	60747340	854021	854028	Intergenic	C1orf87	0	0	0	0	1	0	1	1
chr1	61087297	61087533	855889	855899	Intergenic	NFIA	0	0	1	1	0	0	0	0
chr1	61508575	61508998	858729	858772	Intergenic	NFIA	0	1	1	1	0	0	1	1
chr1	61509009	61509160	858772	858789	Intergenic	NFIA	0	1	1	1	0	0	0	0
chr1	61515563	61516970	858900	859029	Intergenic	NFIA	0	1	1	1	1	0	1	1
chr1	61519353	61519822	859077	859118	Intergenic	NFIA	0	1	1	1	0	0	0	1
chr1	61519888	61519999	859118	859128	Intergenic	NFIA	0	1	1	1	1	0	0	0
chr1	61522628	61523476	859157	859217	Intergenic	NFIA	0	0	1	1	0	0	0	0
chr1	61542329	61544119	859406	859475	exon	NFIA	1	1	1	1	1	0	0	0
chr1	61545546	61546043	859487	859503	intron	NFIA	0	0	1	1	1	0	0	1
chr1	61547273	61549515	859514	859743	exon	NFIA	0	1	1	1	0	0	0	0
chr1	61556460	61556493	859818	859822	intron	NFIA	0	0	1	1	0	0	0	0
chr1	61649606	61650004	860564	860579	intron	NFIA	0	0	1	1	0	0	0	0
chr1	62107413	62107706	864410	864426	Intergenic	MGC34796	0	0	1	0	0	0	1	1
chr1	62190229	62191411	865253	865303	exon	TM2D1	1	1	1	1	0	0	0	1
chr1	62207676	62208762	865548	865655	promoter-TSS	INADL	1	1	1	1	0	0	0	0
chr1	62208774	62209007	865655	865672	intron	INADL	1	1	1	1	1	0	0	0
chr1	62660871	62660946	870111	870118	intron	L1TD1	1	1	0	0	0	1	0	0
chr1	62784245	62784576	871762	871784	exon,intron	KANK4	1	1	1	0	0	1	0	0
chr1	62784581	62785191	871784	871859	exon	KANK4	1	1	1	0	0	1	0	0
chr1	62901529	62903975	873241	873450	exon	USP1	1	1	1	1	1	0	0	0
chr1	63153152	63154777	875312	875463	promoter-TSS	DOCK7	1	1	1	1	0	0	0	1
chr1	63249423	63250493	876366	876410	intron	ATG4C	1	0	1	1	0	0	0	1
chr1	63539591	63540068	878791	878824	Intergenic	LINC00466	0	0	1	0	1	0	0	1
chr1	63782776	63783533	880753	880827	promoter-TSS	LINC00466	1	1	1	0	0	1	1	1
chr1	63785287	63785680	880888	880928	Intergenic	LINC00466	0	1	0	0	0	1	0	0
chr1	63787807	63788479	881032	881100	promoter-TSS	FOXD3	1	1	1	0	0	1	0	0
chr1	63788487	63789081	881100	881176	promoter-TSS	FOXD3	1	1	1	0	0	1	0	0
chr1	63789083	63789746	881176	881254	exon,promoter-TSS	FOXD3	1	1	1	0	0	1	0	0
chr1	63789776	63789974	881254	881286	exon	FOXD3	0	1	0	0	0	1	0	0
chr1	63789981	63790045	881286	881294	exon	FOXD3	0	1	0	0	0	1	0	0
chr1	63790048	63790334	881294	881324	exon	FOXD3	0	1	0	0	0	1	0	0
chr1	63793284	63793499	881406	881422	Intergenic	FOXD3	0	0	0	0	0	1	1	1
chr1	63795884	63796339	881501	881526	Intergenic	FOXD3	0	1	0	0	0	1	0	0
chr1	63832942	63833942	881849	881932	intron	ALG6	1	1	1	1	0	0	1	1
chr1	63988325	63989706	883141	883209	promoter-TSS	ITGB3BP	1	0	1	1	1	0	0	1
chr1	64058883	64060121	883721	883837	promoter-TSS	PGM1	1	1	1	1	0	0	1	0
chr1	64164080	64164318	884767	884775	Intergenic	ROR1	0	0	1	1	0	0	0	0
chr1	64239391	64240940	885351	885521	intron	ROR1	1	1	1	1	1	0	1	1
chr1	64240964	64241124	885521	885532	intron	ROR1	0	0	1	0	0	0	0	0
chr1	64935359	64937286	890909	891084	promoter-TSS	CACHD1	1	1	1	1	1	0	1	1
chr1	65210101	65211567	893135	893279	promoter-TSS	RAVER2	1	1	1	0	0	0	1	1
chr1	65431106	65432743	895228	895382	intron	JAK1	1	1	1	1	1	0	0	0
chr1	65468176	65468922	895738	895808	Intergenic	JAK1	0	1	1	1	0	0	0	0
chr1	65531864	65531955	896412	896419	Intergenic	MIR101-1	0	0	1	1	1	0	0	0
chr1	65531983	65534487	896419	896631	Intergenic	MIR101-1	0	1	1	1	0	0	0	1
chr1	65613089	65614988	897470	897666	exon	AK4	1	1	1	1	0	0	1	0
chr1	65719773	65720972	898685	898797	Intergenic	DNAJC6	0	1	1	1	0	0	1	0
chr1	65720990	65721134	898797	898805	Intergenic	DNAJC6	0	0	1	1	0	0	0	0
chr1	65730339	65730553	898865	898877	promoter-TSS	DNAJC6	1	0	1	1	0	0	0	0
chr1	65731247	65731816	898884	898936	intron	DNAJC6	1	1	1	1	0	0	1	1
chr1	65774916	65775955	899276	899366	exon	DNAJC6	0	1	1	1	0	0	0	0
chr1	65885494	65887172	900046	900161	promoter-TSS	LEPR	1	1	1	1	0	0	0	1
chr1	65990971	65991746	900892	900980	promoter-TSS	LEPR	1	1	1	0	0	1	0	0
chr1	66257838	66258074	902692	902709	promoter-TSS	PDE4B	1	0	1	0	0	0	0	0
chr1	66258097	66259154	902709	902797	promoter-TSS	PDE4B	1	1	1	0	1	0	0	0
chr1	66259160	66259600	902797	902809	intron	PDE4B	1	0	1	0	1	0	0	0
chr1	66458791	66458870	903923	903928	intron	PDE4B	0	0	1	1	0	0	0	0
chr1	66998915	66999710	907096	907133	promoter-TSS	SGIP1	1	1	1	1	0	0	0	0
chr1	66999751	66999814	907133	907140	promoter-TSS	SGIP1	1	0	1	1	0	0	0	0
chr1	66999929	66999985	907140	907145	exon	SGIP1	1	0	1	1	0	0	0	0
chr1	67217826	67217998	908515	908523	promoter-TSS	TCTEX1D1	1	0	1	0	0	0	0	1
chr1	67218004	67218330	908523	908548	promoter-TSS	TCTEX1D1	1	1	1	0	1	0	0	1
chr1	67390043	67391495	909594	909683	promoter-TSS	WDR78	1	1	1	1	1	0	1	1
chr1	67395481	67396841	909707	909803	intron	MIER1	0	1	1	1	0	0	1	1
chr1	67470935	67471248	910313	910319	intron	SLC35D1	0	0	0	1	0	0	0	0
chr1	67518614	67520353	910590	910717	intron,promoter-TSS	SLC35D1	1	1	1	1	0	0	0	1
chr1	67600517	67600715	911315	911330	promoter-TSS	C1orf141	1	1	1	0	0	0	0	0
chr1	67773110	67773701	912621	912684	exon	IL12RB2	1	1	1	0	0	1	0	0
chr1	67773708	67773858	912684	912697	intron	IL12RB2	1	1	1	0	0	1	0	0
chr1	67894459	67896994	913769	913936	exon	SERBP1	1	1	1	1	0	0	1	0
chr1	67966182	67966498	914629	914646	Intergenic	SERBP1	0	0	0	0	0	0	1	1
chr1	68025026	68025081	915238	915242	Intergenic	GADD45A	0	0	1	0	1	0	0	0
chr1	68150193	68152558	916227	916395	intron	GADD45A	1	1	1	1	0	0	1	0
chr1	68226119	68226279	917024	917030	intron	GNG12	0	0	0	0	0	0	1	1
chr1	68231976	68232135	917072	917080	intron	GNG12	0	0	1	0	0	0	1	1
chr1	68297540	68299315	917551	917690	intron	GNG12-AS1	1	1	1	0	0	1	0	0
chr1	68696499	68698554	920414	920546	intron	WLS	1	1	1	1	0	0	0	0
chr1	68962124	68963126	922618	922697	intron	DEPDC1	1	1	1	0	1	0	0	1
chr1	70032513	70032672	928416	928423	Intergenic	LRRC7	0	0	1	1	0	0	0	0
chr1	70032776	70034676	928423	928577	Intergenic	LRRC7	0	1	1	1	0	0	0	1
chr1	70034734	70035695	928577	928612	Intergenic	LRRC7	0	0	1	1	0	0	0	0
chr1	70035753	70035924	928612	928620	Intergenic	LRRC7	0	0	1	1	0	0	0	0
chr1	70670443	70672068	932023	932087	promoter-TSS	SRSF11	1	1	1	1	1	0	0	1
chr1	70681720	70681988	932179	932186	intron	SRSF11	0	0	0	0	0	0	0	0
chr1	70686743	70688075	932228	932314	exon	SRSF11	0	1	1	1	0	0	1	0
chr1	70819273	70820799	933578	933679	promoter-TSS	HHLA3	1	1	1	1	1	0	1	1
chr1	70876306	70877318	934180	934241	promoter-TSS	CTH	1	1	1	1	0	0	0	0
chr1	70877381	70877547	934241	934246	intron,promoter-TSS	CTH	1	0	1	1	0	0	0	0
chr1	71172154	71172213	936113	936120	Intergenic	CTH	0	0	1	0	0	0	0	0
chr1	71172255	71172427	936120	936131	Intergenic	CTH	0	0	1	0	0	0	0	0
chr1	71172435	71172462	936131	936135	Intergenic	CTH	0	0	1	0	0	0	0	0
chr1	71512643	71512862	938018	938044	exon	PTGER3	1	1	1	0	0	1	0	0
chr1	71512878	71513685	938044	938127	exon	PTGER3	1	1	1	0	1	1	0	0
chr1	71545865	71547185	938363	938414	promoter-TSS	ZRANB2-AS2	1	1	1	1	0	0	1	1
chr1	72747776	72751056	944939	945097	Intergenic	NEGR1	1	1	1	1	1	0	1	1
chr1	74663578	74663642	954444	954449	promoter-TSS	FPGT-TNNI3K	1	0	1	1	0	0	0	0
chr1	74663680	74664457	954449	954486	promoter-TSS	LRRIQ3	1	1	1	1	0	0	0	1
chr1	75138964	75139626	957196	957238	intron,promoter-TSS	C1orf173	1	0	1	1	1	0	0	0
chr1	75198270	75199732	957578	957627	promoter-TSS	CRYZ	1	0	1	1	0	0	1	1
chr1	75591261	75591484	959715	959728	Intergenic	LHX8	0	1	0	0	0	1	0	0
chr1	75593865	75594136	959776	959790	promoter-TSS	LHX8	1	0	0	0	0	1	0	0
chr1	75595749	75596113	959817	959843	exon,intron	LHX8	0	1	0	0	0	1	0	0
chr1	75596150	75596280	959845	959853	exon	LHX8	0	1	0	0	0	1	0	0
chr1	75596703	75597176	959864	959890	intron	LHX8	0	1	0	0	0	1	0	0
chr1	75600195	75600647	959988	960007	promoter-TSS	LHX8	0	0	1	0	1	1	0	0
chr1	75600675	75601100	960007	960037	intron	LHX8	0	1	1	0	0	1	0	0
chr1	75601118	75601593	960037	960065	intron	LHX8	0	1	1	0	0	1	0	0
chr1	75601945	75602239	960076	960116	intron	LHX8	0	1	1	0	1	1	0	0
chr1	75602283	75602794	960116	960154	intron	LHX8	0	1	0	0	1	1	0	0
chr1	76080153	76080532	962860	962876	Intergenic	SLC44A5	0	1	1	0	0	0	1	1
chr1	76080582	76082438	962876	963011	Intergenic	SLC44A5	0	1	1	0	1	0	1	1
chr1	76189869	76191128	963674	963760	intron,promoter-TSS	ACADM	1	1	1	1	0	0	0	0
chr1	76251458	76253137	964304	964349	promoter-TSS	SNORD45C	1	0	1	1	0	0	0	0
chr1	76540023	76540653	966105	966161	promoter-TSS	ST6GALNAC3	1	1	1	1	0	0	0	0
chr1	76540782	76540924	966161	966169	intron	ST6GALNAC3	1	0	1	1	0	0	0	0
chr1	76548948	76549042	966232	966238	intron	ST6GALNAC3	0	0	1	1	0	0	0	0
chr1	76619923	76620060	966861	966868	intron	ST6GALNAC3	0	0	1	0	0	0	1	1
chr1	76620177	76620423	966868	966875	intron	ST6GALNAC3	0	0	1	1	0	0	1	0
chr1	76803021	76803075	968020	968024	intron	ST6GALNAC3	0	0	1	0	1	0	0	0
chr1	77230518	77230705	970455	970463	Intergenic	ST6GALNAC5	0	0	1	0	0	0	0	0
chr1	77230723	77230800	970463	970470	Intergenic	ST6GALNAC5	0	0	1	0	0	0	0	0
chr1	77230801	77230960	970470	970477	Intergenic	ST6GALNAC5	0	0	1	0	0	0	0	0
chr1	77332926	77334277	971041	971135	intron	ST6GALNAC5	1	1	1	0	0	0	1	0
chr1	77334315	77334557	971135	971160	intron	ST6GALNAC5	0	1	1	0	0	0	0	0
chr1	77334644	77334828	971160	971172	intron	ST6GALNAC5	0	0	1	0	1	0	0	0
chr1	77334833	77334901	971172	971179	intron	ST6GALNAC5	0	0	1	0	1	0	0	0
chr1	77684445	77685772	973340	973383	promoter-TSS	PIGK	1	1	1	1	0	0	0	1
chr1	77747315	77747388	973711	973720	promoter-TSS	AK5	1	1	1	1	0	0	0	0
chr1	77747391	77748902	973720	973845	promoter-TSS	AK5	1	1	1	1	1	0	0	0
chr1	77749022	77749126	973845	973850	exon	AK5	0	0	1	1	1	0	0	0
chr1	78147405	78147707	976750	976766	intron	ZZZ3	1	0	1	1	0	0	0	0
chr1	78147727	78149654	976766	976907	promoter-TSS	ZZZ3	1	1	1	1	1	0	1	1
chr1	78224617	78225725	977608	977693	intron	USP33	1	1	1	1	0	0	0	1
chr1	78245092	78245998	977946	977993	intron	FAM73A	1	0	1	1	0	0	0	0
chr1	78354103	78355070	979110	979177	intron	NEXN	1	1	1	0	0	0	0	0
chr1	78443536	78445598	979959	980059	intron	FUBP1	1	1	1	1	0	0	1	1
chr1	78445627	78445863	980059	980079	promoter-TSS	FUBP1	1	0	1	1	0	0	0	0
chr1	78469861	78471366	980285	980305	promoter-TSS	DNAJB4	1	0	1	1	0	0	0	1
chr1	78511578	78512214	980647	980724	exon	GIPC2	1	1	1	0	1	0	0	0
chr1	78956458	78957660	983162	983239	intron	PTGFR	1	1	1	0	0	1	0	0
chr1	79472282	79472351	986084	986093	exon,intron	ELTD1	1	1	1	0	0	1	0	0
chr1	79472390	79472484	986098	986114	promoter-TSS	ELTD1	1	1	0	0	0	1	0	0
chr1	81771678	81772221	999239	999248	Intergenic	LPHN2	0	0	1	0	0	0	1	1
chr1	82265727	82269184	1002894	1003182	intron	LPHN2	1	1	1	1	0	1	1	0
chr1	82269246	82269601	1003182	1003196	intron	LPHN2	0	0	1	0	1	1	0	0
chr1	84159431	84159842	1014046	1014054	Intergenic	MIR548AP	0	0	1	1	0	0	0	0
chr1	84326135	84326768	1015050	1015099	intron	MIR548AP	0	1	1	1	0	0	1	1
chr1	84464180	84464266	1015825	1015833	intron	TTLL7	1	1	1	1	0	0	0	1
chr1	84464299	84465462	1015833	1015924	promoter-TSS	TTLL7	1	1	1	1	0	0	0	1
chr1	84543147	84544477	1016385	1016517	promoter-TSS	PRKACB	1	1	1	1	1	0	0	0
chr1	84630160	84630362	1016938	1016943	promoter-TSS	PRKACB	0	0	1	1	0	0	0	0
chr1	84763932	84764928	1017676	1017755	intron	SAMD13	1	1	1	1	0	0	0	1
chr1	84764972	84765199	1017755	1017761	intron	SAMD13	1	0	1	1	0	0	0	0
chr1	84767324	84769076	1017771	1017789	promoter-TSS	SAMD13	0	0	1	1	1	0	0	0
chr1	84899101	84899141	1018520	1018524	Intergenic	DNASE2B	0	0	1	1	0	0	0	0
chr1	84944867	84945729	1018781	1018834	intron	RPF1	1	1	1	1	0	0	0	1
chr1	84971020	84972818	1019026	1019160	exon	GNG5	1	1	1	1	1	0	0	0
chr1	85039692	85040372	1019648	1019712	intron	CTBS	1	1	1	1	0	0	1	0
chr1	85086411	85086879	1020041	1020087	Intergenic	C1orf180	0	1	1	1	0	0	1	1
chr1	85155424	85156906	1020614	1020749	promoter-TSS	SSX2IP	1	1	1	1	0	0	1	1
chr1	85219265	85219430	1021191	1021198	Intergenic	SSX2IP	0	0	0	0	1	0	1	1
chr1	85225087	85225130	1021287	1021292	Intergenic	SSX2IP	0	0	1	1	0	0	0	0
chr1	85358298	85359107	1022391	1022480	exon	LPAR3	1	1	1	0	0	1	0	0
chr1	85462514	85463507	1023286	1023387	promoter-TSS	MCOLN2	1	1	1	0	1	0	1	0
chr1	85463546	85464241	1023387	1023431	Intergenic	MCOLN2	1	1	1	0	1	1	0	0
chr1	85513539	85514685	1023787	1023900	exon	MCOLN3	1	1	1	0	1	1	1	0
chr1	85527576	85528108	1024016	1024038	promoter-TSS	WDR63	1	0	1	0	0	0	0	0
chr1	85666044	85667733	1025003	1025189	promoter-TSS	SYDE2	1	1	1	1	1	1	0	0
chr1	85724647	85725608	1025689	1025766	exon	C1orf52	1	1	1	1	0	0	1	1
chr1	85741402	85742817	1025880	1025974	exon,promoter-TSS	BCL10,LOC646626	1	1	1	1	1	0	0	1
chr1	85773945	85774196	1026259	1026274	Intergenic	BCL10	0	0	1	0	1	0	1	1
chr1	85929877	85931168	1027175	1027322	exon	DDAH1	0	1	1	1	0	0	0	0
chr1	86042260	86043147	1028066	1028161	intron	DDAH1	1	1	1	1	1	0	1	1
chr1	86043192	86043653	1028161	1028178	intron	DDAH1	1	0	1	1	1	0	0	0
chr1	86045654	86047124	1028218	1028331	promoter-TSS	CYR61	1	1	1	1	0	0	1	1
chr1	86047128	86047240	1028331	1028340	intron,promoter-TSS	CYR61	1	1	1	1	0	0	1	1
chr1	86047427	86047486	1028340	1028344	intron	CYR61	1	0	1	0	0	0	0	1
chr1	86173388	86174357	1029297	1029336	exon	ZNHIT6	1	1	1	1	1	0	1	1
chr1	86620799	86620928	1031961	1031970	intron	COL24A1	0	0	1	0	0	1	0	0
chr1	86620952	86621217	1031970	1031983	intron	COL24A1	1	0	1	0	0	1	0	0
chr1	86621255	86622687	1031983	1032071	intron	COL24A1	1	1	1	0	0	1	0	0
chr1	86861355	86862344	1033613	1033680	exon	ODF2L	1	1	1	1	0	0	0	1
chr1	87169526	87169815	1035796	1035807	promoter-TSS	SH3GLB1	1	0	1	1	0	0	0	0
chr1	87169876	87171531	1035807	1035944	intron	SH3GLB1	1	1	1	1	0	0	1	1
chr1	87378936	87381603	1037861	1038024	promoter-TSS	HS2ST1	1	1	1	1	1	0	0	1
chr1	87597435	87597921	1039574	1039608	promoter-TSS	LOC339524	0	1	1	1	0	0	1	1
chr1	87599852	87600122	1039668	1039674	exon	LOC339524	0	0	1	1	1	0	0	0
chr1	87600951	87601238	1039682	1039694	exon	LOC339524	0	0	1	0	1	0	0	0
chr1	87758789	87758840	1040953	1040957	Intergenic	LMO4	0	0	0	0	0	0	1	1
chr1	87793803	87795559	1041261	1041413	exon	LMO4	1	1	1	1	0	0	0	1
chr1	87796738	87797884	1041436	1041508	intron	LMO4	0	1	1	1	1	0	1	0
chr1	87800628	87801458	1041555	1041624	intron	LMO4	0	1	1	1	0	0	1	1
chr1	88928116	88928626	1048824	1048881	Intergenic	PKN2	0	1	1	1	0	0	0	0
chr1	88928631	88928760	1048881	1048891	Intergenic	PKN2	0	1	1	1	0	0	0	0
chr1	89149117	89151277	1050268	1050402	exon	PKN2	1	1	1	1	0	0	1	1
chr1	89356296	89357790	1052044	1052114	intron	GTF2B	1	1	1	1	1	0	0	1
chr1	89457684	89459064	1052912	1053012	exon	CCBL2	1	1	1	1	0	0	0	0
chr1	89984736	89984839	1056300	1056305	Intergenic	LRRC8B	0	0	0	1	0	0	0	0
chr1	89989811	89991160	1056347	1056476	promoter-TSS	LRRC8B	1	1	1	1	0	0	1	1
chr1	90097749	90097895	1057213	1057218	promoter-TSS	LRRC8C	1	0	1	1	1	0	0	0
chr1	90098161	90099626	1057224	1057369	promoter-TSS	FLJ27354	1	1	1	1	0	0	1	1
chr1	90099649	90099903	1057369	1057380	intron	LRRC8C	0	0	1	1	0	0	0	0
chr1	90228349	90228477	1058394	1058402	Intergenic	LRRC8D	0	0	1	0	0	0	0	1
chr1	90228505	90229120	1058402	1058437	Intergenic	LRRC8D	0	1	1	1	1	0	1	1
chr1	90285952	90286028	1058935	1058940	promoter-TSS	LRRC8D	1	0	1	1	0	0	0	0
chr1	90286138	90287585	1058940	1059092	promoter-TSS	LRRC8D	1	1	1	1	0	0	1	1
chr1	90308526	90309309	1059278	1059321	intron	LRRC8D	0	1	1	1	0	0	1	1
chr1	90309330	90309625	1059321	1059345	intron	LRRC8D	0	1	1	1	1	0	0	1
chr1	90337670	90337916	1059583	1059590	intron	LRRC8D	0	0	1	1	0	0	0	0
chr1	90460263	90461498	1060697	1060801	promoter-TSS	GEMIN8P4	1	1	1	1	0	0	1	1
chr1	91172103	91172289	1065158	1065185	Intergenic	BARHL2	0	1	1	0	0	1	0	0
chr1	91172337	91173410	1065185	1065250	Intergenic	BARHL2	0	1	1	0	1	1	0	0
chr1	91176537	91176792	1065279	1065302	TTS	BARHL2	0	1	0	0	0	1	0	0
chr1	91182160	91182732	1065408	1065451	exon	BARHL2	1	1	0	0	1	1	0	0
chr1	91183127	91183280	1065483	1065511	promoter-TSS	BARHL2	1	1	0	0	0	1	0	0
chr1	91183281	91183593	1065511	1065559	promoter-TSS	BARHL2	1	1	1	0	0	1	0	0
chr1	91183680	91184577	1065575	1065651	Intergenic	BARHL2	1	1	1	0	1	1	0	0
chr1	91185247	91185489	1065676	1065701	Intergenic	BARHL2	0	1	0	0	0	1	0	0
chr1	91187046	91187307	1065736	1065747	Intergenic	BARHL2	0	0	0	0	0	1	1	1
chr1	91189366	91189630	1065777	1065786	Intergenic	BARHL2	0	1	1	0	1	1	1	0
chr1	91189708	91189862	1065790	1065799	Intergenic	BARHL2	0	0	0	0	0	1	0	0
chr1	91190571	91190670	1065829	1065845	Intergenic	BARHL2	0	1	1	0	1	1	0	0
chr1	91190710	91190986	1065845	1065862	Intergenic	BARHL2	0	1	1	0	1	1	0	0
chr1	91191001	91191584	1065862	1065898	Intergenic	BARHL2	0	1	1	0	1	1	0	0
chr1	91191670	91191737	1065898	1065905	Intergenic	BARHL2	0	1	0	0	1	1	0	0
chr1	91192512	91192593	1065945	1065954	Intergenic	BARHL2	0	1	0	0	0	1	0	0
chr1	91195133	91195255	1066010	1066027	Intergenic	BARHL2	0	0	0	0	0	1	1	0
chr1	91195810	91196129	1066044	1066068	Intergenic	BARHL2	0	0	0	0	0	1	0	0
chr1	91301687	91301847	1066914	1066936	Intergenic	BARHL2	0	1	1	0	0	1	0	0
chr1	91316456	91317454	1067106	1067201	Intergenic	BARHL2	0	1	1	0	0	0	1	1
chr1	91486685	91487912	1068399	1068498	promoter-TSS	ZNF644	1	1	1	1	1	0	0	1
chr1	91630846	91631019	1069834	1069840	Intergenic	ZNF644	0	0	0	0	0	0	1	1
chr1	91869674	91870432	1071500	1071570	intron	HFM1	1	1	1	1	0	1	0	0
chr1	91966054	91967393	1072195	1072282	promoter-TSS	CDC7	1	1	1	1	1	0	1	1
chr1	92350513	92352085	1075867	1076017	intron	TGFBR3	0	1	1	1	0	0	1	1
chr1	92495368	92496085	1077805	1077883	exon	EPHX4	1	1	1	1	0	0	0	0
chr1	92545730	92546676	1078284	1078342	exon	BTBD8	1	1	1	1	0	0	0	1
chr1	92763927	92765133	1080027	1080108	promoter-TSS	RPAP2	1	1	1	1	1	0	1	0
chr1	92946146	92946473	1081597	1081633	exon,intron	GFI1	0	1	0	0	0	1	0	0
chr1	92946499	92946902	1081634	1081668	intron	GFI1	0	1	0	0	1	1	0	0
chr1	92947705	92947824	1081706	1081714	intron	GFI1	0	1	1	0	1	1	0	0
chr1	92947859	92948212	1081714	1081734	intron	GFI1	0	1	1	0	1	1	0	0
chr1	92948238	92948756	1081734	1081770	exon,intron	GFI1	0	1	1	0	1	1	0	0
chr1	92948788	92950148	1081770	1081862	exon,intron	GFI1	0	1	1	0	1	1	0	0
chr1	92950154	92952269	1081862	1082036	intron	GFI1	1	1	1	0	1	1	1	0
chr1	92952297	92952537	1082036	1082069	promoter-TSS	GFI1	1	1	1	0	0	1	1	0
chr1	93221088	93221531	1084153	1084168	intron	EVI5	0	0	1	1	0	0	0	1
chr1	93249811	93251132	1084511	1084632	intron	EVI5	0	1	1	1	0	0	1	1
chr1	93251139	93251262	1084632	1084639	intron	EVI5	0	0	1	1	0	0	1	1
chr1	93270333	93270573	1084852	1084859	Intergenic	EVI5	0	0	1	1	0	0	0	1
chr1	93297308	93298622	1085180	1085258	TTS	FAM69A	1	1	1	1	0	0	1	1
chr1	93324829	93324868	1085484	1085489	intron	FAM69A	0	0	1	1	0	0	0	1
chr1	93425958	93427929	1086226	1086401	intron,promoter-TSS	FAM69A	1	1	1	1	0	0	1	1
chr1	93544333	93546210	1087445	1087518	intron	MTF2	1	1	1	1	0	0	1	1
chr1	93644747	93644876	1088307	1088316	intron	TMED5	0	0	1	0	0	0	0	0
chr1	93644911	93646809	1088316	1088448	promoter-TSS	CCDC18	1	1	1	1	0	0	1	1
chr1	93810826	93813157	1089551	1089677	promoter-TSS	LOC100131564	1	1	1	1	0	0	0	1
chr1	93913144	93914904	1090373	1090522	intron,promoter-TSS	FNBP1L	1	1	1	1	1	1	0	0
chr1	94018931	94018979	1091288	1091292	exon	FNBP1L	0	0	0	1	1	0	0	0
chr1	94101952	94102055	1092222	1092227	intron	BCAR3	0	0	0	1	0	0	0	0
chr1	94146387	94147773	1092670	1092798	intron,promoter-TSS	BCAR3	0	1	1	1	0	0	1	1
chr1	94311384	94311680	1094224	1094233	promoter-TSS	MIR760	1	0	1	1	1	0	0	0
chr1	94311692	94313791	1094233	1094450	promoter-TSS	BCAR3	1	1	1	1	0	0	1	1
chr1	94316411	94316474	1094477	1094485	Intergenic	MIR760	0	0	1	0	0	0	1	1
chr1	94343960	94345155	1094693	1094765	intron,promoter-TSS	DNTTIP2	1	1	1	1	1	0	0	1
chr1	94374026	94375420	1094979	1095124	exon	GCLM	1	1	1	1	1	0	1	1
chr1	94561113	94561144	1096770	1096774	intron	ABCA4	0	0	1	1	1	0	0	0
chr1	94702179	94703412	1098009	1098124	intron	ARHGAP29	1	1	1	0	0	1	0	0
chr1	94712698	94713485	1098202	1098302	Intergenic	ARHGAP29	0	1	1	1	0	1	0	0
chr1	94761753	94761849	1098619	1098624	Intergenic	ARHGAP29	0	0	0	0	0	0	0	0
chr1	94793090	94793249	1098852	1098860	Intergenic	ARHGAP29	0	0	0	0	0	0	0	0
chr1	94801432	94801743	1098931	1098939	Intergenic	ABCD3	0	0	0	0	0	0	1	1
chr1	94882994	94883235	1099528	1099536	promoter-TSS	ABCD3	1	0	1	1	0	0	0	1
chr1	94883252	94883397	1099536	1099543	promoter-TSS	ABCD3	1	0	1	1	0	0	0	1
chr1	94883469	94884722	1099543	1099669	exon	ABCD3	1	1	1	1	0	0	0	1
chr1	94884747	94884926	1099669	1099678	intron	ABCD3	1	0	1	0	0	0	0	0
chr1	95006838	95008118	1100572	1100689	promoter-TSS	F3	1	1	1	1	1	0	0	0
chr1	95285549	95286260	1102984	1103059	promoter-TSS	SLC44A3	1	1	1	0	0	0	0	1
chr1	95320155	95320481	1103392	1103407	intron	SLC44A3	0	0	1	0	0	0	1	1
chr1	95391223	95393045	1104104	1104269	intron	CNN3	1	1	1	1	0	0	1	1
chr1	95393047	95393277	1104269	1104284	promoter-TSS	CNN3	1	1	1	1	0	0	0	0
chr1	95393287	95393462	1104284	1104292	promoter-TSS	CNN3	1	0	1	1	0	0	0	0
chr1	95538007	95538941	1105499	1105555	promoter-TSS	ALG14	1	1	1	1	0	0	0	0
chr1	95582312	95583668	1106002	1106132	promoter-TSS	TMEM56-RWDD3	1	1	1	1	0	0	1	1
chr1	95699357	95700289	1107020	1107104	exon,promoter-TSS	RWDD3	1	1	1	1	0	0	1	1
chr1	95873187	95873254	1108160	1108166	Intergenic	FLJ31662	0	0	1	0	0	0	0	0
chr1	97186857	97188455	1115908	1116016	intron	PTBP2	1	1	1	1	0	0	0	1
chr1	98385752	98387374	1122785	1122866	promoter-TSS	DPYD	1	1	1	1	0	0	0	1
chr1	98510777	98511909	1123579	1123674	promoter-TSS	MIR2682	1	1	1	1	1	0	0	0
chr1	98513645	98514219	1123682	1123699	intron	MIR137HG	0	0	1	1	0	0	0	1
chr1	98514241	98514791	1123699	1123717	intron	MIR137HG	1	0	1	1	0	0	0	0
chr1	98514918	98515289	1123719	1123737	exon,promoter-TSS	MIR137HG	1	0	1	1	0	0	0	0
chr1	98518821	98519130	1123758	1123778	Intergenic	MIR137HG	0	1	1	0	0	0	0	0
chr1	98519131	98519473	1123778	1123803	Intergenic	MIR137HG	0	1	1	0	0	0	0	0
chr1	98519484	98520024	1123803	1123853	Intergenic	MIR137HG	0	1	1	0	0	0	1	1
chr1	99126975	99128191	1126993	1127087	intron	SNX7	1	1	1	1	0	0	1	0
chr1	99469698	99469983	1128948	1128968	promoter-TSS	LOC100129620	1	1	1	1	0	1	0	0
chr1	99469993	99470809	1128968	1129061	promoter-TSS	LPPR5	1	1	1	1	0	1	0	0
chr1	99470825	99471104	1129061	1129079	promoter-TSS	LPPR5	1	1	1	1	0	1	0	0
chr1	99729757	99730533	1130497	1130546	exon	LPPR4	1	1	1	0	1	0	0	0
chr1	100231902	100232195	1133635	1133646	promoter-TSS	FRRS1	1	0	1	0	0	0	1	0
chr1	100315326	100316387	1134345	1134418	promoter-TSS	AGL	1	1	1	1	0	0	0	0
chr1	100316448	100316638	1134418	1134424	promoter-TSS	AGL	1	0	1	1	0	0	0	0
chr1	100435187	100436167	1135346	1135423	promoter-TSS	SLC35A3	1	1	1	1	0	0	1	0
chr1	100502919	100505058	1135935	1136079	intron	HIAT1	1	1	1	1	0	0	0	1
chr1	100597969	100599170	1136832	1136897	promoter-TSS	TRMT13	1	1	1	1	0	0	0	0
chr1	100714708	100715827	1137737	1137782	intron	DBT	1	0	1	1	1	0	0	1
chr1	100731266	100732527	1137897	1137969	exon	RTCA	1	1	1	1	0	0	0	1
chr1	100816806	100818967	1138631	1138770	promoter-TSS	CDC14A	1	1	1	1	0	0	1	1
chr1	101004312	101004860	1139986	1140026	exon	GPR88	1	1	1	0	1	0	1	0
chr1	101004868	101005692	1140026	1140129	exon	GPR88	0	1	1	0	0	1	1	0
chr1	101334200	101334441	1141982	1141988	Intergenic	EXTL2	0	0	0	0	0	0	1	1
chr1	101360077	101362301	1142143	1142265	promoter-TSS	EXTL2	1	1	1	1	1	0	1	0
chr1	101490851	101492025	1143029	1143076	promoter-TSS	DPH5	1	1	1	1	1	0	0	1
chr1	101701268	101701570	1144388	1144400	Intergenic,promoter-TSS	S1PR1	1	0	1	1	1	0	0	0
chr1	101701608	101702603	1144400	1144458	promoter-TSS	S1PR1	1	1	1	1	1	0	0	0
chr1	101702607	101703629	1144458	1144496	intron	S1PR1	1	1	1	1	0	1	1	0
chr1	101703655	101704116	1144496	1144507	intron	S1PR1	0	0	1	0	0	1	0	0
chr1	101704382	101704585	1144507	1144520	exon	S1PR1	0	0	1	0	0	1	1	1
chr1	101774689	101775514	1145137	1145173	Intergenic	RNU6-6	0	0	1	0	0	0	1	1
chr1	101781986	101782070	1145233	1145239	Intergenic	RNU6-6	0	0	0	0	0	0	0	0
chr1	102461609	102462061	1148819	1148832	intron	OLFM3	1	0	1	1	0	0	0	0
chr1	102462101	102462822	1148832	1148863	exon	OLFM3	1	0	1	1	0	0	0	0
chr1	103572027	103572937	1154721	1154746	intron	COL11A1	0	0	1	0	0	0	1	1
chr1	103573420	103574323	1154747	1154784	exon	COL11A1	1	0	1	0	0	0	0	0
chr1	103574345	103574524	1154784	1154795	promoter-TSS	COL11A1	1	0	1	0	0	0	0	0
chr1	104067911	104069287	1156993	1157089	promoter-TSS	RNPC3	1	1	1	1	0	0	1	0
chr1	105322439	105323239	1164270	1164276	Intergenic	LOC100129138	0	0	0	0	0	0	1	1
chr1	107599125	107600392	1176497	1176613	exon	PRMT6	1	1	1	1	1	0	1	0
chr1	107682504	107685090	1177090	1177270	intron,promoter-TSS	NTNG1	1	1	1	0	0	0	1	1
chr1	108023366	108023498	1179173	1179185	exon	NTNG1	0	1	1	0	0	0	1	0
chr1	108506643	108508649	1182225	1182392	promoter-TSS	VAV3	1	1	1	0	0	1	1	0
chr1	108742321	108743613	1184138	1184247	promoter-TSS	SLC25A24	1	1	1	1	0	0	1	1
chr1	109102305	109103306	1186998	1187106	promoter-TSS	FAM102B	1	1	1	1	0	0	1	1
chr1	109203594	109203732	1187886	1187905	promoter-TSS	HENMT1	1	1	1	1	0	0	0	0
chr1	109203736	109204149	1187905	1187964	promoter-TSS	HENMT1	1	1	1	1	0	0	0	0
chr1	109234292	109236322	1188342	1188445	exon	PRPF38B	1	1	1	1	1	0	1	1
chr1	109289019	109290146	1188972	1189062	intron	STXBP3	1	1	1	1	0	0	1	1
chr1	109359138	109359501	1189496	1189504	intron	AKNAD1	0	0	1	1	1	0	0	0
chr1	109373276	109373499	1189653	1189663	intron	AKNAD1	0	0	1	1	1	0	0	0
chr1	109418921	109418961	1190099	1190103	promoter-TSS	GPSM2	1	0	1	1	0	0	0	1
chr1	109419213	109420453	1190111	1190208	exon	GPSM2	1	1	1	1	0	0	1	1
chr1	109420541	109420748	1190208	1190216	intron	GPSM2	1	0	1	1	0	0	0	0
chr1	109439550	109439616	1190366	1190370	exon	GPSM2	0	0	1	1	1	0	0	1
chr1	109505407	109505535	1191105	1191113	intron	CLCC1	1	0	1	1	0	0	0	0
chr1	109505606	109506462	1191113	1191193	intron	CLCC1	1	1	1	1	0	0	0	1
chr1	109554090	109554235	1191719	1191724	exon	WDR47	0	0	1	1	0	0	0	0
chr1	109583575	109585109	1192094	1192231	intron	WDR47	1	1	1	1	0	0	0	1
chr1	109618266	109618857	1192864	1192900	promoter-TSS	TAF13	1	1	1	1	0	0	0	1
chr1	109631565	109631669	1193131	1193138	Intergenic	TMEM167B	0	0	1	1	0	0	0	0
chr1	109632256	109632299	1193151	1193155	Intergenic	TMEM167B	0	0	1	1	1	0	0	0
chr1	109632961	109634231	1193191	1193258	intron	TMEM167B	1	1	1	1	1	0	0	1
chr1	109642541	109643631	1193367	1193459	exon	SCARNA2	1	1	1	1	1	0	1	1
chr1	109655288	109655671	1193649	1193666	intron	C1orf194	1	0	1	1	1	0	1	1
chr1	109656277	109656979	1193700	1193754	promoter-TSS	C1orf194	1	1	1	1	1	0	0	0
chr1	109756353	109757431	1195006	1195079	intron	SARS	1	1	1	1	0	0	0	1
chr1	109783290	109783485	1195376	1195387	Intergenic	CELSR2	0	0	1	1	1	0	0	0
chr1	109783616	109783721	1195388	1195395	Intergenic	CELSR2	0	0	1	1	1	0	0	0
chr1	109791973	109792845	1195502	1195618	promoter-TSS	CELSR2	1	1	1	1	1	0	0	0
chr1	109792854	109792993	1195618	1195625	exon	CELSR2	1	0	1	1	1	0	0	0
chr1	109825484	109826429	1196435	1196498	promoter-TSS	PSRC1	1	1	1	1	0	0	1	1
chr1	109842732	109842855	1196775	1196782	intron	MYBPHL	0	0	1	1	1	0	0	0
chr1	109926571	109926833	1197673	1197680	intron	SORT1	0	0	1	1	1	0	0	0
chr1	109935556	109935828	1197739	1197747	exon,intron	SORT1	0	0	1	1	1	0	0	1
chr1	109939750	109939801	1197777	1197782	intron	SORT1	1	0	1	1	0	0	0	0
chr1	109939904	109941044	1197784	1197921	promoter-TSS	SORT1	1	1	1	1	1	0	0	1
chr1	109941060	109941202	1197921	1197927	promoter-TSS	SORT1	1	0	1	1	1	0	0	0
chr1	109968463	109969884	1198203	1198286	promoter-TSS	PSMA5	1	1	1	1	1	0	0	0
chr1	110008848	110009925	1198636	1198745	exon	SYPL2	1	1	1	0	0	1	0	0
chr1	110025965	110027186	1198913	1199005	promoter-TSS	ATXN7L2	1	1	1	1	1	0	1	1
chr1	110036452	110037230	1199140	1199190	exon	CYB561D1	1	1	1	1	1	0	1	1
chr1	110052056	110052826	1199399	1199486	promoter-TSS	AMIGO1	1	1	1	1	0	0	0	0
chr1	110074908	110075197	1199726	1199736	Intergenic	GPR61	0	0	1	1	1	0	1	1
chr1	110090549	110091956	1199920	1200006	promoter-TSS	GNAI3	1	1	1	1	1	0	0	1
chr1	110162246	110163856	1200600	1200674	promoter-TSS	AMPD2	1	1	1	1	1	0	0	0
chr1	110198347	110199045	1201257	1201301	promoter-TSS	GSTM4	1	1	1	1	0	0	1	0
chr1	110282465	110283181	1202358	1202432	intron	GSTM3	1	1	1	1	0	0	0	0
chr1	110283223	110283442	1202432	1202442	intron	GSTM3	1	1	1	1	1	0	0	0
chr1	110316347	110316522	1202834	1202843	Intergenic	EPS8L3	0	0	0	0	1	0	1	1
chr1	110395049	110395219	1203683	1203689	Intergenic	CSF1	0	0	1	1	0	0	0	1
chr1	110419901	110420375	1203889	1203903	Intergenic	CSF1	0	0	1	1	1	0	0	1
chr1	110425294	110425633	1203962	1203975	Intergenic	CSF1	0	0	0	1	1	0	0	1
chr1	110452948	110453147	1204263	1204273	exon	CSF1	1	1	1	1	1	0	0	0
chr1	110453160	110453939	1204273	1204360	exon	CSF1	1	1	1	1	0	0	0	1
chr1	110453976	110454366	1204360	1204376	intron	CSF1	1	0	1	1	1	0	0	0
chr1	110527030	110528132	1205078	1205176	exon	AHCYL1	1	1	1	1	1	0	1	1
chr1	110577114	110578153	1205581	1205661	intron	STRIP1	0	1	1	1	1	0	0	1
chr1	110610858	110610955	1206098	1206107	intron	ALX3	0	1	1	0	1	1	0	0
chr1	110611035	110611317	1206116	1206134	intron	ALX3	0	1	1	0	1	1	0	0
chr1	110611373	110611555	1206136	1206156	intron	ALX3	0	1	0	0	0	1	0	0
chr1	110611570	110611684	1206157	1206172	intron	ALX3	0	1	0	0	0	1	0	0
chr1	110612973	110613466	1206272	1206336	exon	ALX3	1	1	0	0	0	1	0	0
chr1	110626702	110627102	1206475	1206505	Intergenic	ALX3	0	1	1	1	0	1	0	0
chr1	110627117	110627565	1206505	1206557	Intergenic	ALX3	0	1	1	1	0	1	0	0
chr1	110679627	110680019	1207151	1207160	Intergenic	SLC6A17	0	0	0	1	1	0	0	0
chr1	110692989	110693834	1207272	1207380	exon	SLC6A17	1	1	1	1	0	1	0	0
chr1	110693835	110693918	1207380	1207389	intron	SLC6A17	1	1	1	0	0	1	0	0
chr1	110693942	110694169	1207389	1207405	intron	SLC6A17	1	1	1	0	0	1	0	0
chr1	110752541	110754245	1208133	1208334	exon,promoter-TSS	KCNC4	1	1	1	1	0	0	1	0
chr1	110880452	110882944	1209710	1209904	promoter-TSS	RBM15	1	1	1	1	1	0	1	1
chr1	110949829	110950904	1210632	1210711	exon,promoter-TSS	LAMTOR5	1	1	1	1	0	0	1	1
chr1	111067111	111067365	1212045	1212054	Intergenic	KCNA10	0	0	1	0	0	0	1	1
chr1	111097857	111098405	1212301	1212345	Intergenic	KCNA10	0	1	1	1	1	0	1	1
chr1	111098420	111098457	1212345	1212349	Intergenic	KCNA10	0	0	1	1	1	0	0	0
chr1	111148963	111150262	1212768	1212903	promoter-TSS	KCNA2	0	1	1	1	1	0	0	1
chr1	111150316	111150482	1212903	1212911	intron	KCNA2	0	0	1	1	1	0	0	0
chr1	111161960	111162311	1213031	1213051	intron	KCNA2	0	0	1	0	1	0	1	1
chr1	111173526	111173644	1213140	1213145	intron	KCNA2	1	0	0	0	0	0	1	1
chr1	111217006	111217844	1213486	1213595	exon	KCNA3	1	1	1	1	0	1	1	0
chr1	111289342	111289538	1214056	1214063	Intergenic	KCNA3	0	0	0	0	0	0	0	0
chr1	111323491	111323743	1214310	1214320	Intergenic	CD53	0	0	0	0	0	0	1	1
chr1	111505882	111506135	1215450	1215471	intron	LRIF1	1	1	1	1	0	0	1	0
chr1	111506162	111506981	1215471	1215534	promoter-TSS	LRIF1	1	1	1	1	0	0	1	1
chr1	111681942	111683579	1216557	1216668	promoter-TSS	CEPT1	1	1	1	1	0	0	0	1
chr1	111746412	111747428	1217126	1217218	exon	DENND2D	1	1	1	0	0	1	1	0
chr1	111814158	111814229	1217739	1217747	Intergenic	CHIAP2	0	0	1	0	1	1	0	0
chr1	111888670	111889425	1218193	1218234	promoter-TSS	PIFO	1	1	1	0	0	0	1	0
chr1	111991149	111992707	1218982	1219070	promoter-TSS	WDR77	1	1	1	1	0	0	0	1
chr1	112031338	112031751	1219351	1219361	exon	ADORA3	0	0	1	1	0	0	0	0
chr1	112050828	112051170	1219526	1219539	intron	ADORA3	0	0	1	1	1	0	1	1
chr1	112162120	112163483	1220570	1220668	intron,promoter-TSS	RAP1A	1	1	1	1	0	0	0	0
chr1	112281003	112283174	1221656	1221828	promoter-TSS	FAM212B	1	1	1	1	1	0	1	0
chr1	112283245	112283366	1221828	1221842	intron	LOC100506343	1	1	1	1	0	0	0	0
chr1	112297672	112299131	1221983	1222097	promoter-TSS	FAM212B	1	1	1	1	0	0	1	1
chr1	112399976	112400129	1223051	1223058	intron	KCND3	0	0	1	1	1	0	0	0
chr1	112531533	112531816	1224333	1224357	exon	KCND3	1	1	1	1	0	0	0	0
chr1	112531835	112534246	1224357	1224580	promoter-TSS	LOC643355	1	1	1	1	1	0	1	1
chr1	112912357	112912560	1227223	1227233	Intergenic	CTTNBP2NL	0	0	1	0	0	0	1	1
chr1	112933562	112933917	1227404	1227418	Intergenic	CTTNBP2NL	0	0	1	1	0	0	1	1
chr1	112938395	112939651	1227469	1227533	intron	CTTNBP2NL	1	1	1	1	0	0	0	1
chr1	113008709	113009140	1228126	1228156	Intergenic	MIR4256	1	1	1	1	1	0	1	1
chr1	113044487	113044992	1228488	1228543	intron	WNT2B	0	1	1	0	0	0	1	1
chr1	113050530	113051675	1228609	1228701	promoter-TSS	WNT2B	0	1	1	0	1	0	0	0
chr1	113051679	113051985	1228701	1228736	exon	WNT2B	0	1	1	0	0	0	0	0
chr1	113160876	113163279	1229716	1229832	promoter-TSS	CAPZA1	1	1	1	1	1	0	0	1
chr1	113183257	113183606	1230096	1230107	intron	CAPZA1	0	0	1	0	0	0	0	0
chr1	113216893	113218237	1230385	1230492	exon	MOV10	1	1	1	1	1	0	1	1
chr1	113249445	113250290	1230956	1231037	promoter-TSS	RHOC	1	1	1	1	0	0	1	1
chr1	113257365	113259168	1231157	1231275	promoter-TSS	PPM1J	1	1	1	1	0	0	1	1
chr1	113261405	113261654	1231289	1231319	Intergenic	FAM19A3	0	1	1	0	1	0	1	1
chr1	113286726	113287106	1231704	1231748	Intergenic	FAM19A3	0	1	1	0	1	1	0	0
chr1	113392225	113392887	1233346	1233411	Intergenic	AKR7A2P1	0	1	1	0	0	0	0	0
chr1	113497870	113498172	1234899	1234918	exon,promoter-TSS	SLC16A1	1	1	1	1	0	0	0	0
chr1	113498174	113499416	1234918	1235035	promoter-TSS	SLC16A1	1	1	1	1	0	0	1	1
chr1	113499442	113499631	1235035	1235047	promoter-TSS	SLC16A1	1	0	1	1	0	0	0	0
chr1	113499640	113499844	1235047	1235057	promoter-TSS	SLC16A1	1	0	1	1	0	0	0	0
chr1	113615267	113616717	1236803	1236880	exon	LRIG2	1	1	1	1	1	0	1	1
chr1	113932006	113932473	1239638	1239647	Intergenic,promoter-TSS	MAGI3	0	0	1	0	0	0	0	0
chr1	113932492	113934258	1239647	1239818	promoter-TSS	MAGI3	1	1	1	1	0	0	1	0
chr1	114300698	114302603	1242322	1242438	exon	PHTF1	1	1	1	1	0	0	0	1
chr1	114353832	114355512	1242810	1242927	exon	RSBN1	1	1	1	1	1	0	1	1
chr1	114446916	114448421	1243736	1243831	promoter-TSS	AP4B1	1	1	1	1	1	0	1	1
chr1	114471470	114473446	1244084	1244217	intron	HIPK1	1	1	1	1	1	0	1	1
chr1	114695047	114695930	1246162	1246258	promoter-TSS	SYT6	1	1	1	0	1	1	0	0
chr1	114695958	114696672	1246258	1246320	exon	SYT6	1	1	1	0	1	1	0	0
chr1	114696698	114697172	1246320	1246350	promoter-TSS	SYT6	1	1	1	0	1	1	0	0
chr1	114888908	114889513	1247946	1247984	Intergenic	TRIM33	0	0	1	1	1	0	1	1
chr1	115052486	115054587	1249340	1249516	exon	TRIM33	1	1	1	1	1	0	0	0
chr1	115123890	115124516	1250194	1250229	promoter-TSS	BCAS2	1	0	1	1	0	0	0	1
chr1	115212203	115213392	1251046	1251137	promoter-TSS	DENND2C	1	1	1	0	0	0	1	1
chr1	115258925	115259690	1251533	1251571	TTS	CSDE1	1	0	1	1	0	0	0	1
chr1	115299542	115300878	1251911	1251980	intron	CSDE1	1	0	1	1	1	0	1	1
chr1	115322818	115323462	1252144	1252188	exon	SIKE1	1	1	1	1	1	0	1	0
chr1	115631752	115632642	1254174	1254257	promoter-TSS	TSPAN2	1	1	1	0	0	1	1	0
chr1	115655568	115655776	1254424	1254432	Intergenic	TSPAN2	0	0	0	0	0	0	1	1
chr1	115681624	115681847	1254621	1254633	Intergenic	TSPAN2	0	0	0	0	1	0	1	1
chr1	115880144	115881011	1256009	1256089	intron	NGF	1	1	1	0	1	1	0	0
chr1	116021715	116022049	1257100	1257119	Intergenic	NGF	0	0	0	0	0	0	0	0
chr1	116184404	116185657	1258161	1258297	promoter-TSS	VANGL1	1	1	1	0	0	1	1	0
chr1	116314387	116314764	1259535	1259543	Intergenic	CASQ2	0	0	1	0	0	0	1	1
chr1	116370882	116371084	1259876	1259900	Intergenic	NHLH2	0	1	1	0	0	0	0	0
chr1	116371155	116371516	1259900	1259940	Intergenic	NHLH2	0	1	1	1	0	0	0	0
chr1	116380462	116381305	1260045	1260149	exon	NHLH2	0	1	1	1	0	1	0	0
chr1	116381320	116382268	1260149	1260232	exon,intron	NHLH2	0	1	1	1	0	1	0	1
chr1	116382293	116382550	1260232	1260253	intron	NHLH2	0	1	1	1	1	1	0	1
chr1	116518489	116519537	1261306	1261402	promoter-TSS	SLC22A15	1	1	1	1	0	0	0	0
chr1	116534804	116534861	1261537	1261541	exon	SLC22A15	0	0	0	1	0	0	0	0
chr1	116681643	116682005	1262525	1262536	Intergenic	MAB21L3	0	0	1	1	0	0	1	1
chr1	116694665	116695027	1262687	1262726	Intergenic	MAB21L3	0	1	1	1	1	0	1	1
chr1	116710636	116711340	1262843	1262894	Intergenic	MAB21L3	0	1	1	1	1	0	1	1
chr1	116915292	116917127	1264346	1264518	promoter-TSS	ATP1A1	1	1	1	1	1	0	1	1
chr1	116960931	116961542	1264934	1264987	promoter-TSS	ATP1A1OS	1	1	1	1	0	0	0	1
chr1	116976161	116976399	1265133	1265141	Intergenic	ATP1A1OS	0	0	1	1	1	0	0	1
chr1	117112873	117114070	1266246	1266353	intron	CD58	1	1	1	1	1	0	1	1
chr1	117188773	117188912	1267191	1267197	intron	IGSF3	0	0	0	0	0	0	0	0
chr1	117209524	117210576	1267426	1267532	intron	IGSF3	1	1	1	0	0	0	0	0
chr1	117452404	117453452	1269794	1269920	intron	PTGFRN	1	1	1	0	0	0	0	0
chr1	117492041	117492158	1270304	1270309	exon	PTGFRN	0	0	1	0	0	0	0	0
chr1	117601860	117603595	1271302	1271399	promoter-TSS	TTF2	1	1	1	0	1	0	1	1
chr1	117660866	117661073	1271918	1271926	exon	TRIM45	0	0	0	0	1	0	0	0
chr1	117663832	117664956	1271965	1272057	promoter-TSS	TRIM45	1	1	1	1	1	0	1	1
chr1	117664976	117665062	1272057	1272068	promoter-TSS	TRIM45	1	1	1	1	1	0	1	1
chr1	117714642	117714818	1272429	1272442	intron	VTCN1	0	0	0	0	0	0	0	0
chr1	117908969	117910999	1274041	1274213	promoter-TSS	MAN1A2	1	1	1	1	0	0	1	1
chr1	118147959	118149425	1275821	1275940	intron	FAM46C	1	1	1	1	1	0	0	1
chr1	118296792	118297046	1277182	1277189	Intergenic	FAM46C	0	0	1	0	0	0	1	1
chr1	118301183	118301766	1277212	1277232	Intergenic	FAM46C	0	0	1	0	0	0	1	1
chr1	118471582	118473225	1278109	1278214	promoter-TSS	GDAP2	1	1	1	1	1	0	1	0
chr1	118512954	118513085	1278475	1278481	intron	SPAG17	0	0	1	0	0	0	0	0
chr1	118727789	118728077	1279733	1279755	promoter-TSS	SPAG17	1	1	1	0	0	1	0	0
chr1	119522427	119522475	1284048	1284060	intron	TBX15	0	1	1	0	0	1	0	0
chr1	119522486	119522674	1284060	1284086	intron	TBX15	0	1	1	0	0	1	0	0
[truncated: 35,374 more rows]
