# Supplementary material for: A DNA methylation atlas of normal human cell types
Source: Nature. 2023 Jan 4;613(7943):355–64. doi: 10.1038/s41586-022-05580-6 (PMC9811898; doi:10.1038/s41586-022-05580-6)
Supplement: Supplementary file 5 — Genome-wide set of unmethylated regions per cell type, annotated. Zip file contains 39 bed files, each with all genomic regions (blocks of at least four CpGs in which at least 85% of sequenced fragments are unmethylated in at least 85% of covered CpGs). Bed file information includes position (chr, from, to, CpG_from, CpG_to, hg19), regional annotation by HOMER and neighbouring gene, and annotations of when a region is 1 kb or less from a transcriptional start site, overlapping a CpG island, chromHMM annotation in that cell type or similar, ChIP–seq peak annotations for H3K4me3 (promoter), H3K27ac (gene regulation), H3K4me1 (enhancer), H3K27me3, overlapping ATAC–seq peak, presence of CTCF binding site and CTCF ChIP–seq peak. [file 41586_2022_5580_MOESM5_ESM.zip › Pancreas-Acinar.4CpGs.U85.f85.bed]

chr	from	to	CpG_from	CpG_to	HOMER_anno	neigh_gene	TSS+1Kb	CpG-island	chromHMM	H3K4me3	H3K27ac	H3K4me1	H3K27me3	ATAC	CTCF_BS	CTCF
chr1	237788	237878	2077	2082	Intergenic	LOC100132062	0	0	15_Quies	0	0	0	0	0	1	1
chr1	521380	521603	4007	4013	Intergenic	OR4F3	0	0	15_Quies	0	0	0	0	0	1	0
chr1	565170	565398	4918	4923	Intergenic	OR4F3	0	0	15_Quies	0	0	0	0	0	0	0
chr1	566678	566740	4951	4956	Intergenic	OR4F3	0	0	15_Quies	0	0	0	0	0	0	0
chr1	567206	567376	4967	4973	Intergenic	OR4F3	0	0	9_Het	0	0	0	0	0	0	0
chr1	569330	569508	5033	5038	Intergenic	OR4F3	0	0	5_TxWk	0	0	0	0	0	0	0
chr1	570123	570222	5053	5057	Intergenic	OR4F3	0	0	10_TssBiv	0	0	0	0	0	0	0
chr1	713773	714661	6386	6457	promoter-TSS	LOC100288069	1	1	1_TssA	1	1	0	0	1	1	1
chr1	714715	714926	6457	6467	promoter-TSS	LOC100288069	1	0	5_TxWk	1	1	0	0	0	0	0
chr1	714932	715042	6467	6475	promoter-TSS	LOC100288069	1	0	5_TxWk	0	1	0	0	0	0	0
chr1	762113	763551	6954	7092	promoter-TSS	LOC643837	1	1	1_TssA	1	1	0	0	1	0	0
chr1	794033	794332	7566	7576	exon	LOC643837	0	0	5_TxWk	0	1	0	0	1	0	0
chr1	805158	805487	7737	7775	intron	FAM41C	0	1	7_Enh	0	0	1	0	0	1	1
chr1	805498	805605	7775	7785	intron	FAM41C	0	1	7_Enh	0	0	1	0	0	0	0
chr1	840025	840619	8322	8399	Intergenic	LOC100130417	0	1	7_Enh	0	0	1	0	1	1	1
chr1	845441	845848	8604	8652	Intergenic	LOC100130417	0	1	5_TxWk	0	0	1	0	0	0	0
chr1	855609	855778	8940	8951	promoter-TSS	LOC100130417	1	0	7_Enh	0	0	1	0	0	0	0
chr1	856109	856765	8962	8989	Intergenic	LOC100130417	0	0	7_Enh	0	0	1	0	1	1	1
chr1	858941	859666	9038	9141	Intergenic	SAMD11	0	1	1_TssA	0	0	1	0	1	0	0
chr1	859711	861214	9151	9348	promoter-TSS	SAMD11	1	1	7_Enh	0	0	1	0	1	0	0
chr1	861218	861410	9348	9364	exon,promoter-TSS	SAMD11	1	1	7_Enh	0	0	1	0	0	0	0
chr1	864313	864425	9448	9453	intron	SAMD11	0	0	5_TxWk	0	0	0	0	0	1	0
chr1	870283	870652	9711	9733	intron	SAMD11	0	1	7_Enh	0	0	1	0	0	0	0
chr1	870703	870887	9735	9744	intron	SAMD11	0	1	7_Enh	0	0	1	0	0	0	0
chr1	870923	871058	9744	9754	intron	SAMD11	0	1	7_Enh	0	0	1	0	0	0	0
chr1	871108	871389	9754	9773	exon	SAMD11	0	1	7_Enh	0	0	1	0	0	0	0
chr1	875469	876419	9927	10017	intron	SAMD11	0	1	2_TssAFlnk	0	0	1	0	1	0	0
chr1	876870	878210	10047	10200	exon	SAMD11	0	1	7_Enh	0	1	1	0	1	0	0
chr1	878263	878363	10202	10211	exon	SAMD11	0	1	7_Enh	0	1	1	0	0	0	0
chr1	878490	878756	10212	10225	TTS	NOC2L	0	0	7_Enh	0	1	1	0	0	0	0
chr1	893829	893920	10647	10653	intron	NOC2L	1	0	2_TssAFlnk	1	0	1	0	0	0	0
chr1	893954	894910	10654	10744	exon	NOC2L	1	1	1_TssA	1	1	1	0	1	0	0
chr1	895767	896613	10821	10943	intron	KLHL17	1	1	1_TssA	1	0	1	0	0	0	0
chr1	901725	902014	11242	11260	promoter-TSS	PLEKHN1	1	1	2_TssAFlnk	1	1	1	0	1	0	0
chr1	902025	902725	11260	11325	intron	PLEKHN1	1	1	1_TssA	1	1	1	0	1	0	0
chr1	911375	911756	11615	11641	intron	C1orf170	0	0	7_Enh	0	1	1	0	1	1	1
chr1	934167	936347	12475	12750	exon	HES4	1	1	2_TssAFlnk	1	1	1	0	1	1	0
chr1	936448	937562	12751	12846	Intergenic	HES4	1	1	1_TssA	0	1	1	0	1	1	1
chr1	940516	940963	12921	12932	Intergenic	HES4	0	0	7_Enh	0	1	1	0	1	0	0
chr1	948467	949165	13174	13200	intron,promoter-TSS	ISG15	1	1	1_TssA	1	1	1	0	1	0	0
chr1	954619	956456	13401	13612	intron,promoter-TSS	AGRN	1	1	1_TssA	1	1	1	0	1	1	1
chr1	968259	969011	13947	14036	intron	AGRN	0	1	1_TssA	0	1	1	0	1	1	1
chr1	969024	969541	14036	14087	intron	AGRN	0	1	7_Enh	0	0	1	0	0	1	0
chr1	973049	973252	14210	14216	intron	AGRN	0	0	6_EnhG	0	0	1	0	0	0	0
chr1	975798	976534	14289	14377	exon	AGRN	0	1	2_TssAFlnk	0	1	1	0	1	1	0
chr1	994207	995407	15300	15412	Intergenic	RNF223	0	1	1_TssA	1	0	1	0	1	1	1
chr1	995453	995538	15413	15417	Intergenic	RNF223	0	0	7_Enh	0	0	1	0	0	0	0
chr1	999277	999911	15547	15585	Intergenic	RNF223	0	1	7_Enh	0	0	1	0	1	1	1
chr1	1003973	1004980	15762	15872	Intergenic	RNF223	0	1	1_TssA	1	1	1	0	1	0	0
chr1	1005031	1005101	15880	15891	Intergenic	RNF223	0	1	7_Enh	0	1	1	0	1	0	0
chr1	1014746	1015602	16302	16347	Intergenic	RNF223	0	0	2_TssAFlnk	0	1	1	0	1	0	0
chr1	1015612	1016104	16347	16363	Intergenic	RNF223	0	0	7_Enh	0	1	1	0	1	0	0
chr1	1050551	1050582	17441	17446	intron	C1orf159	0	1	7_Enh	0	0	1	0	0	0	0
chr1	1050656	1050824	17450	17468	exon,intron	C1orf159	1	1	2_TssAFlnk	0	0	1	0	0	0	0
chr1	1050827	1052352	17468	17638	exon	C1orf159	1	1	1_TssA	1	1	1	0	1	0	0
chr1	1057487	1057837	17817	17839	Intergenic	C1orf159	0	0	2_TssAFlnk	0	0	1	0	1	1	1
chr1	1092688	1093836	19140	19214	Intergenic	MIR200B	0	1	1_TssA	1	1	1	0	1	0	0
chr1	1098103	1098483	19382	19412	Intergenic	MIR200B	0	1	1_TssA	1	1	0	0	1	0	0
chr1	1098487	1098813	19412	19439	Intergenic	MIR200B	0	1	1_TssA	1	1	0	0	1	0	0
chr1	1098849	1099224	19439	19463	Intergenic	MIR200B	0	1	1_TssA	1	1	0	0	1	0	0
chr1	1099245	1099510	19463	19481	Intergenic	MIR200B	0	1	1_TssA	1	1	0	0	0	0	0
chr1	1099553	1099652	19481	19490	Intergenic	MIR200B	0	1	1_TssA	1	1	0	0	0	0	0
chr1	1099754	1099990	19490	19507	Intergenic	MIR200B	0	1	1_TssA	1	1	1	0	1	0	0
chr1	1100005	1100215	19507	19527	Intergenic	MIR200B	0	1	1_TssA	1	1	1	0	1	0	0
chr1	1100232	1100416	19528	19542	Intergenic	MIR200B	0	1	2_TssAFlnk	1	1	1	0	1	0	0
chr1	1100442	1100584	19542	19558	Intergenic	MIR200B	0	1	1_TssA	1	1	1	0	1	0	0
chr1	1141617	1142124	20974	21030	exon	TNFRSF18	1	1	2_TssAFlnk	0	0	1	0	0	0	0
chr1	1166201	1166398	22091	22097	intron	SDF4	0	0	1_TssA	1	1	1	0	0	1	0
chr1	1166472	1167980	22098	22286	intron,promoter-TSS	B3GALT6,SDF4	1	1	1_TssA	1	1	1	0	1	0	0
chr1	1172934	1173180	22552	22564	Intergenic	B3GALT6	0	0	7_Enh	0	0	1	0	0	0	0
chr1	1207927	1208023	23831	23837	intron	UBE2J2	0	0	2_TssAFlnk	0	0	1	0	0	0	0
chr1	1208098	1208245	23837	23847	intron	UBE2J2	1	0	2_TssAFlnk	1	1	1	0	0	0	0
chr1	1208405	1209817	23855	24016	exon	UBE2J2	1	1	1_TssA	1	1	1	0	1	1	0
chr1	1216970	1217402	24212	24229	intron	SCNN1D	0	0	7_Enh	0	1	1	0	1	0	0
chr1	1227262	1227454	24773	24782	TTS	SCNN1D	0	0	7_Enh	0	0	1	0	1	1	1
chr1	1227487	1227516	24783	24788	TTS	SCNN1D	0	0	7_Enh	0	0	1	0	1	1	1
chr1	1242487	1242660	25446	25458	intron	ACAP3	1	1	2_TssAFlnk	1	1	1	0	0	0	0
chr1	1242699	1244645	25458	25736	promoter-TSS	ACAP3	1	1	1_TssA	1	1	1	0	1	1	0
chr1	1244661	1244842	25736	25752	intron	PUSL1	1	1	1_TssA	1	1	1	0	1	0	0
chr1	1244850	1245041	25752	25769	exon	PUSL1	1	1	2_TssAFlnk	1	1	1	0	0	0	0
chr1	1259503	1260792	26248	26375	promoter-TSS	GLTPD1	1	1	1_TssA	1	1	1	0	1	0	0
chr1	1283146	1283240	27318	27325	intron	DVL1	0	0	2_TssAFlnk	1	1	1	0	0	0	0
chr1	1283394	1283594	27326	27334	intron	DVL1	1	0	2_TssAFlnk	1	1	1	0	1	0	0
chr1	1283611	1283741	27334	27342	intron	DVL1	1	0	2_TssAFlnk	1	1	1	0	0	0	0
chr1	1283832	1286435	27342	27653	promoter-TSS	DVL1	1	1	5_TxWk	1	1	1	0	1	1	1
chr1	1289240	1289556	27744	27755	intron	MXRA8	0	0	5_TxWk	0	0	1	0	0	0	0
chr1	1290356	1290386	27835	27842	exon	MXRA8	0	1	7_Enh	0	0	1	0	0	0	0
chr1	1290770	1291507	27889	27952	exon,intron	MXRA8	0	1	5_TxWk	0	0	1	0	0	0	0
chr1	1307470	1307761	28379	28388	Intergenic	AURKAIP1	0	0	7_Enh	0	1	1	0	0	1	1
chr1	1309783	1309860	28467	28477	intron	AURKAIP1	1	1	2_TssAFlnk	1	1	1	0	0	0	0
chr1	1309875	1311129	28477	28596	intron,promoter-TSS	AURKAIP1	1	1	1_TssA	1	1	1	0	1	1	0
chr1	1311160	1311256	28596	28601	promoter-TSS	AURKAIP1	1	0	1_TssA	1	1	1	0	0	0	0
chr1	1333745	1333946	29177	29186	intron	CCNL2	1	0	1_TssA	1	0	1	0	0	0	0
chr1	1333994	1335602	29186	29356	promoter-TSS	CCNL2	1	1	1_TssA	1	1	1	0	1	1	1
chr1	1341910	1343416	29505	29652	promoter-TSS	MRPL20	1	1	1_TssA	1	1	1	0	1	1	0
chr1	1365793	1366024	30394	30408	Intergenic	TMEM88B	0	0	7_Enh	0	1	1	0	1	0	0
chr1	1370878	1371516	30580	30673	exon	VWA1	1	1	1_TssA	1	1	1	0	1	0	0
chr1	1376403	1376510	30917	30924	exon	VWA1	0	0	7_Enh	0	0	1	0	1	1	1
chr1	1406426	1408148	31865	32022	exon	ATAD3B	1	1	1_TssA	1	1	1	0	1	0	0
chr1	1440369	1440629	33240	33250	Intergenic	ATAD3A	0	0	7_Enh	0	1	0	0	1	1	1
chr1	1440891	1441116	33257	33272	Intergenic	ATAD3A	0	0	7_Enh	0	1	1	0	1	1	1
chr1	1446417	1446620	33428	33434	Intergenic	ATAD3A	1	0	2_TssAFlnk	0	1	1	0	0	1	0
chr1	1446692	1448373	33434	33619	promoter-TSS	ATAD3A	1	1	1_TssA	1	1	1	0	1	0	0
chr1	1509275	1510884	35951	36134	exon	SSU72	1	1	1_TssA	1	1	1	0	1	1	0
chr1	1510956	1510992	36134	36139	promoter-TSS	SSU72	1	0	2_TssAFlnk	0	1	1	0	0	0	0
chr1	1534962	1535868	36802	36957	promoter-TSS	C1orf233	1	1	1_TssA	0	0	1	0	0	1	0
chr1	1549235	1549340	37282	37289	Intergenic	MIB2	0	0	2_TssAFlnk	0	1	1	0	0	0	0
chr1	1549676	1550135	37295	37314	promoter-TSS	MIB2	1	0	1_TssA	1	1	1	0	0	0	0
chr1	1550151	1551903	37314	37518	promoter-TSS	MIB2	1	1	1_TssA	1	1	1	0	1	0	0
chr1	1551964	1552103	37518	37530	intron	MIB2	0	1	2_TssAFlnk	1	1	1	0	0	0	0
chr1	1589783	1589932	39166	39174	intron	CDK11B	0	0	1_TssA	0	1	0	0	0	0	0
chr1	1589933	1591051	39174	39274	intron	CDK11B	0	1	1_TssA	1	1	0	0	1	1	1
chr1	1612124	1612217	40013	40018	intron	SLC35E2B	0	0	7_Enh	0	0	1	0	0	0	0
chr1	1623033	1625247	40355	40551	exon	SLC35E2B	1	1	1_TssA	1	1	1	0	1	0	0
chr1	1655105	1656324	41655	41753	promoter-TSS	CDK11A	1	1	1_TssA	0	1	0	0	1	1	1
chr1	1676388	1678513	42387	42579	promoter-TSS	SLC35E2	1	1	1_TssA	0	1	0	0	1	0	0
chr1	1690235	1690502	43012	43029	promoter-TSS	NADK	0	0	6_EnhG	0	1	1	0	1	0	0
chr1	1709109	1710566	43459	43626	promoter-TSS	NADK	1	1	1_TssA	1	1	1	0	1	1	0
chr1	1713614	1714007	43687	43720	Intergenic	NADK	0	1	2_TssAFlnk	0	1	1	0	1	0	0
chr1	1714042	1714623	43720	43745	Intergenic	NADK	0	1	2_TssAFlnk	0	1	1	0	1	0	0
chr1	1821186	1823367	45657	45937	intron	GNB1	1	1	1_TssA	1	1	1	0	1	0	0
chr1	1823379	1823484	45937	45944	promoter-TSS	GNB1	1	0	2_TssAFlnk	1	1	1	0	0	0	0
chr1	1823812	1823920	45952	45958	Intergenic	GNB1	0	0	2_TssAFlnk	1	1	1	0	0	0	0
chr1	1837770	1838023	46278	46288	Intergenic	CALML6	0	0	7_Enh	0	0	0	0	1	1	1
chr1	1840008	1840905	46334	46449	Intergenic	CALML6	0	1	1_TssA	1	1	1	0	1	1	1
chr1	1847334	1847711	46630	46640	intron	CALML6	0	0	7_Enh	0	1	1	0	1	0	0
chr1	1848927	1849674	46678	46698	TTS	CALML6	0	0	1_TssA	1	1	1	0	0	0	0
chr1	1849746	1849856	46699	46704	exon	TMEM52	1	0	2_TssAFlnk	1	1	1	0	0	0	0
chr1	1850099	1850152	46712	46718	intron	TMEM52	1	1	2_TssAFlnk	1	1	1	0	1	0	0
chr1	1850275	1851225	46726	46822	promoter-TSS	TMEM52	1	1	1_TssA	1	1	1	0	1	1	0
chr1	1851231	1851284	46822	46831	promoter-TSS	TMEM52	1	1	2_TssAFlnk	0	1	1	0	1	0	0
chr1	1859514	1859859	47111	47124	Intergenic	TMEM52	0	1	7_Enh	0	0	1	0	0	0	0
chr1	1875439	1875697	47664	47679	Intergenic	TMEM52	0	1	2_TssAFlnk	0	0	1	0	1	1	1
chr1	1875715	1875781	47679	47686	Intergenic	TMEM52	0	1	2_TssAFlnk	0	0	1	0	1	1	1
chr1	1875831	1875877	47687	47693	Intergenic	TMEM52	0	1	2_TssAFlnk	0	0	1	0	1	0	1
chr1	1891341	1891816	48118	48138	intron	KIAA1751	0	0	7_Enh	0	0	1	0	1	1	1
chr1	1920627	1920756	49248	49256	intron	KIAA1751	0	0	7_Enh	0	0	1	0	0	0	0
chr1	1950555	1951364	50060	50178	intron	GABRD	1	1	7_Enh	0	0	1	0	0	0	0
chr1	1976143	1976639	50943	51000	Intergenic	PRKCZ	0	1	7_Enh	0	0	1	0	1	1	1
chr1	1980970	1981295	51118	51132	promoter-TSS	PRKCZ	1	1	2_TssAFlnk	1	1	1	0	0	1	0
chr1	1981306	1982577	51132	51303	intron,promoter-TSS	PRKCZ	1	1	1_TssA	1	1	1	0	1	0	0
chr1	1982581	1982893	51303	51331	intron	PRKCZ	1	1	1_TssA	1	0	1	0	0	0	0
chr1	2034688	2034893	53097	53107	intron	PRKCZ	0	0	7_Enh	0	1	1	0	1	0	0
chr1	2064408	2065016	54150	54196	intron	PRKCZ	0	1	2_TssAFlnk	0	1	1	0	1	0	0
chr1	2120881	2121420	56009	56046	exon	C1orf86	0	1	1_TssA	1	1	1	0	1	0	0
chr1	2121432	2121666	56046	56063	intron	C1orf86	0	1	1_TssA	1	1	1	0	1	0	0
chr1	2121688	2121851	56063	56075	intron	C1orf86	0	1	1_TssA	1	1	1	0	1	0	0
chr1	2121867	2121959	56075	56080	intron	C1orf86	0	0	2_TssAFlnk	1	1	1	0	0	0	0
chr1	2122024	2122089	56080	56087	intron	C1orf86	0	0	2_TssAFlnk	1	1	1	0	0	0	0
chr1	2125889	2126917	56225	56316	promoter-TSS	C1orf86	0	1	1_TssA	1	1	1	0	1	1	1
chr1	2130172	2130335	56382	56388	exon	C1orf86	0	0	7_Enh	0	1	1	0	1	0	0
chr1	2131080	2131283	56408	56417	exon	C1orf86	0	0	2_TssAFlnk	0	1	1	0	1	0	0
chr1	2135928	2136169	56538	56558	intron	C1orf86	0	0	2_TssAFlnk	0	1	1	0	1	0	0
chr1	2136217	2137068	56558	56646	intron	C1orf86	0	1	1_TssA	0	1	1	0	1	0	0
chr1	2139737	2139950	56771	56779	promoter-TSS	C1orf86	0	0	7_Enh	0	1	1	0	1	0	0
chr1	2143969	2144482	56902	56936	promoter-TSS	C1orf86	1	1	2_TssAFlnk	0	1	1	0	1	1	1
chr1	2158461	2158772	57291	57336	Intergenic	SKI	0	1	1_TssA	0	1	1	0	0	0	0
chr1	2158778	2160925	57336	57690	exon,promoter-TSS	SKI	1	1	5_TxWk	1	1	1	0	1	1	0
chr1	2179919	2180043	58276	58284	intron	SKI	0	0	7_Enh	0	1	1	0	1	0	0
chr1	2183330	2183504	58392	58402	intron	SKI	0	0	7_Enh	0	0	1	0	1	0	0
chr1	2245895	2246842	60526	60636	Intergenic	LOC100129534	0	1	1_TssA	1	1	1	0	0	1	1
chr1	2313195	2313477	62752	62762	intron	MORN1	0	0	5_TxWk	0	0	1	0	1	1	1
chr1	2322312	2322432	63018	63024	promoter-TSS	RER1	1	0	7_Enh	1	1	1	0	0	0	0
chr1	2322436	2323906	63024	63190	promoter-TSS	RER1	1	1	1_TssA	1	1	1	0	1	0	0
chr1	2324089	2324231	63192	63199	intron	RER1	1	0	1_TssA	1	1	1	0	0	0	0
chr1	2325177	2325310	63217	63223	intron	RER1	0	0	7_Enh	0	1	1	0	0	0	0
chr1	2343349	2343466	63764	63775	intron	PEX10	1	1	2_TssAFlnk	1	1	1	0	0	0	0
chr1	2343528	2344791	63775	63916	promoter-TSS	PEX10	1	1	1_TssA	1	1	1	0	1	0	0
chr1	2345690	2346298	63949	63974	Intergenic	PEX10	0	1	7_Enh	0	0	1	0	0	1	1
chr1	2347829	2348145	64020	64033	Intergenic	PEX10	0	0	15_Quies	0	0	0	0	0	0	0
chr1	2374782	2375565	64735	64840	Intergenic	PEX10	0	1	15_Quies	0	0	1	0	0	1	0
chr1	2383316	2383528	65085	65096	Intergenic	PLCH2	0	0	15_Quies	0	0	0	0	0	0	0
chr1	2394891	2394996	65442	65449	Intergenic	PLCH2	0	0	15_Quies	0	0	0	0	0	0	0
chr1	2395072	2395098	65452	65456	Intergenic	PLCH2	0	0	15_Quies	0	0	0	0	0	0	0
chr1	2437040	2437065	66819	66823	TTS	PLCH2	0	0	15_Quies	0	0	0	0	0	0	0
chr1	2457085	2458235	67578	67699	intron	PANK4	1	1	1_TssA	1	1	1	0	1	0	0
chr1	2460850	2462109	67786	67944	intron	HES5	1	1	2_TssAFlnk	0	0	1	0	0	0	0
chr1	2477457	2478628	68374	68464	Intergenic	LOC115110	0	1	2_TssAFlnk	1	1	1	0	1	0	0
chr1	2479305	2479352	68485	68489	Intergenic	LOC115110	0	0	7_Enh	0	1	1	0	0	0	0
chr1	2516780	2518892	69516	69693	promoter-TSS	FAM213B	1	1	1_TssA	1	1	1	0	1	1	0
chr1	2559869	2559996	70620	70632	intron	MMEL1	0	1	7_Enh	0	0	1	0	0	0	0
chr1	2560024	2561019	70632	70720	intron	MMEL1	0	1	7_Enh	0	0	1	0	0	0	0
chr1	2573861	2575092	71005	71106	intron	TTC34	0	1	1_TssA	1	1	1	0	1	1	0
chr1	2620460	2620614	72118	72123	intron	TTC34	0	0	9_Het	0	0	0	0	0	0	0
chr1	2628488	2628771	72305	72311	intron	TTC34	0	0	8_ZNF/Rpts	0	0	0	0	0	0	0
chr1	2703295	2703497	72696	72707	intron	TTC34	0	0	9_Het	0	0	0	0	0	1	1
chr1	2706213	2706602	72797	72850	exon,promoter-TSS	TTC34	1	1	15_Quies	0	0	0	0	0	0	0
chr1	2706625	2706775	72853	72874	promoter-TSS	TTC34	1	1	15_Quies	0	0	0	0	0	0	0
chr1	2723196	2723254	73254	73260	Intergenic	TTC34	0	0	15_Quies	0	0	0	0	0	0	0
chr1	2738544	2738844	73668	73688	Intergenic	TTC34	0	0	7_Enh	0	0	1	0	0	1	1
chr1	2792611	2792759	75016	75031	Intergenic	TTC34	0	0	15_Quies	0	0	1	0	0	0	1
chr1	2799615	2799718	75257	75271	Intergenic	TTC34	0	0	15_Quies	0	0	0	0	0	0	0
chr1	2822779	2822902	75938	75946	Intergenic	ACTRT2	0	0	15_Quies	0	0	0	0	0	0	0
chr1	2885063	2885169	77397	77406	Intergenic	ACTRT2	0	1	7_Enh	0	1	1	0	1	0	0
chr1	2920558	2920657	78176	78182	Intergenic	ACTRT2	0	0	7_Enh	0	0	1	0	0	0	0
chr1	2929055	2929408	78318	78344	Intergenic	ACTRT2	0	1	7_Enh	0	1	1	0	1	1	1
chr1	2982862	2982999	79491	79498	intron	FLJ42875	0	0	7_Enh	0	1	1	0	1	0	1
chr1	2984840	2987346	79604	79930	intron	PRDM16	1	1	1_TssA	1	1	1	0	1	0	0
chr1	2987347	2987542	79930	79956	intron	PRDM16	0	1	2_TssAFlnk	1	1	1	0	0	0	0
chr1	3042552	3042621	81714	81718	intron	PRDM16	0	0	7_Enh	0	1	1	0	1	0	0
chr1	3043772	3043860	81754	81761	promoter-TSS	MIR4251	1	0	7_Enh	0	1	1	0	0	0	0
chr1	3051176	3051289	81966	81972	intron	PRDM16	0	0	7_Enh	0	1	1	0	1	0	0
chr1	3052061	3052176	82009	82016	intron	PRDM16	0	0	7_Enh	0	1	1	0	1	0	0
chr1	3087138	3087972	83098	83136	intron	PRDM16	0	0	7_Enh	0	1	1	0	1	0	0
chr1	3091388	3091719	83246	83261	intron	PRDM16	0	0	7_Enh	0	1	1	0	1	0	0
chr1	3095048	3095089	83315	83319	intron	PRDM16	0	0	7_Enh	0	1	1	0	0	0	0
chr1	3104957	3105071	83698	83708	intron	PRDM16	0	1	7_Enh	0	1	1	0	1	0	0
chr1	3105084	3105253	83709	83725	intron	PRDM16	0	1	7_Enh	0	1	1	0	1	0	0
chr1	3123789	3123864	84298	84305	intron	PRDM16	0	0	7_Enh	0	1	1	0	1	0	0
chr1	3124209	3124271	84315	84321	intron	PRDM16	0	0	7_Enh	0	1	1	0	1	0	0
chr1	3135824	3136085	84685	84698	intron	PRDM16	0	0	1_TssA	0	1	1	0	1	0	0
chr1	3136127	3136239	84698	84704	intron	PRDM16	0	0	1_TssA	0	1	1	0	1	0	0
chr1	3138587	3139228	84774	84790	intron	PRDM16	0	0	7_Enh	0	1	1	0	1	0	0
chr1	3139831	3139856	84801	84805	intron	PRDM16	0	0	7_Enh	0	1	1	0	0	0	0
chr1	3139902	3139947	84808	84812	intron	PRDM16	0	0	7_Enh	0	1	1	0	0	0	0
chr1	3166864	3167125	85718	85728	intron	PRDM16	0	0	7_Enh	0	1	1	0	1	0	0
chr1	3200671	3200852	86631	86644	intron	PRDM16	0	0	5_TxWk	0	1	1	0	1	1	1
chr1	3250540	3250750	87990	87997	intron	PRDM16	0	0	7_Enh	0	1	1	0	1	0	0
chr1	3341329	3341575	90568	90583	intron	PRDM16	0	0	5_TxWk	0	0	1	0	0	1	1
chr1	3369769	3370010	91366	91375	Intergenic	ARHGEF16	0	0	7_Enh	0	0	1	0	1	1	1
chr1	3370780	3371744	91396	91503	exon	ARHGEF16	1	1	1_TssA	1	1	1	0	1	1	1
chr1	3400477	3400701	92408	92422	Intergenic	ARHGEF16	0	0	7_Enh	0	0	0	0	1	1	1
chr1	3400891	3400943	92430	92437	Intergenic	ARHGEF16	0	0	15_Quies	0	0	0	0	1	0	0
chr1	3407779	3408050	92587	92604	intron	MEGF6	0	0	15_Quies	0	0	1	0	1	1	1
chr1	3446011	3446283	93760	93770	intron	MEGF6	0	0	7_Enh	0	0	1	0	1	0	0
chr1	3447093	3447399	93798	93808	intron	MEGF6	0	0	2_TssAFlnk	1	1	1	0	1	0	0
chr1	3447431	3448490	93808	93914	intron	MEGF6	0	1	1_TssA	1	1	1	0	1	0	0
chr1	3527501	3528552	96163	96263	promoter-TSS	MEGF6	1	1	7_Enh	0	0	1	0	0	0	0
chr1	3535549	3535925	96426	96437	Intergenic	TPRG1L	0	0	5_TxWk	0	0	1	0	1	1	1
chr1	3537826	3538024	96470	96480	Intergenic	TPRG1L	0	0	5_TxWk	0	0	1	0	0	1	1
chr1	3540467	3540579	96518	96525	Intergenic	TPRG1L	1	0	2_TssAFlnk	1	0	1	0	0	0	0
chr1	3540675	3542350	96526	96706	promoter-TSS	TPRG1L	1	1	1_TssA	1	1	1	0	1	0	0
chr1	3542383	3542419	96706	96710	exon	TPRG1L	1	0	7_Enh	0	1	1	0	0	0	0
chr1	3566031	3566121	97486	97490	intron	WRAP73	1	0	2_TssAFlnk	1	0	1	0	0	0	0
chr1	3566138	3566268	97490	97497	intron	WRAP73	1	0	1_TssA	1	1	1	0	1	0	0
chr1	3566304	3566819	97497	97547	exon	WRAP73	1	1	1_TssA	1	1	1	0	1	1	0
chr1	3567930	3568005	97629	97636	Intergenic	TP73	0	1	7_Enh	0	0	1	0	0	0	0
chr1	3568073	3568485	97641	97679	promoter-TSS	TP73	1	1	7_Enh	0	0	1	0	0	0	0
chr1	3568495	3569559	97679	97809	promoter-TSS	TP73	1	1	2_TssAFlnk	0	0	1	0	0	0	0
chr1	3585376	3585712	98160	98179	intron	TP73	0	0	7_Enh	0	0	1	0	1	0	0
chr1	3591283	3591940	98349	98361	intron	TP73	0	0	7_Enh	0	0	1	0	0	0	0
chr1	3612283	3612450	98922	98932	intron	TP73	0	0	7_Enh	0	0	1	0	1	1	1
chr1	3663271	3663301	100414	100418	promoter-TSS	TP73-AS1	1	1	2_TssAFlnk	1	0	1	0	0	0	0
chr1	3663310	3663510	100418	100439	promoter-TSS	TP73-AS1	1	1	2_TssAFlnk	1	1	1	0	1	0	0
chr1	3663527	3664167	100439	100504	promoter-TSS	TP73-AS1	1	1	1_TssA	1	1	1	0	1	0	0
chr1	3688626	3689532	101036	101125	promoter-TSS	SMIM1	1	1	1_TssA	1	1	1	0	1	0	0
chr1	3689558	3689744	101125	101138	exon	SMIM1	1	1	2_TssAFlnk	1	1	1	0	1	0	0
chr1	3692634	3692732	101223	101228	TTS	SMIM1	0	0	7_Enh	0	0	1	0	0	1	1
chr1	3712248	3713435	101777	101880	exon	LRRC47	1	1	1_TssA	1	1	1	0	1	0	0
chr1	3718069	3718329	101962	101972	Intergenic	LRRC47	0	0	15_Quies	0	0	1	0	0	1	1
chr1	3772978	3774552	103078	103212	promoter-TSS	DFFB	1	1	1_TssA	1	1	1	0	1	1	0
chr1	3774575	3774692	103212	103218	promoter-TSS	CEP104	1	0	2_TssAFlnk	1	1	1	0	1	0	0
chr1	3774827	3774899	103221	103226	intron	DFFB	1	0	2_TssAFlnk	1	0	1	0	0	1	0
chr1	3816281	3818038	104205	104339	promoter-TSS	C1orf174	1	1	1_TssA	1	1	1	0	1	1	0
chr1	3820207	3820255	104397	104401	intron	LOC100133612	0	0	7_Enh	0	0	1	0	0	0	0
chr1	3827357	3827881	104591	104616	Intergenic	LOC728716	0	0	7_Enh	0	0	1	0	1	1	1
chr1	4577186	4577321	112860	112869	Intergenic	LOC284661	0	0	7_Enh	0	0	0	0	0	0	0
chr1	4589749	4589832	113029	113036	Intergenic	LOC284661	0	0	7_Enh	0	0	1	0	0	0	0
chr1	4712687	4712965	114700	114720	Intergenic	AJAP1	0	0	7_Enh	0	0	1	0	0	1	1
chr1	4714008	4714202	114752	114776	Intergenic,promoter-TSS	AJAP1	1	1	5_TxWk	0	0	1	0	0	0	0
chr1	4714203	4715025	114776	114897	promoter-TSS	AJAP1	1	1	5_TxWk	0	0	1	0	0	0	0
chr1	4715027	4716705	114897	115092	intron	AJAP1	1	1	7_Enh	0	1	1	0	1	1	1
chr1	4716723	4716878	115092	115097	intron	AJAP1	0	0	7_Enh	0	0	0	0	1	0	1
chr1	4771084	4771494	116106	116126	intron	AJAP1	0	0	7_Enh	0	0	1	0	0	0	0
chr1	4771522	4771732	116126	116144	intron	AJAP1	0	1	7_Enh	0	0	1	0	0	0	0
chr1	5504660	5504719	124100	124104	Intergenic	MIR4417	0	0	15_Quies	0	0	0	0	0	0	0
chr1	5569978	5570257	125143	125152	Intergenic	MIR4417	0	0	7_Enh	0	0	0	0	1	1	1
chr1	5574798	5574937	125207	125215	Intergenic	MIR4417	0	0	15_Quies	0	0	0	0	1	1	1
chr1	5805942	5806188	128015	128024	Intergenic	MIR4689	0	0	15_Quies	0	0	1	0	1	1	1
chr1	5873083	5873117	129034	129038	Intergenic	MIR4689	0	0	9_Het	0	0	0	0	0	0	0
chr1	5907554	5907611	129741	129748	Intergenic	MIR4689	0	0	9_Het	0	0	0	0	0	0	0
chr1	6051425	6053466	132796	133000	promoter-TSS	KCNAB2	1	1	1_TssA	1	1	1	0	1	1	0
chr1	6094292	6094737	133851	133862	exon	KCNAB2	0	0	5_TxWk	0	0	1	0	1	1	1
chr1	6112604	6112856	134270	134276	intron	KCNAB2	0	0	15_Quies	0	0	0	0	0	0	0
chr1	6187866	6188090	136136	136157	intron	CHD5	0	1	7_Enh	0	0	1	0	1	0	0
chr1	6208622	6208732	136618	136626	intron	CHD5	0	1	7_Enh	0	0	1	0	0	0	0
chr1	6208749	6209079	136626	136660	exon	CHD5	0	1	7_Enh	0	0	1	0	0	0	0
chr1	6239037	6240814	137303	137516	exon,intron	CHD5	1	1	7_Enh	0	0	1	0	0	1	0
chr1	6258846	6260017	137874	137951	intron	RPL22	1	1	1_TssA	1	1	1	0	1	0	0
chr1	6265707	6265880	138079	138095	promoter-TSS	RNF207	1	1	1_TssA	1	1	1	0	1	0	1
chr1	6265894	6266455	138095	138147	promoter-TSS	RNF207	1	1	1_TssA	1	1	1	0	1	0	0
chr1	6268821	6269067	138245	138286	exon	RNF207	0	1	2_TssAFlnk	0	0	1	0	0	1	1
chr1	6269069	6269558	138286	138338	exon	RNF207	0	1	2_TssAFlnk	0	0	1	0	0	1	1
chr1	6295368	6296327	138905	139015	exon	ICMT	1	1	1_TssA	1	1	1	0	1	0	0
chr1	6296331	6296439	139015	139024	promoter-TSS	ICMT	1	0	1_TssA	0	1	1	0	1	0	0
chr1	6302036	6302928	139179	139282	Intergenic	HES3	0	1	5_TxWk	0	0	1	0	0	0	0
chr1	6304341	6304851	139315	139335	intron	HES3	1	0	5_TxWk	0	0	0	0	0	0	0
chr1	6304888	6305664	139335	139401	exon	HES3	1	1	5_TxWk	0	0	1	0	1	1	1
chr1	6305737	6306353	139406	139462	TTS	HES3	0	1	7_Enh	0	0	1	0	0	0	0
chr1	6306451	6306529	139468	139473	TTS	HES3	0	1	7_Enh	0	0	1	0	0	0	0
chr1	6306604	6306664	139474	139479	TTS	HES3	0	0	7_Enh	0	0	1	0	0	0	0
chr1	6306761	6307102	139480	139500	TTS	GPR153	0	0	5_TxWk	0	0	1	0	1	1	1
chr1	6309204	6310150	139541	139673	exon	GPR153	0	1	7_Enh	0	0	1	0	0	0	0
chr1	6320038	6321554	139920	140102	intron	GPR153	1	1	7_Enh	1	0	1	0	1	1	0
chr1	6412035	6412114	142356	142362	intron	ACOT7	0	0	7_Enh	0	1	1	0	1	0	0
chr1	6423257	6423432	142593	142604	intron	ACOT7	0	0	5_TxWk	0	0	1	0	0	1	1
chr1	6452907	6454279	143181	143348	exon	ACOT7	1	1	1_TssA	0	1	1	0	1	1	0
chr1	6464843	6465039	143583	143599	Intergenic	HES2	0	0	15_Quies	0	0	0	0	1	1	1
chr1	6474507	6474720	143761	143771	TTS	HES2	0	0	7_Enh	0	0	1	0	0	1	1
chr1	6478998	6479661	143868	143946	exon	HES2	1	1	7_Enh	0	0	1	0	0	0	0
chr1	6479671	6480342	143946	144020	exon,promoter-TSS	HES2	1	1	7_Enh	0	0	1	0	0	0	0
chr1	6483476	6484016	144110	144131	Intergenic	ESPN	1	0	7_Enh	0	0	1	0	1	1	1
chr1	6484616	6485151	144166	144239	promoter-TSS	ESPN	1	1	7_Enh	0	0	1	0	0	0	0
chr1	6500219	6500969	144542	144625	exon,intron	ESPN	0	1	7_Enh	0	0	1	0	1	1	0
chr1	6535697	6535864	146002	146012	intron	PLEKHG5	0	0	7_Enh	0	0	1	0	1	1	1
chr1	6546517	6546840	146319	146332	promoter-TSS	PLEKHG5	0	0	7_Enh	0	0	1	0	1	1	1
chr1	6550021	6550944	146389	146461	exon	PLEKHG5	0	1	2_TssAFlnk	1	1	1	0	1	1	1
chr1	6550971	6551134	146461	146477	exon,promoter-TSS	PLEKHG5	0	1	1_TssA	1	1	0	0	1	0	0
chr1	6557055	6558011	146587	146682	promoter-TSS	PLEKHG5	0	1	1_TssA	1	0	1	0	1	0	0
chr1	6613629	6613721	147848	147853	intron	NOL9	1	0	1_TssA	1	0	1	0	0	0	0
chr1	6613728	6614835	147853	147951	exon	NOL9	1	1	1_TssA	1	1	1	0	1	1	1
chr1	6639622	6639763	148482	148494	promoter-TSS	ZBTB48	1	1	2_TssAFlnk	0	1	1	0	1	0	0
chr1	6639788	6640685	148494	148562	TTS	TAS1R1	1	1	1_TssA	1	1	1	0	1	0	0
chr1	6640727	6640877	148562	148569	TTS	TAS1R1	1	0	2_TssAFlnk	1	1	1	0	1	0	0
chr1	6647655	6647751	148685	148690	intron	ZBTB48	0	0	6_EnhG	0	1	1	0	1	0	0
chr1	6660997	6663740	148984	149245	exon	KLHL21	1	1	1_TssA	1	1	1	0	1	1	0
chr1	6663764	6663887	149245	149253	promoter-TSS	KLHL21	1	1	7_Enh	0	1	1	0	1	0	0
chr1	6672656	6675685	149447	149793	intron	PHF13	1	1	1_TssA	1	1	1	0	1	0	0
chr1	6685072	6686080	150023	150116	intron	THAP3	1	1	1_TssA	1	1	1	0	1	1	0
chr1	6686093	6686139	150116	150120	intron	THAP3	0	0	1_TssA	1	1	1	0	0	0	0
chr1	6761080	6762131	151463	151565	intron	DNAJC11	1	1	1_TssA	1	1	1	0	1	1	1
chr1	6844084	6846420	153005	153267	promoter-TSS	CAMTA1	1	1	1_TssA	1	1	1	0	1	1	0
chr1	6995520	6995764	154985	154992	intron	CAMTA1	0	0	5_TxWk	0	0	0	0	0	0	0
chr1	7020486	7020708	155388	155396	intron	CAMTA1	0	0	15_Quies	0	0	1	0	1	0	0
chr1	7022422	7023522	155448	155486	intron	CAMTA1	0	0	5_TxWk	0	0	1	0	1	1	0
chr1	7023530	7023816	155486	155503	intron	CAMTA1	0	0	7_Enh	0	0	1	0	0	1	0
chr1	7058684	7058787	156040	156046	intron	CAMTA1	0	0	7_Enh	0	0	1	0	0	0	0
chr1	7071089	7071128	156233	156237	intron	CAMTA1	0	0	7_Enh	0	1	1	0	1	0	0
chr1	7071294	7071334	156239	156243	intron	CAMTA1	0	0	7_Enh	0	1	1	0	0	0	0
chr1	7074037	7074186	156300	156305	intron	CAMTA1	0	0	7_Enh	0	1	1	0	1	0	0
chr1	7130495	7130802	157277	157288	intron	CAMTA1	0	0	15_Quies	0	0	1	0	0	1	1
chr1	7158366	7158412	157644	157649	intron	CAMTA1	0	0	7_Enh	0	1	0	0	1	0	0
chr1	7158495	7158565	157649	157653	intron	CAMTA1	0	0	7_Enh	0	1	0	0	1	0	0
chr1	7181769	7181894	158021	158028	intron	CAMTA1	0	0	7_Enh	0	0	1	0	1	0	0
chr1	7209701	7209890	158395	158407	intron	CAMTA1	0	0	7_Enh	0	1	1	0	1	0	0
chr1	7323038	7323146	159941	159946	intron	CAMTA1	0	0	15_Quies	0	0	0	0	0	0	0
chr1	7326230	7326346	159977	159982	intron	CAMTA1	0	0	7_Enh	0	1	1	0	1	0	0
chr1	7634475	7634617	164557	164563	intron	CAMTA1	0	0	7_Enh	0	1	1	0	1	0	0
chr1	7634674	7634766	164563	164571	intron	CAMTA1	0	0	7_Enh	0	1	1	0	1	0	0
chr1	7646235	7646391	164768	164776	intron	CAMTA1	0	0	7_Enh	0	0	1	0	1	0	0
chr1	7646402	7646429	164776	164780	intron	CAMTA1	0	0	7_Enh	0	0	1	0	1	0	0
chr1	7676429	7676626	165236	165244	intron	CAMTA1	0	0	5_TxWk	0	0	0	0	0	0	0
chr1	7707444	7707582	165804	165816	intron	CAMTA1	0	0	5_TxWk	0	0	1	0	0	1	1
chr1	7727635	7728128	166294	166303	intron	CAMTA1	0	0	15_Quies	0	0	0	0	1	1	1
chr1	7740144	7741165	166527	166642	intron	CAMTA1	0	1	1_TssA	1	1	1	0	1	0	0
chr1	7763868	7764016	167004	167018	intron	CAMTA1	0	0	5_TxWk	0	0	1	0	0	0	0
chr1	7764046	7765382	167018	167236	intron	CAMTA1	0	1	1_TssA	0	0	1	0	1	0	0
chr1	7765390	7765892	167236	167306	intron	CAMTA1	0	1	2_TssAFlnk	0	0	1	0	0	0	0
chr1	7830793	7830890	168242	168246	promoter-TSS	VAMP3	1	0	2_TssAFlnk	0	1	0	0	1	0	0
chr1	7831009	7832099	168246	168353	intron	VAMP3	1	1	1_TssA	1	1	1	0	1	0	0
chr1	7832307	7832358	168353	168357	intron	VAMP3	1	0	2_TssAFlnk	0	0	1	0	0	0	0
chr1	7843260	7844455	168504	168626	promoter-TSS	PER3	1	1	1_TssA	1	1	1	0	1	0	0
chr1	7844467	7844651	168626	168652	promoter-TSS	PER3	1	1	1_TssA	1	1	1	0	1	0	0
chr1	7844655	7844801	168652	168662	promoter-TSS	PER3	1	1	2_TssAFlnk	1	1	1	0	1	0	0
chr1	7962817	7963016	170241	170253	Intergenic	TNFRSF9	0	0	15_Quies	0	0	1	0	1	1	1
chr1	8002302	8002738	170838	170873	intron	TNFRSF9	1	1	2_TssAFlnk	0	1	1	0	1	1	1
chr1	8013994	8014677	171096	171159	Intergenic	PARK7	0	1	1_TssA	1	1	1	0	1	0	0
chr1	8021126	8022226	171253	171347	promoter-TSS	PARK7	1	1	1_TssA	1	1	0	0	1	1	0
chr1	8085495	8086618	172257	172404	intron	ERRFI1	1	1	1_TssA	1	1	0	0	1	0	0
chr1	8086640	8086803	172404	172425	promoter-TSS	ERRFI1	1	1	1_TssA	1	1	0	0	1	0	0
chr1	8087321	8087422	172444	172452	promoter-TSS	ERRFI1	1	0	2_TssAFlnk	0	1	0	0	1	0	0
chr1	8087471	8087766	172452	172463	Intergenic	ERRFI1	0	0	15_Quies	0	1	0	0	1	0	0
chr1	8130093	8130190	173011	173015	Intergenic	ERRFI1	0	0	7_Enh	0	1	1	0	1	0	0
chr1	8130742	8130814	173021	173025	Intergenic	ERRFI1	0	0	7_Enh	0	1	1	0	1	0	0
chr1	8137399	8137546	173115	173121	Intergenic	ERRFI1	0	0	7_Enh	0	1	1	0	1	0	0
chr1	8155050	8155111	173350	173354	Intergenic	ERRFI1	0	0	7_Enh	0	0	1	0	0	0	0
chr1	8156318	8156524	173366	173373	Intergenic	ERRFI1	0	0	5_TxWk	0	1	1	0	0	0	0
chr1	8229825	8230044	174512	174517	Intergenic	ERRFI1	0	0	7_Enh	0	1	1	0	1	0	0
chr1	8242167	8242337	174681	174686	Intergenic	SLC45A1	0	0	5_TxWk	0	1	1	0	1	0	0
chr1	8277196	8277777	175367	175435	Intergenic	SLC45A1	0	1	2_TssAFlnk	0	1	1	0	1	0	0
chr1	8319223	8319826	176188	176198	Intergenic	SLC45A1	0	0	5_TxWk	0	1	0	0	1	0	0
chr1	8372930	8373311	177005	177016	Intergenic	SLC45A1	0	0	7_Enh	0	1	1	0	0	0	0
chr1	8374357	8374751	177037	177045	Intergenic	SLC45A1	0	0	7_Enh	0	1	1	0	1	1	1
chr1	8378022	8378515	177124	177178	Intergenic	SLC45A1	0	1	2_TssAFlnk	0	0	1	0	1	0	0
chr1	8409074	8409265	178005	178016	Intergenic	SLC45A1	0	0	5_TxWk	0	0	1	0	1	1	1
chr1	8433625	8433893	178597	178607	intron	RERE	0	0	6_EnhG	0	1	1	0	1	0	0
chr1	8482650	8484373	179218	179345	promoter-TSS	RERE	0	1	1_TssA	1	1	1	0	1	0	0
chr1	8484670	8484709	179350	179354	promoter-TSS	RERE	0	0	2_TssAFlnk	0	1	1	0	1	0	0
chr1	8485011	8485060	179354	179358	intron	RERE	0	0	7_Enh	0	1	1	0	1	0	0
chr1	8585426	8586306	180713	180730	intron	RERE	0	0	2_TssAFlnk	1	1	1	0	1	0	0
chr1	8658211	8658323	181348	181354	intron	RERE	0	0	7_Enh	0	1	1	0	1	0	1
chr1	8740812	8741124	182150	182158	intron	RERE	0	0	5_TxWk	0	1	0	0	1	0	0
chr1	8741157	8741509	182158	182164	intron	RERE	0	0	5_TxWk	0	1	0	0	0	0	0
chr1	8761246	8762053	182368	182381	intron	RERE	0	0	1_TssA	0	1	1	0	0	1	1
chr1	8762277	8762749	182381	182393	intron	RERE	0	0	1_TssA	1	1	0	0	1	0	0
chr1	8762855	8763707	182393	182480	intron	RERE	0	1	1_TssA	1	1	1	0	1	1	0
chr1	8876613	8878482	183736	183863	promoter-TSS	RERE	1	1	1_TssA	1	1	1	0	1	1	0
chr1	8908924	8909171	184344	184352	Intergenic	ENO1-AS1	0	0	5_TxWk	0	1	1	0	1	1	1
chr1	8937968	8939540	184849	185002	promoter-TSS	ENO1-AS1	1	1	1_TssA	1	1	1	0	1	1	0
chr1	8940448	8940676	185012	185018	TTS	ENO1-AS1	0	0	5_TxWk	0	1	1	0	1	0	0
chr1	9065235	9065363	187078	187086	intron	SLC2A7	0	0	5_TxWk	0	0	0	0	1	1	1
chr1	9188171	9188554	189266	189282	intron	GPR157	1	1	2_TssAFlnk	1	1	1	0	1	0	0
chr1	9188572	9188785	189282	189302	intron	GPR157	1	1	2_TssAFlnk	1	1	1	0	1	1	0
chr1	9188795	9189812	189302	189415	promoter-TSS	GPR157	1	1	1_TssA	1	1	1	0	1	1	0
chr1	9189994	9190031	189416	189420	promoter-TSS	GPR157	1	0	15_Quies	0	1	0	0	1	0	0
chr1	9202402	9202586	189618	189625	Intergenic	MIR34A	0	0	15_Quies	0	0	0	0	1	1	1
chr1	9242147	9243145	190274	190384	Intergenic	MIR34A	0	1	2_TssAFlnk	1	1	1	0	1	1	0
chr1	9256596	9256875	190639	190654	Intergenic	H6PD	0	0	15_Quies	0	1	1	0	1	1	1
chr1	9258720	9259015	190702	190735	Intergenic	H6PD	0	1	5_TxWk	0	0	1	0	0	1	0
chr1	9261606	9262448	190788	190810	Intergenic	H6PD	0	0	7_Enh	0	0	1	0	0	0	0
chr1	9294306	9294526	191387	191399	promoter-TSS	H6PD	1	1	1_TssA	0	1	1	0	1	1	1
chr1	9294537	9295452	191399	191521	exon	H6PD	1	1	1_TssA	1	1	0	0	1	1	1
chr1	9340416	9340713	192500	192523	Intergenic	SPSB1	0	0	7_Enh	0	0	1	0	0	0	0
chr1	9352196	9352547	192686	192709	promoter-TSS	SPSB1	1	0	2_TssAFlnk	1	1	1	0	1	0	0
chr1	9352558	9353955	192709	192892	intron	SPSB1	1	0	1_TssA	1	1	1	0	1	0	0
chr1	9488819	9489444	195763	195807	Intergenic	SLC25A33	0	1	1_TssA	1	1	1	0	1	0	0
chr1	9494744	9494769	195875	195879	Intergenic	SLC25A33	0	0	7_Enh	0	1	1	0	0	0	0
chr1	9498915	9498951	195926	195930	Intergenic	SLC25A33	0	0	7_Enh	0	1	0	0	1	0	0
chr1	9501316	9501394	195957	195961	Intergenic	SLC25A33	0	0	7_Enh	0	1	1	0	0	0	0
chr1	9501563	9501772	195961	195971	Intergenic	SLC25A33	0	0	7_Enh	0	1	1	0	1	0	0
chr1	9515869	9515977	196235	196241	Intergenic	SLC25A33	0	0	7_Enh	0	0	1	0	0	1	1
chr1	9526926	9526967	196418	196422	Intergenic	SLC25A33	0	0	7_Enh	0	1	1	0	1	0	0
chr1	9527189	9527483	196427	196438	Intergenic	SLC25A33	0	0	7_Enh	0	1	1	0	1	0	0
chr1	9551172	9551413	196859	196868	Intergenic	SLC25A33	0	0	15_Quies	0	0	1	0	1	1	1
chr1	9555342	9555652	196948	196981	Intergenic	SLC25A33	0	1	7_Enh	0	0	1	0	0	1	1
chr1	9591308	9591391	197664	197668	Intergenic	SLC25A33	0	0	15_Quies	0	0	1	0	0	0	0
chr1	9599256	9600233	197811	197943	exon	SLC25A33	1	1	1_TssA	1	1	1	0	1	0	0
chr1	9600250	9600444	197943	197960	intron	SLC25A33	1	1	2_TssAFlnk	1	1	1	0	1	0	0
chr1	9648496	9649758	198777	198940	intron	TMEM201	1	1	1_TssA	1	1	1	0	1	1	1
chr1	9675704	9675893	199647	199653	TTS	TMEM201	0	0	5_TxWk	0	0	1	0	0	1	1
chr1	9687064	9687458	199885	199923	Intergenic	PIK3CD	0	1	15_Quies	0	0	1	0	1	1	1
chr1	9711468	9712908	200351	200491	TTS,exon,promoter-TSS	C1orf200,PIK3CD	1	1	7_Enh	1	1	1	0	1	1	0
chr1	9747241	9748016	201137	201182	intron	PIK3CD	0	0	1_TssA	1	1	1	0	1	1	0
chr1	9748030	9748334	201182	201204	intron	PIK3CD	0	0	1_TssA	1	0	1	0	0	0	0
chr1	9749050	9749203	201228	201236	intron	PIK3CD	0	0	2_TssAFlnk	1	0	1	0	1	0	0
chr1	9749221	9749944	201236	201322	intron	PIK3CD	0	1	1_TssA	1	0	1	0	1	0	0
chr1	9749958	9750228	201322	201346	intron	PIK3CD	0	1	1_TssA	1	0	0	0	1	0	0
chr1	9852660	9852786	203529	203535	intron	CLSTN1	0	0	7_Enh	0	0	1	0	1	0	0
chr1	9864731	9865041	203748	203757	intron	CLSTN1	0	0	2_TssAFlnk	0	1	1	0	1	0	0
chr1	9882851	9884525	204025	204218	exon,intron	CLSTN1	1	1	1_TssA	1	1	1	0	1	0	0
chr1	9884533	9884867	204218	204238	exon,promoter-TSS	CLSTN1	1	1	2_TssAFlnk	1	1	1	0	1	0	0
chr1	9885284	9885433	204248	204254	promoter-TSS	CLSTN1	1	0	2_TssAFlnk	0	1	1	0	1	0	0
chr1	9934973	9935283	205091	205102	intron	CTNNBIP1	0	0	5_TxWk	0	0	1	0	1	1	1
chr1	9960399	9960467	205573	205577	intron	CTNNBIP1	0	0	2_TssAFlnk	0	1	1	0	1	0	0
chr1	9960522	9960934	205577	205586	intron	CTNNBIP1	0	0	2_TssAFlnk	0	1	1	0	1	0	0
chr1	9969375	9969538	205719	205725	promoter-TSS	CTNNBIP1	1	0	2_TssAFlnk	1	1	1	0	0	1	0
chr1	9969637	9971229	205725	205874	promoter-TSS	CTNNBIP1	1	1	1_TssA	1	1	1	0	1	0	0
chr1	10002557	10003896	206366	206438	promoter-TSS	NMNAT1	1	1	1_TssA	1	1	1	0	1	1	1
chr1	10004034	10004079	206438	206443	intron	NMNAT1	1	0	1_TssA	1	1	1	0	0	0	0
chr1	10057122	10058092	207304	207425	intron	RBP7	1	1	2_TssAFlnk	1	0	1	0	1	0	0
chr1	10092533	10093972	208052	208157	exon	UBE4B	1	1	1_TssA	1	1	1	0	1	1	1
chr1	10269828	10271358	210853	211030	promoter-TSS	KIF1B	1	1	1_TssA	1	1	1	0	1	1	1
chr1	10271392	10271611	211030	211040	intron	KIF1B	1	0	1_TssA	1	1	0	0	1	0	0
chr1	10328185	10328292	211766	211771	exon	KIF1B	0	0	5_TxWk	0	0	1	0	0	0	0
chr1	10458439	10459813	213365	213503	promoter-TSS	PGD	1	1	1_TssA	1	1	1	0	1	1	0
chr1	10459818	10459997	213503	213516	intron	PGD	1	1	2_TssAFlnk	1	1	1	0	0	0	0
chr1	10490257	10491458	214104	214222	promoter-TSS	APITD1-CORT	1	1	1_TssA	1	1	1	0	1	1	1
chr1	10531881	10531906	214991	214996	intron	DFFA	1	0	1_TssA	1	1	1	0	0	0	0
chr1	10531921	10532021	214996	215001	intron	DFFA	1	0	1_TssA	1	1	1	0	0	0	0
chr1	10532086	10532848	215002	215066	exon	DFFA	1	1	1_TssA	1	1	1	0	1	0	0
chr1	10534809	10535754	215119	215170	intron	PEX14	1	1	1_TssA	1	1	1	0	1	0	0
chr1	10535759	10536015	215170	215176	intron	PEX14	1	0	2_TssAFlnk	1	1	1	0	0	0	0
chr1	10554866	10555465	215464	215479	intron	PEX14	0	0	7_Enh	0	1	1	0	1	1	1
chr1	10590497	10590640	216014	216022	intron	PEX14	0	0	5_TxWk	0	0	1	0	1	1	1
chr1	10654732	10655019	216893	216901	intron	PEX14	0	0	7_Enh	0	1	1	0	0	0	0
chr1	10723729	10724020	218792	218807	intron	CASZ1	0	0	7_Enh	0	1	1	0	1	0	0
chr1	10724490	10724609	218822	218829	intron	CASZ1	0	0	7_Enh	0	1	1	0	0	0	0
chr1	10746417	10746642	219469	219475	intron	CASZ1	0	0	7_Enh	0	1	1	0	1	0	0
chr1	10746767	10746980	219480	219487	intron	CASZ1	0	0	7_Enh	0	1	1	0	1	0	0
chr1	10753604	10755367	219619	219854	intron	CASZ1	0	1	1_TssA	1	1	1	0	1	0	0
chr1	10774483	10774748	220320	220332	intron	CASZ1	0	0	7_Enh	0	1	1	0	1	0	0
chr1	10784206	10784316	220553	220558	intron	CASZ1	0	0	7_Enh	0	1	1	0	1	0	0
chr1	10784363	10784549	220558	220564	intron	CASZ1	0	0	7_Enh	0	1	1	0	1	0	0
chr1	10785338	10785481	220580	220588	intron	CASZ1	0	0	7_Enh	0	1	1	0	1	0	0
chr1	10798367	10798490	220861	220869	intron	CASZ1	0	0	7_Enh	0	1	1	0	1	0	0
chr1	10853368	10853463	222069	222075	intron	CASZ1	0	0	1_TssA	1	1	1	0	0	0	0
chr1	10853489	10856928	222075	222356	intron	CASZ1	1	1	1_TssA	1	1	1	0	1	1	0
chr1	10856932	10857111	222356	222365	promoter-TSS	CASZ1	1	1	15_Quies	0	1	1	0	0	0	0
chr1	10868071	10868186	222530	222536	Intergenic	CASZ1	0	0	15_Quies	0	0	0	0	0	0	0
chr1	10875686	10876011	222658	222666	Intergenic	CASZ1	0	0	7_Enh	0	1	1	0	1	0	0
chr1	10924320	10924337	223599	223603	Intergenic	CASZ1	0	0	15_Quies	0	0	0	0	0	0	0
chr1	11002114	11002313	225150	225166	Intergenic	C1orf127	0	0	7_Enh	0	0	1	0	0	1	1
chr1	11004094	11004256	225191	225196	Intergenic	C1orf127	0	0	5_TxWk	1	1	1	0	1	0	0
chr1	11004296	11004701	225196	225212	Intergenic	C1orf127	0	0	2_TssAFlnk	1	1	1	0	1	0	0
chr1	11021144	11021392	225581	225597	intron	C1orf127	0	0	7_Enh	0	0	1	0	1	1	1
chr1	11028410	11028587	225718	225726	intron	C1orf127	0	0	1_TssA	0	1	1	0	1	0	0
chr1	11040192	11040597	225950	225965	intron	C1orf127	0	0	7_Enh	0	1	1	0	1	0	1
chr1	11072030	11072098	226455	226459	promoter-TSS	TARDBP	1	0	1_TssA	1	1	1	0	0	0	0
chr1	11072245	11073500	226459	226564	intron	TARDBP	1	1	1_TssA	1	1	1	0	1	0	0
chr1	11097653	11098200	226969	226981	intron	MASP2	0	0	5_TxWk	0	0	1	0	1	1	1
chr1	11112982	11113183	227264	227275	Intergenic	MASP2	0	0	7_Enh	0	0	1	0	0	1	0
chr1	11118664	11118860	227423	227431	exon,intron	SRM	0	0	3_TxFlnk	1	0	1	0	0	0	0
chr1	11118862	11119032	227431	227438	exon	SRM	0	1	3_TxFlnk	1	1	1	0	0	0	0
chr1	11119126	11119178	227443	227451	intron	SRM	1	1	3_TxFlnk	1	1	1	0	0	0	0
chr1	11119225	11119355	227451	227460	exon	SRM	1	1	3_TxFlnk	1	1	1	0	0	0	0
chr1	11119371	11121120	227460	227612	promoter-TSS	SRM	1	1	1_TssA	1	1	1	0	1	1	0
chr1	11131714	11131928	227806	227813	intron	EXOSC10	0	0	6_EnhG	0	1	1	0	1	0	0
chr1	11159118	11160155	228244	228326	intron	EXOSC10	1	1	1_TssA	1	1	1	0	1	0	0
chr1	11160325	11160409	228330	228337	promoter-TSS	EXOSC10	1	0	2_TssAFlnk	0	1	1	0	1	0	0
chr1	11322148	11323036	230330	230393	promoter-TSS	MTOR	1	1	1_TssA	1	1	1	0	1	1	0
chr1	11323250	11323266	230393	230397	promoter-TSS	MTOR	1	0	1_TssA	1	1	1	0	0	0	0
chr1	11323293	11323325	230397	230401	promoter-TSS	MTOR	1	0	1_TssA	1	1	1	0	0	0	0
chr1	11332736	11333155	230563	230593	exon,promoter-TSS	UBIAD1	1	0	1_TssA	0	1	1	0	1	0	0
chr1	11333171	11334159	230593	230655	exon	UBIAD1	1	1	2_TssAFlnk	1	1	1	0	1	0	0
chr1	11380290	11380504	231376	231385	Intergenic	UBIAD1	0	0	15_Quies	0	0	0	0	0	1	1
chr1	11399954	11400316	231741	231753	Intergenic	UBIAD1	0	0	7_Enh	0	0	1	0	0	0	0
chr1	11538670	11539698	233873	233996	promoter-TSS	PTCHD2	1	1	2_TssAFlnk	1	0	1	0	1	1	1
chr1	11539732	11540338	233996	234049	intron	PTCHD2	1	1	7_Enh	0	0	1	0	0	0	0
chr1	11610819	11611061	235238	235249	Intergenic	PTCHD2	0	0	15_Quies	0	0	0	0	0	0	0
chr1	11695986	11696110	236483	236492	Intergenic	FBXO2	0	0	15_Quies	0	0	0	0	0	0	0
chr1	11709191	11709481	236711	236727	intron	FBXO2	0	1	7_Enh	0	1	1	0	0	0	0
chr1	11710460	11710780	236752	236784	exon	FBXO2	0	1	1_TssA	1	1	1	0	1	1	1
chr1	11710781	11710875	236784	236794	exon	FBXO2	0	1	2_TssAFlnk	0	1	1	0	1	1	0
chr1	11714177	11714235	236852	236856	promoter-TSS	FBXO44	1	1	2_TssAFlnk	1	1	1	0	0	0	0
chr1	11714267	11714430	236858	236881	promoter-TSS	FBXO44	1	1	2_TssAFlnk	1	1	1	0	1	0	0
chr1	11714434	11715358	236881	236983	promoter-TSS	FBXO44	1	1	1_TssA	1	1	1	0	1	0	0
chr1	11724114	11724944	237172	237265	intron	FBXO6	1	1	1_TssA	1	1	1	0	1	1	1
chr1	11740508	11740666	237619	237634	intron	MAD2L2	0	0	2_TssAFlnk	1	1	1	0	0	0	0
chr1	11740726	11741842	237634	237744	promoter-TSS	MAD2L2	0	1	1_TssA	1	1	1	0	1	0	0
chr1	11741917	11741978	237744	237748	promoter-TSS	MAD2L2	0	0	2_TssAFlnk	0	1	1	0	0	0	0
chr1	11750778	11752069	237882	238020	promoter-TSS	DRAXIN	1	1	7_Enh	0	0	1	0	0	0	0
chr1	11752076	11752312	238020	238043	promoter-TSS	DRAXIN,MAD2L2	1	1	7_Enh	0	0	1	0	0	0	0
chr1	11779482	11779668	238619	238629	intron	DRAXIN	0	1	2_TssAFlnk	0	1	1	0	1	0	0
chr1	11779673	11780112	238629	238658	exon	DRAXIN	0	1	2_TssAFlnk	0	1	1	0	1	1	1
chr1	11795905	11796005	238925	238931	intron,promoter-TSS	AGTRAP	1	1	2_TssAFlnk	0	1	1	0	1	0	0
chr1	11796010	11797063	238931	238996	intron	AGTRAP	1	1	1_TssA	1	1	1	0	1	0	0
chr1	11807054	11807350	239143	239153	intron	AGTRAP	0	0	7_Enh	0	1	1	0	1	0	0
chr1	11807429	11807591	239156	239163	intron	AGTRAP	0	0	7_Enh	0	1	1	0	1	0	0
chr1	11822116	11822326	239427	239450	Intergenic	AGTRAP	0	1	7_Enh	0	0	1	0	0	0	0
chr1	11845112	11845565	239894	239919	TTS	MTHFR	0	0	7_Enh	0	0	1	0	1	1	1
chr1	11864850	11865353	240298	240310	intron	MTHFR	1	0	1_TssA	1	1	1	0	1	0	0
chr1	11865419	11866931	240310	240408	promoter-TSS	CLCN6	1	1	1_TssA	1	1	1	0	1	0	0
chr1	11918988	11919160	241341	241352	promoter-TSS	NPPB	1	1	15_Quies	0	0	1	0	0	0	0
chr1	11919169	11919623	241352	241391	promoter-TSS	NPPB	1	1	7_Enh	0	0	1	0	1	1	1
chr1	11958953	11959225	242096	242112	Intergenic	KIAA2013	0	0	15_Quies	0	0	0	0	0	0	0
chr1	11967809	11969992	242254	242358	Intergenic	KIAA2013	0	0	1_TssA	1	1	0	0	1	1	1
chr1	11984830	11985063	242691	242696	intron	KIAA2013	0	0	2_TssAFlnk	1	0	1	0	0	1	0
chr1	11985424	11985578	242705	242714	exon	KIAA2013	1	0	1_TssA	1	0	1	0	0	0	0
chr1	11985619	11986735	242714	242837	exon	KIAA2013	1	1	1_TssA	1	1	1	0	1	0	0
chr1	11986858	11986903	242842	242846	promoter-TSS	KIAA2013	1	0	2_TssAFlnk	0	1	1	0	0	0	0
chr1	11989965	11990079	242903	242908	Intergenic	KIAA2013	0	0	7_Enh	0	1	1	0	0	0	0
chr1	11994373	11995179	242976	243032	promoter-TSS	PLOD1	1	1	1_TssA	1	1	1	0	1	0	0
chr1	12039874	12041017	243876	243965	exon	MFN2	1	1	1_TssA	1	1	1	0	1	0	0
chr1	12079173	12080146	244698	244777	intron	MIIP	1	1	1_TssA	1	1	1	0	1	0	0
chr1	12123105	12123263	245602	245608	promoter-TSS	TNFRSF8	1	0	9_Het	0	0	1	0	0	0	0
chr1	12123299	12123705	245608	245650	promoter-TSS	TNFRSF8	1	1	7_Enh	0	0	1	0	0	1	0
chr1	12123724	12124034	245650	245672	intron	TNFRSF8	1	1	7_Enh	0	0	1	0	0	1	0
chr1	12181812	12181942	246651	246657	intron	TNFRSF8	0	0	15_Quies	0	0	0	0	0	0	0
chr1	12185016	12185187	246714	246720	promoter-TSS	TNFRSF8	0	0	15_Quies	0	0	0	0	1	1	1
chr1	12226877	12227474	247463	247537	exon	TNFRSF1B	1	1	2_TssAFlnk	1	1	1	0	1	0	0
chr1	12289955	12291230	248637	248749	intron	VPS13D	1	1	1_TssA	1	1	1	0	1	1	1
chr1	12493542	12493764	250887	250895	intron	VPS13D	0	0	7_Enh	0	1	1	0	1	0	0
chr1	12513497	12513586	251078	251082	intron	VPS13D	0	0	7_Enh	0	1	1	0	1	0	0
chr1	12520221	12520444	251158	251164	exon	VPS13D	0	0	7_Enh	0	1	1	0	1	0	0
chr1	12529566	12529692	251258	251263	intron	VPS13D	0	0	7_Enh	0	1	1	0	0	0	0
chr1	12538139	12538351	251344	251353	intron	VPS13D	0	0	7_Enh	0	1	1	0	1	0	0
chr1	12538386	12538585	251353	251362	intron	VPS13D	0	0	7_Enh	0	1	1	0	1	0	0
chr1	12587675	12587927	252157	252171	Intergenic	SNORA59B	0	0	2_TssAFlnk	0	1	1	0	1	0	0
chr1	12588018	12588207	252171	252182	Intergenic	SNORA59B	0	0	2_TssAFlnk	0	1	1	0	0	0	0
chr1	12588426	12588655	252184	252190	Intergenic	SNORA59B	0	0	7_Enh	0	1	1	0	1	0	0
chr1	12675235	12675445	253698	253704	intron	DHRS3	0	0	1_TssA	1	1	1	0	0	0	0
chr1	12675531	12675884	253704	253711	intron	DHRS3	0	0	1_TssA	1	1	0	0	0	0	0
chr1	12675959	12676641	253711	253725	intron	DHRS3	0	0	1_TssA	1	1	0	0	1	0	0
chr1	12676679	12677234	253725	253766	exon,intron	DHRS3	1	1	1_TssA	1	1	0	0	1	0	0
chr1	12677241	12678539	253766	253857	promoter-TSS	DHRS3	1	1	1_TssA	1	1	0	0	1	0	0
chr1	12678544	12678801	253857	253873	Intergenic,promoter-TSS	DHRS3	1	1	1_TssA	1	1	0	0	1	0	0
chr1	12678818	12679383	253873	253896	Intergenic	DHRS3	1	0	1_TssA	1	1	1	0	1	0	0
chr1	12679399	12679787	253896	253905	Intergenic	DHRS3	0	0	2_TssAFlnk	1	1	1	0	0	0	0
chr1	12679859	12680097	253908	253922	Intergenic	DHRS3	0	0	7_Enh	0	1	1	0	1	1	1
chr1	12682034	12682240	253951	253958	Intergenic	DHRS3	0	0	7_Enh	0	1	1	0	0	0	0
chr1	12682555	12682838	253963	253972	Intergenic	DHRS3	0	0	7_Enh	0	1	1	0	0	0	0
chr1	12718997	12719190	254484	254493	intron	AADACL4	0	0	15_Quies	0	0	0	0	1	1	1
chr1	13839025	13839293	265227	265237	intron	LRRC38	1	0	15_Quies	0	0	0	0	0	0	0
chr1	13839373	13839609	265237	265254	exon	LRRC38	1	1	15_Quies	0	0	0	0	0	0	0
chr1	13839630	13840179	265254	265321	exon	LRRC38	1	1	7_Enh	0	0	0	0	0	0	0
chr1	13840182	13840613	265321	265369	exon	LRRC38	1	1	15_Quies	0	0	0	0	0	0	0
chr1	13843859	13843982	265416	265425	Intergenic	LRRC38	0	0	15_Quies	0	0	0	0	0	1	0
chr1	13870291	13870520	265879	265885	Intergenic	LRRC38	0	0	7_Enh	0	0	1	0	0	1	0
chr1	13870602	13870632	265885	265890	Intergenic	LRRC38	0	0	7_Enh	0	0	1	0	0	1	0
chr1	13910071	13910886	266506	266567	exon	PDPN	1	1	1_TssA	0	0	1	0	0	0	0
chr1	14026543	14027200	268272	268375	intron	PRDM2	1	1	1_TssA	1	1	0	0	1	0	0
chr1	14075268	14076746	268878	269048	intron,promoter-TSS	PRDM2	0	1	1_TssA	1	1	1	0	1	1	0
chr1	14219211	14219867	270836	270897	Intergenic	PRDM2	0	1	2_TssAFlnk	0	0	1	0	0	0	0
chr1	14286918	14287231	271571	271582	Intergenic	PRDM2	0	0	15_Quies	0	0	0	0	1	1	1
chr1	14924480	14924804	277518	277537	promoter-TSS	KAZN	1	1	7_Enh	0	0	1	0	0	0	0
chr1	14924829	14926191	277537	277671	intron,promoter-TSS	KAZN	1	1	2_TssAFlnk	1	0	1	0	0	0	0
chr1	15178889	15178930	281089	281094	intron	KAZN	0	0	7_Enh	0	1	1	0	1	0	0
chr1	15250411	15251696	282143	282327	exon	KAZN	0	1	1_TssA	1	1	1	0	1	1	0
chr1	15373089	15373246	284604	284610	intron	KAZN	0	0	5_TxWk	0	0	0	0	0	1	1
chr1	15416965	15417205	285412	285422	intron	KAZN	0	0	7_Enh	0	1	1	0	1	0	0
chr1	15426927	15427133	285606	285615	intron	KAZN	0	0	7_Enh	0	0	1	0	1	1	1
chr1	15464479	15464566	286155	286160	intron	TMEM51-AS1	0	0	7_Enh	0	1	1	0	0	0	0
chr1	15468326	15468643	286236	286244	intron	TMEM51-AS1	0	0	7_Enh	0	1	1	0	1	0	0
chr1	15478869	15480903	286345	286532	promoter-TSS	TMEM51	1	1	1_TssA	1	1	1	0	1	1	1
chr1	15480925	15481425	286532	286568	intron	TMEM51	0	1	1_TssA	1	1	0	0	0	1	1
chr1	15481439	15481542	286568	286573	intron	TMEM51	0	1	1_TssA	1	1	1	0	0	0	0
chr1	15484589	15484737	286614	286619	intron	TMEM51	0	0	7_Enh	0	1	1	0	0	0	0
chr1	15499415	15499739	286834	286842	intron	TMEM51	0	0	7_Enh	0	1	1	0	0	0	0
chr1	15500295	15500620	286854	286861	intron	TMEM51	0	0	7_Enh	0	1	1	0	0	0	0
chr1	15506784	15506937	286941	286946	intron	TMEM51	0	0	7_Enh	0	1	1	0	0	0	0
chr1	15507957	15508024	286956	286960	intron	TMEM51	0	0	7_Enh	0	1	1	0	0	0	0
chr1	15508063	15508157	286960	286965	intron	TMEM51	0	0	7_Enh	0	1	1	0	0	0	0
chr1	15523680	15523972	287180	287186	intron	TMEM51	0	0	7_Enh	0	1	1	0	1	0	0
chr1	15527413	15527600	287245	287251	intron	TMEM51	0	0	7_Enh	0	1	1	0	1	0	0
chr1	15528406	15528493	287263	287267	intron	TMEM51	0	0	7_Enh	0	1	1	0	1	0	0
chr1	15528509	15528837	287267	287275	intron	TMEM51	0	0	7_Enh	0	1	1	0	1	0	0
chr1	15573596	15574103	287893	287945	promoter-TSS	FHAD1	1	1	2_TssAFlnk	1	1	1	0	1	0	0
chr1	15599062	15599367	288231	288242	intron	FHAD1	0	0	7_Enh	0	0	1	0	1	1	1
chr1	15610867	15610962	288403	288409	intron	FHAD1	0	0	7_Enh	0	1	1	0	1	0	0
chr1	15611119	15611383	288409	288416	intron	FHAD1	0	0	7_Enh	0	1	1	0	1	0	0
chr1	15631300	15631502	288684	288692	intron	FHAD1	0	0	5_TxWk	0	0	1	0	1	1	1
chr1	15650231	15650310	288969	288975	intron	FHAD1	0	0	5_TxWk	0	1	1	0	1	1	1
chr1	15654940	15655176	289074	289080	intron	FHAD1	0	0	5_TxWk	0	1	1	0	0	0	0
chr1	15655291	15655531	289080	289088	intron	FHAD1	0	0	7_Enh	0	1	1	0	1	0	0
chr1	15655626	15655784	289088	289096	intron	FHAD1	0	0	7_Enh	0	1	1	0	1	1	0
chr1	15735833	15735923	290462	290469	promoter-TSS	EFHD2	1	0	2_TssAFlnk	1	1	1	0	1	0	0
chr1	15735949	15737253	290469	290616	exon	EFHD2	1	1	1_TssA	1	1	1	0	1	0	0
chr1	15739486	15739616	290662	290672	intron	EFHD2	0	0	7_Enh	0	1	1	0	0	0	0
chr1	15750514	15750645	290880	290885	intron	EFHD2	0	0	7_Enh	0	1	1	0	1	0	0
chr1	15765782	15766661	291227	291255	intron	CTRC	1	0	1_TssA	1	1	0	0	0	0	0
chr1	15767029	15767514	291264	291282	intron	CTRC	0	0	1_TssA	1	1	0	0	0	0	0
chr1	15767544	15767952	291283	291293	intron	CTRC	0	0	1_TssA	1	1	0	0	0	0	0
chr1	15776469	15776848	291413	291421	Intergenic	CELA2A	0	0	5_TxWk	0	1	0	0	0	0	0
chr1	15776971	15777647	291422	291433	Intergenic	CELA2A	0	0	5_TxWk	0	1	0	0	1	0	0
chr1	15780527	15780752	291466	291475	Intergenic	CELA2A	0	0	7_Enh	0	1	1	0	0	0	0
chr1	15783158	15783260	291516	291521	promoter-TSS	CELA2A	1	0	7_Enh	0	1	1	0	0	0	0
chr1	15783367	15783978	291521	291531	intron	CELA2A	1	0	2_TssAFlnk	0	1	1	0	0	0	0
chr1	15785276	15785939	291541	291553	intron	CELA2A	0	0	5_TxWk	0	1	1	0	0	0	0
chr1	15799055	15799340	291759	291768	TTS	CELA2A	0	0	7_Enh	0	1	1	0	0	0	0
chr1	15802913	15803892	291826	291842	intron	CELA2B	1	0	5_TxWk	0	1	1	0	1	0	0
chr1	15821587	15822134	292117	292132	exon	CASP9	0	0	6_EnhG	0	1	0	0	0	0	0
chr1	15850253	15852180	292520	292677	promoter-TSS	CASP9	1	1	1_TssA	1	1	1	0	1	0	0
chr1	15852766	15854207	292687	292765	intron	DNAJC16	1	1	1_TssA	1	1	1	0	1	1	0
chr1	15929420	15929579	293954	293962	Intergenic	DDI2	0	0	15_Quies	1	1	1	0	0	0	0
chr1	15929620	15930387	293962	294016	Intergenic	DDI2	0	1	1_TssA	1	1	1	0	1	0	0
chr1	15930464	15930537	294016	294020	Intergenic	DDI2	0	0	2_TssAFlnk	0	1	1	0	1	0	0
chr1	15932375	15932442	294066	294070	Intergenic	DDI2	0	0	7_Enh	0	1	1	0	0	0	0
chr1	15943491	15945073	294231	294334	exon	DDI2	1	1	1_TssA	1	1	1	0	1	0	0
chr1	16010442	16011711	295147	295275	exon	PLEKHM2	1	1	1_TssA	1	1	1	0	1	0	0
chr1	16029858	16030113	295575	295582	intron	PLEKHM2	0	0	7_Enh	0	1	1	0	1	1	0
chr1	16062622	16062758	296294	296303	promoter-TSS	SLC25A34	1	0	2_TssAFlnk	0	1	1	0	1	0	0
chr1	16063075	16063262	296311	296322	exon	SLC25A34	1	0	2_TssAFlnk	0	1	1	0	0	0	0
chr1	16067693	16067719	296428	296432	exon	SLC25A34	0	0	7_Enh	0	0	1	0	0	0	0
chr1	16084962	16085776	296838	296933	intron	FBLIM1	1	1	1_TssA	1	1	1	0	1	0	0
chr1	16085820	16085966	296933	296943	intron	FBLIM1	1	1	2_TssAFlnk	1	1	1	0	0	0	0
chr1	16090884	16090948	297056	297060	promoter-TSS	FBLIM1	0	0	3_TxFlnk	0	1	1	0	1	0	0
chr1	16091510	16091600	297066	297076	promoter-TSS	FBLIM1	0	0	3_TxFlnk	0	1	1	0	1	0	0
chr1	16107482	16107537	297373	297377	intron	FBLIM1	0	0	6_EnhG	0	1	1	0	1	0	0
chr1	16118524	16118816	297606	297618	Intergenic	UQCRHL	0	0	7_Enh	0	0	1	0	1	1	1
chr1	16126498	16126731	297755	297761	Intergenic	UQCRHL	0	0	7_Enh	0	1	1	0	1	0	0
chr1	16160488	16162767	298436	298611	exon	FLJ37453	0	1	1_TssA	1	1	0	0	1	0	0
chr1	16162782	16162898	298611	298622	exon	FLJ37453	0	1	2_TssAFlnk	0	1	0	0	1	0	0
chr1	16173557	16176778	298878	299164	promoter-TSS	FLJ37453	1	1	1_TssA	1	1	1	0	1	0	0
chr1	16212402	16213287	299638	299654	intron	SPEN	0	0	1_TssA	0	1	1	0	1	1	0
chr1	16256119	16256265	300231	300238	exon	SPEN	0	0	4_Tx	0	0	0	0	1	0	0
chr1	16265916	16266171	300462	300471	exon	SPEN	0	0	6_EnhG	0	1	1	0	1	0	0
chr1	16268457	16268667	300502	300515	exon	ZBTB17	0	0	6_EnhG	0	0	1	0	1	0	0
chr1	16276143	16276394	300782	300794	intron	ZBTB17	0	0	7_Enh	0	1	1	0	1	0	0
chr1	16276430	16276517	300794	300799	intron	ZBTB17	0	0	7_Enh	0	1	1	0	1	0	0
chr1	16301863	16302711	301154	301243	intron	ZBTB17	1	1	1_TssA	1	1	1	0	1	1	0
chr1	16339223	16339913	301821	301866	TTS	HSPB7	0	0	7_Enh	1	1	1	0	1	1	0
chr1	16374987	16375632	302599	302629	promoter-TSS	CLCNKB	0	0	2_TssAFlnk	0	0	1	0	1	0	0
chr1	16399661	16400482	303043	303135	promoter-TSS	FAM131C	1	1	2_TssAFlnk	0	0	1	0	0	1	0
chr1	16471635	16472079	304436	304455	intron	EPHA2	0	0	2_TssAFlnk	0	1	1	0	1	0	0
chr1	16481175	16481552	304653	304674	intron	EPHA2	0	1	1_TssA	1	1	1	0	1	1	0
chr1	16481580	16482664	304674	304775	intron	EPHA2	1	1	1_TssA	1	1	1	0	1	1	0
chr1	16482685	16482828	304775	304785	promoter-TSS	EPHA2	1	1	1_TssA	0	1	0	0	1	0	0
chr1	16494089	16494575	305017	305064	Intergenic	EPHA2	0	1	2_TssAFlnk	0	1	1	0	0	0	0
chr1	16514382	16514738	305477	305488	Intergenic	ARHGEF19	0	0	7_Enh	0	0	1	0	1	1	1
chr1	16532745	16532975	305736	305750	intron	ARHGEF19	0	1	2_TssAFlnk	0	1	1	0	1	0	0
chr1	16532980	16533812	305750	305845	intron	ARHGEF19	0	1	1_TssA	0	1	1	0	1	0	0
chr1	16539029	16539245	305953	305961	promoter-TSS	ARHGEF19	1	0	7_Enh	0	1	1	0	1	0	0
chr1	16542765	16543147	306022	306042	Intergenic	ARHGEF19	0	0	2_TssAFlnk	0	1	1	0	1	0	0
chr1	16543347	16543569	306046	306053	Intergenic	ARHGEF19	0	0	1_TssA	1	1	1	0	1	0	0
chr1	16543624	16544150	306053	306088	Intergenic	ARHGEF19	0	1	1_TssA	1	1	1	0	1	0	0
chr1	16544210	16544447	306088	306103	Intergenic	ARHGEF19	0	1	1_TssA	0	1	1	0	1	0	0
chr1	16553374	16553448	306199	306208	Intergenic	RSG1	0	1	1_TssA	0	1	1	0	1	0	0
chr1	16562817	16563150	306473	306480	exon	RSG1	1	0	2_TssAFlnk	1	1	1	0	1	1	0
chr1	16563180	16563955	306480	306536	exon	RSG1	1	1	1_TssA	1	1	1	0	1	1	0
chr1	16677473	16679327	308061	308169	intron	FBXO42	1	1	1_TssA	1	1	1	0	1	1	0
chr1	16690002	16690209	308380	308387	Intergenic	SZRD1	0	0	15_Quies	0	0	1	0	0	1	1
chr1	16693404	16694921	308454	308542	intron	SZRD1	1	1	1_TssA	1	1	1	0	1	0	0
chr1	16694954	16695235	308542	308548	intron	SZRD1	0	0	5_TxWk	1	1	1	0	0	0	0
chr1	16705966	16706035	308732	308736	intron	SZRD1	0	0	5_TxWk	0	1	1	0	1	0	0
chr1	16766946	16768074	309689	309770	intron	NECAP2	1	1	1_TssA	1	1	1	0	1	1	1
chr1	16824951	16825229	310742	310759	Intergenic	CROCCP3	0	1	1_TssA	1	1	1	0	0	0	0
chr1	16825233	16826478	310759	310893	Intergenic	CROCCP3	0	1	1_TssA	1	1	1	0	1	1	0
chr1	16839824	16839998	311064	311071	Intergenic	CROCCP3	0	0	2_TssAFlnk	0	1	1	0	0	0	0
chr1	16840317	16841283	311083	311129	Intergenic	CROCCP3	0	1	1_TssA	0	1	1	0	1	0	0
chr1	16918356	16918523	312223	312230	exon	NBPF1	0	0	5_TxWk	0	0	0	0	0	1	0
chr1	16939093	16939174	312403	312407	intron	NBPF1	1	0	2_TssAFlnk	1	1	1	0	1	0	0
chr1	16939214	16939483	312407	312419	intron	NBPF1	1	1	2_TssAFlnk	1	1	1	0	1	0	1
chr1	16939493	16940454	312419	312516	promoter-TSS	NBPF1	1	1	2_TssAFlnk	1	1	1	0	1	1	1
chr1	16970610	16971408	313097	313165	Intergenic	MST1P2	1	1	1_TssA	1	1	1	0	1	1	1
chr1	16973767	16973808	313237	313241	exon	MST1P2	0	1	2_TssAFlnk	0	0	0	0	1	0	0
chr1	16973884	16973950	313247	313251	intron	MST1P2	0	1	1_TssA	0	1	0	0	1	0	0
chr1	16973964	16974039	313251	313259	exon	MST1P2	0	1	1_TssA	0	1	0	0	1	0	0
chr1	16974045	16974256	313259	313274	intron	MST1P2	0	1	1_TssA	0	1	0	0	1	0	0
chr1	16974266	16974398	313274	313285	exon,intron	MST1P2	0	1	2_TssAFlnk	0	1	0	0	1	0	0
chr1	16974399	16974440	313285	313290	exon	MST1P2	0	1	2_TssAFlnk	0	1	0	0	1	0	0
chr1	16974441	16974511	313290	313297	exon	MST1P2	0	1	2_TssAFlnk	0	1	0	0	1	0	0
chr1	17019834	17020072	314149	314186	intron	ESPNP	0	1	2_TssAFlnk	0	0	1	0	1	0	0
chr1	17020082	17020558	314186	314237	intron	ESPNP	0	1	2_TssAFlnk	0	0	1	0	1	0	0
chr1	17026888	17026954	314495	314502	intron	ESPNP	0	1	7_Enh	0	0	0	0	0	1	0
chr1	17027092	17027305	314511	314533	intron	ESPNP	0	1	7_Enh	0	0	0	0	0	0	0
chr1	17029685	17029914	314621	314626	intron	ESPNP	0	0	7_Enh	0	0	0	0	1	1	0
chr1	17033939	17034109	314726	314753	intron	ESPNP	0	1	2_TssAFlnk	0	0	0	0	1	1	0
chr1	17034111	17034668	314753	314809	exon	ESPNP	0	1	1_TssA	0	0	1	0	1	1	0
chr1	17085946	17086331	315720	315752	exon,intron	MST1L	0	1	1_TssA	0	0	0	0	1	0	0
chr1	17199504	17199708	316686	316709	Intergenic	MIR3675	0	1	2_TssAFlnk	0	0	0	0	1	0	0
chr1	17215441	17215637	316955	316968	Intergenic	MIR3675	0	1	1_TssA	1	1	1	0	1	0	1
chr1	17215650	17216094	316968	317004	Intergenic	MIR3675	0	1	1_TssA	1	1	1	0	1	0	1
chr1	17216161	17216315	317004	317015	Intergenic	MIR3675	0	0	2_TssAFlnk	1	1	1	0	1	0	0
chr1	17221973	17222893	317077	317124	Intergenic	CROCC	0	1	15_Quies	0	1	1	0	1	0	0
chr1	17222988	17223227	317124	317136	Intergenic	CROCC	0	0	1_TssA	0	1	1	0	0	0	0
chr1	17230317	17230802	317204	317229	Intergenic	CROCC	0	0	1_TssA	1	1	1	0	1	0	0
chr1	17230879	17231911	317229	317266	Intergenic	CROCC	0	1	1_TssA	1	1	0	0	1	0	0
chr1	17240156	17241129	317392	317512	Intergenic	CROCC	0	1	1_TssA	1	1	1	0	1	1	0
chr1	17241140	17241343	317512	317523	Intergenic	CROCC	0	0	1_TssA	1	1	1	0	1	0	0
chr1	17241484	17241548	317526	317531	Intergenic	CROCC	0	0	1_TssA	0	1	1	0	0	0	0
chr1	17249583	17249683	317667	317672	intron	CROCC	0	0	7_Enh	0	1	1	0	1	0	0
chr1	17249705	17249811	317673	317678	intron	CROCC	0	0	7_Enh	0	1	1	0	1	0	0
chr1	17275668	17275818	318304	318311	intron	CROCC	0	0	7_Enh	0	1	1	0	1	0	0
chr1	17278220	17278490	318349	318356	intron	CROCC	0	0	5_TxWk	0	0	1	0	1	1	1
chr1	17287202	17287684	318559	318611	exon	CROCC	0	1	1_TssA	0	1	1	0	1	1	1
chr1	17306386	17307360	319063	319151	intron	MFAP2	1	1	1_TssA	1	0	1	0	0	0	0
chr1	17337384	17338653	319859	319970	intron	ATP13A2	1	1	1_TssA	1	1	1	0	1	0	0
chr1	17373679	17373843	320406	320413	intron	SDHB	0	0	5_TxWk	0	1	1	0	0	0	0
chr1	17379782	17380935	320486	320542	intron	SDHB	1	1	1_TssA	1	1	1	0	1	0	0
chr1	17380957	17380997	320542	320547	promoter-TSS	SDHB	1	0	1_TssA	0	1	1	0	1	0	0
chr1	17386143	17386476	320645	320651	Intergenic	SDHB	0	0	7_Enh	0	0	1	0	1	1	1
chr1	17445606	17446088	321527	321580	exon	PADI2	1	1	2_TssAFlnk	0	0	1	0	1	0	0
chr1	17452238	17452505	321689	321701	Intergenic	PADI2	0	0	5_TxWk	0	0	1	0	1	1	1
chr1	17563594	17563890	323086	323098	intron	PADI1	0	0	7_Enh	0	0	1	0	1	1	1
chr1	17662612	17662821	324467	324476	exon	PADI4	0	0	15_Quies	0	0	0	0	0	1	1
chr1	17763943	17766584	326331	326607	promoter-TSS	RCC2	1	1	1_TssA	1	1	1	0	1	1	0
chr1	17828916	17829185	327829	327841	Intergenic	ARHGEF10L	0	0	7_Enh	0	0	1	0	1	1	1
chr1	17865930	17867065	328375	328502	intron,promoter-TSS	ARHGEF10L	1	1	1_TssA	1	1	1	0	1	0	0
chr1	17877435	17877514	328624	328630	intron	ARHGEF10L	0	0	7_Enh	0	1	1	0	1	0	0
chr1	17896037	17896312	328879	328889	intron	ARHGEF10L	0	0	7_Enh	0	1	1	0	1	0	0
chr1	17907191	17907389	329064	329073	intron	ARHGEF10L	0	0	1_TssA	1	1	1	0	1	0	0
chr1	17908232	17908365	329083	329088	intron	ARHGEF10L	0	0	2_TssAFlnk	0	1	1	0	0	0	0
chr1	17909000	17909110	329095	329100	intron	ARHGEF10L	0	0	2_TssAFlnk	0	1	1	0	0	0	0
chr1	18152733	18152796	333076	333081	exon	ACTL8	0	1	15_Quies	0	0	0	0	0	1	1
chr1	18311194	18311226	334879	334883	Intergenic	IGSF21	0	0	15_Quies	0	0	0	0	0	1	1
chr1	18391262	18391352	335782	335787	Intergenic	IGSF21	0	0	7_Enh	0	0	1	0	1	0	0
chr1	18427065	18427261	336188	336197	Intergenic	IGSF21	0	0	15_Quies	0	0	0	0	1	1	1
chr1	18433707	18434972	336267	336386	exon,promoter-TSS	IGSF21	1	1	15_Quies	0	0	1	0	0	0	0
chr1	18435416	18435842	336397	336427	intron	IGSF21	0	1	5_TxWk	0	0	1	0	0	0	0
chr1	18435851	18437104	336427	336498	intron	IGSF21	0	1	5_TxWk	0	0	1	0	0	1	0
chr1	18437127	18437832	336498	336546	intron	IGSF21	0	1	7_Enh	0	0	1	0	0	0	0
chr1	18582876	18583131	338288	338297	intron	IGSF21	0	0	15_Quies	0	0	0	0	0	0	0
chr1	18790972	18791228	340702	340709	Intergenic	KLHDC7A	0	0	7_Enh	0	1	1	0	1	0	0
chr1	18807867	18808056	340936	340944	exon	KLHDC7A	1	0	2_TssAFlnk	0	1	1	0	0	0	0
chr1	18862309	18862360	341520	341524	Intergenic	KLHDC7A	0	0	7_Enh	0	1	1	0	1	0	0
chr1	18884193	18884522	341793	341811	Intergenic	PAX7	0	0	7_Enh	0	0	1	0	0	0	0
chr1	18902165	18902452	342061	342069	Intergenic	PAX7	0	0	15_Quies	0	0	0	0	1	1	1
chr1	18907975	18908123	342144	342156	Intergenic	PAX7	0	0	15_Quies	0	0	0	0	0	1	1
chr1	18923964	18924198	342362	342372	Intergenic	PAX7	0	0	15_Quies	0	0	0	0	1	1	1
chr1	18924374	18924401	342373	342377	Intergenic	PAX7	0	0	15_Quies	0	0	0	0	0	0	0
chr1	18956590	18956637	342870	342876	promoter-TSS	PAX7	1	0	7_Enh	0	0	1	0	0	0	0
chr1	18956976	18957431	342891	342922	exon,promoter-TSS	PAX7	1	1	7_Enh	0	0	1	0	0	0	0
chr1	18957447	18958191	342922	342986	exon,intron	PAX7	1	1	7_Enh	0	0	1	0	0	0	0
chr1	18958205	18958777	342986	343020	intron	PAX7	1	1	5_TxWk	0	0	1	0	0	0	0
chr1	18958802	18958962	343021	343038	intron	PAX7	0	1	5_TxWk	0	0	0	0	0	0	0
chr1	18959007	18959488	343040	343072	intron	PAX7	0	1	5_TxWk	0	0	0	0	0	0	0
chr1	18959518	18959583	343072	343080	intron	PAX7	0	1	7_Enh	0	0	0	0	0	0	0
chr1	18959585	18959694	343080	343089	intron	PAX7	0	1	15_Quies	0	0	0	0	0	0	0
chr1	18959746	18960087	343090	343104	intron	PAX7	0	1	15_Quies	0	0	0	0	0	0	0
chr1	18960497	18961112	343112	343132	exon	PAX7	0	0	15_Quies	0	0	0	0	0	0	0
chr1	18962743	18962938	343149	343166	exon	PAX7	0	1	14_ReprPCWk	0	0	1	0	0	0	1
chr1	18962943	18963723	343166	343227	intron	PAX7	0	1	14_ReprPCWk	0	0	1	0	0	0	1
chr1	18963820	18964471	343227	343260	intron	PAX7	0	1	14_ReprPCWk	0	0	1	0	0	0	0
chr1	18966481	18966972	343288	343308	intron	PAX7	0	0	14_ReprPCWk	0	0	1	0	0	0	0
chr1	18966977	18967768	343308	343352	intron	PAX7	0	1	14_ReprPCWk	0	0	1	0	0	0	0
chr1	18967786	18968219	343353	343381	intron	PAX7	0	1	9_Het	0	0	1	0	0	0	0
chr1	18968364	18969496	343385	343409	intron	PAX7	0	0	9_Het	0	0	0	0	0	0	0
chr1	18969509	18969955	343409	343438	intron	PAX7	0	1	7_Enh	0	0	1	0	0	0	0
chr1	18969969	18970499	343438	343490	intron	PAX7	0	1	7_Enh	0	0	1	0	0	0	0
chr1	18970512	18970794	343490	343510	intron	PAX7	0	1	7_Enh	0	0	1	0	0	0	0
chr1	18970830	18971654	343511	343530	intron	PAX7	0	0	5_TxWk	0	0	1	0	0	0	0
chr1	18971657	18972360	343530	343566	intron	PAX7	0	1	5_TxWk	0	0	1	0	0	0	0
chr1	18973057	18973792	343589	343654	intron	PAX7	0	1	2_TssAFlnk	0	0	1	0	0	0	0
chr1	19020190	19020446	344339	344350	intron	PAX7	0	0	15_Quies	0	0	0	0	0	0	0
chr1	19043290	19043721	344701	344748	intron	PAX7	0	1	15_Quies	0	0	1	0	0	0	0
chr1	19147255	19147607	346174	346186	Intergenic	TAS1R2	0	0	15_Quies	0	0	0	0	1	1	1
chr1	19228442	19229932	347487	347589	exon	ALDH4A1	1	1	1_TssA	1	1	1	0	1	0	0
chr1	19281886	19282021	348558	348565	intron	IFFO2	1	1	1_TssA	1	1	0	0	0	0	0
chr1	19282027	19283740	348565	348776	exon,promoter-TSS	IFFO2	1	1	1_TssA	1	1	1	0	1	1	0
chr1	19337020	19337485	349374	349382	Intergenic	IFFO2	0	0	7_Enh	0	1	1	0	1	0	0
chr1	19337532	19337569	349382	349387	Intergenic	IFFO2	0	0	7_Enh	0	1	1	0	1	0	0
chr1	19337689	19337876	349387	349398	Intergenic	IFFO2	0	0	7_Enh	0	1	1	0	1	0	0
chr1	19343635	19343834	349498	349504	Intergenic	IFFO2	0	0	5_TxWk	0	1	1	0	1	0	0
chr1	19535871	19537629	351941	352060	promoter-TSS	UBR4	1	1	1_TssA	1	1	1	0	1	1	0
chr1	19577358	19578992	352570	352682	promoter-TSS	EMC1	1	1	1_TssA	1	1	1	0	1	0	0
chr1	19614045	19614810	353294	353312	intron	AKR7A3	1	0	2_TssAFlnk	1	1	0	0	1	0	0
chr1	19614819	19615014	353312	353323	intron	AKR7A3	1	1	1_TssA	1	1	0	0	1	0	0
chr1	19615062	19615159	353326	353341	exon	AKR7A3	1	1	2_TssAFlnk	1	1	0	0	1	0	0
chr1	19615168	19615611	353341	353388	promoter-TSS	AKR7A3	1	1	2_TssAFlnk	1	1	1	0	1	0	0
chr1	19615619	19615703	353388	353394	promoter-TSS	AKR7A3	1	1	2_TssAFlnk	1	1	1	0	1	0	0
chr1	19637961	19639439	353648	353791	promoter-TSS	PQLC2	1	1	1_TssA	1	1	1	0	1	0	0
chr1	19668084	19668183	354411	354416	intron	CAPZB	0	0	7_Enh	0	0	0	0	1	1	1
chr1	19712470	19712659	355272	355278	intron	CAPZB	0	0	7_Enh	0	1	1	0	1	0	0
chr1	19810885	19812724	356802	356968	promoter-TSS	CAPZB	1	1	1_TssA	1	1	1	0	1	0	0
chr1	19812793	19812838	356968	356973	promoter-TSS	CAPZB	1	0	1_TssA	1	1	0	0	0	0	0
chr1	19923062	19924290	358276	358358	intron	C1orf151-NBL1	1	1	1_TssA	1	1	1	0	1	0	0
chr1	19970358	19971590	358937	359109	promoter-TSS	NBL1	1	1	1_TssA	1	1	1	0	1	0	0
chr1	19977713	19977917	359262	359270	intron	NBL1	0	0	5_TxWk	0	1	1	0	1	1	1
chr1	19980270	19980520	359313	359320	intron	NBL1	0	0	7_Enh	0	0	0	0	1	1	1
chr1	19986336	19986653	359440	359453	Intergenic	HTR6	0	0	5_TxWk	0	0	0	0	1	1	1
chr1	19991164	19992161	359544	359654	promoter-TSS	HTR6	1	1	7_Enh	0	0	1	0	0	1	0
chr1	19992380	19992533	359678	359695	exon	HTR6	1	1	7_Enh	0	0	1	0	0	0	0
chr1	20125895	20126996	361566	361659	promoter-TSS	TMCO4	1	1	1_TssA	1	1	1	0	1	1	1
chr1	20127143	20127269	361661	361667	promoter-TSS	TMCO4	1	0	7_Enh	1	1	1	0	1	0	0
chr1	20139613	20139921	361813	361821	TTS	RNF186	0	0	1_TssA	1	1	0	0	0	0	0
chr1	20140740	20140861	361829	361834	TTS,exon	RNF186	1	0	2_TssAFlnk	1	1	0	0	0	0	0
chr1	20141036	20141138	361835	361843	exon	RNF186	1	0	2_TssAFlnk	1	1	1	0	0	0	0
chr1	20141244	20141406	361844	361855	exon	RNF186	1	0	2_TssAFlnk	1	1	1	0	1	0	0
chr1	20141610	20141839	361859	361866	promoter-TSS	RNF186	1	0	1_TssA	1	1	1	0	1	0	0
chr1	20142056	20142346	361866	361872	promoter-TSS	RNF186	1	0	7_Enh	0	1	0	0	1	0	0
chr1	20208553	20209716	362663	362765	exon	OTUD3	1	1	1_TssA	1	1	1	0	1	1	1
chr1	20478836	20479138	365526	365544	Intergenic	PLA2G2F	0	0	2_TssAFlnk	0	0	1	0	1	1	1
chr1	20480971	20481157	365589	365598	Intergenic	PLA2G2F	0	0	2_TssAFlnk	0	1	1	0	0	0	0
chr1	20512449	20513182	366027	366073	intron	UBXN10	1	1	2_TssAFlnk	0	0	1	0	0	0	0
chr1	20539300	20539657	366399	366414	Intergenic	UBXN10	0	0	15_Quies	0	0	1	0	1	1	1
chr1	20686129	20686171	368242	368246	TTS	LOC339505	0	0	7_Enh	0	1	1	0	1	0	0
chr1	20692604	20693994	368334	368450	intron	LOC339505	0	1	7_Enh	0	0	1	0	1	1	1
chr1	20703397	20703675	368561	368568	intron	LOC339505	0	0	15_Quies	0	0	0	0	0	1	1
chr1	20799749	20800053	369586	369602	Intergenic	CAMK2N1	0	0	15_Quies	0	0	0	0	0	0	0
chr1	20802771	20803253	369639	369667	Intergenic	CAMK2N1	0	0	7_Enh	0	0	1	0	0	0	0
chr1	20810427	20810652	369748	369763	intron	CAMK2N1	0	1	1_TssA	0	0	1	0	0	0	0
chr1	20810667	20813455	369763	370048	exon	CAMK2N1	1	1	1_TssA	0	1	1	0	1	0	0
chr1	20813458	20813667	370048	370060	promoter-TSS	CAMK2N1	1	1	7_Enh	0	1	1	0	0	0	0
chr1	20820275	20820673	370154	370165	Intergenic	CAMK2N1	0	0	5_TxWk	0	0	1	0	1	1	1
chr1	20834029	20834844	370363	370419	exon	MUL1	1	1	1_TssA	1	1	1	0	1	0	0
chr1	20848494	20849146	370628	370639	Intergenic	MUL1	0	0	15_Quies	0	0	0	0	1	1	1
chr1	20878895	20879364	371030	371074	exon	FAM43B	1	1	15_Quies	0	0	1	0	0	0	0
chr1	20879365	20879483	371074	371089	exon	FAM43B	1	1	7_Enh	0	0	1	0	0	0	0
chr1	20879493	20880374	371089	371203	exon	FAM43B	1	1	7_Enh	0	0	1	0	0	0	0
chr1	20880378	20880674	371203	371235	exon	FAM43B	0	1	15_Quies	0	0	1	0	0	0	0
chr1	20901750	20901999	371513	371525	Intergenic	CDA	0	0	15_Quies	0	0	0	0	1	1	1
chr1	20916084	20916351	371735	371745	intron	CDA	1	0	15_Quies	0	1	0	0	1	0	0
chr1	20959812	20960812	372341	372437	exon	PINK1	1	1	1_TssA	1	1	1	0	1	1	1
chr1	20960867	20961230	372437	372446	intron	PINK1	1	0	1_TssA	1	1	1	0	0	0	0
chr1	20987148	20988493	372895	372974	exon	DDOST	1	1	1_TssA	1	1	1	0	1	1	1
chr1	21022940	21023584	373632	373673	intron	KIF17	0	1	1_TssA	1	1	1	0	1	1	1
chr1	21042633	21042787	374088	374096	intron	KIF17	0	0	5_TxWk	0	0	0	0	0	0	0
chr1	21043978	21044100	374141	374158	exon	KIF17	1	1	2_TssAFlnk	0	0	1	0	1	0	0
chr1	21044121	21044703	374160	374243	promoter-TSS	KIF17	1	1	1_TssA	1	0	1	0	1	0	0
chr1	21058198	21059793	374577	374720	exon	SH2D5	1	1	2_TssAFlnk	1	1	1	0	1	1	0
chr1	21111986	21114550	375343	375570	promoter-TSS	HP1BP3	1	1	1_TssA	1	1	1	0	1	0	0
chr1	21501221	21501350	379323	379328	promoter-TSS	EIF4G3	0	0	5_TxWk	0	1	1	0	0	0	0
chr1	21501370	21501751	379328	379335	promoter-TSS	EIF4G3	0	0	5_TxWk	0	1	1	0	0	0	0
chr1	21501819	21503702	379335	379481	exon	EIF4G3	1	1	1_TssA	1	1	0	0	1	0	0
chr1	21503711	21503886	379481	379499	promoter-TSS	EIF4G3	1	1	1_TssA	1	1	0	0	1	0	0
chr1	21521726	21522013	379762	379769	Intergenic	EIF4G3	0	0	15_Quies	0	0	0	0	1	1	1
chr1	21570785	21570893	380625	380631	intron	ECE1	0	0	6_EnhG	0	1	1	0	0	0	0
chr1	21589385	21589515	380989	380999	intron	ECE1	0	0	7_Enh	0	1	1	0	1	0	0
chr1	21595185	21595257	381101	381106	intron	ECE1	0	0	6_EnhG	0	1	1	0	1	0	0
chr1	21598333	21598463	381140	381145	intron	ECE1	0	0	6_EnhG	0	1	1	0	0	0	0
chr1	21616130	21616351	381451	381460	intron	ECE1	0	0	2_TssAFlnk	1	1	1	0	1	0	0
chr1	21616381	21617242	381460	381552	promoter-TSS	ECE1	0	1	1_TssA	1	1	1	0	1	0	0
chr1	21645338	21645401	381991	381996	intron	ECE1	0	0	7_Enh	0	1	1	0	1	0	0
chr1	21646583	21646715	382027	382033	intron	ECE1	0	0	7_Enh	0	1	1	0	0	0	0
chr1	21649781	21649927	382080	382086	intron	ECE1	0	0	7_Enh	0	1	1	0	0	0	0
chr1	21650936	21651558	382098	382111	intron	ECE1	0	0	7_Enh	0	1	1	0	1	0	0
chr1	21669140	21669272	382413	382420	intron	ECE1	0	0	2_TssAFlnk	0	1	1	0	0	0	0
chr1	21669704	21669864	382427	382432	intron	ECE1	0	0	2_TssAFlnk	0	1	1	0	0	0	0
chr1	21671190	21671509	382450	382473	intron	ECE1	1	1	1_TssA	1	1	1	0	1	0	0
chr1	21671570	21672819	382473	382599	promoter-TSS	ECE1	1	1	1_TssA	1	1	1	0	1	0	0
chr1	21690432	21690550	382871	382878	Intergenic	LOC100506801	0	0	15_Quies	0	0	0	0	0	0	0
chr1	21754592	21755014	383816	383880	Intergenic	NBPF3	0	1	5_TxWk	0	0	0	0	1	0	0
chr1	21766161	21766210	384216	384220	promoter-TSS	NBPF3	1	0	5_TxWk	1	1	0	0	0	0	0
chr1	21766230	21767199	384220	384313	promoter-TSS	NBPF3	1	1	1_TssA	1	1	1	0	1	0	0
chr1	21835396	21835921	385117	385166	promoter-TSS	ALPL	1	1	7_Enh	0	0	1	0	1	1	1
chr1	21835925	21836246	385166	385199	intron	ALPL	1	1	2_TssAFlnk	0	0	1	0	0	0	0
chr1	21864488	21864591	385647	385652	intron	ALPL	0	0	7_Enh	0	1	1	0	1	0	0
chr1	21864837	21864948	385659	385667	intron	ALPL	0	0	7_Enh	0	1	1	0	1	0	0
chr1	21900648	21900871	386343	386351	intron	ALPL	0	0	15_Quies	0	0	0	0	1	1	1
chr1	21947067	21947138	387371	387377	intron	RAP1GAP	0	0	1_TssA	1	1	1	0	0	0	0
chr1	21947150	21947219	387377	387384	intron	RAP1GAP	0	0	1_TssA	1	1	1	0	0	0	0
chr1	21948625	21948738	387405	387413	intron	RAP1GAP	0	1	1_TssA	1	1	0	0	0	0	0
chr1	21948821	21949263	387420	387490	intron	RAP1GAP	0	1	1_TssA	1	1	1	0	1	0	0
chr1	21950195	21950435	387501	387510	intron	RAP1GAP	0	0	7_Enh	0	1	1	0	1	0	0
chr1	21961091	21961208	387685	387692	intron	RAP1GAP	0	0	7_Enh	0	1	1	0	1	0	0
chr1	21968746	21968832	387808	387817	intron	RAP1GAP	0	0	7_Enh	0	1	1	0	1	0	0
chr1	21985617	21986131	388140	388198	intron	RAP1GAP	0	1	7_Enh	0	0	1	0	1	1	1
chr1	21995064	21995373	388331	388354	intron,promoter-TSS	RAP1GAP	1	1	2_TssAFlnk	0	0	1	0	0	0	0
chr1	21995408	21996525	388354	388446	promoter-TSS	RAP1GAP	1	1	2_TssAFlnk	1	0	1	0	1	1	0
chr1	22108284	22110290	389883	390029	intron	USP48	1	1	1_TssA	1	1	1	0	1	1	0
chr1	22110591	22110699	390031	390037	promoter-TSS	USP48	1	0	5_TxWk	0	1	1	0	1	0	0
chr1	22140846	22141213	390569	390615	exon	LDLRAD2	0	1	2_TssAFlnk	0	0	1	0	1	1	1
chr1	22241489	22241839	392892	392909	intron	HSPG2	0	0	7_Enh	0	1	1	0	1	0	0
chr1	22243256	22243574	392947	392954	intron	HSPG2	0	0	7_Enh	0	1	1	0	0	0	0
chr1	22263200	22263362	393299	393306	intron	HSPG2	1	0	2_TssAFlnk	1	1	1	0	0	0	0
chr1	22263376	22264346	393306	393436	promoter-TSS	HSPG2	1	0	1_TssA	1	1	1	0	1	0	0
chr1	22283783	22283979	393735	393742	Intergenic	CELA3B	0	0	7_Enh	0	1	1	0	1	0	0
chr1	22284000	22284156	393743	393748	Intergenic	CELA3B	0	0	7_Enh	0	1	1	0	1	0	0
chr1	22299174	22299213	393996	394000	Intergenic	CELA3B	0	0	7_Enh	0	1	1	0	0	0	0
chr1	22300953	22300994	394017	394021	Intergenic	CELA3B	0	0	5_TxWk	0	1	1	0	0	0	0
chr1	22304439	22305495	394092	394112	intron	CELA3B	0	0	3_TxFlnk	1	1	0	0	0	0	0
chr1	22306801	22307004	394125	394133	intron	CELA3B	0	0	1_TssA	0	0	0	0	0	0	0
chr1	22307561	22307647	394147	394152	exon	CELA3B	0	0	3_TxFlnk	0	1	0	0	0	0	0
chr1	22322654	22322685	394398	394402	Intergenic	CELA3A	0	0	5_TxWk	0	1	1	0	0	0	0
chr1	22324106	22324178	394425	394429	Intergenic	CELA3A	0	0	5_TxWk	0	1	1	0	0	0	0
chr1	22326680	22326779	394473	394480	Intergenic	CELA3A	0	0	5_TxWk	0	1	1	0	0	0	0
chr1	22326899	22327814	394481	394498	promoter-TSS	CELA3A	1	0	2_TssAFlnk	0	1	1	0	0	0	0
chr1	22329376	22329644	394513	394519	exon	CELA3A	0	0	3_TxFlnk	1	1	0	0	0	0	0
chr1	22330036	22330359	394523	394530	intron	CELA3A	0	0	3_TxFlnk	1	1	0	0	0	0	0
chr1	22331421	22331618	394541	394549	intron	CELA3A	0	0	1_TssA	1	1	0	0	0	0	0
chr1	22331987	22332079	394555	394561	exon	CELA3A	0	0	3_TxFlnk	1	1	0	0	0	1	1
chr1	22332215	22332387	394562	394567	intron	CELA3A	0	0	3_TxFlnk	1	1	1	0	0	0	0
chr1	22333196	22333512	394573	394586	intron	CELA3A	0	0	3_TxFlnk	0	1	0	0	0	0	0
chr1	22334978	22335049	394606	394614	intron	CELA3A	0	0	5_TxWk	0	1	1	0	0	0	0
chr1	22378940	22380468	395363	395503	intron	CDC42	1	1	1_TssA	1	1	0	0	1	0	0
chr1	22458530	22458687	396530	396537	intron	WNT4	0	0	7_Enh	0	0	1	0	1	1	1
chr1	22468584	22470252	396712	396924	exon	WNT4	1	1	2_TssAFlnk	1	1	1	0	1	1	0
chr1	22531831	22531963	397768	397774	Intergenic	WNT4	0	0	7_Enh	0	0	1	0	1	0	0
chr1	22602401	22602685	398968	398977	Intergenic	WNT4	0	0	7_Enh	0	0	0	0	1	1	1
chr1	22618631	22618739	399195	399201	Intergenic	WNT4	0	0	7_Enh	0	0	1	0	0	0	0
chr1	22740766	22741091	400816	400824	Intergenic	ZBTB40	0	0	7_Enh	0	1	1	0	1	0	0
chr1	22743133	22743386	400851	400861	Intergenic	ZBTB40	0	0	7_Enh	0	0	1	0	0	1	1
chr1	22746944	22747242	400908	400915	Intergenic	ZBTB40	0	0	5_TxWk	0	0	1	0	1	1	1
chr1	22778086	22778098	401283	401287	promoter-TSS	ZBTB40	1	0	1_TssA	0	1	1	0	1	0	0
chr1	22778237	22779350	401288	401366	intron	ZBTB40	1	1	1_TssA	1	1	0	0	1	0	0
chr1	22832188	22833067	401830	401839	intron	ZBTB40	0	0	7_Enh	0	1	1	0	1	0	0
chr1	22834281	22834536	401851	401856	intron	ZBTB40	0	0	6_EnhG	0	1	1	0	0	0	0
chr1	22852723	22852824	402089	402094	exon	ZBTB40	0	0	6_EnhG	0	1	0	0	1	0	0
chr1	22860200	22860476	402205	402212	Intergenic	EPHA8	0	0	7_Enh	0	1	1	0	1	0	0
chr1	22880001	22880179	402584	402591	Intergenic	EPHA8	0	0	7_Enh	0	0	1	0	1	0	0
chr1	22968539	22968814	404383	404395	Intergenic	C1QC	0	0	7_Enh	0	0	1	0	1	1	1
chr1	23036596	23038399	405321	405533	exon,promoter-TSS	EPHB2	1	1	1_TssA	1	1	1	0	1	0	0
chr1	23117190	23117253	406658	406664	intron	EPHB2	0	0	7_Enh	0	0	1	0	0	0	0
chr1	23279715	23279872	408872	408896	Intergenic	LOC729059	0	1	7_Enh	0	0	1	0	0	0	0
chr1	23280102	23280329	408925	408958	Intergenic	LOC729059	0	1	7_Enh	0	0	1	0	0	0	0
chr1	23345495	23347011	409754	409882	exon,promoter-TSS	KDM1A	1	1	1_TssA	1	1	0	0	1	1	0
chr1	23493816	23493977	411289	411294	intron	LUZP1	0	0	2_TssAFlnk	0	1	1	0	0	0	0
chr1	23494059	23495528	411294	411431	intron	LUZP1	1	0	1_TssA	1	1	0	0	1	0	0
chr1	23503954	23504540	411530	411583	Intergenic	LUZP1	0	1	2_TssAFlnk	1	1	1	0	1	1	0
chr1	23504552	23504633	411583	411591	Intergenic	LUZP1	0	1	2_TssAFlnk	1	1	1	0	1	0	0
chr1	23511192	23511348	411689	411695	Intergenic	HTR1D	0	0	15_Quies	0	0	1	0	0	1	1
chr1	23543248	23544237	412124	412241	Intergenic	HTR1D	0	1	1_TssA	1	0	1	0	0	1	1
chr1	23668310	23669495	413775	413788	intron	HNRNPR	0	0	5_TxWk	1	1	1	0	0	0	0
chr1	23669653	23671668	413788	413944	intron	HNRNPR	1	1	1_TssA	1	1	1	0	1	1	0
chr1	23693576	23694011	414280	414287	exon,intron	ZNF436	0	0	1_TssA	0	1	1	0	0	0	0
chr1	23694411	23696308	414298	414425	promoter-TSS	ZNF436	1	1	1_TssA	1	1	1	0	1	1	0
chr1	23730434	23730782	414912	414925	intron	TCEA3	0	0	7_Enh	0	1	1	0	1	1	1
chr1	23748878	23749154	415152	415163	intron	TCEA3	0	0	2_TssAFlnk	0	1	1	0	1	0	0
chr1	23750101	23750325	415174	415183	intron	TCEA3	1	0	1_TssA	1	1	1	0	1	0	0
chr1	23750356	23750609	415183	415207	intron	TCEA3	1	1	1_TssA	1	1	0	0	1	0	0
chr1	23750636	23751596	415207	415297	intron,promoter-TSS	TCEA3	1	1	1_TssA	1	1	1	0	1	0	0
chr1	23751610	23751786	415297	415307	promoter-TSS	TCEA3	1	1	2_TssAFlnk	0	1	1	0	1	0	0
chr1	23809894	23811355	416086	416218	exon	ASAP3	1	1	1_TssA	1	1	1	0	1	1	1
chr1	23857012	23858089	416910	417018	exon	E2F2	1	1	1_TssA	1	1	1	0	1	1	0
chr1	23866315	23866686	417133	417146	Intergenic	E2F2	0	0	2_TssAFlnk	0	0	1	0	1	1	1
chr1	23880945	23881863	417409	417494	Intergenic	ID3	0	1	1_TssA	0	1	1	0	1	1	0
chr1	23884843	23885237	417533	417561	intron	ID3	0	1	1_TssA	1	1	1	0	1	0	0
chr1	23885342	23886410	417561	417631	exon	ID3	1	1	1_TssA	1	1	1	0	1	0	0
chr1	23888903	23889099	417654	417671	Intergenic	ID3	0	0	5_TxWk	0	1	1	0	1	0	0
chr1	23894504	23895064	417771	417837	Intergenic	ID3	0	1	1_TssA	1	1	1	0	1	0	0
chr1	23945942	23946444	418492	418543	Intergenic	MDS2	0	1	1_TssA	0	1	1	0	1	0	0
chr1	23953924	23954182	418642	418649	intron	MDS2	1	0	7_Enh	0	1	1	0	1	0	0
chr1	23961505	23961788	418768	418775	intron	MDS2	0	0	2_TssAFlnk	0	1	0	0	1	1	1
chr1	23963929	23964276	418819	418835	intron	MDS2	0	0	5_TxWk	0	0	1	0	1	1	1
chr1	24018001	24018997	419661	419715	intron	RPL11	1	1	1_TssA	1	1	0	0	1	1	1
chr1	24019129	24019292	419715	419721	exon,intron	RPL11	1	0	1_TssA	1	1	1	0	0	0	0
chr1	24053853	24054119	420221	420228	Intergenic	TCEB3	0	0	7_Enh	0	1	1	0	1	1	0
chr1	24069431	24069525	420445	420451	promoter-TSS	TCEB3	1	0	2_TssAFlnk	1	1	1	0	1	0	0
chr1	24069537	24071068	420451	420607	intron	TCEB3	1	1	1_TssA	1	1	1	0	1	0	0
chr1	24071099	24071424	420609	420617	intron	TCEB3	0	0	1_TssA	1	1	1	0	0	0	0
chr1	24098747	24098942	420988	420996	exon	LOC100506963	0	0	5_TxWk	0	0	1	0	1	1	1
chr1	24104336	24105595	421072	421176	promoter-TSS	PITHD1	1	1	1_TssA	1	1	1	0	1	0	0
chr1	24117315	24118565	421350	421412	intron	LYPLA2	1	1	1_TssA	1	1	1	0	1	0	0
chr1	24126380	24127918	421570	421694	promoter-TSS	GALE	1	1	1_TssA	1	1	1	0	1	0	0
chr1	24127956	24128027	421694	421702	promoter-TSS	GALE	1	0	2_TssAFlnk	1	1	1	0	1	0	0
chr1	24128032	24128067	421702	421707	promoter-TSS	GALE	1	0	2_TssAFlnk	1	1	1	0	1	0	0
chr1	24151176	24151419	422011	422019	intron	HMGCL	1	0	1_TssA	1	1	1	0	0	0	0
chr1	24151477	24152207	422019	422063	intron	HMGCL	1	0	1_TssA	1	1	1	0	1	0	0
chr1	24152261	24152359	422063	422071	promoter-TSS	HMGCL	1	0	1_TssA	1	1	0	0	0	0	0
chr1	24164627	24164723	422231	422237	Intergenic	HMGCL	0	0	7_Enh	0	0	1	0	0	0	0
chr1	24164881	24165259	422237	422259	Intergenic	HMGCL	0	0	1_TssA	0	0	1	0	1	0	0
chr1	24194209	24195111	422708	422799	exon	FUCA1	1	1	1_TssA	1	1	1	0	1	1	1
chr1	24195131	24195153	422799	422803	promoter-TSS	FUCA1	1	0	1_TssA	1	1	1	0	1	0	0
chr1	24195215	24195270	422803	422807	promoter-TSS	FUCA1	1	0	2_TssAFlnk	1	1	1	0	1	0	0
chr1	24229334	24229683	423327	423377	intron	CNR2	0	1	2_TssAFlnk	0	0	1	0	0	0	0
chr1	24250720	24250897	423691	423697	Intergenic	MIR378F	0	0	15_Quies	0	0	0	0	0	0	0
chr1	24281692	24281737	424213	424217	Intergenic	PNRC2	0	0	7_Enh	0	1	1	0	0	0	0
chr1	24285538	24287495	424279	424406	promoter-TSS	PNRC2	1	1	1_TssA	1	1	1	0	1	1	0
chr1	24305498	24307154	424549	424652	intron	SRSF10	1	1	1_TssA	1	1	1	0	1	1	1
chr1	24345233	24345277	425266	425271	Intergenic	SRSF10	0	0	7_Enh	0	1	1	0	1	0	0
chr1	24397460	24397655	426004	426013	intron	MYOM3	0	0	5_TxWk	0	0	1	0	1	1	1
chr1	24407869	24407910	426194	426198	exon	MYOM3	0	0	7_Enh	0	0	1	0	1	0	0
chr1	24447046	24447200	426875	426883	exon	IL22RA1	0	0	7_Enh	0	1	1	0	1	0	0
chr1	24454593	24454734	426969	426974	exon	IL22RA1	0	0	6_EnhG	0	1	1	0	1	0	0
chr1	24466554	24467234	427104	427114	intron	IL22RA1	0	0	2_TssAFlnk	0	1	1	0	1	0	0
chr1	24467275	24467926	427116	427134	intron	IL22RA1	0	0	1_TssA	0	1	1	0	1	0	0
chr1	24468569	24468783	427142	427150	intron	IL22RA1	1	0	1_TssA	1	1	0	0	0	0	0
chr1	24469102	24469395	427152	427161	intron	IL22RA1	1	0	2_TssAFlnk	1	1	0	0	1	0	0
chr1	24469443	24469907	427161	427174	promoter-TSS	IL22RA1	1	0	1_TssA	1	1	1	0	1	0	0
chr1	24476800	24476828	427289	427294	Intergenic	IL22RA1	0	0	7_Enh	0	1	1	0	0	0	0
chr1	24477041	24477479	427298	427318	Intergenic	IL22RA1	0	0	7_Enh	0	1	1	0	1	1	1
chr1	24477647	24477911	427320	427333	Intergenic	IL22RA1	0	0	5_TxWk	0	1	1	0	1	0	0
chr1	24513504	24514308	427801	427878	promoter-TSS	IFNLR1	1	1	1_TssA	1	1	1	0	1	0	0
chr1	24525787	24526122	428069	428077	promoter-TSS	LOC284632	1	0	15_Quies	0	0	1	0	1	1	1
chr1	24645397	24646192	429541	429562	promoter-TSS	GRHL3	1	0	7_Enh	0	0	1	0	1	0	0
chr1	24717825	24718043	430621	430630	intron	STPG1	0	0	5_TxWk	0	1	1	0	1	1	1
chr1	24739736	24740398	430791	430837	intron	STPG1	0	1	1_TssA	1	1	1	0	1	0	0
chr1	24741723	24741834	430890	430895	promoter-TSS	STPG1	1	0	2_TssAFlnk	0	1	1	0	1	0	0
chr1	24741850	24742922	430895	430947	promoter-TSS	STPG1	1	1	1_TssA	1	1	1	0	1	1	1
chr1	24742956	24743152	430947	430957	intron	NIPAL3	1	1	2_TssAFlnk	1	1	1	0	0	0	0
chr1	24799116	24799190	431567	431571	exon	NIPAL3	0	0	7_Enh	0	1	1	0	1	0	0
chr1	24828397	24828608	431991	431999	promoter-TSS	RCAN3	1	0	2_TssAFlnk	1	1	1	0	0	0	0
chr1	24828625	24829956	431999	432131	promoter-TSS	RCAN3	1	1	1_TssA	1	1	1	0	1	0	0
chr1	24829987	24830236	432131	432141	intron	RCAN3	0	0	1_TssA	1	1	1	0	0	0	0
chr1	24835180	24835223	432203	432208	intron	RCAN3	0	0	7_Enh	0	1	1	0	1	0	0
chr1	24882199	24882912	432849	432908	intron,promoter-TSS	NCMAP	1	0	1_TssA	1	1	1	0	1	0	1
chr1	24884275	24884325	432935	432939	intron	NCMAP	0	0	2_TssAFlnk	0	1	1	0	1	0	0
chr1	24894455	24894516	433071	433078	intron	NCMAP	0	0	7_Enh	0	1	1	0	1	0	0
chr1	24968682	24970894	434151	434329	intron,promoter-TSS	SRRM1	1	1	1_TssA	1	1	1	0	1	1	0
chr1	25020850	25020943	434996	435001	Intergenic	CLIC4	0	0	7_Enh	0	0	0	0	1	0	0
chr1	25057122	25057416	435657	435670	Intergenic	CLIC4	0	0	7_Enh	0	0	1	0	0	0	0
chr1	25071173	25072699	435882	436037	exon	CLIC4	1	1	1_TssA	1	1	0	0	1	1	0
chr1	25072747	25073007	436037	436044	intron	CLIC4	1	0	1_TssA	1	1	0	0	1	0	0
chr1	25073117	25073266	436044	436051	intron	CLIC4	0	0	1_TssA	1	1	0	0	0	0	0
chr1	25174407	25175282	437346	437429	Intergenic	RUNX3	0	1	2_TssAFlnk	1	1	1	0	1	1	1
chr1	25255226	25255933	438770	438824	intron	RUNX3	0	1	2_TssAFlnk	0	1	1	0	0	0	0
chr1	25255948	25257297	438824	439004	exon	RUNX3	0	1	7_Enh	0	1	1	0	0	1	0
chr1	25258402	25258486	439089	439100	intron	RUNX3	0	1	7_Enh	0	0	1	0	0	0	0
chr1	25258546	25258655	439107	439115	intron	RUNX3	0	1	7_Enh	0	0	1	0	0	0	0
chr1	25258739	25259055	439117	439152	intron	RUNX3	0	1	7_Enh	0	0	1	0	1	1	1
chr1	25259121	25259241	439155	439161	intron	RUNX3	0	0	7_Enh	0	0	1	0	1	0	0
chr1	25296788	25296860	439789	439796	Intergenic	RUNX3	0	0	15_Quies	0	0	0	0	0	0	0
chr1	25333415	25333785	440309	440319	Intergenic	RUNX3	0	0	7_Enh	0	0	1	0	0	0	0
chr1	25428096	25428288	441644	441651	Intergenic	SYF2	0	0	15_Quies	0	0	0	0	1	1	1
chr1	25433620	25433845	441712	441720	Intergenic	SYF2	0	0	15_Quies	0	0	0	0	0	0	0
chr1	25558507	25559744	443436	443501	promoter-TSS	SYF2	1	1	1_TssA	1	1	1	0	1	0	0
chr1	25566206	25566754	443611	443651	Intergenic	SYF2	0	1	1_TssA	1	1	0	0	1	1	1
chr1	25572636	25574639	443728	443901	intron	C1orf63	1	1	1_TssA	1	1	1	0	1	1	0
chr1	25592964	25594728	444167	444271	Intergenic	RHD	0	1	1_TssA	1	1	1	0	1	0	0
chr1	25594731	25594826	444271	444277	Intergenic	RHD	0	0	1_TssA	0	1	1	0	1	0	0
chr1	25663114	25666077	445182	445352	promoter-TSS	TMEM50A	1	1	1_TssA	1	1	1	0	1	1	0
chr1	25750030	25750310	446411	446417	Intergenic	RHCE	0	0	15_Quies	0	1	0	0	1	0	0
chr1	25750441	25750465	446417	446421	Intergenic	RHCE	0	0	15_Quies	0	1	1	0	0	0	0
chr1	25752112	25752355	446453	446459	Intergenic	RHCE	0	0	7_Enh	0	1	1	0	1	0	0
chr1	25756378	25758377	446494	446692	promoter-TSS	TMEM57	1	1	1_TssA	1	1	0	0	1	0	0
chr1	25758424	25758605	446692	446697	intron	TMEM57	0	0	1_TssA	1	1	0	0	0	0	0
chr1	25810674	25810801	447156	447166	exon	TMEM57	0	0	6_EnhG	0	1	1	0	1	0	0
chr1	25833446	25833569	447424	447431	Intergenic	LDLRAP1	0	0	15_Quies	0	0	0	0	0	0	0
chr1	25869900	25870829	447966	448074	intron	LDLRAP1	1	1	1_TssA	1	1	1	0	1	0	0
chr1	25870836	25871030	448074	448086	intron	LDLRAP1	1	1	1_TssA	1	1	1	0	1	0	0
chr1	25899335	25899498	448528	448535	Intergenic	LDLRAP1	0	0	7_Enh	0	0	0	0	1	1	1
chr1	25935134	25935351	449173	449181	Intergenic	MAN1C1	0	0	15_Quies	0	0	0	0	1	1	1
chr1	25942594	25944330	449247	449478	promoter-TSS	MAN1C1	1	1	1_TssA	1	1	1	0	1	1	1
chr1	26054260	26054596	450866	450874	intron	MAN1C1	0	0	7_Enh	0	1	1	0	1	0	0
chr1	26093380	26093495	451495	451501	intron	MAN1C1	0	0	7_Enh	0	0	1	0	1	0	0
chr1	26097973	26098104	451570	451581	intron	MAN1C1	0	1	7_Enh	0	1	1	0	1	0	0
chr1	26098293	26098363	451585	451593	intron	MAN1C1	0	0	7_Enh	0	1	1	0	1	0	0
chr1	26109370	26109514	451768	451778	intron	MAN1C1	0	0	7_Enh	0	1	1	0	1	0	0
chr1	26123439	26123750	451991	452009	Intergenic	SEPN1	0	0	7_Enh	0	1	1	0	1	1	1
chr1	26126385	26127186	452048	452141	promoter-TSS	SEPN1	1	0	1_TssA	1	1	1	0	1	0	0
chr1	26137438	26137672	452334	452345	intron	SEPN1	0	0	6_EnhG	0	0	1	0	0	1	1
chr1	26146123	26147460	452492	452620	promoter-TSS	MTFR1L	1	1	1_TssA	1	1	1	0	1	0	0
chr1	26185596	26186348	453032	453103	promoter-TSS	AUNIP	1	1	1_TssA	1	1	1	0	1	0	0
chr1	26201570	26202516	453346	453439	Intergenic	PAQR7	0	1	1_TssA	1	1	1	0	1	1	0
chr1	26217081	26217269	453658	453666	intron	STMN1	0	0	7_Enh	0	1	1	0	1	0	0
chr1	26221884	26222108	453738	453745	intron	STMN1	0	0	5_TxWk	0	0	0	0	1	1	1
chr1	26231321	26231456	453837	453842	intron	STMN1	0	0	15_Quies	0	0	1	0	0	1	0
chr1	26231540	26233228	453842	453983	TTS	MIR3917	1	1	1_TssA	1	1	1	0	1	1	0
chr1	26233565	26233738	454002	454010	promoter-TSS	STMN1	1	1	7_Enh	0	0	1	0	0	0	0
chr1	26249052	26249787	454232	454293	Intergenic	MIR3917	0	1	2_TssAFlnk	1	1	1	0	1	0	0
chr1	26249805	26250269	454293	454307	Intergenic	MIR3917	0	0	7_Enh	1	1	1	0	1	0	0
chr1	26250286	26250351	454307	454312	Intergenic	MIR3917	0	0	7_Enh	0	1	1	0	0	0	0
chr1	26323743	26324121	455209	455218	intron	PAFAH2	1	0	1_TssA	1	1	1	0	0	0	0
chr1	26324188	26325178	455218	455268	intron	PAFAH2	1	1	1_TssA	1	1	1	0	1	1	1
chr1	26361594	26362812	455785	455876	exon	EXTL1	0	1	1_TssA	1	1	1	0	1	1	1
chr1	26362827	26362976	455876	455884	TTS	EXTL1	0	0	2_TssAFlnk	0	1	1	0	1	0	0
chr1	26363002	26363019	455884	455888	TTS	EXTL1	0	0	7_Enh	0	1	0	0	1	0	0
chr1	26363511	26363601	455896	455900	TTS	SLC30A2	0	0	7_Enh	0	1	1	0	1	0	0
chr1	26372102	26372975	456026	456124	promoter-TSS	SLC30A2	1	1	2_TssAFlnk	1	1	1	0	1	0	0
chr1	26373004	26373313	456124	456145	promoter-TSS	SLC30A2	1	1	2_TssAFlnk	1	1	1	0	1	0	0
chr1	26398992	26399056	456498	456502	Intergenic	TRIM63	0	0	7_Enh	0	1	1	0	1	0	0
chr1	26436860	26437162	456985	456991	promoter-TSS	PDIK1L	1	0	2_TssAFlnk	1	1	1	0	0	0	0
chr1	26437214	26439132	456991	457183	promoter-TSS	PDIK1L	1	1	1_TssA	1	1	1	0	1	1	0
chr1	26439702	26439777	457188	457198	intron	PDIK1L	0	0	5_TxWk	0	1	1	0	0	0	0
chr1	26439839	26439986	457199	457208	intron	PDIK1L	0	0	5_TxWk	0	1	1	0	0	0	0
chr1	26440789	26440954	457213	457222	exon	PDIK1L	0	0	7_Enh	0	1	1	0	1	0	0
chr1	26471680	26471849	457590	457598	Intergenic	FAM110D	0	0	7_Enh	0	0	1	0	1	1	1
chr1	26487950	26488111	457837	457852	exon	FAM110D	0	1	2_TssAFlnk	0	1	1	0	0	0	0
chr1	26488129	26488872	457852	457940	exon	FAM110D	0	1	1_TssA	0	1	1	0	1	1	0
chr1	26490523	26490596	458010	458017	Intergenic	FAM110D	0	1	7_Enh	0	0	1	0	0	0	0
chr1	26490687	26491103	458021	458075	Intergenic	FAM110D	0	1	2_TssAFlnk	0	0	1	0	1	1	1
chr1	26496180	26496824	458150	458224	exon	ZNF593	1	1	1_TssA	1	1	1	0	1	1	1
chr1	26503776	26503989	458376	458390	promoter-TSS	CNKSR1	1	0	2_TssAFlnk	1	1	0	0	1	0	1
chr1	26504406	26504549	458401	458408	intron	CNKSR1	1	0	1_TssA	1	1	1	0	0	0	0
chr1	26551608	26551689	459136	459142	Intergenic	CEP85	0	1	1_TssA	1	1	1	0	1	0	0
chr1	26551706	26552329	459142	459180	Intergenic	CEP85	0	1	1_TssA	1	1	1	0	1	0	0
chr1	26560303	26561475	459296	459395	intron	CEP85	1	1	1_TssA	1	1	1	0	1	1	1
chr1	26561517	26561714	459395	459403	intron	CEP85	1	0	2_TssAFlnk	1	1	1	0	0	1	0
chr1	26606222	26607054	459958	460033	exon	SH3BGRL3	1	1	1_TssA	1	1	1	0	1	1	1
chr1	26632539	26633535	460476	460526	intron	UBXN11	0	1	1_TssA	1	1	1	0	1	0	0
chr1	26647932	26648328	460761	460772	TTS	AIM1L	0	0	15_Quies	0	0	1	0	1	1	1
chr1	26648521	26648542	460774	460778	exon	AIM1L	0	0	15_Quies	0	0	0	0	0	0	0
chr1	26662303	26662467	460988	460993	intron	AIM1L	0	0	5_TxWk	0	0	1	0	0	0	0
chr1	26662486	26663392	460993	461068	intron	AIM1L	0	1	1_TssA	1	0	1	0	1	0	0
chr1	26686556	26687123	461457	461506	Intergenic	AIM1L	0	1	7_Enh	0	0	1	0	0	0	0
chr1	26690442	26690579	461576	461589	intron	ZNF683	0	0	15_Quies	0	0	0	0	1	1	1
chr1	26735079	26735551	462197	462212	Intergenic	LIN28A	0	0	15_Quies	0	0	1	0	1	0	0
chr1	26735884	26737273	462223	462253	intron,promoter-TSS	LIN28A	1	1	9_Het	0	0	0	0	0	0	0
chr1	26737299	26737701	462253	462282	intron	LIN28A	1	1	7_Enh	0	0	1	0	0	0	0
chr1	26737711	26738044	462282	462316	exon	LIN28A	1	1	15_Quies	0	0	1	0	0	0	0
chr1	26758348	26759225	462595	462649	promoter-TSS	DHDDS	1	1	1_TssA	1	1	1	0	1	0	0
chr1	26797816	26798178	463113	463129	promoter-TSS	HMGN2	1	0	7_Enh	0	1	1	0	1	0	0
chr1	26798222	26799880	463129	463302	exon	HMGN2	1	1	1_TssA	1	1	1	0	1	0	0
chr1	26800015	26800180	463302	463307	intron	HMGN2	0	0	1_TssA	1	1	1	0	0	0	0
chr1	26826639	26827302	463679	463745	Intergenic	HMGN2	0	1	1_TssA	1	1	1	0	1	1	1
chr1	26827314	26828232	463746	463810	Intergenic	RPS6KA1	0	1	1_TssA	1	1	1	0	1	0	0
chr1	26855926	26856802	464276	464380	exon	RPS6KA1	1	1	1_TssA	1	1	1	0	1	0	0
chr1	26856881	26857063	464380	464386	intron	RPS6KA1	1	0	1_TssA	1	1	1	0	0	0	0
chr1	26857642	26857994	464389	464398	intron	RPS6KA1	0	0	2_TssAFlnk	0	1	1	0	1	1	1
chr1	26945964	26946165	465670	465678	Intergenic	MIR1976	0	0	1_TssA	0	1	1	0	0	0	0
chr1	26946384	26948272	465678	465823	Intergenic	MIR1976	0	1	1_TssA	1	1	0	0	1	1	1
chr1	26948358	26948482	465823	465831	Intergenic	MIR1976	0	0	15_Quies	1	1	1	0	0	0	0
chr1	27003873	27004388	466730	466738	Intergenic	ARID1A	0	0	7_Enh	0	1	1	0	1	1	1
chr1	27018729	27020182	466906	466972	Intergenic	ARID1A	0	0	1_TssA	1	1	1	0	1	1	0
chr1	27021676	27024896	466983	467282	exon,promoter-TSS	ARID1A	1	1	1_TssA	1	1	1	0	1	0	0
chr1	27049744	27049963	467544	467550	intron	ARID1A	0	0	7_Enh	0	1	1	0	1	0	0
chr1	27050017	27050492	467550	467563	intron	ARID1A	0	0	7_Enh	0	1	1	0	1	1	0
chr1	27113738	27115927	468302	468408	exon,promoter-TSS	PIGV	1	1	1_TssA	1	1	1	0	1	1	1
chr1	27152775	27153855	469170	469292	exon	ZDHHC18	1	1	1_TssA	1	1	1	0	1	1	0
chr1	27190973	27192101	469852	469939	TTS	SFN	0	1	1_TssA	1	1	1	0	1	0	0
chr1	27192180	27192361	469939	469953	Intergenic,TTS	SFN	0	0	1_TssA	1	1	1	0	0	0	0
chr1	27192416	27192495	469954	469960	Intergenic	SFN	0	0	1_TssA	0	1	1	0	0	0	0
chr1	27216074	27216222	470354	470363	TTS	GPATCH3	1	1	2_TssAFlnk	1	1	1	0	0	0	0
chr1	27216224	27217160	470363	470455	TTS	GPATCH3	1	1	1_TssA	1	1	1	0	1	0	0
chr1	27226449	27227274	470596	470647	promoter-TSS	GPATCH3	1	1	1_TssA	1	1	1	0	1	0	0
chr1	27239048	27239180	470829	470834	intron	NR0B2	0	0	1_TssA	1	1	1	0	0	0	0
chr1	27239501	27239901	470834	470841	intron	NR0B2	1	0	1_TssA	1	1	1	0	0	0	0
chr1	27240262	27240479	470845	470856	exon	NR0B2	1	0	1_TssA	1	1	0	0	1	0	0
chr1	27247926	27248874	470947	471033	exon	NUDC	1	1	1_TssA	1	1	1	0	1	0	0
chr1	27248951	27249119	471033	471039	intron	NUDC	1	0	1_TssA	0	1	1	0	0	0	0
chr1	27285988	27286166	471658	471668	intron	C1orf172	1	1	1_TssA	1	1	1	0	0	0	0
chr1	27286198	27287065	471668	471753	intron	C1orf172	1	1	1_TssA	1	1	1	0	1	1	1
chr1	27319420	27319674	472240	472258	exon,promoter-TSS	TRNP1	1	0	7_Enh	0	1	1	0	0	0	0
chr1	27319743	27321198	472258	472414	exon	TRNP1	1	1	1_TssA	1	1	1	0	1	0	0
chr1	27324030	27324472	472455	472466	intron	TRNP1	0	0	7_Enh	0	1	1	0	1	1	1
chr1	27339174	27339911	472749	472796	promoter-TSS	FAM46B	1	1	1_TssA	0	1	1	0	1	0	0
chr1	27357823	27358032	473126	473132	Intergenic	FAM46B	0	0	2_TssAFlnk	0	1	1	0	1	0	0
chr1	27358085	27358442	473132	473157	Intergenic	FAM46B	0	0	2_TssAFlnk	0	1	1	0	1	0	0
chr1	27371160	27371398	473382	473390	Intergenic	FAM46B	0	0	7_Enh	0	0	1	0	1	1	1
chr1	27372442	27372680	473407	473416	Intergenic	FAM46B	0	0	7_Enh	0	0	1	0	1	1	1
chr1	27429265	27429440	474476	474484	intron	SLC9A1	0	0	5_TxWk	0	0	0	0	1	1	1
chr1	27481275	27482044	475196	475250	promoter-TSS	SLC9A1	1	1	5_TxWk	1	1	1	0	1	1	1
chr1	27560706	27562473	476485	476607	intron	WDTC1	1	1	1_TssA	1	1	1	0	1	0	0
chr1	27648255	27649584	477712	477789	intron	TMEM222	1	1	1_TssA	1	1	1	0	1	0	0
chr1	27668325	27668817	478124	478143	promoter-TSS	SYTL1	1	0	2_TssAFlnk	1	1	1	0	1	0	0
chr1	27668921	27669133	478143	478149	intron	SYTL1	1	0	2_TssAFlnk	1	1	1	0	0	0	0
chr1	27669245	27669394	478149	478158	intron	SYTL1	1	0	2_TssAFlnk	1	1	1	0	1	0	0
chr1	27669462	27669521	478158	478162	intron	SYTL1	1	0	2_TssAFlnk	1	1	1	0	1	0	0
chr1	27669560	27669712	478162	478171	intron	SYTL1	0	0	2_TssAFlnk	1	1	1	0	1	0	0
chr1	27669729	27670330	478171	478184	intron	SYTL1	0	0	2_TssAFlnk	1	1	1	0	1	0	0
chr1	27683809	27683898	478627	478632	intron	MAP3K6	0	0	2_TssAFlnk	0	1	1	0	1	0	0
chr1	27683991	27684028	478638	478642	exon	MAP3K6	0	0	2_TssAFlnk	0	1	1	0	1	0	0
chr1	27684060	27684285	478642	478656	intron	MAP3K6	0	0	2_TssAFlnk	0	0	1	0	1	1	1
chr1	27684316	27684361	478656	478662	exon	MAP3K6	0	0	7_Enh	0	0	1	0	1	0	1
chr1	27686955	27687211	478718	478742	intron	MAP3K6	0	1	2_TssAFlnk	0	0	1	0	0	0	0
chr1	27691978	27693389	478888	479007	intron	MAP3K6	1	1	1_TssA	1	1	1	0	1	1	0
chr1	27693398	27693688	479007	479021	promoter-TSS	MAP3K6	1	0	1_TssA	0	1	1	0	1	0	0
chr1	27717973	27718278	479431	479439	Intergenic	GPR3	1	0	7_Enh	0	0	1	0	0	1	0
chr1	27718785	27719407	479451	479522	promoter-TSS	GPR3	1	1	2_TssAFlnk	0	1	1	0	1	1	1
chr1	27721889	27722247	479576	479586	exon	GPR3	0	0	5_TxWk	0	1	1	0	1	1	1
chr1	27815697	27817170	480850	480933	intron	WASF2	1	1	1_TssA	1	1	0	0	1	0	0
chr1	27854408	27855015	481631	481687	Intergenic	WASF2	0	1	2_TssAFlnk	1	1	1	0	1	0	0
chr1	27855041	27855172	481687	481697	Intergenic	WASF2	0	0	2_TssAFlnk	0	1	1	0	1	0	0
chr1	27855201	27855650	481697	481708	Intergenic	WASF2	0	0	2_TssAFlnk	0	1	1	0	1	0	0
chr1	27890023	27890289	482479	482486	intron	AHDC1	0	0	2_TssAFlnk	0	1	1	0	1	0	0
chr1	27894928	27895467	482563	482621	intron	AHDC1	0	1	7_Enh	0	1	1	0	1	1	1
chr1	27898139	27898412	482654	482666	intron	AHDC1	0	0	7_Enh	0	1	1	0	0	0	0
chr1	27901411	27901532	482705	482711	intron	AHDC1	0	0	7_Enh	0	1	1	0	0	0	0
chr1	27901636	27901751	482713	482723	intron	AHDC1	0	1	1_TssA	0	1	1	0	1	0	0
chr1	27901990	27902740	482740	482830	intron	AHDC1	0	1	1_TssA	0	1	1	0	1	1	1
chr1	27928885	27931098	483179	483352	exon	AHDC1	1	1	1_TssA	1	1	1	0	1	1	0
chr1	27931388	27931412	483364	483368	Intergenic	AHDC1	0	0	5_TxWk	0	0	0	0	0	0	0
chr1	27932966	27933191	483385	483392	Intergenic	AHDC1	0	0	5_TxWk	0	0	0	0	0	1	1
chr1	27970384	27970657	484058	484065	Intergenic	FGR	0	0	7_Enh	0	0	1	0	1	1	1
chr1	27986288	27986808	484274	484343	Intergenic	IFI6	0	1	1_TssA	1	1	1	0	1	0	0
chr1	27995745	27996107	484522	484548	intron	IFI6	0	0	7_Enh	0	0	1	0	0	1	1
chr1	27998666	27998989	484576	484586	promoter-TSS	IFI6	1	0	2_TssAFlnk	1	1	1	0	1	1	1
chr1	28052045	28053243	485172	485285	exon	FAM76A	1	1	1_TssA	1	1	1	0	1	1	1
chr1	28099332	28100479	485818	485882	exon	STX12	1	1	1_TssA	1	1	0	0	1	0	0
chr1	28156880	28157888	486525	486597	promoter-TSS	PPP1R8	1	1	1_TssA	1	1	0	0	1	0	0
chr1	28198825	28199526	487397	487463	exon	THEMIS2	1	1	1_TssA	1	1	1	0	0	0	0
chr1	28240465	28241426	488143	488217	exon,intron	RPA2	1	1	1_TssA	1	1	1	0	1	0	0
chr1	28241448	28241535	488217	488226	promoter-TSS	RPA2	1	1	2_TssAFlnk	0	1	1	0	1	0	0
chr1	28261307	28262081	488510	488528	exon	SMPDL3B	1	0	1_TssA	1	1	1	0	1	0	1
chr1	28285949	28286923	488879	488969	promoter-TSS	XKR8	1	1	1_TssA	1	1	1	0	1	1	1
chr1	28286951	28287047	488969	488975	intron	XKR8	1	0	1_TssA	1	1	1	0	1	0	0
chr1	28414147	28414354	490186	490194	intron	EYA3	1	0	2_TssAFlnk	1	1	1	0	0	0	0
chr1	28414367	28415626	490194	490254	intron	EYA3	1	1	1_TssA	1	1	1	0	1	1	0
chr1	28558972	28559671	492324	492367	intron	DNAJC8	1	1	1_TssA	1	1	1	0	1	0	0
chr1	28562181	28563350	492445	492523	exon	ATPIF1	1	1	1_TssA	1	1	1	0	1	0	0
chr1	28573040	28573534	492659	492680	Intergenic	ATPIF1	0	0	1_TssA	1	1	1	0	0	0	0
chr1	28573555	28574090	492680	492714	Intergenic	ATPIF1	0	1	5_TxWk	1	1	1	0	1	0	0
chr1	28575067	28575480	492728	492737	Intergenic	SESN2	0	0	5_TxWk	0	1	1	0	1	1	1
chr1	28585365	28585624	492903	492911	promoter-TSS	SESN2	1	0	7_Enh	0	1	1	0	0	0	0
chr1	28585702	28587062	492911	493040	exon	SESN2	1	1	1_TssA	1	1	1	0	1	0	0
chr1	28587099	28587271	493040	493054	exon,intron	SESN2	0	1	1_TssA	1	1	1	0	1	0	0
chr1	28623447	28623662	493609	493615	Intergenic	MED18	0	0	7_Enh	0	1	1	0	1	0	0
chr1	28655348	28655987	494133	494175	exon	MED18	1	1	1_TssA	1	1	0	0	1	0	0
chr1	28656017	28656190	494175	494187	intron	MED18	1	0	1_TssA	1	1	1	0	1	0	0
chr1	28696042	28697169	494909	494989	intron	PHACTR4	1	1	1_TssA	1	1	1	0	1	1	0
chr1	28831745	28831987	496727	496736	promoter-TSS	RCC1	1	0	1_TssA	1	1	1	0	0	0	0
chr1	28831992	28833200	496736	496801	intron,promoter-TSS	RCC1	1	0	1_TssA	1	1	0	0	1	0	0
chr1	28833282	28834003	496801	496831	intron	SNHG3	1	0	1_TssA	1	1	1	0	0	0	0
chr1	28844357	28845512	497002	497114	intron	RCC1	0	1	1_TssA	1	1	1	0	1	1	1
chr1	28879039	28880318	497837	497923	intron	TRNAU1AP	1	1	1_TssA	1	1	1	0	1	0	0
chr1	28907315	28907805	498428	498445	promoter-TSS	SNORA16A	1	0	1_TssA	1	1	1	0	1	1	0
chr1	28907833	28908959	498445	498537	promoter-TSS	SNORA16A	1	1	1_TssA	1	1	1	0	1	1	0
chr1	28918676	28919332	498743	498816	promoter-TSS	RAB42	1	1	1_TssA	0	0	1	0	1	0	0
chr1	28968760	28970391	499629	499709	promoter-TSS	TAF12	1	1	1_TssA	1	1	0	0	1	1	0
chr1	28970419	28970550	499709	499721	promoter-TSS	TAF12	1	0	1_TssA	1	1	1	0	0	0	0
chr1	28974334	28974365	499799	499803	promoter-TSS	RNU11	1	0	7_Enh	0	1	1	0	0	0	0
chr1	28974614	28975629	499808	499847	promoter-TSS	RNU11	1	0	5_TxWk	0	1	1	0	1	1	0
chr1	28975648	28975795	499847	499858	TTS	RNU11	1	0	1_TssA	0	1	0	0	1	1	0
chr1	28975902	28975947	499858	499862	TTS	RNU11	1	0	2_TssAFlnk	0	1	1	0	0	0	0
chr1	28995064	28996177	500239	500354	intron	GMEB1	1	0	1_TssA	1	1	1	0	1	1	0
chr1	29062924	29064610	501593	501742	intron	YTHDF2	1	1	1_TssA	1	1	1	0	1	1	1
chr1	29101688	29101991	502260	502283	Intergenic	OPRD1	0	1	1_TssA	1	1	1	0	1	0	1
chr1	29102007	29102154	502283	502292	Intergenic	OPRD1	0	1	2_TssAFlnk	1	1	0	0	1	0	1
chr1	29102210	29102312	502292	502298	Intergenic	OPRD1	0	0	2_TssAFlnk	1	1	1	0	1	0	1
chr1	29111481	29112137	502480	502501	Intergenic	OPRD1	0	0	15_Quies	0	1	1	0	1	1	1
chr1	29138502	29139182	502866	502970	exon	OPRD1	1	1	7_Enh	0	0	1	0	0	0	0
chr1	29139201	29139306	502970	502978	intron	OPRD1	1	1	7_Enh	0	0	1	0	0	0	0
chr1	29139660	29139817	502992	502999	intron	OPRD1	0	0	15_Quies	0	0	1	0	0	0	0
chr1	29139830	29139906	502999	503003	intron	OPRD1	0	0	15_Quies	0	0	1	0	0	0	0
chr1	29203776	29204046	504069	504078	Intergenic	EPB41	0	0	5_TxWk	0	0	0	0	1	1	1
chr1	29208642	29208873	504168	504175	Intergenic	EPB41	0	0	7_Enh	0	0	1	0	1	1	1
chr1	29213334	29214430	504239	504325	intron	EPB41	1	1	1_TssA	1	1	0	0	1	0	0
chr1	29214488	29214678	504325	504333	intron	EPB41	1	0	2_TssAFlnk	1	1	1	0	0	0	0
chr1	29240705	29241695	504677	504788	intron	EPB41	0	1	1_TssA	1	1	1	0	1	0	0
chr1	29241725	29241922	504788	504801	intron	EPB41	0	1	2_TssAFlnk	1	1	1	0	0	0	0
chr1	29309884	29310206	505568	505577	intron	EPB41	0	0	7_Enh	0	1	0	0	1	0	0
chr1	29447852	29447923	507138	507149	exon	TMEM200B	0	1	5_TxWk	0	0	1	0	0	1	1
chr1	29448087	29448365	507170	507214	exon,intron	TMEM200B	0	1	7_Enh	0	0	1	0	0	0	1
chr1	29448394	29448924	507214	507275	intron	TMEM200B	0	1	2_TssAFlnk	0	1	1	0	0	0	0
chr1	29449832	29450237	507356	507390	intron,promoter-TSS	TMEM200B	1	1	7_Enh	0	1	1	0	0	0	0
chr1	29450248	29451601	507390	507524	promoter-TSS	TMEM200B	1	1	2_TssAFlnk	1	1	1	0	0	0	1
chr1	29463220	29463309	507819	507827	Intergenic	TMEM200B	0	0	5_TxWk	0	0	1	0	1	0	0
chr1	29483447	29483585	508229	508235	intron	SRSF4	0	0	6_EnhG	0	1	1	0	1	0	0
chr1	29506847	29507015	508521	508526	intron	SRSF4	0	0	1_TssA	1	1	1	0	0	0	0
chr1	29507084	29508889	508526	508665	intron	SRSF4	1	1	1_TssA	1	1	1	0	1	1	1
chr1	29529454	29529639	508998	509004	intron	MECR	0	0	5_TxWk	0	1	1	0	1	1	1
chr1	29557059	29557675	509378	509428	promoter-TSS	MECR	1	1	1_TssA	1	1	0	0	1	1	0
chr1	29562572	29562626	509481	509485	promoter-TSS	PTPRU	1	0	5_TxWk	0	0	1	0	0	0	0
chr1	29562746	29564646	509490	509714	intron	PTPRU	1	1	2_TssAFlnk	1	1	1	0	1	1	1
chr1	29564656	29565057	509714	509762	intron	PTPRU	0	1	2_TssAFlnk	0	1	1	0	1	0	0
chr1	29586283	29586758	510056	510109	exon	PTPRU	0	1	1_TssA	1	0	1	0	1	0	0
chr1	30179783	30180480	514924	514953	Intergenic	PTPRU	0	0	15_Quies	0	0	1	0	0	1	0
chr1	30265829	30266207	515726	515735	Intergenic	PTPRU	0	0	15_Quies	0	0	0	0	1	1	1
chr1	30324713	30324786	516379	516385	Intergenic	PTPRU	0	0	7_Enh	0	0	1	0	1	0	0
chr1	30558841	30559148	518562	518586	Intergenic	MATN1-AS1	0	0	15_Quies	0	0	1	0	0	1	1
chr1	30584338	30584508	518952	518964	Intergenic	MATN1-AS1	0	0	15_Quies	0	0	0	0	0	1	1
chr1	30815494	30815769	521252	521272	Intergenic	MATN1-AS1	0	0	9_Het	0	0	0	0	0	0	0
chr1	30819216	30819254	521302	521306	Intergenic	MATN1-AS1	0	0	15_Quies	0	0	0	0	0	0	0
chr1	31179531	31179606	524872	524877	Intergenic	MATN1-AS1	0	0	7_Enh	0	0	0	0	0	0	0
chr1	31180829	31181247	524900	524908	Intergenic	MATN1-AS1	0	0	15_Quies	0	0	1	0	1	1	1
chr1	31190863	31192412	525066	525194	promoter-TSS	MATN1-AS1	1	1	2_TssAFlnk	0	1	1	0	1	1	1
chr1	31252564	31252759	526176	526183	Intergenic	LAPTM5	0	0	5_TxWk	0	0	1	0	1	1	1
chr1	31255195	31255519	526215	526230	Intergenic	LAPTM5	0	0	5_TxWk	0	0	1	0	1	1	1
chr1	31274620	31274912	526543	526561	Intergenic	LAPTM5	0	0	15_Quies	0	0	1	0	1	1	1
chr1	31296853	31297599	526898	526943	Intergenic	LAPTM5	0	0	2_TssAFlnk	0	1	1	0	1	0	0
chr1	31380974	31381966	528101	528248	promoter-TSS	SDC3	1	1	1_TssA	1	0	1	0	1	0	0
chr1	31536600	31538946	529964	530064	intron	PUM1	1	1	1_TssA	1	1	1	0	1	0	0
chr1	31627493	31627615	531457	531462	Intergenic	NKAIN1	0	0	1_TssA	1	1	1	0	1	0	0
chr1	31627645	31628652	531462	531555	Intergenic	NKAIN1	0	1	1_TssA	1	1	1	0	1	1	1
chr1	31635577	31635814	531676	531687	Intergenic	NKAIN1	0	0	15_Quies	0	1	1	0	1	1	1
chr1	31654307	31654737	532017	532052	exon	NKAIN1	0	1	7_Enh	0	0	1	0	1	1	1
chr1	31655119	31655559	532073	532094	intron	NKAIN1	0	0	7_Enh	0	0	1	0	1	1	0
chr1	31711951	31712934	532933	533050	exon	NKAIN1	1	1	7_Enh	0	0	1	0	0	0	0
chr1	31769072	31770605	533686	533766	promoter-TSS	SNRNP40	1	1	1_TssA	1	1	1	0	1	1	0
chr1	31846127	31846800	534411	534442	promoter-TSS	FABP3	1	0	7_Enh	0	1	1	0	1	1	0
chr1	31867461	31867888	534653	534686	Intergenic	SERINC2	0	0	2_TssAFlnk	0	0	1	0	1	1	1
chr1	31885795	31886966	534914	535038	intron	SERINC2	0	1	1_TssA	1	1	1	0	1	0	0
chr1	31895716	31895940	535145	535150	intron	SERINC2	0	0	5_TxWk	0	0	1	0	1	1	1
chr1	32014529	32015028	536441	536455	Intergenic	LOC284551	0	0	7_Enh	0	1	1	0	1	1	1
chr1	32015048	32015398	536455	536465	Intergenic	LOC284551	0	0	7_Enh	0	1	1	0	1	1	0
chr1	32053690	32053888	537050	537057	TTS	TINAGL1	0	0	7_Enh	0	1	1	0	1	1	1
chr1	32062499	32062680	537217	537222	Intergenic	TINAGL1	0	0	15_Quies	0	0	0	0	0	0	0
chr1	32083171	32084001	537427	537503	intron	HCRTR1	1	1	2_TssAFlnk	1	0	1	0	0	1	1
chr1	32093405	32093508	537678	537684	TTS	HCRTR1	0	0	6_EnhG	0	1	1	0	1	0	0
chr1	32109798	32111169	537849	537933	promoter-TSS	PEF1	1	1	1_TssA	1	1	1	0	1	0	0
chr1	32135424	32135623	538248	538259	intron	COL16A1	0	0	7_Enh	0	1	1	0	1	0	0
chr1	32135799	32136124	538259	538274	intron	COL16A1	0	0	7_Enh	0	1	1	0	1	1	0
chr1	32170306	32170711	538894	538908	promoter-TSS	COL16A1	1	0	7_Enh	0	1	1	0	1	0	0
chr1	32180666	32181444	539080	539124	Intergenic	COL16A1	0	0	2_TssAFlnk	0	1	1	0	1	1	1
chr1	32181463	32181678	539124	539132	Intergenic	COL16A1	0	0	7_Enh	0	0	1	0	1	1	1
chr1	32226119	32226863	539943	540005	intron	BAI2	0	1	7_Enh	1	0	1	0	1	0	0
chr1	32228123	32228160	540016	540020	intron	BAI2	0	0	5_TxWk	0	0	1	0	0	0	0
chr1	32228277	32230252	540020	540227	intron,promoter-TSS	BAI2	1	1	2_TssAFlnk	0	0	1	0	1	1	1
chr1	32237737	32238038	540340	540371	Intergenic	BAI2	0	1	7_Enh	0	0	1	0	1	0	0
chr1	32238039	32238526	540371	540413	Intergenic	BAI2	0	1	7_Enh	0	0	1	0	1	0	0
chr1	32253906	32255159	540633	540708	Intergenic	BAI2	0	1	1_TssA	1	1	1	0	1	1	1
chr1	32298351	32298411	541308	541313	Intergenic	SPOCD1	0	0	7_Enh	0	0	1	0	0	0	0
chr1	32347221	32347489	541953	541960	Intergenic	PTP4A2	0	0	7_Enh	0	0	1	0	1	0	0
chr1	32393024	32393078	542520	542525	intron	PTP4A2	0	0	7_Enh	0	1	1	0	0	0	0
chr1	32394022	32394039	542528	542532	intron	PTP4A2	0	0	7_Enh	0	1	1	0	0	0	0
chr1	32402503	32404438	542621	542781	exon,intron,promoter-TSS	PTP4A2	1	1	1_TssA	1	1	1	0	1	1	0
chr1	32478846	32480926	543905	544077	exon	KHDRBS1	1	1	1_TssA	1	1	1	0	1	0	0
chr1	32537953	32539147	544864	544954	promoter-TSS	TMEM39B	1	1	1_TssA	1	1	1	0	1	1	0
chr1	32573232	32574502	545522	545586	intron	KPNA6	1	1	1_TssA	1	1	0	0	1	0	0
chr1	32644939	32644979	546432	546436	promoter-TSS	TXLNA	1	0	7_Enh	0	1	1	0	1	0	0
chr1	32645060	32646207	546437	546539	intron	TXLNA	1	1	1_TssA	1	1	1	0	1	0	0
chr1	32646247	32646384	546539	546548	intron	TXLNA	1	0	2_TssAFlnk	1	1	1	0	0	0	0
chr1	32665870	32666956	546802	546852	intron	CCDC28B	1	1	2_TssAFlnk	1	1	1	0	1	1	0
chr1	32670912	32671040	546919	546929	promoter-TSS	IQCC	1	1	1_TssA	1	1	1	0	1	0	0
chr1	32671052	32671783	546929	546992	TTS	CCDC28B	1	1	2_TssAFlnk	1	1	1	0	1	0	0
chr1	32671800	32671885	546992	547002	TTS	CCDC28B	1	1	2_TssAFlnk	1	1	1	0	1	0	0
chr1	32687427	32687591	547197	547208	promoter-TSS	EIF3I	1	1	1_TssA	1	1	1	0	0	0	0
chr1	32687631	32688514	547208	547262	promoter-TSS	TMEM234	1	1	1_TssA	1	1	0	0	1	0	0
chr1	32688565	32688634	547262	547270	promoter-TSS	TMEM234	1	0	1_TssA	1	1	1	0	0	0	0
chr1	32705534	32705585	547531	547538	exon	MTMR9LP	0	1	2_TssAFlnk	1	1	1	0	0	0	0
chr1	32705586	32705681	547538	547546	exon	MTMR9LP	0	1	2_TssAFlnk	1	1	1	0	1	0	0
chr1	32705778	32705804	547549	547553	exon	MTMR9LP	0	1	2_TssAFlnk	1	1	1	0	1	0	0
chr1	32705857	32707167	547553	547661	intron	MTMR9LP	1	1	1_TssA	1	1	1	0	1	1	1
chr1	32707181	32707390	547661	547669	promoter-TSS	MTMR9LP	1	0	1_TssA	1	1	1	0	1	0	0
chr1	32713899	32714139	547783	547801	exon	FAM167B	0	1	7_Enh	0	1	1	0	1	1	1
chr1	32757367	32758404	548530	548609	intron	HDAC1	1	1	1_TssA	1	1	1	0	1	0	0
chr1	32788392	32788632	549058	549064	intron	HDAC1	0	0	7_Enh	0	1	1	0	0	0	0
chr1	32800686	32802092	549229	549392	intron	MARCKSL1	1	1	1_TssA	1	1	1	0	1	1	1
chr1	32816745	32817692	549657	549744	Intergenic	FAM229A	0	1	1_TssA	1	1	1	0	1	1	1
chr1	32817726	32817848	549744	549752	Intergenic	FAM229A	0	0	1_TssA	1	1	1	0	1	0	0
chr1	32827400	32828017	549911	549985	promoter-TSS	TSSK3	1	1	2_TssAFlnk	0	1	1	0	1	1	0
chr1	32859513	32860945	550402	550477	promoter-TSS	BSDC1	1	1	1_TssA	1	1	1	0	1	0	0
chr1	32892248	32892835	550808	550843	Intergenic	BSDC1	0	1	7_Enh	0	0	1	0	0	0	0
chr1	32929920	32930047	551307	551313	promoter-TSS	ZBTB8B	1	0	7_Enh	0	0	1	0	0	0	0
chr1	32930078	32931161	551313	551390	promoter-TSS	ZBTB8B	1	1	2_TssAFlnk	1	0	1	0	1	0	0
chr1	32965863	32966688	551871	551972	Intergenic	ZBTB8B	0	1	1_TssA	1	1	0	0	1	1	0
chr1	32986209	32986367	552255	552267	Intergenic	ZBTB8A	0	0	15_Quies	0	0	1	0	1	1	1
chr1	33004672	33005779	552532	552654	intron	ZBTB8A	1	1	1_TssA	1	1	1	0	1	0	0
chr1	33077575	33077706	553685	553696	Intergenic	ZBTB8OS	0	0	1_TssA	1	1	0	0	1	1	0
chr1	33077817	33078090	553696	553719	Intergenic	ZBTB8OS	0	0	1_TssA	1	1	0	0	1	1	0
chr1	33115453	33115561	554268	554276	intron	ZBTB8OS	1	0	1_TssA	1	1	1	0	0	0	0
chr1	33115629	33117469	554276	554409	promoter-TSS	RBBP4	1	1	1_TssA	1	1	1	0	1	0	0
chr1	33117475	33117683	554409	554417	promoter-TSS	RBBP4	1	0	1_TssA	1	1	1	0	0	0	0
chr1	33167982	33169069	555215	555306	promoter-TSS	SYNC	1	1	1_TssA	1	0	1	0	1	0	0
chr1	33177629	33177670	555431	555436	Intergenic	SYNC	0	0	15_Quies	0	0	1	0	0	0	0
chr1	33177824	33178140	555437	555468	Intergenic	SYNC	0	0	7_Enh	0	1	1	0	1	1	1
chr1	33206958	33207874	556023	556140	promoter-TSS	KIAA1522	1	1	1_TssA	1	1	1	0	1	1	1
chr1	33207915	33208143	556140	556151	intron	KIAA1522	1	0	1_TssA	1	1	0	0	1	0	0
chr1	33219269	33219946	556315	556382	intron	KIAA1522	0	1	1_TssA	1	1	1	0	1	0	0
chr1	33219957	33220226	556382	556399	intron	KIAA1522	0	1	2_TssAFlnk	1	1	0	0	1	0	0
chr1	33220274	33220636	556399	556426	intron	KIAA1522	0	0	1_TssA	1	1	1	0	1	0	0
chr1	33225672	33226381	556481	556501	intron	KIAA1522	0	0	1_TssA	0	1	1	0	1	0	0
chr1	33226390	33226624	556501	556514	intron	KIAA1522	0	0	2_TssAFlnk	0	1	1	0	1	0	0
chr1	33227221	33227467	556520	556526	intron	KIAA1522	0	0	7_Enh	0	1	1	0	1	0	0
chr1	33228253	33228294	556531	556535	intron	KIAA1522	0	0	5_TxWk	0	1	1	0	0	0	0
chr1	33281316	33281449	557429	557435	intron	YARS	0	0	7_Enh	0	1	1	0	0	0	0
chr1	33282284	33284105	557453	557571	promoter-TSS	S100PBP	1	1	1_TssA	1	1	1	0	1	1	0
chr1	33336147	33336834	558170	558265	promoter-TSS	FNDC5	0	0	1_TssA	0	0	1	0	1	0	0
chr1	33351761	33352543	558530	558604	promoter-TSS	HPCA	1	1	7_Enh	0	0	1	0	1	1	1
chr1	33358627	33359269	558703	558769	intron	HPCA	0	1	2_TssAFlnk	1	0	1	0	1	1	0
chr1	33366412	33367322	558890	558987	promoter-TSS	TMEM54	1	1	1_TssA	1	1	1	0	1	0	0
chr1	33367401	33367544	558987	558998	promoter-TSS	TMEM54	1	0	2_TssAFlnk	1	1	1	0	0	0	0
chr1	33415217	33415258	559677	559681	exon	RNF19B	0	0	7_Enh	0	1	1	0	1	0	0
chr1	33429267	33430708	559870	560036	exon	RNF19B	1	1	1_TssA	1	1	1	0	1	0	0
chr1	33438462	33438979	560119	560174	Intergenic	RNF19B	0	1	1_TssA	0	0	1	0	1	0	0
chr1	33501853	33502811	560998	561057	intron	AK2	1	1	1_TssA	1	1	0	0	1	0	0
chr1	33546437	33547438	561719	561789	intron	ADC	1	1	1_TssA	1	1	1	0	1	0	0
chr1	33560654	33560832	561960	561966	intron	ADC	0	0	5_TxWk	0	0	1	0	1	1	1
chr1	33592571	33593247	562285	562326	Intergenic	ADC	0	1	1_TssA	1	1	0	0	1	1	1
chr1	33593268	33593356	562326	562331	Intergenic	ADC	0	0	1_TssA	1	1	0	0	1	0	0
chr1	33593457	33593505	562332	562336	Intergenic	ADC	0	0	1_TssA	1	1	1	0	0	0	0
chr1	33646347	33647974	563028	563172	exon	TRIM62	1	1	2_TssAFlnk	1	1	1	0	1	0	0
chr1	33721223	33721568	563788	563809	intron	ZNF362	1	1	1_TssA	1	1	0	0	1	0	0
chr1	33721572	33723172	563809	563998	intron	ZNF362	1	1	1_TssA	1	1	0	0	1	0	0
chr1	33772666	33772707	564729	564738	Intergenic	MIR3605	0	1	7_Enh	0	0	1	0	0	0	0
chr1	33772747	33772854	564740	564754	Intergenic	MIR3605	0	1	7_Enh	0	0	1	0	0	0	0
chr1	33804359	33804785	565291	565300	intron	PHC2	0	0	7_Enh	0	1	1	0	1	0	0
chr1	33809363	33809420	565346	565350	intron	PHC2	0	0	7_Enh	0	1	1	0	0	0	0
chr1	33814288	33816295	565381	565578	exon	PHC2	0	1	1_TssA	1	1	1	0	1	0	0
chr1	33895781	33895931	566372	566379	Intergenic	ZSCAN20	0	0	2_TssAFlnk	1	1	1	0	0	0	0
chr1	33895945	33897013	566379	566508	Intergenic	ZSCAN20	0	1	1_TssA	1	1	1	0	1	1	1
chr1	33936128	33936414	566860	566869	Intergenic	ZSCAN20	0	0	7_Enh	0	0	1	0	1	1	1
chr1	33937935	33938492	566888	566926	promoter-TSS	ZSCAN20	1	1	1_TssA	1	1	1	0	1	0	0
chr1	34078555	34078771	568317	568324	intron	CSMD2	0	0	15_Quies	0	0	0	0	1	1	1
chr1	34098656	34098983	568546	568559	intron	CSMD2	0	1	7_Enh	0	0	1	0	1	1	1
chr1	34100599	34100679	568586	568592	intron	CSMD2	0	0	15_Quies	0	0	0	0	0	1	1
chr1	34628606	34631276	573253	573459	intron	CSMD2	1	1	2_TssAFlnk	1	0	1	0	1	1	1
chr1	34632088	34632710	573493	573522	promoter-TSS	C1orf94	1	0	7_Enh	0	0	1	0	0	0	0
chr1	34642474	34642687	573608	573634	promoter-TSS	C1orf94	0	1	15_Quies	0	0	1	0	0	0	0
chr1	34642713	34643107	573634	573664	exon	C1orf94	0	1	15_Quies	0	0	1	0	0	0	0
chr1	34716706	34716835	574293	574301	Intergenic	C1orf94	0	0	15_Quies	0	0	0	0	0	0	0
chr1	34731715	34731914	574453	574460	Intergenic	C1orf94	0	0	15_Quies	0	0	0	0	0	0	0
chr1	35208363	35208628	578120	578134	Intergenic	GJB5	0	0	7_Enh	0	0	1	0	1	1	1
chr1	35246829	35247499	578612	578675	promoter-TSS	GJB3	1	1	2_TssAFlnk	1	0	1	0	1	0	0
chr1	35309216	35309228	579359	579363	Intergenic	SMIM12	0	0	7_Enh	0	1	0	0	0	0	0
chr1	35324488	35325630	579565	579626	exon,promoter-TSS	SMIM12	1	1	1_TssA	1	1	1	0	1	1	1
chr1	35331587	35332321	579722	579801	intron	DLGAP3	0	1	1_TssA	1	1	1	0	1	1	1
chr1	35390552	35390975	580548	580562	Intergenic	DLGAP3	0	0	5_TxWk	0	0	0	0	0	0	0
chr1	35394602	35395566	580617	580730	Intergenic	DLGAP3	0	1	1_TssA	1	0	1	0	1	0	0
chr1	35395590	35396245	580730	580781	Intergenic	DLGAP3	0	1	2_TssAFlnk	1	0	1	0	1	0	0
chr1	35450246	35451223	581428	581492	intron	ZMYM6NB	1	1	1_TssA	1	1	1	0	1	1	0
chr1	35496605	35497696	581915	581976	intron	ZMYM6	1	1	1_TssA	1	1	0	0	1	0	0
chr1	35544630	35545542	582415	582468	intron	ZMYM1	1	1	1_TssA	1	1	1	0	1	0	0
chr1	35608360	35608481	583340	583347	Intergenic	SFPQ	0	0	5_TxWk	0	1	0	0	0	0	0
chr1	35655860	35656796	583936	583948	exon	SFPQ	0	0	3_TxFlnk	1	1	1	0	0	0	0
chr1	35656875	35659183	583948	584118	exon	SFPQ	1	1	1_TssA	1	1	0	0	1	1	0
chr1	35734125	35735316	585081	585165	intron	ZMYM4	1	1	1_TssA	1	1	1	0	1	1	0
chr1	36021645	36022008	587778	587786	intron	KIAA0319L	0	0	5_TxWk	0	1	1	0	1	0	0
chr1	36022382	36024105	587788	587910	promoter-TSS	NCDN	1	1	1_TssA	1	1	1	0	1	0	0
chr1	36026400	36026659	587954	587970	exon	NCDN	0	0	2_TssAFlnk	0	0	1	0	0	0	0
chr1	36038675	36038722	588151	588155	promoter-TSS	TFAP2E	1	0	2_TssAFlnk	1	0	1	0	0	0	0
chr1	36038749	36039239	588155	588206	promoter-TSS	TFAP2E	1	1	2_TssAFlnk	1	0	1	0	0	0	0
chr1	36106529	36108003	589157	589233	promoter-TSS	PSMB2	1	1	1_TssA	1	1	1	0	1	0	0
chr1	36181282	36181416	590135	590143	exon	C1orf216	0	0	6_EnhG	0	0	1	0	1	1	1
chr1	36184003	36184979	590178	590260	exon	C1orf216	1	1	1_TssA	1	1	1	0	1	0	0
chr1	36234688	36235944	590796	590889	intron	CLSPN	1	1	1_TssA	1	1	1	0	1	1	0
chr1	36273236	36273269	591434	591439	promoter-TSS	AGO4	1	0	1_TssA	1	1	1	0	1	0	0
chr1	36273317	36274461	591439	591588	promoter-TSS	AGO4	1	1	1_TssA	1	1	1	0	1	0	0
chr1	36348627	36349731	592420	592509	intron	AGO1	1	1	1_TssA	1	1	1	0	1	1	1
chr1	36395848	36397623	592971	593125	promoter-TSS	AGO3	1	1	1_TssA	1	1	1	0	1	0	0
chr1	36549555	36550076	594611	594659	intron	TEKT2	1	1	1_TssA	1	1	1	0	1	0	0
chr1	36554277	36555203	594777	594871	TTS,intron	ADPRHL2,TEKT2	1	1	1_TssA	1	1	1	0	1	1	1
chr1	36555221	36555426	594872	594884	intron	ADPRHL2	1	0	2_TssAFlnk	1	1	1	0	0	0	0
chr1	36614379	36614548	595946	595952	intron	TRAPPC3	0	0	2_TssAFlnk	1	1	1	0	0	0	0
chr1	36614570	36615462	595952	596025	promoter-TSS	TRAPPC3	0	1	1_TssA	1	1	0	0	1	1	1
chr1	36620870	36622716	596094	596254	promoter-TSS	TRAPPC3	1	1	1_TssA	1	1	1	0	1	0	0
chr1	36653765	36653937	596893	596900	Intergenic	MAP7D1	0	0	7_Enh	0	1	1	0	1	1	1
chr1	36689185	36690684	597519	597606	promoter-TSS	THRAP3	1	1	1_TssA	1	1	0	0	1	1	1
chr1	36691187	36691565	597607	597617	intron	THRAP3	0	0	5_TxWk	1	1	1	0	0	0	0
chr1	36724270	36724360	598144	598150	intron	THRAP3	0	0	7_Enh	0	1	1	0	1	0	0
chr1	36771831	36772010	598773	598787	promoter-TSS	SH3D21	1	1	2_TssAFlnk	1	1	1	0	1	1	0
chr1	36772014	36772999	598787	598881	promoter-TSS	SH3D21	1	1	1_TssA	1	1	1	0	1	1	0
chr1	36788625	36789589	599301	599394	exon,intron	EVA1B	1	1	1_TssA	1	1	1	0	1	0	0
chr1	36850358	36852191	600427	600544	intron	STK40	1	1	1_TssA	1	1	1	0	1	1	0
chr1	36862895	36863739	600698	600762	intron	LSM10	1	1	1_TssA	1	1	1	0	1	0	0
chr1	36886443	36886626	601114	601122	intron	OSCP1	0	0	5_TxWk	0	0	0	0	1	1	1
chr1	36915773	36915895	601501	601510	intron	OSCP1	1	1	1_TssA	1	1	1	0	1	0	0
chr1	36915900	36916580	601510	601558	promoter-TSS	OSCP1	1	1	1_TssA	1	1	1	0	1	0	0
chr1	36929327	36930363	601716	601789	exon	MRPS15	1	1	1_TssA	1	1	1	0	1	0	0
chr1	36952572	36952759	602118	602126	Intergenic	CSF3R	0	0	7_Enh	0	1	1	0	1	0	0
chr1	37019500	37019663	602909	602922	Intergenic	CSF3R	0	0	15_Quies	0	0	0	0	0	1	1
chr1	37033639	37033685	603077	603081	Intergenic	CSF3R	0	0	7_Enh	0	0	0	0	0	0	0
chr1	37164279	37164312	604534	604538	Intergenic	CSF3R	0	0	7_Enh	0	0	0	0	0	0	0
chr1	37169315	37169655	604598	604611	Intergenic	CSF3R	0	0	15_Quies	0	0	0	0	1	1	1
chr1	37237362	37237710	605320	605332	Intergenic	GRIK3	0	0	15_Quies	0	0	0	0	0	0	0
chr1	37389846	37390325	607039	607052	intron	GRIK3	0	0	7_Enh	0	0	1	0	0	0	0
chr1	37498583	37499075	608282	608331	intron	GRIK3	1	1	15_Quies	0	0	1	0	0	0	0
chr1	37499094	37499711	608331	608390	intron,promoter-TSS	GRIK3	1	1	7_Enh	0	0	1	0	0	0	0
chr1	37499717	37500624	608390	608522	promoter-TSS	GRIK3	1	1	5_TxWk	0	0	1	0	0	0	0
chr1	37721037	37721275	610457	610469	Intergenic	MIR4255	0	0	7_Enh	0	0	1	0	0	0	0
chr1	37783753	37783991	611098	611118	Intergenic	LOC728431	0	1	7_Enh	0	0	0	0	0	0	0
chr1	37789531	37789727	611188	611196	Intergenic	LOC728431	0	0	15_Quies	0	0	0	0	0	1	1
chr1	37828715	37828844	611579	611586	Intergenic	LOC728431	0	0	15_Quies	0	0	0	0	0	0	0
chr1	37899955	37900218	612295	612304	Intergenic	LOC728431	0	0	15_Quies	0	0	0	0	1	1	1
chr1	37939740	37940642	612822	612926	promoter-TSS	ZC3H12A	1	1	1_TssA	1	1	0	0	1	0	0
chr1	37940649	37940954	612926	612936	promoter-TSS	LOC728431,ZC3H12A	1	1	1_TssA	1	1	0	0	0	0	0
chr1	37942214	37943309	612970	612982	intron	ZC3H12A	0	0	3_TxFlnk	0	1	1	0	1	0	0
chr1	37945273	37945559	613011	613024	intron	ZC3H12A	0	0	6_EnhG	0	1	1	0	1	0	0
chr1	37979466	37980801	613426	613550	intron	MEAF6	1	1	1_TssA	1	1	1	0	1	1	1
chr1	38019221	38019358	614182	614187	intron	SNIP1	1	0	1_TssA	1	1	0	0	0	0	0
chr1	38019398	38020101	614187	614239	exon,promoter-TSS	SNIP1	1	1	1_TssA	1	1	0	0	1	0	0
chr1	38022316	38022538	614284	614300	promoter-TSS	DNALI1	1	1	2_TssAFlnk	0	1	1	0	1	0	0
chr1	38022586	38022780	614300	614315	intron	DNALI1	1	1	2_TssAFlnk	0	1	0	0	1	0	0
chr1	38061006	38061877	614784	614839	exon	GNL2	1	1	1_TssA	1	1	1	0	1	0	0
chr1	38099068	38099744	615280	615313	intron	RSPO1	1	1	7_Enh	0	0	1	0	0	0	0
chr1	38099758	38099829	615313	615324	intron	RSPO1	1	1	7_Enh	0	0	1	0	0	0	0
chr1	38099855	38100697	615324	615403	exon,intron	RSPO1	1	1	7_Enh	0	0	1	0	0	0	0
chr1	38100705	38100860	615403	615418	promoter-TSS	RSPO1	1	1	15_Quies	0	0	1	0	0	0	0
chr1	38155362	38156415	616109	616169	intron	C1orf109	1	1	1_TssA	1	1	1	0	1	0	0
chr1	38156462	38156576	616169	616174	promoter-TSS	C1orf109	1	0	2_TssAFlnk	0	1	1	0	1	0	0
chr1	38157132	38157164	616187	616192	promoter-TSS	CDCA8	1	0	2_TssAFlnk	0	1	1	0	0	0	0
chr1	38157261	38158705	616195	616306	promoter-TSS	CDCA8	1	1	1_TssA	1	1	1	0	1	1	1
chr1	38218191	38218297	617100	617110	exon	EPHA10	0	1	1_TssA	0	0	1	0	0	0	0
chr1	38218326	38219461	617110	617226	exon	EPHA10	0	1	1_TssA	0	0	1	0	1	0	0
chr1	38229950	38230074	617408	617417	intron	EPHA10	1	1	15_Quies	0	0	0	0	0	0	0
chr1	38230076	38230111	617417	617424	intron	EPHA10	1	1	15_Quies	0	0	0	0	0	0	0
chr1	38230139	38230321	617425	617437	intron	EPHA10	1	1	9_Het	0	0	1	0	0	0	0
chr1	38230388	38231075	617442	617480	promoter-TSS	EPHA10	1	1	9_Het	0	0	1	0	0	0	0
chr1	38231139	38232040	617480	617516	promoter-TSS	EPHA10	1	0	7_Enh	0	0	1	0	0	1	0
chr1	38259218	38260268	617816	617944	promoter-TSS	MANEAL	1	1	1_TssA	1	1	1	0	1	0	0
chr1	38260281	38260491	617944	617958	promoter-TSS	MANEAL	1	1	2_TssAFlnk	0	0	1	0	0	0	0
chr1	38261226	38261252	617981	617987	promoter-TSS	MANEAL	0	0	7_Enh	0	0	1	0	1	0	0
chr1	38273072	38274653	618144	618290	promoter-TSS	YRDC	1	1	1_TssA	1	1	1	0	1	0	0
chr1	38274672	38274791	618290	618298	promoter-TSS	YRDC	1	0	1_TssA	1	1	1	0	1	0	0
chr1	38324703	38326066	618794	618878	promoter-TSS	MTF1	1	1	1_TssA	1	1	1	0	1	1	1
chr1	38396957	38397774	619976	620046	intron	INPP5B	0	1	1_TssA	1	1	1	0	1	0	1
chr1	38411856	38412388	620361	620372	intron	INPP5B	1	0	2_TssAFlnk	1	1	1	0	1	0	0
chr1	38412519	38412819	620372	620382	promoter-TSS	INPP5B	1	0	2_TssAFlnk	1	1	0	0	1	0	0
chr1	38454676	38454746	620924	620930	intron	SF3A3	0	0	2_TssAFlnk	1	0	1	0	0	0	0
chr1	38454795	38454954	620931	620942	intron	SF3A3	1	0	1_TssA	1	1	1	0	0	0	0
chr1	38454961	38456087	620942	621003	intron	SF3A3	1	1	1_TssA	1	1	1	0	1	1	1
chr1	38456157	38456239	621003	621012	promoter-TSS	SF3A3	1	0	1_TssA	0	1	1	0	1	0	0
chr1	38461213	38461285	621104	621108	Intergenic	SF3A3	0	0	1_TssA	0	0	1	0	0	0	0
chr1	38461330	38461375	621109	621113	Intergenic	SF3A3	0	0	1_TssA	0	0	0	0	0	0	0
chr1	38461585	38461988	621117	621159	TTS	FHL3	0	1	1_TssA	0	1	1	0	1	0	0
chr1	38470578	38471527	621297	621401	exon	FHL3	1	1	1_TssA	1	1	1	0	1	0	0
chr1	38478083	38478976	621497	621548	intron,promoter-TSS	UTP11L	1	1	1_TssA	1	1	0	0	1	0	0
chr1	38495841	38496112	621784	621793	Intergenic	POU3F1	0	0	7_Enh	0	1	1	0	1	0	0
chr1	38510911	38511385	622059	622112	exon	POU3F1	0	1	7_Enh	0	0	1	0	0	0	0
chr1	38511758	38512128	622155	622215	exon	POU3F1	1	1	7_Enh	0	0	1	0	0	1	0
chr1	38512139	38513271	622215	622385	promoter-TSS	POU3F1	1	1	2_TssAFlnk	1	1	1	0	1	1	0
chr1	38513295	38513461	622385	622403	promoter-TSS	POU3F1	1	1	2_TssAFlnk	1	1	1	0	1	0	0
chr1	38599626	38599948	623433	623458	Intergenic	MIR3659	0	0	15_Quies	0	0	0	0	0	0	0
chr1	38600112	38600181	623459	623467	Intergenic	MIR3659	0	0	15_Quies	0	0	0	0	0	0	0
chr1	38802103	38802310	625403	625410	Intergenic	LOC339442	0	0	15_Quies	0	0	0	0	0	0	0
chr1	38941882	38942371	626426	626467	Intergenic	LOC339442	0	1	7_Enh	0	0	1	0	0	0	0
chr1	39044023	39044518	627524	627581	Intergenic	RRAGC	0	1	7_Enh	0	0	1	0	0	0	0
chr1	39044527	39044561	627581	627585	Intergenic	RRAGC	0	1	7_Enh	0	0	1	0	0	0	0
chr1	39249262	39249484	629532	629545	Intergenic	RRAGC	0	0	5_TxWk	0	0	1	0	0	0	0
chr1	39249564	39249633	629545	629550	Intergenic	RRAGC	0	0	7_Enh	0	0	1	0	0	0	0
chr1	39249664	39249720	629550	629558	Intergenic	RRAGC	0	0	7_Enh	0	0	1	0	0	0	0
chr1	39269693	39270251	629751	629826	Intergenic	RRAGC	0	1	7_Enh	0	0	1	0	0	0	0
chr1	39270382	39270496	629829	629835	Intergenic	RRAGC	0	0	15_Quies	0	0	1	0	0	0	0
chr1	39281895	39282016	629972	629981	Intergenic	RRAGC	0	0	9_Het	0	0	0	0	0	1	0
chr1	39283895	39284478	630050	630109	Intergenic	RRAGC	0	1	2_TssAFlnk	0	0	1	0	0	1	1
chr1	39284499	39284679	630109	630121	Intergenic	RRAGC	0	1	5_TxWk	0	0	1	0	0	0	0
chr1	39324350	39324394	630547	630551	intron	RRAGC	0	0	2_TssAFlnk	1	1	1	0	0	0	0
chr1	39324587	39326090	630551	630672	exon	RRAGC	1	1	1_TssA	1	1	1	0	1	0	0
chr1	39326179	39326303	630672	630677	promoter-TSS	RRAGC	1	0	2_TssAFlnk	1	1	1	0	0	0	0
chr1	39338292	39339595	630839	630931	TTS	GJA9	1	1	1_TssA	1	1	1	0	1	0	0
chr1	39339683	39339824	630931	630936	promoter-TSS	MYCBP	1	0	2_TssAFlnk	0	1	1	0	1	0	0
chr1	39456295	39458344	632612	632726	intron	AKIRIN1	1	1	1_TssA	1	1	1	0	1	0	0
chr1	39491759	39492690	633221	633277	intron	NDUFS5	1	0	1_TssA	1	1	1	0	1	0	0
chr1	39546688	39547748	634181	634319	intron	MACF1	1	1	1_TssA	1	0	1	0	1	0	0
chr1	39570557	39570709	634669	634679	intron	MACF1	0	1	1_TssA	0	1	1	0	0	0	0
chr1	39570721	39571958	634679	634827	intron	MACF1	0	1	1_TssA	1	1	1	0	1	0	0
chr1	39572026	39572456	634827	634837	intron	MACF1	0	0	1_TssA	1	1	1	0	1	0	0
chr1	39624431	39624921	635333	635343	intron	MACF1	0	0	2_TssAFlnk	0	1	1	0	1	0	0
chr1	39874019	39875181	637934	638075	promoter-TSS	KIAA0754	1	1	1_TssA	1	1	1	0	1	0	0
chr1	39875193	39875542	638075	638089	exon	KIAA0754	1	1	2_TssAFlnk	1	1	1	0	1	0	0
chr1	39956508	39956709	638878	638893	promoter-TSS	BMP8A	1	1	2_TssAFlnk	1	1	1	0	1	0	0
chr1	39956713	39957597	638893	639017	promoter-TSS	BMP8A	1	1	1_TssA	1	1	1	0	1	1	0
chr1	40032659	40032736	640393	640397	TTS	SNORA55	1	0	6_EnhG	0	1	1	0	1	0	0
chr1	40034481	40034651	640420	640425	exon	PABPC4	0	0	4_Tx	0	1	1	0	0	0	0
chr1	40040769	40041059	640494	640504	intron	PABPC4	0	0	2_TssAFlnk	1	1	1	0	1	0	0
chr1	40041131	40042765	640504	640678	exon,intron	PABPC4	1	1	1_TssA	1	1	1	0	1	1	1
chr1	40071932	40072213	641168	641181	Intergenic	PABPC4	0	0	15_Quies	0	0	0	0	1	1	1
chr1	40098623	40098924	641672	641717	intron	HEYL	0	0	7_Enh	0	1	1	0	1	0	0
chr1	40101036	40101190	641739	641745	intron	HEYL	0	0	2_TssAFlnk	0	1	0	0	1	0	0
chr1	40103807	40104833	641776	641784	intron	HEYL	1	0	1_TssA	1	1	0	0	0	0	0
chr1	40105051	40105187	641791	641809	intron	HEYL	1	1	1_TssA	1	1	0	0	1	0	0
chr1	40105194	40105680	641809	641868	intron,promoter-TSS	HEYL	1	1	1_TssA	1	1	1	0	1	1	1
chr1	40105687	40105765	641868	641873	promoter-TSS	HEYL	1	1	2_TssAFlnk	0	1	1	0	1	1	1
chr1	40119207	40119463	642017	642026	Intergenic	HEYL	0	0	7_Enh	0	0	1	0	1	1	1
chr1	40137136	40137263	642241	642254	intron	NT5C1A	1	1	2_TssAFlnk	1	0	1	0	1	0	0
chr1	40137279	40137971	642254	642313	promoter-TSS	NT5C1A	1	1	1_TssA	1	0	1	0	1	0	0
chr1	40156857	40157654	642609	642663	promoter-TSS	HPCAL4	1	1	2_TssAFlnk	0	0	1	0	1	0	0
chr1	40166787	40167059	642789	642799	Intergenic	HPCAL4	0	0	1_TssA	0	1	1	0	1	0	0
chr1	40173373	40173399	642851	642855	Intergenic	HPCAL4	0	0	15_Quies	0	0	1	0	0	0	0
chr1	40204313	40204371	643186	643191	promoter-TSS	PPIE	1	1	2_TssAFlnk	1	1	1	0	1	0	0
chr1	40204382	40205071	643191	643240	intron	PPIE	1	1	1_TssA	1	1	1	0	1	0	0
chr1	40253851	40254203	644124	644186	exon	BMP8B	1	1	1_TssA	0	0	1	0	1	0	0
chr1	40254208	40255172	644186	644310	promoter-TSS	BMP8B	1	1	1_TssA	1	1	1	0	1	1	0
chr1	40255225	40255322	644310	644316	promoter-TSS	BMP8B	1	0	1_TssA	1	1	1	0	1	0	0
chr1	40265465	40265610	644457	644465	Intergenic	BMP8B	0	0	7_Enh	0	1	1	0	1	1	1
chr1	40282556	40282709	644749	644756	Intergenic	BMP8B	0	0	5_TxWk	0	0	1	0	1	1	1
chr1	40311392	40311571	645073	645078	intron	TRIT1	0	0	7_Enh	0	1	1	0	1	0	0
chr1	40348657	40349405	645516	645566	exon	TRIT1	1	1	1_TssA	1	1	1	0	1	0	0
chr1	40366596	40366685	645777	645787	exon	MYCL1	0	1	1_TssA	1	1	1	0	0	0	0
chr1	40366687	40368218	645787	645963	exon	MYCL1	1	1	1_TssA	1	1	1	0	1	1	1
chr1	40420587	40421824	646715	646799	intron	MFSD2A	1	1	2_TssAFlnk	1	0	1	0	1	0	0
chr1	40505129	40507194	647886	648014	promoter-TSS	CAP1	1	1	1_TssA	1	1	1	0	1	1	0
chr1	40550534	40550689	648478	648486	intron	PPT1	0	0	5_TxWk	0	0	0	0	0	1	1
chr1	40562452	40563406	648609	648668	exon	PPT1	1	1	2_TssAFlnk	1	1	1	0	1	1	0
chr1	40609565	40609964	649172	649178	Intergenic	RLF	0	0	7_Enh	0	0	1	0	1	1	1
chr1	40626780	40628224	649357	649438	intron	RLF	1	1	1_TssA	1	1	1	0	1	1	0
chr1	40628278	40628501	649438	649444	intron	RLF	0	0	1_TssA	1	1	1	0	0	0	0
chr1	40722916	40724267	650456	650532	promoter-TSS	ZMPSTE24	1	1	1_TssA	1	1	0	0	1	0	0
chr1	40781108	40781352	651283	651307	intron	COL9A2	0	1	7_Enh	0	0	1	0	1	1	1
chr1	40781587	40781861	651320	651340	intron	COL9A2	0	1	2_TssAFlnk	0	0	1	0	0	0	0
chr1	40782202	40783064	651350	651440	intron	COL9A2	1	1	2_TssAFlnk	1	0	1	0	1	1	0
chr1	40804420	40804700	651730	651740	Intergenic	COL9A2	0	0	15_Quies	0	1	1	0	1	1	1
chr1	40839216	40840620	652065	652151	promoter-TSS	SMAP2	1	1	1_TssA	1	1	1	0	1	0	0
chr1	40915432	40916269	652949	653018	promoter-TSS	ZFP69B	1	1	1_TssA	1	1	1	0	1	1	0
chr1	40942625	40943600	653255	653333	promoter-TSS	ZFP69	1	1	1_TssA	1	1	1	0	1	0	0
chr1	40943642	40943771	653333	653338	intron	ZFP69	1	0	1_TssA	1	1	1	0	1	0	0
chr1	40943821	40943935	653338	653343	intron	ZFP69	1	0	2_TssAFlnk	0	0	1	0	1	0	0
chr1	40974031	40974968	653667	653743	promoter-TSS	EXO5	1	1	1_TssA	1	1	1	0	1	0	0
chr1	40996996	40997795	653992	654031	exon,promoter-TSS	ZNF684	1	1	1_TssA	1	1	1	0	1	0	0
chr1	41130996	41131752	655572	655632	promoter-TSS	RIMS3	1	1	1_TssA	1	0	1	0	1	1	0
chr1	41134530	41134918	655671	655688	Intergenic	RIMS3	0	0	7_Enh	0	0	1	0	1	1	1
chr1	41157111	41158440	655918	656016	promoter-TSS	LOC100130557,NFYC	1	1	1_TssA	1	1	1	0	1	1	0
chr1	41174527	41175478	656192	656206	intron	NFYC	0	0	1_TssA	1	1	1	0	1	0	0
chr1	41175616	41176630	656206	656216	intron	NFYC	0	0	5_TxWk	0	1	1	0	0	0	0
chr1	41249122	41250051	656919	657052	promoter-TSS	KCNQ4	1	1	1_TssA	0	1	1	0	1	0	0
chr1	41267866	41268308	657330	657375	intron	KCNQ4	0	1	1_TssA	0	1	1	0	1	0	0
chr1	41284123	41284640	657641	657691	intron	KCNQ4	0	1	2_TssAFlnk	0	0	1	0	1	0	0
chr1	41327236	41328285	658398	658536	exon	CITED4	1	1	1_TssA	1	1	1	0	1	1	1
chr1	41418190	41418495	659584	659597	Intergenic	CTPS1	0	0	7_Enh	0	0	1	0	1	1	1
chr1	41445002	41446175	660053	660197	intron	CTPS1	1	1	1_TssA	1	1	1	0	1	1	0
chr1	41667776	41667996	662112	662120	intron	SCMH1	0	0	7_Enh	0	1	1	0	1	0	0
chr1	41706802	41706849	662368	662373	intron	SCMH1	1	0	1_TssA	1	1	1	0	0	0	0
chr1	41706944	41708300	662374	662545	intron	SCMH1	1	1	1_TssA	1	1	1	0	1	0	0
chr1	41733909	41734161	662758	662765	Intergenic	SCMH1	0	0	15_Quies	0	0	0	0	1	1	1
chr1	41826614	41828131	663668	663847	Intergenic	SCMH1	0	1	1_TssA	1	1	1	0	1	1	1
chr1	41831865	41832542	663890	663951	Intergenic	EDN2	0	1	1_TssA	0	1	1	0	1	0	0
chr1	41846683	41846928	664105	664120	Intergenic	EDN2	0	0	7_Enh	0	1	1	0	0	0	0
chr1	41847888	41848521	664203	664284	Intergenic	EDN2	0	1	1_TssA	0	1	1	0	1	0	0
chr1	41853342	41853716	664375	664385	Intergenic	EDN2	0	0	7_Enh	0	1	1	0	1	0	0
chr1	41898134	41898232	665012	665019	Intergenic	EDN2	0	0	7_Enh	0	1	1	0	1	0	0
chr1	41898247	41898322	665019	665024	Intergenic	EDN2	0	0	7_Enh	0	1	1	0	1	0	0
chr1	41940634	41940746	665480	665485	Intergenic	EDN2	0	0	7_Enh	0	1	1	0	1	0	0
chr1	41948146	41948268	665595	665605	exon	EDN2	0	0	7_Enh	0	1	1	0	0	0	0
chr1	41950237	41950326	665638	665646	promoter-TSS	EDN2	1	0	7_Enh	0	1	1	0	1	1	1
chr1	41966227	41966449	665945	665953	Intergenic	EDN2	0	0	7_Enh	0	1	1	0	1	0	0
chr1	41981789	41982288	666245	666283	intron	HIVEP3	0	1	2_TssAFlnk	0	1	1	0	1	1	1
chr1	42039944	42040043	666973	666979	intron	HIVEP3	0	0	7_Enh	0	0	1	0	1	1	1
chr1	42127193	42128371	667944	668085	intron	HIVEP3	0	1	2_TssAFlnk	1	1	1	0	1	0	0
chr1	42242797	42243070	669327	669333	intron	HIVEP3	0	0	7_Enh	0	1	1	0	1	0	0
chr1	42347936	42347964	670219	670223	intron	HIVEP3	0	0	5_TxWk	0	1	1	0	1	0	0
chr1	42356634	42356817	670295	670300	intron	HIVEP3	0	0	7_Enh	0	1	1	0	1	0	0
chr1	42357334	42357610	670304	670312	intron	HIVEP3	0	0	2_TssAFlnk	0	1	0	0	1	1	0
chr1	42383562	42384129	670506	670560	intron	HIVEP3	0	1	1_TssA	1	1	1	0	1	0	0
chr1	42384158	42384648	670560	670573	promoter-TSS	HIVEP3	0	0	1_TssA	1	1	0	0	1	0	0
chr1	42500708	42502078	671352	671480	intron	HIVEP3	1	1	1_TssA	1	1	1	0	1	1	0
chr1	42505787	42506136	671522	671536	Intergenic	HIVEP3	0	0	7_Enh	0	1	1	0	1	0	0
chr1	42612523	42612852	672393	672404	Intergenic	GUCA2B	0	0	7_Enh	0	0	1	0	1	1	1
chr1	42799724	42801623	674037	674182	promoter-TSS	FOXJ3	1	1	1_TssA	1	1	1	0	1	1	0
chr1	42801726	42801966	674182	674187	promoter-TSS	FOXJ3	1	0	1_TssA	0	1	0	0	1	0	0
chr1	42845753	42846988	674607	674745	promoter-TSS	RIMKLA	1	1	1_TssA	1	1	1	0	1	0	0
chr1	42921501	42921632	675526	675535	promoter-TSS	PPCS	1	0	2_TssAFlnk	1	1	1	0	1	0	0
chr1	42921698	42922722	675535	675622	promoter-TSS	PPCS	1	1	1_TssA	1	1	1	0	1	0	0
chr1	42928547	42929254	675692	675738	Intergenic	PPCS	0	1	1_TssA	1	1	1	0	1	0	0
chr1	42929290	42929472	675738	675754	Intergenic	PPCS	0	1	1_TssA	1	1	0	0	1	0	0
chr1	43123652	43124625	677098	677157	promoter-TSS	PPIH	1	1	1_TssA	1	1	1	0	1	1	0
chr1	43124639	43124851	677157	677169	intron	PPIH	1	0	2_TssAFlnk	1	1	1	0	1	0	0
chr1	43146926	43149246	677386	677594	promoter-TSS	YBX1	1	1	1_TssA	1	1	1	0	1	1	0
chr1	43231483	43233524	678681	678829	promoter-TSS	C1orf50	1	1	1_TssA	1	1	1	0	1	1	1
chr1	43282382	43283447	679396	679475	exon	ERMAP	1	1	1_TssA	1	1	1	0	1	1	0
chr1	43311647	43311760	679718	679724	promoter-TSS	ZNF691	1	0	7_Enh	1	0	1	0	0	0	0
chr1	43311861	43312826	679724	679779	promoter-TSS	ZNF691	1	1	1_TssA	1	1	0	0	1	1	1
chr1	43389549	43390756	680464	680552	TTS	SLC2A1	0	1	1_TssA	1	1	1	0	1	1	0
chr1	43408979	43409194	680835	680840	intron	SLC2A1	0	0	7_Enh	0	1	1	0	1	0	0
chr1	43423561	43425124	681058	681218	promoter-TSS	SLC2A1-AS1	1	1	1_TssA	1	1	1	0	1	0	0
chr1	43613150	43613873	683591	683636	promoter-TSS	FAM183A	1	1	2_TssAFlnk	0	0	1	0	1	0	0
chr1	43637484	43638500	683919	683989	promoter-TSS	WDR65	1	1	1_TssA	1	1	1	0	1	0	0
chr1	43692958	43693062	684568	684575	intron	WDR65	0	0	15_Quies	0	0	0	0	1	1	1
chr1	43736126	43736233	685069	685076	intron	TMEM125	1	0	1_TssA	0	1	0	0	1	0	0
chr1	43736290	43736731	685076	685097	intron	TMEM125	1	0	1_TssA	1	1	1	0	1	0	0
chr1	43750507	43750845	685329	685340	intron	C1orf210	1	0	2_TssAFlnk	1	1	1	0	1	0	0
chr1	43751333	43751642	685350	685360	promoter-TSS	C1orf210	1	0	1_TssA	1	1	1	0	1	0	1
chr1	43814173	43814260	686231	686237	intron	MPL	0	0	1_TssA	0	1	0	0	1	0	0
chr1	43814306	43814525	686237	686256	intron	MPL	0	1	1_TssA	0	1	0	0	1	0	0
chr1	43814531	43815036	686256	686303	exon,intron	MPL	0	1	1_TssA	0	1	0	0	1	0	0
chr1	43815041	43815387	686303	686326	exon	MPL	0	1	2_TssAFlnk	0	1	1	0	1	0	0
chr1	43823944	43825059	686455	686539	promoter-TSS	CDC20	1	1	1_TssA	1	1	1	0	1	1	1
chr1	43832815	43834260	686646	686748	promoter-TSS	ELOVL1	1	1	1_TssA	1	1	1	0	1	1	0
chr1	43854949	43855993	686938	687005	promoter-TSS	MED8	1	1	1_TssA	1	1	1	0	1	0	0
chr1	43856126	43856197	687005	687010	promoter-TSS	MED8	1	0	1_TssA	1	1	0	0	0	0	0
chr1	43918933	43919117	687901	687910	exon	SZT2	1	1	1_TssA	0	1	1	0	1	0	0
chr1	43919127	43920057	687910	687999	promoter-TSS	HYI	1	1	1_TssA	0	1	1	0	1	0	0
chr1	43920149	43920510	688001	688014	promoter-TSS	HYI	1	0	1_TssA	0	1	1	0	1	1	0
chr1	43994845	43995131	688830	688837	Intergenic	PTPRF	0	0	5_TxWk	0	1	1	0	1	1	1
chr1	43996363	43997592	688847	689009	intron	PTPRF	1	1	1_TssA	1	1	1	0	1	0	0
chr1	44007872	44007964	689150	689155	intron	PTPRF	0	0	7_Enh	0	1	1	0	1	0	0
chr1	44011445	44011771	689209	689219	intron	PTPRF	0	0	7_Enh	0	1	1	0	1	0	0
chr1	44015691	44016358	689283	689311	intron	PTPRF	0	0	2_TssAFlnk	0	1	1	0	1	0	0
chr1	44031249	44031674	689604	689644	intron	PTPRF	0	1	2_TssAFlnk	0	0	1	0	1	0	0
chr1	44031700	44031836	689644	689660	intron	PTPRF	0	1	2_TssAFlnk	0	0	1	0	1	0	0
chr1	44031837	44031909	689660	689667	intron	PTPRF	0	1	2_TssAFlnk	0	0	1	0	1	0	0
chr1	44115060	44115204	691270	691281	promoter-TSS	KDM4A	1	0	1_TssA	1	1	0	0	0	0	0
chr1	44115303	44116795	691281	691354	intron	KDM4A	1	1	1_TssA	1	1	1	0	1	0	0
chr1	44172378	44172692	692025	692038	promoter-TSS	KDM4A-AS1,ST3GAL3	1	1	7_Enh	1	1	1	0	0	0	0
chr1	44172703	44174017	692038	692170	promoter-TSS	KDM4A-AS1	1	1	1_TssA	1	1	1	0	1	0	0
chr1	44398998	44399678	694416	694457	exon	ARTN	1	1	2_TssAFlnk	0	1	1	0	0	0	0
chr1	44401809	44402396	694491	694571	exon	ARTN	0	1	1_TssA	0	1	1	0	1	0	0
chr1	44411673	44413132	694694	694790	promoter-TSS	IPO13	1	1	1_TssA	1	1	1	0	1	1	1
chr1	44435387	44436323	695013	695064	exon	DPH2	1	1	1_TssA	1	0	1	0	1	1	0
chr1	44439935	44441441	695121	695250	promoter-TSS	ATP6V0B	1	1	1_TssA	1	1	1	0	1	1	0
chr1	44444448	44444663	695289	695297	promoter-TSS	B4GALT2	1	1	2_TssAFlnk	0	1	1	0	0	0	0
chr1	44444677	44445647	695297	695427	promoter-TSS	B4GALT2	1	1	1_TssA	1	1	1	0	1	0	0
chr1	44446937	44447111	695452	695462	exon	B4GALT2	0	0	7_Enh	0	1	1	0	0	0	0
chr1	44456778	44457918	695643	695722	promoter-TSS	CCDC24	1	1	1_TssA	1	1	1	0	1	0	0
chr1	44495400	44497085	696407	696570	intron	SLC6A9	1	1	1_TssA	1	1	1	0	1	1	0
chr1	44497090	44497353	696570	696585	intron,promoter-TSS	SLC6A9	1	1	2_TssAFlnk	1	1	1	0	1	0	0
chr1	44678941	44679707	698556	698600	exon	DMAP1	1	1	1_TssA	1	1	1	0	1	1	0
chr1	44820493	44821234	699996	700064	promoter-TSS	ERI3	1	1	1_TssA	1	1	1	0	1	0	0
chr1	44870868	44872692	700535	700676	intron	RNF220	1	1	1_TssA	1	0	1	0	1	0	0
chr1	44883085	44883248	700951	700969	intron	RNF220	0	1	7_Enh	0	0	1	0	1	0	0
chr1	44883276	44883904	700969	701040	intron	RNF220	0	1	2_TssAFlnk	0	0	1	0	1	0	0
chr1	44889376	44889598	701096	701107	intron	RNF220	0	0	15_Quies	0	1	1	0	1	0	0
chr1	45060892	45061109	703166	703175	intron	RNF220	0	0	15_Quies	0	0	1	0	1	1	1
chr1	45068518	45068667	703273	703281	intron	RNF220	0	0	7_Enh	0	1	1	0	0	0	0
chr1	45068826	45068875	703284	703289	intron	RNF220	0	0	7_Enh	0	1	1	0	0	0	0
chr1	45068886	45069050	703289	703295	intron	RNF220	0	0	7_Enh	0	1	1	0	0	0	0
chr1	45082667	45083236	703467	703527	intron	RNF220	0	1	7_Enh	0	0	1	0	0	0	0
chr1	45097299	45098184	703702	703792	intron	RNF220	0	1	1_TssA	1	1	1	0	1	0	0
chr1	45098186	45098347	703792	703799	intron	RNF220	0	0	1_TssA	1	1	1	0	1	0	0
chr1	45125928	45126207	704238	704246	intron	TMEM53	0	0	7_Enh	0	1	1	0	1	0	0
chr1	45139394	45140496	704442	704508	promoter-TSS	C1orf228	1	1	1_TssA	1	1	1	0	1	1	0
chr1	45140526	45140584	704508	704515	promoter-TSS	TMEM53	1	1	2_TssAFlnk	1	1	1	0	0	1	0
chr1	45173722	45173857	704943	704950	intron	C1orf228	0	0	15_Quies	0	0	1	0	1	1	1
chr1	45180655	45180863	705062	705069	intron	C1orf228	0	0	15_Quies	0	0	0	0	1	1	1
chr1	45196555	45197148	705407	705425	Intergenic	KIF2C	0	0	15_Quies	0	1	1	0	1	1	1
chr1	45205062	45205808	705576	705633	promoter-TSS	KIF2C	1	1	1_TssA	1	1	1	0	1	0	0
chr1	45205859	45206184	705633	705647	intron	KIF2C	1	0	15_Quies	0	0	1	0	1	0	0
chr1	45240750	45241900	706235	706326	promoter-TSS	RPS8	1	1	1_TssA	1	1	1	0	1	0	0
chr1	45249822	45250274	706468	706525	exon	BEST4	0	1	1_TssA	0	0	1	0	0	0	0
chr1	45251772	45251827	706551	706558	exon	BEST4	0	0	7_Enh	0	1	1	0	1	0	1
chr1	45251853	45252284	706558	706597	intron	BEST4	0	1	2_TssAFlnk	0	1	1	0	1	1	1
chr1	45265309	45265390	706782	706787	promoter-TSS	PLK3	1	0	5_TxWk	0	1	1	0	1	0	0
chr1	45265469	45266471	706787	706892	promoter-TSS	PLK3	1	1	1_TssA	1	1	1	0	1	1	1
chr1	45273399	45273681	707106	707117	promoter-TSS	TCTEX1D4	1	0	7_Enh	0	1	1	0	1	0	0
chr1	45279151	45279278	707233	707245	intron	BTBD19	0	1	2_TssAFlnk	1	1	1	0	1	0	0
chr1	45279367	45279745	707248	707284	exon	BTBD19	0	1	1_TssA	1	1	1	0	1	0	0
chr1	45284921	45286204	707387	707447	TTS,exon	PTCH2	0	0	1_TssA	1	1	1	0	1	1	0
chr1	45308544	45309291	707862	707933	promoter-TSS	PTCH2	1	1	1_TssA	1	0	1	0	1	0	0
chr1	45451434	45451503	709413	709418	intron	EIF2B3	1	0	2_TssAFlnk	1	0	1	0	0	0	0
chr1	45451593	45452522	709418	709472	intron	EIF2B3	1	1	1_TssA	1	1	1	0	1	0	0
chr1	45476177	45477141	709894	709977	exon	HECTD3	1	1	1_TssA	1	1	1	0	1	1	0
chr1	45477625	45478655	709979	710014	intron	UROD	1	0	1_TssA	1	1	1	0	1	0	0
chr1	45484400	45484449	710078	710083	exon	ZSWIM5	0	0	7_Enh	0	0	0	0	1	1	1
chr1	45637730	45637947	711440	711446	intron	ZSWIM5	0	0	5_TxWk	0	1	1	0	1	0	0
chr1	45670726	45671056	711745	711754	intron	ZSWIM5	0	0	1_TssA	1	1	1	0	0	0	0
chr1	45671303	45672849	711754	711931	exon	ZSWIM5	1	1	1_TssA	1	1	1	0	1	0	0
chr1	45768940	45769991	712721	712809	promoter-TSS	LOC400752	1	1	1_TssA	1	1	0	0	1	1	1
chr1	45792350	45792992	713114	713172	exon,promoter-TSS	HPDL	1	1	2_TssAFlnk	1	0	1	0	1	1	0
chr1	45805137	45806285	713386	713472	promoter-TSS	MUTYH	1	1	1_TssA	1	1	1	0	1	0	0
chr1	45955990	45957457	715019	715104	exon	TESK2	1	1	1_TssA	1	1	1	0	1	1	0
chr1	45965233	45966312	715207	715261	promoter-TSS	MMACHC	1	1	1_TssA	1	1	1	0	1	1	0
chr1	45966334	45966485	715261	715267	promoter-TSS	CCDC163P	1	0	1_TssA	1	1	1	0	0	0	0
chr1	45986431	45986903	715554	715569	exon,intron	PRDX1	0	0	1_TssA	1	1	0	0	0	0	0
chr1	45986991	45987927	715569	715646	exon	PRDX1	1	1	1_TssA	1	1	0	0	1	1	0
chr1	46016267	46017473	716105	716152	intron	AKR1A1	1	1	1_TssA	1	1	1	0	1	0	0
chr1	46048959	46050953	716637	716760	intron	NASP	1	1	1_TssA	1	1	1	0	1	1	0
chr1	46056031	46056146	716850	716856	intron	NASP	0	0	5_TxWk	0	1	1	0	1	0	0
chr1	46151004	46153324	717988	718125	intron	GPBP1L1	1	1	1_TssA	1	1	0	0	1	1	0
chr1	46153656	46154574	718126	718151	intron	TMEM69	1	0	1_TssA	1	1	1	0	1	0	0
chr1	46215879	46216738	719050	719115	exon	IPP	1	1	1_TssA	1	1	1	0	1	1	0
chr1	46268979	46269357	719780	719827	promoter-TSS	MAST2	1	1	1_TssA	0	1	1	0	1	0	0
chr1	46269371	46269620	719827	719867	exon,promoter-TSS	MAST2	1	1	1_TssA	0	1	0	0	1	0	0
chr1	46269637	46270159	719867	719897	intron	MAST2	1	1	1_TssA	0	1	1	0	1	0	0
chr1	46597724	46599129	722942	723044	promoter-TSS	PIK3R3	1	1	1_TssA	1	1	1	0	1	0	0
chr1	46632581	46632998	723405	723437	Intergenic	TSPAN1	0	1	2_TssAFlnk	0	1	1	0	0	0	0
chr1	46663790	46664476	723805	723872	promoter-TSS	POMGNT1	0	0	1_TssA	1	1	1	0	1	1	0
chr1	46664598	46664653	723872	723876	promoter-TSS	POMGNT1	0	0	1_TssA	1	1	1	0	0	0	0
chr1	46668650	46669258	723936	723980	promoter-TSS	LURAP1	1	1	2_TssAFlnk	1	0	1	0	0	0	0
chr1	46689314	46689489	724254	724259	Intergenic	LURAP1	0	0	15_Quies	0	0	1	0	1	1	1
chr1	46712557	46713748	724733	724815	promoter-TSS	RAD54L	1	0	1_TssA	1	1	1	0	1	0	0
chr1	46767372	46769958	725410	725603	promoter-TSS	UQCRH	1	1	1_TssA	1	1	1	0	1	1	0
chr1	46805700	46805986	726292	726312	promoter-TSS	NSUN4	1	0	1_TssA	1	1	1	0	1	0	0
chr1	46806013	46806836	726312	726369	promoter-TSS	NSUN4	1	1	1_TssA	1	1	0	0	1	1	1
chr1	46806997	46807129	726369	726379	exon	NSUN4	0	0	2_TssAFlnk	1	1	1	0	1	0	0
chr1	46813955	46814009	726477	726481	intron	NSUN4	0	0	5_TxWk	0	0	0	0	1	1	1
chr1	46859813	46860485	727099	727168	exon	FAAH	1	1	1_TssA	1	1	1	0	1	0	0
chr1	46860505	46860681	727168	727176	intron	FAAH	1	0	1_TssA	1	1	1	0	1	0	0
chr1	46867475	46867786	727270	727278	intron	FAAH	0	0	2_TssAFlnk	0	1	1	0	1	0	0
chr1	46872073	46872356	727364	727375	intron	FAAH	0	0	4_Tx	0	0	1	0	0	1	1
chr1	46908380	46908647	727875	727887	intron	LOC729041	0	0	2_TssAFlnk	0	0	1	0	1	1	1
chr1	46912679	46912823	727933	727939	Intergenic	LOC729041	0	0	5_TxWk	0	0	0	0	1	1	1
chr1	46932131	46932722	728243	728316	Intergenic	LOC729041	0	1	1_TssA	1	0	1	0	1	0	0
chr1	46955110	46955829	728693	728762	Intergenic	DMBX1	0	1	2_TssAFlnk	0	0	1	0	1	0	0
chr1	46955910	46956321	728766	728808	Intergenic	DMBX1	0	1	7_Enh	0	0	1	0	0	0	0
chr1	46956366	46956511	728809	728820	Intergenic	DMBX1	0	1	7_Enh	0	0	1	0	0	0	0
chr1	46982723	46983086	729225	729235	Intergenic	DMBX1	0	0	2_TssAFlnk	0	1	1	0	1	0	0
chr1	46998633	46999249	729433	729526	Intergenic	MKNK1-AS1	0	1	2_TssAFlnk	0	0	1	0	1	1	1
chr1	47066808	47066939	730444	730449	intron	MKNK1	0	0	5_TxWk	0	1	0	0	1	0	0
chr1	47069497	47070279	730467	730523	promoter-TSS	MKNK1	1	1	1_TssA	1	1	1	0	1	1	0
chr1	47072975	47073602	730549	730559	TTS	MOB3C	0	0	7_Enh	0	1	1	0	1	0	0
chr1	47078804	47078967	730636	730652	exon	MOB3C	0	1	2_TssAFlnk	0	1	1	0	1	0	0
chr1	47079391	47079777	730657	730671	intron	MOB3C	0	0	7_Enh	0	1	1	0	1	0	0
chr1	47081998	47082832	730683	730746	exon	MOB3C	1	1	1_TssA	1	1	0	0	1	0	0
chr1	47082837	47082876	730746	730750	promoter-TSS	MOB3C	1	0	2_TssAFlnk	0	1	1	0	1	0	0
chr1	47133412	47134369	731119	731214	exon	ATPAF1	1	1	1_TssA	1	1	1	0	1	0	0
chr1	47184112	47185457	731535	731632	exon,promoter-TSS	EFCAB14	1	1	1_TssA	1	1	1	0	1	0	0
chr1	47489195	47489283	733566	733575	exon	CYP4X1	1	1	2_TssAFlnk	0	0	1	0	1	0	0
chr1	47489295	47489852	733575	733614	exon	CYP4X1	1	1	2_TssAFlnk	1	0	1	0	0	0	0
chr1	47639653	47639730	734522	734526	Intergenic	LINC00853	0	0	15_Quies	0	0	0	0	0	1	1
chr1	47641009	47641365	734541	734549	Intergenic	LINC00853	0	0	15_Quies	0	0	0	0	1	1	1
chr1	47644807	47645366	734581	734603	exon	LINC00853	1	0	1_TssA	0	1	1	0	1	1	1
chr1	47655761	47656004	734741	734748	promoter-TSS	PDZK1IP1	1	0	2_TssAFlnk	0	1	1	0	1	0	0
chr1	47690548	47691031	735130	735151	intron	TAL1	0	1	7_Enh	0	0	1	0	0	0	0
chr1	47691033	47691676	735151	735230	exon	TAL1	0	1	2_TssAFlnk	0	0	1	0	0	0	0
chr1	47697208	47697463	735398	735418	Intergenic	TAL1	0	1	2_TssAFlnk	0	1	1	0	0	0	0
chr1	47697534	47698127	735421	735483	Intergenic	TAL1	0	1	7_Enh	0	1	1	0	0	0	0
chr1	47778804	47779033	736399	736410	intron	STIL	1	0	15_Quies	0	0	1	0	0	0	0
chr1	47779157	47780211	736410	736477	intron	STIL	1	1	1_TssA	1	1	1	0	1	0	0
chr1	47780433	47780636	736477	736496	promoter-TSS	STIL	1	0	1_TssA	1	1	0	0	0	0	0
chr1	47799146	47800490	736765	736900	intron	CMPK1	1	1	1_TssA	1	1	1	0	1	1	0
chr1	47882053	47882668	737885	737984	exon	FOXE3	1	1	2_TssAFlnk	0	0	1	0	0	0	0
chr1	47897866	47898436	738185	738205	exon	FOXD2-AS1	0	0	7_Enh	0	0	1	0	1	1	1
chr1	47898447	47898626	738205	738215	exon	FOXD2-AS1	0	0	7_Enh	0	0	1	0	1	1	0
chr1	47899354	47899519	738247	738257	exon	FOXD2-AS1	1	1	5_TxWk	0	0	1	0	0	0	0
chr1	47899725	47899857	738267	738281	exon	FOXD2-AS1	1	1	7_Enh	0	0	1	0	0	0	0
chr1	47899863	47900169	738281	738300	exon	FOXD2-AS1	1	1	7_Enh	0	0	1	0	0	0	0
chr1	47900187	47900385	738300	738317	promoter-TSS	FOXD2-AS1	1	1	7_Enh	0	0	1	0	0	0	0
chr1	47902269	47904018	738340	738510	exon	FOXD2	1	1	1_TssA	1	1	1	0	1	1	1
chr1	47910639	47910855	738828	738851	Intergenic	FOXD2	0	1	11_BivFlnk	0	0	1	0	0	0	0
chr1	47910861	47911020	738851	738867	Intergenic	FOXD2	0	1	12_EnhBiv	0	0	1	0	0	0	0
chr1	47911295	47911512	738873	738885	Intergenic	FOXD2	0	0	7_Enh	0	0	0	0	0	0	0
chr1	47915410	47915504	738933	738939	Intergenic	FOXD2	0	0	5_TxWk	0	0	1	0	0	0	0
chr1	47915640	47915795	738943	738956	Intergenic	FOXD2	0	1	7_Enh	0	0	1	0	0	1	1
chr1	47915809	47916062	738956	738970	Intergenic	FOXD2	0	1	7_Enh	0	0	1	0	0	1	1
chr1	47943835	47944050	739257	739266	Intergenic	FOXD2	0	0	7_Enh	0	1	1	0	1	0	0
chr1	47973634	47974474	739522	739603	Intergenic	FOXD2	0	1	2_TssAFlnk	0	0	1	0	1	0	0
chr1	48024448	48024558	740085	740093	Intergenic	FOXD2	0	0	2_TssAFlnk	0	1	1	0	1	0	0
chr1	48024692	48024814	740093	740101	Intergenic	FOXD2	0	0	2_TssAFlnk	0	1	1	0	1	0	0
chr1	48035596	48035785	740193	740198	Intergenic	FOXD2	0	0	15_Quies	0	0	1	0	1	0	1
chr1	48058775	48058927	740477	740493	Intergenic	FOXD2	0	1	7_Enh	0	0	1	0	0	0	0
chr1	48174580	48175055	741705	741740	Intergenic	FOXD2	0	1	7_Enh	0	0	1	0	0	0	0
chr1	48175068	48176519	741740	741864	Intergenic	FOXD2	0	1	7_Enh	1	0	1	0	1	1	1
chr1	48190716	48191193	742020	742067	Intergenic	TRABD2B	0	1	7_Enh	0	0	1	0	0	0	1
chr1	48191780	48192262	742082	742099	Intergenic	TRABD2B	0	0	15_Quies	0	0	1	0	1	1	1
chr1	48462431	48463601	744867	745005	promoter-TSS	TRABD2B	1	1	1_TssA	1	1	1	0	1	1	1
chr1	48559555	48559690	745775	745784	Intergenic	SKINTL	0	0	7_Enh	0	0	1	0	1	1	1
chr1	48564862	48565055	745840	745846	Intergenic	SKINTL	0	0	15_Quies	0	0	1	0	0	0	0
chr1	48937377	48938191	748515	748588	promoter-TSS	SPATA6	1	1	1_TssA	1	1	0	0	1	0	0
chr1	48964315	48964352	748846	748851	Intergenic	SPATA6	0	0	15_Quies	0	0	1	0	1	1	0
chr1	49143148	49143315	750098	750104	intron	AGBL4	0	0	7_Enh	0	0	1	0	1	1	1
chr1	49242126	49243373	750876	750959	promoter-TSS	BEND5	1	1	1_TssA	1	1	1	0	1	0	0
chr1	50489361	50489955	757483	757532	promoter-TSS	AGBL4	1	1	1_TssA	1	1	1	0	1	0	0
chr1	50513645	50514124	757668	757719	intron	ELAVL4	1	1	2_TssAFlnk	0	0	1	0	0	1	1
chr1	50514157	50514255	757719	757731	intron	ELAVL4	1	1	2_TssAFlnk	0	0	1	0	0	0	0
chr1	50575975	50576275	758121	758129	intron	ELAVL4	0	0	15_Quies	0	0	0	0	0	0	0
chr1	50576514	50576712	758129	758136	intron	ELAVL4	0	0	15_Quies	0	0	1	0	0	0	0
chr1	50641478	50641630	758517	758522	intron	ELAVL4	0	0	7_Enh	0	0	1	0	0	0	0
chr1	50717421	50717679	758996	759009	Intergenic	ELAVL4	0	0	15_Quies	0	0	0	0	0	0	0
chr1	50798668	50798788	759540	759559	Intergenic	DMRTA2	0	1	2_TssAFlnk	0	0	1	0	1	1	1
chr1	50798789	50799445	759559	759621	Intergenic	DMRTA2	0	1	2_TssAFlnk	1	0	1	0	1	1	1
chr1	50834100	50834334	759954	759969	Intergenic	DMRTA2	0	0	15_Quies	0	0	1	0	1	1	1
chr1	50834433	50834454	759969	759973	Intergenic	DMRTA2	0	0	15_Quies	0	0	1	0	1	1	1
chr1	50881885	50882598	760387	760431	TTS	DMRTA2	0	1	7_Enh	0	0	1	0	0	0	0
chr1	50884437	50884940	760529	760596	exon	DMRTA2	0	1	2_TssAFlnk	0	0	1	0	0	0	0
chr1	50884942	50885470	760596	760648	exon	DMRTA2	0	1	2_TssAFlnk	0	0	1	0	0	0	0
chr1	50886680	50887055	760693	760742	exon	DMRTA2	0	1	7_Enh	0	0	1	0	0	0	0
chr1	50888847	50889320	760840	760887	promoter-TSS	DMRTA2	1	1	2_TssAFlnk	0	0	1	0	0	0	0
chr1	50891296	50891452	761005	761016	Intergenic	DMRTA2	0	1	7_Enh	0	0	1	0	0	0	0
chr1	50892366	50893011	761043	761090	Intergenic	DMRTA2	0	1	7_Enh	0	0	1	0	0	0	0
chr1	50893130	50893425	761096	761111	Intergenic	DMRTA2	0	1	7_Enh	0	0	1	0	0	0	0
chr1	50896103	50896381	761162	761179	Intergenic	DMRTA2	0	0	2_TssAFlnk	0	0	1	0	1	0	0
chr1	50896417	50896439	761179	761183	Intergenic	DMRTA2	0	0	2_TssAFlnk	0	0	1	0	1	0	0
chr1	50896817	50896954	761189	761194	Intergenic	DMRTA2	0	0	7_Enh	0	0	1	0	1	0	0
chr1	51424979	51426551	765183	765302	exon	FAF1	1	1	1_TssA	1	1	0	0	1	1	1
chr1	51433743	51436131	765368	765555	promoter-TSS	CDKN2C	1	1	1_TssA	1	1	1	0	1	1	1
chr1	51436427	51436739	765559	765567	intron	CDKN2C	0	0	1_TssA	1	1	0	0	0	0	0
chr1	51442537	51442692	765618	765625	Intergenic	CDKN2C	0	0	1_TssA	1	1	0	0	0	0	0
chr1	51442720	51443013	765625	765636	Intergenic	CDKN2C	0	0	1_TssA	1	1	0	0	0	0	0
chr1	51443069	51444230	765636	765740	Intergenic	CDKN2C	0	1	1_TssA	1	1	1	0	1	0	0
chr1	51444239	51444286	765740	765745	Intergenic	CDKN2C	0	0	1_TssA	1	1	1	0	1	0	0
chr1	51444319	51444363	765745	765749	Intergenic	CDKN2C	0	0	1_TssA	1	1	1	0	0	0	0
chr1	51444462	51444693	765749	765755	Intergenic	CDKN2C	0	0	1_TssA	1	1	1	0	1	0	0
chr1	51694103	51694438	767728	767737	Intergenic	RNF11	0	0	15_Quies	0	1	1	0	0	0	0
chr1	51701552	51703194	767819	767934	exon	RNF11	1	1	1_TssA	1	1	1	0	1	0	0
chr1	51703831	51704165	767940	767949	intron	RNF11	0	0	2_TssAFlnk	0	1	1	0	0	0	0
chr1	51749800	51749939	768466	768471	Intergenic	RNF11	0	0	7_Enh	0	0	1	0	1	0	0
chr1	51762558	51762849	768630	768644	intron	TTC39A	0	0	1_TssA	0	1	1	0	1	1	1
chr1	51795953	51796607	769073	769162	intron	TTC39A	0	1	1_TssA	0	1	1	0	1	0	0
chr1	51810382	51810427	769325	769332	intron	TTC39A	1	1	1_TssA	0	0	1	0	1	0	0
chr1	51810440	51810893	769332	769381	exon	TTC39A	1	1	1_TssA	0	0	1	0	1	1	0
chr1	51983496	51984156	770774	770798	intron	EPS15	1	0	2_TssAFlnk	1	1	1	0	1	0	0
chr1	51984227	51985216	770798	770908	intron	EPS15	1	1	1_TssA	1	1	0	0	1	0	0
chr1	52082575	52083427	771869	771917	intron	OSBPL9	1	0	1_TssA	1	1	1	0	1	0	0
chr1	52083456	52083530	771917	771924	intron	OSBPL9	1	0	2_TssAFlnk	1	1	0	0	1	0	0
chr1	52194486	52194505	772820	772824	promoter-TSS	OSBPL9	0	0	2_TssAFlnk	1	1	1	0	0	0	0
chr1	52194848	52195605	772829	772891	promoter-TSS	OSBPL9	0	1	1_TssA	1	1	0	0	1	0	0
chr1	52195632	52196127	772891	772912	promoter-TSS	OSBPL9	0	1	1_TssA	1	1	1	0	1	0	0
chr1	52343614	52345197	774166	774257	promoter-TSS	NRD1	1	1	1_TssA	1	1	0	0	1	1	0
chr1	52455903	52456552	775243	775310	intron	RAB3B	1	1	1_TssA	1	0	1	0	1	0	0
chr1	52498453	52498476	775851	775855	exon	KTI12	0	1	2_TssAFlnk	1	0	0	0	1	0	0
chr1	52498502	52498709	775855	775869	exon	KTI12	0	1	1_TssA	1	1	0	0	1	0	0
chr1	52498720	52499580	775869	775954	exon	KTI12	0	1	1_TssA	1	1	0	0	1	0	0
chr1	52520330	52523182	776156	776281	promoter-TSS	BTF3L4	1	1	1_TssA	1	1	1	0	1	0	0
chr1	52563897	52563968	776770	776774	Intergenic	BTF3L4	0	0	5_TxWk	0	0	1	0	0	0	0
chr1	52607362	52608504	777194	777334	promoter-TSS	ZFYVE9	1	1	1_TssA	1	1	0	0	1	1	1
chr1	52608558	52608848	777334	777344	intron	ZFYVE9	1	0	1_TssA	1	1	0	0	1	0	0
chr1	52830979	52832221	779680	779793	intron	CC2D1B	1	1	1_TssA	1	1	1	0	1	1	0
chr1	52834140	52834498	779822	779864	Intergenic	CC2D1B	0	1	1_TssA	1	1	1	0	0	1	1
chr1	52834500	52834678	779864	779872	Intergenic	CC2D1B	0	1	2_TssAFlnk	0	1	1	0	0	0	0
chr1	52869214	52870941	780312	780393	promoter-TSS	ORC1	1	1	1_TssA	1	1	1	0	1	1	1
chr1	53017391	53017782	781809	781818	intron	ZCCHC11	1	0	5_TxWk	1	1	1	0	0	0	0
chr1	53017813	53019654	781818	781965	intron	ZCCHC11	1	1	1_TssA	1	1	1	0	1	1	0
chr1	53067796	53068588	782428	782525	exon	GPX7	1	1	1_TssA	1	1	1	0	1	0	0
chr1	53098735	53099244	782896	782966	promoter-TSS	FAM159A	1	1	2_TssAFlnk	0	0	1	0	0	0	0
chr1	53163523	53163626	783737	783746	intron	SELRC1	1	0	1_TssA	1	1	1	0	1	0	0
chr1	53163689	53164288	783747	783803	promoter-TSS	SELRC1	1	1	1_TssA	1	1	1	0	1	0	0
chr1	53166853	53166922	783834	783838	Intergenic	SELRC1	0	0	5_TxWk	0	1	1	0	0	1	1
chr1	53168540	53168579	783850	783855	Intergenic	SELRC1	0	0	7_Enh	0	1	0	0	0	0	0
chr1	53168590	53169182	783855	783883	Intergenic	SELRC1	0	0	2_TssAFlnk	0	1	1	0	1	0	0
chr1	53191897	53193067	784193	784269	intron	ZYG11B	1	1	1_TssA	1	1	1	0	1	0	0
chr1	53308174	53308585	785718	785766	exon	ZYG11A	1	1	2_TssAFlnk	1	0	1	0	1	1	1
chr1	53308589	53308824	785766	785797	intron	ZYG11A	1	1	11_BivFlnk	1	0	1	0	1	1	1
chr1	53308832	53309197	785797	785834	intron	ZYG11A	1	1	11_BivFlnk	1	0	1	0	1	0	1
chr1	53386564	53386858	786989	787011	intron	ECHDC2	1	1	1_TssA	1	1	0	0	1	0	0
chr1	53386863	53387096	787011	787029	intron	ECHDC2	1	1	1_TssA	1	1	0	0	1	0	0
chr1	53387126	53387622	787029	787074	promoter-TSS	ECHDC2	1	1	1_TssA	1	1	1	0	1	1	1
chr1	53392650	53392728	787152	787157	promoter-TSS	SCP2	1	0	2_TssAFlnk	1	1	1	0	1	0	0
chr1	53392774	53393753	787157	787231	intron	SCP2	1	1	1_TssA	1	1	1	0	1	0	0
chr1	53393795	53393901	787231	787237	intron	SCP2	1	0	2_TssAFlnk	1	1	1	0	0	0	0
chr1	53480422	53481112	788083	788094	intron	SCP2	0	0	1_TssA	1	1	1	0	1	0	0
chr1	53527600	53528541	788474	788555	intron	PODN	1	1	1_TssA	1	0	1	0	0	0	0
chr1	53647806	53647929	790548	790556	Intergenic	CPT2	0	0	5_TxWk	0	0	0	0	1	1	1
chr1	53651398	53651555	790602	790608	Intergenic	CPT2	0	0	5_TxWk	0	0	0	0	0	1	1
chr1	53662046	53663171	790687	790752	exon	CPT2	1	1	1_TssA	1	1	1	0	1	0	0
chr1	53685623	53685706	790950	790955	intron	C1orf123	1	0	1_TssA	1	1	1	0	0	0	0
chr1	53685795	53686624	790955	791018	promoter-TSS	C1orf123	1	1	1_TssA	1	1	1	0	1	0	0
chr1	53703606	53704383	791217	791268	promoter-TSS	LOC100507564	1	1	1_TssA	1	1	1	0	1	0	0
chr1	53704425	53704538	791268	791277	promoter-TSS	MAGOH	1	1	1_TssA	1	1	0	0	1	0	0
chr1	53791522	53791691	792414	792422	intron	LRP8	0	1	1_TssA	0	1	1	0	1	0	0
chr1	53791694	53794003	792422	792657	intron	LRP8	1	1	2_TssAFlnk	1	1	1	0	1	1	0
chr1	53859023	53859351	793505	793514	Intergenic	SLC25A3P1	0	0	15_Quies	0	0	0	0	1	1	1
chr1	53935841	53936091	794646	794666	Intergenic	DMRTB1	0	0	7_Enh	0	0	1	0	1	0	1
chr1	53951183	53951509	794895	794908	Intergenic	DMRTB1	0	0	7_Enh	0	0	0	0	1	1	1
chr1	54203403	54203533	798472	798490	Intergenic	GLIS1	0	1	7_Enh	0	0	1	0	0	0	0
chr1	54203542	54203977	798490	798536	Intergenic	GLIS1	0	1	7_Enh	0	0	1	0	0	0	0
chr1	54204011	54204430	798536	798584	Intergenic	GLIS1	0	1	7_Enh	1	0	1	0	1	0	0
chr1	54204431	54205295	798584	798701	Intergenic	GLIS1	0	1	1_TssA	1	0	1	0	1	0	0
chr1	54303116	54304393	799644	799719	intron	TMEM48	1	1	1_TssA	1	1	1	0	1	1	0
chr1	54355156	54355918	800196	800252	promoter-TSS	YIPF1	1	1	1_TssA	1	1	0	0	1	1	0
chr1	54364673	54364755	800373	800377	intron	DIO1	0	0	15_Quies	0	0	1	0	0	0	0
chr1	54410677	54410840	800838	800844	intron	HSPB11	1	0	2_TssAFlnk	1	1	1	0	0	0	0
chr1	54410874	54412566	800844	801006	promoter-TSS	LRRC42	1	1	1_TssA	1	1	1	0	1	1	1
chr1	54517665	54519768	802185	802287	promoter-TSS	TCEANC2	1	1	1_TssA	1	1	1	0	1	0	0
chr1	54519811	54519942	802287	802292	promoter-TSS	TMEM59	1	0	7_Enh	1	0	1	0	0	0	0
chr1	54587072	54587183	802905	802912	Intergenic	CDCP2	0	0	7_Enh	0	1	1	0	1	0	0
chr1	54587229	54587578	802912	802934	Intergenic	CDCP2	0	1	7_Enh	0	1	1	0	1	1	1
chr1	54587601	54587757	802934	802944	Intergenic	CDCP2	0	0	2_TssAFlnk	0	1	1	0	0	0	0
chr1	54665215	54666472	803940	804016	promoter-TSS	CYB5RL	1	1	1_TssA	1	1	1	0	1	0	0
chr1	54764418	54764524	805700	805708	intron	SSBP3	0	0	7_Enh	0	1	1	0	0	0	0
chr1	54821853	54822202	806616	806634	intron	SSBP3	0	1	2_TssAFlnk	0	1	1	0	1	0	0
chr1	54822227	54822333	806634	806644	intron	SSBP3	0	1	2_TssAFlnk	0	1	1	0	1	0	0
chr1	54837337	54837421	806829	806834	intron	SSBP3	0	0	7_Enh	0	1	1	0	1	0	0
chr1	54870948	54873545	807375	807640	promoter-TSS	SSBP3	1	1	1_TssA	1	1	1	0	1	1	0
chr1	54953086	54953487	808829	808844	Intergenic	ACOT11	0	0	7_Enh	0	1	1	0	0	0	0
chr1	54953632	54953737	808848	808854	Intergenic	ACOT11	0	0	1_TssA	0	1	1	0	1	1	0
chr1	54953872	54955392	808854	808971	Intergenic	ACOT11	0	1	1_TssA	1	1	1	0	1	1	1
chr1	54964905	54965391	809100	809144	Intergenic	ACOT11	0	1	7_Enh	0	0	1	0	1	1	1
chr1	54965458	54965767	809144	809157	Intergenic	ACOT11	0	0	7_Enh	0	0	1	0	1	0	1
chr1	55007630	55008246	809747	809807	Intergenic	ACOT11	0	1	2_TssAFlnk	1	1	1	0	1	1	0
chr1	55030117	55030363	810250	810257	intron	ACOT11	0	0	7_Enh	0	0	1	0	1	0	0
chr1	55181307	55182062	812186	812237	exon	TTC4	1	1	1_TssA	1	1	1	0	1	1	0
chr1	55229651	55230771	812730	812798	promoter-TSS	PARS2	1	1	1_TssA	1	1	1	0	1	0	0
chr1	55266419	55266503	813305	813314	exon	TTC22	1	1	2_TssAFlnk	1	1	1	0	1	0	0
chr1	55266506	55267058	813314	813365	exon	TTC22	1	1	2_TssAFlnk	1	1	1	0	1	1	1
chr1	55267109	55267360	813365	813377	promoter-TSS	TTC22	1	0	2_TssAFlnk	1	1	1	0	1	1	1
chr1	55276187	55276418	813498	813505	intron	C1orf177	0	0	7_Enh	0	0	0	0	1	1	1
chr1	55352067	55352149	814343	814349	intron	DHCR24	1	0	2_TssAFlnk	0	1	1	0	1	0	0
chr1	55352245	55353471	814349	814465	promoter-TSS	DHCR24	1	1	1_TssA	1	1	1	0	1	0	0
chr1	55416320	55416342	815089	815093	Intergenic	TMEM61	0	0	7_Enh	0	0	1	0	1	1	0
chr1	55416414	55416687	815096	815104	Intergenic	TMEM61	0	0	7_Enh	0	0	1	0	1	1	1
chr1	55445807	55445844	815384	815388	promoter-TSS	TMEM61	1	0	7_Enh	0	0	1	0	0	0	0
chr1	55445983	55446122	815393	815399	promoter-TSS	TMEM61	1	1	1_TssA	1	0	1	0	0	0	0
chr1	55446131	55446653	815399	815462	promoter-TSS	TMEM61	1	1	1_TssA	1	1	1	0	1	0	0
chr1	55446665	55446873	815462	815478	intron	TMEM61	1	1	1_TssA	1	1	1	0	1	0	0
chr1	55462118	55462197	815690	815697	Intergenic	BSND	0	0	7_Enh	0	0	1	0	1	1	1
chr1	55462218	55462579	815698	815716	Intergenic	BSND	0	0	7_Enh	0	0	1	0	1	1	1
chr1	55462598	55462782	815716	815731	Intergenic	BSND	0	1	7_Enh	0	0	1	0	0	0	0
chr1	55505115	55505722	816324	816383	exon	PCSK9	1	1	2_TssAFlnk	1	1	1	0	1	0	0
chr1	55505741	55506104	816383	816413	intron	PCSK9	1	1	2_TssAFlnk	1	1	1	0	1	0	0
chr1	55506135	55506383	816413	816424	intron	PCSK9	1	0	2_TssAFlnk	1	1	1	0	1	0	0
chr1	55506457	55506571	816426	816434	intron	PCSK9	0	0	2_TssAFlnk	0	1	1	0	1	0	0
chr1	55678406	55678650	817998	818004	intron	USP24	0	0	1_TssA	0	1	1	0	0	0	0
chr1	55679964	55681666	818023	818191	intron,promoter-TSS	LOC100507634,USP24	1	1	1_TssA	1	1	0	0	1	0	0
chr1	55681677	55681732	818191	818195	promoter-TSS	USP24	1	1	1_TssA	1	1	0	0	0	0	0
chr1	55681902	55681926	818198	818203	promoter-TSS	USP24	1	0	1_TssA	1	1	1	0	0	0	0
chr1	55743319	55743505	818762	818769	Intergenic	MIR4422	0	0	15_Quies	0	0	1	0	1	1	1
chr1	56874831	56874943	825616	825621	Intergenic	PPAP2B	0	0	7_Enh	0	0	1	0	0	1	1
chr1	56880573	56880804	825666	825674	Intergenic	PPAP2B	0	0	7_Enh	0	1	1	0	1	0	0
chr1	56943003	56943145	826258	826267	Intergenic	PPAP2B	0	0	2_TssAFlnk	1	1	1	0	1	0	0
chr1	56943228	56943771	826267	826317	Intergenic	PPAP2B	0	1	1_TssA	1	1	0	0	1	0	0
chr1	57043425	57043729	827161	827169	intron	PPAP2B	0	0	1_TssA	1	1	1	0	1	0	0
chr1	57043752	57043939	827169	827176	exon,intron	PPAP2B	0	0	1_TssA	1	1	0	0	0	0	0
chr1	57043984	57045465	827176	827298	exon	PPAP2B	1	1	1_TssA	1	1	0	0	1	1	1
chr1	57110079	57110406	827798	827809	promoter-TSS	PRKAA2	1	0	1_TssA	1	1	1	0	1	0	0
chr1	57110429	57111500	827809	827926	promoter-TSS	PRKAA2	1	1	1_TssA	1	1	1	0	1	0	0
chr1	57111506	57111588	827926	827934	intron	PRKAA2	1	0	1_TssA	1	1	0	0	1	0	0
chr1	57284492	57284647	828906	828912	intron	C1orf168	1	0	7_Enh	0	1	1	0	1	0	0
chr1	57297693	57297851	829030	829036	Intergenic	C1orf168	0	0	15_Quies	0	0	0	0	1	1	1
chr1	57444877	57445142	830022	830028	Intergenic	C8B	0	0	5_TxWk	0	0	1	0	0	0	0
chr1	57887780	57889435	833203	833316	intron	DAB1	0	1	7_Enh	0	0	1	0	0	0	0
chr1	57889473	57890611	833316	833438	intron	DAB1	0	1	2_TssAFlnk	0	0	1	0	1	1	1
chr1	58628685	58628989	838440	838447	intron	DAB1	0	0	15_Quies	0	0	0	0	1	1	1
chr1	58714562	58715366	838984	839012	intron	DAB1	1	1	15_Quies	0	0	1	0	0	0	0
chr1	58715383	58716233	839012	839094	intron	DAB1	1	1	7_Enh	0	0	1	0	0	0	0
chr1	58818675	58819209	839759	839766	Intergenic	DAB1	0	0	5_TxWk	0	1	1	0	0	0	0
chr1	59011550	59012736	841241	841328	intron	OMA1	1	1	1_TssA	1	1	0	0	1	1	1
chr1	59042784	59043071	841653	841692	exon	TACSTD2	1	1	1_TssA	1	1	0	0	1	0	0
chr1	59043099	59043217	841692	841705	exon,promoter-TSS	TACSTD2	1	1	1_TssA	0	1	0	0	1	0	0
chr1	59043255	59043295	841705	841712	promoter-TSS	TACSTD2	1	1	1_TssA	0	1	0	0	1	0	0
chr1	59165128	59165938	842693	842743	intron	MYSM1	1	0	1_TssA	1	1	0	0	1	1	0
chr1	59234947	59235225	843364	843374	Intergenic	JUN	0	0	15_Quies	0	0	1	0	0	1	1
chr1	59247243	59251383	843451	843775	exon	JUN	1	1	1_TssA	1	1	0	0	1	1	1
chr1	59280875	59281630	843997	844039	intron	LOC100131060	0	1	1_TssA	1	1	1	0	1	0	0
chr1	59281699	59282323	844039	844090	intron	LOC100131060	0	1	1_TssA	1	1	1	0	1	1	0
chr1	59369018	59369157	844681	844687	Intergenic	LOC100131060	0	0	2_TssAFlnk	0	1	0	0	1	0	0
chr1	59369167	59369985	844687	844759	Intergenic	LOC100131060	0	1	1_TssA	0	1	0	0	1	0	0
chr1	59437501	59437585	845250	845254	Intergenic	HSD52	0	0	7_Enh	0	1	1	0	1	0	0
chr1	59479021	59479208	845546	845553	Intergenic	HSD52	0	0	7_Enh	0	1	1	0	1	0	0
chr1	59479405	59479507	845553	845561	Intergenic	HSD52	0	0	5_TxWk	0	1	1	0	1	0	0
chr1	59612335	59612753	846459	846502	promoter-TSS	HSD52	1	1	2_TssAFlnk	1	1	1	0	0	1	0
chr1	59612853	59612990	846505	846510	promoter-TSS	HSD52	1	0	2_TssAFlnk	1	1	1	0	0	1	0
chr1	59761627	59761771	847352	847357	Intergenic	FGGY	1	0	1_TssA	0	1	0	0	1	0	0
chr1	59761852	59761950	847357	847361	promoter-TSS	FGGY	1	0	1_TssA	0	1	0	0	1	0	0
chr1	59761954	59763031	847361	847442	promoter-TSS	FGGY	1	1	1_TssA	1	1	1	0	1	0	0
chr1	59763216	59763233	847444	847448	intron	FGGY	1	0	5_TxWk	1	1	1	0	0	0	0
chr1	60225209	60225417	850744	850752	intron	FGGY	0	0	5_TxWk	0	1	0	0	1	1	1
chr1	60280020	60281114	851092	851192	promoter-TSS	HOOK1	1	1	1_TssA	1	1	1	0	1	0	0
chr1	60281173	60281386	851192	851202	intron	HOOK1	1	0	1_TssA	1	1	0	0	1	0	0
chr1	60281400	60281835	851202	851210	intron	HOOK1	1	0	1_TssA	1	1	0	0	0	0	0
chr1	60392090	60392689	851859	851899	promoter-TSS	CYP2J2	1	1	2_TssAFlnk	1	1	1	0	1	0	0
chr1	60437092	60437369	852221	852239	Intergenic	CYP2J2	0	0	7_Enh	0	0	1	0	1	1	1
chr1	60442529	60442721	852297	852305	Intergenic	CYP2J2	0	0	5_TxWk	0	0	1	0	1	1	1
chr1	60539350	60539672	852825	852848	promoter-TSS	C1orf87	1	1	2_TssAFlnk	0	0	1	0	1	0	0
chr1	61508575	61508998	858729	858772	Intergenic	NFIA	0	1	2_TssAFlnk	1	1	1	0	1	1	1
chr1	61509009	61509160	858772	858789	Intergenic	NFIA	0	1	1_TssA	1	1	1	0	1	0	0
chr1	61515563	61516970	858900	859029	Intergenic	NFIA	0	1	1_TssA	1	1	1	0	1	1	1
chr1	61519353	61519822	859077	859118	Intergenic	NFIA	0	1	1_TssA	0	1	1	0	0	0	0
chr1	61522465	61522565	859153	859157	Intergenic	NFIA	0	0	1_TssA	1	1	1	0	1	0	0
chr1	61522628	61523476	859157	859217	Intergenic	NFIA	0	0	1_TssA	1	1	1	0	1	0	0
chr1	61523504	61523650	859217	859225	Intergenic	NFIA	0	0	1_TssA	1	1	1	0	1	0	0
[truncated: 44,789 more rows]
