# Supplementary material for: A DNA methylation atlas of normal human cell types
Source: Nature. 2023 Jan 4;613(7943):355–64. doi: 10.1038/s41586-022-05580-6 (PMC9811898; doi:10.1038/s41586-022-05580-6)
Supplement: Supplementary file 5 — Genome-wide set of unmethylated regions per cell type, annotated. Zip file contains 39 bed files, each with all genomic regions (blocks of at least four CpGs in which at least 85% of sequenced fragments are unmethylated in at least 85% of covered CpGs). Bed file information includes position (chr, from, to, CpG_from, CpG_to, hg19), regional annotation by HOMER and neighbouring gene, and annotations of when a region is 1 kb or less from a transcriptional start site, overlapping a CpG island, chromHMM annotation in that cell type or similar, ChIP–seq peak annotations for H3K4me3 (promoter), H3K27ac (gene regulation), H3K4me1 (enhancer), H3K27me3, overlapping ATAC–seq peak, presence of CTCF binding site and CTCF ChIP–seq peak. [file 41586_2022_5580_MOESM5_ESM.zip › Pancreas-Beta.4CpGs.U85.f85.bed]

chr	from	to	CpG_from	CpG_to	HOMER_anno	neigh_gene	TSS+1Kb	CpG-island	chromHMM	H3K4me3	H3K27ac	H3K4me1	H3K27me3	CTCF_BS
chr1	565170	565398	4918	4923	Intergenic	OR4F3	0	0	15_Quies	0	0	0	0	0
chr1	567206	567376	4967	4973	Intergenic	OR4F3	0	0	9_Het	0	0	0	0	0
chr1	569330	569508	5033	5038	Intergenic	OR4F3	0	0	5_TxWk	0	0	0	0	0
chr1	713773	714661	6386	6457	promoter-TSS	LOC100288069	1	1	1_TssA	1	1	0	0	1
chr1	762113	763551	6954	7092	promoter-TSS	LOC643837	1	1	1_TssA	1	1	0	0	0
chr1	794033	794332	7566	7576	exon	LOC643837	0	0	5_TxWk	0	1	0	0	0
chr1	834247	834296	8115	8120	Intergenic	LOC100130417	0	0	15_Quies	0	1	0	0	0
chr1	840025	840619	8322	8399	Intergenic	LOC100130417	0	1	7_Enh	1	0	0	0	1
chr1	856109	856765	8962	8989	Intergenic	LOC100130417	0	0	7_Enh	0	0	0	0	1
chr1	858941	859666	9038	9141	Intergenic	SAMD11	0	1	1_TssA	1	0	0	0	0
chr1	859711	861214	9151	9348	promoter-TSS	SAMD11	1	1	7_Enh	1	0	0	0	0
chr1	875469	876419	9927	10017	intron	SAMD11	0	1	2_TssAFlnk	1	1	0	0	0
chr1	876454	876858	10017	10047	exon	SAMD11	0	1	7_Enh	1	1	0	0	0
chr1	876870	878210	10047	10200	exon	SAMD11	0	1	7_Enh	1	1	0	0	0
chr1	878490	878756	10212	10225	TTS	NOC2L	0	0	7_Enh	1	1	0	0	0
chr1	893954	894910	10654	10744	exon	NOC2L	1	1	1_TssA	1	1	0	0	0
chr1	902025	902725	11260	11325	intron	PLEKHN1	1	1	1_TssA	1	1	0	0	0
chr1	911375	911756	11615	11641	intron	C1orf170	0	0	7_Enh	1	0	0	0	1
chr1	934167	936347	12475	12750	exon	HES4	1	1	2_TssAFlnk	1	1	0	0	1
chr1	936448	937562	12751	12846	Intergenic	HES4	1	1	1_TssA	1	1	0	0	1
chr1	948467	949165	13174	13200	intron,promoter-TSS	ISG15	1	1	1_TssA	1	1	0	0	0
chr1	954619	956456	13401	13612	intron,promoter-TSS	AGRN	1	1	1_TssA	1	1	0	0	1
chr1	968259	969011	13947	14036	intron	AGRN	0	1	1_TssA	1	1	0	0	1
chr1	975798	976534	14289	14377	exon	AGRN	0	1	2_TssAFlnk	1	0	0	0	1
chr1	994207	995407	15300	15412	Intergenic	RNF223	0	1	1_TssA	1	0	0	0	1
chr1	999277	999911	15547	15585	Intergenic	RNF223	0	1	7_Enh	0	0	0	0	1
chr1	1003973	1004980	15762	15872	Intergenic	RNF223	0	1	1_TssA	1	1	0	0	0
chr1	1014746	1015602	16302	16347	Intergenic	RNF223	0	0	2_TssAFlnk	1	1	0	0	0
chr1	1050656	1050824	17450	17468	exon,intron	C1orf159	1	1	2_TssAFlnk	1	0	0	0	0
chr1	1050827	1052352	17468	17638	exon	C1orf159	1	1	1_TssA	1	1	0	0	0
chr1	1057487	1057837	17817	17839	Intergenic	C1orf159	0	0	2_TssAFlnk	0	0	0	0	1
chr1	1092688	1093836	19140	19214	Intergenic	MIR200B	0	1	1_TssA	1	1	0	0	0
chr1	1098103	1098483	19382	19412	Intergenic	MIR200B	0	1	1_TssA	1	1	0	0	0
chr1	1098849	1099224	19439	19463	Intergenic	MIR200B	0	1	1_TssA	1	1	0	0	0
chr1	1099245	1099510	19463	19481	Intergenic	MIR200B	0	1	1_TssA	1	1	0	0	0
chr1	1099754	1099990	19490	19507	Intergenic	MIR200B	0	1	1_TssA	1	1	0	0	0
chr1	1100005	1100215	19507	19527	Intergenic	MIR200B	0	1	1_TssA	1	1	0	0	0
chr1	1100232	1100416	19528	19542	Intergenic	MIR200B	0	1	2_TssAFlnk	1	1	0	0	0
chr1	1100442	1100584	19542	19558	Intergenic	MIR200B	0	1	1_TssA	1	1	0	0	0
chr1	1100625	1101000	19558	19570	Intergenic	MIR200B	0	0	2_TssAFlnk	1	1	0	0	0
chr1	1166472	1167980	22098	22286	intron,promoter-TSS	B3GALT6,SDF4	1	1	1_TssA	1	1	0	0	0
chr1	1208405	1209817	23855	24016	exon	UBE2J2	1	1	1_TssA	1	1	0	0	1
chr1	1240199	1240503	25374	25388	intron	ACAP3	0	0	7_Enh	1	1	0	0	0
chr1	1242321	1242440	25436	25445	intron	ACAP3	1	1	2_TssAFlnk	1	1	0	0	0
chr1	1242487	1242660	25446	25458	intron	ACAP3	1	1	2_TssAFlnk	1	1	0	0	0
chr1	1242699	1244645	25458	25736	promoter-TSS	ACAP3	1	1	1_TssA	1	1	0	0	1
chr1	1244661	1244842	25736	25752	intron	PUSL1	1	1	1_TssA	1	1	0	0	0
chr1	1244850	1245041	25752	25769	exon	PUSL1	1	1	2_TssAFlnk	1	1	0	0	0
chr1	1259503	1260792	26248	26375	promoter-TSS	GLTPD1	1	1	1_TssA	1	1	0	0	0
chr1	1283832	1286435	27342	27653	promoter-TSS	DVL1	1	1	5_TxWk	1	1	0	0	1
chr1	1309875	1311129	28477	28596	intron,promoter-TSS	AURKAIP1	1	1	1_TssA	1	1	0	0	1
chr1	1333994	1335602	29186	29356	promoter-TSS	CCNL2	1	1	1_TssA	1	1	0	0	1
chr1	1341910	1343416	29505	29652	promoter-TSS	MRPL20	1	1	1_TssA	1	1	0	0	1
chr1	1370878	1371516	30580	30673	exon	VWA1	1	1	1_TssA	1	1	0	0	0
chr1	1397790	1398008	31654	31663	intron	ATAD3C	0	0	1_TssA	1	1	0	0	0
chr1	1398028	1398102	31663	31669	intron	ATAD3C	0	0	2_TssAFlnk	1	1	0	0	0
chr1	1406426	1408148	31865	32022	exon	ATAD3B	1	1	1_TssA	1	1	1	0	0
chr1	1440369	1440629	33240	33250	Intergenic	ATAD3A	0	0	7_Enh	0	1	0	0	1
chr1	1440891	1441116	33257	33272	Intergenic	ATAD3A	0	0	7_Enh	0	1	0	0	1
chr1	1446692	1448373	33434	33619	promoter-TSS	ATAD3A	1	1	1_TssA	1	1	0	0	0
chr1	1509275	1510884	35951	36134	exon	SSU72	1	1	1_TssA	1	1	0	0	1
chr1	1534962	1535868	36802	36957	promoter-TSS	C1orf233	1	1	1_TssA	1	0	0	0	1
chr1	1535876	1536055	36957	36976	promoter-TSS	C1orf233	1	1	2_TssAFlnk	1	0	0	0	0
chr1	1549676	1550135	37295	37314	promoter-TSS	MIB2	1	0	1_TssA	1	1	0	0	0
chr1	1550151	1551903	37314	37518	promoter-TSS	MIB2	1	1	1_TssA	1	1	0	0	0
chr1	1589933	1591051	39174	39274	intron	CDK11B	0	1	1_TssA	1	1	0	0	1
chr1	1623033	1625247	40355	40551	exon	SLC35E2B	1	1	1_TssA	1	1	0	0	0
chr1	1655105	1656324	41655	41753	promoter-TSS	CDK11A	1	1	1_TssA	1	1	0	0	1
chr1	1658881	1658975	41843	41848	exon	SLC35E2	0	0	5_TxWk	0	1	0	0	0
chr1	1676388	1678513	42387	42579	promoter-TSS	SLC35E2	1	1	1_TssA	1	1	0	0	0
chr1	1709109	1710566	43459	43626	promoter-TSS	NADK	1	1	1_TssA	1	1	0	0	1
chr1	1713614	1714007	43687	43720	Intergenic	NADK	0	1	2_TssAFlnk	1	1	0	0	0
chr1	1714042	1714623	43720	43745	Intergenic	NADK	0	1	2_TssAFlnk	1	1	0	0	0
chr1	1821186	1823367	45657	45937	intron	GNB1	1	1	1_TssA	1	1	0	0	0
chr1	1840008	1840905	46334	46449	Intergenic	CALML6	0	1	1_TssA	1	1	0	0	1
chr1	1935081	1935379	49612	49642	promoter-TSS	KIAA1751	1	1	7_Enh	0	0	0	0	0
chr1	1950555	1951364	50060	50178	intron	GABRD	1	1	7_Enh	1	0	0	0	0
chr1	1976143	1976639	50943	51000	Intergenic	PRKCZ	0	1	7_Enh	1	0	1	0	1
chr1	1980970	1981295	51118	51132	promoter-TSS	PRKCZ	1	1	2_TssAFlnk	1	1	0	0	1
chr1	1981306	1982577	51132	51303	intron,promoter-TSS	PRKCZ	1	1	1_TssA	1	1	0	0	0
chr1	2064408	2065016	54150	54196	intron	PRKCZ	0	1	2_TssAFlnk	1	1	0	0	0
chr1	2121432	2121666	56046	56063	intron	C1orf86	0	1	1_TssA	1	1	0	0	0
chr1	2125889	2126917	56225	56316	promoter-TSS	C1orf86	0	1	1_TssA	1	1	0	0	1
chr1	2136217	2137068	56558	56646	intron	C1orf86	0	1	1_TssA	1	1	0	0	0
chr1	2143969	2144482	56902	56936	promoter-TSS	C1orf86	1	1	2_TssAFlnk	1	1	0	0	1
chr1	2158778	2160925	57336	57690	exon,promoter-TSS	SKI	1	1	5_TxWk	1	1	0	0	1
chr1	2160928	2161139	57690	57709	exon	SKI	1	1	2_TssAFlnk	1	1	0	0	0
chr1	2245895	2246842	60526	60636	Intergenic	LOC100129534	0	1	1_TssA	1	1	0	0	1
chr1	2253724	2253851	60898	60910	intron	MORN1	0	1	5_TxWk	1	1	0	0	0
chr1	2253865	2254041	60910	60925	intron	MORN1	0	1	5_TxWk	1	1	0	0	0
chr1	2322436	2323906	63024	63190	promoter-TSS	RER1	1	1	1_TssA	1	1	0	0	0
chr1	2343528	2344791	63775	63916	promoter-TSS	PEX10	1	1	1_TssA	1	1	0	0	0
chr1	2345690	2346298	63949	63974	Intergenic	PEX10	0	1	7_Enh	0	0	0	0	1
chr1	2374782	2375565	64735	64840	Intergenic	PEX10	0	1	15_Quies	1	0	0	0	1
chr1	2377340	2377474	64899	64908	Intergenic	PLCH2	0	0	15_Quies	0	0	0	0	0
chr1	2457085	2458235	67578	67699	intron	PANK4	1	1	1_TssA	1	1	0	0	0
chr1	2460850	2462109	67786	67944	intron	HES5	1	1	2_TssAFlnk	1	0	0	0	0
chr1	2477457	2478628	68374	68464	Intergenic	LOC115110	0	1	2_TssAFlnk	1	1	0	0	0
chr1	2516780	2518892	69516	69693	promoter-TSS	FAM213B	1	1	1_TssA	1	1	0	0	1
chr1	2560024	2561019	70632	70720	intron	MMEL1	0	1	7_Enh	0	0	0	0	0
chr1	2573861	2575092	71005	71106	intron	TTC34	0	1	1_TssA	1	1	0	0	1
chr1	2705936	2706198	72773	72797	exon	TTC34	1	1	15_Quies	0	0	0	0	0
chr1	2706213	2706602	72797	72850	exon,promoter-TSS	TTC34	1	1	15_Quies	0	0	0	0	0
chr1	2782910	2783151	74779	74795	Intergenic	TTC34	0	0	15_Quies	0	0	0	0	0
chr1	2879464	2879682	77301	77308	Intergenic	ACTRT2	0	0	7_Enh	0	0	0	0	0
chr1	2984840	2987346	79604	79930	intron	PRDM16	1	1	1_TssA	1	1	0	0	0
chr1	3087138	3087972	83098	83136	intron	PRDM16	0	0	7_Enh	1	1	0	0	0
chr1	3135632	3135757	84678	84685	intron	PRDM16	0	0	2_TssAFlnk	1	1	1	0	0
chr1	3135824	3136085	84685	84698	intron	PRDM16	0	0	1_TssA	1	1	0	0	0
chr1	3239809	3240050	87711	87726	intron	PRDM16	0	1	7_Enh	0	1	0	0	0
chr1	3240055	3240235	87726	87737	intron	PRDM16	0	1	7_Enh	0	1	0	0	0
chr1	3370780	3371744	91396	91503	exon	ARHGEF16	1	1	1_TssA	1	1	0	0	1
chr1	3407779	3408050	92587	92604	intron	MEGF6	0	0	15_Quies	0	0	0	0	1
chr1	3447431	3448490	93808	93914	intron	MEGF6	0	1	1_TssA	1	1	1	0	0
chr1	3527501	3528552	96163	96263	promoter-TSS	MEGF6	1	1	7_Enh	1	0	0	1	0
chr1	3535549	3535925	96426	96437	Intergenic	TPRG1L	0	0	5_TxWk	0	0	0	0	1
chr1	3537826	3538024	96470	96480	Intergenic	TPRG1L	0	0	5_TxWk	0	0	0	0	1
chr1	3540675	3542350	96526	96706	promoter-TSS	TPRG1L	1	1	1_TssA	1	1	0	0	0
chr1	3566304	3566819	97497	97547	exon	WRAP73	1	1	1_TssA	1	0	0	0	1
chr1	3567163	3567347	97555	97572	promoter-TSS	WRAP73	1	1	2_TssAFlnk	0	0	0	0	0
chr1	3567358	3567680	97573	97605	promoter-TSS	WRAP73	1	1	7_Enh	0	0	0	0	0
chr1	3568073	3568485	97641	97679	promoter-TSS	TP73	1	1	7_Enh	0	0	0	1	0
chr1	3568495	3569559	97679	97809	promoter-TSS	TP73	1	1	2_TssAFlnk	1	0	0	0	0
chr1	3585376	3585712	98160	98179	intron	TP73	0	0	7_Enh	0	1	0	0	0
chr1	3663527	3664167	100439	100504	promoter-TSS	TP73-AS1	1	1	1_TssA	1	0	0	0	0
chr1	3688626	3689532	101036	101125	promoter-TSS	SMIM1	1	1	1_TssA	1	1	0	0	0
chr1	3712248	3713435	101777	101880	exon	LRRC47	1	1	1_TssA	1	0	0	0	0
chr1	3718069	3718329	101962	101972	Intergenic	LRRC47	0	0	15_Quies	0	0	0	0	1
chr1	3772978	3774552	103078	103212	promoter-TSS	DFFB	1	1	1_TssA	1	1	0	0	1
chr1	3816281	3818038	104205	104339	promoter-TSS	C1orf174	1	1	1_TssA	1	1	0	0	1
chr1	3827357	3827881	104591	104616	Intergenic	LOC728716	0	0	7_Enh	0	0	0	0	1
chr1	4142656	4142702	107372	107377	Intergenic	LOC728716	0	0	5_TxWk	0	0	0	0	0
chr1	4714008	4714202	114752	114776	Intergenic,promoter-TSS	AJAP1	1	1	5_TxWk	0	0	0	1	0
chr1	4714203	4715025	114776	114897	promoter-TSS	AJAP1	1	1	5_TxWk	1	0	0	1	0
chr1	4715027	4716705	114897	115092	intron	AJAP1	1	1	7_Enh	1	0	0	0	1
chr1	4718516	4718648	115131	115141	intron	AJAP1	0	0	15_Quies	0	0	0	0	0
chr1	4771084	4771494	116106	116126	intron	AJAP1	0	0	7_Enh	1	0	0	1	0
chr1	4771522	4771732	116126	116144	intron	AJAP1	0	1	7_Enh	1	0	0	0	0
chr1	5574798	5574937	125207	125215	Intergenic	MIR4417	0	0	15_Quies	0	0	0	0	1
chr1	5712662	5712884	126658	126668	Intergenic	MIR4417	0	0	15_Quies	0	0	0	0	0
chr1	6051425	6053466	132796	133000	promoter-TSS	KCNAB2	1	1	1_TssA	1	1	0	0	1
chr1	6086113	6086494	133698	133722	exon	KCNAB2	0	1	7_Enh	1	1	0	0	1
chr1	6239037	6240814	137303	137516	exon,intron	CHD5	1	1	7_Enh	1	0	0	0	1
chr1	6258846	6260017	137874	137951	intron	RPL22	1	1	1_TssA	1	1	0	0	0
chr1	6265707	6265880	138079	138095	promoter-TSS	RNF207	1	1	1_TssA	1	1	0	0	0
chr1	6265894	6266455	138095	138147	promoter-TSS	RNF207	1	1	1_TssA	1	1	0	0	0
chr1	6269069	6269558	138286	138338	exon	RNF207	0	1	2_TssAFlnk	1	1	0	0	1
chr1	6281714	6281901	138621	138629	TTS	RNF207	0	0	5_TxWk	0	1	0	0	0
chr1	6295368	6296327	138905	139015	exon	ICMT	1	1	1_TssA	1	1	0	0	0
chr1	6302036	6302928	139179	139282	Intergenic	HES3	0	1	5_TxWk	1	0	0	0	0
chr1	6304888	6305664	139335	139401	exon	HES3	1	1	5_TxWk	1	0	0	0	1
chr1	6305737	6306353	139406	139462	TTS	HES3	0	1	7_Enh	1	0	0	0	0
chr1	6306761	6307102	139480	139500	TTS	GPR153	0	0	5_TxWk	0	0	0	0	1
chr1	6320038	6321554	139920	140102	intron	GPR153	1	1	7_Enh	1	0	0	0	1
chr1	6395820	6396201	141970	141983	intron	ACOT7	0	0	5_TxWk	0	1	0	0	0
chr1	6423257	6423432	142593	142604	intron	ACOT7	0	0	5_TxWk	0	0	0	0	1
chr1	6452907	6454279	143181	143348	exon	ACOT7	1	1	1_TssA	1	1	0	0	1
chr1	6474507	6474720	143761	143771	TTS	HES2	0	0	7_Enh	0	0	0	0	1
chr1	6478998	6479661	143868	143946	exon	HES2	1	1	7_Enh	1	0	1	0	0
chr1	6479671	6480342	143946	144020	exon,promoter-TSS	HES2	1	1	7_Enh	1	0	0	1	0
chr1	6484616	6485151	144166	144239	promoter-TSS	ESPN	1	1	7_Enh	0	0	0	1	0
chr1	6500219	6500969	144542	144625	exon,intron	ESPN	0	1	7_Enh	0	0	0	0	1
chr1	6507909	6508382	144846	144884	intron	ESPN	0	1	7_Enh	0	0	0	0	1
chr1	6508397	6509027	144884	144947	intron	ESPN	0	1	7_Enh	0	0	0	1	1
chr1	6545238	6546091	146234	146311	promoter-TSS	PLEKHG5	0	1	5_TxWk	1	0	0	0	0
chr1	6546517	6546840	146319	146332	promoter-TSS	PLEKHG5	0	0	7_Enh	0	0	0	0	1
chr1	6550021	6550944	146389	146461	exon	PLEKHG5	0	1	2_TssAFlnk	1	1	0	0	1
chr1	6557055	6558011	146587	146682	promoter-TSS	PLEKHG5	0	1	1_TssA	1	1	0	0	0
chr1	6613728	6614835	147853	147951	exon	NOL9	1	1	1_TssA	1	1	0	0	1
chr1	6639622	6639763	148482	148494	promoter-TSS	ZBTB48	1	1	2_TssAFlnk	1	1	0	0	0
chr1	6639788	6640685	148494	148562	TTS	TAS1R1	1	1	1_TssA	1	1	0	0	0
chr1	6660997	6663740	148984	149245	exon	KLHL21	1	1	1_TssA	1	1	0	0	1
chr1	6672656	6675685	149447	149793	intron	PHF13	1	1	1_TssA	1	1	0	0	0
chr1	6685072	6686080	150023	150116	intron	THAP3	1	1	1_TssA	1	1	0	0	1
chr1	6761080	6762131	151463	151565	intron	DNAJC11	1	1	1_TssA	1	1	0	0	1
chr1	6844084	6846420	153005	153267	promoter-TSS	CAMTA1	1	1	1_TssA	1	1	0	0	1
chr1	7130092	7130361	157260	157276	intron	CAMTA1	0	0	15_Quies	1	1	0	0	0
chr1	7130495	7130802	157277	157288	intron	CAMTA1	0	0	15_Quies	1	1	0	0	1
chr1	7551651	7551985	163163	163172	intron	CAMTA1	0	0	7_Enh	0	1	0	0	0
chr1	7634674	7634766	164563	164571	intron	CAMTA1	0	0	7_Enh	0	1	0	0	0
chr1	7642033	7642153	164692	164700	intron	CAMTA1	0	0	5_TxWk	0	1	0	0	0
chr1	7701060	7701367	165695	165706	intron	CAMTA1	0	0	15_Quies	0	1	1	0	0
chr1	7707444	7707582	165804	165816	intron	CAMTA1	0	0	5_TxWk	0	0	0	0	1
chr1	7729583	7730011	166330	166343	intron	CAMTA1	0	0	15_Quies	0	1	0	0	1
chr1	7740144	7741165	166527	166642	intron	CAMTA1	0	1	1_TssA	1	1	0	0	0
chr1	7764046	7765382	167018	167236	intron	CAMTA1	0	1	1_TssA	1	1	0	0	0
chr1	7831009	7832099	168246	168353	intron	VAMP3	1	1	1_TssA	1	1	0	0	0
chr1	7843260	7844455	168504	168626	promoter-TSS	PER3	1	1	1_TssA	1	1	0	0	0
chr1	7962817	7963016	170241	170253	Intergenic	TNFRSF9	0	0	15_Quies	0	0	0	0	1
chr1	8002302	8002738	170838	170873	intron	TNFRSF9	1	1	2_TssAFlnk	1	0	0	0	1
chr1	8013994	8014677	171096	171159	Intergenic	PARK7	0	1	1_TssA	1	1	0	0	0
chr1	8021126	8022226	171253	171347	promoter-TSS	PARK7	1	1	1_TssA	1	1	0	0	1
chr1	8085495	8086618	172257	172404	intron	ERRFI1	1	1	1_TssA	1	1	0	0	0
chr1	8086640	8086803	172404	172425	promoter-TSS	ERRFI1	1	1	1_TssA	1	1	0	0	0
chr1	8214800	8214964	174261	174270	Intergenic	ERRFI1	0	0	5_TxWk	0	1	0	0	0
chr1	8277196	8277777	175367	175435	Intergenic	SLC45A1	0	1	2_TssAFlnk	1	1	0	0	0
chr1	8319223	8319826	176188	176198	Intergenic	SLC45A1	0	0	5_TxWk	0	1	0	0	0
chr1	8378022	8378515	177124	177178	Intergenic	SLC45A1	0	1	2_TssAFlnk	1	1	0	0	0
chr1	8378538	8378804	177178	177193	Intergenic	SLC45A1	0	0	7_Enh	1	1	0	0	0
chr1	8409074	8409265	178005	178016	Intergenic	SLC45A1	0	0	5_TxWk	0	0	0	0	1
chr1	8433625	8433893	178597	178607	intron	RERE	0	0	6_EnhG	0	1	0	0	0
chr1	8482650	8484373	179218	179345	promoter-TSS	RERE	0	1	1_TssA	1	1	0	0	0
chr1	8525776	8526012	179854	179863	intron	RERE	0	0	5_TxWk	0	0	0	0	0
chr1	8585426	8586306	180713	180730	intron	RERE	0	0	2_TssAFlnk	1	1	0	0	0
chr1	8761246	8762053	182368	182381	intron	RERE	0	0	1_TssA	1	1	0	0	1
chr1	8762277	8762749	182381	182393	intron	RERE	0	0	1_TssA	1	0	0	0	0
chr1	8762855	8763707	182393	182480	intron	RERE	0	1	1_TssA	1	1	0	0	1
chr1	8876613	8878482	183736	183863	promoter-TSS	RERE	1	1	1_TssA	1	1	0	0	1
chr1	8937968	8939540	184849	185002	promoter-TSS	ENO1-AS1	1	1	1_TssA	1	1	0	0	1
chr1	9188795	9189812	189302	189415	promoter-TSS	GPR157	1	1	1_TssA	1	1	0	0	1
chr1	9242147	9243145	190274	190384	Intergenic	MIR34A	0	1	2_TssAFlnk	1	0	0	0	1
chr1	9256596	9256875	190639	190654	Intergenic	H6PD	0	0	15_Quies	0	0	0	0	1
chr1	9258720	9259015	190702	190735	Intergenic	H6PD	0	1	5_TxWk	0	0	0	0	1
chr1	9261606	9262448	190788	190810	Intergenic	H6PD	0	0	7_Enh	1	0	0	0	0
chr1	9294537	9295452	191399	191521	exon	H6PD	1	1	1_TssA	1	1	0	0	1
chr1	9352558	9353955	192709	192892	intron	SPSB1	1	0	1_TssA	1	1	0	0	0
chr1	9415738	9416004	194276	194286	exon,intron	SPSB1	0	0	4_Tx	0	1	0	0	0
chr1	9488819	9489444	195763	195807	Intergenic	SLC25A33	0	1	1_TssA	1	1	0	0	0
chr1	9551172	9551413	196859	196868	Intergenic	SLC25A33	0	0	15_Quies	0	0	0	0	1
chr1	9555342	9555652	196948	196981	Intergenic	SLC25A33	0	1	7_Enh	0	0	0	0	1
chr1	9599256	9600233	197811	197943	exon	SLC25A33	1	1	1_TssA	1	1	0	0	0
chr1	9648496	9649758	198777	198940	intron	TMEM201	1	1	1_TssA	1	1	0	0	1
chr1	9687064	9687458	199885	199923	Intergenic	PIK3CD	0	1	15_Quies	0	0	0	0	1
chr1	9711468	9712908	200351	200491	TTS,exon,promoter-TSS	C1orf200,PIK3CD	1	1	7_Enh	1	0	0	1	1
chr1	9747241	9748016	201137	201182	intron	PIK3CD	0	0	1_TssA	1	1	0	0	1
chr1	9748030	9748334	201182	201204	intron	PIK3CD	0	0	1_TssA	1	0	0	0	0
chr1	9749050	9749203	201228	201236	intron	PIK3CD	0	0	2_TssAFlnk	1	0	0	0	0
chr1	9749221	9749944	201236	201322	intron	PIK3CD	0	1	1_TssA	1	1	0	0	0
chr1	9882851	9884525	204025	204218	exon,intron	CLSTN1	1	1	1_TssA	1	1	0	0	0
chr1	9969375	9969538	205719	205725	promoter-TSS	CTNNBIP1	1	0	2_TssAFlnk	1	1	0	0	1
chr1	9969637	9971229	205725	205874	promoter-TSS	CTNNBIP1	1	1	1_TssA	1	1	0	0	0
chr1	10002557	10003896	206366	206438	promoter-TSS	NMNAT1	1	1	1_TssA	1	1	0	0	1
chr1	10057122	10058092	207304	207425	intron	RBP7	1	1	2_TssAFlnk	1	0	0	0	0
chr1	10092533	10093972	208052	208157	exon	UBE4B	1	1	1_TssA	1	1	0	0	1
chr1	10269828	10271358	210853	211030	promoter-TSS	KIF1B	1	1	1_TssA	1	1	0	0	1
chr1	10271966	10272099	211047	211054	intron	KIF1B	0	0	2_TssAFlnk	1	1	0	0	0
chr1	10458439	10459813	213365	213503	promoter-TSS	PGD	1	1	1_TssA	1	1	0	0	1
chr1	10459818	10459997	213503	213516	intron	PGD	1	1	2_TssAFlnk	1	1	0	0	0
chr1	10490257	10491458	214104	214222	promoter-TSS	APITD1-CORT	1	1	1_TssA	1	1	0	0	1
chr1	10532086	10532848	215002	215066	exon	DFFA	1	1	1_TssA	1	1	0	0	0
chr1	10534809	10535754	215119	215170	intron	PEX14	1	1	1_TssA	1	1	0	0	0
chr1	10554866	10555465	215464	215479	intron	PEX14	0	0	7_Enh	1	1	0	0	1
chr1	10591200	10591360	216032	216040	intron	PEX14	0	0	5_TxWk	0	0	0	0	0
chr1	10723729	10724020	218792	218807	intron	CASZ1	0	0	7_Enh	0	1	0	0	0
chr1	10735135	10735430	219186	219197	intron	CASZ1	0	0	7_Enh	0	1	0	0	0
chr1	10743641	10743795	219405	219413	intron	CASZ1	0	0	7_Enh	0	1	0	0	0
chr1	10753604	10755367	219619	219854	intron	CASZ1	0	1	1_TssA	1	1	0	0	0
chr1	10853489	10856928	222075	222356	intron	CASZ1	1	1	1_TssA	1	1	0	0	1
chr1	10926874	10927648	223648	223728	Intergenic	CASZ1	0	0	7_Enh	1	0	1	0	1
chr1	11002114	11002313	225150	225166	Intergenic	C1orf127	0	0	7_Enh	0	0	0	0	1
chr1	11004296	11004701	225196	225212	Intergenic	C1orf127	0	0	2_TssAFlnk	1	1	0	0	0
chr1	11018764	11018998	225513	225521	intron	C1orf127	0	0	5_TxWk	1	1	0	0	0
chr1	11028410	11028587	225718	225726	intron	C1orf127	0	0	1_TssA	1	1	0	0	0
chr1	11072245	11073500	226459	226564	intron	TARDBP	1	1	1_TssA	1	1	0	0	0
chr1	11097653	11098200	226969	226981	intron	MASP2	0	0	5_TxWk	0	0	1	0	1
chr1	11119371	11121120	227460	227612	promoter-TSS	SRM	1	1	1_TssA	1	1	0	0	1
chr1	11159118	11160155	228244	228326	intron	EXOSC10	1	1	1_TssA	1	1	0	0	0
chr1	11322148	11323036	230330	230393	promoter-TSS	MTOR	1	1	1_TssA	1	1	0	0	1
chr1	11332736	11333155	230563	230593	exon,promoter-TSS	UBIAD1	1	0	1_TssA	1	0	0	0	0
chr1	11333171	11334159	230593	230655	exon	UBIAD1	1	1	2_TssAFlnk	1	1	0	0	0
chr1	11538670	11539698	233873	233996	promoter-TSS	PTCHD2	1	1	2_TssAFlnk	1	1	0	0	1
chr1	11539732	11540338	233996	234049	intron	PTCHD2	1	1	7_Enh	1	1	0	0	0
chr1	11714434	11715358	236881	236983	promoter-TSS	FBXO44	1	1	1_TssA	1	1	0	0	0
chr1	11724114	11724944	237172	237265	intron	FBXO6	1	1	1_TssA	1	1	0	0	1
chr1	11740726	11741842	237634	237744	promoter-TSS	MAD2L2	0	1	1_TssA	1	1	0	0	0
chr1	11750619	11750760	237874	237882	intron	MAD2L2	1	1	7_Enh	0	0	0	0	0
chr1	11750778	11752069	237882	238020	promoter-TSS	DRAXIN	1	1	7_Enh	1	0	0	0	0
chr1	11752076	11752312	238020	238043	promoter-TSS	DRAXIN,MAD2L2	1	1	7_Enh	0	0	0	0	0
chr1	11779673	11780112	238629	238658	exon	DRAXIN	0	1	2_TssAFlnk	1	0	0	0	1
chr1	11796010	11797063	238931	238996	intron	AGTRAP	1	1	1_TssA	1	1	0	0	0
chr1	11822116	11822326	239427	239450	Intergenic	AGTRAP	0	1	7_Enh	0	0	0	0	0
chr1	11845112	11845565	239894	239919	TTS	MTHFR	0	0	7_Enh	1	0	0	0	1
chr1	11863429	11864044	240272	240290	intron	MTHFR	0	0	2_TssAFlnk	1	1	0	0	0
chr1	11865419	11866931	240310	240408	promoter-TSS	CLCN6	1	1	1_TssA	1	1	0	0	0
chr1	11898805	11898996	240983	240992	intron	CLCN6	0	0	4_Tx	0	0	0	0	1
chr1	11918988	11919160	241341	241352	promoter-TSS	NPPB	1	1	15_Quies	1	0	0	0	0
chr1	11919169	11919623	241352	241391	promoter-TSS	NPPB	1	1	7_Enh	1	0	0	0	1
chr1	11967809	11969992	242254	242358	Intergenic	KIAA2013	0	0	1_TssA	1	1	0	0	1
chr1	11985619	11986735	242714	242837	exon	KIAA2013	1	1	1_TssA	1	1	0	0	0
chr1	11994373	11995179	242976	243032	promoter-TSS	PLOD1	1	1	1_TssA	1	1	0	0	0
chr1	12039874	12041017	243876	243965	exon	MFN2	1	1	1_TssA	1	1	0	0	0
chr1	12079173	12080146	244698	244777	intron	MIIP	1	1	1_TssA	1	1	0	0	0
chr1	12123299	12123705	245608	245650	promoter-TSS	TNFRSF8	1	1	7_Enh	0	0	1	0	1
chr1	12123724	12124034	245650	245672	intron	TNFRSF8	1	1	7_Enh	0	0	0	0	1
chr1	12185016	12185187	246714	246720	promoter-TSS	TNFRSF8	0	0	15_Quies	0	0	0	0	1
chr1	12226877	12227474	247463	247537	exon	TNFRSF1B	1	1	2_TssAFlnk	1	1	0	0	0
chr1	12289955	12291230	248637	248749	intron	VPS13D	1	1	1_TssA	1	1	0	0	1
chr1	12655157	12655869	253330	253375	intron	DHRS3	0	0	7_Enh	1	1	0	0	0
chr1	12655890	12656188	253375	253405	intron	DHRS3	0	1	7_Enh	1	1	0	0	0
chr1	12676679	12677234	253725	253766	exon,intron	DHRS3	1	1	1_TssA	1	1	0	0	0
chr1	12677241	12678539	253766	253857	promoter-TSS	DHRS3	1	1	1_TssA	1	1	0	0	0
chr1	12718997	12719190	254484	254493	intron	AADACL4	0	0	15_Quies	0	0	0	0	1
chr1	13839025	13839293	265227	265237	intron	LRRC38	1	0	15_Quies	0	0	0	0	0
chr1	13839373	13839609	265237	265254	exon	LRRC38	1	1	15_Quies	0	0	0	1	0
chr1	13839630	13840179	265254	265321	exon	LRRC38	1	1	7_Enh	0	0	0	1	0
chr1	13840182	13840613	265321	265369	exon	LRRC38	1	1	15_Quies	0	0	0	0	0
chr1	13843859	13843982	265416	265425	Intergenic	LRRC38	0	0	15_Quies	0	0	0	0	1
chr1	13910071	13910886	266506	266567	exon	PDPN	1	1	1_TssA	1	0	0	0	0
chr1	14026543	14027200	268272	268375	intron	PRDM2	1	1	1_TssA	1	1	0	0	0
chr1	14075268	14076746	268878	269048	intron,promoter-TSS	PRDM2	0	1	1_TssA	1	1	0	0	1
chr1	14219211	14219867	270836	270897	Intergenic	PRDM2	0	1	2_TssAFlnk	1	0	0	0	0
chr1	14286918	14287231	271571	271582	Intergenic	PRDM2	0	0	15_Quies	0	0	0	0	1
chr1	14924480	14924804	277518	277537	promoter-TSS	KAZN	1	1	7_Enh	1	0	0	0	0
chr1	14924829	14926191	277537	277671	intron,promoter-TSS	KAZN	1	1	2_TssAFlnk	1	0	0	0	0
chr1	15250411	15251696	282143	282327	exon	KAZN	0	1	1_TssA	1	1	0	0	1
chr1	15256054	15256272	282403	282413	promoter-TSS	KAZN	0	0	15_Quies	0	0	0	0	0
chr1	15416965	15417205	285412	285422	intron	KAZN	0	0	7_Enh	0	1	0	0	0
chr1	15426927	15427133	285606	285615	intron	KAZN	0	0	7_Enh	0	0	0	0	1
chr1	15478869	15480903	286345	286532	promoter-TSS	TMEM51	1	1	1_TssA	1	1	0	0	1
chr1	15480925	15481425	286532	286568	intron	TMEM51	0	1	1_TssA	1	1	0	0	1
chr1	15573596	15574103	287893	287945	promoter-TSS	FHAD1	1	1	2_TssAFlnk	1	1	0	0	0
chr1	15631300	15631502	288684	288692	intron	FHAD1	0	0	5_TxWk	1	0	0	0	1
chr1	15735949	15737253	290469	290616	exon	EFHD2	1	1	1_TssA	1	1	0	0	0
chr1	15850253	15852180	292520	292677	promoter-TSS	CASP9	1	1	1_TssA	1	1	0	0	0
chr1	15852766	15854207	292687	292765	intron	DNAJC16	1	1	1_TssA	1	1	0	0	1
chr1	15911070	15911632	293583	293647	exon	AGMAT	1	1	2_TssAFlnk	1	0	0	0	1
chr1	15929620	15930387	293962	294016	Intergenic	DDI2	0	1	1_TssA	1	1	0	0	0
chr1	15943491	15945073	294231	294334	exon	DDI2	1	1	1_TssA	1	1	0	0	0
chr1	16010442	16011711	295147	295275	exon	PLEKHM2	1	1	1_TssA	1	1	0	0	0
chr1	16050268	16050708	295922	295935	intron	PLEKHM2	0	0	5_TxWk	0	1	0	0	0
chr1	16058836	16059044	296187	296200	exon	PLEKHM2	0	0	4_Tx	0	1	0	0	0
chr1	16063075	16063262	296311	296322	exon	SLC25A34	1	0	2_TssAFlnk	1	1	0	0	0
chr1	16084962	16085776	296838	296933	intron	FBLIM1	1	1	1_TssA	1	0	0	0	0
chr1	16118524	16118816	297606	297618	Intergenic	UQCRHL	0	0	7_Enh	0	0	0	0	1
chr1	16160488	16162767	298436	298611	exon	FLJ37453	0	1	1_TssA	1	1	0	0	0
chr1	16162782	16162898	298611	298622	exon	FLJ37453	0	1	2_TssAFlnk	1	1	0	0	0
chr1	16173557	16176778	298878	299164	promoter-TSS	FLJ37453	1	1	1_TssA	1	1	0	0	0
chr1	16212402	16213287	299638	299654	intron	SPEN	0	0	1_TssA	1	1	0	0	1
chr1	16276143	16276394	300782	300794	intron	ZBTB17	0	0	7_Enh	0	1	0	0	0
chr1	16301863	16302711	301154	301243	intron	ZBTB17	1	1	1_TssA	1	1	0	0	1
chr1	16374987	16375632	302599	302629	promoter-TSS	CLCNKB	0	0	2_TssAFlnk	1	0	0	0	0
chr1	16399661	16400482	303043	303135	promoter-TSS	FAM131C	1	1	2_TssAFlnk	1	1	0	0	1
chr1	16471635	16472079	304436	304455	intron	EPHA2	0	0	2_TssAFlnk	1	1	0	0	0
chr1	16481580	16482664	304674	304775	intron	EPHA2	1	1	1_TssA	1	1	0	0	1
chr1	16514382	16514738	305477	305488	Intergenic	ARHGEF19	0	0	7_Enh	0	0	0	0	1
chr1	16543624	16544150	306053	306088	Intergenic	ARHGEF19	0	1	1_TssA	1	1	0	0	0
chr1	16563180	16563955	306480	306536	exon	RSG1	1	1	1_TssA	1	1	0	0	1
chr1	16677473	16679327	308061	308169	intron	FBXO42	1	1	1_TssA	1	1	0	0	1
chr1	16693404	16694921	308454	308542	intron	SZRD1	1	1	1_TssA	1	1	0	0	0
chr1	16766946	16768074	309689	309770	intron	NECAP2	1	1	1_TssA	1	1	0	0	1
chr1	16824951	16825229	310742	310759	Intergenic	CROCCP3	0	1	1_TssA	1	1	0	0	0
chr1	16825233	16826478	310759	310893	Intergenic	CROCCP3	0	1	1_TssA	1	1	0	0	1
chr1	16840317	16841283	311083	311129	Intergenic	CROCCP3	0	1	1_TssA	1	1	0	0	0
chr1	16861790	16861819	311516	311523	Intergenic	CROCCP3	0	1	7_Enh	0	0	0	0	0
chr1	16918356	16918523	312223	312230	exon	NBPF1	0	0	5_TxWk	0	0	0	0	1
chr1	16939214	16939483	312407	312419	intron	NBPF1	1	1	2_TssAFlnk	1	1	0	0	0
chr1	16939493	16940454	312419	312516	promoter-TSS	NBPF1	1	1	2_TssAFlnk	1	1	0	0	1
chr1	16970610	16971408	313097	313165	Intergenic	MST1P2	1	1	1_TssA	1	1	0	0	1
chr1	16974045	16974256	313259	313274	intron	MST1P2	0	1	1_TssA	1	1	0	0	0
chr1	16974266	16974398	313274	313285	exon,intron	MST1P2	0	1	2_TssAFlnk	1	0	0	0	0
chr1	16974441	16974511	313290	313297	exon	MST1P2	0	1	2_TssAFlnk	1	0	0	0	0
chr1	17019297	17019324	314090	314094	intron	ESPNP	0	1	7_Enh	0	0	0	0	0
chr1	17019340	17019458	314094	314110	intron	ESPNP	0	1	7_Enh	0	0	0	0	0
chr1	17019507	17019811	314113	314149	intron	ESPNP	0	1	2_TssAFlnk	0	0	0	0	0
chr1	17019834	17020072	314149	314186	intron	ESPNP	0	1	2_TssAFlnk	0	0	0	0	0
chr1	17020082	17020558	314186	314237	intron	ESPNP	0	1	2_TssAFlnk	0	0	0	0	0
chr1	17020565	17020732	314237	314253	intron	ESPNP	0	1	7_Enh	0	0	0	0	0
chr1	17027092	17027305	314511	314533	intron	ESPNP	0	1	7_Enh	0	0	0	0	0
chr1	17029685	17029914	314621	314626	intron	ESPNP	0	0	7_Enh	0	0	0	0	1
chr1	17033939	17034109	314726	314753	intron	ESPNP	0	1	2_TssAFlnk	0	0	0	0	1
chr1	17034111	17034668	314753	314809	exon	ESPNP	0	1	1_TssA	0	0	0	0	1
chr1	17199504	17199708	316686	316709	Intergenic	MIR3675	0	1	2_TssAFlnk	0	0	0	0	0
chr1	17215650	17216094	316968	317004	Intergenic	MIR3675	0	1	1_TssA	1	1	0	0	0
chr1	17216161	17216315	317004	317015	Intergenic	MIR3675	0	0	2_TssAFlnk	1	1	0	0	0
chr1	17221973	17222893	317077	317124	Intergenic	CROCC	0	1	15_Quies	1	1	0	0	0
chr1	17222988	17223227	317124	317136	Intergenic	CROCC	0	0	1_TssA	0	1	0	0	0
chr1	17230317	17230802	317204	317229	Intergenic	CROCC	0	0	1_TssA	1	1	0	0	0
chr1	17230879	17231911	317229	317266	Intergenic	CROCC	0	1	1_TssA	1	1	0	0	0
chr1	17240156	17241129	317392	317512	Intergenic	CROCC	0	1	1_TssA	1	1	0	0	1
chr1	17241140	17241343	317512	317523	Intergenic	CROCC	0	0	1_TssA	1	1	0	0	0
chr1	17287202	17287684	318559	318611	exon	CROCC	0	1	1_TssA	1	1	0	0	1
chr1	17337384	17338653	319859	319970	intron	ATP13A2	1	1	1_TssA	1	1	0	0	0
chr1	17379782	17380935	320486	320542	intron	SDHB	1	1	1_TssA	1	1	0	0	0
chr1	17445606	17446088	321527	321580	exon	PADI2	1	1	2_TssAFlnk	1	0	0	0	0
chr1	17452238	17452505	321689	321701	Intergenic	PADI2	0	0	5_TxWk	0	0	0	0	1
chr1	17662612	17662821	324467	324476	exon	PADI4	0	0	15_Quies	0	0	0	1	1
chr1	17763943	17766584	326331	326607	promoter-TSS	RCC2	1	1	1_TssA	1	1	0	0	1
chr1	17828916	17829185	327829	327841	Intergenic	ARHGEF10L	0	0	7_Enh	0	0	0	0	1
chr1	17865930	17867065	328375	328502	intron,promoter-TSS	ARHGEF10L	1	1	1_TssA	1	1	0	0	0
chr1	17995225	17995380	330697	330707	intron	ARHGEF10L	0	0	4_Tx	0	0	0	0	0
chr1	17996648	17996925	330737	330752	intron	ARHGEF10L	0	0	4_Tx	0	1	0	0	0
chr1	18433707	18434972	336267	336386	exon,promoter-TSS	IGSF21	1	1	15_Quies	1	0	1	0	0
chr1	18435416	18435842	336397	336427	intron	IGSF21	0	1	5_TxWk	1	0	0	0	0
chr1	18435851	18437104	336427	336498	intron	IGSF21	0	1	5_TxWk	1	0	0	0	1
chr1	18606345	18606415	338549	338555	intron	IGSF21	0	0	15_Quies	0	0	0	0	0
chr1	18617591	18617668	338736	338743	intron	IGSF21	0	0	15_Quies	0	1	0	0	0
chr1	18884193	18884522	341793	341811	Intergenic	PAX7	0	0	7_Enh	0	1	0	0	0
chr1	18907975	18908123	342144	342156	Intergenic	PAX7	0	0	15_Quies	0	0	0	0	1
chr1	18923964	18924198	342362	342372	Intergenic	PAX7	0	0	15_Quies	0	0	0	0	1
chr1	18956976	18957431	342891	342922	exon,promoter-TSS	PAX7	1	1	7_Enh	0	0	0	1	0
chr1	18958802	18958962	343021	343038	intron	PAX7	0	1	5_TxWk	0	0	0	0	0
chr1	18962943	18963723	343166	343227	intron	PAX7	0	1	14_ReprPCWk	0	0	0	1	0
chr1	18963820	18964471	343227	343260	intron	PAX7	0	1	14_ReprPCWk	0	0	0	1	0
chr1	18968364	18969496	343385	343409	intron	PAX7	0	0	9_Het	0	0	0	0	0
chr1	18969509	18969955	343409	343438	intron	PAX7	0	1	7_Enh	0	0	0	0	0
chr1	18969969	18970499	343438	343490	intron	PAX7	0	1	7_Enh	0	0	0	0	0
chr1	18972687	18973040	343577	343589	intron	PAX7	0	1	5_TxWk	1	0	0	1	0
chr1	18973057	18973792	343589	343654	intron	PAX7	0	1	2_TssAFlnk	1	0	0	0	0
chr1	19228442	19229932	347487	347589	exon	ALDH4A1	1	1	1_TssA	1	1	0	0	0
chr1	19282027	19283740	348565	348776	exon,promoter-TSS	IFFO2	1	1	1_TssA	1	1	0	0	1
chr1	19535871	19537629	351941	352060	promoter-TSS	UBR4	1	1	1_TssA	1	1	0	0	1
chr1	19577358	19578992	352570	352682	promoter-TSS	EMC1	1	1	1_TssA	1	1	1	0	0
chr1	19615168	19615611	353341	353388	promoter-TSS	AKR7A3	1	1	2_TssAFlnk	1	1	0	0	0
chr1	19637961	19639439	353648	353791	promoter-TSS	PQLC2	1	1	1_TssA	1	1	0	0	0
chr1	19810885	19812724	356802	356968	promoter-TSS	CAPZB	1	1	1_TssA	1	1	0	0	0
chr1	19923062	19924290	358276	358358	intron	C1orf151-NBL1	1	1	1_TssA	1	1	0	0	0
chr1	19970358	19971590	358937	359109	promoter-TSS	NBL1	1	1	1_TssA	1	1	0	0	0
chr1	19986336	19986653	359440	359453	Intergenic	HTR6	0	0	5_TxWk	0	0	0	0	1
chr1	19991164	19992161	359544	359654	promoter-TSS	HTR6	1	1	7_Enh	1	0	0	0	1
chr1	20076754	20077007	360865	360877	intron	TMCO4	0	0	5_TxWk	0	1	0	0	0
chr1	20125895	20126996	361566	361659	promoter-TSS	TMCO4	1	1	1_TssA	1	1	0	0	1
chr1	20141036	20141138	361835	361843	exon	RNF186	1	0	2_TssAFlnk	1	1	0	0	0
chr1	20141244	20141406	361844	361855	exon	RNF186	1	0	2_TssAFlnk	1	1	0	0	0
chr1	20208553	20209716	362663	362765	exon	OTUD3	1	1	1_TssA	1	1	0	0	1
chr1	20478836	20479138	365526	365544	Intergenic	PLA2G2F	0	0	2_TssAFlnk	1	0	0	0	1
chr1	20512449	20513182	366027	366073	intron	UBXN10	1	1	2_TssAFlnk	1	1	0	0	0
chr1	20539300	20539657	366399	366414	Intergenic	UBXN10	0	0	15_Quies	0	0	0	0	1
chr1	20692604	20693994	368334	368450	intron	LOC339505	0	1	7_Enh	1	0	1	0	1
chr1	20802771	20803253	369639	369667	Intergenic	CAMK2N1	0	0	7_Enh	0	1	1	0	0
chr1	20810427	20810652	369748	369763	intron	CAMK2N1	0	1	1_TssA	1	1	0	0	0
chr1	20810667	20813455	369763	370048	exon	CAMK2N1	1	1	1_TssA	1	1	0	0	0
chr1	20813458	20813667	370048	370060	promoter-TSS	CAMK2N1	1	1	7_Enh	1	1	0	0	0
chr1	20820275	20820673	370154	370165	Intergenic	CAMK2N1	0	0	5_TxWk	0	0	0	0	1
chr1	20834029	20834844	370363	370419	exon	MUL1	1	1	1_TssA	1	1	0	0	0
chr1	20848494	20849146	370628	370639	Intergenic	MUL1	0	0	15_Quies	0	0	0	0	1
chr1	20878895	20879364	371030	371074	exon	FAM43B	1	1	15_Quies	1	0	0	0	0
chr1	20879493	20880374	371089	371203	exon	FAM43B	1	1	7_Enh	1	0	0	0	0
chr1	20959812	20960812	372341	372437	exon	PINK1	1	1	1_TssA	1	1	0	0	1
chr1	20987148	20988493	372895	372974	exon	DDOST	1	1	1_TssA	1	1	0	0	1
chr1	21022940	21023584	373632	373673	intron	KIF17	0	1	1_TssA	1	1	0	0	1
chr1	21044121	21044703	374160	374243	promoter-TSS	KIF17	1	1	1_TssA	1	0	0	0	0
chr1	21058198	21059793	374577	374720	exon	SH2D5	1	1	2_TssAFlnk	1	1	0	0	1
chr1	21111986	21114550	375343	375570	promoter-TSS	HP1BP3	1	1	1_TssA	1	1	0	0	0
chr1	21501819	21503702	379335	379481	exon	EIF4G3	1	1	1_TssA	1	1	0	0	0
chr1	21503711	21503886	379481	379499	promoter-TSS	EIF4G3	1	1	1_TssA	1	1	0	0	0
chr1	21616381	21617242	381460	381552	promoter-TSS	ECE1	0	1	1_TssA	1	1	0	0	0
chr1	21671190	21671509	382450	382473	intron	ECE1	1	1	1_TssA	1	1	0	0	0
chr1	21671570	21672819	382473	382599	promoter-TSS	ECE1	1	1	1_TssA	1	1	0	0	0
chr1	21754592	21755014	383816	383880	Intergenic	NBPF3	0	1	5_TxWk	0	0	0	0	0
chr1	21766230	21767199	384220	384313	promoter-TSS	NBPF3	1	1	1_TssA	1	1	0	0	0
chr1	21835396	21835921	385117	385166	promoter-TSS	ALPL	1	1	7_Enh	1	0	0	0	1
chr1	21835925	21836246	385166	385199	intron	ALPL	1	1	2_TssAFlnk	1	0	0	0	0
chr1	21900648	21900871	386343	386351	intron	ALPL	0	0	15_Quies	0	0	0	0	1
chr1	21950195	21950435	387501	387510	intron	RAP1GAP	0	0	7_Enh	0	1	1	0	0
chr1	21985617	21986131	388140	388198	intron	RAP1GAP	0	1	7_Enh	1	1	0	0	1
chr1	21995408	21996525	388354	388446	promoter-TSS	RAP1GAP	1	1	2_TssAFlnk	1	1	0	0	1
chr1	22108284	22110290	389883	390029	intron	USP48	1	1	1_TssA	1	1	0	0	1
chr1	22140846	22141213	390569	390615	exon	LDLRAD2	0	1	2_TssAFlnk	1	0	0	0	1
chr1	22241489	22241839	392892	392909	intron	HSPG2	0	0	7_Enh	0	1	0	0	0
chr1	22263376	22264346	393306	393436	promoter-TSS	HSPG2	1	0	1_TssA	1	1	0	0	0
chr1	22351603	22352717	394890	394943	intron	LINC00339	1	1	1_TssA	1	1	0	0	0
chr1	22378940	22380468	395363	395503	intron	CDC42	1	1	1_TssA	1	1	0	0	0
chr1	22468584	22470252	396712	396924	exon	WNT4	1	1	2_TssAFlnk	1	1	0	0	1
chr1	22511880	22511964	397542	397549	Intergenic	WNT4	0	0	5_TxWk	0	1	0	0	0
chr1	22668568	22668874	399796	399816	Intergenic	ZBTB40	0	1	7_Enh	0	1	0	0	0
chr1	22778237	22779350	401288	401366	intron	ZBTB40	1	1	1_TssA	1	1	0	0	0
chr1	23036596	23038399	405321	405533	exon,promoter-TSS	EPHB2	1	1	1_TssA	1	1	0	0	0
chr1	23279715	23279872	408872	408896	Intergenic	LOC729059	0	1	7_Enh	0	0	0	1	0
chr1	23279886	23280096	408896	408925	Intergenic	LOC729059	0	1	7_Enh	0	0	0	0	0
chr1	23345495	23347011	409754	409882	exon,promoter-TSS	KDM1A	1	1	1_TssA	1	1	0	0	1
chr1	23494059	23495528	411294	411431	intron	LUZP1	1	0	1_TssA	1	1	0	0	0
chr1	23503954	23504540	411530	411583	Intergenic	LUZP1	0	1	2_TssAFlnk	1	1	0	0	1
chr1	23504552	23504633	411583	411591	Intergenic	LUZP1	0	1	2_TssAFlnk	1	1	0	0	0
chr1	23543248	23544237	412124	412241	Intergenic	HTR1D	0	1	1_TssA	1	0	0	0	1
chr1	23668310	23669495	413775	413788	intron	HNRNPR	0	0	5_TxWk	1	1	0	0	0
chr1	23669653	23671668	413788	413944	intron	HNRNPR	1	1	1_TssA	1	1	0	0	1
chr1	23694411	23696308	414298	414425	promoter-TSS	ZNF436	1	1	1_TssA	1	1	0	0	1
chr1	23730434	23730782	414912	414925	intron	TCEA3	0	0	7_Enh	0	1	0	0	1
chr1	23750636	23751596	415207	415297	intron,promoter-TSS	TCEA3	1	1	1_TssA	1	1	0	0	0
chr1	23809894	23811355	416086	416218	exon	ASAP3	1	1	1_TssA	1	0	0	0	1
chr1	23857012	23858089	416910	417018	exon	E2F2	1	1	1_TssA	1	0	0	0	1
chr1	23866315	23866686	417133	417146	Intergenic	E2F2	0	0	2_TssAFlnk	0	0	0	0	1
chr1	23880945	23881863	417409	417494	Intergenic	ID3	0	1	1_TssA	1	1	0	0	1
chr1	23885342	23886410	417561	417631	exon	ID3	1	1	1_TssA	1	1	0	0	0
chr1	23888903	23889099	417654	417671	Intergenic	ID3	0	0	5_TxWk	0	1	0	0	0
chr1	23894504	23895064	417771	417837	Intergenic	ID3	0	1	1_TssA	1	0	0	0	0
chr1	23945942	23946444	418492	418543	Intergenic	MDS2	0	1	1_TssA	1	0	0	0	0
chr1	23963929	23964276	418819	418835	intron	MDS2	0	0	5_TxWk	0	0	0	0	1
chr1	24018001	24018997	419661	419715	intron	RPL11	1	1	1_TssA	1	1	0	0	1
chr1	24069537	24071068	420451	420607	intron	TCEB3	1	1	1_TssA	1	1	0	0	0
chr1	24098747	24098942	420988	420996	exon	LOC100506963	0	0	5_TxWk	0	0	0	0	1
chr1	24104336	24105595	421072	421176	promoter-TSS	PITHD1	1	1	1_TssA	1	1	0	0	0
chr1	24117315	24118565	421350	421412	intron	LYPLA2	1	1	1_TssA	1	1	0	0	0
chr1	24126380	24127918	421570	421694	promoter-TSS	GALE	1	1	1_TssA	1	1	0	0	0
chr1	24151477	24152207	422019	422063	intron	HMGCL	1	0	1_TssA	1	1	0	0	0
chr1	24164881	24165259	422237	422259	Intergenic	HMGCL	0	0	1_TssA	1	0	0	0	0
chr1	24194209	24195111	422708	422799	exon	FUCA1	1	1	1_TssA	1	1	0	0	1
chr1	24229334	24229683	423327	423377	intron	CNR2	0	1	2_TssAFlnk	1	0	0	0	0
chr1	24285538	24287495	424279	424406	promoter-TSS	PNRC2	1	1	1_TssA	1	1	0	0	1
chr1	24305498	24307154	424549	424652	intron	SRSF10	1	1	1_TssA	1	1	0	0	1
chr1	24477041	24477479	427298	427318	Intergenic	IL22RA1	0	0	7_Enh	0	0	0	0	1
chr1	24513504	24514308	427801	427878	promoter-TSS	IFNLR1	1	1	1_TssA	1	1	0	0	0
chr1	24514362	24514477	427878	427888	promoter-TSS	IFNLR1	1	1	2_TssAFlnk	1	1	0	0	0
chr1	24645397	24646192	429541	429562	promoter-TSS	GRHL3	1	0	7_Enh	1	1	0	0	0
chr1	24739736	24740398	430791	430837	intron	STPG1	0	1	1_TssA	1	1	0	0	0
chr1	24741850	24742922	430895	430947	promoter-TSS	STPG1	1	1	1_TssA	1	1	0	0	1
chr1	24742956	24743152	430947	430957	intron	NIPAL3	1	1	2_TssAFlnk	1	1	0	0	0
chr1	24828625	24829956	431999	432131	promoter-TSS	RCAN3	1	1	1_TssA	1	1	0	0	0
chr1	24829987	24830236	432131	432141	intron	RCAN3	0	0	1_TssA	1	1	0	0	0
chr1	24882199	24882912	432849	432908	intron,promoter-TSS	NCMAP	1	0	1_TssA	1	1	0	0	0
chr1	24968682	24970894	434151	434329	intron,promoter-TSS	SRRM1	1	1	1_TssA	1	1	0	0	1
chr1	25071173	25072699	435882	436037	exon	CLIC4	1	1	1_TssA	1	1	0	0	1
chr1	25174407	25175282	437346	437429	Intergenic	RUNX3	0	1	2_TssAFlnk	1	0	0	1	1
chr1	25255948	25257297	438824	439004	exon	RUNX3	0	1	7_Enh	0	0	0	0	1
chr1	25258546	25258655	439107	439115	intron	RUNX3	0	1	7_Enh	0	0	0	1	0
chr1	25258739	25259055	439117	439152	intron	RUNX3	0	1	7_Enh	0	0	0	1	1
chr1	25558507	25559744	443436	443501	promoter-TSS	SYF2	1	1	1_TssA	1	1	0	0	0
chr1	25566206	25566754	443611	443651	Intergenic	SYF2	0	1	1_TssA	1	1	0	0	1
chr1	25572636	25574639	443728	443901	intron	C1orf63	1	1	1_TssA	1	1	0	0	1
chr1	25592964	25594728	444167	444271	Intergenic	RHD	0	1	1_TssA	1	1	0	0	0
chr1	25663114	25666077	445182	445352	promoter-TSS	TMEM50A	1	1	1_TssA	1	1	0	0	1
chr1	25756378	25758377	446494	446692	promoter-TSS	TMEM57	1	1	1_TssA	1	1	0	0	0
chr1	25867396	25867688	447936	447944	Intergenic	LDLRAP1	0	0	7_Enh	0	1	0	0	0
chr1	25869900	25870829	447966	448074	intron	LDLRAP1	1	1	1_TssA	1	1	0	0	0
chr1	25875954	25876233	448139	448148	intron	LDLRAP1	0	0	7_Enh	0	1	0	0	0
chr1	25893352	25893787	448397	448413	exon	LDLRAP1	0	0	6_EnhG	0	1	0	0	1
chr1	25942594	25944330	449247	449478	promoter-TSS	MAN1C1	1	1	1_TssA	1	1	0	0	1
chr1	26097973	26098104	451570	451581	intron	MAN1C1	0	1	7_Enh	0	1	0	0	0
chr1	26137438	26137672	452334	452345	intron	SEPN1	0	0	6_EnhG	0	1	0	0	1
chr1	26146123	26147460	452492	452620	promoter-TSS	MTFR1L	1	1	1_TssA	1	1	0	0	0
chr1	26185596	26186348	453032	453103	promoter-TSS	AUNIP	1	1	1_TssA	1	1	0	0	0
chr1	26201570	26202516	453346	453439	Intergenic	PAQR7	0	1	1_TssA	1	1	0	0	1
chr1	26231540	26233228	453842	453983	TTS	MIR3917	1	1	1_TssA	1	1	0	0	1
chr1	26233244	26233543	453983	454002	promoter-TSS	STMN1	1	1	2_TssAFlnk	1	1	0	0	0
chr1	26249052	26249787	454232	454293	Intergenic	MIR3917	0	1	2_TssAFlnk	1	1	0	0	0
chr1	26249805	26250269	454293	454307	Intergenic	MIR3917	0	0	7_Enh	1	1	0	0	0
chr1	26324188	26325178	455218	455268	intron	PAFAH2	1	1	1_TssA	1	1	0	0	1
chr1	26361594	26362812	455785	455876	exon	EXTL1	0	1	1_TssA	1	1	0	0	1
chr1	26372102	26372975	456026	456124	promoter-TSS	SLC30A2	1	1	2_TssAFlnk	1	0	0	0	0
chr1	26437214	26439132	456991	457183	promoter-TSS	PDIK1L	1	1	1_TssA	1	1	0	0	1
chr1	26487950	26488111	457837	457852	exon	FAM110D	0	1	2_TssAFlnk	1	0	0	0	0
chr1	26488129	26488872	457852	457940	exon	FAM110D	0	1	1_TssA	1	0	0	0	1
chr1	26496180	26496824	458150	458224	exon	ZNF593	1	1	1_TssA	1	1	0	0	1
chr1	26503776	26503989	458376	458390	promoter-TSS	CNKSR1	1	0	2_TssAFlnk	1	1	0	0	0
chr1	26551706	26552329	459142	459180	Intergenic	CEP85	0	1	1_TssA	1	1	0	0	0
chr1	26560303	26561475	459296	459395	intron	CEP85	1	1	1_TssA	1	1	0	0	1
chr1	26561517	26561714	459395	459403	intron	CEP85	1	0	2_TssAFlnk	1	1	0	0	1
chr1	26606222	26607054	459958	460033	exon	SH3BGRL3	1	1	1_TssA	1	1	0	0	1
chr1	26632539	26633535	460476	460526	intron	UBXN11	0	1	1_TssA	1	1	0	0	0
chr1	26662486	26663392	460993	461068	intron	AIM1L	0	1	1_TssA	1	0	0	0	0
chr1	26686556	26687123	461457	461506	Intergenic	AIM1L	0	1	7_Enh	1	0	1	0	0
chr1	26737299	26737701	462253	462282	intron	LIN28A	1	1	7_Enh	0	0	0	1	0
chr1	26737711	26738044	462282	462316	exon	LIN28A	1	1	15_Quies	0	0	0	1	0
chr1	26758348	26759225	462595	462649	promoter-TSS	DHDDS	1	1	1_TssA	1	1	0	0	0
chr1	26797816	26798178	463113	463129	promoter-TSS	HMGN2	1	0	7_Enh	1	1	0	0	0
chr1	26798222	26799880	463129	463302	exon	HMGN2	1	1	1_TssA	1	1	0	0	0
chr1	26826639	26827302	463679	463745	Intergenic	HMGN2	0	1	1_TssA	1	1	0	0	1
chr1	26827314	26828232	463746	463810	Intergenic	RPS6KA1	0	1	1_TssA	1	1	0	0	0
chr1	26855926	26856802	464276	464380	exon	RPS6KA1	1	1	1_TssA	1	1	0	0	0
chr1	26946384	26948272	465678	465823	Intergenic	MIR1976	0	1	1_TssA	1	1	0	0	1
chr1	26948358	26948482	465823	465831	Intergenic	MIR1976	0	0	15_Quies	1	1	0	0	0
chr1	27018729	27020182	466906	466972	Intergenic	ARID1A	0	0	1_TssA	1	1	0	0	1
chr1	27021676	27024896	466983	467282	exon,promoter-TSS	ARID1A	1	1	1_TssA	1	1	0	0	0
chr1	27050017	27050492	467550	467563	intron	ARID1A	0	0	7_Enh	0	1	0	0	1
chr1	27113738	27115927	468302	468408	exon,promoter-TSS	PIGV	1	1	1_TssA	1	1	0	0	1
chr1	27152775	27153855	469170	469292	exon	ZDHHC18	1	1	1_TssA	1	1	0	0	1
chr1	27190973	27192101	469852	469939	TTS	SFN	0	1	1_TssA	1	1	0	0	0
chr1	27192180	27192361	469939	469953	Intergenic,TTS	SFN	0	0	1_TssA	1	1	0	0	0
chr1	27216224	27217160	470363	470455	TTS	GPATCH3	1	1	1_TssA	1	1	0	0	0
chr1	27226449	27227274	470596	470647	promoter-TSS	GPATCH3	1	1	1_TssA	1	1	0	0	0
chr1	27247926	27248874	470947	471033	exon	NUDC	1	1	1_TssA	1	1	0	0	0
chr1	27286198	27287065	471668	471753	intron	C1orf172	1	1	1_TssA	1	1	0	0	1
chr1	27319743	27321198	472258	472414	exon	TRNP1	1	1	1_TssA	1	1	0	0	0
chr1	27324030	27324472	472455	472466	intron	TRNP1	0	0	7_Enh	1	1	0	0	1
chr1	27339174	27339911	472749	472796	promoter-TSS	FAM46B	1	1	1_TssA	1	1	0	0	0
chr1	27358085	27358442	473132	473157	Intergenic	FAM46B	0	0	2_TssAFlnk	1	1	0	0	0
chr1	27425867	27426240	474375	474384	exon	SLC9A1	0	0	5_TxWk	0	1	0	0	1
chr1	27481275	27482044	475196	475250	promoter-TSS	SLC9A1	1	1	5_TxWk	1	1	0	0	1
chr1	27560706	27562473	476485	476607	intron	WDTC1	1	1	1_TssA	1	1	0	0	0
chr1	27648255	27649584	477712	477789	intron	TMEM222	1	1	1_TssA	1	1	0	0	0
chr1	27668325	27668817	478124	478143	promoter-TSS	SYTL1	1	0	2_TssAFlnk	1	1	0	0	0
chr1	27675874	27676340	478302	478343	intron	SYTL1	0	1	1_TssA	1	1	0	0	0
chr1	27676349	27676653	478343	478386	exon	SYTL1	0	1	2_TssAFlnk	1	1	0	0	0
chr1	27691978	27693389	478888	479007	intron	MAP3K6	1	1	1_TssA	1	1	0	0	1
chr1	27693398	27693688	479007	479021	promoter-TSS	MAP3K6	1	0	1_TssA	1	1	1	0	0
chr1	27718785	27719407	479451	479522	promoter-TSS	GPR3	1	1	2_TssAFlnk	1	1	0	0	1
chr1	27755288	27755396	480037	480046	exon	WASF2	0	0	4_Tx	0	1	0	0	0
chr1	27815697	27817170	480850	480933	intron	WASF2	1	1	1_TssA	1	1	0	0	0
chr1	27847994	27848263	481482	481497	Intergenic	WASF2	0	0	5_TxWk	0	1	0	0	0
chr1	27854408	27855015	481631	481687	Intergenic	WASF2	0	1	2_TssAFlnk	1	1	0	0	0
chr1	27855041	27855172	481687	481697	Intergenic	WASF2	0	0	2_TssAFlnk	1	1	0	0	0
chr1	27869000	27869135	481938	481944	intron	AHDC1	0	0	7_Enh	0	1	0	0	0
chr1	27894928	27895467	482563	482621	intron	AHDC1	0	1	7_Enh	1	1	0	0	1
chr1	27901990	27902740	482740	482830	intron	AHDC1	0	1	1_TssA	1	1	0	0	1
chr1	27928352	27928843	483157	483179	intron	AHDC1	0	0	2_TssAFlnk	1	1	0	0	0
chr1	27928885	27931098	483179	483352	exon	AHDC1	1	1	1_TssA	1	1	0	0	1
chr1	27960586	27961083	483808	483868	intron	FGR	1	1	1_TssA	1	0	0	0	0
chr1	27986288	27986808	484274	484343	Intergenic	IFI6	0	1	1_TssA	1	1	0	0	0
chr1	27995745	27996107	484522	484548	intron	IFI6	0	0	7_Enh	1	1	0	0	1
chr1	27998666	27998989	484576	484586	promoter-TSS	IFI6	1	0	2_TssAFlnk	1	1	0	0	1
chr1	28052045	28053243	485172	485285	exon	FAM76A	1	1	1_TssA	1	1	0	0	1
chr1	28099332	28100479	485818	485882	exon	STX12	1	1	1_TssA	1	1	0	0	0
chr1	28156880	28157888	486525	486597	promoter-TSS	PPP1R8	1	1	1_TssA	1	1	0	0	0
chr1	28198825	28199526	487397	487463	exon	THEMIS2	1	1	1_TssA	1	1	0	0	0
chr1	28240465	28241426	488143	488217	exon,intron	RPA2	1	1	1_TssA	1	1	0	0	0
chr1	28241448	28241535	488217	488226	promoter-TSS	RPA2	1	1	2_TssAFlnk	0	1	0	0	0
chr1	28261307	28262081	488510	488528	exon	SMPDL3B	1	0	1_TssA	1	1	0	0	0
chr1	28285949	28286923	488879	488969	promoter-TSS	XKR8	1	1	1_TssA	1	1	0	0	1
chr1	28414147	28414354	490186	490194	intron	EYA3	1	0	2_TssAFlnk	1	1	0	0	0
chr1	28414367	28415626	490194	490254	intron	EYA3	1	1	1_TssA	1	1	0	0	1
chr1	28558972	28559671	492324	492367	intron	DNAJC8	1	1	1_TssA	1	1	0	0	0
chr1	28562181	28563350	492445	492523	exon	ATPIF1	1	1	1_TssA	1	1	0	0	0
chr1	28573040	28573534	492659	492680	Intergenic	ATPIF1	0	0	1_TssA	1	1	0	0	0
chr1	28573555	28574090	492680	492714	Intergenic	ATPIF1	0	1	5_TxWk	1	1	0	0	0
chr1	28575067	28575480	492728	492737	Intergenic	SESN2	0	0	5_TxWk	1	1	0	0	1
chr1	28585702	28587062	492911	493040	exon	SESN2	1	1	1_TssA	1	1	0	0	0
chr1	28655348	28655987	494133	494175	exon	MED18	1	1	1_TssA	1	1	0	0	0
chr1	28656017	28656190	494175	494187	intron	MED18	1	0	1_TssA	1	1	0	0	0
chr1	28696042	28697169	494909	494989	intron	PHACTR4	1	1	1_TssA	1	1	0	0	1
chr1	28831992	28833200	496736	496801	intron,promoter-TSS	RCC1	1	0	1_TssA	1	1	0	0	0
chr1	28833282	28834003	496801	496831	intron	SNHG3	1	0	1_TssA	1	1	0	0	0
chr1	28844357	28845512	497002	497114	intron	RCC1	0	1	1_TssA	1	1	0	0	1
chr1	28879039	28880318	497837	497923	intron	TRNAU1AP	1	1	1_TssA	1	1	0	0	0
chr1	28907315	28907805	498428	498445	promoter-TSS	SNORA16A	1	0	1_TssA	1	1	0	0	1
chr1	28907833	28908959	498445	498537	promoter-TSS	SNORA16A	1	1	1_TssA	1	1	0	0	1
chr1	28918676	28919332	498743	498816	promoter-TSS	RAB42	1	1	1_TssA	1	0	0	0	0
chr1	28968760	28970391	499629	499709	promoter-TSS	TAF12	1	1	1_TssA	1	1	0	0	1
chr1	28974614	28975629	499808	499847	promoter-TSS	RNU11	1	0	5_TxWk	1	1	0	0	1
chr1	28975648	28975795	499847	499858	TTS	RNU11	1	0	1_TssA	1	1	0	0	1
chr1	28995064	28996177	500239	500354	intron	GMEB1	1	0	1_TssA	1	1	0	0	1
chr1	29062924	29064610	501593	501742	intron	YTHDF2	1	1	1_TssA	1	1	0	0	1
chr1	29101688	29101991	502260	502283	Intergenic	OPRD1	0	1	1_TssA	1	1	0	0	0
chr1	29111481	29112137	502480	502501	Intergenic	OPRD1	0	0	15_Quies	1	0	0	0	1
chr1	29138502	29139182	502866	502970	exon	OPRD1	1	1	7_Enh	1	0	0	0	0
chr1	29139660	29139817	502992	502999	intron	OPRD1	0	0	15_Quies	1	0	0	0	0
chr1	29203776	29204046	504069	504078	Intergenic	EPB41	0	0	5_TxWk	0	0	0	0	1
chr1	29213334	29214430	504239	504325	intron	EPB41	1	1	1_TssA	1	1	0	0	0
chr1	29240705	29241695	504677	504788	intron	EPB41	0	1	1_TssA	1	1	0	0	0
chr1	29241725	29241922	504788	504801	intron	EPB41	0	1	2_TssAFlnk	1	0	0	0	0
chr1	29448087	29448365	507170	507214	exon,intron	TMEM200B	0	1	7_Enh	1	0	0	0	0
chr1	29448394	29448924	507214	507275	intron	TMEM200B	0	1	2_TssAFlnk	1	0	0	0	0
chr1	29450248	29451601	507390	507524	promoter-TSS	TMEM200B	1	1	2_TssAFlnk	1	0	0	0	0
chr1	29507084	29508889	508526	508665	intron	SRSF4	1	1	1_TssA	1	1	0	0	1
chr1	29557059	29557675	509378	509428	promoter-TSS	MECR	1	1	1_TssA	1	1	0	0	1
chr1	29562746	29564646	509490	509714	intron	PTPRU	1	1	2_TssAFlnk	1	1	0	0	1
chr1	29564656	29565057	509714	509762	intron	PTPRU	0	1	2_TssAFlnk	1	1	0	0	0
chr1	31137430	31137520	524382	524388	Intergenic	MATN1-AS1	0	0	7_Enh	0	0	0	0	0
chr1	31157902	31158453	524576	524622	Intergenic	MATN1-AS1	0	1	1_TssA	1	0	0	0	0
chr1	31190863	31192412	525066	525194	promoter-TSS	MATN1-AS1	1	1	2_TssAFlnk	1	1	0	0	1
chr1	31274620	31274912	526543	526561	Intergenic	LAPTM5	0	0	15_Quies	0	0	0	0	1
chr1	31280360	31280598	526668	526682	Intergenic	LAPTM5	0	1	5_TxWk	0	0	0	0	0
chr1	31296853	31297599	526898	526943	Intergenic	LAPTM5	0	0	2_TssAFlnk	1	1	0	0	0
chr1	31380974	31381966	528101	528248	promoter-TSS	SDC3	1	1	1_TssA	1	0	0	0	0
chr1	31536600	31538946	529964	530064	intron	PUM1	1	1	1_TssA	1	1	0	0	0
chr1	31627645	31628652	531462	531555	Intergenic	NKAIN1	0	1	1_TssA	1	1	0	0	1
chr1	31635577	31635814	531676	531687	Intergenic	NKAIN1	0	0	15_Quies	1	0	0	0	1
chr1	31654307	31654737	532017	532052	exon	NKAIN1	0	1	7_Enh	1	0	0	0	1
chr1	31655119	31655559	532073	532094	intron	NKAIN1	0	0	7_Enh	1	1	0	0	1
chr1	31711951	31712934	532933	533050	exon	NKAIN1	1	1	7_Enh	1	0	0	0	0
chr1	31769072	31770605	533686	533766	promoter-TSS	SNRNP40	1	1	1_TssA	1	1	0	0	1
chr1	31846127	31846800	534411	534442	promoter-TSS	FABP3	1	0	7_Enh	1	1	0	0	1
chr1	31867461	31867888	534653	534686	Intergenic	SERINC2	0	0	2_TssAFlnk	0	0	0	0	1
chr1	31885795	31886966	534914	535038	intron	SERINC2	0	1	1_TssA	1	1	0	0	0
chr1	32014529	32015028	536441	536455	Intergenic	LOC284551	0	0	7_Enh	0	0	0	0	1
chr1	32083171	32084001	537427	537503	intron	HCRTR1	1	1	2_TssAFlnk	1	0	0	0	1
chr1	32109798	32111169	537849	537933	promoter-TSS	PEF1	1	1	1_TssA	1	1	0	0	0
chr1	32135424	32135623	538248	538259	intron	COL16A1	0	0	7_Enh	1	1	0	0	0
chr1	32135799	32136124	538259	538274	intron	COL16A1	0	0	7_Enh	1	1	0	0	1
chr1	32169538	32170181	538860	538894	promoter-TSS	COL16A1	1	1	7_Enh	1	0	0	0	0
chr1	32180666	32181444	539080	539124	Intergenic	COL16A1	0	0	2_TssAFlnk	1	1	0	0	1
chr1	32226119	32226863	539943	540005	intron	BAI2	0	1	7_Enh	1	0	0	0	0
chr1	32228277	32230252	540020	540227	intron,promoter-TSS	BAI2	1	1	2_TssAFlnk	1	0	0	0	1
chr1	32238039	32238526	540371	540413	Intergenic	BAI2	0	1	7_Enh	1	0	0	0	0
chr1	32402503	32404438	542621	542781	exon,intron,promoter-TSS	PTP4A2	1	1	1_TssA	1	1	0	0	1
chr1	32478846	32480926	543905	544077	exon	KHDRBS1	1	1	1_TssA	1	1	0	0	0
chr1	32537953	32539147	544864	544954	promoter-TSS	TMEM39B	1	1	1_TssA	1	1	0	0	1
chr1	32573232	32574502	545522	545586	intron	KPNA6	1	1	1_TssA	1	1	0	0	0
chr1	32645060	32646207	546437	546539	intron	TXLNA	1	1	1_TssA	1	1	0	0	0
chr1	32665870	32666956	546802	546852	intron	CCDC28B	1	1	2_TssAFlnk	1	1	0	0	1
chr1	32670675	32670859	546904	546919	promoter-TSS	IQCC	1	1	2_TssAFlnk	1	1	0	0	0
chr1	32670912	32671040	546919	546929	promoter-TSS	IQCC	1	1	1_TssA	1	1	0	0	0
chr1	32671052	32671783	546929	546992	TTS	CCDC28B	1	1	2_TssAFlnk	1	1	0	0	0
chr1	32687631	32688514	547208	547262	promoter-TSS	TMEM234	1	1	1_TssA	1	1	0	0	0
chr1	32705857	32707167	547553	547661	intron	MTMR9LP	1	1	1_TssA	1	1	0	0	1
chr1	32757367	32758404	548530	548609	intron	HDAC1	1	1	1_TssA	1	1	0	0	0
chr1	32800686	32802092	549229	549392	intron	MARCKSL1	1	1	1_TssA	1	1	0	0	1
chr1	32816745	32817692	549657	549744	Intergenic	FAM229A	0	1	1_TssA	1	1	0	0	1
chr1	32827400	32828017	549911	549985	promoter-TSS	TSSK3	1	1	2_TssAFlnk	1	1	0	0	1
chr1	32859513	32860945	550402	550477	promoter-TSS	BSDC1	1	1	1_TssA	1	1	0	0	0
chr1	32892248	32892835	550808	550843	Intergenic	BSDC1	0	1	7_Enh	1	0	0	0	0
chr1	32930078	32931161	551313	551390	promoter-TSS	ZBTB8B	1	1	2_TssAFlnk	1	0	0	0	0
chr1	32965863	32966688	551871	551972	Intergenic	ZBTB8B	0	1	1_TssA	1	1	0	0	1
chr1	33004672	33005779	552532	552654	intron	ZBTB8A	1	1	1_TssA	1	1	0	0	0
chr1	33077575	33077706	553685	553696	Intergenic	ZBTB8OS	0	0	1_TssA	1	0	0	0	1
chr1	33077817	33078090	553696	553719	Intergenic	ZBTB8OS	0	0	1_TssA	1	0	0	0	1
chr1	33115629	33117469	554276	554409	promoter-TSS	RBBP4	1	1	1_TssA	1	1	0	0	0
chr1	33117475	33117683	554409	554417	promoter-TSS	RBBP4	1	0	1_TssA	1	1	0	0	0
chr1	33167982	33169069	555215	555306	promoter-TSS	SYNC	1	1	1_TssA	1	0	0	0	0
chr1	33177824	33178140	555437	555468	Intergenic	SYNC	0	0	7_Enh	1	0	0	0	1
chr1	33206958	33207874	556023	556140	promoter-TSS	KIAA1522	1	1	1_TssA	1	1	0	0	1
chr1	33219269	33219946	556315	556382	intron	KIAA1522	0	1	1_TssA	1	1	0	0	0
chr1	33219957	33220226	556382	556399	intron	KIAA1522	0	1	2_TssAFlnk	1	1	0	0	0
chr1	33220274	33220636	556399	556426	intron	KIAA1522	0	0	1_TssA	1	1	0	0	0
chr1	33282284	33284105	557453	557571	promoter-TSS	S100PBP	1	1	1_TssA	1	1	0	0	1
chr1	33336147	33336834	558170	558265	promoter-TSS	FNDC5	0	0	1_TssA	1	0	0	0	0
chr1	33351761	33352543	558530	558604	promoter-TSS	HPCA	1	1	7_Enh	1	0	0	0	1
chr1	33358627	33359269	558703	558769	intron	HPCA	0	1	2_TssAFlnk	1	1	0	0	1
chr1	33366412	33367322	558890	558987	promoter-TSS	TMEM54	1	1	1_TssA	1	1	0	0	0
chr1	33428783	33429055	559850	559862	intron	RNF19B	0	0	2_TssAFlnk	1	1	0	0	0
chr1	33429267	33430708	559870	560036	exon	RNF19B	1	1	1_TssA	1	1	0	0	0
chr1	33438462	33438979	560119	560174	Intergenic	RNF19B	0	1	1_TssA	1	1	0	0	0
chr1	33501853	33502811	560998	561057	intron	AK2	1	1	1_TssA	1	1	0	0	0
chr1	33546437	33547438	561719	561789	intron	ADC	1	1	1_TssA	1	1	0	0	0
chr1	33592571	33593247	562285	562326	Intergenic	ADC	0	1	1_TssA	1	1	0	0	1
chr1	33646347	33647974	563028	563172	exon	TRIM62	1	1	2_TssAFlnk	1	1	0	0	0
chr1	33721223	33721568	563788	563809	intron	ZNF362	1	1	1_TssA	1	1	0	0	0
chr1	33721572	33723172	563809	563998	intron	ZNF362	1	1	1_TssA	1	1	0	0	0
chr1	33814288	33816295	565381	565578	exon	PHC2	0	1	1_TssA	1	1	0	0	0
chr1	33895945	33897013	566379	566508	Intergenic	ZSCAN20	0	1	1_TssA	1	1	0	0	1
chr1	33937935	33938492	566888	566926	promoter-TSS	ZSCAN20	1	1	1_TssA	1	1	0	0	0
chr1	34098656	34098983	568546	568559	intron	CSMD2	0	1	7_Enh	0	0	0	0	1
chr1	34628606	34631276	573253	573459	intron	CSMD2	1	1	2_TssAFlnk	1	0	0	1	1
chr1	34632088	34632710	573493	573522	promoter-TSS	C1orf94	1	0	7_Enh	0	0	0	1	0
chr1	34642713	34643107	573634	573664	exon	C1orf94	0	1	15_Quies	0	0	0	0	0
chr1	35208363	35208628	578120	578134	Intergenic	GJB5	0	0	7_Enh	0	0	0	0	1
chr1	35246829	35247499	578612	578675	promoter-TSS	GJB3	1	1	2_TssAFlnk	1	0	1	0	0
chr1	35258348	35258853	578849	578891	promoter-TSS	GJA4	1	1	7_Enh	1	0	0	0	0
chr1	35324488	35325630	579565	579626	exon,promoter-TSS	SMIM12	1	1	1_TssA	1	1	0	0	1
chr1	35331587	35332321	579722	579801	intron	DLGAP3	0	1	1_TssA	1	1	0	0	1
chr1	35394602	35395566	580617	580730	Intergenic	DLGAP3	0	1	1_TssA	1	1	0	0	0
chr1	35450246	35451223	581428	581492	intron	ZMYM6NB	1	1	1_TssA	1	1	0	0	1
chr1	35496605	35497696	581915	581976	intron	ZMYM6	1	1	1_TssA	1	1	0	0	0
chr1	35544630	35545542	582415	582468	intron	ZMYM1	1	1	1_TssA	1	1	0	0	0
chr1	35655860	35656796	583936	583948	exon	SFPQ	0	0	3_TxFlnk	1	1	0	0	0
chr1	35656875	35659183	583948	584118	exon	SFPQ	1	1	1_TssA	1	1	0	0	1
chr1	35734125	35735316	585081	585165	intron	ZMYM4	1	1	1_TssA	1	1	0	0	1
chr1	36021645	36022008	587778	587786	intron	KIAA0319L	0	0	5_TxWk	1	1	0	0	0
chr1	36022382	36024105	587788	587910	promoter-TSS	NCDN	1	1	1_TssA	1	1	0	0	0
chr1	36038749	36039239	588155	588206	promoter-TSS	TFAP2E	1	1	2_TssAFlnk	1	0	0	0	0
chr1	36106529	36108003	589157	589233	promoter-TSS	PSMB2	1	1	1_TssA	1	1	0	0	0
chr1	36173257	36174229	589976	590057	Intergenic	C1orf216	0	1	1_TssA	1	0	0	0	0
chr1	36184003	36184979	590178	590260	exon	C1orf216	1	1	1_TssA	1	1	0	0	0
chr1	36234688	36235944	590796	590889	intron	CLSPN	1	1	1_TssA	1	1	0	0	1
chr1	36273317	36274461	591439	591588	promoter-TSS	AGO4	1	1	1_TssA	1	1	0	0	0
chr1	36348627	36349731	592420	592509	intron	AGO1	1	1	1_TssA	1	1	0	0	1
chr1	36395848	36397623	592971	593125	promoter-TSS	AGO3	1	1	1_TssA	1	1	0	0	0
chr1	36549555	36550076	594611	594659	intron	TEKT2	1	1	1_TssA	1	1	0	0	0
chr1	36554277	36555203	594777	594871	TTS,intron	ADPRHL2,TEKT2	1	1	1_TssA	1	1	0	0	1
chr1	36555221	36555426	594872	594884	intron	ADPRHL2	1	0	2_TssAFlnk	1	1	0	0	0
chr1	36614570	36615462	595952	596025	promoter-TSS	TRAPPC3	0	1	1_TssA	1	1	0	0	1
chr1	36620870	36622716	596094	596254	promoter-TSS	TRAPPC3	1	1	1_TssA	1	1	0	0	0
chr1	36689185	36690684	597519	597606	promoter-TSS	THRAP3	1	1	1_TssA	1	1	0	0	1
chr1	36691187	36691565	597607	597617	intron	THRAP3	0	0	5_TxWk	1	1	0	0	0
chr1	36771831	36772010	598773	598787	promoter-TSS	SH3D21	1	1	2_TssAFlnk	1	1	0	0	1
chr1	36772014	36772999	598787	598881	promoter-TSS	SH3D21	1	1	1_TssA	1	1	0	0	1
chr1	36788625	36789589	599301	599394	exon,intron	EVA1B	1	1	1_TssA	1	1	0	0	0
chr1	36850358	36852191	600427	600544	intron	STK40	1	1	1_TssA	1	1	0	0	1
chr1	36862895	36863739	600698	600762	intron	LSM10	1	1	1_TssA	1	1	0	0	0
chr1	36915900	36916580	601510	601558	promoter-TSS	OSCP1	1	1	1_TssA	1	1	0	0	0
chr1	36929327	36930363	601716	601789	exon	MRPS15	1	1	1_TssA	1	1	0	0	0
chr1	37019500	37019663	602909	602922	Intergenic	CSF3R	0	0	15_Quies	0	0	0	1	1
chr1	37237362	37237710	605320	605332	Intergenic	GRIK3	0	0	15_Quies	0	0	0	0	0
chr1	37498248	37498570	608261	608282	intron	GRIK3	0	1	15_Quies	0	0	0	0	0
chr1	37498583	37499075	608282	608331	intron	GRIK3	1	1	15_Quies	0	0	0	1	0
chr1	37499094	37499711	608331	608390	intron,promoter-TSS	GRIK3	1	1	7_Enh	0	0	0	1	0
chr1	37499717	37500624	608390	608522	promoter-TSS	GRIK3	1	1	5_TxWk	0	0	0	0	0
chr1	37720833	37720927	610449	610454	Intergenic	MIR4255	0	0	7_Enh	1	0	0	0	0
chr1	37783753	37783991	611098	611118	Intergenic	LOC728431	0	1	7_Enh	1	0	0	0	0
chr1	37899955	37900218	612295	612304	Intergenic	LOC728431	0	0	15_Quies	0	0	0	0	1
chr1	37939740	37940642	612822	612926	promoter-TSS	ZC3H12A	1	1	1_TssA	1	1	0	0	0
chr1	37979466	37980801	613426	613550	intron	MEAF6	1	1	1_TssA	1	1	0	0	1
chr1	38019398	38020101	614187	614239	exon,promoter-TSS	SNIP1	1	1	1_TssA	1	1	0	0	0
chr1	38022316	38022538	614284	614300	promoter-TSS	DNALI1	1	1	2_TssAFlnk	1	1	0	0	0
chr1	38022586	38022780	614300	614315	intron	DNALI1	1	1	2_TssAFlnk	1	1	0	0	0
chr1	38061006	38061877	614784	614839	exon	GNL2	1	1	1_TssA	1	1	0	0	0
chr1	38099068	38099744	615280	615313	intron	RSPO1	1	1	7_Enh	0	0	0	0	0
chr1	38099855	38100697	615324	615403	exon,intron	RSPO1	1	1	7_Enh	1	0	0	0	0
chr1	38100705	38100860	615403	615418	promoter-TSS	RSPO1	1	1	15_Quies	0	0	0	0	0
chr1	38155362	38156415	616109	616169	intron	C1orf109	1	1	1_TssA	1	1	0	0	0
chr1	38157261	38158705	616195	616306	promoter-TSS	CDCA8	1	1	1_TssA	1	1	0	0	1
chr1	38218326	38219461	617110	617226	exon	EPHA10	0	1	1_TssA	1	0	0	0	0
chr1	38229950	38230074	617408	617417	intron	EPHA10	1	1	15_Quies	0	0	0	1	0
chr1	38230076	38230111	617417	617424	intron	EPHA10	1	1	15_Quies	0	0	0	1	0
chr1	38230139	38230321	617425	617437	intron	EPHA10	1	1	9_Het	0	0	0	1	0
chr1	38230388	38231075	617442	617480	promoter-TSS	EPHA10	1	1	9_Het	1	0	0	0	0
chr1	38231139	38232040	617480	617516	promoter-TSS	EPHA10	1	0	7_Enh	1	0	0	0	1
chr1	38259218	38260268	617816	617944	promoter-TSS	MANEAL	1	1	1_TssA	1	1	0	0	0
chr1	38273072	38274653	618144	618290	promoter-TSS	YRDC	1	1	1_TssA	1	1	0	0	0
chr1	38324703	38326066	618794	618878	promoter-TSS	MTF1	1	1	1_TssA	1	1	0	0	1
chr1	38396957	38397774	619976	620046	intron	INPP5B	0	1	1_TssA	1	1	0	0	0
chr1	38454961	38456087	620942	621003	intron	SF3A3	1	1	1_TssA	1	1	0	0	1
chr1	38461585	38461988	621117	621159	TTS	FHL3	0	1	1_TssA	1	0	0	0	0
chr1	38478083	38478976	621497	621548	intron,promoter-TSS	UTP11L	1	1	1_TssA	1	1	0	0	0
chr1	38510911	38511385	622059	622112	exon	POU3F1	0	1	7_Enh	0	0	1	1	0
chr1	38511388	38511757	622112	622155	exon	POU3F1	1	1	7_Enh	0	0	1	1	0
chr1	38511758	38512128	622155	622215	exon	POU3F1	1	1	7_Enh	1	0	0	0	1
chr1	38600112	38600181	623459	623467	Intergenic	MIR3659	0	0	15_Quies	0	0	0	0	0
chr1	38724095	38724237	624740	624747	Intergenic	LOC339442	0	0	15_Quies	0	0	0	0	0
chr1	38802103	38802310	625403	625410	Intergenic	LOC339442	0	0	15_Quies	0	0	0	0	0
chr1	38941882	38942371	626426	626467	Intergenic	LOC339442	0	1	7_Enh	1	0	0	0	0
chr1	39044023	39044518	627524	627581	Intergenic	RRAGC	0	1	7_Enh	0	0	0	0	0
chr1	39249262	39249484	629532	629545	Intergenic	RRAGC	0	0	5_TxWk	0	0	0	1	0
chr1	39269693	39270251	629751	629826	Intergenic	RRAGC	0	1	7_Enh	1	0	0	0	0
chr1	39283895	39284478	630050	630109	Intergenic	RRAGC	0	1	2_TssAFlnk	0	0	0	0	1
chr1	39284499	39284679	630109	630121	Intergenic	RRAGC	0	1	5_TxWk	0	0	0	0	0
chr1	39324587	39326090	630551	630672	exon	RRAGC	1	1	1_TssA	1	1	0	0	0
chr1	39338292	39339595	630839	630931	TTS	GJA9	1	1	1_TssA	1	1	0	0	0
chr1	39456295	39458344	632612	632726	intron	AKIRIN1	1	1	1_TssA	1	1	0	0	0
chr1	39491759	39492690	633221	633277	intron	NDUFS5	1	0	1_TssA	1	1	0	0	0
chr1	39546688	39547748	634181	634319	intron	MACF1	1	1	1_TssA	1	0	0	0	0
chr1	39570721	39571958	634679	634827	intron	MACF1	0	1	1_TssA	1	1	0	0	0
chr1	39624431	39624921	635333	635343	intron	MACF1	0	0	2_TssAFlnk	1	1	0	0	0
chr1	39874019	39875181	637934	638075	promoter-TSS	KIAA0754	1	1	1_TssA	1	1	0	0	0
chr1	39956508	39956709	638878	638893	promoter-TSS	BMP8A	1	1	2_TssAFlnk	1	1	0	0	0
chr1	39956713	39957597	638893	639017	promoter-TSS	BMP8A	1	1	1_TssA	1	1	0	0	1
chr1	40041131	40042765	640504	640678	exon,intron	PABPC4	1	1	1_TssA	1	1	0	0	1
chr1	40119207	40119463	642017	642026	Intergenic	HEYL	0	0	7_Enh	0	0	0	0	1
chr1	40137279	40137971	642254	642313	promoter-TSS	NT5C1A	1	1	1_TssA	1	0	0	0	0
chr1	40156857	40157654	642609	642663	promoter-TSS	HPCAL4	1	1	2_TssAFlnk	1	0	0	0	0
chr1	40157740	40158207	642671	642700	promoter-TSS	HPCAL4	1	1	7_Enh	1	0	0	0	0
chr1	40204382	40205071	643191	643240	intron	PPIE	1	1	1_TssA	1	1	0	0	0
chr1	40236444	40237158	643702	643779	exon	OXCT2	1	1	15_Quies	0	0	0	0	0
chr1	40254208	40255172	644186	644310	promoter-TSS	BMP8B	1	1	1_TssA	1	1	0	0	1
chr1	40348657	40349405	645516	645566	exon	TRIT1	1	1	1_TssA	1	1	0	0	0
chr1	40366687	40368218	645787	645963	exon	MYCL1	1	1	1_TssA	1	1	0	0	1
chr1	40420587	40421824	646715	646799	intron	MFSD2A	1	1	2_TssAFlnk	1	1	0	0	0
chr1	40505129	40507194	647886	648014	promoter-TSS	CAP1	1	1	1_TssA	1	1	0	0	1
chr1	40562452	40563406	648609	648668	exon	PPT1	1	1	2_TssAFlnk	1	1	0	0	1
chr1	40598613	40598798	649016	649031	Intergenic	RLF	0	1	2_TssAFlnk	1	0	0	0	0
chr1	40626780	40628224	649357	649438	intron	RLF	1	1	1_TssA	1	1	0	0	1
chr1	40722916	40724267	650456	650532	promoter-TSS	ZMPSTE24	1	1	1_TssA	1	1	0	0	0
chr1	40782202	40783064	651350	651440	intron	COL9A2	1	1	2_TssAFlnk	1	0	0	0	1
chr1	40804420	40804700	651730	651740	Intergenic	COL9A2	0	0	15_Quies	0	0	0	0	1
chr1	40839216	40840620	652065	652151	promoter-TSS	SMAP2	1	1	1_TssA	1	1	0	0	0
chr1	40915432	40916269	652949	653018	promoter-TSS	ZFP69B	1	1	1_TssA	1	1	0	0	1
chr1	40942625	40943600	653255	653333	promoter-TSS	ZFP69	1	1	1_TssA	1	0	0	0	0
chr1	40974031	40974968	653667	653743	promoter-TSS	EXO5	1	1	1_TssA	1	1	0	0	0
chr1	40996996	40997795	653992	654031	exon,promoter-TSS	ZNF684	1	1	1_TssA	1	1	0	0	0
chr1	41130996	41131752	655572	655632	promoter-TSS	RIMS3	1	1	1_TssA	1	0	0	0	1
chr1	41134530	41134918	655671	655688	Intergenic	RIMS3	0	0	7_Enh	0	0	0	0	1
chr1	41157111	41158440	655918	656016	promoter-TSS	LOC100130557,NFYC	1	1	1_TssA	1	1	0	0	1
chr1	41174527	41175478	656192	656206	intron	NFYC	0	0	1_TssA	1	1	0	0	0
chr1	41249122	41250051	656919	657052	promoter-TSS	KCNQ4	1	1	1_TssA	1	0	0	1	0
chr1	41284123	41284640	657641	657691	intron	KCNQ4	0	1	2_TssAFlnk	1	0	0	0	0
chr1	41327236	41328285	658398	658536	exon	CITED4	1	1	1_TssA	1	1	0	0	1
chr1	41418190	41418495	659584	659597	Intergenic	CTPS1	0	0	7_Enh	0	0	0	0	1
chr1	41444871	41444997	660040	660053	promoter-TSS	CTPS1	1	1	2_TssAFlnk	1	1	0	0	1
chr1	41445002	41446175	660053	660197	intron	CTPS1	1	1	1_TssA	1	1	0	0	1
chr1	41706944	41708300	662374	662545	intron	SCMH1	1	1	1_TssA	1	1	0	0	0
chr1	41733909	41734161	662758	662765	Intergenic	SCMH1	0	0	15_Quies	0	0	0	0	1
chr1	41826614	41828131	663668	663847	Intergenic	SCMH1	0	1	1_TssA	1	1	0	0	1
chr1	41831865	41832542	663890	663951	Intergenic	EDN2	0	1	1_TssA	1	1	0	0	0
chr1	41846683	41846928	664105	664120	Intergenic	EDN2	0	0	7_Enh	1	1	0	0	0
chr1	41950237	41950326	665638	665646	promoter-TSS	EDN2	1	0	7_Enh	0	0	0	0	1
chr1	41961787	41962316	665817	665879	Intergenic	EDN2	0	1	7_Enh	1	1	0	0	0
chr1	41981789	41982288	666245	666283	intron	HIVEP3	0	1	2_TssAFlnk	1	0	0	0	1
chr1	42127193	42128371	667944	668085	intron	HIVEP3	0	1	2_TssAFlnk	1	1	0	0	0
chr1	42383562	42384129	670506	670560	intron	HIVEP3	0	1	1_TssA	1	1	0	0	0
chr1	42384158	42384648	670560	670573	promoter-TSS	HIVEP3	0	0	1_TssA	1	1	0	0	0
chr1	42500708	42502078	671352	671480	intron	HIVEP3	1	1	1_TssA	1	1	0	0	1
chr1	42612523	42612852	672393	672404	Intergenic	GUCA2B	0	0	7_Enh	0	0	0	0	1
chr1	42799724	42801623	674037	674182	promoter-TSS	FOXJ3	1	1	1_TssA	1	1	0	0	1
chr1	42845753	42846988	674607	674745	promoter-TSS	RIMKLA	1	1	1_TssA	1	1	0	0	0
chr1	42921698	42922722	675535	675622	promoter-TSS	PPCS	1	1	1_TssA	1	1	0	0	0
chr1	42928547	42929254	675692	675738	Intergenic	PPCS	0	1	1_TssA	1	1	0	0	0
chr1	42929290	42929472	675738	675754	Intergenic	PPCS	0	1	1_TssA	1	1	0	0	0
chr1	43123652	43124625	677098	677157	promoter-TSS	PPIH	1	1	1_TssA	1	1	0	0	1
chr1	43124639	43124851	677157	677169	intron	PPIH	1	0	2_TssAFlnk	1	1	0	0	0
chr1	43146926	43149246	677386	677594	promoter-TSS	YBX1	1	1	1_TssA	1	1	0	0	1
chr1	43231483	43233524	678681	678829	promoter-TSS	C1orf50	1	1	1_TssA	1	1	0	0	1
chr1	43282382	43283447	679396	679475	exon	ERMAP	1	1	1_TssA	1	1	0	0	1
chr1	43311861	43312826	679724	679779	promoter-TSS	ZNF691	1	1	1_TssA	1	1	0	0	1
chr1	43389549	43390756	680464	680552	TTS	SLC2A1	0	1	1_TssA	1	1	0	0	1
chr1	43423561	43425124	681058	681218	promoter-TSS	SLC2A1-AS1	1	1	1_TssA	1	1	0	0	0
chr1	43533891	43534282	682794	682840	Intergenic	FAM183A	0	1	5_TxWk	1	0	0	0	0
chr1	43613150	43613873	683591	683636	promoter-TSS	FAM183A	1	1	2_TssAFlnk	1	0	0	0	0
chr1	43637484	43638500	683919	683989	promoter-TSS	WDR65	1	1	1_TssA	1	1	0	0	0
chr1	43736290	43736731	685076	685097	intron	TMEM125	1	0	1_TssA	1	1	0	0	0
chr1	43750507	43750845	685329	685340	intron	C1orf210	1	0	2_TssAFlnk	1	1	0	0	0
chr1	43814173	43814260	686231	686237	intron	MPL	0	0	1_TssA	1	1	0	0	0
chr1	43814306	43814525	686237	686256	intron	MPL	0	1	1_TssA	1	1	0	0	0
chr1	43814531	43815036	686256	686303	exon,intron	MPL	0	1	1_TssA	1	1	0	0	0
chr1	43815041	43815387	686303	686326	exon	MPL	0	1	2_TssAFlnk	1	1	0	0	0
chr1	43823944	43825059	686455	686539	promoter-TSS	CDC20	1	1	1_TssA	1	1	0	0	1
chr1	43832815	43834260	686646	686748	promoter-TSS	ELOVL1	1	1	1_TssA	1	1	0	0	1
chr1	43854949	43855993	686938	687005	promoter-TSS	MED8	1	1	1_TssA	1	1	0	0	0
chr1	43919127	43920057	687910	687999	promoter-TSS	HYI	1	1	1_TssA	1	1	0	0	0
chr1	43920149	43920510	688001	688014	promoter-TSS	HYI	1	0	1_TssA	1	1	1	0	1
chr1	43996363	43997592	688847	689009	intron	PTPRF	1	1	1_TssA	1	1	0	0	0
chr1	44015691	44016358	689283	689311	intron	PTPRF	0	0	2_TssAFlnk	1	1	0	0	0
chr1	44024223	44024378	689447	689462	intron	PTPRF	0	0	6_EnhG	0	1	0	0	0
chr1	44031249	44031674	689604	689644	intron	PTPRF	0	1	2_TssAFlnk	1	1	0	0	0
chr1	44115303	44116795	691281	691354	intron	KDM4A	1	1	1_TssA	1	1	0	0	0
chr1	44172703	44174017	692038	692170	promoter-TSS	KDM4A-AS1	1	1	1_TssA	1	1	0	0	0
chr1	44398998	44399678	694416	694457	exon	ARTN	1	1	2_TssAFlnk	1	0	0	0	0
chr1	44401809	44402396	694491	694571	exon	ARTN	0	1	1_TssA	1	1	0	0	0
chr1	44411673	44413132	694694	694790	promoter-TSS	IPO13	1	1	1_TssA	1	1	0	0	1
chr1	44435387	44436323	695013	695064	exon	DPH2	1	1	1_TssA	1	0	0	0	1
chr1	44439935	44441441	695121	695250	promoter-TSS	ATP6V0B	1	1	1_TssA	1	1	0	0	1
chr1	44444677	44445647	695297	695427	promoter-TSS	B4GALT2	1	1	1_TssA	1	1	0	0	0
chr1	44456778	44457918	695643	695722	promoter-TSS	CCDC24	1	1	1_TssA	1	1	0	0	0
chr1	44479013	44479184	696123	696135	intron	SLC6A9	0	0	5_TxWk	0	1	0	0	0
chr1	44495400	44497085	696407	696570	intron	SLC6A9	1	1	1_TssA	1	1	0	0	1
chr1	44497090	44497353	696570	696585	intron,promoter-TSS	SLC6A9	1	1	2_TssAFlnk	1	0	0	0	0
chr1	44678941	44679707	698556	698600	exon	DMAP1	1	1	1_TssA	1	1	0	0	1
chr1	44820493	44821234	699996	700064	promoter-TSS	ERI3	1	1	1_TssA	1	1	0	0	0
chr1	44870868	44872692	700535	700676	intron	RNF220	1	1	1_TssA	1	0	0	1	0
chr1	44872708	44873293	700676	700732	intron	RNF220	0	1	7_Enh	1	0	0	0	0
chr1	44873296	44873636	700732	700776	intron	RNF220	0	1	7_Enh	1	0	0	0	0
chr1	44883085	44883248	700951	700969	intron	RNF220	0	1	7_Enh	0	0	0	0	0
chr1	44883276	44883904	700969	701040	intron	RNF220	0	1	2_TssAFlnk	1	0	0	1	0
chr1	45082667	45083236	703467	703527	intron	RNF220	0	1	7_Enh	1	0	0	0	0
chr1	45097299	45098184	703702	703792	intron	RNF220	0	1	1_TssA	1	1	0	0	0
chr1	45139394	45140496	704442	704508	promoter-TSS	C1orf228	1	1	1_TssA	1	1	0	0	1
chr1	45196555	45197148	705407	705425	Intergenic	KIF2C	0	0	15_Quies	0	1	0	0	1
chr1	45205062	45205808	705576	705633	promoter-TSS	KIF2C	1	1	1_TssA	1	1	0	0	0
chr1	45205859	45206184	705633	705647	intron	KIF2C	1	0	15_Quies	1	0	0	0	0
chr1	45240750	45241900	706235	706326	promoter-TSS	RPS8	1	1	1_TssA	1	1	0	0	0
chr1	45265469	45266471	706787	706892	promoter-TSS	PLK3	1	1	1_TssA	1	1	0	0	1
chr1	45284921	45286204	707387	707447	TTS,exon	PTCH2	0	0	1_TssA	1	1	0	0	1
chr1	45308544	45309291	707862	707933	promoter-TSS	PTCH2	1	1	1_TssA	1	1	0	0	0
chr1	45451434	45451503	709413	709418	intron	EIF2B3	1	0	2_TssAFlnk	1	1	0	0	0
chr1	45451593	45452522	709418	709472	intron	EIF2B3	1	1	1_TssA	1	1	0	0	0
chr1	45476177	45477141	709894	709977	exon	HECTD3	1	1	1_TssA	1	1	0	0	1
chr1	45477625	45478655	709979	710014	intron	UROD	1	0	1_TssA	1	1	0	0	0
chr1	45670726	45671056	711745	711754	intron	ZSWIM5	0	0	1_TssA	1	1	0	0	0
chr1	45671303	45672849	711754	711931	exon	ZSWIM5	1	1	1_TssA	1	1	0	0	0
chr1	45768940	45769991	712721	712809	promoter-TSS	LOC400752	1	1	1_TssA	1	1	0	0	1
chr1	45792350	45792992	713114	713172	exon,promoter-TSS	HPDL	1	1	2_TssAFlnk	1	0	0	0	1
chr1	45805137	45806285	713386	713472	promoter-TSS	MUTYH	1	1	1_TssA	1	1	0	0	0
chr1	45955990	45957457	715019	715104	exon	TESK2	1	1	1_TssA	1	1	0	0	1
chr1	45965233	45966312	715207	715261	promoter-TSS	MMACHC	1	1	1_TssA	1	1	0	0	1
chr1	45986991	45987927	715569	715646	exon	PRDX1	1	1	1_TssA	1	1	0	0	1
chr1	46016267	46017473	716105	716152	intron	AKR1A1	1	1	1_TssA	1	1	0	0	0
chr1	46048959	46050953	716637	716760	intron	NASP	1	1	1_TssA	1	1	0	0	1
chr1	46151004	46153324	717988	718125	intron	GPBP1L1	1	1	1_TssA	1	1	0	0	1
chr1	46153656	46154574	718126	718151	intron	TMEM69	1	0	1_TssA	1	1	0	0	0
chr1	46215879	46216738	719050	719115	exon	IPP	1	1	1_TssA	1	1	0	0	1
chr1	46268979	46269357	719780	719827	promoter-TSS	MAST2	1	1	1_TssA	1	1	0	0	0
chr1	46596945	46597645	722918	722942	intron,promoter-TSS	PIK3R3	0	0	15_Quies	1	1	0	0	0
chr1	46597724	46599129	722942	723044	promoter-TSS	PIK3R3	1	1	1_TssA	1	1	0	0	0
chr1	46663790	46664476	723805	723872	promoter-TSS	POMGNT1	0	0	1_TssA	1	1	0	0	1
chr1	46712557	46713748	724733	724815	promoter-TSS	RAD54L	1	0	1_TssA	1	1	0	0	0
chr1	46767372	46769958	725410	725603	promoter-TSS	UQCRH	1	1	1_TssA	1	1	0	0	1
chr1	46805700	46805986	726292	726312	promoter-TSS	NSUN4	1	0	1_TssA	1	1	0	0	0
chr1	46806013	46806836	726312	726369	promoter-TSS	NSUN4	1	1	1_TssA	1	1	0	0	1
chr1	46859813	46860485	727099	727168	exon	FAAH	1	1	1_TssA	1	1	0	0	0
chr1	46860505	46860681	727168	727176	intron	FAAH	1	0	1_TssA	1	0	0	0	0
chr1	46908380	46908647	727875	727887	intron	LOC729041	0	0	2_TssAFlnk	1	0	0	0	1
chr1	46913881	46914248	727969	728016	Intergenic	LOC729041	0	1	5_TxWk	1	0	0	1	0
chr1	46932131	46932722	728243	728316	Intergenic	LOC729041	0	1	1_TssA	1	0	0	0	0
chr1	46955110	46955829	728693	728762	Intergenic	DMBX1	0	1	2_TssAFlnk	1	0	0	1	0
chr1	46955910	46956321	728766	728808	Intergenic	DMBX1	0	1	7_Enh	0	0	0	0	0
chr1	46956366	46956511	728809	728820	Intergenic	DMBX1	0	1	7_Enh	0	0	0	0	0
chr1	46998633	46999249	729433	729526	Intergenic	MKNK1-AS1	0	1	2_TssAFlnk	1	0	0	0	1
chr1	47009677	47009988	729644	729676	intron	MKNK1-AS1	0	1	7_Enh	0	0	0	0	0
chr1	47041183	47041226	730141	730146	intron	MKNK1	0	0	6_EnhG	0	1	0	0	0
chr1	47069497	47070279	730467	730523	promoter-TSS	MKNK1	1	1	1_TssA	1	1	0	0	1
chr1	47081998	47082832	730683	730746	exon	MOB3C	1	1	1_TssA	1	1	0	0	0
chr1	47133412	47134369	731119	731214	exon	ATPAF1	1	1	1_TssA	1	1	1	0	0
chr1	47184112	47185457	731535	731632	exon,promoter-TSS	EFCAB14	1	1	1_TssA	1	1	0	0	0
chr1	47644807	47645366	734581	734603	exon	LINC00853	1	0	1_TssA	1	1	0	0	1
chr1	47690548	47691031	735130	735151	intron	TAL1	0	1	7_Enh	1	0	0	1	0
chr1	47691033	47691676	735151	735230	exon	TAL1	0	1	2_TssAFlnk	1	0	0	0	0
chr1	47696745	47697170	735365	735397	Intergenic	TAL1	0	1	2_TssAFlnk	1	0	0	1	0
chr1	47697208	47697463	735398	735418	Intergenic	TAL1	0	1	2_TssAFlnk	1	0	0	1	0
chr1	47779157	47780211	736410	736477	intron	STIL	1	1	1_TssA	1	1	0	0	0
chr1	47780433	47780636	736477	736496	promoter-TSS	STIL	1	0	1_TssA	1	1	0	0	0
chr1	47799146	47800490	736765	736900	intron	CMPK1	1	1	1_TssA	1	1	0	0	1
chr1	47882053	47882668	737885	737984	exon	FOXE3	1	1	2_TssAFlnk	1	0	0	0	0
chr1	47897866	47898436	738185	738205	exon	FOXD2-AS1	0	0	7_Enh	0	0	0	0	1
chr1	47902269	47904018	738340	738510	exon	FOXD2	1	1	1_TssA	1	0	0	1	1
chr1	47904040	47904538	738510	738577	exon	FOXD2	0	1	7_Enh	1	0	0	0	0
chr1	47911295	47911512	738873	738885	Intergenic	FOXD2	0	0	7_Enh	0	0	0	0	0
chr1	47915640	47915795	738943	738956	Intergenic	FOXD2	0	1	7_Enh	0	0	0	1	1
chr1	47943835	47944050	739257	739266	Intergenic	FOXD2	0	0	7_Enh	0	0	0	0	0
chr1	47973634	47974474	739522	739603	Intergenic	FOXD2	0	1	2_TssAFlnk	1	0	0	0	0
chr1	47998872	47999386	739798	739842	Intergenic	FOXD2	0	1	1_TssA	1	0	0	0	0
chr1	48024692	48024814	740093	740101	Intergenic	FOXD2	0	0	2_TssAFlnk	1	1	0	0	0
chr1	48174580	48175055	741705	741740	Intergenic	FOXD2	0	1	7_Enh	1	0	0	0	0
chr1	48175068	48176519	741740	741864	Intergenic	FOXD2	0	1	7_Enh	1	0	0	1	1
chr1	48190716	48191193	742020	742067	Intergenic	TRABD2B	0	1	7_Enh	0	0	0	1	0
chr1	48191780	48192262	742082	742099	Intergenic	TRABD2B	0	0	15_Quies	0	0	0	0	1
chr1	48462431	48463601	744867	745005	promoter-TSS	TRABD2B	1	1	1_TssA	1	0	0	0	1
chr1	48559555	48559690	745775	745784	Intergenic	SKINTL	0	0	7_Enh	0	0	0	0	1
chr1	48937377	48938191	748515	748588	promoter-TSS	SPATA6	1	1	1_TssA	1	1	0	0	0
chr1	49242126	49243373	750876	750959	promoter-TSS	BEND5	1	1	1_TssA	1	1	0	0	0
chr1	50489361	50489955	757483	757532	promoter-TSS	AGBL4	1	1	1_TssA	1	1	0	0	0
chr1	50513645	50514124	757668	757719	intron	ELAVL4	1	1	2_TssAFlnk	1	1	0	0	1
chr1	50571490	50572085	758070	758084	promoter-TSS	ELAVL4	0	0	15_Quies	1	1	0	0	0
chr1	50717421	50717679	758996	759009	Intergenic	ELAVL4	0	0	15_Quies	0	1	0	0	0
chr1	50798668	50798788	759540	759559	Intergenic	DMRTA2	0	1	2_TssAFlnk	1	1	0	0	1
chr1	50798789	50799445	759559	759621	Intergenic	DMRTA2	0	1	2_TssAFlnk	1	1	0	0	1
chr1	50834100	50834334	759954	759969	Intergenic	DMRTA2	0	0	15_Quies	0	0	0	0	1
chr1	50881219	50881614	760353	760377	Intergenic	DMRTA2	0	1	15_Quies	0	0	0	1	0
chr1	50881645	50881858	760378	760387	Intergenic	DMRTA2	0	0	15_Quies	0	0	0	1	0
chr1	50882854	50883300	760442	760469	TTS	DMRTA2	0	1	7_Enh	0	0	0	1	0
chr1	50884437	50884940	760529	760596	exon	DMRTA2	0	1	2_TssAFlnk	1	0	1	0	0
chr1	50886536	50886642	760681	760691	intron	DMRTA2	0	1	7_Enh	0	0	0	0	0
chr1	50886680	50887055	760693	760742	exon	DMRTA2	0	1	7_Enh	0	0	0	0	0
chr1	50888847	50889320	760840	760887	promoter-TSS	DMRTA2	1	1	2_TssAFlnk	0	0	1	1	0
chr1	50890952	50891220	760986	761000	Intergenic	DMRTA2	0	1	7_Enh	0	0	0	1	0
chr1	50892366	50893011	761043	761090	Intergenic	DMRTA2	0	1	7_Enh	0	0	0	1	0
chr1	51099216	51099481	762474	762480	intron	FAF1	0	0	15_Quies	0	0	0	0	0
chr1	51424979	51426551	765183	765302	exon	FAF1	1	1	1_TssA	1	1	0	0	1
chr1	51433743	51436131	765368	765555	promoter-TSS	CDKN2C	1	1	1_TssA	1	1	0	0	1
chr1	51443069	51444230	765636	765740	Intergenic	CDKN2C	0	1	1_TssA	1	1	0	0	0
chr1	51701552	51703194	767819	767934	exon	RNF11	1	1	1_TssA	1	1	0	0	0
chr1	51762558	51762849	768630	768644	intron	TTC39A	0	0	1_TssA	1	0	0	0	1
chr1	51795953	51796607	769073	769162	intron	TTC39A	0	1	1_TssA	1	1	0	0	0
chr1	51810440	51810893	769332	769381	exon	TTC39A	1	1	1_TssA	1	1	0	0	1
chr1	51983496	51984156	770774	770798	intron	EPS15	1	0	2_TssAFlnk	1	1	0	0	0
chr1	51984227	51985216	770798	770908	intron	EPS15	1	1	1_TssA	1	1	0	0	0
chr1	52082575	52083427	771869	771917	intron	OSBPL9	1	0	1_TssA	1	1	0	0	0
chr1	52194848	52195605	772829	772891	promoter-TSS	OSBPL9	0	1	1_TssA	1	1	0	0	0
chr1	52195632	52196127	772891	772912	promoter-TSS	OSBPL9	0	1	1_TssA	1	1	0	0	0
chr1	52343614	52345197	774166	774257	promoter-TSS	NRD1	1	1	1_TssA	1	1	0	0	1
chr1	52498502	52498709	775855	775869	exon	KTI12	0	1	1_TssA	1	1	0	0	0
chr1	52498720	52499580	775869	775954	exon	KTI12	0	1	1_TssA	1	1	0	0	0
chr1	52520330	52523182	776156	776281	promoter-TSS	BTF3L4	1	1	1_TssA	1	1	0	0	0
chr1	52607362	52608504	777194	777334	promoter-TSS	ZFYVE9	1	1	1_TssA	1	1	0	0	1
chr1	52608558	52608848	777334	777344	intron	ZFYVE9	1	0	1_TssA	1	1	0	0	0
chr1	52830979	52832221	779680	779793	intron	CC2D1B	1	1	1_TssA	1	1	0	0	1
chr1	52834140	52834498	779822	779864	Intergenic	CC2D1B	0	1	1_TssA	1	1	0	0	1
chr1	52869214	52870941	780312	780393	promoter-TSS	ORC1	1	1	1_TssA	1	1	0	0	1
chr1	53017813	53019654	781818	781965	intron	ZCCHC11	1	1	1_TssA	1	1	0	0	1
chr1	53067796	53068588	782428	782525	exon	GPX7	1	1	1_TssA	1	1	0	0	0
chr1	53098735	53099244	782896	782966	promoter-TSS	FAM159A	1	1	2_TssAFlnk	1	0	0	0	0
chr1	53163689	53164288	783747	783803	promoter-TSS	SELRC1	1	1	1_TssA	1	1	0	0	0
chr1	53168590	53169182	783855	783883	Intergenic	SELRC1	0	0	2_TssAFlnk	1	1	0	0	0
chr1	53191897	53193067	784193	784269	intron	ZYG11B	1	1	1_TssA	1	1	0	0	0
chr1	53308174	53308585	785718	785766	exon	ZYG11A	1	1	2_TssAFlnk	1	0	0	0	1
chr1	53308832	53309197	785797	785834	intron	ZYG11A	1	1	11_BivFlnk	1	0	0	0	0
chr1	53386564	53386858	786989	787011	intron	ECHDC2	1	1	1_TssA	1	1	0	0	0
chr1	53387126	53387622	787029	787074	promoter-TSS	ECHDC2	1	1	1_TssA	1	1	0	0	1
chr1	53392774	53393753	787157	787231	intron	SCP2	1	1	1_TssA	1	1	0	0	0
chr1	53527600	53528541	788474	788555	intron	PODN	1	1	1_TssA	1	0	0	0	0
chr1	53647806	53647929	790548	790556	Intergenic	CPT2	0	0	5_TxWk	0	0	0	0	1
chr1	53662046	53663171	790687	790752	exon	CPT2	1	1	1_TssA	1	1	0	0	0
chr1	53685795	53686624	790955	791018	promoter-TSS	C1orf123	1	1	1_TssA	1	1	0	0	0
chr1	53703606	53704383	791217	791268	promoter-TSS	LOC100507564	1	1	1_TssA	1	1	0	0	0
chr1	53704425	53704538	791268	791277	promoter-TSS	MAGOH	1	1	1_TssA	1	1	0	0	0
chr1	53791522	53791691	792414	792422	intron	LRP8	0	1	1_TssA	1	1	0	0	0
chr1	53791694	53794003	792422	792657	intron	LRP8	1	1	2_TssAFlnk	1	1	0	0	1
chr1	53935841	53936091	794646	794666	Intergenic	DMRTB1	0	0	7_Enh	0	0	0	0	0
chr1	53951183	53951509	794895	794908	Intergenic	DMRTB1	0	0	7_Enh	0	0	0	0	1
chr1	54150974	54151125	797738	797757	intron	GLIS1	0	0	15_Quies	0	0	0	0	0
chr1	54204011	54204430	798536	798584	Intergenic	GLIS1	0	1	7_Enh	1	0	0	0	0
chr1	54204431	54205295	798584	798701	Intergenic	GLIS1	0	1	1_TssA	1	0	0	0	0
chr1	54303116	54304393	799644	799719	intron	TMEM48	1	1	1_TssA	1	1	0	0	1
chr1	54355156	54355918	800196	800252	promoter-TSS	YIPF1	1	1	1_TssA	1	1	0	0	1
chr1	54410874	54412566	800844	801006	promoter-TSS	LRRC42	1	1	1_TssA	1	1	0	0	1
chr1	54517665	54519768	802185	802287	promoter-TSS	TCEANC2	1	1	1_TssA	1	1	0	0	0
chr1	54587072	54587183	802905	802912	Intergenic	CDCP2	0	0	7_Enh	1	0	0	0	0
chr1	54587229	54587578	802912	802934	Intergenic	CDCP2	0	1	7_Enh	1	0	0	0	1
chr1	54665215	54666472	803940	804016	promoter-TSS	CYB5RL	1	1	1_TssA	1	1	0	0	0
chr1	54738723	54739009	805306	805317	intron	SSBP3	0	0	7_Enh	1	1	0	0	1
chr1	54739022	54739412	805317	805329	intron	SSBP3	0	0	7_Enh	1	1	0	0	0
chr1	54764418	54764524	805700	805708	intron	SSBP3	0	0	7_Enh	0	1	0	0	0
chr1	54821853	54822202	806616	806634	intron	SSBP3	0	1	2_TssAFlnk	1	1	0	0	0
chr1	54822227	54822333	806634	806644	intron	SSBP3	0	1	2_TssAFlnk	1	1	0	0	0
chr1	54870948	54873545	807375	807640	promoter-TSS	SSBP3	1	1	1_TssA	1	1	0	0	1
chr1	54953872	54955392	808854	808971	Intergenic	ACOT11	0	1	1_TssA	1	1	0	0	1
chr1	54964905	54965391	809100	809144	Intergenic	ACOT11	0	1	7_Enh	1	0	0	0	1
chr1	55007630	55008246	809747	809807	Intergenic	ACOT11	0	1	2_TssAFlnk	1	1	0	0	1
chr1	55008288	55008596	809807	809824	Intergenic	ACOT11	0	1	7_Enh	1	1	0	0	0
chr1	55181307	55182062	812186	812237	exon	TTC4	1	1	1_TssA	1	1	0	0	1
chr1	55229651	55230771	812730	812798	promoter-TSS	PARS2	1	1	1_TssA	1	1	0	0	0
chr1	55266506	55267058	813314	813365	exon	TTC22	1	1	2_TssAFlnk	1	1	0	0	1
chr1	55267109	55267360	813365	813377	promoter-TSS	TTC22	1	0	2_TssAFlnk	1	1	0	0	1
chr1	55352245	55353471	814349	814465	promoter-TSS	DHCR24	1	1	1_TssA	1	1	0	0	0
chr1	55446131	55446653	815399	815462	promoter-TSS	TMEM61	1	1	1_TssA	1	1	0	0	0
chr1	55446665	55446873	815462	815478	intron	TMEM61	1	1	1_TssA	1	1	0	0	0
chr1	55462218	55462579	815698	815716	Intergenic	BSND	0	0	7_Enh	1	0	0	0	1
chr1	55505115	55505722	816324	816383	exon	PCSK9	1	1	2_TssAFlnk	1	0	0	0	0
chr1	55505741	55506104	816383	816413	intron	PCSK9	1	1	2_TssAFlnk	1	0	0	0	0
chr1	55679964	55681666	818023	818191	intron,promoter-TSS	LOC100507634,USP24	1	1	1_TssA	1	1	0	0	0
chr1	56943228	56943771	826267	826317	Intergenic	PPAP2B	0	1	1_TssA	1	1	0	0	0
chr1	57043984	57045465	827176	827298	exon	PPAP2B	1	1	1_TssA	1	1	0	0	1
chr1	57110429	57111500	827809	827926	promoter-TSS	PRKAA2	1	1	1_TssA	1	1	0	0	0
chr1	57111506	57111588	827926	827934	intron	PRKAA2	1	0	1_TssA	1	0	0	0	0
chr1	57887780	57889435	833203	833316	intron	DAB1	0	1	7_Enh	1	0	0	0	0
chr1	57889473	57890611	833316	833438	intron	DAB1	0	1	2_TssAFlnk	1	1	0	0	1
chr1	58714562	58715366	838984	839012	intron	DAB1	1	1	15_Quies	1	0	0	0	0
chr1	58715383	58716233	839012	839094	intron	DAB1	1	1	7_Enh	1	0	0	0	0
chr1	58907412	58907621	840414	840422	Intergenic	OMA1	0	0	15_Quies	0	1	0	0	0
chr1	59011550	59012736	841241	841328	intron	OMA1	1	1	1_TssA	1	1	0	0	1
chr1	59041949	59042112	841553	841574	exon	TACSTD2	0	1	1_TssA	1	1	0	0	0
chr1	59042113	59042412	841574	841606	exon	TACSTD2	1	1	2_TssAFlnk	1	1	0	0	0
chr1	59042498	59042764	841617	841653	exon	TACSTD2	1	1	2_TssAFlnk	1	1	0	0	0
chr1	59042784	59043071	841653	841692	exon	TACSTD2	1	1	1_TssA	1	1	0	0	0
chr1	59165128	59165938	842693	842743	intron	MYSM1	1	0	1_TssA	1	1	0	0	1
chr1	59234947	59235225	843364	843374	Intergenic	JUN	0	0	15_Quies	0	0	0	0	1
chr1	59247243	59251383	843451	843775	exon	JUN	1	1	1_TssA	1	1	0	0	1
chr1	59280875	59281630	843997	844039	intron	LOC100131060	0	1	1_TssA	1	1	0	0	0
chr1	59281699	59282323	844039	844090	intron	LOC100131060	0	1	1_TssA	1	1	0	0	1
chr1	59369167	59369985	844687	844759	Intergenic	LOC100131060	0	1	1_TssA	1	1	0	0	0
chr1	59612335	59612753	846459	846502	promoter-TSS	HSD52	1	1	2_TssAFlnk	1	1	0	0	1
chr1	59761954	59763031	847361	847442	promoter-TSS	FGGY	1	1	1_TssA	1	1	0	0	0
chr1	60280020	60281114	851092	851192	promoter-TSS	HOOK1	1	1	1_TssA	1	1	0	0	0
chr1	60281173	60281386	851192	851202	intron	HOOK1	1	0	1_TssA	1	1	0	0	0
chr1	60392090	60392689	851859	851899	promoter-TSS	CYP2J2	1	1	2_TssAFlnk	1	1	0	0	0
chr1	60437092	60437369	852221	852239	Intergenic	CYP2J2	0	0	7_Enh	0	1	0	0	1
chr1	60438071	60438448	852250	852262	Intergenic	CYP2J2	0	0	5_TxWk	0	1	0	0	0
chr1	60442529	60442721	852297	852305	Intergenic	CYP2J2	0	0	5_TxWk	0	0	0	0	1
chr1	60539350	60539672	852825	852848	promoter-TSS	C1orf87	1	1	2_TssAFlnk	1	0	0	0	0
chr1	60747089	60747340	854021	854028	Intergenic	C1orf87	0	0	7_Enh	0	0	0	0	1
chr1	61087297	61087533	855889	855899	Intergenic	NFIA	0	0	15_Quies	0	0	0	0	0
chr1	61333686	61333750	857329	857336	Intergenic	NFIA	0	0	15_Quies	0	0	0	0	0
chr1	61369399	61369504	857608	857616	Intergenic	NFIA	0	0	5_TxWk	0	1	0	0	0
chr1	61508575	61508998	858729	858772	Intergenic	NFIA	0	1	2_TssAFlnk	1	1	0	0	1
chr1	61515563	61516970	858900	859029	Intergenic	NFIA	0	1	1_TssA	1	1	0	0	1
chr1	61522628	61523476	859157	859217	Intergenic	NFIA	0	0	1_TssA	1	1	0	0	0
chr1	61542329	61544119	859406	859475	exon	NFIA	1	1	5_TxWk	1	1	0	0	0
chr1	61545546	61546043	859487	859503	intron	NFIA	0	0	5_TxWk	1	1	0	0	0
chr1	61547273	61549515	859514	859743	exon	NFIA	0	1	1_TssA	1	1	0	0	0
chr1	61649606	61650004	860564	860579	intron	NFIA	0	0	1_TssA	1	1	0	0	0
chr1	62190229	62191411	865253	865303	exon	TM2D1	1	1	1_TssA	1	1	0	0	0
chr1	62207676	62208762	865548	865655	promoter-TSS	INADL	1	1	1_TssA	1	1	0	0	0
chr1	62208774	62209007	865655	865672	intron	INADL	1	1	1_TssA	1	1	0	0	0
chr1	62784581	62785191	871784	871859	exon	KANK4	1	1	1_TssA	1	0	0	1	0
chr1	62901529	62903975	873241	873450	exon	USP1	1	1	1_TssA	1	1	0	0	0
chr1	63153152	63154777	875312	875463	promoter-TSS	DOCK7	1	1	1_TssA	1	1	0	0	0
chr1	63249423	63250493	876366	876410	intron	ATG4C	1	0	1_TssA	1	1	0	0	0
chr1	63539591	63540068	878791	878824	Intergenic	LINC00466	0	0	7_Enh	1	0	0	0	0
chr1	63782776	63783533	880753	880827	promoter-TSS	LINC00466	1	1	1_TssA	1	0	0	1	1
chr1	63787807	63788479	881032	881100	promoter-TSS	FOXD3	1	1	2_TssAFlnk	1	0	0	0	0
chr1	63788487	63789081	881100	881176	promoter-TSS	FOXD3	1	1	7_Enh	1	0	0	1	0
chr1	63789083	63789746	881176	881254	exon,promoter-TSS	FOXD3	1	1	7_Enh	1	0	0	1	0
chr1	63793284	63793499	881406	881422	Intergenic	FOXD3	0	0	15_Quies	0	0	0	1	1
chr1	63832942	63833942	881849	881932	intron	ALG6	1	1	1_TssA	1	1	0	0	1
chr1	63988325	63989706	883141	883209	promoter-TSS	ITGB3BP	1	0	1_TssA	1	1	0	0	0
chr1	64058883	64060121	883721	883837	promoter-TSS	PGM1	1	1	1_TssA	1	1	0	0	1
chr1	64166963	64167155	884799	884805	Intergenic	ROR1	0	0	5_TxWk	0	1	0	0	0
chr1	64239391	64240940	885351	885521	intron	ROR1	1	1	1_TssA	1	1	0	0	1
chr1	64240964	64241124	885521	885532	intron	ROR1	0	0	1_TssA	1	1	0	0	0
chr1	64711192	64711346	888997	889003	Intergenic	UBE2U	0	0	1_TssA	1	1	0	0	0
chr1	64935359	64937286	890909	891084	promoter-TSS	CACHD1	1	1	1_TssA	1	1	0	0	1
chr1	65210101	65211567	893135	893279	promoter-TSS	RAVER2	1	1	1_TssA	1	1	0	0	1
chr1	65431106	65432743	895228	895382	intron	JAK1	1	1	1_TssA	1	1	0	0	0
chr1	65468176	65468922	895738	895808	Intergenic	JAK1	0	1	1_TssA	1	1	0	0	0
chr1	65531983	65534487	896419	896631	Intergenic	MIR101-1	0	1	1_TssA	1	1	0	0	0
chr1	65612939	65613062	897460	897470	promoter-TSS	AK4	1	1	2_TssAFlnk	1	0	0	0	0
chr1	65613089	65614988	897470	897666	exon	AK4	1	1	2_TssAFlnk	1	0	0	0	1
chr1	65719773	65720972	898685	898797	Intergenic	DNAJC6	0	1	1_TssA	1	1	0	0	1
chr1	65730339	65730553	898865	898877	promoter-TSS	DNAJC6	1	0	7_Enh	1	0	0	0	0
chr1	65731247	65731816	898884	898936	intron	DNAJC6	1	1	1_TssA	1	1	0	0	1
chr1	65774916	65775955	899276	899366	exon	DNAJC6	0	1	1_TssA	1	1	0	0	0
chr1	65885494	65887172	900046	900161	promoter-TSS	LEPR	1	1	1_TssA	1	1	0	0	0
chr1	65990971	65991746	900892	900980	promoter-TSS	LEPR	1	1	1_TssA	1	0	0	0	0
chr1	66257838	66258074	902692	902709	promoter-TSS	PDE4B	1	0	7_Enh	1	0	0	0	0
chr1	66258097	66259154	902709	902797	promoter-TSS	PDE4B	1	1	7_Enh	1	0	0	0	0
chr1	66998915	66999710	907096	907133	promoter-TSS	SGIP1	1	1	1_TssA	1	1	0	0	0
chr1	67218004	67218330	908523	908548	promoter-TSS	TCTEX1D1	1	1	2_TssAFlnk	1	0	0	0	0
chr1	67390043	67391495	909594	909683	promoter-TSS	WDR78	1	1	1_TssA	1	1	0	0	1
chr1	67395481	67396841	909707	909803	intron	MIER1	0	1	1_TssA	1	1	0	0	1
chr1	67518614	67520353	910590	910717	intron,promoter-TSS	SLC35D1	1	1	1_TssA	1	1	0	0	0
chr1	67600517	67600715	911315	911330	promoter-TSS	C1orf141	1	1	9_Het	1	1	0	0	0
chr1	67773110	67773701	912621	912684	exon	IL12RB2	1	1	1_TssA	1	0	0	0	0
chr1	67894459	67896994	913769	913936	exon	SERBP1	1	1	1_TssA	1	1	0	0	1
chr1	67966182	67966498	914629	914646	Intergenic	SERBP1	0	0	15_Quies	0	0	0	0	1
chr1	68150193	68152558	916227	916395	intron	GADD45A	1	1	1_TssA	1	1	0	0	1
chr1	68297540	68299315	917551	917690	intron	GNG12-AS1	1	1	1_TssA	1	1	0	0	0
chr1	68639542	68640147	920009	920020	intron	WLS	0	0	7_Enh	0	1	0	0	0
chr1	68696499	68698554	920414	920546	intron	WLS	1	1	1_TssA	1	1	0	0	0
chr1	68962124	68963126	922618	922697	intron	DEPDC1	1	1	1_TssA	1	0	1	0	0
chr1	70032776	70034676	928423	928577	Intergenic	LRRC7	0	1	1_TssA	1	1	0	0	0
chr1	70034734	70035695	928577	928612	Intergenic	LRRC7	0	0	1_TssA	1	0	0	0	0
chr1	70670443	70672068	932023	932087	promoter-TSS	SRSF11	1	1	1_TssA	1	1	0	0	0
chr1	70686743	70688075	932228	932314	exon	SRSF11	0	1	1_TssA	1	1	0	0	1
chr1	70819273	70820799	933578	933679	promoter-TSS	HHLA3	1	1	1_TssA	1	1	0	0	1
chr1	70876306	70877318	934180	934241	promoter-TSS	CTH	1	1	1_TssA	1	1	0	0	0
chr1	71512643	71512862	938018	938044	exon	PTGER3	1	1	2_TssAFlnk	1	0	0	0	0
chr1	71512878	71513685	938044	938127	exon	PTGER3	1	1	2_TssAFlnk	1	0	0	0	0
chr1	71513715	71513935	938127	938139	promoter-TSS	PTGER3	1	1	1_TssA	1	0	0	0	0
chr1	71545865	71547185	938363	938414	promoter-TSS	ZRANB2-AS2	1	1	1_TssA	1	1	0	0	1
chr1	72747776	72751056	944939	945097	Intergenic	NEGR1	1	1	1_TssA	1	1	0	0	1
chr1	74663680	74664457	954449	954486	promoter-TSS	LRRIQ3	1	1	1_TssA	1	1	0	0	0
chr1	75138964	75139626	957196	957238	intron,promoter-TSS	C1orf173	1	0	7_Enh	1	1	0	0	0
chr1	75198270	75199732	957578	957627	promoter-TSS	CRYZ	1	0	1_TssA	1	1	0	0	1
chr1	75593865	75594136	959776	959790	promoter-TSS	LHX8	1	0	5_TxWk	0	0	0	0	0
chr1	75601945	75602239	960076	960116	intron	LHX8	0	1	7_Enh	0	0	0	0	0
chr1	75602283	75602794	960116	960154	intron	LHX8	0	1	7_Enh	0	0	0	0	0
chr1	75699037	75699336	960693	960703	intron	SLC44A5	0	0	15_Quies	0	0	0	0	1
chr1	76080153	76080532	962860	962876	Intergenic	SLC44A5	0	1	2_TssAFlnk	1	0	0	0	1
chr1	76080582	76082438	962876	963011	Intergenic	SLC44A5	0	1	1_TssA	1	0	0	0	1
chr1	76189869	76191128	963674	963760	intron,promoter-TSS	ACADM	1	1	1_TssA	1	1	0	0	0
chr1	76251458	76253137	964304	964349	promoter-TSS	SNORD45C	1	0	1_TssA	1	1	0	0	0
chr1	76540023	76540653	966105	966161	promoter-TSS	ST6GALNAC3	1	1	2_TssAFlnk	1	0	0	0	0
chr1	77230518	77230705	970455	970463	Intergenic	ST6GALNAC5	0	0	15_Quies	1	0	0	0	0
chr1	77230723	77230800	970463	970470	Intergenic	ST6GALNAC5	0	0	15_Quies	1	0	0	0	0
chr1	77332926	77334277	971041	971135	intron	ST6GALNAC5	1	1	2_TssAFlnk	1	1	0	0	1
chr1	77334315	77334557	971135	971160	intron	ST6GALNAC5	0	1	2_TssAFlnk	1	1	0	0	0
chr1	77334644	77334828	971160	971172	intron	ST6GALNAC5	0	0	7_Enh	1	1	0	0	0
chr1	77684445	77685772	973340	973383	promoter-TSS	PIGK	1	1	1_TssA	1	1	0	0	0
chr1	77747391	77748902	973720	973845	promoter-TSS	AK5	1	1	2_TssAFlnk	1	0	0	0	0
chr1	78147405	78147707	976750	976766	intron	ZZZ3	1	0	2_TssAFlnk	1	1	0	0	0
chr1	78147727	78149654	976766	976907	promoter-TSS	ZZZ3	1	1	1_TssA	1	1	0	0	1
chr1	78224617	78225725	977608	977693	intron	USP33	1	1	1_TssA	1	1	0	0	0
chr1	78245092	78245998	977946	977993	intron	FAM73A	1	0	1_TssA	1	1	0	0	0
chr1	78354103	78355070	979110	979177	intron	NEXN	1	1	1_TssA	1	1	0	0	0
chr1	78443536	78445598	979959	980059	intron	FUBP1	1	1	1_TssA	1	1	0	0	1
chr1	78445627	78445863	980059	980079	promoter-TSS	FUBP1	1	0	1_TssA	1	1	0	0	0
chr1	78469861	78471366	980285	980305	promoter-TSS	DNAJB4	1	0	5_TxWk	1	1	0	0	0
chr1	78511578	78512214	980647	980724	exon	GIPC2	1	1	1_TssA	1	1	0	0	0
chr1	78956458	78957660	983162	983239	intron	PTGFR	1	1	2_TssAFlnk	1	0	0	0	0
chr1	82265727	82269184	1002894	1003182	intron	LPHN2	1	1	1_TssA	1	1	0	1	1
chr1	82627567	82627780	1005541	1005549	Intergenic	LPHN2	0	0	15_Quies	0	0	0	0	0
chr1	84158370	84159043	1014028	1014040	Intergenic	MIR548AP	0	0	1_TssA	1	1	0	0	0
chr1	84326135	84326768	1015050	1015099	intron	MIR548AP	0	1	1_TssA	1	1	0	0	1
chr1	84464299	84465462	1015833	1015924	promoter-TSS	TTLL7	1	1	1_TssA	1	1	0	0	0
chr1	84543147	84544477	1016385	1016517	promoter-TSS	PRKACB	1	1	1_TssA	1	1	0	0	0
chr1	84763932	84764928	1017676	1017755	intron	SAMD13	1	1	1_TssA	1	1	0	0	0
chr1	84767324	84769076	1017771	1017789	promoter-TSS	SAMD13	0	0	5_TxWk	1	1	0	0	0
chr1	84944867	84945729	1018781	1018834	intron	RPF1	1	1	1_TssA	1	1	0	0	0
chr1	84971020	84972818	1019026	1019160	exon	GNG5	1	1	1_TssA	1	1	0	0	0
chr1	85039692	85040372	1019648	1019712	intron	CTBS	1	1	1_TssA	1	1	0	0	1
chr1	85086411	85086879	1020041	1020087	Intergenic	C1orf180	0	1	1_TssA	1	1	0	0	1
chr1	85155424	85156906	1020614	1020749	promoter-TSS	SSX2IP	1	1	1_TssA	1	1	0	0	1
chr1	85358298	85359107	1022391	1022480	exon	LPAR3	1	1	2_TssAFlnk	1	0	0	0	0
chr1	85462514	85463507	1023286	1023387	promoter-TSS	MCOLN2	1	1	2_TssAFlnk	1	0	0	0	1
chr1	85463546	85464241	1023387	1023431	Intergenic	MCOLN2	1	1	2_TssAFlnk	1	0	0	0	0
chr1	85513539	85514685	1023787	1023900	exon	MCOLN3	1	1	1_TssA	1	1	0	0	1
chr1	85527576	85528108	1024016	1024038	promoter-TSS	WDR63	1	0	1_TssA	1	1	0	0	0
chr1	85603358	85603813	1024566	1024576	Intergenic	MIR4423	0	0	5_TxWk	0	1	0	0	0
chr1	85665685	85665839	1024986	1024993	intron	SYDE2	1	1	1_TssA	1	0	0	0	0
chr1	85665883	85666024	1024993	1025003	exon	SYDE2	1	1	1_TssA	1	0	0	0	0
chr1	85666044	85667733	1025003	1025189	promoter-TSS	SYDE2	1	1	1_TssA	1	1	0	0	0
chr1	85667778	85668006	1025189	1025198	Intergenic	SYDE2	0	0	1_TssA	1	1	0	0	0
chr1	85724438	85724496	1025682	1025689	intron	C1orf52	1	0	1_TssA	1	1	0	0	0
chr1	85724647	85725608	1025689	1025766	exon	C1orf52	1	1	1_TssA	1	1	0	0	1
chr1	85741402	85742817	1025880	1025974	exon,promoter-TSS	BCL10,LOC646626	1	1	1_TssA	1	1	0	0	0
chr1	85773945	85774196	1026259	1026274	Intergenic	BCL10	0	0	7_Enh	0	0	0	0	1
chr1	85929877	85931168	1027175	1027322	exon	DDAH1	0	1	1_TssA	1	1	0	0	0
chr1	86042260	86043147	1028066	1028161	intron	DDAH1	1	1	1_TssA	1	1	0	0	1
chr1	86043192	86043653	1028161	1028178	intron	DDAH1	1	0	2_TssAFlnk	1	0	0	0	0
chr1	86045654	86047124	1028218	1028331	promoter-TSS	CYR61	1	1	1_TssA	1	1	0	0	1
chr1	86173388	86174357	1029297	1029336	exon	ZNHIT6	1	1	1_TssA	1	1	0	0	1
chr1	86621255	86622687	1031983	1032071	intron	COL24A1	1	1	7_Enh	1	0	0	0	0
chr1	86861355	86862344	1033613	1033680	exon	ODF2L	1	1	1_TssA	1	1	0	0	0
chr1	87169526	87169815	1035796	1035807	promoter-TSS	SH3GLB1	1	0	1_TssA	1	1	0	0	0
chr1	87169876	87171531	1035807	1035944	intron	SH3GLB1	1	1	1_TssA	1	1	0	0	1
chr1	87378936	87381603	1037861	1038024	promoter-TSS	HS2ST1	1	1	1_TssA	1	1	0	0	0
chr1	87597435	87597921	1039574	1039608	promoter-TSS	LOC339524	0	1	1_TssA	1	0	0	0	1
chr1	87793803	87795559	1041261	1041413	exon	LMO4	1	1	1_TssA	1	1	0	0	0
chr1	88150152	88150296	1044249	1044258	Intergenic	LOC100505768	0	0	5_TxWk	1	0	0	0	0
chr1	88928116	88928626	1048824	1048881	Intergenic	PKN2	0	1	1_TssA	1	0	0	0	0
chr1	89148765	89149017	1050260	1050268	Intergenic	PKN2	1	0	5_TxWk	1	1	0	0	0
chr1	89149117	89151277	1050268	1050402	exon	PKN2	1	1	1_TssA	1	1	0	0	1
chr1	89356296	89357790	1052044	1052114	intron	GTF2B	1	1	1_TssA	1	1	0	0	0
chr1	89457684	89459064	1052912	1053012	exon	CCBL2	1	1	1_TssA	1	1	0	0	0
chr1	89989811	89991160	1056347	1056476	promoter-TSS	LRRC8B	1	1	1_TssA	1	1	0	0	1
chr1	90098161	90099626	1057224	1057369	promoter-TSS	FLJ27354	1	1	1_TssA	1	1	0	0	1
chr1	90227964	90228225	1058381	1058390	Intergenic	LRRC8D	0	0	2_TssAFlnk	1	1	0	0	0
chr1	90228349	90228477	1058394	1058402	Intergenic	LRRC8D	0	0	1_TssA	1	1	0	0	0
chr1	90228505	90229120	1058402	1058437	Intergenic	LRRC8D	0	1	2_TssAFlnk	1	1	0	0	1
chr1	90286138	90287585	1058940	1059092	promoter-TSS	LRRC8D	1	1	1_TssA	1	1	0	0	1
chr1	90308526	90309309	1059278	1059321	intron	LRRC8D	0	1	1_TssA	1	1	0	0	1
chr1	90460263	90461498	1060697	1060801	promoter-TSS	GEMIN8P4	1	1	1_TssA	1	1	0	0	1
chr1	91183680	91184577	1065575	1065651	Intergenic	BARHL2	1	1	2_TssAFlnk	1	0	0	1	0
chr1	91185247	91185489	1065676	1065701	Intergenic	BARHL2	0	1	9_Het	0	0	0	1	0
chr1	91187046	91187307	1065736	1065747	Intergenic	BARHL2	0	0	15_Quies	0	0	0	0	1
chr1	91191670	91191737	1065898	1065905	Intergenic	BARHL2	0	1	2_TssAFlnk	0	0	0	0	0
chr1	91316456	91317454	1067106	1067201	Intergenic	BARHL2	0	1	1_TssA	1	0	0	0	1
chr1	91486685	91487912	1068399	1068498	promoter-TSS	ZNF644	1	1	1_TssA	1	1	0	0	0
chr1	91869674	91870432	1071500	1071570	intron	HFM1	1	1	1_TssA	1	1	0	0	0
chr1	91966054	91967393	1072195	1072282	promoter-TSS	CDC7	1	1	1_TssA	1	1	0	0	1
chr1	92350513	92352085	1075867	1076017	intron	TGFBR3	0	1	1_TssA	1	1	0	0	1
chr1	92352260	92352445	1076017	1076031	promoter-TSS	TGFBR3	0	0	2_TssAFlnk	1	1	0	0	1
chr1	92495368	92496085	1077805	1077883	exon	EPHX4	1	1	2_TssAFlnk	1	0	0	0	0
chr1	92545730	92546676	1078284	1078342	exon	BTBD8	1	1	1_TssA	1	1	0	0	0
chr1	92763927	92765133	1080027	1080108	promoter-TSS	RPAP2	1	1	1_TssA	1	1	0	0	1
chr1	92948788	92950148	1081770	1081862	exon,intron	GFI1	0	1	1_TssA	1	0	0	1	0
chr1	92950154	92952269	1081862	1082036	intron	GFI1	1	1	2_TssAFlnk	1	1	1	1	1
chr1	93249811	93251132	1084511	1084632	intron	EVI5	0	1	1_TssA	1	1	0	0	1
chr1	93297308	93298622	1085180	1085258	TTS	FAM69A	1	1	1_TssA	1	1	0	0	1
chr1	93425958	93427929	1086226	1086401	intron,promoter-TSS	FAM69A	1	1	1_TssA	1	1	0	0	1
chr1	93544333	93546210	1087445	1087518	intron	MTF2	1	1	1_TssA	1	1	0	0	1
chr1	93644911	93646809	1088316	1088448	promoter-TSS	CCDC18	1	1	1_TssA	1	1	0	0	1
chr1	93810826	93813157	1089551	1089677	promoter-TSS	LOC100131564	1	1	1_TssA	1	1	0	0	0
chr1	93912688	93913082	1090363	1090373	promoter-TSS	FNBP1L	1	0	1_TssA	1	1	0	0	0
chr1	93913144	93914904	1090373	1090522	intron,promoter-TSS	FNBP1L	1	1	1_TssA	1	1	0	0	0
chr1	94042003	94042066	1091520	1091526	intron	BCAR3	0	0	6_EnhG	0	1	0	0	0
chr1	94059517	94059662	1091769	1091778	intron	LOC100129046	0	0	7_Enh	1	1	0	0	0
chr1	94146387	94147773	1092670	1092798	intron,promoter-TSS	BCAR3	0	1	1_TssA	1	1	0	0	1
chr1	94311692	94313791	1094233	1094450	promoter-TSS	BCAR3	1	1	1_TssA	1	1	0	0	1
chr1	94316411	94316474	1094477	1094485	Intergenic	MIR760	0	0	15_Quies	0	0	0	0	1
chr1	94343960	94345155	1094693	1094765	intron,promoter-TSS	DNTTIP2	1	1	1_TssA	1	1	0	0	0
chr1	94374026	94375420	1094979	1095124	exon	GCLM	1	1	1_TssA	1	1	0	0	1
chr1	94702179	94703412	1098009	1098124	intron	ARHGAP29	1	1	1_TssA	1	1	0	0	0
chr1	94712698	94713485	1098202	1098302	Intergenic	ARHGAP29	0	1	1_TssA	1	1	0	0	0
chr1	94882994	94883235	1099528	1099536	promoter-TSS	ABCD3	1	0	1_TssA	1	1	0	0	0
chr1	94883252	94883397	1099536	1099543	promoter-TSS	ABCD3	1	0	1_TssA	1	1	0	0	0
chr1	94883469	94884722	1099543	1099669	exon	ABCD3	1	1	1_TssA	1	1	0	0	0
chr1	95006838	95008118	1100572	1100689	promoter-TSS	F3	1	1	1_TssA	1	1	0	0	0
chr1	95285549	95286260	1102984	1103059	promoter-TSS	SLC44A3	1	1	1_TssA	1	1	0	0	0
chr1	95320155	95320481	1103392	1103407	intron	SLC44A3	0	0	7_Enh	1	0	0	0	1
chr1	95391223	95393045	1104104	1104269	intron	CNN3	1	1	1_TssA	1	1	0	0	1
chr1	95393047	95393277	1104269	1104284	promoter-TSS	CNN3	1	1	1_TssA	1	1	0	0	0
chr1	95428439	95428723	1104580	1104588	exon	LOC729970	0	0	1_TssA	1	1	0	0	0
chr1	95538007	95538941	1105499	1105555	promoter-TSS	ALG14	1	1	1_TssA	1	1	0	0	0
chr1	95582312	95583668	1106002	1106132	promoter-TSS	TMEM56-RWDD3	1	1	1_TssA	1	1	0	0	1
chr1	95698917	95699098	1107004	1107013	promoter-TSS	RWDD3	1	0	2_TssAFlnk	1	1	0	0	0
chr1	95699357	95700289	1107020	1107104	exon,promoter-TSS	RWDD3	1	1	1_TssA	1	1	0	0	1
chr1	97186857	97188455	1115908	1116016	intron	PTBP2	1	1	1_TssA	1	1	0	0	0
chr1	98385752	98387374	1122785	1122866	promoter-TSS	DPYD	1	1	1_TssA	1	1	1	0	0
chr1	98510777	98511909	1123579	1123674	promoter-TSS	MIR2682	1	1	2_TssAFlnk	1	0	0	0	0
chr1	98519131	98519473	1123778	1123803	Intergenic	MIR137HG	0	1	2_TssAFlnk	1	0	0	0	0
chr1	98519484	98520024	1123803	1123853	Intergenic	MIR137HG	0	1	2_TssAFlnk	1	0	0	1	1
chr1	99126623	99126966	1126977	1126993	intron,promoter-TSS	SNX7	1	1	1_TssA	1	1	0	0	0
chr1	99126975	99128191	1126993	1127087	intron	SNX7	1	1	1_TssA	1	1	0	0	1
chr1	99469698	99469983	1128948	1128968	promoter-TSS	LOC100129620	1	1	2_TssAFlnk	1	0	0	0	0
chr1	99469993	99470809	1128968	1129061	promoter-TSS	LPPR5	1	1	7_Enh	1	0	0	0	0
chr1	99470825	99471104	1129061	1129079	promoter-TSS	LPPR5	1	1	7_Enh	1	0	0	0	0
chr1	99729757	99730533	1130497	1130546	exon	LPPR4	1	1	2_TssAFlnk	1	1	0	0	0
chr1	100111849	100112115	1132806	1132814	intron	PALMD	1	0	2_TssAFlnk	1	1	0	0	0
chr1	100231902	100232195	1133635	1133646	promoter-TSS	FRRS1	1	0	1_TssA	1	1	0	0	1
chr1	100315326	100316387	1134345	1134418	promoter-TSS	AGL	1	1	1_TssA	1	1	0	0	0
chr1	100435187	100436167	1135346	1135423	promoter-TSS	SLC35A3	1	1	1_TssA	1	1	0	0	1
chr1	100502919	100505058	1135935	1136079	intron	HIAT1	1	1	1_TssA	1	1	0	0	0
chr1	100597969	100599170	1136832	1136897	promoter-TSS	TRMT13	1	1	1_TssA	1	1	0	0	0
chr1	100714708	100715827	1137737	1137782	intron	DBT	1	0	1_TssA	1	1	0	0	0
chr1	100731266	100732527	1137897	1137969	exon	RTCA	1	1	1_TssA	1	1	0	0	0
chr1	100816806	100818967	1138631	1138770	promoter-TSS	CDC14A	1	1	1_TssA	1	1	0	0	1
chr1	101004312	101004860	1139986	1140026	exon	GPR88	1	1	7_Enh	1	0	0	1	1
chr1	101004868	101005692	1140026	1140129	exon	GPR88	0	1	2_TssAFlnk	1	0	0	1	1
chr1	101360077	101362301	1142143	1142265	promoter-TSS	EXTL2	1	1	1_TssA	1	1	0	0	1
chr1	101490851	101492025	1143029	1143076	promoter-TSS	DPH5	1	1	1_TssA	1	1	0	0	0
chr1	101701608	101702603	1144400	1144458	promoter-TSS	S1PR1	1	1	1_TssA	1	0	0	0	0
chr1	101704382	101704585	1144507	1144520	exon	S1PR1	0	0	7_Enh	1	0	0	0	1
chr1	101774689	101775514	1145137	1145173	Intergenic	RNU6-6	0	0	2_TssAFlnk	1	0	0	0	1
chr1	102462101	102462822	1148832	1148863	exon	OLFM3	1	0	7_Enh	1	0	0	1	0
chr1	103572027	103572937	1154721	1154746	intron	COL11A1	0	0	2_TssAFlnk	1	0	0	0	1
chr1	103573420	103574323	1154747	1154784	exon	COL11A1	1	0	2_TssAFlnk	1	0	0	0	0
chr1	104067911	104069287	1156993	1157089	promoter-TSS	RNPC3	1	1	1_TssA	1	1	0	0	1
chr1	107599125	107600392	1176497	1176613	exon	PRMT6	1	1	1_TssA	1	1	0	0	1
chr1	107682504	107685090	1177090	1177270	intron,promoter-TSS	NTNG1	1	1	1_TssA	1	0	0	0	1
chr1	108506643	108508649	1182225	1182392	promoter-TSS	VAV3	1	1	2_TssAFlnk	1	1	0	0	1
chr1	108536625	108536771	1182670	1182675	intron	VAV3-AS1	0	0	15_Quies	0	0	0	0	0
chr1	108742321	108743613	1184138	1184247	promoter-TSS	SLC25A24	1	1	1_TssA	1	1	0	0	1
chr1	109102305	109103306	1186998	1187106	promoter-TSS	FAM102B	1	1	1_TssA	1	1	0	0	1
chr1	109203736	109204149	1187905	1187964	promoter-TSS	HENMT1	1	1	2_TssAFlnk	1	1	0	0	0
chr1	109234292	109236322	1188342	1188445	exon	PRPF38B	1	1	1_TssA	1	1	0	0	1
chr1	109289019	109290146	1188972	1189062	intron	STXBP3	1	1	1_TssA	1	1	0	0	1
chr1	109419213	109420453	1190111	1190208	exon	GPSM2	1	1	1_TssA	1	0	0	0	1
chr1	109505606	109506462	1191113	1191193	intron	CLCC1	1	1	1_TssA	1	1	0	0	0
chr1	109583575	109585109	1192094	1192231	intron	WDR47	1	1	1_TssA	1	1	0	0	0
chr1	109618266	109618857	1192864	1192900	promoter-TSS	TAF13	1	1	1_TssA	1	1	0	0	0
chr1	109632961	109634231	1193191	1193258	intron	TMEM167B	1	1	1_TssA	1	1	0	0	0
chr1	109642541	109643631	1193367	1193459	exon	SCARNA2	1	1	1_TssA	1	1	0	0	1
chr1	109655288	109655671	1193649	1193666	intron	C1orf194	1	0	7_Enh	1	1	0	0	1
chr1	109656277	109656979	1193700	1193754	promoter-TSS	C1orf194	1	1	2_TssAFlnk	1	1	0	0	0
chr1	109657394	109657906	1193764	1193772	intron	KIAA1324	1	0	1_TssA	1	1	0	0	0
chr1	109756353	109757431	1195006	1195079	intron	SARS	1	1	1_TssA	1	1	0	0	0
chr1	109791973	109792845	1195502	1195618	promoter-TSS	CELSR2	1	1	1_TssA	1	1	0	0	0
chr1	109825484	109826429	1196435	1196498	promoter-TSS	PSRC1	1	1	1_TssA	1	1	0	0	1
chr1	109939904	109941044	1197784	1197921	promoter-TSS	SORT1	1	1	1_TssA	1	1	0	0	0
chr1	109968463	109969884	1198203	1198286	promoter-TSS	PSMA5	1	1	1_TssA	1	1	0	0	0
chr1	110008848	110009925	1198636	1198745	exon	SYPL2	1	1	1_TssA	1	0	0	0	0
chr1	110025965	110027186	1198913	1199005	promoter-TSS	ATXN7L2	1	1	1_TssA	1	1	0	0	1
chr1	110036452	110037230	1199140	1199190	exon	CYB561D1	1	1	1_TssA	1	1	0	0	1
chr1	110052056	110052826	1199399	1199486	promoter-TSS	AMIGO1	1	1	1_TssA	1	0	0	0	0
chr1	110090549	110091956	1199920	1200006	promoter-TSS	GNAI3	1	1	1_TssA	1	1	0	0	0
chr1	110162246	110163856	1200600	1200674	promoter-TSS	AMPD2	1	1	1_TssA	1	1	0	0	0
chr1	110198347	110199045	1201257	1201301	promoter-TSS	GSTM4	1	1	1_TssA	1	1	0	0	1
chr1	110210439	110211024	1201432	1201467	exon,promoter-TSS	GSTM2	1	1	1_TssA	1	1	0	0	0
chr1	110282352	110282462	1202347	1202358	intron	GSTM3	0	1	1_TssA	1	0	0	0	0
chr1	110282465	110283181	1202358	1202432	intron	GSTM3	1	1	1_TssA	1	1	0	0	0
chr1	110316347	110316522	1202834	1202843	Intergenic	EPS8L3	0	0	7_Enh	0	0	0	0	1
chr1	110453160	110453939	1204273	1204360	exon	CSF1	1	1	1_TssA	1	1	0	0	0
chr1	110527030	110528132	1205078	1205176	exon	AHCYL1	1	1	1_TssA	1	1	0	0	1
chr1	110560854	110561214	1205409	1205420	exon	AHCYL1	0	0	4_Tx	0	1	0	0	0
chr1	110577114	110578153	1205581	1205661	intron	STRIP1	0	1	1_TssA	1	1	0	0	0
chr1	110612973	110613466	1206272	1206336	exon	ALX3	1	1	15_Quies	0	0	1	0	0
chr1	110692989	110693834	1207272	1207380	exon	SLC6A17	1	1	7_Enh	1	1	0	0	0
chr1	110693835	110693918	1207380	1207389	intron	SLC6A17	1	1	7_Enh	1	1	0	0	0
chr1	110693942	110694169	1207389	1207405	intron	SLC6A17	1	1	7_Enh	1	1	0	0	0
chr1	110729861	110729961	1207836	1207841	intron	SLC6A17	0	0	15_Quies	0	0	0	0	0
chr1	110752541	110754245	1208133	1208334	exon,promoter-TSS	KCNC4	1	1	1_TssA	1	1	0	0	1
chr1	110770634	110770747	1208647	1208654	intron	KCNC4	0	0	4_Tx	0	1	0	0	0
chr1	110880452	110882944	1209710	1209904	promoter-TSS	RBM15	1	1	1_TssA	1	1	0	0	1
chr1	110949829	110950904	1210632	1210711	exon,promoter-TSS	LAMTOR5	1	1	1_TssA	1	1	0	0	1
chr1	111148963	111150262	1212768	1212903	promoter-TSS	KCNA2	0	1	2_TssAFlnk	1	0	0	0	0
chr1	111161960	111162311	1213031	1213051	intron	KCNA2	0	0	15_Quies	1	1	0	0	1
chr1	111216818	111217002	1213465	1213486	exon	KCNA3	1	1	2_TssAFlnk	1	1	0	0	1
chr1	111217006	111217844	1213486	1213595	exon	KCNA3	1	1	2_TssAFlnk	1	1	0	0	1
chr1	111323491	111323743	1214310	1214320	Intergenic	CD53	0	0	15_Quies	0	0	0	0	1
chr1	111505882	111506135	1215450	1215471	intron	LRIF1	1	1	2_TssAFlnk	1	1	0	0	1
chr1	111506162	111506981	1215471	1215534	promoter-TSS	LRIF1	1	1	1_TssA	1	1	0	0	1
chr1	111681942	111683579	1216557	1216668	promoter-TSS	CEPT1	1	1	1_TssA	1	1	0	0	0
chr1	111746412	111747428	1217126	1217218	exon	DENND2D	1	1	1_TssA	1	1	0	0	1
chr1	111813622	111813906	1217715	1217734	Intergenic	CHIAP2	0	1	7_Enh	0	0	0	0	0
chr1	111888670	111889425	1218193	1218234	promoter-TSS	PIFO	1	1	1_TssA	1	1	0	0	1
chr1	111991149	111992707	1218982	1219070	promoter-TSS	WDR77	1	1	1_TssA	1	1	0	0	0
chr1	112050828	112051170	1219526	1219539	intron	ADORA3	0	0	2_TssAFlnk	1	1	0	0	1
chr1	112162120	112163483	1220570	1220668	intron,promoter-TSS	RAP1A	1	1	1_TssA	1	1	0	0	0
chr1	112281003	112283174	1221656	1221828	promoter-TSS	FAM212B	1	1	2_TssAFlnk	1	1	0	0	1
chr1	112297672	112299131	1221983	1222097	promoter-TSS	FAM212B	1	1	1_TssA	1	1	0	0	1
chr1	112531835	112534246	1224357	1224580	promoter-TSS	LOC643355	1	1	2_TssAFlnk	1	1	0	0	1
chr1	112912357	112912560	1227223	1227233	Intergenic	CTTNBP2NL	0	0	5_TxWk	0	0	0	0	1
chr1	112933562	112933917	1227404	1227418	Intergenic	CTTNBP2NL	0	0	1_TssA	1	1	0	0	1
chr1	112938395	112939651	1227469	1227533	intron	CTTNBP2NL	1	1	1_TssA	1	1	0	0	0
chr1	113008709	113009140	1228126	1228156	Intergenic	MIR4256	1	1	1_TssA	1	0	0	0	1
chr1	113044487	113044992	1228488	1228543	intron	WNT2B	0	1	1_TssA	1	0	0	0	1
chr1	113050530	113051675	1228609	1228701	promoter-TSS	WNT2B	0	1	2_TssAFlnk	1	0	0	0	0
chr1	113051679	113051985	1228701	1228736	exon	WNT2B	0	1	2_TssAFlnk	1	0	0	0	0
chr1	113160876	113163279	1229716	1229832	promoter-TSS	CAPZA1	1	1	1_TssA	1	1	0	0	0
chr1	113216893	113218237	1230385	1230492	exon	MOV10	1	1	1_TssA	1	1	0	0	1
chr1	113249445	113250290	1230956	1231037	promoter-TSS	RHOC	1	1	1_TssA	1	1	0	0	1
chr1	113257365	113259168	1231157	1231275	promoter-TSS	PPM1J	1	1	2_TssAFlnk	1	1	0	0	1
chr1	113286382	113286699	1231675	1231704	Intergenic	FAM19A3	0	1	5_TxWk	1	0	0	0	0
chr1	113286726	113287106	1231704	1231748	Intergenic	FAM19A3	0	1	7_Enh	1	0	0	0	0
chr1	113392225	113392887	1233346	1233411	Intergenic	AKR7A2P1	0	1	2_TssAFlnk	1	0	0	0	0
chr1	113498174	113499416	1234918	1235035	promoter-TSS	SLC16A1	1	1	2_TssAFlnk	1	1	0	0	1
chr1	113615267	113616717	1236803	1236880	exon	LRIG2	1	1	1_TssA	1	1	0	0	1
chr1	113932006	113932473	1239638	1239647	Intergenic,promoter-TSS	MAGI3	0	0	1_TssA	1	1	0	0	0
chr1	113932492	113934258	1239647	1239818	promoter-TSS	MAGI3	1	1	1_TssA	1	1	0	0	1
chr1	114220081	114220098	1241694	1241698	intron	MAGI3	0	0	5_TxWk	0	0	0	0	0
chr1	114300698	114302603	1242322	1242438	exon	PHTF1	1	1	1_TssA	1	1	0	0	0
chr1	114353832	114355512	1242810	1242927	exon	RSBN1	1	1	1_TssA	1	1	0	0	1
chr1	114446916	114448421	1243736	1243831	promoter-TSS	AP4B1	1	1	1_TssA	1	1	0	0	1
chr1	114471470	114473446	1244084	1244217	intron	HIPK1	1	1	1_TssA	1	1	0	0	1
chr1	114526521	114526696	1244673	1244680	Intergenic	OLFML3	0	0	15_Quies	0	0	0	0	0
chr1	114695047	114695930	1246162	1246258	promoter-TSS	SYT6	1	1	1_TssA	1	0	1	0	0
chr1	114695958	114696672	1246258	1246320	exon	SYT6	1	1	2_TssAFlnk	1	0	1	1	0
chr1	114696698	114697172	1246320	1246350	promoter-TSS	SYT6	1	1	7_Enh	0	0	0	1	0
chr1	114888908	114889513	1247946	1247984	Intergenic	TRIM33	0	0	1_TssA	1	1	0	0	1
chr1	115052486	115054587	1249340	1249516	exon	TRIM33	1	1	1_TssA	1	1	0	0	0
chr1	115123890	115124516	1250194	1250229	promoter-TSS	BCAS2	1	0	1_TssA	1	1	0	0	0
chr1	115212203	115213392	1251046	1251137	promoter-TSS	DENND2C	1	1	1_TssA	1	1	0	0	1
chr1	115258925	115259690	1251533	1251571	TTS	CSDE1	1	0	1_TssA	1	1	0	0	0
chr1	115299542	115300878	1251911	1251980	intron	CSDE1	1	0	1_TssA	1	1	0	0	1
chr1	115322818	115323462	1252144	1252188	exon	SIKE1	1	1	1_TssA	1	1	0	0	1
chr1	115631752	115632642	1254174	1254257	promoter-TSS	TSPAN2	1	1	2_TssAFlnk	1	1	0	0	1
chr1	115681624	115681847	1254621	1254633	Intergenic	TSPAN2	0	0	15_Quies	0	0	0	0	1
chr1	115690702	115691148	1254693	1254713	Intergenic	TSPAN2	0	0	15_Quies	1	0	0	0	0
chr1	115880144	115881011	1256009	1256089	intron	NGF	1	1	2_TssAFlnk	1	0	0	0	0
chr1	116184404	116185657	1258161	1258297	promoter-TSS	VANGL1	1	1	1_TssA	1	1	0	0	1
chr1	116370882	116371084	1259876	1259900	Intergenic	NHLH2	0	1	2_TssAFlnk	1	0	0	0	0
chr1	116371155	116371516	1259900	1259940	Intergenic	NHLH2	0	1	2_TssAFlnk	1	0	0	0	0
chr1	116380462	116381305	1260045	1260149	exon	NHLH2	0	1	2_TssAFlnk	1	0	0	1	0
chr1	116381320	116382268	1260149	1260232	exon,intron	NHLH2	0	1	2_TssAFlnk	1	0	0	0	0
chr1	116518489	116519537	1261306	1261402	promoter-TSS	SLC22A15	1	1	1_TssA	1	1	0	0	0
chr1	116681643	116682005	1262525	1262536	Intergenic	MAB21L3	0	0	5_TxWk	0	0	0	0	1
chr1	116694665	116695027	1262687	1262726	Intergenic	MAB21L3	0	1	2_TssAFlnk	1	1	0	0	1
chr1	116710636	116711340	1262843	1262894	Intergenic	MAB21L3	0	1	2_TssAFlnk	1	1	0	0	1
chr1	116915292	116917127	1264346	1264518	promoter-TSS	ATP1A1	1	1	1_TssA	1	1	0	0	1
chr1	116917149	116917206	1264518	1264526	intron	ATP1A1	0	0	1_TssA	1	1	0	0	0
chr1	116960931	116961542	1264934	1264987	promoter-TSS	ATP1A1OS	1	1	1_TssA	1	1	0	0	0
chr1	117112873	117114070	1266246	1266353	intron	CD58	1	1	1_TssA	1	1	0	0	1
chr1	117209524	117210576	1267426	1267532	intron	IGSF3	1	1	1_TssA	1	0	0	0	0
chr1	117452404	117453452	1269794	1269920	intron	PTGFRN	1	1	1_TssA	1	1	0	0	0
chr1	117601860	117603595	1271302	1271399	promoter-TSS	TTF2	1	1	1_TssA	1	1	0	0	1
chr1	117663832	117664956	1271965	1272057	promoter-TSS	TRIM45	1	1	1_TssA	1	1	0	0	1
chr1	117908969	117910999	1274041	1274213	promoter-TSS	MAN1A2	1	1	1_TssA	1	1	0	0	1
chr1	118113560	118113917	1275434	1275443	Intergenic	FAM46C	0	0	7_Enh	0	1	1	0	0
chr1	118147959	118149425	1275821	1275940	intron	FAM46C	1	1	1_TssA	1	1	0	0	0
chr1	118149483	118149760	1275940	1275959	intron	FAM46C	1	1	1_TssA	1	1	0	0	0
chr1	118149765	118150390	1275959	1275973	intron	FAM46C	0	0	1_TssA	1	1	0	0	0
chr1	118152301	118152495	1275990	1275998	intron	FAM46C	0	0	2_TssAFlnk	1	1	0	0	0
chr1	118301183	118301766	1277212	1277232	Intergenic	FAM46C	0	0	2_TssAFlnk	1	1	0	0	1
chr1	118471582	118473225	1278109	1278214	promoter-TSS	GDAP2	1	1	1_TssA	1	1	0	0	1
chr1	118727789	118728077	1279733	1279755	promoter-TSS	SPAG17	1	1	2_TssAFlnk	1	0	0	0	0
chr1	119526993	119527410	1284196	1284221	intron	TBX15	0	1	1_TssA	1	0	0	0	0
chr1	119543590	119544284	1284738	1284779	Intergenic	TBX15	0	1	7_Enh	0	0	0	1	1
chr1	119549197	119549466	1284860	1284886	Intergenic	TBX15	0	1	7_Enh	0	0	0	0	0
chr1	119549477	119549828	1284886	1284928	Intergenic	TBX15	0	1	7_Enh	0	0	0	0	0
chr1	119550171	119550620	1284950	1284983	Intergenic	TBX15	0	1	7_Enh	0	0	0	1	0
chr1	119550722	119550837	1284992	1285001	Intergenic	TBX15	0	1	7_Enh	1	0	0	0	0
chr1	119550937	119551219	1285006	1285028	Intergenic	TBX15	0	1	2_TssAFlnk	1	0	0	1	0
chr1	119682315	119682617	1285944	1285954	intron	WARS2	1	0	1_TssA	1	1	0	0	0
chr1	119682730	119683695	1285954	1286008	promoter-TSS	WARS2	1	1	1_TssA	1	1	0	0	1
chr1	119869897	119870362	1287495	1287523	Intergenic	HAO2	0	1	1_TssA	1	0	0	0	1
chr1	119870376	119870694	1287523	1287540	Intergenic	HAO2	0	1	7_Enh	1	0	0	0	1
chr1	120174101	120174466	1289790	1289818	intron	ZNF697	0	0	1_TssA	1	1	0	0	0
chr1	120189930	120191299	1289926	1290023	promoter-TSS	ZNF697	1	1	1_TssA	1	1	0	0	1
chr1	120218065	120218442	1290227	1290238	Intergenic	ZNF697	0	0	5_TxWk	1	1	0	0	1
chr1	120254398	120255417	1290490	1290560	intron	PHGDH	1	1	1_TssA	1	1	0	0	0
chr1	121138296	121138736	1296571	1296632	Intergenic	EMBP1	0	1	1_TssA	1	0	0	0	0
chr1	121260880	121261690	1297422	1297499	promoter-TSS	EMBP1	1	1	2_TssAFlnk	1	0	0	0	0
chr1	143912301	143916247	1308549	1308825	promoter-TSS	FAM72D	1	1	1_TssA	1	0	0	0	0
chr1	144519573	144521730	1312739	1312898	intron	LOC728875	1	1	1_TssA	1	1	0	0	0
chr1	144593335	144594361	1313736	1313828	Intergenic	PFN1P2	0	1	1_TssA	1	0	0	0	0
chr1	144594377	144594614	1313828	1313838	Intergenic	PFN1P2	0	0	1_TssA	1	0	0	0	0
chr1	145039362	145040180	1316517	1316573	exon	PDE4DIP	0	1	2_TssAFlnk	1	0	0	0	0
chr1	145096236	145097011	1317153	1317193	intron	SEC22B	1	1	1_TssA	1	1	0	0	0
chr1	145208573	145210375	1318101	1318246	intron	NOTCH2NL	1	1	1_TssA	1	0	0	0	0
chr1	145382683	145383153	1319563	1319588	Intergenic	HFE2	0	1	1_TssA	1	1	0	0	0
chr1	145395464	145396463	1319860	1319906	Intergenic	HFE2	0	0	2_TssAFlnk	1	1	0	0	0
chr1	145396514	145397996	1319906	1319977	Intergenic	HFE2	0	0	1_TssA	1	1	0	0	0
chr1	145398615	145398858	1319982	1319992	Intergenic	HFE2	0	0	15_Quies	1	1	0	0	0
chr1	145399183	145399522	1320005	1320024	Intergenic	HFE2	0	0	15_Quies	1	0	0	0	0
chr1	145438031	145439414	1320578	1320628	intron	TXNIP	1	0	1_TssA	1	1	0	0	0
chr1	145469815	145470720	1320972	1321014	intron	POLR3GL	1	1	1_TssA	1	1	0	0	0
chr1	145472384	145473629	1321037	1321115	exon	ANKRD34A	0	1	2_TssAFlnk	1	1	0	0	0
chr1	145473631	145474697	1321115	1321192	exon	ANKRD34A	0	1	2_TssAFlnk	1	1	0	0	0
chr1	145476869	145477616	1321201	1321260	exon	ANKRD34A	1	1	1_TssA	1	1	0	0	0
chr1	145507009	145508231	1321646	1321703	promoter-TSS	RBM8A	1	1	1_TssA	1	1	1	0	1
chr1	145515443	145516864	1321792	1321870	promoter-TSS	PEX11B	1	1	1_TssA	1	1	0	0	0
chr1	145548647	145549426	1322240	1322286	intron	ANKRD35	1	0	1_TssA	1	0	0	0	0
chr1	145574876	145576699	1322647	1322769	promoter-TSS	PIAS3	1	1	1_TssA	1	1	0	0	0
chr1	145589054	145589664	1322918	1322962	promoter-TSS	NUDT17	1	1	1_TssA	1	1	0	0	1
chr1	145610245	145612155	1323207	1323321	promoter-TSS	POLR3C	1	1	1_TssA	1	1	0	0	0
chr1	145713560	145713839	1324445	1324466	intron	CD160	0	0	7_Enh	1	0	0	0	1
chr1	145826229	145827355	1325532	1325607	intron	GPR89A	1	1	1_TssA	1	1	0	0	0
chr1	146551399	146551841	1331834	1331871	Intergenic	LOC728989	0	1	2_TssAFlnk	1	0	0	0	0
chr1	146555865	146556676	1331945	1331997	Intergenic	LOC728989	0	1	2_TssAFlnk	1	1	0	0	0
chr1	146643061	146644709	1332547	1332657	Intergenic	PDIA3P	1	1	1_TssA	1	1	0	0	1
chr1	146696695	146697662	1333112	1333147	promoter-TSS	FMO5	1	0	1_TssA	1	1	0	0	1
chr1	146714019	146715515	1333330	1333446	intron	CHD1L	1	1	1_TssA	1	1	0	0	1
chr1	147012658	147014145	1335610	1335646	promoter-TSS	BCL9	1	0	1_TssA	1	1	0	0	0
chr1	147046163	147046841	1335923	1335932	intron	BCL9	0	0	15_Quies	0	0	0	0	0
chr1	147070736	147072473	1336141	1336285	intron	BCL9	0	1	1_TssA	1	1	0	0	1
chr1	147141672	147142918	1336914	1337000	exon	ACP6	1	1	1_TssA	1	1	0	0	0
chr1	147400224	147401350	1338929	1339005	intron	GPR89B	1	1	1_TssA	1	1	0	0	0
chr1	147532617	147533355	1340700	1340751	Intergenic	PDZK1P1	0	1	15_Quies	0	0	0	0	0
chr1	147735305	147736360	1343032	1343086	Intergenic	MIR5087	0	1	1_TssA	1	0	0	0	0
chr1	147736375	147736504	1343086	1343096	Intergenic	MIR5087	0	0	1_TssA	1	0	0	0	0
chr1	147774839	147775889	1343585	1343647	Intergenic	MIR5087	0	1	15_Quies	0	0	0	0	0
chr1	147782159	147782345	1343756	1343769	Intergenic	MIR5087	0	1	15_Quies	0	0	0	1	0
chr1	147806394	147807482	1344088	1344135	promoter-TSS	MIR5087	1	1	1_TssA	1	1	0	0	0
chr1	147993606	147994724	1345983	1346040	Intergenic	NBPF14	0	1	1_TssA	1	1	0	0	0
chr1	147999849	148000886	1346181	1346252	Intergenic	NBPF14	0	1	1_TssA	0	0	0	0	1
chr1	148176044	148177028	1346477	1346551	Intergenic	PPIAL4F	0	1	1_TssA	0	0	0	0	0
chr1	148240988	148242181	1347052	1347116	Intergenic	PPIAL4F	0	1	1_TssA	0	0	0	0	1
chr1	148247374	148248141	1347265	1347320	Intergenic	PPIAL4F	0	1	15_Quies	0	0	0	0	1
chr1	148555641	148556988	1348832	1348938	Intergenic	NBPF15	0	1	1_TssA	1	0	0	0	0
chr1	148598314	148599129	1349341	1349404	Intergenic	NBPF15	0	1	15_Quies	1	1	0	0	0
chr1	148604360	148605542	1349557	1349620	Intergenic	PPIAL4E	0	1	1_TssA	1	1	0	0	0
chr1	149137543	149137970	1353771	1353816	Intergenic	LOC388692	0	1	7_Enh	0	0	0	0	0
chr1	149137971	149138470	1353816	1353849	Intergenic	LOC388692	0	1	2_TssAFlnk	0	0	0	1	0
chr1	149146042	149146415	1353920	1353939	Intergenic	LOC388692	0	1	15_Quies	0	0	0	1	0
chr1	149156005	149156891	1354192	1354247	Intergenic	LOC388692	0	1	2_TssAFlnk	0	0	0	1	0
chr1	149194325	149194814	1354798	1354826	Intergenic	LOC388692	0	0	7_Enh	0	0	0	0	0
chr1	149223770	149224740	1355278	1355330	Intergenic	LOC388692	0	1	1_TssA	0	0	0	0	1
chr1	149230718	149231391	1355393	1355435	Intergenic	LOC388692	0	1	2_TssAFlnk	0	0	0	0	0
chr1	149379180	149380025	1357015	1357099	Intergenic	FCGR1C	0	1	1_TssA	0	0	0	0	1
chr1	149398698	149399159	1357267	1357305	Intergenic	FCGR1C	0	1	1_TssA	1	1	0	0	0
chr1	149399165	149399296	1357305	1357315	Intergenic	FCGR1C	0	1	5_TxWk	1	1	0	0	0
chr1	149399318	149400577	1357315	1357388	Intergenic	FCGR1C	0	1	5_TxWk	1	0	0	0	0
chr1	149764110	149764955	1360693	1360777	intron	HIST2H2BF	0	1	1_TssA	1	1	0	0	1
chr1	149783228	149785230	1360915	1361041	intron	HIST2H2BF	1	1	1_TssA	1	1	0	0	0
chr1	149811947	149815398	1361593	1361877	promoter-TSS	HIST2H3A	1	1	15_Quies	1	1	0	0	0
chr1	149856623	149860418	1362787	1362994	exon	HIST2H2BE	1	1	1_TssA	1	1	0	0	1
chr1	149871045	149871606	1363126	1363171	exon	SV2A	1	1	1_TssA	1	1	0	0	0
chr1	149888560	149889545	1363442	1363477	exon	SV2A	1	0	15_Quies	1	0	0	0	0
chr1	149899140	149900297	1363588	1363644	promoter-TSS	SF3B4	1	1	1_TssA	1	1	0	0	1
chr1	149908313	149908958	1363747	1363764	intron	MTMR11	1	0	2_TssAFlnk	1	0	0	0	0
chr1	149981498	149982960	1364505	1364594	Intergenic,intron	OTUD7B	1	1	1_TssA	1	1	0	0	1
chr1	150038841	150040161	1365102	1365167	exon	VPS45	1	1	1_TssA	1	1	0	0	1
chr1	150121570	150122935	1365908	1366085	exon	PLEKHO1	1	1	1_TssA	1	1	0	0	0
chr1	150185776	150186333	1367007	1367037	Intergenic	ANP32E	0	1	15_Quies	1	1	0	0	1
chr1	150206603	150209195	1367337	1367489	Intergenic,promoter-TSS	ANP32E	1	1	1_TssA	1	1	0	0	1
chr1	150228267	150228656	1367806	1367816	Intergenic,intron	CA14	0	0	7_Enh	0	0	0	0	1
chr1	150240631	150241782	1367941	1368013	TTS	CA14	1	1	1_TssA	1	1	0	0	0
chr1	150253791	150254954	1368158	1368219	promoter-TSS	C1orf51	1	1	2_TssAFlnk	1	1	0	0	1
chr1	150254973	150255156	1368219	1368230	promoter-TSS	C1orf51	1	0	2_TssAFlnk	1	1	0	0	0
chr1	150255213	150255361	1368230	1368240	promoter-TSS	C1orf51	1	0	2_TssAFlnk	1	1	0	0	0
chr1	150266097	150266732	1368401	1368441	Intergenic	MRPS21	1	1	1_TssA	1	1	0	0	0
chr1	150274368	150275303	1368620	1368631	intron	MRPS21	0	0	5_TxWk	0	1	0	0	0
chr1	150293568	150294677	1368991	1369053	intron	PRPF3	1	1	1_TssA	1	1	0	0	0
chr1	150335993	150338682	1369731	1369852	intron	RPRD2	1	1	1_TssA	1	1	0	0	1
chr1	150459535	150460371	1371510	1371545	exon	TARS2	1	0	1_TssA	1	1	0	0	0
chr1	150487740	150488549	1372011	1372069	promoter-TSS	LINC00568	1	1	1_TssA	1	1	0	0	0
chr1	150488590	150489041	1372069	1372087	intron	LINC00568	1	0	1_TssA	1	1	0	0	0
chr1	150521116	150522026	1372647	1372744	promoter-TSS	ADAMTSL4	1	1	1_TssA	1	0	0	0	1
chr1	150533429	150535048	1373046	1373113	TTS	ADAMTSL4	0	1	1_TssA	1	1	0	0	1
chr1	150550289	150552538	1373291	1373445	exon	MCL1	1	1	1_TssA	1	1	0	0	1
chr1	150601179	150602611	1374181	1374253	promoter-TSS	ENSA	1	1	1_TssA	1	1	0	0	0
chr1	150669187	150670126	1375034	1375055	promoter-TSS	GOLPH3L	1	0	1_TssA	1	1	0	0	0
chr1	150848304	150849514	1377165	1377242	intron	ARNT	1	1	1_TssA	1	1	0	0	0
chr1	150898471	150899357	1378013	1378058	promoter-TSS	SETDB1	1	1	1_TssA	1	1	0	0	1
chr1	150946250	150947673	1378700	1378847	intron	CERS2	1	1	1_TssA	1	1	0	0	0
chr1	150978834	150979519	1379360	1379378	promoter-TSS	FAM63A	0	0	1_TssA	1	1	0	0	1
chr1	150980736	150981653	1379397	1379466	promoter-TSS	FAM63A	1	1	1_TssA	1	1	0	0	0
chr1	151020048	151021099	1380060	1380138	TTS	BNIPL	1	1	1_TssA	1	1	0	0	1
chr1	151031265	151032804	1380233	1380307	promoter-TSS	CDC42SE1	1	1	1_TssA	1	1	0	0	1
chr1	151042743	151043905	1380461	1380526	exon	GABPB2	1	1	1_TssA	1	1	0	0	1
chr1	151103706	151104085	1381514	1381550	TTS	SEMA6C	0	1	2_TssAFlnk	1	0	0	0	0
chr1	151118654	151119589	1381952	1382032	promoter-TSS	SEMA6C	1	1	1_TssA	1	1	0	0	0
chr1	151137723	151138195	1382294	1382310	promoter-TSS	SCNM1	1	0	1_TssA	1	1	0	0	0
chr1	151138249	151139202	1382310	1382361	promoter-TSS	LYSMD1	1	0	1_TssA	1	1	0	0	0
chr1	151162070	151162865	1382713	1382756	intron	VPS72	1	0	1_TssA	1	1	0	0	1
chr1	151170586	151172132	1382955	1383044	exon,promoter-TSS	PIP5K1A	1	1	1_TssA	1	1	0	0	0
chr1	151226985	151227909	1383908	1383949	intron	PSMD4	1	0	1_TssA	1	1	0	0	0
chr1	151253659	151255712	1384409	1384566	promoter-TSS	ZNF687	1	1	1_TssA	1	1	0	0	1
chr1	151255742	151256000	1384566	1384577	intron	ZNF687	1	1	2_TssAFlnk	1	1	0	0	0
chr1	151299403	151300582	1385233	1385296	exon	PI4KB	1	1	1_TssA	1	1	0	0	0
chr1	151300621	151300827	1385296	1385310	promoter-TSS	PI4KB	1	1	2_TssAFlnk	1	1	0	0	0
chr1	151319263	151320134	1385550	1385594	promoter-TSS	RFX5	1	1	1_TssA	1	1	0	0	0
chr1	151371609	151372653	1386264	1386339	promoter-TSS	PSMB4	1	1	1_TssA	1	1	0	0	1
chr1	151430196	151430382	1386980	1386988	intron	POGZ	0	0	1_TssA	1	1	0	0	0
chr1	151430398	151432059	1386988	1387160	intron	POGZ	1	1	1_TssA	1	1	0	0	0
chr1	151445791	151446142	1387327	1387358	Intergenic	POGZ	0	1	1_TssA	1	1	0	0	0
chr1	151483367	151484650	1387841	1387937	intron	CGN	1	1	1_TssA	1	1	0	0	0
chr1	151512592	151513437	1388304	1388372	intron	TUFT1	1	1	1_TssA	1	1	0	0	0
chr1	151513456	151513675	1388372	1388382	intron	TUFT1	1	0	1_TssA	1	1	0	0	0
chr1	151566506	151566854	1388931	1388943	Intergenic	SNX27	0	0	5_TxWk	0	0	0	0	1
chr1	151584257	151585525	1389272	1389390	exon	SNX27	1	1	1_TssA	1	1	0	0	0
chr1	151689120	151689907	1390614	1390638	promoter-TSS	CELF3	1	0	5_TxWk	1	1	0	0	0
chr1	151693722	151694282	1390679	1390719	promoter-TSS	RIIAD1	1	1	7_Enh	1	1	0	0	0
chr1	151735400	151736281	1391099	1391168	exon	MRPL9	1	1	1_TssA	1	1	0	0	0
chr1	151762465	151763965	1391478	1391581	promoter-TSS	TDRKH	1	1	1_TssA	1	1	0	0	1
chr1	151812033	151812550	1392342	1392378	intron	C2CD4D	1	1	1_TssA	1	1	0	0	0
chr1	151881627	151882371	1393051	1393116	exon	THEM4	1	1	1_TssA	1	1	0	0	1
chr1	151965836	151966809	1393909	1393999	exon	S100A10	1	1	1_TssA	1	1	0	0	0
chr1	152008497	152009642	1394386	1394443	intron	S100A11	1	1	1_TssA	1	1	0	0	0
chr1	152025054	152025391	1394618	1394627	Intergenic	S100A11	0	0	15_Quies	0	1	0	0	1
chr1	152083351	152084948	1395225	1395373	exon	TCHH	0	1	2_TssAFlnk	1	0	0	1	0
chr1	152487758	152488314	1398369	1398415	exon	CRCT1	1	1	7_Enh	0	0	0	1	0
chr1	153233797	153234382	1402988	1403059	exon	LOR	0	0	2_TssAFlnk	1	0	0	0	0
chr1	153508338	153509088	1405705	1405753	promoter-TSS	S100A6	1	1	2_TssAFlnk	1	1	0	0	0
chr1	153541043	153541393	1406220	1406236	Intergenic	S100A2	0	0	2_TssAFlnk	0	1	0	0	1
chr1	153606312	153607228	1407244	1407309	promoter-TSS	S100A13	1	1	1_TssA	1	1	0	0	0
chr1	153630934	153631889	1407659	1407714	intron	SNAPIN	1	1	1_TssA	1	1	0	0	0
chr1	153642801	153644583	1407854	1407930	promoter-TSS	ILF2	1	1	1_TssA	1	1	0	0	1
chr1	153650171	153650559	1408030	1408042	promoter-TSS	NPR1	1	0	15_Quies	0	0	0	0	1
chr1	153650754	153652056	1408044	1408171	exon	NPR1	1	1	2_TssAFlnk	1	0	0	0	1
chr1	153699941	153701529	1409071	1409139	Intergenic	INTS3	1	1	1_TssA	1	1	0	0	1
chr1	153747686	153748846	1409732	1409839	intron	SLC27A3	1	1	2_TssAFlnk	1	1	0	0	0
chr1	153755755	153756485	1409991	1410052	Intergenic	SLC27A3	0	1	1_TssA	1	1	0	0	0
chr1	153894325	153896365	1411946	1412095	exon	GATAD2B	1	1	1_TssA	1	1	0	0	1
chr1	153918051	153919404	1412494	1412620	intron	DENND4B	1	1	1_TssA	1	1	0	0	1
chr1	153930157	153931567	1412738	1412831	TTS	SLC39A1	1	1	1_TssA	1	1	0	0	1
chr1	153935432	153936687	1412874	1412942	promoter-TSS	SLC39A1	0	1	1_TssA	1	1	0	0	0
chr1	153936704	153936840	1412942	1412953	promoter-TSS	SLC39A1	0	0	1_TssA	1	1	0	0	0
chr1	153939055	153940848	1413018	1413095	promoter-TSS	CREB3L4	1	1	1_TssA	1	1	0	0	1
chr1	153949326	153950579	1413217	1413308	exon	JTB	1	1	1_TssA	1	1	0	0	0
chr1	153958259	153958998	1413415	1413446	promoter-TSS	RAB13	1	0	1_TssA	1	1	0	0	0
chr1	153959083	153959721	1413446	1413461	promoter-TSS	RAB13	1	0	5_TxWk	1	1	0	0	1
chr1	153963030	153963776	1413604	1413643	intron	RPS27	1	1	1_TssA	1	1	0	0	0
chr1	154154584	154156208	1415925	1416005	intron	TPM3	0	1	1_TssA	1	1	0	0	0
chr1	154192509	154194585	1416505	1416642	promoter-TSS	C1orf43	1	1	1_TssA	1	1	0	0	0
chr1	154244599	154245696	1417166	1417220	exon	HAX1	1	1	1_TssA	1	1	0	0	1
chr1	154297174	154298544	1417944	1418054	promoter-TSS	ATP8B2	1	1	1_TssA	1	1	0	0	1
chr1	154300800	154301469	1418074	1418143	intron	ATP8B2	0	1	1_TssA	1	1	0	0	0
chr1	154323945	154324163	1418526	1418534	TTS	ATP8B2	0	0	7_Enh	0	1	0	0	0
chr1	154325036	154325898	1418550	1418596	Intergenic	ATP8B2	0	0	2_TssAFlnk	1	1	0	0	1
chr1	154377532	154378557	1419386	1419471	exon	IL6R	1	1	1_TssA	1	1	0	0	1
chr1	154378564	154378986	1419471	1419490	intron	IL6R	1	0	2_TssAFlnk	1	1	0	0	0
chr1	154392070	154392267	1419662	1419671	intron	IL6R	0	0	7_Enh	0	1	1	0	0
chr1	154474248	154474801	1420921	1420992	promoter-TSS	SHE	1	1	2_TssAFlnk	1	0	0	0	0
chr1	154474813	154475203	1420992	1421043	promoter-TSS	SHE	1	1	7_Enh	1	0	0	0	0
chr1	154530284	154532312	1421877	1422018	intron,promoter-TSS	UBE2Q1	1	1	1_TssA	1	1	0	0	1
chr1	154540125	154540643	1422135	1422180	exon	CHRNB2	1	1	7_Enh	1	1	0	0	0
chr1	154579961	154581364	1422777	1422875	intron,promoter-TSS	ADAR	0	1	1_TssA	1	1	0	0	1
chr1	154599652	154600591	1423071	1423144	intron	ADAR	1	1	1_TssA	1	1	0	0	0
chr1	154732916	154733278	1424702	1424740	intron	KCNN3	0	1	2_TssAFlnk	1	0	0	0	1
chr1	154733281	154733422	1424740	1424758	intron	KCNN3	0	1	2_TssAFlnk	1	0	0	0	0
chr1	154839734	154839832	1426256	1426263	intron	KCNN3	0	0	5_TxWk	1	1	0	0	0
chr1	154842495	154843085	1426336	1426358	promoter-TSS	KCNN3	1	0	2_TssAFlnk	1	1	0	0	0
chr1	154851044	154851316	1426456	1426467	Intergenic	KCNN3	0	0	7_Enh	0	0	0	0	1
chr1	154908963	154910136	1427164	1427251	promoter-TSS	PMVK	1	1	1_TssA	1	1	0	0	1
chr1	154928131	154928963	1427467	1427486	promoter-TSS	PBXIP1	1	0	1_TssA	1	1	0	0	1
chr1	154933595	154935045	1427560	1427677	promoter-TSS	PYGO2	1	1	1_TssA	1	1	0	0	1
chr1	154945982	154948580	1427854	1427985	intron,promoter-TSS	SHC1	1	1	1_TssA	1	1	0	0	1
chr1	154955250	154956389	1428097	1428134	exon	FLAD1	1	0	5_TxWk	1	1	0	0	0
chr1	154971607	154972132	1428407	1428449	Intergenic	ZBTB7B	0	1	2_TssAFlnk	1	1	0	0	1
chr1	154972169	154972700	1428451	1428479	Intergenic	ZBTB7B	0	1	2_TssAFlnk	1	1	0	0	0
chr1	154972715	154975754	1428479	1428634	Intergenic	ZBTB7B	1	1	1_TssA	1	1	0	0	1
chr1	154975803	154976765	1428635	1428699	intron	ZBTB7B	1	1	1_TssA	1	1	0	0	0
chr1	155035279	155035884	1429825	1429867	promoter-TSS	EFNA4	1	1	2_TssAFlnk	1	0	0	0	1
chr1	155035979	155036822	1429867	1429937	promoter-TSS	LOC100505666	1	1	1_TssA	1	0	0	0	0
chr1	155043363	155043799	1430062	1430103	Intergenic	LOC100505666	0	1	1_TssA	1	1	0	0	1
chr1	155051156	155053713	1430196	1430404	intron	EFNA3	1	1	7_Enh	1	0	0	1	0
chr1	155054160	155054895	1430417	1430483	intron	EFNA3	0	1	7_Enh	1	0	0	1	0
chr1	155057125	155058444	1430543	1430641	exon	EFNA3	0	1	1_TssA	1	1	0	0	1
chr1	155058534	155058845	1430642	1430659	intron	EFNA3	0	0	7_Enh	1	1	0	0	1
chr1	155063953	155064207	1430733	1430749	Intergenic	EFNA3	0	0	7_Enh	0	0	0	0	1
chr1	155098658	155098859	1431314	1431332	Intergenic	EFNA1	0	1	2_TssAFlnk	1	1	0	0	0
chr1	155098878	155099232	1431332	1431357	Intergenic,promoter-TSS	EFNA1	0	1	2_TssAFlnk	1	1	0	0	0
chr1	155099250	155100650	1431357	1431464	promoter-TSS	EFNA1	1	1	2_TssAFlnk	1	1	0	0	1
chr1	155107718	155109047	1431578	1431668	exon	SLC50A1	1	1	1_TssA	1	1	0	0	0
chr1	155109075	155109214	1431668	1431681	exon,intron	SLC50A1	1	0	1_TssA	1	1	0	0	0
chr1	155112310	155113215	1431726	1431780	exon	DPM3	1	1	1_TssA	1	1	0	0	0
chr1	155139805	155140575	1432214	1432238	Intergenic	KRTCAP2	0	0	7_Enh	0	0	0	0	1
chr1	155145138	155146146	1432282	1432345	promoter-TSS	TRIM46	1	1	1_TssA	1	1	0	0	1
chr1	155146205	155147209	1432345	1432395	promoter-TSS	TRIM46	1	1	5_TxWk	1	1	0	0	0
chr1	155164200	155165088	1432883	1432977	promoter-TSS	MIR92B	1	1	2_TssAFlnk	1	1	0	0	0
chr1	155178215	155179324	1433206	1433284	promoter-TSS	THBS3	1	1	1_TssA	1	1	0	0	0
chr1	155213886	155214178	1433861	1433882	intron	GBA	1	0	1_TssA	1	1	0	0	1
chr1	155214241	155215006	1433882	1433934	TTS,intron	FAM189B,GBA	1	0	1_TssA	1	1	0	0	1
chr1	155224812	155225423	1434156	1434213	promoter-TSS	FAM189B	1	1	1_TssA	1	1	0	0	0
chr1	155225501	155225821	1434213	1434233	promoter-TSS	FAM189B	1	1	2_TssAFlnk	1	1	0	0	0
chr1	155231452	155232382	1434321	1434376	promoter-TSS	FAM189B	1	1	1_TssA	1	1	0	0	0
chr1	155242437	155243753	1434558	1434647	intron,promoter-TSS	CLK2	1	1	1_TssA	1	1	0	0	1
chr1	155246992	155248350	1434720	1434815	intron	HCN3	1	1	1_TssA	1	1	0	0	1
chr1	155278104	155279418	1435442	1435502	promoter-TSS	FDPS	1	1	1_TssA	1	1	0	0	0
chr1	155292341	155292605	1435742	1435757	exon	RUSC1	0	1	2_TssAFlnk	1	1	0	0	0
chr1	155292608	155294646	1435757	1435914	promoter-TSS	RUSC1	1	1	1_TssA	1	1	0	0	1
chr1	155294655	155294943	1435914	1435935	intron,promoter-TSS	RUSC1	1	1	1_TssA	1	1	0	0	0
chr1	155295181	155295306	1435947	1435958	exon	RUSC1	0	1	2_TssAFlnk	1	1	0	0	1
chr1	155531367	155533824	1438946	1439116	promoter-TSS	ASH1L	1	1	1_TssA	1	1	0	0	0
chr1	155568759	155569194	1439790	1439801	Intergenic	MSTO1	0	0	15_Quies	0	1	0	0	0
chr1	155579520	155580642	1440006	1440088	exon	MSTO1	1	1	1_TssA	1	1	0	0	0
chr1	155657285	155659248	1441037	1441188	promoter-TSS	DAP3	1	1	1_TssA	1	1	0	0	0
chr1	155715037	155716109	1442086	1442169	promoter-TSS	MSTO2P	1	1	1_TssA	1	0	0	0	1
chr1	155826634	155827259	1443669	1443704	promoter-TSS	GON4L	1	0	2_TssAFlnk	1	1	0	0	0
chr1	155829014	155829599	1443746	1443780	exon,promoter-TSS	SYT11	1	1	7_Enh	1	1	0	0	0
chr1	155829959	155830489	1443785	1443816	intron	SYT11	1	1	5_TxWk	1	1	0	0	0
chr1	155880494	155881570	1444540	1444585	promoter-TSS	RIT1	1	0	1_TssA	1	1	0	0	1
chr1	155903583	155904703	1444867	1444926	promoter-TSS	KIAA0907	1	1	1_TssA	1	1	0	0	1
chr1	155947525	155948672	1445631	1445732	promoter-TSS	ARHGEF2	1	1	1_TssA	1	1	0	0	1
chr1	155990108	155990955	1446353	1446400	intron	SSR2	1	1	1_TssA	1	1	0	0	1
chr1	156022781	156025272	1446894	1447069	promoter-TSS	LAMTOR2	1	1	1_TssA	1	1	0	0	1
chr1	156051490	156053015	1447536	1447649	promoter-TSS	LMNA,MEX3A	1	1	1_TssA	1	0	0	0	0
chr1	156060213	156060808	1447749	1447759	intron	LMNA	0	0	7_Enh	0	0	0	0	1
chr1	156075971	156076588	1447978	1448006	intron	LMNA	0	0	1_TssA	1	1	0	0	0
chr1	156084320	156085426	1448078	1448164	exon	LMNA	0	1	1_TssA	1	1	0	0	0
chr1	156085453	156086087	1448164	1448179	intron	LMNA	0	0	1_TssA	1	1	0	0	0
chr1	156115848	156116010	1448668	1448674	Intergenic	SEMA4A	0	0	5_TxWk	0	0	0	0	1
chr1	156163342	156163473	1449417	1449430	promoter-TSS	SLC25A44	1	0	1_TssA	1	1	0	0	0
chr1	156163479	156164225	1449430	1449478	exon	SLC25A44	1	1	1_TssA	1	1	0	0	1
chr1	156182359	156183570	1449710	1449788	TTS	SLC25A44	1	1	1_TssA	1	1	0	0	0
chr1	156215470	156215899	1450373	1450425	exon	PAQR6	0	1	2_TssAFlnk	1	0	0	0	0
chr1	156251621	156253306	1450901	1450977	promoter-TSS	TMEM79	1	0	1_TssA	1	1	0	0	0
chr1	156261142	156261493	1451112	1451138	exon	TMEM79	0	1	2_TssAFlnk	1	1	0	0	0
chr1	156265159	156265750	1451192	1451211	promoter-TSS	C1orf85	1	0	2_TssAFlnk	1	1	0	0	0
chr1	156307406	156308729	1451944	1452015	exon	CCT3	1	1	1_TssA	1	1	0	0	0
chr1	156326705	156327160	1452241	1452261	Intergenic	RHBG	0	0	7_Enh	0	0	0	0	1
chr1	156338862	156339251	1452401	1452437	promoter-TSS	RHBG	1	1	2_TssAFlnk	1	0	0	0	0
chr1	156390590	156391350	1453305	1453365	promoter-TSS	MIR9-1	1	1	7_Enh	0	0	0	1	0
chr1	156391378	156391803	1453366	1453402	intron	C1orf61	0	1	2_TssAFlnk	1	0	0	0	0
chr1	156405493	156405799	1453598	1453628	Intergenic	C1orf61	0	1	1_TssA	1	0	0	0	0
chr1	156405861	156406409	1453629	1453697	Intergenic	C1orf61	0	1	2_TssAFlnk	1	0	0	0	0
chr1	156415597	156415923	1453855	1453866	Intergenic	C1orf61	0	0	7_Enh	0	0	0	0	1
chr1	156426244	156427488	1454009	1454089	Intergenic	C1orf61	0	1	2_TssAFlnk	1	1	0	0	1
chr1	156469145	156471557	1454701	1454856	exon	MEF2D	1	1	1_TssA	1	1	0	0	1
chr1	156474659	156475431	1454906	1454948	Intergenic	MEF2D	0	1	1_TssA	1	1	0	0	0
chr1	156541847	156542524	1455887	1455930	intron	IQGAP3	1	1	2_TssAFlnk	1	0	1	0	0
chr1	156561183	156562020	1456191	1456256	promoter-TSS	APOA1BP	1	1	1_TssA	1	1	0	0	0
chr1	156570615	156571599	1456336	1456383	intron	GPATCH4	1	0	1_TssA	1	1	0	0	0
chr1	156593748	156594131	1456692	1456727	exon	HAPLN2	0	1	7_Enh	0	0	0	1	1
chr1	156594155	156594671	1456727	1456781	exon	HAPLN2	0	1	2_TssAFlnk	1	0	0	0	1
chr1	156594688	156595204	1456781	1456832	exon	HAPLN2	0	1	7_Enh	1	0	0	1	0
chr1	156595282	156595952	1456838	1456882	TTS	HAPLN2	0	1	7_Enh	1	0	1	1	1
chr1	156611949	156612330	1457098	1457126	intron	BCAN	1	1	7_Enh	1	0	0	0	0
chr1	156626605	156626842	1457343	1457358	intron	BCAN	0	0	5_TxWk	0	0	0	0	0
chr1	156626866	156627188	1457358	1457377	intron	BCAN	0	0	7_Enh	0	0	0	0	0
chr1	156627343	156627576	1457377	1457402	intron	BCAN	0	1	7_Enh	0	0	0	0	1
chr1	156629764	156630174	1457447	1457476	TTS	BCAN	0	0	7_Enh	0	0	0	0	1
chr1	156646538	156646974	1457736	1457795	exon,promoter-TSS	NES	1	1	2_TssAFlnk	1	0	0	0	0
chr1	156646983	156648107	1457795	1457838	promoter-TSS	NES	1	1	7_Enh	1	0	0	1	1
chr1	156658917	156659995	1457984	1458012	Intergenic	NES	0	0	7_Enh	0	0	0	0	1
chr1	156674724	156675264	1458287	1458326	intron	CRABP2	1	1	2_TssAFlnk	1	0	0	0	0
chr1	156675313	156676654	1458326	1458423	promoter-TSS	CRABP2	1	1	2_TssAFlnk	1	0	0	0	1
chr1	156695622	156695925	1458720	1458733	intron	ISG20L2	0	0	2_TssAFlnk	1	0	0	0	1
chr1	156697624	156699067	1458761	1458864	promoter-TSS	RRNAD1	1	1	1_TssA	1	1	0	0	0
chr1	156710432	156711333	1459039	1459081	promoter-TSS	MRPL24	1	1	1_TssA	1	1	0	0	0
chr1	156716824	156717777	1459158	1459186	intron	HDGF	0	0	2_TssAFlnk	1	1	0	0	1
chr1	156720070	156722411	1459207	1459396	exon	HDGF	1	1	1_TssA	1	1	0	0	1
chr1	156736687	156738168	1459660	1459745	exon	PRCC	1	1	1_TssA	1	1	0	0	0
chr1	156783635	156784037	1460336	1460377	intron	SH2D2A	0	1	2_TssAFlnk	1	0	0	0	1
chr1	156829661	156830212	1461123	1461166	promoter-TSS	NTRK1	1	1	7_Enh	1	0	0	0	1
chr1	156830334	156830881	1461172	1461218	promoter-TSS	NTRK1	0	1	7_Enh	1	0	0	0	0
chr1	156862069	156862463	1461777	1461802	Intergenic	PEAR1	0	0	5_TxWk	0	0	0	0	1
chr1	156890207	156890578	1462379	1462418	promoter-TSS	LRRC71	1	1	2_TssAFlnk	0	0	0	0	1
chr1	156897362	156897931	1462592	1462638	intron	LRRC71	0	1	2_TssAFlnk	1	0	0	1	1
chr1	157015048	157016390	1463747	1463898	promoter-TSS	ARHGEF11	1	1	1_TssA	1	1	0	0	0
chr1	157044094	157044319	1464132	1464147	Intergenic	ETV3L	0	0	7_Enh	0	0	0	0	1
chr1	157107253	157108842	1464906	1465027	intron	ETV3	1	1	1_TssA	1	1	0	0	0
chr1	157125664	157126055	1465140	1465157	Intergenic	ETV3	0	0	7_Enh	0	0	0	0	1
chr1	157133444	157133784	1465240	1465252	Intergenic	ETV3	0	0	7_Enh	0	0	0	0	1
chr1	158119489	158119704	1472697	1472717	Intergenic	LOC646268	0	1	1_TssA	1	0	0	0	0
chr1	158147495	158147854	1472897	1472929	Intergenic	CD1D	0	1	2_TssAFlnk	1	0	0	0	0
chr1	158150572	158151118	1472949	1472997	exon	CD1D	1	1	2_TssAFlnk	1	0	0	0	0
chr1	158151129	158151432	1472997	1473018	exon	CD1D	0	1	2_TssAFlnk	1	0	0	0	0
chr1	158968870	158969153	1477938	1477947	Intergenic	IFI16	0	0	15_Quies	0	0	0	1	0
chr1	158969446	158970585	1477951	1477964	Intergenic	IFI16	0	0	5_TxWk	1	1	0	1	0
chr1	159141249	159143020	1479280	1479370	intron	CADM3	1	1	7_Enh	0	0	0	1	0
chr1	159158000	159158498	1479464	1479492	intron	CADM3	0	1	2_TssAFlnk	0	0	0	0	0
chr1	159750305	159751281	1483123	1483210	promoter-TSS	DUSP23	1	1	1_TssA	1	1	0	0	1
chr1	159824007	159825011	1483870	1483964	exon	VSIG8	1	1	1_TssA	1	1	0	0	0
chr1	159837327	159837789	1484128	1484138	Intergenic	VSIG8	0	0	7_Enh	0	1	0	0	0
chr1	159893485	159894333	1484729	1484750	intron	TAGLN2	1	1	1_TssA	1	1	0	0	0
chr1	159894342	159895725	1484750	1484835	intron	TAGLN2	1	1	1_TssA	1	1	0	0	0
chr1	159915348	159915894	1485164	1485217	promoter-TSS	IGSF9	1	1	2_TssAFlnk	1	1	0	0	1
chr1	160000881	160002112	1485893	1485978	exon	PIGM	1	1	1_TssA	1	1	0	0	0
chr1	160039906	160040668	1486300	1486358	promoter-TSS	KCNJ10	1	1	1_TssA	1	0	0	0	0
chr1	160053850	160054184	1486504	1486544	exon	KCNJ9	0	1	2_TssAFlnk	1	0	0	0	1
chr1	160067751	160069110	1486808	1486905	promoter-TSS	IGSF8	1	1	1_TssA	1	1	0	0	0
chr1	160175047	160175981	1488204	1488286	intron	PEA15	1	1	1_TssA	1	1	0	0	0
chr1	160231374	160232873	1488752	1488834	exon	DCAF8	1	1	1_TssA	1	1	0	0	0
chr1	160254023	160255191	1489037	1489081	intron	PEX19	1	0	1_TssA	1	1	0	0	0
chr1	160312211	160313670	1489660	1489733	promoter-TSS	NCSTN	1	1	1_TssA	1	1	0	0	0
chr1	160370093	160371042	1490331	1490410	exon	VANGL2	1	1	1_TssA	1	0	0	1	0
chr1	160951615	160951988	1495265	1495288	Intergenic	ITLN2	0	0	5_TxWk	0	0	0	0	0
chr1	160960068	160960268	1495473	1495482	Intergenic	F11R	0	0	5_TxWk	0	0	0	0	1
chr1	160990357	160991327	1495930	1495992	exon,intron	F11R	1	1	1_TssA	1	1	0	0	1
chr1	161008297	161009110	1496307	1496365	promoter-TSS	TSTD1	1	1	2_TssAFlnk	1	1	0	0	1
chr1	161014739	161016168	1496424	1496501	promoter-TSS	USF1	1	0	1_TssA	1	1	0	0	0
chr1	161067456	161068509	1497187	1497238	promoter-TSS	KLHDC9	1	1	1_TssA	1	1	0	0	1
chr1	161068529	161068668	1497238	1497257	exon	KLHDC9	1	1	2_TssAFlnk	1	1	0	0	0
chr1	161068752	161068843	1497261	1497268	exon	KLHDC9	1	1	2_TssAFlnk	1	1	0	0	0
chr1	161087200	161088447	1497486	1497560	promoter-TSS	NIT1	1	1	1_TssA	1	1	0	0	0
chr1	161101627	161103431	1497704	1497802	promoter-TSS	DEDD	1	1	1_TssA	1	1	0	0	1
chr1	161123215	161124247	1498196	1498241	exon	UFC1	1	0	1_TssA	1	1	0	0	0
chr1	161129023	161129971	1498318	1498384	TTS	UFC1	1	1	1_TssA	1	1	0	0	1
chr1	161135611	161136978	1498480	1498561	TTS	USP21	1	1	1_TssA	1	1	0	0	1
chr1	161146680	161147607	1498704	1498759	intron	B4GALT3	1	1	1_TssA	1	1	0	0	1
chr1	161171886	161172611	1499117	1499161	exon	NDUFS2	0	1	1_TssA	1	1	0	0	1
chr1	161228339	161228984	1499906	1499961	exon	PCP4L1	1	1	2_TssAFlnk	1	0	0	0	0
chr1	161275248	161276241	1500494	1500539	exon	MPZ	0	0	1_TssA	1	1	0	0	1
chr1	161283788	161284778	1500603	1500663	intron	SDHC	1	1	1_TssA	1	1	0	0	1
chr1	161359482	161360502	1501621	1501711	Intergenic	C1orf192	0	1	1_TssA	1	1	0	0	0
chr1	161368864	161368963	1501825	1501835	Intergenic	C1orf192	0	1	1_TssA	1	1	0	0	0
chr1	161369009	161369045	1501835	1501841	Intergenic	C1orf192	0	1	1_TssA	1	1	0	0	0
chr1	161369086	161370134	1501841	1501913	Intergenic	C1orf192	0	1	1_TssA	1	1	0	0	1
chr1	161391892	161392131	1502250	1502263	Intergenic	C1orf192	0	0	5_TxWk	0	0	0	0	0
chr1	161409867	161410868	1502534	1502658	Intergenic	FCGR2A	0	1	2_TssAFlnk	1	0	0	0	1
chr1	161493621	161494803	1505683	1505784	exon,promoter-TSS	HSPA6	1	1	1_TssA	1	1	0	0	0
chr1	161500008	161501151	1505890	1505960	Intergenic	HSPA6	0	1	1_TssA	1	1	0	0	0
chr1	161509474	161510221	1506068	1506106	Intergenic	FCGR3A	0	0	2_TssAFlnk	1	0	0	0	0
chr1	161581733	161581808	1506908	1506916	Intergenic	HSPA7	0	0	1_TssA	1	0	0	0	0
chr1	161581823	161582645	1506916	1506970	Intergenic	HSPA7	0	1	1_TssA	1	0	0	0	0
chr1	161591018	161591647	1507113	1507148	Intergenic	FCGR3B	0	0	2_TssAFlnk	0	0	0	0	0
chr1	161695638	161697331	1508034	1508184	intron	FCRLB	0	1	1_TssA	1	1	0	0	1
chr1	161719333	161720301	1508389	1508456	exon	DUSP12	1	1	1_TssA	1	1	0	0	1
chr1	161735090	161735691	1508639	1508658	promoter-TSS	ATF6	1	0	5_TxWk	1	1	0	0	0
chr1	161735727	161736746	1508658	1508696	intron	ATF6	1	0	1_TssA	1	1	0	0	0
chr1	161993356	161994364	1510637	1510723	exon,promoter-TSS	OLFML2B	1	1	2_TssAFlnk	1	0	0	0	1
chr1	162039149	162040565	1511056	1511181	exon	NOS1AP	1	1	1_TssA	1	1	0	0	0
chr1	162467441	162468494	1514883	1514953	exon	UHMK1	1	1	1_TssA	1	1	0	0	0
chr1	162530857	162532042	1515583	1515705	exon	UAP1	1	1	1_TssA	1	1	0	0	0
chr1	162760163	162761391	1517322	1517381	intron	HSD17B7	1	1	1_TssA	1	1	0	0	1
chr1	162792194	162792603	1517572	1517606	Intergenic	HSD17B7	0	1	2_TssAFlnk	1	0	0	0	0
chr1	163038990	163039301	1519139	1519152	exon	RGS4	1	0	15_Quies	1	1	0	0	0
chr1	163291103	163292599	1520577	1520648	promoter-TSS	RGS5	1	1	1_TssA	1	1	0	0	0
chr1	163442314	163442404	1521620	1521626	Intergenic	NUF2	0	0	15_Quies	0	0	0	0	0
chr1	164290241	164290834	1526238	1526281	Intergenic	PBX1	0	1	1_TssA	1	0	0	0	0
chr1	164527786	164529728	1527893	1527953	promoter-TSS	PBX1	1	0	1_TssA	1	1	0	0	0
chr1	164607401	164607516	1528755	1528761	intron	PBX1	0	0	7_Enh	0	1	0	0	0
chr1	165083618	165083882	1532412	1532419	Intergenic	LMX1A	0	0	15_Quies	0	0	0	0	1
chr1	165086829	165087088	1532455	1532476	Intergenic	LMX1A	0	1	15_Quies	0	0	0	1	0
chr1	165204580	165205594	1533287	1533369	intron	LMX1A	0	1	1_TssA	1	0	0	0	0
chr1	165257924	165257983	1533741	1533747	intron	LMX1A	0	0	15_Quies	0	1	0	0	0
chr1	165321798	165322688	1534217	1534275	intron	LMX1A	0	1	7_Enh	0	0	1	0	0
chr1	165324672	165325137	1534375	1534405	intron	LMX1A	1	1	7_Enh	0	0	0	0	0
chr1	165325150	165325918	1534405	1534479	promoter-TSS	LMX1A	1	1	7_Enh	1	0	0	0	0
chr1	165345294	165345965	1534714	1534754	Intergenic	LMX1A	0	0	2_TssAFlnk	1	0	0	0	0
chr1	165414094	165414584	1535317	1535350	exon,promoter-TSS	RXRG	1	0	2_TssAFlnk	1	1	0	0	0
chr1	165567117	165567898	1536487	1536526	Intergenic	LOC400794	0	1	1_TssA	1	1	0	0	0
chr1	165599579	165601395	1536770	1536879	exon	MGST3	1	1	1_TssA	1	1	0	0	1
chr1	165667094	165668243	1537444	1537517	promoter-TSS	LOC440700	1	1	1_TssA	1	1	0	0	1
chr1	165737775	165738638	1538184	1538241	promoter-TSS	TMCO1	1	1	1_TssA	1	1	0	0	1
chr1	165796654	165798376	1538758	1538916	intron	UCK2	1	1	1_TssA	1	1	0	0	1
chr1	166134748	166136552	1541669	1541852	exon	FAM78B	1	1	1_TssA	1	1	0	0	1
chr1	166808121	166809455	1545706	1545848	intron,promoter-TSS	POGK	1	1	1_TssA	1	1	0	0	1
chr1	166844898	166846027	1546210	1546304	exon	TADA1	1	1	1_TssA	1	1	0	0	1
chr1	166853526	166853834	1546395	1546422	Intergenic	TADA1	0	1	2_TssAFlnk	1	0	0	0	1
chr1	166890380	166890569	1546720	1546747	exon	ILDR2	0	1	2_TssAFlnk	1	0	0	0	0
chr1	166916816	166917125	1546936	1546966	intron	ILDR2	0	1	15_Quies	1	0	0	0	0
chr1	166944131	166945418	1547120	1547240	promoter-TSS	ILDR2	1	1	1_TssA	1	1	0	0	1
chr1	167013179	167013688	1547684	1547704	Intergenic	GPA33	0	0	1_TssA	1	1	0	0	0
chr1	167028409	167028746	1547849	1547862	intron	GPA33	0	0	7_Enh	0	0	0	0	1
chr1	167035851	167036334	1547979	1548007	intron	GPA33	0	0	7_Enh	1	0	0	0	1
chr1	167090695	167091005	1548533	1548560	intron	DUSP27	0	1	2_TssAFlnk	1	0	0	1	0
chr1	167188900	167191909	1549401	1549640	intron	POU2F1	1	1	1_TssA	1	1	0	0	1
chr1	167408528	167409072	1551349	1551390	intron	CD247	0	1	7_Enh	1	0	0	0	1
chr1	167424129	167425346	1551610	1551714	intron	CD247	0	1	1_TssA	1	1	0	0	0
chr1	167522496	167523469	1552906	1552996	promoter-TSS	CREG1	1	1	1_TssA	1	1	0	0	1
chr1	167599371	167600025	1553707	1553760	intron	RCSD1	1	1	1_TssA	1	0	0	0	0
chr1	167682729	167683038	1554634	1554651	Intergenic	MPZL1	0	0	2_TssAFlnk	1	1	0	0	0
chr1	167683087	167683345	1554651	1554660	Intergenic	MPZL1	0	0	1_TssA	1	1	0	0	0
chr1	167683410	167685254	1554660	1554764	Intergenic	MPZL1	0	1	1_TssA	1	1	0	0	1
chr1	167690788	167692051	1554884	1554990	exon	MPZL1	1	1	1_TssA	1	1	0	0	0
chr1	167904571	167907122	1557043	1557202	promoter-TSS	DCAF6	1	1	1_TssA	1	1	0	0	0
chr1	168105177	168106732	1558917	1559065	promoter-TSS	GPR161	1	1	1_TssA	1	0	0	0	0
chr1	168147868	168149180	1559498	1559573	intron	TIPRL	1	1	1_TssA	1	1	0	0	1
chr1	168194889	168195863	1560068	1560159	intron	SFT2D2	1	1	1_TssA	1	1	0	0	0
chr1	168311913	168312277	1561176	1561193	Intergenic	MIR557	0	0	15_Quies	0	0	0	0	1
chr1	168356535	168356644	1561548	1561563	Intergenic	MIR557	0	0	15_Quies	1	1	0	0	0
chr1	169074796	169076694	1566134	1566315	promoter-TSS	ATP1B1	1	1	1_TssA	1	1	0	0	1
chr1	169085240	169085331	1566416	1566422	intron	ATP1B1	0	0	2_TssAFlnk	0	1	0	0	0
chr1	169336700	169338033	1567899	1567963	promoter-TSS	NME7	1	0	1_TssA	1	1	0	0	0
chr1	169396363	169396980	1568339	1568370	promoter-TSS	C1orf114	1	1	2_TssAFlnk	1	1	0	0	0
chr1	169454427	169455849	1568738	1568847	promoter-TSS	SLC19A2	1	1	1_TssA	1	1	0	0	1
chr1	169763537	169764823	1570916	1570977	promoter-TSS	C1orf112	1	1	1_TssA	1	1	0	0	0
chr1	169862110	169863544	1571708	1571811	intron	SCYL3	1	1	1_TssA	1	1	0	0	0
chr1	169863736	169863822	1571811	1571819	promoter-TSS	SCYL3	1	0	1_TssA	1	1	0	0	0
chr1	170043371	170044180	1572746	1572785	exon	KIFAP3	1	1	1_TssA	1	1	0	0	1
chr1	170500456	170500617	1575345	1575357	promoter-TSS	GORAB	1	0	1_TssA	1	0	0	0	0
chr1	170500745	170501887	1575357	1575401	promoter-TSS	GORAB	1	0	1_TssA	1	1	0	0	0
chr1	170630457	170630851	1576287	1576325	Intergenic	PRRX1	0	1	7_Enh	0	0	0	1	0
chr1	170633145	170634270	1576376	1576453	intron	PRRX1	1	1	2_TssAFlnk	1	0	0	1	1
chr1	171108728	171108848	1579345	1579350	intron	FMO6P	0	0	15_Quies	0	0	0	0	0
chr1	171220543	171221107	1580016	1580045	intron	FMO1	0	0	2_TssAFlnk	1	0	0	0	1
chr1	171282607	171283382	1580471	1580482	promoter-TSS	FMO4	1	0	15_Quies	1	1	0	0	1
chr1	171454152	171455592	1581952	1582022	exon	PRRC2C	1	1	1_TssA	1	1	0	0	1
chr1	171614062	171614349	1583426	1583436	intron	MYOC	0	0	7_Enh	0	0	0	0	1
chr1	171710514	171712012	1584298	1584393	exon	VAMP4	1	1	1_TssA	1	1	0	0	1
chr1	171750117	171751370	1584699	1584776	promoter-TSS	METTL13	1	1	1_TssA	1	1	0	0	0
chr1	171810392	171811744	1585247	1585358	intron	DNM3	1	1	2_TssAFlnk	1	1	0	0	0
chr1	172412747	172413350	1588758	1588799	intron	PIGC	1	1	1_TssA	1	1	0	0	1
chr1	172501076	172503523	1589320	1589450	promoter-TSS	SUCO	1	1	1_TssA	1	1	0	0	1
chr1	173445790	173447279	1594962	1595095	promoter-TSS	PRDX6	1	1	1_TssA	1	1	0	0	1
chr1	173638688	173639136	1596358	1596391	promoter-TSS	ANKRD45	1	1	2_TssAFlnk	1	1	0	0	0
chr1	173683890	173685146	1596687	1596741	intron	KLHL20	1	1	1_TssA	1	1	0	0	1
chr1	173792713	173794506	1597611	1597702	promoter-TSS	CENPL	1	1	1_TssA	1	1	0	0	1
chr1	173836220	173836605	1598204	1598226	promoter-TSS	SNORD75	1	0	1_TssA	1	1	0	0	0
chr1	173836636	173838331	1598226	1598325	promoter-TSS	ZBTB37	1	1	1_TssA	1	1	0	0	1
chr1	173989975	173990096	1599867	1599875	Intergenic	RC3H1	0	0	1_TssA	1	1	0	0	0
chr1	173990353	173991879	1599881	1599996	Intergenic	RC3H1	0	1	1_TssA	1	1	0	0	0
chr1	174128010	174129588	1601117	1601250	intron	RABGAP1L	1	1	1_TssA	1	1	0	0	0
chr1	174768585	174769549	1605746	1605766	promoter-TSS	RABGAP1L	0	0	2_TssAFlnk	1	1	0	0	1
chr1	174967709	174968124	1607323	1607336	promoter-TSS	CACYBP	1	0	15_Quies	1	1	0	0	1
chr1	174968176	174969835	1607338	1607472	exon	CACYBP	1	1	1_TssA	1	1	0	0	0
chr1	174991861	174992796	1607695	1607739	intron	MRPS14	1	1	1_TssA	1	1	0	0	0
chr1	174998925	174999104	1607785	1607792	Intergenic	MRPS14	0	0	7_Enh	0	1	0	0	1
chr1	175161318	175162364	1609455	1609523	exon	KIAA0040	1	1	1_TssA	1	1	0	0	1
chr1	176175274	176177075	1616925	1617076	exon	RFWD2	1	1	1_TssA	1	1	0	0	0
chr1	176866517	176867176	1621267	1621289	intron	ASTN1	0	0	15_Quies	0	0	0	0	1
chr1	177133330	177134341	1623076	1623145	exon	ASTN1	1	1	5_TxWk	1	0	0	0	0
chr1	177139876	177140374	1623170	1623200	promoter-TSS	FAM5B	1	1	2_TssAFlnk	1	0	0	0	0
chr1	177150789	177151241	1623300	1623332	intron	FAM5B	0	1	7_Enh	0	0	0	0	1
chr1	178006966	178007373	1628752	1628793	promoter-TSS	LOC730102	1	1	1_TssA	1	1	0	0	0
chr1	178022149	178022313	1628941	1628946	Intergenic	LOC730102	0	0	7_Enh	0	1	0	0	0
chr1	178062354	178063927	1629287	1629422	promoter-TSS	RASAL2,RASAL2-AS1	1	1	1_TssA	1	1	0	0	0
chr1	178501335	178501740	1632766	1632778	Intergenic	C1orf220	0	0	5_TxWk	0	0	0	0	1
chr1	178511271	178512423	1632922	1633009	promoter-TSS	C1orf220	1	1	1_TssA	1	1	0	0	1
chr1	178512467	178512649	1633009	1633018	intron	C1orf220	1	0	2_TssAFlnk	1	1	0	0	1
chr1	178693969	178695773	1634621	1634806	intron	RALGPS2	1	1	1_TssA	1	1	0	0	0
chr1	178994577	178996182	1637251	1637411	intron	FAM20B	1	1	1_TssA	1	1	0	0	0
chr1	179050788	179052124	1638077	1638183	exon	TOR3A	1	1	1_TssA	1	1	0	0	0
chr1	179197784	179199200	1639909	1640024	exon,intron	ABL2	1	1	1_TssA	1	1	0	0	0
chr1	179262436	179263387	1640777	1640850	promoter-TSS	SOAT1	1	1	1_TssA	1	1	0	0	1
chr1	179334795	179335599	1641660	1641716	promoter-TSS	AXDND1	1	1	1_TssA	1	1	0	0	1
chr1	179555365	179555823	1643505	1643559	Intergenic	TDRD5	0	1	1_TssA	1	1	0	0	1
chr1	179560819	179561225	1643666	1643707	promoter-TSS	TDRD5	1	1	2_TssAFlnk	1	1	0	0	0
chr1	179711859	179713177	1644690	1644832	exon	FAM163A	1	1	2_TssAFlnk	1	0	1	0	0
chr1	179783701	179784853	1645639	1645689	exon	FAM163A	0	0	2_TssAFlnk	1	1	0	0	1
chr1	179846638	179847330	1646407	1646440	promoter-TSS	TOR1AIP2	1	1	1_TssA	1	1	0	0	0
chr1	179850917	179852866	1646486	1646604	exon	TOR1AIP1	1	1	1_TssA	1	1	0	0	1
chr1	179923281	179925217	1647305	1647404	exon	CEP350	1	1	1_TssA	1	1	0	0	1
chr1	180123494	180124577	1649031	1649153	promoter-TSS	QSOX1	1	1	1_TssA	1	1	0	0	1
chr1	180198554	180200979	1650274	1650515	intron	LHX4	1	1	1_TssA	1	0	0	0	1
chr1	180202672	180203227	1650586	1650622	intron	LHX4	0	1	7_Enh	0	0	0	1	0
chr1	180203488	180204511	1650629	1650707	intron	LHX4	0	1	7_Enh	0	0	0	1	0
chr1	180471007	180472365	1652955	1653056	exon	ACBD6	1	1	1_TssA	1	1	0	0	1
chr1	180600890	180602022	1654256	1654342	intron	XPR1	1	1	1_TssA	1	1	0	0	1
chr1	180881317	180882375	1656528	1656650	promoter-TSS	KIAA1614	1	1	2_TssAFlnk	1	1	0	0	0
chr1	180896538	180896597	1656910	1656915	intron	KIAA1614	0	0	7_Enh	0	1	0	0	0
chr1	180922703	180922940	1657435	1657447	Intergenic	KIAA1614	0	1	1_TssA	1	1	0	0	0
chr1	180922961	180923612	1657447	1657520	Intergenic	KIAA1614	0	1	1_TssA	1	1	0	0	0
chr1	180990850	180992541	1658182	1658270	intron	STX6	1	1	1_TssA	1	1	0	0	1
chr1	181057404	181057547	1659031	1659041	promoter-TSS	IER5	1	1	1_TssA	1	0	0	0	0
chr1	181057557	181059231	1659041	1659232	exon	IER5	1	1	1_TssA	1	1	0	0	1
chr1	181073828	181075041	1659396	1659528	Intergenic	IER5	0	1	1_TssA	1	1	0	0	1
chr1	181111658	181112149	1659971	1659986	Intergenic	IER5	0	0	15_Quies	0	0	0	0	1
chr1	181159021	181159510	1660445	1660479	Intergenic	GM140	0	0	7_Enh	1	1	0	0	1
chr1	181394132	181394559	1662464	1662477	Intergenic	CACNA1E	0	0	15_Quies	0	0	0	0	1
chr1	181451832	181452619	1662903	1662951	promoter-TSS	CACNA1E	1	1	7_Enh	0	0	0	0	1
chr1	181452673	181452979	1662951	1662976	exon,promoter-TSS	CACNA1E	1	1	7_Enh	0	0	0	0	0
chr1	181454720	181455200	1663007	1663040	intron	CACNA1E	0	1	7_Enh	1	0	0	1	1
chr1	181998310	181999499	1666810	1666882	Intergenic	ZNF648	0	1	1_TssA	1	1	0	0	1
chr1	182089792	182090257	1667720	1667732	Intergenic	ZNF648	0	0	7_Enh	0	1	0	0	0
chr1	182359394	182361621	1669874	1670059	promoter-TSS	GLUL	1	1	1_TssA	1	1	0	0	1
chr1	182557746	182558389	1671587	1671604	intron	RNASEL	1	0	1_TssA	1	1	0	0	0
chr1	182573074	182573852	1671763	1671814	promoter-TSS	RGS16	1	1	2_TssAFlnk	1	1	0	0	0
chr1	182583925	182584418	1671929	1671974	promoter-TSS	LOC284648	1	1	1_TssA	1	1	0	0	0
chr1	182602980	182603184	1672129	1672137	Intergenic	LOC284648	0	0	15_Quies	0	1	0	0	0
chr1	182669247	182669400	1672764	1672773	Intergenic	RGS8	0	0	15_Quies	1	0	0	0	0
chr1	182758324	182759097	1673529	1673618	exon	NPL	1	1	1_TssA	1	1	0	0	0
chr1	182808143	182809528	1674034	1674153	intron	DHX9	1	1	1_TssA	1	1	0	0	1
chr1	182809558	182809669	1674153	1674162	intron	DHX9	0	0	1_TssA	1	1	0	0	0
chr1	182991530	182993583	1675914	1676105	promoter-TSS	LAMC1	1	1	1_TssA	1	1	0	0	1
chr1	183155097	183155632	1677510	1677541	exon	LAMC2	1	0	1_TssA	1	1	0	0	1
chr1	183386029	183386262	1679662	1679678	intron	NMNAT2	0	1	7_Enh	1	1	0	0	0
chr1	183386351	183386634	1679686	1679710	intron	NMNAT2	0	1	2_TssAFlnk	1	1	0	0	0
chr1	183386637	183387752	1679710	1679779	intron	NMNAT2	1	1	2_TssAFlnk	1	1	0	0	0
chr1	183439216	183441530	1680143	1680255	exon	SMG7-AS1	1	1	1_TssA	1	1	0	0	1
chr1	183441547	183442486	1680256	1680334	promoter-TSS	SMG7-AS1	1	1	1_TssA	1	1	0	0	1
chr1	183603108	183605757	1681680	1681812	promoter-TSS	RGL1	1	1	1_TssA	1	1	0	0	1
chr1	183774114	183774990	1682963	1683021	intron	RGL1	0	1	1_TssA	1	1	0	0	0
chr1	184005493	184006973	1684770	1684907	exon,intron	GLT25D2	1	1	1_TssA	1	1	1	0	0
chr1	184020263	184021438	1684983	1685047	promoter-TSS	TSEN15	1	1	1_TssA	1	1	0	0	0
chr1	184355378	184355443	1687316	1687323	promoter-TSS	C1orf21	1	1	2_TssAFlnk	1	0	0	0	0
chr1	184355491	184357352	1687323	1687478	exon	C1orf21	1	1	1_TssA	1	1	0	1	0
chr1	184633112	184633474	1689627	1689651	Intergenic	EDEM3	0	1	2_TssAFlnk	1	0	0	0	1
chr1	184723168	184724837	1690263	1690393	promoter-TSS	EDEM3	1	1	1_TssA	1	1	0	0	0
chr1	184942670	184943777	1692123	1692224	intron,promoter-TSS	FAM129A	1	1	1_TssA	1	1	0	0	1
chr1	185014241	185015717	1692782	1692921	intron	RNF2	1	1	1_TssA	1	1	0	0	1
chr1	185015725	185015913	1692921	1692928	intron	RNF2	0	0	5_TxWk	1	0	0	0	0
chr1	185125146	185127310	1693811	1693929	promoter-TSS	SWT1	1	1	1_TssA	1	1	0	0	0
chr1	185285251	185286923	1695004	1695170	exon	IVNS1ABP	1	1	1_TssA	1	1	0	0	1
chr1	185703008	185703776	1697844	1697891	promoter-TSS	HMCN1	1	1	1_TssA	1	0	0	0	1
chr1	186343516	186345635	1701716	1701829	promoter-TSS	C1orf27	1	1	1_TssA	1	1	0	0	1
chr1	186649153	186650127	1703737	1703804	promoter-TSS	PTGS2	1	1	2_TssAFlnk	1	1	0	0	1
chr1	186798000	186798572	1704708	1704721	intron	PLA2G4A	1	0	1_TssA	1	0	0	0	0
chr1	190444267	190445263	1724847	1724880	intron	FAM5C	0	0	7_Enh	0	0	0	1	0
chr1	190447319	190448371	1724903	1724945	Intergenic	FAM5C	1	0	2_TssAFlnk	1	0	0	0	0
chr1	192777504	192778696	1737365	1737454	promoter-TSS	RGS2	1	1	1_TssA	1	1	0	0	0
chr1	193027772	193029758	1739247	1739368	promoter-TSS	TROVE2	1	1	1_TssA	1	1	0	0	1
chr1	193073680	193074872	1739680	1739777	intron	GLRX2	1	1	1_TssA	1	1	0	0	1
chr1	193090579	193092192	1739932	1740032	exon	CDC73	1	1	1_TssA	1	1	0	0	1
chr1	196577248	196578374	1759415	1759463	promoter-TSS	KCNT2	1	1	2_TssAFlnk	1	1	0	0	0
chr1	196847224	196847418	1761138	1761157	Intergenic	CFHR4	0	1	7_Enh	0	0	0	1	0
chr1	196866178	196866401	1761265	1761274	intron	CFHR4	0	0	15_Quies	0	0	0	0	0
chr1	197115188	197116191	1762797	1762866	exon	ASPM	1	0	1_TssA	1	0	1	0	0
chr1	197169700	197171404	1763184	1763278	promoter-TSS	CRB1	1	1	1_TssA	1	1	0	0	0
chr1	197743595	197744736	1766666	1766775	intron	DENND1B	1	1	1_TssA	1	1	0	0	0
chr1	197744757	197744961	1766775	1766784	promoter-TSS	DENND1B	1	1	1_TssA	1	1	0	0	0
chr1	197871472	197872299	1767574	1767667	exon	C1orf53	1	1	1_TssA	1	1	0	0	0
chr1	197880100	197881671	1767772	1767872	promoter-TSS	LHX9	1	1	7_Enh	1	0	1	1	0
chr1	197884920	197885615	1767953	1767997	intron,promoter-TSS	LHX9	0	1	7_Enh	0	0	0	1	1
chr1	197886941	197887650	1768036	1768092	intron	LHX9	0	1	2_TssAFlnk	1	0	0	0	0
chr1	198125392	198127141	1769656	1769800	exon	NEK7	1	1	1_TssA	1	1	0	0	1
chr1	198127736	198128665	1769808	1769848	intron	NEK7	0	1	1_TssA	1	1	0	0	0
chr1	198904681	198906495	1774099	1774118	intron	LOC100131234	1	0	5_TxWk	1	1	0	0	0
[truncated: 24,524 more rows]
