# Supplementary material for: A DNA methylation atlas of normal human cell types
Source: Nature. 2023 Jan 4;613(7943):355–64. doi: 10.1038/s41586-022-05580-6 (PMC9811898; doi:10.1038/s41586-022-05580-6)
Supplement: Supplementary file 5 — Genome-wide set of unmethylated regions per cell type, annotated. Zip file contains 39 bed files, each with all genomic regions (blocks of at least four CpGs in which at least 85% of sequenced fragments are unmethylated in at least 85% of covered CpGs). Bed file information includes position (chr, from, to, CpG_from, CpG_to, hg19), regional annotation by HOMER and neighbouring gene, and annotations of when a region is 1 kb or less from a transcriptional start site, overlapping a CpG island, chromHMM annotation in that cell type or similar, ChIP–seq peak annotations for H3K4me3 (promoter), H3K27ac (gene regulation), H3K4me1 (enhancer), H3K27me3, overlapping ATAC–seq peak, presence of CTCF binding site and CTCF ChIP–seq peak. [file 41586_2022_5580_MOESM5_ESM.zip › Pancreas-Duct.4CpGs.U85.f85.bed]

chr	from	to	CpG_from	CpG_to	HOMER_anno	neigh_gene	TSS+1Kb	CpG-island	chromHMM	H3K4me3	H3K27ac	H3K4me1	H3K27me3	ATAC	CTCF_BS	CTCF
chr1	565170	565398	4918	4923	Intergenic	OR4F3	0	0	15_Quies	0	0	0	0	0	0	0
chr1	567206	567376	4967	4973	Intergenic	OR4F3	0	0	9_Het	0	0	0	0	0	0	0
chr1	569330	569508	5033	5038	Intergenic	OR4F3	0	0	5_TxWk	0	0	0	0	0	0	0
chr1	713773	714661	6386	6457	promoter-TSS	LOC100288069	1	1	1_TssA	1	1	0	0	1	1	1
chr1	714715	714926	6457	6467	promoter-TSS	LOC100288069	1	0	5_TxWk	1	1	0	0	0	0	0
chr1	762113	763551	6954	7092	promoter-TSS	LOC643837	1	1	1_TssA	1	1	0	0	1	0	0
chr1	794033	794332	7566	7576	exon	LOC643837	0	0	5_TxWk	0	1	0	0	1	0	0
chr1	805158	805487	7737	7775	intron	FAM41C	0	1	7_Enh	0	0	1	0	0	1	1
chr1	840025	840619	8322	8399	Intergenic	LOC100130417	0	1	7_Enh	0	0	1	0	1	1	1
chr1	840680	840857	8399	8417	Intergenic	LOC100130417	0	0	7_Enh	0	0	1	0	0	0	0
chr1	840913	841009	8419	8427	Intergenic	LOC100130417	0	0	7_Enh	0	0	1	0	0	0	0
chr1	845441	845848	8604	8652	Intergenic	LOC100130417	0	1	5_TxWk	0	0	1	0	0	0	0
chr1	848283	848398	8714	8721	Intergenic	LOC100130417	0	0	5_TxWk	0	0	0	0	0	1	0
chr1	852036	852447	8822	8840	TTS	LOC100130417	0	0	7_Enh	0	0	1	0	1	0	0
chr1	855609	855778	8940	8951	promoter-TSS	LOC100130417	1	0	7_Enh	0	0	1	0	0	0	0
chr1	856109	856765	8962	8989	Intergenic	LOC100130417	0	0	7_Enh	0	0	1	0	1	1	1
chr1	858941	859666	9038	9141	Intergenic	SAMD11	0	1	1_TssA	0	0	1	0	1	0	0
chr1	859711	861214	9151	9348	promoter-TSS	SAMD11	1	1	7_Enh	0	0	1	0	1	0	0
chr1	861218	861410	9348	9364	exon,promoter-TSS	SAMD11	1	1	7_Enh	0	0	1	0	0	0	0
chr1	861438	861722	9364	9380	exon,intron	SAMD11	1	1	5_TxWk	0	0	1	0	0	0	0
chr1	868547	868841	9605	9615	intron	SAMD11	0	0	7_Enh	0	0	0	0	0	0	0
chr1	870283	870652	9711	9733	intron	SAMD11	0	1	7_Enh	0	0	1	0	0	0	0
chr1	870923	871058	9744	9754	intron	SAMD11	0	1	7_Enh	0	0	1	0	0	0	0
chr1	871108	871389	9754	9773	exon	SAMD11	0	1	7_Enh	0	0	1	0	0	0	0
chr1	871441	871607	9773	9786	intron	SAMD11	0	1	7_Enh	0	0	1	0	0	0	0
chr1	875281	875467	9916	9927	intron	SAMD11	0	0	7_Enh	0	0	1	0	0	0	0
chr1	875469	876419	9927	10017	intron	SAMD11	0	1	2_TssAFlnk	0	0	1	0	1	0	0
chr1	876454	876858	10017	10047	exon	SAMD11	0	1	7_Enh	0	0	1	0	0	0	0
chr1	876870	878210	10047	10200	exon	SAMD11	0	1	7_Enh	0	1	1	0	1	0	0
chr1	878490	878756	10212	10225	TTS	NOC2L	0	0	7_Enh	0	1	1	0	0	0	0
chr1	893954	894910	10654	10744	exon	NOC2L	1	1	1_TssA	1	1	1	0	1	0	0
chr1	895767	896613	10821	10943	intron	KLHL17	1	1	1_TssA	1	0	1	0	0	0	0
chr1	901725	902014	11242	11260	promoter-TSS	PLEKHN1	1	1	2_TssAFlnk	1	1	1	0	1	0	0
chr1	902025	902725	11260	11325	intron	PLEKHN1	1	1	1_TssA	1	1	1	0	1	0	0
chr1	911375	911756	11615	11641	intron	C1orf170	0	0	7_Enh	0	1	1	0	1	1	1
chr1	911794	912126	11641	11660	intron	C1orf170	0	0	2_TssAFlnk	0	1	1	0	1	0	0
chr1	934167	936347	12475	12750	exon	HES4	1	1	2_TssAFlnk	1	1	1	0	1	1	0
chr1	936448	937562	12751	12846	Intergenic	HES4	1	1	1_TssA	0	1	1	0	1	1	1
chr1	940516	940963	12921	12932	Intergenic	HES4	0	0	7_Enh	0	1	1	0	1	0	0
chr1	948467	949165	13174	13200	intron,promoter-TSS	ISG15	1	1	1_TssA	1	1	1	0	1	0	0
chr1	954619	956456	13401	13612	intron,promoter-TSS	AGRN	1	1	1_TssA	1	1	1	0	1	1	1
chr1	956458	956686	13612	13623	intron	AGRN	1	0	1_TssA	0	1	1	0	0	0	0
chr1	960489	960801	13732	13748	intron	AGRN	0	0	7_Enh	0	1	1	0	0	0	0
chr1	993810	994198	15287	15300	Intergenic	RNF223	0	0	7_Enh	0	0	1	0	0	0	0
chr1	994207	995407	15300	15412	Intergenic	RNF223	0	1	1_TssA	1	0	1	0	1	1	1
chr1	999277	999911	15547	15585	Intergenic	RNF223	0	1	7_Enh	0	0	1	0	1	1	1
chr1	1003973	1004980	15762	15872	Intergenic	RNF223	0	1	1_TssA	1	1	1	0	1	0	0
chr1	1009503	1009742	16063	16075	exon	RNF223	1	0	7_Enh	0	1	1	0	1	0	0
chr1	1014746	1015602	16302	16347	Intergenic	RNF223	0	0	2_TssAFlnk	0	1	1	0	1	0	0
chr1	1050656	1050824	17450	17468	exon,intron	C1orf159	1	1	2_TssAFlnk	0	0	1	0	0	0	0
chr1	1050827	1052352	17468	17638	exon	C1orf159	1	1	1_TssA	1	1	1	0	1	0	0
chr1	1057487	1057837	17817	17839	Intergenic	C1orf159	0	0	2_TssAFlnk	0	0	1	0	1	1	1
chr1	1063424	1063669	18045	18063	Intergenic	LOC254099	0	0	2_TssAFlnk	0	1	1	0	0	0	0
chr1	1063717	1064173	18063	18087	Intergenic	LOC254099	0	0	2_TssAFlnk	0	1	1	0	1	0	0
chr1	1065667	1065734	18134	18140	Intergenic	LOC254099	0	0	2_TssAFlnk	0	1	0	0	0	0	0
chr1	1065815	1065868	18141	18150	Intergenic	LOC254099	0	0	1_TssA	0	1	0	0	0	0	0
chr1	1068139	1068190	18255	18260	Intergenic	LOC254099	0	0	7_Enh	0	1	0	0	0	0	0
chr1	1068777	1069091	18281	18299	Intergenic	LOC254099	0	0	7_Enh	0	1	1	0	1	0	0
chr1	1092688	1093836	19140	19214	Intergenic	MIR200B	0	1	1_TssA	1	1	1	0	1	0	0
chr1	1098103	1098483	19382	19412	Intergenic	MIR200B	0	1	1_TssA	1	1	0	0	1	0	0
chr1	1098849	1099224	19439	19463	Intergenic	MIR200B	0	1	1_TssA	1	1	0	0	1	0	0
chr1	1099245	1099510	19463	19481	Intergenic	MIR200B	0	1	1_TssA	1	1	0	0	0	0	0
chr1	1099553	1099652	19481	19490	Intergenic	MIR200B	0	1	1_TssA	1	1	0	0	0	0	0
chr1	1099754	1099990	19490	19507	Intergenic	MIR200B	0	1	1_TssA	1	1	1	0	1	0	0
chr1	1100005	1100215	19507	19527	Intergenic	MIR200B	0	1	1_TssA	1	1	1	0	1	0	0
chr1	1100232	1100416	19528	19542	Intergenic	MIR200B	0	1	2_TssAFlnk	1	1	1	0	1	0	0
chr1	1100442	1100584	19542	19558	Intergenic	MIR200B	0	1	1_TssA	1	1	1	0	1	0	0
chr1	1100625	1101000	19558	19570	Intergenic	MIR200B	0	0	2_TssAFlnk	1	1	1	0	0	0	0
chr1	1101396	1101605	19584	19596	Intergenic	MIR200B	1	0	2_TssAFlnk	0	1	1	0	0	0	0
chr1	1136361	1137174	20723	20829	Intergenic	TNFRSF18	0	1	7_Enh	1	0	1	0	1	0	0
chr1	1141617	1142124	20974	21030	exon	TNFRSF18	1	1	2_TssAFlnk	0	0	1	0	0	0	0
chr1	1166472	1167980	22098	22286	intron,promoter-TSS	B3GALT6,SDF4	1	1	1_TssA	1	1	1	0	1	0	0
chr1	1208405	1209817	23855	24016	exon	UBE2J2	1	1	1_TssA	1	1	1	0	1	1	0
chr1	1216970	1217402	24212	24229	intron	SCNN1D	0	0	7_Enh	0	1	1	0	1	0	0
chr1	1240199	1240503	25374	25388	intron	ACAP3	0	0	7_Enh	0	1	1	0	0	0	0
chr1	1242699	1244645	25458	25736	promoter-TSS	ACAP3	1	1	1_TssA	1	1	1	0	1	1	0
chr1	1244661	1244842	25736	25752	intron	PUSL1	1	1	1_TssA	1	1	1	0	1	0	0
chr1	1259503	1260792	26248	26375	promoter-TSS	GLTPD1	1	1	1_TssA	1	1	1	0	1	0	0
chr1	1283146	1283240	27318	27325	intron	DVL1	0	0	2_TssAFlnk	1	1	1	0	0	0	0
chr1	1283394	1283594	27326	27334	intron	DVL1	1	0	2_TssAFlnk	1	1	1	0	1	0	0
chr1	1283611	1283741	27334	27342	intron	DVL1	1	0	2_TssAFlnk	1	1	1	0	0	0	0
chr1	1283832	1286435	27342	27653	promoter-TSS	DVL1	1	1	5_TxWk	1	1	1	0	1	1	1
chr1	1290770	1291507	27889	27952	exon,intron	MXRA8	0	1	5_TxWk	0	0	1	0	0	0	0
chr1	1309875	1311129	28477	28596	intron,promoter-TSS	AURKAIP1	1	1	1_TssA	1	1	1	0	1	1	0
chr1	1333994	1335602	29186	29356	promoter-TSS	CCNL2	1	1	1_TssA	1	1	1	0	1	1	1
chr1	1341910	1343416	29505	29652	promoter-TSS	MRPL20	1	1	1_TssA	1	1	1	0	1	1	0
chr1	1365793	1366024	30394	30408	Intergenic	TMEM88B	0	0	7_Enh	0	1	1	0	1	0	0
chr1	1366213	1366502	30414	30430	Intergenic	VWA1	0	0	7_Enh	0	1	1	0	1	0	0
chr1	1368712	1369145	30494	30510	Intergenic	VWA1	0	0	7_Enh	0	1	1	0	1	0	0
chr1	1369689	1369924	30532	30543	Intergenic	VWA1	1	0	7_Enh	0	1	1	0	0	0	0
chr1	1370878	1371516	30580	30673	exon	VWA1	1	1	1_TssA	1	1	1	0	1	0	0
chr1	1406426	1408148	31865	32022	exon	ATAD3B	1	1	1_TssA	1	1	1	0	1	0	0
chr1	1440369	1440629	33240	33250	Intergenic	ATAD3A	0	0	7_Enh	0	1	0	0	1	1	1
chr1	1440891	1441116	33257	33272	Intergenic	ATAD3A	0	0	7_Enh	0	1	1	0	1	1	1
chr1	1446692	1448373	33434	33619	promoter-TSS	ATAD3A	1	1	1_TssA	1	1	1	0	1	0	0
chr1	1509275	1510884	35951	36134	exon	SSU72	1	1	1_TssA	1	1	1	0	1	1	0
chr1	1510956	1510992	36134	36139	promoter-TSS	SSU72	1	0	2_TssAFlnk	0	1	1	0	0	0	0
chr1	1532749	1533137	36693	36703	TTS	C1orf233	0	0	7_Enh	0	0	1	0	0	1	1
chr1	1534810	1534947	36780	36802	exon	C1orf233	1	1	7_Enh	0	0	1	0	0	1	0
chr1	1534962	1535868	36802	36957	promoter-TSS	C1orf233	1	1	1_TssA	0	0	1	0	0	1	0
chr1	1535876	1536055	36957	36976	promoter-TSS	C1orf233	1	1	2_TssAFlnk	0	0	1	0	0	0	0
chr1	1549235	1549340	37282	37289	Intergenic	MIB2	0	0	2_TssAFlnk	0	1	1	0	0	0	0
chr1	1549676	1550135	37295	37314	promoter-TSS	MIB2	1	0	1_TssA	1	1	1	0	0	0	0
chr1	1550151	1551903	37314	37518	promoter-TSS	MIB2	1	1	1_TssA	1	1	1	0	1	0	0
chr1	1551964	1552103	37518	37530	intron	MIB2	0	1	2_TssAFlnk	1	1	1	0	0	0	0
chr1	1589933	1591051	39174	39274	intron	CDK11B	0	1	1_TssA	1	1	0	0	1	1	1
chr1	1623033	1625247	40355	40551	exon	SLC35E2B	1	1	1_TssA	1	1	1	0	1	0	0
chr1	1655105	1656324	41655	41753	promoter-TSS	CDK11A	1	1	1_TssA	0	1	0	0	1	1	1
chr1	1676388	1678513	42387	42579	promoter-TSS	SLC35E2	1	1	1_TssA	0	1	0	0	1	0	0
chr1	1709109	1710566	43459	43626	promoter-TSS	NADK	1	1	1_TssA	1	1	1	0	1	1	0
chr1	1713614	1714007	43687	43720	Intergenic	NADK	0	1	2_TssAFlnk	0	1	1	0	1	0	0
chr1	1714042	1714623	43720	43745	Intergenic	NADK	0	1	2_TssAFlnk	0	1	1	0	1	0	0
chr1	1821186	1823367	45657	45937	intron	GNB1	1	1	1_TssA	1	1	1	0	1	0	0
chr1	1823379	1823484	45937	45944	promoter-TSS	GNB1	1	0	2_TssAFlnk	1	1	1	0	0	0	0
chr1	1837770	1838023	46278	46288	Intergenic	CALML6	0	0	7_Enh	0	0	0	0	1	1	1
chr1	1840008	1840905	46334	46449	Intergenic	CALML6	0	1	1_TssA	1	1	1	0	1	1	1
chr1	1850275	1851225	46726	46822	promoter-TSS	TMEM52	1	1	1_TssA	1	1	1	0	1	1	0
chr1	1875831	1875877	47687	47693	Intergenic	TMEM52	0	1	2_TssAFlnk	0	0	1	0	1	0	1
chr1	1891341	1891816	48118	48138	intron	KIAA1751	0	0	7_Enh	0	0	1	0	1	1	1
chr1	1920627	1920756	49248	49256	intron	KIAA1751	0	0	7_Enh	0	0	1	0	0	0	0
chr1	1935081	1935379	49612	49642	promoter-TSS	KIAA1751	1	1	7_Enh	0	0	1	0	0	0	0
chr1	1950555	1951364	50060	50178	intron	GABRD	1	1	7_Enh	0	0	1	0	0	0	0
chr1	1976143	1976639	50943	51000	Intergenic	PRKCZ	0	1	7_Enh	0	0	1	0	1	1	1
chr1	1980970	1981295	51118	51132	promoter-TSS	PRKCZ	1	1	2_TssAFlnk	1	1	1	0	0	1	0
chr1	1981306	1982577	51132	51303	intron,promoter-TSS	PRKCZ	1	1	1_TssA	1	1	1	0	1	0	0
chr1	1982581	1982893	51303	51331	intron	PRKCZ	1	1	1_TssA	1	0	1	0	0	0	0
chr1	2064408	2065016	54150	54196	intron	PRKCZ	0	1	2_TssAFlnk	0	1	1	0	1	0	0
chr1	2120881	2121420	56009	56046	exon	C1orf86	0	1	1_TssA	1	1	1	0	1	0	0
chr1	2121432	2121666	56046	56063	intron	C1orf86	0	1	1_TssA	1	1	1	0	1	0	0
chr1	2121688	2121851	56063	56075	intron	C1orf86	0	1	1_TssA	1	1	1	0	1	0	0
chr1	2125889	2126917	56225	56316	promoter-TSS	C1orf86	0	1	1_TssA	1	1	1	0	1	1	1
chr1	2135928	2136169	56538	56558	intron	C1orf86	0	0	2_TssAFlnk	0	1	1	0	1	0	0
chr1	2136217	2137068	56558	56646	intron	C1orf86	0	1	1_TssA	0	1	1	0	1	0	0
chr1	2143969	2144482	56902	56936	promoter-TSS	C1orf86	1	1	2_TssAFlnk	0	1	1	0	1	1	1
chr1	2158778	2160925	57336	57690	exon,promoter-TSS	SKI	1	1	5_TxWk	1	1	1	0	1	1	0
chr1	2160928	2161139	57690	57709	exon	SKI	1	1	2_TssAFlnk	1	1	1	0	0	0	0
chr1	2161859	2162095	57735	57747	intron	SKI	0	0	2_TssAFlnk	1	1	1	0	0	0	0
chr1	2165868	2166156	57874	57888	intron	SKI	0	0	7_Enh	0	1	1	0	1	0	0
chr1	2183330	2183504	58392	58402	intron	SKI	0	0	7_Enh	0	0	1	0	1	0	0
chr1	2245895	2246842	60526	60636	Intergenic	LOC100129534	0	1	1_TssA	1	1	1	0	0	1	1
chr1	2253724	2253851	60898	60910	intron	MORN1	0	1	5_TxWk	0	1	0	0	1	0	0
chr1	2253865	2254041	60910	60925	intron	MORN1	0	1	5_TxWk	0	1	0	0	1	0	0
chr1	2262288	2262565	61218	61233	intron	MORN1	0	0	15_Quies	0	0	1	0	0	0	0
chr1	2279406	2279500	61894	61902	intron	MORN1	0	0	2_TssAFlnk	0	1	1	0	0	0	0
chr1	2322436	2323906	63024	63190	promoter-TSS	RER1	1	1	1_TssA	1	1	1	0	1	0	0
chr1	2343528	2344791	63775	63916	promoter-TSS	PEX10	1	1	1_TssA	1	1	1	0	1	0	0
chr1	2345690	2346298	63949	63974	Intergenic	PEX10	0	1	7_Enh	0	0	1	0	0	1	1
chr1	2374782	2375565	64735	64840	Intergenic	PEX10	0	1	15_Quies	0	0	1	0	0	1	0
chr1	2437040	2437065	66819	66823	TTS	PLCH2	0	0	15_Quies	0	0	0	0	0	0	0
chr1	2457085	2458235	67578	67699	intron	PANK4	1	1	1_TssA	1	1	1	0	1	0	0
chr1	2462152	2462581	67944	67962	promoter-TSS	HES5	1	0	7_Enh	0	1	1	0	0	0	0
chr1	2472149	2472586	68192	68239	Intergenic	HES5	0	1	5_TxWk	0	0	1	0	0	0	0
chr1	2477457	2478628	68374	68464	Intergenic	LOC115110	0	1	2_TssAFlnk	1	1	1	0	1	0	0
chr1	2478634	2478986	68464	68478	Intergenic	LOC115110	0	0	2_TssAFlnk	0	1	1	0	1	0	0
chr1	2479553	2480432	68492	68529	Intergenic	LOC115110	0	0	2_TssAFlnk	0	1	1	0	1	1	1
chr1	2509658	2510072	69371	69385	Intergenic	FAM213B	0	0	7_Enh	0	1	1	0	1	1	1
chr1	2516780	2518892	69516	69693	promoter-TSS	FAM213B	1	1	1_TssA	1	1	1	0	1	1	0
chr1	2524233	2524466	69857	69867	exon	MMEL1	0	0	5_TxWk	0	1	1	0	1	0	0
chr1	2525523	2525679	69901	69910	intron	MMEL1	0	0	7_Enh	0	0	1	0	0	0	0
chr1	2560024	2561019	70632	70720	intron	MMEL1	0	1	7_Enh	0	0	1	0	0	0	0
chr1	2573861	2575092	71005	71106	intron	TTC34	0	1	1_TssA	1	1	1	0	1	1	0
chr1	2703295	2703497	72696	72707	intron	TTC34	0	0	9_Het	0	0	0	0	0	1	1
chr1	2706213	2706602	72797	72850	exon,promoter-TSS	TTC34	1	1	15_Quies	0	0	0	0	0	0	0
chr1	2723196	2723254	73254	73260	Intergenic	TTC34	0	0	15_Quies	0	0	0	0	0	0	0
chr1	2738544	2738844	73668	73688	Intergenic	TTC34	0	0	7_Enh	0	0	1	0	0	1	1
chr1	2792611	2792759	75016	75031	Intergenic	TTC34	0	0	15_Quies	0	0	1	0	0	0	1
chr1	2799615	2799718	75257	75271	Intergenic	TTC34	0	0	15_Quies	0	0	0	0	0	0	0
chr1	2845317	2845433	76617	76624	Intergenic	ACTRT2	0	0	7_Enh	0	0	0	0	0	0	0
chr1	2883303	2883357	77345	77351	Intergenic	ACTRT2	0	0	7_Enh	0	1	0	0	1	0	0
chr1	2885063	2885169	77397	77406	Intergenic	ACTRT2	0	1	7_Enh	0	1	1	0	1	0	0
chr1	2885213	2885358	77406	77418	Intergenic	ACTRT2	0	1	7_Enh	0	1	1	0	1	0	0
chr1	2928613	2928675	78295	78300	Intergenic	ACTRT2	0	0	7_Enh	0	1	1	0	1	0	0
chr1	2928906	2929020	78308	78318	Intergenic	ACTRT2	0	0	7_Enh	0	1	1	0	1	0	0
chr1	2929055	2929408	78318	78344	Intergenic	ACTRT2	0	1	7_Enh	0	1	1	0	1	1	1
chr1	2934027	2934143	78452	78458	Intergenic	ACTRT2	0	0	7_Enh	0	0	0	0	0	0	0
chr1	2954429	2954463	78996	79001	Intergenic	ACTRT2	0	0	7_Enh	0	1	1	0	1	0	0
chr1	2984328	2984476	79551	79569	promoter-TSS	FLJ42875	1	1	1_TssA	0	1	1	0	0	0	0
chr1	2984497	2984831	79569	79604	promoter-TSS	FLJ42875	1	1	1_TssA	1	1	1	0	0	0	0
chr1	2984840	2987346	79604	79930	intron	PRDM16	1	1	1_TssA	1	1	1	0	1	0	0
chr1	2987347	2987542	79930	79956	intron	PRDM16	0	1	2_TssAFlnk	1	1	1	0	0	0	0
chr1	2987558	2987671	79956	79973	intron	PRDM16	0	1	2_TssAFlnk	1	1	1	0	0	0	0
chr1	2987686	2987821	79973	79990	intron	PRDM16	0	1	2_TssAFlnk	1	1	1	0	0	0	0
chr1	2987868	2988075	79993	80005	intron	PRDM16	0	1	2_TssAFlnk	0	1	1	0	0	0	0
chr1	2988236	2988860	80009	80021	intron	PRDM16	0	0	1_TssA	0	1	1	0	0	0	0
chr1	2989417	2989684	80041	80052	intron	PRDM16	0	0	2_TssAFlnk	0	1	1	0	0	0	0
chr1	2989949	2990264	80058	80093	intron	PRDM16	0	1	1_TssA	0	1	1	0	0	0	0
chr1	2990996	2991220	80147	80155	intron	PRDM16	0	0	7_Enh	0	1	0	0	0	0	0
chr1	2991642	2991733	80164	80171	intron	PRDM16	0	0	7_Enh	0	1	1	0	0	0	0
chr1	2996830	2996975	80315	80329	intron	PRDM16	0	0	5_TxWk	0	1	1	0	0	0	0
chr1	3032029	3032188	81344	81357	intron	PRDM16	0	0	7_Enh	0	1	1	0	1	0	0
chr1	3032196	3032351	81357	81366	intron	PRDM16	0	0	7_Enh	0	1	1	0	1	0	0
chr1	3042733	3042818	81722	81734	intron	PRDM16	0	0	7_Enh	0	1	1	0	1	0	0
chr1	3043772	3043860	81754	81761	promoter-TSS	MIR4251	1	0	7_Enh	0	1	1	0	0	0	0
chr1	3049274	3049457	81905	81911	intron	PRDM16	0	0	7_Enh	0	1	1	0	0	0	0
chr1	3051176	3051289	81966	81972	intron	PRDM16	0	0	7_Enh	0	1	1	0	1	0	0
chr1	3056061	3056153	82143	82150	intron	PRDM16	0	0	7_Enh	0	1	1	0	0	0	0
chr1	3056559	3056578	82161	82165	intron	PRDM16	0	1	7_Enh	0	1	1	0	0	0	0
chr1	3056588	3056641	82165	82171	intron	PRDM16	0	1	7_Enh	0	1	1	0	0	0	0
chr1	3086485	3086510	83076	83083	intron	PRDM16	0	0	7_Enh	0	1	1	0	0	0	0
chr1	3087138	3087972	83098	83136	intron	PRDM16	0	0	7_Enh	0	1	1	0	1	0	0
chr1	3091388	3091719	83246	83261	intron	PRDM16	0	0	7_Enh	0	1	1	0	1	0	0
chr1	3103204	3103352	83646	83657	intron	PRDM16	0	1	7_Enh	0	1	0	0	1	0	0
chr1	3123789	3123864	84298	84305	intron	PRDM16	0	0	7_Enh	0	1	1	0	1	0	0
chr1	3130322	3130486	84521	84527	intron	PRDM16	0	0	7_Enh	0	1	1	0	1	0	0
chr1	3130535	3130581	84528	84533	intron	PRDM16	0	0	7_Enh	0	1	1	0	1	0	0
chr1	3133729	3133749	84603	84607	intron	PRDM16	0	0	7_Enh	0	1	1	0	0	0	0
chr1	3133763	3133908	84607	84615	intron	PRDM16	0	0	7_Enh	0	1	1	0	0	0	0
chr1	3135632	3135757	84678	84685	intron	PRDM16	0	0	2_TssAFlnk	0	1	1	0	0	0	0
chr1	3135824	3136085	84685	84698	intron	PRDM16	0	0	1_TssA	0	1	1	0	1	0	0
chr1	3136127	3136239	84698	84704	intron	PRDM16	0	0	1_TssA	0	1	1	0	1	0	0
chr1	3138587	3139228	84774	84790	intron	PRDM16	0	0	7_Enh	0	1	1	0	1	0	0
chr1	3139902	3139947	84808	84812	intron	PRDM16	0	0	7_Enh	0	1	1	0	0	0	0
chr1	3166864	3167125	85718	85728	intron	PRDM16	0	0	7_Enh	0	1	1	0	1	0	0
chr1	3200671	3200852	86631	86644	intron	PRDM16	0	0	5_TxWk	0	1	1	0	1	1	1
chr1	3208723	3208796	86881	86886	intron	PRDM16	0	0	5_TxWk	0	1	1	0	1	0	0
chr1	3208854	3208883	86886	86891	intron	PRDM16	0	0	7_Enh	0	1	1	0	0	0	0
chr1	3230453	3230495	87497	87502	intron	PRDM16	0	0	7_Enh	0	1	1	0	1	0	0
chr1	3239809	3240050	87711	87726	intron	PRDM16	0	1	7_Enh	0	1	1	0	1	0	0
chr1	3240055	3240235	87726	87737	intron	PRDM16	0	1	7_Enh	0	1	1	0	1	0	0
chr1	3256944	3257057	88129	88135	intron	PRDM16	0	0	7_Enh	0	1	0	0	1	0	0
chr1	3265820	3265924	88320	88327	intron	PRDM16	0	0	7_Enh	0	1	0	0	0	0	0
chr1	3269060	3269253	88400	88410	intron	PRDM16	0	0	7_Enh	0	1	0	0	1	0	0
chr1	3282288	3282438	88826	88833	intron	PRDM16	0	0	7_Enh	0	0	1	0	0	0	0
chr1	3282806	3282902	88852	88861	intron	PRDM16	0	0	7_Enh	0	1	1	0	1	0	0
chr1	3339883	3340109	90519	90529	intron	PRDM16	0	0	7_Enh	0	1	1	0	1	0	0
chr1	3340124	3340235	90529	90537	intron	PRDM16	0	0	7_Enh	0	1	0	0	1	0	0
chr1	3369769	3370010	91366	91375	Intergenic	ARHGEF16	0	0	7_Enh	0	0	1	0	1	1	1
chr1	3370780	3371744	91396	91503	exon	ARHGEF16	1	1	1_TssA	1	1	1	0	1	1	1
chr1	3376644	3376896	91620	91631	intron	ARHGEF16	0	0	7_Enh	0	1	1	0	1	0	0
chr1	3400477	3400701	92408	92422	Intergenic	ARHGEF16	0	0	7_Enh	0	0	0	0	1	1	1
chr1	3407779	3408050	92587	92604	intron	MEGF6	0	0	15_Quies	0	0	1	0	1	1	1
chr1	3447093	3447399	93798	93808	intron	MEGF6	0	0	2_TssAFlnk	1	1	1	0	1	0	0
chr1	3447431	3448490	93808	93914	intron	MEGF6	0	1	1_TssA	1	1	1	0	1	0	0
chr1	3527031	3527461	96148	96163	intron,promoter-TSS	MEGF6	1	0	7_Enh	0	0	1	0	0	0	0
chr1	3527501	3528552	96163	96263	promoter-TSS	MEGF6	1	1	7_Enh	0	0	1	0	0	0	0
chr1	3535549	3535925	96426	96437	Intergenic	TPRG1L	0	0	5_TxWk	0	0	1	0	1	1	1
chr1	3537826	3538024	96470	96480	Intergenic	TPRG1L	0	0	5_TxWk	0	0	1	0	0	1	1
chr1	3540675	3542350	96526	96706	promoter-TSS	TPRG1L	1	1	1_TssA	1	1	1	0	1	0	0
chr1	3566304	3566819	97497	97547	exon	WRAP73	1	1	1_TssA	1	1	1	0	1	1	0
chr1	3567358	3567680	97573	97605	promoter-TSS	WRAP73	1	1	7_Enh	0	0	1	0	0	0	0
chr1	3567930	3568005	97629	97636	Intergenic	TP73	0	1	7_Enh	0	0	1	0	0	0	0
chr1	3568073	3568485	97641	97679	promoter-TSS	TP73	1	1	7_Enh	0	0	1	0	0	0	0
chr1	3568495	3569559	97679	97809	promoter-TSS	TP73	1	1	2_TssAFlnk	0	0	1	0	0	0	0
chr1	3585376	3585712	98160	98179	intron	TP73	0	0	7_Enh	0	0	1	0	1	0	0
chr1	3612283	3612450	98922	98932	intron	TP73	0	0	7_Enh	0	0	1	0	1	1	1
chr1	3663527	3664167	100439	100504	promoter-TSS	TP73-AS1	1	1	1_TssA	1	1	1	0	1	0	0
chr1	3688626	3689532	101036	101125	promoter-TSS	SMIM1	1	1	1_TssA	1	1	1	0	1	0	0
chr1	3689558	3689744	101125	101138	exon	SMIM1	1	1	2_TssAFlnk	1	1	1	0	1	0	0
chr1	3712248	3713435	101777	101880	exon	LRRC47	1	1	1_TssA	1	1	1	0	1	0	0
chr1	3718069	3718329	101962	101972	Intergenic	LRRC47	0	0	15_Quies	0	0	1	0	0	1	1
chr1	3772978	3774552	103078	103212	promoter-TSS	DFFB	1	1	1_TssA	1	1	1	0	1	1	0
chr1	3774575	3774692	103212	103218	promoter-TSS	CEP104	1	0	2_TssAFlnk	1	1	1	0	1	0	0
chr1	3774827	3774899	103221	103226	intron	DFFB	1	0	2_TssAFlnk	1	0	1	0	0	1	0
chr1	3816281	3818038	104205	104339	promoter-TSS	C1orf174	1	1	1_TssA	1	1	1	0	1	1	0
chr1	3827357	3827881	104591	104616	Intergenic	LOC728716	0	0	7_Enh	0	0	1	0	1	1	1
chr1	4142656	4142702	107372	107377	Intergenic	LOC728716	0	0	5_TxWk	0	0	1	0	0	0	0
chr1	4576138	4576173	112833	112838	Intergenic	LOC284661	0	0	7_Enh	0	0	1	0	0	0	0
chr1	4589749	4589832	113029	113036	Intergenic	LOC284661	0	0	7_Enh	0	0	1	0	0	0	0
chr1	4712687	4712965	114700	114720	Intergenic	AJAP1	0	0	7_Enh	0	0	1	0	0	1	1
chr1	4714008	4714202	114752	114776	Intergenic,promoter-TSS	AJAP1	1	1	5_TxWk	0	0	1	0	0	0	0
chr1	4714203	4715025	114776	114897	promoter-TSS	AJAP1	1	1	5_TxWk	0	0	1	0	0	0	0
chr1	4715027	4716705	114897	115092	intron	AJAP1	1	1	7_Enh	0	1	1	0	1	1	1
chr1	5520428	5520468	124337	124341	Intergenic	MIR4417	0	0	5_TxWk	0	1	0	0	0	0	0
chr1	5537848	5537900	124593	124599	Intergenic	MIR4417	0	0	7_Enh	0	1	0	0	0	0	0
chr1	5574798	5574937	125207	125215	Intergenic	MIR4417	0	0	15_Quies	0	0	0	0	1	1	1
chr1	5805942	5806188	128015	128024	Intergenic	MIR4689	0	0	15_Quies	0	0	1	0	1	1	1
chr1	5873083	5873117	129034	129038	Intergenic	MIR4689	0	0	9_Het	0	0	0	0	0	0	0
chr1	5907554	5907611	129741	129748	Intergenic	MIR4689	0	0	9_Het	0	0	0	0	0	0	0
chr1	6051425	6053466	132796	133000	promoter-TSS	KCNAB2	1	1	1_TssA	1	1	1	0	1	1	0
chr1	6086113	6086494	133698	133722	exon	KCNAB2	0	1	7_Enh	0	1	1	0	1	1	0
chr1	6094292	6094737	133851	133862	exon	KCNAB2	0	0	5_TxWk	0	0	1	0	1	1	1
chr1	6112604	6112856	134270	134276	intron	KCNAB2	0	0	15_Quies	0	0	0	0	0	0	0
chr1	6112857	6113284	134276	134287	intron	KCNAB2	0	0	15_Quies	0	0	0	0	0	1	0
chr1	6208749	6209079	136626	136660	exon	CHD5	0	1	7_Enh	0	0	1	0	0	0	0
chr1	6239037	6240814	137303	137516	exon,intron	CHD5	1	1	7_Enh	0	0	1	0	0	1	0
chr1	6258846	6260017	137874	137951	intron	RPL22	1	1	1_TssA	1	1	1	0	1	0	0
chr1	6265240	6265624	138056	138077	promoter-TSS	RNF207	1	0	1_TssA	1	1	1	0	1	1	1
chr1	6265707	6265880	138079	138095	promoter-TSS	RNF207	1	1	1_TssA	1	1	1	0	1	0	1
chr1	6265894	6266455	138095	138147	promoter-TSS	RNF207	1	1	1_TssA	1	1	1	0	1	0	0
chr1	6266572	6266761	138160	138182	exon	RNF207	1	1	2_TssAFlnk	1	1	1	0	0	0	0
chr1	6295368	6296327	138905	139015	exon	ICMT	1	1	1_TssA	1	1	1	0	1	0	0
chr1	6296331	6296439	139015	139024	promoter-TSS	ICMT	1	0	1_TssA	0	1	1	0	1	0	0
chr1	6301760	6301997	139159	139179	Intergenic	HES3	0	1	5_TxWk	0	0	1	0	0	0	0
chr1	6302036	6302928	139179	139282	Intergenic	HES3	0	1	5_TxWk	0	0	1	0	0	0	0
chr1	6304341	6304851	139315	139335	intron	HES3	1	0	5_TxWk	0	0	0	0	0	0	0
chr1	6304888	6305664	139335	139401	exon	HES3	1	1	5_TxWk	0	0	1	0	1	1	1
chr1	6305737	6306353	139406	139462	TTS	HES3	0	1	7_Enh	0	0	1	0	0	0	0
chr1	6306761	6307102	139480	139500	TTS	GPR153	0	0	5_TxWk	0	0	1	0	1	1	1
chr1	6309204	6310150	139541	139673	exon	GPR153	0	1	7_Enh	0	0	1	0	0	0	0
chr1	6320038	6321554	139920	140102	intron	GPR153	1	1	7_Enh	1	0	1	0	1	1	0
chr1	6412035	6412114	142356	142362	intron	ACOT7	0	0	7_Enh	0	1	1	0	1	0	0
chr1	6452907	6454279	143181	143348	exon	ACOT7	1	1	1_TssA	0	1	1	0	1	1	0
chr1	6464843	6465039	143583	143599	Intergenic	HES2	0	0	15_Quies	0	0	0	0	1	1	1
chr1	6474507	6474720	143761	143771	TTS	HES2	0	0	7_Enh	0	0	1	0	0	1	1
chr1	6478998	6479661	143868	143946	exon	HES2	1	1	7_Enh	0	0	1	0	0	0	0
chr1	6479671	6480342	143946	144020	exon,promoter-TSS	HES2	1	1	7_Enh	0	0	1	0	0	0	0
chr1	6480357	6480531	144020	144033	promoter-TSS	HES2	1	1	7_Enh	0	0	1	0	0	0	0
chr1	6483476	6484016	144110	144131	Intergenic	ESPN	1	0	7_Enh	0	0	1	0	1	1	1
chr1	6484131	6484569	144134	144165	promoter-TSS	ESPN	1	1	7_Enh	0	0	1	0	0	0	0
chr1	6484616	6485151	144166	144239	promoter-TSS	ESPN	1	1	7_Enh	0	0	1	0	0	0	0
chr1	6500219	6500969	144542	144625	exon,intron	ESPN	0	1	7_Enh	0	0	1	0	1	1	0
chr1	6507208	6507868	144784	144846	intron	ESPN	0	1	2_TssAFlnk	0	0	1	0	0	0	0
chr1	6507909	6508382	144846	144884	intron	ESPN	0	1	7_Enh	0	0	1	0	0	1	0
chr1	6508397	6509027	144884	144947	intron	ESPN	0	1	7_Enh	0	0	1	0	0	1	0
chr1	6535697	6535864	146002	146012	intron	PLEKHG5	0	0	7_Enh	0	0	1	0	1	1	1
chr1	6545238	6546091	146234	146311	promoter-TSS	PLEKHG5	0	1	5_TxWk	0	0	1	0	0	0	0
chr1	6546517	6546840	146319	146332	promoter-TSS	PLEKHG5	0	0	7_Enh	0	0	1	0	1	1	1
chr1	6550021	6550944	146389	146461	exon	PLEKHG5	0	1	2_TssAFlnk	1	1	1	0	1	1	1
chr1	6550971	6551134	146461	146477	exon,promoter-TSS	PLEKHG5	0	1	1_TssA	1	1	0	0	1	0	0
chr1	6557055	6558011	146587	146682	promoter-TSS	PLEKHG5	0	1	1_TssA	1	0	1	0	1	0	0
chr1	6613728	6614835	147853	147951	exon	NOL9	1	1	1_TssA	1	1	1	0	1	1	1
chr1	6639622	6639763	148482	148494	promoter-TSS	ZBTB48	1	1	2_TssAFlnk	0	1	1	0	1	0	0
chr1	6639788	6640685	148494	148562	TTS	TAS1R1	1	1	1_TssA	1	1	1	0	1	0	0
chr1	6640727	6640877	148562	148569	TTS	TAS1R1	1	0	2_TssAFlnk	1	1	1	0	1	0	0
chr1	6660997	6663740	148984	149245	exon	KLHL21	1	1	1_TssA	1	1	1	0	1	1	0
chr1	6664069	6664191	149253	149264	Intergenic	KLHL21	0	0	7_Enh	0	1	1	0	0	0	0
chr1	6672656	6675685	149447	149793	intron	PHF13	1	1	1_TssA	1	1	1	0	1	0	0
chr1	6685072	6686080	150023	150116	intron	THAP3	1	1	1_TssA	1	1	1	0	1	1	0
chr1	6761080	6762131	151463	151565	intron	DNAJC11	1	1	1_TssA	1	1	1	0	1	1	1
chr1	6844084	6846420	153005	153267	promoter-TSS	CAMTA1	1	1	1_TssA	1	1	1	0	1	1	0
chr1	6982887	6983052	154785	154791	intron	CAMTA1	0	0	7_Enh	0	1	0	0	1	0	0
chr1	6995520	6995764	154985	154992	intron	CAMTA1	0	0	5_TxWk	0	0	0	0	0	0	0
chr1	7020486	7020708	155388	155396	intron	CAMTA1	0	0	15_Quies	0	0	1	0	1	0	0
chr1	7130092	7130361	157260	157276	intron	CAMTA1	0	0	15_Quies	0	0	1	0	0	0	0
chr1	7130495	7130802	157277	157288	intron	CAMTA1	0	0	15_Quies	0	0	1	0	0	1	1
chr1	7181769	7181894	158021	158028	intron	CAMTA1	0	0	7_Enh	0	0	1	0	1	0	0
chr1	7209701	7209890	158395	158407	intron	CAMTA1	0	0	7_Enh	0	1	1	0	1	0	0
chr1	7551651	7551985	163163	163172	intron	CAMTA1	0	0	7_Enh	0	0	1	0	1	0	0
chr1	7634475	7634617	164557	164563	intron	CAMTA1	0	0	7_Enh	0	1	1	0	1	0	0
chr1	7634674	7634766	164563	164571	intron	CAMTA1	0	0	7_Enh	0	1	1	0	1	0	0
chr1	7707444	7707582	165804	165816	intron	CAMTA1	0	0	5_TxWk	0	0	1	0	0	1	1
chr1	7740144	7741165	166527	166642	intron	CAMTA1	0	1	1_TssA	1	1	1	0	1	0	0
chr1	7763868	7764016	167004	167018	intron	CAMTA1	0	0	5_TxWk	0	0	1	0	0	0	0
chr1	7764046	7765382	167018	167236	intron	CAMTA1	0	1	1_TssA	0	0	1	0	1	0	0
chr1	7765390	7765892	167236	167306	intron	CAMTA1	0	1	2_TssAFlnk	0	0	1	0	0	0	0
chr1	7831009	7832099	168246	168353	intron	VAMP3	1	1	1_TssA	1	1	1	0	1	0	0
chr1	7843260	7844455	168504	168626	promoter-TSS	PER3	1	1	1_TssA	1	1	1	0	1	0	0
chr1	7962817	7963016	170241	170253	Intergenic	TNFRSF9	0	0	15_Quies	0	0	1	0	1	1	1
chr1	8002302	8002738	170838	170873	intron	TNFRSF9	1	1	2_TssAFlnk	0	1	1	0	1	1	1
chr1	8013994	8014677	171096	171159	Intergenic	PARK7	0	1	1_TssA	1	1	1	0	1	0	0
chr1	8021126	8022226	171253	171347	promoter-TSS	PARK7	1	1	1_TssA	1	1	0	0	1	1	0
chr1	8042439	8042649	171663	171670	intron	PARK7	0	0	5_TxWk	0	0	1	0	1	1	1
chr1	8065133	8065515	172030	172038	Intergenic	ERRFI1	0	0	7_Enh	0	1	1	0	1	0	0
chr1	8085495	8086618	172257	172404	intron	ERRFI1	1	1	1_TssA	1	1	0	0	1	0	0
chr1	8086640	8086803	172404	172425	promoter-TSS	ERRFI1	1	1	1_TssA	1	1	0	0	1	0	0
chr1	8086832	8086975	172425	172435	promoter-TSS	ERRFI1	1	1	2_TssAFlnk	1	1	0	0	1	0	0
chr1	8087471	8087766	172452	172463	Intergenic	ERRFI1	0	0	15_Quies	0	1	0	0	1	0	0
chr1	8156318	8156524	173366	173373	Intergenic	ERRFI1	0	0	5_TxWk	0	1	1	0	0	0	0
chr1	8181067	8181345	173706	173716	Intergenic	ERRFI1	0	0	7_Enh	0	1	1	0	1	0	0
chr1	8214800	8214964	174261	174270	Intergenic	ERRFI1	0	0	5_TxWk	0	1	1	0	1	0	0
chr1	8257899	8258038	174933	174941	Intergenic	SLC45A1	0	0	7_Enh	0	0	1	0	0	0	0
chr1	8262291	8262466	175035	175045	Intergenic	SLC45A1	0	0	7_Enh	0	1	0	0	1	0	0
chr1	8277196	8277777	175367	175435	Intergenic	SLC45A1	0	1	2_TssAFlnk	0	1	1	0	1	0	0
chr1	8307764	8308417	175989	176002	Intergenic	SLC45A1	0	0	5_TxWk	0	1	0	0	0	0	0
chr1	8319223	8319826	176188	176198	Intergenic	SLC45A1	0	0	5_TxWk	0	1	0	0	1	0	0
chr1	8378022	8378515	177124	177178	Intergenic	SLC45A1	0	1	2_TssAFlnk	0	0	1	0	1	0	0
chr1	8409074	8409265	178005	178016	Intergenic	SLC45A1	0	0	5_TxWk	0	0	1	0	1	1	1
chr1	8433625	8433893	178597	178607	intron	RERE	0	0	6_EnhG	0	1	1	0	1	0	0
chr1	8482650	8484373	179218	179345	promoter-TSS	RERE	0	1	1_TssA	1	1	1	0	1	0	0
chr1	8585426	8586306	180713	180730	intron	RERE	0	0	2_TssAFlnk	1	1	1	0	1	0	0
chr1	8761246	8762053	182368	182381	intron	RERE	0	0	1_TssA	0	1	1	0	0	1	1
chr1	8762277	8762749	182381	182393	intron	RERE	0	0	1_TssA	1	1	0	0	1	0	0
chr1	8762855	8763707	182393	182480	intron	RERE	0	1	1_TssA	1	1	1	0	1	1	0
chr1	8876613	8878482	183736	183863	promoter-TSS	RERE	1	1	1_TssA	1	1	1	0	1	1	0
chr1	8889362	8889409	184040	184045	Intergenic	RERE	0	0	15_Quies	0	1	1	0	0	0	0
chr1	8908924	8909171	184344	184352	Intergenic	ENO1-AS1	0	0	5_TxWk	0	1	1	0	1	1	1
chr1	8937968	8939540	184849	185002	promoter-TSS	ENO1-AS1	1	1	1_TssA	1	1	1	0	1	1	0
chr1	8940448	8940676	185012	185018	TTS	ENO1-AS1	0	0	5_TxWk	0	1	1	0	1	0	0
chr1	8950014	8950474	185200	185211	Intergenic	ENO1	0	0	15_Quies	0	1	1	0	1	0	0
chr1	9170877	9171153	188977	188986	intron	GPR157	0	0	5_TxWk	0	1	1	0	1	1	1
chr1	9188171	9188554	189266	189282	intron	GPR157	1	1	2_TssAFlnk	1	1	1	0	1	0	0
chr1	9188572	9188785	189282	189302	intron	GPR157	1	1	2_TssAFlnk	1	1	1	0	1	1	0
chr1	9188795	9189812	189302	189415	promoter-TSS	GPR157	1	1	1_TssA	1	1	1	0	1	1	0
chr1	9202402	9202586	189618	189625	Intergenic	MIR34A	0	0	15_Quies	0	0	0	0	1	1	1
chr1	9222340	9222605	189946	189953	Intergenic	MIR34A	0	0	7_Enh	0	1	1	0	0	0	0
chr1	9241480	9241658	190250	190260	Intergenic	MIR34A	0	0	2_TssAFlnk	1	1	1	0	1	1	1
chr1	9242147	9243145	190274	190384	Intergenic	MIR34A	0	1	2_TssAFlnk	1	1	1	0	1	1	0
chr1	9256596	9256875	190639	190654	Intergenic	H6PD	0	0	15_Quies	0	1	1	0	1	1	1
chr1	9258720	9259015	190702	190735	Intergenic	H6PD	0	1	5_TxWk	0	0	1	0	0	1	0
chr1	9261606	9262448	190788	190810	Intergenic	H6PD	0	0	7_Enh	0	0	1	0	0	0	0
chr1	9294306	9294526	191387	191399	promoter-TSS	H6PD	1	1	1_TssA	0	1	1	0	1	1	1
chr1	9294537	9295452	191399	191521	exon	H6PD	1	1	1_TssA	1	1	0	0	1	1	1
chr1	9340416	9340713	192500	192523	Intergenic	SPSB1	0	0	7_Enh	0	0	1	0	0	0	0
chr1	9352196	9352547	192686	192709	promoter-TSS	SPSB1	1	0	2_TssAFlnk	1	1	1	0	1	0	0
chr1	9352558	9353955	192709	192892	intron	SPSB1	1	0	1_TssA	1	1	1	0	1	0	0
chr1	9488819	9489444	195763	195807	Intergenic	SLC25A33	0	1	1_TssA	1	1	1	0	1	0	0
chr1	9501563	9501772	195961	195971	Intergenic	SLC25A33	0	0	7_Enh	0	1	1	0	1	0	0
chr1	9551172	9551413	196859	196868	Intergenic	SLC25A33	0	0	15_Quies	0	0	1	0	1	1	1
chr1	9555342	9555652	196948	196981	Intergenic	SLC25A33	0	1	7_Enh	0	0	1	0	0	1	1
chr1	9599256	9600233	197811	197943	exon	SLC25A33	1	1	1_TssA	1	1	1	0	1	0	0
chr1	9648496	9649758	198777	198940	intron	TMEM201	1	1	1_TssA	1	1	1	0	1	1	1
chr1	9687064	9687458	199885	199923	Intergenic	PIK3CD	0	1	15_Quies	0	0	1	0	1	1	1
chr1	9711468	9712908	200351	200491	TTS,exon,promoter-TSS	C1orf200,PIK3CD	1	1	7_Enh	1	1	1	0	1	1	0
chr1	9747241	9748016	201137	201182	intron	PIK3CD	0	0	1_TssA	1	1	1	0	1	1	0
chr1	9748030	9748334	201182	201204	intron	PIK3CD	0	0	1_TssA	1	0	1	0	0	0	0
chr1	9749050	9749203	201228	201236	intron	PIK3CD	0	0	2_TssAFlnk	1	0	1	0	1	0	0
chr1	9749221	9749944	201236	201322	intron	PIK3CD	0	1	1_TssA	1	0	1	0	1	0	0
chr1	9749958	9750228	201322	201346	intron	PIK3CD	0	1	1_TssA	1	0	0	0	1	0	0
chr1	9852660	9852786	203529	203535	intron	CLSTN1	0	0	7_Enh	0	0	1	0	1	0	0
chr1	9882851	9884525	204025	204218	exon,intron	CLSTN1	1	1	1_TssA	1	1	1	0	1	0	0
chr1	9884533	9884867	204218	204238	exon,promoter-TSS	CLSTN1	1	1	2_TssAFlnk	1	1	1	0	1	0	0
chr1	9934973	9935283	205091	205102	intron	CTNNBIP1	0	0	5_TxWk	0	0	1	0	1	1	1
chr1	9960399	9960467	205573	205577	intron	CTNNBIP1	0	0	2_TssAFlnk	0	1	1	0	1	0	0
chr1	9960522	9960934	205577	205586	intron	CTNNBIP1	0	0	2_TssAFlnk	0	1	1	0	1	0	0
chr1	9969375	9969538	205719	205725	promoter-TSS	CTNNBIP1	1	0	2_TssAFlnk	1	1	1	0	0	1	0
chr1	9969637	9971229	205725	205874	promoter-TSS	CTNNBIP1	1	1	1_TssA	1	1	1	0	1	0	0
chr1	10002557	10003896	206366	206438	promoter-TSS	NMNAT1	1	1	1_TssA	1	1	1	0	1	1	1
chr1	10057122	10058092	207304	207425	intron	RBP7	1	1	2_TssAFlnk	1	0	1	0	1	0	0
chr1	10092533	10093972	208052	208157	exon	UBE4B	1	1	1_TssA	1	1	1	0	1	1	1
chr1	10269828	10271358	210853	211030	promoter-TSS	KIF1B	1	1	1_TssA	1	1	1	0	1	1	1
chr1	10271392	10271611	211030	211040	intron	KIF1B	1	0	1_TssA	1	1	0	0	1	0	0
chr1	10271724	10271959	211040	211047	intron	KIF1B	1	0	2_TssAFlnk	0	1	1	0	1	0	0
chr1	10458439	10459813	213365	213503	promoter-TSS	PGD	1	1	1_TssA	1	1	1	0	1	1	0
chr1	10459818	10459997	213503	213516	intron	PGD	1	1	2_TssAFlnk	1	1	1	0	0	0	0
chr1	10490257	10491458	214104	214222	promoter-TSS	APITD1-CORT	1	1	1_TssA	1	1	1	0	1	1	1
chr1	10532086	10532848	215002	215066	exon	DFFA	1	1	1_TssA	1	1	1	0	1	0	0
chr1	10534809	10535754	215119	215170	intron	PEX14	1	1	1_TssA	1	1	1	0	1	0	0
chr1	10554866	10555465	215464	215479	intron	PEX14	0	0	7_Enh	0	1	1	0	1	1	1
chr1	10588836	10588967	215984	215991	intron	PEX14	0	0	5_TxWk	0	1	0	0	0	0	0
chr1	10735135	10735430	219186	219197	intron	CASZ1	0	0	7_Enh	0	1	1	0	0	0	0
chr1	10753604	10755367	219619	219854	intron	CASZ1	0	1	1_TssA	1	1	1	0	1	0	0
chr1	10764657	10764759	220071	220084	intron	CASZ1	0	1	7_Enh	0	1	0	0	1	0	0
chr1	10774483	10774748	220320	220332	intron	CASZ1	0	0	7_Enh	0	1	1	0	1	0	0
chr1	10786502	10786703	220599	220612	intron	CASZ1	0	0	7_Enh	0	1	0	0	1	0	0
chr1	10788001	10788062	220631	220637	intron	CASZ1	0	0	7_Enh	0	1	1	0	0	0	0
chr1	10797260	10797579	220830	220843	intron	CASZ1	0	0	7_Enh	0	1	1	0	1	0	0
chr1	10798367	10798490	220861	220869	intron	CASZ1	0	0	7_Enh	0	1	1	0	1	0	0
chr1	10821938	10822152	221416	221425	intron	CASZ1	0	0	7_Enh	0	1	1	0	1	0	0
chr1	10853489	10856928	222075	222356	intron	CASZ1	1	1	1_TssA	1	1	1	0	1	1	0
chr1	10856932	10857111	222356	222365	promoter-TSS	CASZ1	1	1	15_Quies	0	1	1	0	0	0	0
chr1	10887952	10888043	222909	222918	Intergenic	CASZ1	0	0	7_Enh	0	0	0	0	1	0	0
chr1	10888102	10888271	222921	222930	Intergenic	CASZ1	0	0	7_Enh	0	0	0	0	1	0	0
chr1	10926874	10927648	223648	223728	Intergenic	CASZ1	0	0	7_Enh	0	0	1	0	1	1	1
chr1	11002114	11002313	225150	225166	Intergenic	C1orf127	0	0	7_Enh	0	0	1	0	0	1	1
chr1	11004094	11004256	225191	225196	Intergenic	C1orf127	0	0	5_TxWk	1	1	1	0	1	0	0
chr1	11004296	11004701	225196	225212	Intergenic	C1orf127	0	0	2_TssAFlnk	1	1	1	0	1	0	0
chr1	11021144	11021392	225581	225597	intron	C1orf127	0	0	7_Enh	0	0	1	0	1	1	1
chr1	11025794	11025875	225672	225678	intron	C1orf127	0	0	5_TxWk	0	1	1	0	1	0	0
chr1	11028410	11028587	225718	225726	intron	C1orf127	0	0	1_TssA	0	1	1	0	1	0	0
chr1	11035922	11036028	225853	225859	intron	C1orf127	0	0	7_Enh	0	1	1	0	1	0	0
chr1	11040192	11040597	225950	225965	intron	C1orf127	0	0	7_Enh	0	1	1	0	1	0	1
chr1	11072245	11073500	226459	226564	intron	TARDBP	1	1	1_TssA	1	1	1	0	1	0	0
chr1	11097653	11098200	226969	226981	intron	MASP2	0	0	5_TxWk	0	0	1	0	1	1	1
chr1	11119371	11121120	227460	227612	promoter-TSS	SRM	1	1	1_TssA	1	1	1	0	1	1	0
chr1	11159118	11160155	228244	228326	intron	EXOSC10	1	1	1_TssA	1	1	1	0	1	0	0
chr1	11322148	11323036	230330	230393	promoter-TSS	MTOR	1	1	1_TssA	1	1	1	0	1	1	0
chr1	11323250	11323266	230393	230397	promoter-TSS	MTOR	1	0	1_TssA	1	1	1	0	0	0	0
chr1	11323293	11323325	230397	230401	promoter-TSS	MTOR	1	0	1_TssA	1	1	1	0	0	0	0
chr1	11332736	11333155	230563	230593	exon,promoter-TSS	UBIAD1	1	0	1_TssA	0	1	1	0	1	0	0
chr1	11333171	11334159	230593	230655	exon	UBIAD1	1	1	2_TssAFlnk	1	1	1	0	1	0	0
chr1	11380290	11380504	231376	231385	Intergenic	UBIAD1	0	0	15_Quies	0	0	0	0	0	1	1
chr1	11399954	11400316	231741	231753	Intergenic	UBIAD1	0	0	7_Enh	0	0	1	0	0	0	0
chr1	11538670	11539698	233873	233996	promoter-TSS	PTCHD2	1	1	2_TssAFlnk	1	0	1	0	1	1	1
chr1	11539732	11540338	233996	234049	intron	PTCHD2	1	1	7_Enh	0	0	1	0	0	0	0
chr1	11654370	11654550	235825	235832	Intergenic	FBXO2	0	0	15_Quies	0	0	0	0	0	0	0
chr1	11710460	11710780	236752	236784	exon	FBXO2	0	1	1_TssA	1	1	1	0	1	1	1
chr1	11714434	11715358	236881	236983	promoter-TSS	FBXO44	1	1	1_TssA	1	1	1	0	1	0	0
chr1	11724114	11724944	237172	237265	intron	FBXO6	1	1	1_TssA	1	1	1	0	1	1	1
chr1	11740726	11741842	237634	237744	promoter-TSS	MAD2L2	0	1	1_TssA	1	1	1	0	1	0	0
chr1	11750778	11752069	237882	238020	promoter-TSS	DRAXIN	1	1	7_Enh	0	0	1	0	0	0	0
chr1	11752076	11752312	238020	238043	promoter-TSS	DRAXIN,MAD2L2	1	1	7_Enh	0	0	1	0	0	0	0
chr1	11752348	11752545	238044	238063	promoter-TSS	MAD2L2	1	1	5_TxWk	0	0	1	0	0	0	0
chr1	11779673	11780112	238629	238658	exon	DRAXIN	0	1	2_TssAFlnk	0	1	1	0	1	1	1
chr1	11795905	11796005	238925	238931	intron,promoter-TSS	AGTRAP	1	1	2_TssAFlnk	0	1	1	0	1	0	0
chr1	11796010	11797063	238931	238996	intron	AGTRAP	1	1	1_TssA	1	1	1	0	1	0	0
chr1	11822116	11822326	239427	239450	Intergenic	AGTRAP	0	1	7_Enh	0	0	1	0	0	0	0
chr1	11845112	11845565	239894	239919	TTS	MTHFR	0	0	7_Enh	0	0	1	0	1	1	1
chr1	11864850	11865353	240298	240310	intron	MTHFR	1	0	1_TssA	1	1	1	0	1	0	0
chr1	11865419	11866931	240310	240408	promoter-TSS	CLCN6	1	1	1_TssA	1	1	1	0	1	0	0
chr1	11898805	11898996	240983	240992	intron	CLCN6	0	0	4_Tx	0	0	0	0	1	1	1
chr1	11918988	11919160	241341	241352	promoter-TSS	NPPB	1	1	15_Quies	0	0	1	0	0	0	0
chr1	11919169	11919623	241352	241391	promoter-TSS	NPPB	1	1	7_Enh	0	0	1	0	1	1	1
chr1	11958953	11959225	242096	242112	Intergenic	KIAA2013	0	0	15_Quies	0	0	0	0	0	0	0
chr1	11967809	11969992	242254	242358	Intergenic	KIAA2013	0	0	1_TssA	1	1	0	0	1	1	1
chr1	11985619	11986735	242714	242837	exon	KIAA2013	1	1	1_TssA	1	1	1	0	1	0	0
chr1	11994373	11995179	242976	243032	promoter-TSS	PLOD1	1	1	1_TssA	1	1	1	0	1	0	0
chr1	12039874	12041017	243876	243965	exon	MFN2	1	1	1_TssA	1	1	1	0	1	0	0
chr1	12079173	12080146	244698	244777	intron	MIIP	1	1	1_TssA	1	1	1	0	1	0	0
chr1	12123299	12123705	245608	245650	promoter-TSS	TNFRSF8	1	1	7_Enh	0	0	1	0	0	1	0
chr1	12123724	12124034	245650	245672	intron	TNFRSF8	1	1	7_Enh	0	0	1	0	0	1	0
chr1	12185016	12185187	246714	246720	promoter-TSS	TNFRSF8	0	0	15_Quies	0	0	0	0	1	1	1
chr1	12226877	12227474	247463	247537	exon	TNFRSF1B	1	1	2_TssAFlnk	1	1	1	0	1	0	0
chr1	12289955	12291230	248637	248749	intron	VPS13D	1	1	1_TssA	1	1	1	0	1	1	1
chr1	12493542	12493764	250887	250895	intron	VPS13D	0	0	7_Enh	0	1	1	0	1	0	0
chr1	12529566	12529692	251258	251263	intron	VPS13D	0	0	7_Enh	0	1	1	0	0	0	0
chr1	12538139	12538351	251344	251353	intron	VPS13D	0	0	7_Enh	0	1	1	0	1	0	0
chr1	12538386	12538585	251353	251362	intron	VPS13D	0	0	7_Enh	0	1	1	0	1	0	0
chr1	12546609	12546762	251459	251466	intron	VPS13D	0	0	7_Enh	0	1	1	0	1	0	0
chr1	12588426	12588655	252184	252190	Intergenic	SNORA59B	0	0	7_Enh	0	1	1	0	1	0	0
chr1	12600258	12600409	252340	252348	Intergenic	SNORA59B	0	1	5_TxWk	0	1	1	0	0	0	0
chr1	12603620	12603855	252413	252418	Intergenic	SNORA59B	0	0	5_TxWk	0	0	1	0	0	0	0
chr1	12655890	12656188	253375	253405	intron	DHRS3	0	1	7_Enh	0	1	1	0	1	0	0
chr1	12675959	12676641	253711	253725	intron	DHRS3	0	0	1_TssA	1	1	0	0	1	0	0
chr1	12676679	12677234	253725	253766	exon,intron	DHRS3	1	1	1_TssA	1	1	0	0	1	0	0
chr1	12677241	12678539	253766	253857	promoter-TSS	DHRS3	1	1	1_TssA	1	1	0	0	1	0	0
chr1	12678544	12678801	253857	253873	Intergenic,promoter-TSS	DHRS3	1	1	1_TssA	1	1	0	0	1	0	0
chr1	12678818	12679383	253873	253896	Intergenic	DHRS3	1	0	1_TssA	1	1	1	0	1	0	0
chr1	12679859	12680097	253908	253922	Intergenic	DHRS3	0	0	7_Enh	0	1	1	0	1	1	1
chr1	12682034	12682240	253951	253958	Intergenic	DHRS3	0	0	7_Enh	0	1	1	0	0	0	0
chr1	12718997	12719190	254484	254493	intron	AADACL4	0	0	15_Quies	0	0	0	0	1	1	1
chr1	13839373	13839609	265237	265254	exon	LRRC38	1	1	15_Quies	0	0	0	0	0	0	0
chr1	13839630	13840179	265254	265321	exon	LRRC38	1	1	7_Enh	0	0	0	0	0	0	0
chr1	13840182	13840613	265321	265369	exon	LRRC38	1	1	15_Quies	0	0	0	0	0	0	0
chr1	13843859	13843982	265416	265425	Intergenic	LRRC38	0	0	15_Quies	0	0	0	0	0	1	0
chr1	13870291	13870520	265879	265885	Intergenic	LRRC38	0	0	7_Enh	0	0	1	0	0	1	0
chr1	13870602	13870632	265885	265890	Intergenic	LRRC38	0	0	7_Enh	0	0	1	0	0	1	0
chr1	13910071	13910886	266506	266567	exon	PDPN	1	1	1_TssA	0	0	1	0	0	0	0
chr1	14026396	14026532	268260	268272	promoter-TSS	PRDM2	1	1	1_TssA	1	1	1	0	1	0	0
chr1	14026543	14027200	268272	268375	intron	PRDM2	1	1	1_TssA	1	1	0	0	1	0	0
chr1	14075268	14076746	268878	269048	intron,promoter-TSS	PRDM2	0	1	1_TssA	1	1	1	0	1	1	0
chr1	14219211	14219867	270836	270897	Intergenic	PRDM2	0	1	2_TssAFlnk	0	0	1	0	0	0	0
chr1	14286918	14287231	271571	271582	Intergenic	PRDM2	0	0	15_Quies	0	0	0	0	1	1	1
chr1	14467330	14467579	273136	273145	Intergenic	PRDM2	0	0	7_Enh	0	0	0	0	0	0	0
chr1	14924480	14924804	277518	277537	promoter-TSS	KAZN	1	1	7_Enh	0	0	1	0	0	0	0
chr1	14924829	14926191	277537	277671	intron,promoter-TSS	KAZN	1	1	2_TssAFlnk	1	0	1	0	0	0	0
chr1	14954675	14954803	278003	278008	intron	KAZN	0	0	7_Enh	0	0	0	0	0	0	0
chr1	15059894	15059937	279380	279384	intron	KAZN	0	0	5_TxWk	0	1	0	0	1	0	0
chr1	15059971	15060069	279384	279390	intron	KAZN	0	0	7_Enh	0	1	0	0	0	0	0
chr1	15085670	15085841	279715	279723	intron	KAZN	0	0	5_TxWk	0	0	0	0	0	0	0
chr1	15187234	15187449	281210	281215	intron	KAZN	0	0	15_Quies	0	0	0	0	0	0	0
chr1	15250411	15251696	282143	282327	exon	KAZN	0	1	1_TssA	1	1	1	0	1	1	0
chr1	15271850	15272109	282703	282715	promoter-TSS	KAZN	0	0	7_Enh	0	1	0	0	1	0	0
chr1	15272238	15272384	282715	282723	promoter-TSS	KAZN	0	0	7_Enh	0	1	0	0	1	0	0
chr1	15373089	15373246	284604	284610	intron	KAZN	0	0	5_TxWk	0	0	0	0	0	1	1
chr1	15416965	15417205	285412	285422	intron	KAZN	0	0	7_Enh	0	1	1	0	1	0	0
chr1	15426927	15427133	285606	285615	intron	KAZN	0	0	7_Enh	0	0	1	0	1	1	1
chr1	15468326	15468643	286236	286244	intron	TMEM51-AS1	0	0	7_Enh	0	1	1	0	1	0	0
chr1	15478869	15480903	286345	286532	promoter-TSS	TMEM51	1	1	1_TssA	1	1	1	0	1	1	1
chr1	15480925	15481425	286532	286568	intron	TMEM51	0	1	1_TssA	1	1	0	0	0	1	1
chr1	15499415	15499739	286834	286842	intron	TMEM51	0	0	7_Enh	0	1	1	0	0	0	0
chr1	15506784	15506937	286941	286946	intron	TMEM51	0	0	7_Enh	0	1	1	0	0	0	0
chr1	15527413	15527600	287245	287251	intron	TMEM51	0	0	7_Enh	0	1	1	0	1	0	0
chr1	15528406	15528493	287263	287267	intron	TMEM51	0	0	7_Enh	0	1	1	0	1	0	0
chr1	15528509	15528837	287267	287275	intron	TMEM51	0	0	7_Enh	0	1	1	0	1	0	0
chr1	15573596	15574103	287893	287945	promoter-TSS	FHAD1	1	1	2_TssAFlnk	1	1	1	0	1	0	0
chr1	15599062	15599367	288231	288242	intron	FHAD1	0	0	7_Enh	0	0	1	0	1	1	1
chr1	15631300	15631502	288684	288692	intron	FHAD1	0	0	5_TxWk	0	0	1	0	1	1	1
chr1	15650231	15650310	288969	288975	intron	FHAD1	0	0	5_TxWk	0	1	1	0	1	1	1
chr1	15735949	15737253	290469	290616	exon	EFHD2	1	1	1_TssA	1	1	1	0	1	0	0
chr1	15850253	15852180	292520	292677	promoter-TSS	CASP9	1	1	1_TssA	1	1	1	0	1	0	0
chr1	15852252	15852439	292677	292684	Intergenic	DNAJC16	1	0	7_Enh	0	1	1	0	0	0	0
chr1	15852766	15854207	292687	292765	intron	DNAJC16	1	1	1_TssA	1	1	1	0	1	1	0
chr1	15911070	15911632	293583	293647	exon	AGMAT	1	1	2_TssAFlnk	1	0	1	0	1	1	0
chr1	15929620	15930387	293962	294016	Intergenic	DDI2	0	1	1_TssA	1	1	1	0	1	0	0
chr1	15943491	15945073	294231	294334	exon	DDI2	1	1	1_TssA	1	1	1	0	1	0	0
chr1	16010442	16011711	295147	295275	exon	PLEKHM2	1	1	1_TssA	1	1	1	0	1	0	0
chr1	16062622	16062758	296294	296303	promoter-TSS	SLC25A34	1	0	2_TssAFlnk	0	1	1	0	1	0	0
chr1	16082880	16083195	296778	296792	Intergenic	FBLIM1	0	0	7_Enh	0	1	0	0	1	0	0
chr1	16084962	16085776	296838	296933	intron	FBLIM1	1	1	1_TssA	1	1	1	0	1	0	0
chr1	16118524	16118816	297606	297618	Intergenic	UQCRHL	0	0	7_Enh	0	0	1	0	1	1	1
chr1	16160488	16162767	298436	298611	exon	FLJ37453	0	1	1_TssA	1	1	0	0	1	0	0
chr1	16162782	16162898	298611	298622	exon	FLJ37453	0	1	2_TssAFlnk	0	1	0	0	1	0	0
chr1	16173557	16176778	298878	299164	promoter-TSS	FLJ37453	1	1	1_TssA	1	1	1	0	1	0	0
chr1	16212402	16213287	299638	299654	intron	SPEN	0	0	1_TssA	0	1	1	0	1	1	0
chr1	16265916	16266171	300462	300471	exon	SPEN	0	0	6_EnhG	0	1	1	0	1	0	0
chr1	16276143	16276394	300782	300794	intron	ZBTB17	0	0	7_Enh	0	1	1	0	1	0	0
chr1	16292642	16292825	301025	301031	intron	ZBTB17	0	0	7_Enh	0	1	1	0	1	0	0
chr1	16301863	16302711	301154	301243	intron	ZBTB17	1	1	1_TssA	1	1	1	0	1	1	0
chr1	16339223	16339913	301821	301866	TTS	HSPB7	0	0	7_Enh	1	1	1	0	1	1	0
chr1	16353180	16353850	302153	302182	intron	CLCNKA	0	0	7_Enh	0	0	1	0	0	0	0
chr1	16374987	16375632	302599	302629	promoter-TSS	CLCNKB	0	0	2_TssAFlnk	0	0	1	0	1	0	0
chr1	16399661	16400482	303043	303135	promoter-TSS	FAM131C	1	1	2_TssAFlnk	0	0	1	0	0	1	0
chr1	16471635	16472079	304436	304455	intron	EPHA2	0	0	2_TssAFlnk	0	1	1	0	1	0	0
chr1	16472435	16472528	304459	304470	intron	EPHA2	0	0	2_TssAFlnk	0	1	1	0	0	0	0
chr1	16472602	16472792	304470	304482	intron	EPHA2	0	0	7_Enh	0	1	1	0	0	0	0
chr1	16480996	16481107	304645	304651	intron	EPHA2	0	0	1_TssA	0	1	1	0	0	0	0
chr1	16481175	16481552	304653	304674	intron	EPHA2	0	1	1_TssA	1	1	1	0	1	1	0
chr1	16481580	16482664	304674	304775	intron	EPHA2	1	1	1_TssA	1	1	1	0	1	1	0
chr1	16482685	16482828	304775	304785	promoter-TSS	EPHA2	1	1	1_TssA	0	1	0	0	1	0	0
chr1	16494089	16494575	305017	305064	Intergenic	EPHA2	0	1	2_TssAFlnk	0	1	1	0	0	0	0
chr1	16502256	16503003	305224	305244	Intergenic	EPHA2	0	0	7_Enh	0	1	1	0	1	0	0
chr1	16508237	16508702	305344	305354	Intergenic	EPHA2	0	0	7_Enh	0	1	0	0	1	0	0
chr1	16514382	16514738	305477	305488	Intergenic	ARHGEF19	0	0	7_Enh	0	0	1	0	1	1	1
chr1	16532980	16533812	305750	305845	intron	ARHGEF19	0	1	1_TssA	0	1	1	0	1	0	0
chr1	16542765	16543147	306022	306042	Intergenic	ARHGEF19	0	0	2_TssAFlnk	0	1	1	0	1	0	0
chr1	16543624	16544150	306053	306088	Intergenic	ARHGEF19	0	1	1_TssA	1	1	1	0	1	0	0
chr1	16544210	16544447	306088	306103	Intergenic	ARHGEF19	0	1	1_TssA	0	1	1	0	1	0	0
chr1	16562817	16563150	306473	306480	exon	RSG1	1	0	2_TssAFlnk	1	1	1	0	1	1	0
chr1	16563180	16563955	306480	306536	exon	RSG1	1	1	1_TssA	1	1	1	0	1	1	0
chr1	16677473	16679327	308061	308169	intron	FBXO42	1	1	1_TssA	1	1	1	0	1	1	0
chr1	16690002	16690209	308380	308387	Intergenic	SZRD1	0	0	15_Quies	0	0	1	0	0	1	1
chr1	16693404	16694921	308454	308542	intron	SZRD1	1	1	1_TssA	1	1	1	0	1	0	0
chr1	16705966	16706035	308732	308736	intron	SZRD1	0	0	5_TxWk	0	1	1	0	1	0	0
chr1	16766946	16768074	309689	309770	intron	NECAP2	1	1	1_TssA	1	1	1	0	1	1	1
chr1	16824951	16825229	310742	310759	Intergenic	CROCCP3	0	1	1_TssA	1	1	1	0	0	0	0
chr1	16825233	16826478	310759	310893	Intergenic	CROCCP3	0	1	1_TssA	1	1	1	0	1	1	0
chr1	16840317	16841283	311083	311129	Intergenic	CROCCP3	0	1	1_TssA	0	1	1	0	1	0	0
chr1	16918356	16918523	312223	312230	exon	NBPF1	0	0	5_TxWk	0	0	0	0	0	1	0
chr1	16939214	16939483	312407	312419	intron	NBPF1	1	1	2_TssAFlnk	1	1	1	0	1	0	1
chr1	16939493	16940454	312419	312516	promoter-TSS	NBPF1	1	1	2_TssAFlnk	1	1	1	0	1	1	1
chr1	16970610	16971408	313097	313165	Intergenic	MST1P2	1	1	1_TssA	1	1	1	0	1	1	1
chr1	16973730	16973758	313231	313237	exon	MST1P2	0	1	2_TssAFlnk	0	0	0	0	1	0	0
chr1	16973767	16973808	313237	313241	exon	MST1P2	0	1	2_TssAFlnk	0	0	0	0	1	0	0
chr1	16973884	16973950	313247	313251	intron	MST1P2	0	1	1_TssA	0	1	0	0	1	0	0
chr1	16973964	16974039	313251	313259	exon	MST1P2	0	1	1_TssA	0	1	0	0	1	0	0
chr1	16974045	16974256	313259	313274	intron	MST1P2	0	1	1_TssA	0	1	0	0	1	0	0
chr1	16974266	16974398	313274	313285	exon,intron	MST1P2	0	1	2_TssAFlnk	0	1	0	0	1	0	0
chr1	16974399	16974440	313285	313290	exon	MST1P2	0	1	2_TssAFlnk	0	1	0	0	1	0	0
chr1	16974441	16974511	313290	313297	exon	MST1P2	0	1	2_TssAFlnk	0	1	0	0	1	0	0
chr1	16974552	16974597	313298	313303	exon	MST1P2	0	1	2_TssAFlnk	0	1	0	0	1	0	0
chr1	17019507	17019811	314113	314149	intron	ESPNP	0	1	2_TssAFlnk	0	0	0	0	1	0	0
chr1	17019834	17020072	314149	314186	intron	ESPNP	0	1	2_TssAFlnk	0	0	1	0	1	0	0
chr1	17020082	17020558	314186	314237	intron	ESPNP	0	1	2_TssAFlnk	0	0	1	0	1	0	0
chr1	17020565	17020732	314237	314253	intron	ESPNP	0	1	7_Enh	0	0	0	0	0	0	0
chr1	17027092	17027305	314511	314533	intron	ESPNP	0	1	7_Enh	0	0	0	0	0	0	0
chr1	17027597	17027875	314557	314586	intron	ESPNP	0	1	2_TssAFlnk	0	0	0	0	0	0	0
chr1	17027884	17027987	314586	314594	intron	ESPNP	0	1	2_TssAFlnk	0	0	0	0	0	0	0
chr1	17029685	17029914	314621	314626	intron	ESPNP	0	0	7_Enh	0	0	0	0	1	1	0
chr1	17033939	17034109	314726	314753	intron	ESPNP	0	1	2_TssAFlnk	0	0	0	0	1	1	0
chr1	17034111	17034668	314753	314809	exon	ESPNP	0	1	1_TssA	0	0	1	0	1	1	0
chr1	17085946	17086331	315720	315752	exon,intron	MST1L	0	1	1_TssA	0	0	0	0	1	0	0
chr1	17091921	17091984	315867	315873	promoter-TSS	MST1L	1	0	2_TssAFlnk	0	1	1	0	1	0	0
chr1	17092315	17092443	315878	315885	Intergenic	MST1L	0	0	2_TssAFlnk	0	1	1	0	0	0	0
chr1	17092499	17092681	315885	315895	Intergenic	MST1L	0	0	7_Enh	0	1	1	0	1	0	0
chr1	17199504	17199708	316686	316709	Intergenic	MIR3675	0	1	2_TssAFlnk	0	0	0	0	1	0	0
chr1	17215441	17215637	316955	316968	Intergenic	MIR3675	0	1	1_TssA	1	1	1	0	1	0	1
chr1	17215650	17216094	316968	317004	Intergenic	MIR3675	0	1	1_TssA	1	1	1	0	1	0	1
chr1	17221973	17222893	317077	317124	Intergenic	CROCC	0	1	15_Quies	0	1	1	0	1	0	0
chr1	17230317	17230802	317204	317229	Intergenic	CROCC	0	0	1_TssA	1	1	1	0	1	0	0
chr1	17230879	17231911	317229	317266	Intergenic	CROCC	0	1	1_TssA	1	1	0	0	1	0	0
chr1	17240156	17241129	317392	317512	Intergenic	CROCC	0	1	1_TssA	1	1	1	0	1	1	0
chr1	17287202	17287684	318559	318611	exon	CROCC	0	1	1_TssA	0	1	1	0	1	1	1
chr1	17306386	17307360	319063	319151	intron	MFAP2	1	1	1_TssA	1	0	1	0	0	0	0
chr1	17337384	17338653	319859	319970	intron	ATP13A2	1	1	1_TssA	1	1	1	0	1	0	0
chr1	17379782	17380935	320486	320542	intron	SDHB	1	1	1_TssA	1	1	1	0	1	0	0
chr1	17380957	17380997	320542	320547	promoter-TSS	SDHB	1	0	1_TssA	0	1	1	0	1	0	0
chr1	17386143	17386476	320645	320651	Intergenic	SDHB	0	0	7_Enh	0	0	1	0	1	1	1
chr1	17445606	17446088	321527	321580	exon	PADI2	1	1	2_TssAFlnk	0	0	1	0	1	0	0
chr1	17452238	17452505	321689	321701	Intergenic	PADI2	0	0	5_TxWk	0	0	1	0	1	1	1
chr1	17563594	17563890	323086	323098	intron	PADI1	0	0	7_Enh	0	0	1	0	1	1	1
chr1	17662612	17662821	324467	324476	exon	PADI4	0	0	15_Quies	0	0	0	0	0	1	1
chr1	17763943	17766584	326331	326607	promoter-TSS	RCC2	1	1	1_TssA	1	1	1	0	1	1	0
chr1	17828916	17829185	327829	327841	Intergenic	ARHGEF10L	0	0	7_Enh	0	0	1	0	1	1	1
chr1	17865930	17867065	328375	328502	intron,promoter-TSS	ARHGEF10L	1	1	1_TssA	1	1	1	0	1	0	0
chr1	17877435	17877514	328624	328630	intron	ARHGEF10L	0	0	7_Enh	0	1	1	0	1	0	0
chr1	17896037	17896312	328879	328889	intron	ARHGEF10L	0	0	7_Enh	0	1	1	0	1	0	0
chr1	17909000	17909110	329095	329100	intron	ARHGEF10L	0	0	2_TssAFlnk	0	1	1	0	0	0	0
chr1	18145759	18145899	332951	332956	intron	ACTL8	0	0	15_Quies	0	0	0	0	0	0	0
chr1	18311194	18311226	334879	334883	Intergenic	IGSF21	0	0	15_Quies	0	0	0	0	0	1	1
chr1	18433707	18434972	336267	336386	exon,promoter-TSS	IGSF21	1	1	15_Quies	0	0	1	0	0	0	0
chr1	18435416	18435842	336397	336427	intron	IGSF21	0	1	5_TxWk	0	0	1	0	0	0	0
chr1	18435851	18437104	336427	336498	intron	IGSF21	0	1	5_TxWk	0	0	1	0	0	1	0
chr1	18437127	18437832	336498	336546	intron	IGSF21	0	1	7_Enh	0	0	1	0	0	0	0
chr1	18582876	18583131	338288	338297	intron	IGSF21	0	0	15_Quies	0	0	0	0	0	0	0
chr1	18807867	18808056	340936	340944	exon	KLHDC7A	1	0	2_TssAFlnk	0	1	1	0	0	0	0
chr1	18884193	18884522	341793	341811	Intergenic	PAX7	0	0	7_Enh	0	0	1	0	0	0	0
chr1	18884535	18884731	341811	341818	Intergenic	PAX7	0	0	7_Enh	0	0	1	0	0	0	0
chr1	18923964	18924198	342362	342372	Intergenic	PAX7	0	0	15_Quies	0	0	0	0	1	1	1
chr1	18956976	18957431	342891	342922	exon,promoter-TSS	PAX7	1	1	7_Enh	0	0	1	0	0	0	0
chr1	18957447	18958191	342922	342986	exon,intron	PAX7	1	1	7_Enh	0	0	1	0	0	0	0
chr1	18960497	18961112	343112	343132	exon	PAX7	0	0	15_Quies	0	0	0	0	0	0	0
chr1	18962743	18962938	343149	343166	exon	PAX7	0	1	14_ReprPCWk	0	0	1	0	0	0	1
chr1	18962943	18963723	343166	343227	intron	PAX7	0	1	14_ReprPCWk	0	0	1	0	0	0	1
chr1	18966481	18966972	343288	343308	intron	PAX7	0	0	14_ReprPCWk	0	0	1	0	0	0	0
chr1	18967786	18968219	343353	343381	intron	PAX7	0	1	9_Het	0	0	1	0	0	0	0
chr1	18968364	18969496	343385	343409	intron	PAX7	0	0	9_Het	0	0	0	0	0	0	0
chr1	18969509	18969955	343409	343438	intron	PAX7	0	1	7_Enh	0	0	1	0	0	0	0
chr1	18969969	18970499	343438	343490	intron	PAX7	0	1	7_Enh	0	0	1	0	0	0	0
chr1	18970512	18970794	343490	343510	intron	PAX7	0	1	7_Enh	0	0	1	0	0	0	0
chr1	18971657	18972360	343530	343566	intron	PAX7	0	1	5_TxWk	0	0	1	0	0	0	0
chr1	18972687	18973040	343577	343589	intron	PAX7	0	1	5_TxWk	0	0	1	0	0	0	0
chr1	18973057	18973792	343589	343654	intron	PAX7	0	1	2_TssAFlnk	0	0	1	0	0	0	0
chr1	18982031	18982130	343762	343769	intron	PAX7	0	0	15_Quies	0	0	1	0	0	0	0
chr1	19043290	19043721	344701	344748	intron	PAX7	0	1	15_Quies	0	0	1	0	0	0	0
chr1	19147255	19147607	346174	346186	Intergenic	TAS1R2	0	0	15_Quies	0	0	0	0	1	1	1
chr1	19228442	19229932	347487	347589	exon	ALDH4A1	1	1	1_TssA	1	1	1	0	1	0	0
chr1	19275976	19276047	348443	348449	intron	IFFO2	0	0	7_Enh	0	1	1	0	0	0	0
chr1	19276087	19276218	348449	348456	intron	IFFO2	0	0	7_Enh	0	1	1	0	0	0	0
chr1	19277076	19277462	348479	348490	intron	IFFO2	0	0	2_TssAFlnk	0	1	1	0	0	0	0
chr1	19278721	19278770	348510	348515	intron	IFFO2	0	0	7_Enh	0	1	1	0	0	0	0
chr1	19280186	19280286	348530	348537	intron	IFFO2	0	0	2_TssAFlnk	0	1	1	0	0	0	0
chr1	19281886	19282021	348558	348565	intron	IFFO2	1	1	1_TssA	1	1	0	0	0	0	0
chr1	19282027	19283740	348565	348776	exon,promoter-TSS	IFFO2	1	1	1_TssA	1	1	1	0	1	1	0
chr1	19283747	19283943	348776	348793	Intergenic	IFFO2	1	1	2_TssAFlnk	1	1	1	0	0	0	0
chr1	19337689	19337876	349387	349398	Intergenic	IFFO2	0	0	7_Enh	0	1	1	0	1	0	0
chr1	19339098	19339173	349415	349419	Intergenic	IFFO2	0	0	7_Enh	0	1	1	0	0	0	1
chr1	19343635	19343834	349498	349504	Intergenic	IFFO2	0	0	5_TxWk	0	1	1	0	1	0	0
chr1	19393330	19393403	350292	350298	Intergenic	IFFO2	0	0	7_Enh	0	1	1	0	1	0	0
chr1	19393830	19394051	350309	350317	Intergenic	IFFO2	0	0	7_Enh	0	1	1	0	1	0	0
chr1	19401463	19401566	350474	350480	intron	UBR4	0	0	6_EnhG	0	1	1	0	1	0	0
chr1	19401965	19402119	350483	350491	intron	UBR4	0	0	6_EnhG	0	1	1	0	1	0	0
chr1	19402386	19402715	350495	350503	intron	UBR4	0	0	6_EnhG	0	1	1	0	0	0	0
chr1	19535871	19537629	351941	352060	promoter-TSS	UBR4	1	1	1_TssA	1	1	1	0	1	1	0
chr1	19577358	19578992	352570	352682	promoter-TSS	EMC1	1	1	1_TssA	1	1	1	0	1	0	0
chr1	19615168	19615611	353341	353388	promoter-TSS	AKR7A3	1	1	2_TssAFlnk	1	1	1	0	1	0	0
chr1	19637961	19639439	353648	353791	promoter-TSS	PQLC2	1	1	1_TssA	1	1	1	0	1	0	0
chr1	19712470	19712659	355272	355278	intron	CAPZB	0	0	7_Enh	0	1	1	0	1	0	0
chr1	19717844	19718102	355364	355371	intron	CAPZB	0	0	5_TxWk	0	1	1	0	0	1	1
chr1	19810885	19812724	356802	356968	promoter-TSS	CAPZB	1	1	1_TssA	1	1	1	0	1	0	0
chr1	19812793	19812838	356968	356973	promoter-TSS	CAPZB	1	0	1_TssA	1	1	0	0	0	0	0
chr1	19923062	19924290	358276	358358	intron	C1orf151-NBL1	1	1	1_TssA	1	1	1	0	1	0	0
chr1	19970358	19971590	358937	359109	promoter-TSS	NBL1	1	1	1_TssA	1	1	1	0	1	0	0
chr1	19977713	19977917	359262	359270	intron	NBL1	0	0	5_TxWk	0	1	1	0	1	1	1
chr1	19986336	19986653	359440	359453	Intergenic	HTR6	0	0	5_TxWk	0	0	0	0	1	1	1
chr1	19991164	19992161	359544	359654	promoter-TSS	HTR6	1	1	7_Enh	0	0	1	0	0	1	0
chr1	19992380	19992533	359678	359695	exon	HTR6	1	1	7_Enh	0	0	1	0	0	0	0
chr1	20002968	20003147	359853	359860	intron	HTR6	0	0	15_Quies	0	0	0	0	0	0	0
chr1	20031110	20031324	360277	360285	intron	TMCO4	0	0	7_Enh	0	0	0	0	1	1	1
chr1	20081275	20081515	360945	360953	intron	TMCO4	0	0	5_TxWk	0	1	1	0	1	0	0
chr1	20125895	20126996	361566	361659	promoter-TSS	TMCO4	1	1	1_TssA	1	1	1	0	1	1	1
chr1	20141610	20141839	361859	361866	promoter-TSS	RNF186	1	0	1_TssA	1	1	1	0	1	0	0
chr1	20208553	20209716	362663	362765	exon	OTUD3	1	1	1_TssA	1	1	1	0	1	1	1
chr1	20478836	20479138	365526	365544	Intergenic	PLA2G2F	0	0	2_TssAFlnk	0	0	1	0	1	1	1
chr1	20512449	20513182	366027	366073	intron	UBXN10	1	1	2_TssAFlnk	0	0	1	0	0	0	0
chr1	20539300	20539657	366399	366414	Intergenic	UBXN10	0	0	15_Quies	0	0	1	0	1	1	1
chr1	20539744	20539812	366414	366418	Intergenic	UBXN10	0	0	15_Quies	0	0	1	0	1	0	0
chr1	20692604	20693994	368334	368450	intron	LOC339505	0	1	7_Enh	0	0	1	0	1	1	1
chr1	20802771	20803253	369639	369667	Intergenic	CAMK2N1	0	0	7_Enh	0	0	1	0	0	0	0
chr1	20810667	20813455	369763	370048	exon	CAMK2N1	1	1	1_TssA	0	1	1	0	1	0	0
chr1	20813458	20813667	370048	370060	promoter-TSS	CAMK2N1	1	1	7_Enh	0	1	1	0	0	0	0
chr1	20820275	20820673	370154	370165	Intergenic	CAMK2N1	0	0	5_TxWk	0	0	1	0	1	1	1
chr1	20834029	20834844	370363	370419	exon	MUL1	1	1	1_TssA	1	1	1	0	1	0	0
chr1	20848494	20849146	370628	370639	Intergenic	MUL1	0	0	15_Quies	0	0	0	0	1	1	1
chr1	20878602	20878812	371019	371030	promoter-TSS	FAM43B	1	0	15_Quies	0	0	1	0	1	0	0
chr1	20878895	20879364	371030	371074	exon	FAM43B	1	1	15_Quies	0	0	1	0	0	0	0
chr1	20879493	20880374	371089	371203	exon	FAM43B	1	1	7_Enh	0	0	1	0	0	0	0
chr1	20880378	20880674	371203	371235	exon	FAM43B	0	1	15_Quies	0	0	1	0	0	0	0
chr1	20901750	20901999	371513	371525	Intergenic	CDA	0	0	15_Quies	0	0	0	0	1	1	1
chr1	20959812	20960812	372341	372437	exon	PINK1	1	1	1_TssA	1	1	1	0	1	1	1
chr1	20960867	20961230	372437	372446	intron	PINK1	1	0	1_TssA	1	1	1	0	0	0	0
chr1	20987148	20988493	372895	372974	exon	DDOST	1	1	1_TssA	1	1	1	0	1	1	1
chr1	21022940	21023584	373632	373673	intron	KIF17	0	1	1_TssA	1	1	1	0	1	1	1
chr1	21043978	21044100	374141	374158	exon	KIF17	1	1	2_TssAFlnk	0	0	1	0	1	0	0
chr1	21044121	21044703	374160	374243	promoter-TSS	KIF17	1	1	1_TssA	1	0	1	0	1	0	0
chr1	21058198	21059793	374577	374720	exon	SH2D5	1	1	2_TssAFlnk	1	1	1	0	1	1	0
chr1	21111986	21114550	375343	375570	promoter-TSS	HP1BP3	1	1	1_TssA	1	1	1	0	1	0	0
chr1	21501370	21501751	379328	379335	promoter-TSS	EIF4G3	0	0	5_TxWk	0	1	1	0	0	0	0
chr1	21501819	21503702	379335	379481	exon	EIF4G3	1	1	1_TssA	1	1	0	0	1	0	0
chr1	21503711	21503886	379481	379499	promoter-TSS	EIF4G3	1	1	1_TssA	1	1	0	0	1	0	0
chr1	21521726	21522013	379762	379769	Intergenic	EIF4G3	0	0	15_Quies	0	0	0	0	1	1	1
chr1	21589385	21589515	380989	380999	intron	ECE1	0	0	7_Enh	0	1	1	0	1	0	0
chr1	21616381	21617242	381460	381552	promoter-TSS	ECE1	0	1	1_TssA	1	1	1	0	1	0	0
chr1	21671570	21672819	382473	382599	promoter-TSS	ECE1	1	1	1_TssA	1	1	1	0	1	0	0
chr1	21754592	21755014	383816	383880	Intergenic	NBPF3	0	1	5_TxWk	0	0	0	0	1	0	0
chr1	21755023	21755245	383880	383908	Intergenic	NBPF3	0	1	15_Quies	0	0	0	0	1	0	0
chr1	21766230	21767199	384220	384313	promoter-TSS	NBPF3	1	1	1_TssA	1	1	1	0	1	0	0
chr1	21835396	21835921	385117	385166	promoter-TSS	ALPL	1	1	7_Enh	0	0	1	0	1	1	1
chr1	21835925	21836246	385166	385199	intron	ALPL	1	1	2_TssAFlnk	0	0	1	0	0	0	0
chr1	21900648	21900871	386343	386351	intron	ALPL	0	0	15_Quies	0	0	0	0	1	1	1
chr1	21913440	21913620	386622	386633	Intergenic	ALPL	0	0	7_Enh	0	0	1	0	1	0	0
chr1	21950195	21950435	387501	387510	intron	RAP1GAP	0	0	7_Enh	0	1	1	0	1	0	0
chr1	21958657	21958845	387653	387661	intron	RAP1GAP	0	0	7_Enh	0	1	1	0	1	0	0
chr1	21968746	21968832	387808	387817	intron	RAP1GAP	0	0	7_Enh	0	1	1	0	1	0	0
chr1	21978053	21978750	387945	388039	promoter-TSS	RAP1GAP	0	1	5_TxWk	1	1	1	0	1	0	0
chr1	21985617	21986131	388140	388198	intron	RAP1GAP	0	1	7_Enh	0	0	1	0	1	1	1
chr1	21995408	21996525	388354	388446	promoter-TSS	RAP1GAP	1	1	2_TssAFlnk	1	0	1	0	1	1	0
chr1	22108284	22110290	389883	390029	intron	USP48	1	1	1_TssA	1	1	1	0	1	1	0
chr1	22140846	22141213	390569	390615	exon	LDLRAD2	0	1	2_TssAFlnk	0	0	1	0	1	1	1
chr1	22241489	22241839	392892	392909	intron	HSPG2	0	0	7_Enh	0	1	1	0	1	0	0
chr1	22243256	22243574	392947	392954	intron	HSPG2	0	0	7_Enh	0	1	1	0	0	0	0
chr1	22257680	22257850	393179	393188	intron	HSPG2	0	0	7_Enh	0	1	0	0	1	0	0
chr1	22260257	22260676	393223	393235	intron	HSPG2	0	0	7_Enh	0	1	1	0	0	0	0
chr1	22262086	22262363	393272	393281	intron	HSPG2	0	0	2_TssAFlnk	0	1	1	0	0	0	0
chr1	22263200	22263362	393299	393306	intron	HSPG2	1	0	2_TssAFlnk	1	1	1	0	0	0	0
chr1	22263376	22264346	393306	393436	promoter-TSS	HSPG2	1	0	1_TssA	1	1	1	0	1	0	0
chr1	22283783	22283979	393735	393742	Intergenic	CELA3B	0	0	7_Enh	0	1	1	0	1	0	0
chr1	22284000	22284156	393743	393748	Intergenic	CELA3B	0	0	7_Enh	0	1	1	0	1	0	0
chr1	22351603	22352717	394890	394943	intron	LINC00339	1	1	1_TssA	1	1	0	0	1	0	0
chr1	22352744	22352894	394943	394953	intron	LINC00339	0	0	7_Enh	0	1	0	0	1	0	0
chr1	22378940	22380468	395363	395503	intron	CDC42	1	1	1_TssA	1	1	0	0	1	0	0
chr1	22458530	22458687	396530	396537	intron	WNT4	0	0	7_Enh	0	0	1	0	1	1	1
chr1	22468584	22470252	396712	396924	exon	WNT4	1	1	2_TssAFlnk	1	1	1	0	1	1	0
chr1	22511880	22511964	397542	397549	Intergenic	WNT4	0	0	5_TxWk	0	0	0	0	1	0	0
chr1	22531831	22531963	397768	397774	Intergenic	WNT4	0	0	7_Enh	0	0	1	0	1	0	0
chr1	22668568	22668874	399796	399816	Intergenic	ZBTB40	0	1	7_Enh	0	0	1	0	0	0	0
chr1	22743133	22743386	400851	400861	Intergenic	ZBTB40	0	0	7_Enh	0	0	1	0	0	1	1
chr1	22778237	22779350	401288	401366	intron	ZBTB40	1	1	1_TssA	1	1	0	0	1	0	0
chr1	22880001	22880179	402584	402591	Intergenic	EPHA8	0	0	7_Enh	0	0	1	0	1	0	0
chr1	22889674	22890524	402764	402887	exon,promoter-TSS	EPHA8	1	1	7_Enh	0	0	1	0	0	0	0
chr1	22944657	22944710	403995	404001	Intergenic	C1QA	0	0	15_Quies	0	0	0	0	0	0	0
chr1	22944732	22944986	404001	404010	Intergenic	C1QA	0	0	15_Quies	0	0	0	0	0	0	0
chr1	22968539	22968814	404383	404395	Intergenic	C1QC	0	0	7_Enh	0	0	1	0	1	1	1
chr1	23036596	23038399	405321	405533	exon,promoter-TSS	EPHB2	1	1	1_TssA	1	1	1	0	1	0	0
chr1	23038430	23038584	405533	405541	intron	EPHB2	0	0	2_TssAFlnk	0	0	1	0	0	0	0
chr1	23117190	23117253	406658	406664	intron	EPHB2	0	0	7_Enh	0	0	1	0	0	0	0
chr1	23141293	23141386	407003	407008	intron	EPHB2	0	0	7_Enh	0	0	1	0	1	0	0
chr1	23155546	23155660	407180	407185	intron	EPHB2	0	0	7_Enh	0	1	0	0	0	0	0
chr1	23197075	23197320	407753	407760	intron	EPHB2	0	0	7_Enh	0	0	1	0	0	0	0
chr1	23279715	23279872	408872	408896	Intergenic	LOC729059	0	1	7_Enh	0	0	1	0	0	0	0
chr1	23279886	23280096	408896	408925	Intergenic	LOC729059	0	1	7_Enh	0	0	1	0	0	0	0
chr1	23280102	23280329	408925	408958	Intergenic	LOC729059	0	1	7_Enh	0	0	1	0	0	0	0
chr1	23345495	23347011	409754	409882	exon,promoter-TSS	KDM1A	1	1	1_TssA	1	1	0	0	1	1	0
chr1	23494059	23495528	411294	411431	intron	LUZP1	1	0	1_TssA	1	1	0	0	1	0	0
chr1	23503954	23504540	411530	411583	Intergenic	LUZP1	0	1	2_TssAFlnk	1	1	1	0	1	1	0
chr1	23504552	23504633	411583	411591	Intergenic	LUZP1	0	1	2_TssAFlnk	1	1	1	0	1	0	0
chr1	23511192	23511348	411689	411695	Intergenic	HTR1D	0	0	15_Quies	0	0	1	0	0	1	1
chr1	23543248	23544237	412124	412241	Intergenic	HTR1D	0	1	1_TssA	1	0	1	0	0	1	1
chr1	23669653	23671668	413788	413944	intron	HNRNPR	1	1	1_TssA	1	1	1	0	1	1	0
chr1	23694411	23696308	414298	414425	promoter-TSS	ZNF436	1	1	1_TssA	1	1	1	0	1	1	0
chr1	23730434	23730782	414912	414925	intron	TCEA3	0	0	7_Enh	0	1	1	0	1	1	1
chr1	23748878	23749154	415152	415163	intron	TCEA3	0	0	2_TssAFlnk	0	1	1	0	1	0	0
chr1	23750356	23750609	415183	415207	intron	TCEA3	1	1	1_TssA	1	1	0	0	1	0	0
chr1	23750636	23751596	415207	415297	intron,promoter-TSS	TCEA3	1	1	1_TssA	1	1	1	0	1	0	0
chr1	23809894	23811355	416086	416218	exon	ASAP3	1	1	1_TssA	1	1	1	0	1	1	1
chr1	23857012	23858089	416910	417018	exon	E2F2	1	1	1_TssA	1	1	1	0	1	1	0
chr1	23866315	23866686	417133	417146	Intergenic	E2F2	0	0	2_TssAFlnk	0	0	1	0	1	1	1
chr1	23880945	23881863	417409	417494	Intergenic	ID3	0	1	1_TssA	0	1	1	0	1	1	0
chr1	23885342	23886410	417561	417631	exon	ID3	1	1	1_TssA	1	1	1	0	1	0	0
chr1	23888903	23889099	417654	417671	Intergenic	ID3	0	0	5_TxWk	0	1	1	0	1	0	0
chr1	23894504	23895064	417771	417837	Intergenic	ID3	0	1	1_TssA	1	1	1	0	1	0	0
chr1	23945942	23946444	418492	418543	Intergenic	MDS2	0	1	1_TssA	0	1	1	0	1	0	0
chr1	23963929	23964276	418819	418835	intron	MDS2	0	0	5_TxWk	0	0	1	0	1	1	1
chr1	24018001	24018997	419661	419715	intron	RPL11	1	1	1_TssA	1	1	0	0	1	1	1
chr1	24053853	24054119	420221	420228	Intergenic	TCEB3	0	0	7_Enh	0	1	1	0	1	1	0
chr1	24069431	24069525	420445	420451	promoter-TSS	TCEB3	1	0	2_TssAFlnk	1	1	1	0	1	0	0
chr1	24069537	24071068	420451	420607	intron	TCEB3	1	1	1_TssA	1	1	1	0	1	0	0
chr1	24071099	24071424	420609	420617	intron	TCEB3	0	0	1_TssA	1	1	1	0	0	0	0
chr1	24098747	24098942	420988	420996	exon	LOC100506963	0	0	5_TxWk	0	0	1	0	1	1	1
chr1	24104336	24105595	421072	421176	promoter-TSS	PITHD1	1	1	1_TssA	1	1	1	0	1	0	0
chr1	24117315	24118565	421350	421412	intron	LYPLA2	1	1	1_TssA	1	1	1	0	1	0	0
chr1	24126380	24127918	421570	421694	promoter-TSS	GALE	1	1	1_TssA	1	1	1	0	1	0	0
chr1	24151477	24152207	422019	422063	intron	HMGCL	1	0	1_TssA	1	1	1	0	1	0	0
chr1	24164881	24165259	422237	422259	Intergenic	HMGCL	0	0	1_TssA	0	0	1	0	1	0	0
chr1	24194209	24195111	422708	422799	exon	FUCA1	1	1	1_TssA	1	1	1	0	1	1	1
chr1	24195131	24195153	422799	422803	promoter-TSS	FUCA1	1	0	1_TssA	1	1	1	0	1	0	0
chr1	24195215	24195270	422803	422807	promoter-TSS	FUCA1	1	0	2_TssAFlnk	1	1	1	0	1	0	0
chr1	24229334	24229683	423327	423377	intron	CNR2	0	1	2_TssAFlnk	0	0	1	0	0	0	0
chr1	24285538	24287495	424279	424406	promoter-TSS	PNRC2	1	1	1_TssA	1	1	1	0	1	1	0
chr1	24305498	24307154	424549	424652	intron	SRSF10	1	1	1_TssA	1	1	1	0	1	1	1
chr1	24345233	24345277	425266	425271	Intergenic	SRSF10	0	0	7_Enh	0	1	1	0	1	0	0
chr1	24397460	24397655	426004	426013	intron	MYOM3	0	0	5_TxWk	0	0	1	0	1	1	1
chr1	24438862	24438942	426747	426754	promoter-TSS	MYOM3	1	0	7_Enh	0	0	0	0	1	0	0
chr1	24447046	24447200	426875	426883	exon	IL22RA1	0	0	7_Enh	0	1	1	0	1	0	0
chr1	24469443	24469907	427161	427174	promoter-TSS	IL22RA1	1	0	1_TssA	1	1	1	0	1	0	0
chr1	24477041	24477479	427298	427318	Intergenic	IL22RA1	0	0	7_Enh	0	1	1	0	1	1	1
chr1	24513504	24514308	427801	427878	promoter-TSS	IFNLR1	1	1	1_TssA	1	1	1	0	1	0	0
chr1	24514362	24514477	427878	427888	promoter-TSS	IFNLR1	1	1	2_TssAFlnk	1	1	1	0	1	0	0
chr1	24525787	24526122	428069	428077	promoter-TSS	LOC284632	1	0	15_Quies	0	0	1	0	1	1	1
chr1	24645397	24646192	429541	429562	promoter-TSS	GRHL3	1	0	7_Enh	0	0	1	0	1	0	0
chr1	24648678	24648957	429625	429652	promoter-TSS	GRHL3	0	1	1_TssA	1	1	1	0	1	0	0
chr1	24739736	24740398	430791	430837	intron	STPG1	0	1	1_TssA	1	1	1	0	1	0	0
chr1	24741850	24742922	430895	430947	promoter-TSS	STPG1	1	1	1_TssA	1	1	1	0	1	1	1
chr1	24742956	24743152	430947	430957	intron	NIPAL3	1	1	2_TssAFlnk	1	1	1	0	0	0	0
chr1	24828397	24828608	431991	431999	promoter-TSS	RCAN3	1	0	2_TssAFlnk	1	1	1	0	0	0	0
chr1	24828625	24829956	431999	432131	promoter-TSS	RCAN3	1	1	1_TssA	1	1	1	0	1	0	0
chr1	24829987	24830236	432131	432141	intron	RCAN3	0	0	1_TssA	1	1	1	0	0	0	0
chr1	24882199	24882912	432849	432908	intron,promoter-TSS	NCMAP	1	0	1_TssA	1	1	1	0	1	0	1
chr1	24894455	24894516	433071	433078	intron	NCMAP	0	0	7_Enh	0	1	1	0	1	0	0
chr1	24968682	24970894	434151	434329	intron,promoter-TSS	SRRM1	1	1	1_TssA	1	1	1	0	1	1	0
chr1	25071173	25072699	435882	436037	exon	CLIC4	1	1	1_TssA	1	1	0	0	1	1	0
chr1	25174407	25175282	437346	437429	Intergenic	RUNX3	0	1	2_TssAFlnk	1	1	1	0	1	1	1
chr1	25255948	25257297	438824	439004	exon	RUNX3	0	1	7_Enh	0	1	1	0	0	1	0
chr1	25258402	25258486	439089	439100	intron	RUNX3	0	1	7_Enh	0	0	1	0	0	0	0
chr1	25258546	25258655	439107	439115	intron	RUNX3	0	1	7_Enh	0	0	1	0	0	0	0
chr1	25258739	25259055	439117	439152	intron	RUNX3	0	1	7_Enh	0	0	1	0	1	1	1
chr1	25333415	25333785	440309	440319	Intergenic	RUNX3	0	0	7_Enh	0	0	1	0	0	0	0
chr1	25525212	25525347	442929	442934	Intergenic	SYF2	0	0	5_TxWk	0	1	0	0	0	1	0
chr1	25558507	25559744	443436	443501	promoter-TSS	SYF2	1	1	1_TssA	1	1	1	0	1	0	0
chr1	25566206	25566754	443611	443651	Intergenic	SYF2	0	1	1_TssA	1	1	0	0	1	1	1
chr1	25572636	25574639	443728	443901	intron	C1orf63	1	1	1_TssA	1	1	1	0	1	1	0
chr1	25592964	25594728	444167	444271	Intergenic	RHD	0	1	1_TssA	1	1	1	0	1	0	0
chr1	25663114	25666077	445182	445352	promoter-TSS	TMEM50A	1	1	1_TssA	1	1	1	0	1	1	0
chr1	25756378	25758377	446494	446692	promoter-TSS	TMEM57	1	1	1_TssA	1	1	0	0	1	0	0
chr1	25810674	25810801	447156	447166	exon	TMEM57	0	0	6_EnhG	0	1	1	0	1	0	0
chr1	25869900	25870829	447966	448074	intron	LDLRAP1	1	1	1_TssA	1	1	1	0	1	0	0
chr1	25870836	25871030	448074	448086	intron	LDLRAP1	1	1	1_TssA	1	1	1	0	1	0	0
chr1	25935134	25935351	449173	449181	Intergenic	MAN1C1	0	0	15_Quies	0	0	0	0	1	1	1
chr1	25942594	25944330	449247	449478	promoter-TSS	MAN1C1	1	1	1_TssA	1	1	1	0	1	1	1
chr1	26054260	26054596	450866	450874	intron	MAN1C1	0	0	7_Enh	0	1	1	0	1	0	0
chr1	26086900	26087147	451378	451386	intron	MAN1C1	0	0	5_TxWk	0	0	0	0	0	0	0
chr1	26126385	26127186	452048	452141	promoter-TSS	SEPN1	1	0	1_TssA	1	1	1	0	1	0	0
chr1	26137438	26137672	452334	452345	intron	SEPN1	0	0	6_EnhG	0	0	1	0	0	1	1
chr1	26146123	26147460	452492	452620	promoter-TSS	MTFR1L	1	1	1_TssA	1	1	1	0	1	0	0
chr1	26185596	26186348	453032	453103	promoter-TSS	AUNIP	1	1	1_TssA	1	1	1	0	1	0	0
chr1	26201570	26202516	453346	453439	Intergenic	PAQR7	0	1	1_TssA	1	1	1	0	1	1	0
chr1	26217081	26217269	453658	453666	intron	STMN1	0	0	7_Enh	0	1	1	0	1	0	0
chr1	26221884	26222108	453738	453745	intron	STMN1	0	0	5_TxWk	0	0	0	0	1	1	1
chr1	26231321	26231456	453837	453842	intron	STMN1	0	0	15_Quies	0	0	1	0	0	1	0
chr1	26231540	26233228	453842	453983	TTS	MIR3917	1	1	1_TssA	1	1	1	0	1	1	0
chr1	26233244	26233543	453983	454002	promoter-TSS	STMN1	1	1	2_TssAFlnk	1	1	1	0	1	0	0
chr1	26233565	26233738	454002	454010	promoter-TSS	STMN1	1	1	7_Enh	0	0	1	0	0	0	0
chr1	26249052	26249787	454232	454293	Intergenic	MIR3917	0	1	2_TssAFlnk	1	1	1	0	1	0	0
chr1	26249805	26250269	454293	454307	Intergenic	MIR3917	0	0	7_Enh	1	1	1	0	1	0	0
chr1	26323743	26324121	455209	455218	intron	PAFAH2	1	0	1_TssA	1	1	1	0	0	0	0
chr1	26324188	26325178	455218	455268	intron	PAFAH2	1	1	1_TssA	1	1	1	0	1	1	1
chr1	26361594	26362812	455785	455876	exon	EXTL1	0	1	1_TssA	1	1	1	0	1	1	1
chr1	26362827	26362976	455876	455884	TTS	EXTL1	0	0	2_TssAFlnk	0	1	1	0	1	0	0
chr1	26372102	26372975	456026	456124	promoter-TSS	SLC30A2	1	1	2_TssAFlnk	1	1	1	0	1	0	0
chr1	26399743	26399933	456510	456518	Intergenic	TRIM63	0	0	7_Enh	0	1	1	0	1	0	0
chr1	26436860	26437162	456985	456991	promoter-TSS	PDIK1L	1	0	2_TssAFlnk	1	1	1	0	0	0	0
chr1	26437214	26439132	456991	457183	promoter-TSS	PDIK1L	1	1	1_TssA	1	1	1	0	1	1	0
chr1	26471680	26471849	457590	457598	Intergenic	FAM110D	0	0	7_Enh	0	0	1	0	1	1	1
chr1	26487950	26488111	457837	457852	exon	FAM110D	0	1	2_TssAFlnk	0	1	1	0	0	0	0
chr1	26488129	26488872	457852	457940	exon	FAM110D	0	1	1_TssA	0	1	1	0	1	1	0
chr1	26490523	26490596	458010	458017	Intergenic	FAM110D	0	1	7_Enh	0	0	1	0	0	0	0
chr1	26490687	26491103	458021	458075	Intergenic	FAM110D	0	1	2_TssAFlnk	0	0	1	0	1	1	1
chr1	26496180	26496824	458150	458224	exon	ZNF593	1	1	1_TssA	1	1	1	0	1	1	1
chr1	26503776	26503989	458376	458390	promoter-TSS	CNKSR1	1	0	2_TssAFlnk	1	1	0	0	1	0	1
chr1	26545542	26545719	459015	459022	Intergenic	CEP85	0	0	15_Quies	0	1	0	0	1	0	0
chr1	26551706	26552329	459142	459180	Intergenic	CEP85	0	1	1_TssA	1	1	1	0	1	0	0
chr1	26560303	26561475	459296	459395	intron	CEP85	1	1	1_TssA	1	1	1	0	1	1	1
chr1	26561517	26561714	459395	459403	intron	CEP85	1	0	2_TssAFlnk	1	1	1	0	0	1	0
chr1	26606222	26607054	459958	460033	exon	SH3BGRL3	1	1	1_TssA	1	1	1	0	1	1	1
chr1	26632539	26633535	460476	460526	intron	UBXN11	0	1	1_TssA	1	1	1	0	1	0	0
chr1	26662486	26663392	460993	461068	intron	AIM1L	0	1	1_TssA	1	0	1	0	1	0	0
chr1	26686556	26687123	461457	461506	Intergenic	AIM1L	0	1	7_Enh	0	0	1	0	0	0	0
chr1	26687174	26687270	461506	461516	Intergenic,TTS	AIM1L,ZNF683	0	1	7_Enh	0	0	1	0	0	0	0
chr1	26690442	26690579	461576	461589	intron	ZNF683	0	0	15_Quies	0	0	0	0	1	1	1
chr1	26735079	26735551	462197	462212	Intergenic	LIN28A	0	0	15_Quies	0	0	1	0	1	0	0
chr1	26735884	26737273	462223	462253	intron,promoter-TSS	LIN28A	1	1	9_Het	0	0	0	0	0	0	0
chr1	26737299	26737701	462253	462282	intron	LIN28A	1	1	7_Enh	0	0	1	0	0	0	0
chr1	26737711	26738044	462282	462316	exon	LIN28A	1	1	15_Quies	0	0	1	0	0	0	0
chr1	26738087	26738471	462316	462335	intron	LIN28A	1	1	15_Quies	0	0	0	0	0	0	0
chr1	26758348	26759225	462595	462649	promoter-TSS	DHDDS	1	1	1_TssA	1	1	1	0	1	0	0
chr1	26797816	26798178	463113	463129	promoter-TSS	HMGN2	1	0	7_Enh	0	1	1	0	1	0	0
chr1	26798222	26799880	463129	463302	exon	HMGN2	1	1	1_TssA	1	1	1	0	1	0	0
chr1	26826639	26827302	463679	463745	Intergenic	HMGN2	0	1	1_TssA	1	1	1	0	1	1	1
chr1	26827314	26828232	463746	463810	Intergenic	RPS6KA1	0	1	1_TssA	1	1	1	0	1	0	0
chr1	26855926	26856802	464276	464380	exon	RPS6KA1	1	1	1_TssA	1	1	1	0	1	0	0
chr1	26857642	26857994	464389	464398	intron	RPS6KA1	0	0	2_TssAFlnk	0	1	1	0	1	1	1
chr1	26858197	26858489	464401	464410	intron	RPS6KA1	0	0	7_Enh	0	1	1	0	1	0	0
chr1	26945964	26946165	465670	465678	Intergenic	MIR1976	0	0	1_TssA	0	1	1	0	0	0	0
chr1	26946384	26948272	465678	465823	Intergenic	MIR1976	0	1	1_TssA	1	1	0	0	1	1	1
chr1	26948358	26948482	465823	465831	Intergenic	MIR1976	0	0	15_Quies	1	1	1	0	0	0	0
chr1	27018729	27020182	466906	466972	Intergenic	ARID1A	0	0	1_TssA	1	1	1	0	1	1	0
chr1	27021676	27024896	466983	467282	exon,promoter-TSS	ARID1A	1	1	1_TssA	1	1	1	0	1	0	0
chr1	27050017	27050492	467550	467563	intron	ARID1A	0	0	7_Enh	0	1	1	0	1	1	0
chr1	27113738	27115927	468302	468408	exon,promoter-TSS	PIGV	1	1	1_TssA	1	1	1	0	1	1	1
chr1	27152775	27153855	469170	469292	exon	ZDHHC18	1	1	1_TssA	1	1	1	0	1	1	0
chr1	27190973	27192101	469852	469939	TTS	SFN	0	1	1_TssA	1	1	1	0	1	0	0
chr1	27192180	27192361	469939	469953	Intergenic,TTS	SFN	0	0	1_TssA	1	1	1	0	0	0	0
chr1	27192416	27192495	469954	469960	Intergenic	SFN	0	0	1_TssA	0	1	1	0	0	0	0
chr1	27216224	27217160	470363	470455	TTS	GPATCH3	1	1	1_TssA	1	1	1	0	1	0	0
chr1	27226449	27227274	470596	470647	promoter-TSS	GPATCH3	1	1	1_TssA	1	1	1	0	1	0	0
chr1	27240262	27240479	470845	470856	exon	NR0B2	1	0	1_TssA	1	1	0	0	1	0	0
chr1	27247926	27248874	470947	471033	exon	NUDC	1	1	1_TssA	1	1	1	0	1	0	0
chr1	27248951	27249119	471033	471039	intron	NUDC	1	0	1_TssA	0	1	1	0	0	0	0
chr1	27286198	27287065	471668	471753	intron	C1orf172	1	1	1_TssA	1	1	1	0	1	1	1
chr1	27319420	27319674	472240	472258	exon,promoter-TSS	TRNP1	1	0	7_Enh	0	1	1	0	0	0	0
chr1	27319743	27321198	472258	472414	exon	TRNP1	1	1	1_TssA	1	1	1	0	1	0	0
chr1	27321237	27321424	472414	472423	intron	TRNP1	0	0	2_TssAFlnk	1	1	1	0	0	0	0
chr1	27324030	27324472	472455	472466	intron	TRNP1	0	0	7_Enh	0	1	1	0	1	1	1
chr1	27339174	27339911	472749	472796	promoter-TSS	FAM46B	1	1	1_TssA	0	1	1	0	1	0	0
chr1	27358085	27358442	473132	473157	Intergenic	FAM46B	0	0	2_TssAFlnk	0	1	1	0	1	0	0
chr1	27371160	27371398	473382	473390	Intergenic	FAM46B	0	0	7_Enh	0	0	1	0	1	1	1
chr1	27372442	27372680	473407	473416	Intergenic	FAM46B	0	0	7_Enh	0	0	1	0	1	1	1
chr1	27481275	27482044	475196	475250	promoter-TSS	SLC9A1	1	1	5_TxWk	1	1	1	0	1	1	1
chr1	27560706	27562473	476485	476607	intron	WDTC1	1	1	1_TssA	1	1	1	0	1	0	0
chr1	27623332	27623456	477400	477406	intron	WDTC1	0	0	4_Tx	0	0	0	0	0	1	1
chr1	27648255	27649584	477712	477789	intron	TMEM222	1	1	1_TssA	1	1	1	0	1	0	0
chr1	27668325	27668817	478124	478143	promoter-TSS	SYTL1	1	0	2_TssAFlnk	1	1	1	0	1	0	0
chr1	27675874	27676340	478302	478343	intron	SYTL1	0	1	1_TssA	0	1	1	0	1	0	0
chr1	27676349	27676653	478343	478386	exon	SYTL1	0	1	2_TssAFlnk	0	1	1	0	1	0	0
chr1	27684060	27684285	478642	478656	intron	MAP3K6	0	0	2_TssAFlnk	0	0	1	0	1	1	1
chr1	27691978	27693389	478888	479007	intron	MAP3K6	1	1	1_TssA	1	1	1	0	1	1	0
chr1	27693398	27693688	479007	479021	promoter-TSS	MAP3K6	1	0	1_TssA	0	1	1	0	1	0	0
chr1	27718785	27719407	479451	479522	promoter-TSS	GPR3	1	1	2_TssAFlnk	0	1	1	0	1	1	1
chr1	27721889	27722247	479576	479586	exon	GPR3	0	0	5_TxWk	0	1	1	0	1	1	1
chr1	27815697	27817170	480850	480933	intron	WASF2	1	1	1_TssA	1	1	0	0	1	0	0
chr1	27830983	27831329	481203	481216	Intergenic	WASF2	0	0	15_Quies	0	1	1	0	1	0	0
chr1	27845878	27846049	481444	481455	Intergenic	WASF2	0	0	5_TxWk	0	1	0	0	0	0	0
chr1	27854408	27855015	481631	481687	Intergenic	WASF2	0	1	2_TssAFlnk	1	1	1	0	1	0	0
chr1	27855041	27855172	481687	481697	Intergenic	WASF2	0	0	2_TssAFlnk	0	1	1	0	1	0	0
chr1	27894928	27895467	482563	482621	intron	AHDC1	0	1	7_Enh	0	1	1	0	1	1	1
chr1	27901411	27901532	482705	482711	intron	AHDC1	0	0	7_Enh	0	1	1	0	0	0	0
chr1	27901990	27902740	482740	482830	intron	AHDC1	0	1	1_TssA	0	1	1	0	1	1	1
chr1	27928352	27928843	483157	483179	intron	AHDC1	0	0	2_TssAFlnk	1	1	1	0	0	0	0
chr1	27928885	27931098	483179	483352	exon	AHDC1	1	1	1_TssA	1	1	1	0	1	1	0
chr1	27960586	27961083	483808	483868	intron	FGR	1	1	1_TssA	0	1	1	0	1	0	0
chr1	27986288	27986808	484274	484343	Intergenic	IFI6	0	1	1_TssA	1	1	1	0	1	0	0
chr1	27995745	27996107	484522	484548	intron	IFI6	0	0	7_Enh	0	0	1	0	0	1	1
chr1	27998666	27998989	484576	484586	promoter-TSS	IFI6	1	0	2_TssAFlnk	1	1	1	0	1	1	1
chr1	28052045	28053243	485172	485285	exon	FAM76A	1	1	1_TssA	1	1	1	0	1	1	1
chr1	28099332	28100479	485818	485882	exon	STX12	1	1	1_TssA	1	1	0	0	1	0	0
chr1	28156880	28157888	486525	486597	promoter-TSS	PPP1R8	1	1	1_TssA	1	1	0	0	1	0	0
chr1	28198825	28199526	487397	487463	exon	THEMIS2	1	1	1_TssA	1	1	1	0	0	0	0
chr1	28240465	28241426	488143	488217	exon,intron	RPA2	1	1	1_TssA	1	1	1	0	1	0	0
chr1	28241448	28241535	488217	488226	promoter-TSS	RPA2	1	1	2_TssAFlnk	0	1	1	0	1	0	0
chr1	28261307	28262081	488510	488528	exon	SMPDL3B	1	0	1_TssA	1	1	1	0	1	0	1
chr1	28285949	28286923	488879	488969	promoter-TSS	XKR8	1	1	1_TssA	1	1	1	0	1	1	1
chr1	28414147	28414354	490186	490194	intron	EYA3	1	0	2_TssAFlnk	1	1	1	0	0	0	0
chr1	28414367	28415626	490194	490254	intron	EYA3	1	1	1_TssA	1	1	1	0	1	1	0
chr1	28558972	28559671	492324	492367	intron	DNAJC8	1	1	1_TssA	1	1	1	0	1	0	0
chr1	28561985	28562040	492433	492439	promoter-TSS	ATPIF1	1	0	2_TssAFlnk	1	1	1	0	0	0	0
chr1	28562181	28563350	492445	492523	exon	ATPIF1	1	1	1_TssA	1	1	1	0	1	0	0
chr1	28573555	28574090	492680	492714	Intergenic	ATPIF1	0	1	5_TxWk	1	1	1	0	1	0	0
chr1	28575067	28575480	492728	492737	Intergenic	SESN2	0	0	5_TxWk	0	1	1	0	1	1	1
chr1	28578138	28578201	492764	492770	Intergenic	SESN2	0	0	5_TxWk	0	1	1	0	0	0	0
chr1	28578228	28578249	492771	492775	Intergenic	SESN2	0	0	5_TxWk	0	1	1	0	0	0	0
chr1	28585365	28585624	492903	492911	promoter-TSS	SESN2	1	0	7_Enh	0	1	1	0	0	0	0
chr1	28585702	28587062	492911	493040	exon	SESN2	1	1	1_TssA	1	1	1	0	1	0	0
chr1	28587099	28587271	493040	493054	exon,intron	SESN2	0	1	1_TssA	1	1	1	0	1	0	0
chr1	28655348	28655987	494133	494175	exon	MED18	1	1	1_TssA	1	1	0	0	1	0	0
chr1	28656017	28656190	494175	494187	intron	MED18	1	0	1_TssA	1	1	1	0	1	0	0
chr1	28696042	28697169	494909	494989	intron	PHACTR4	1	1	1_TssA	1	1	1	0	1	1	0
chr1	28831745	28831987	496727	496736	promoter-TSS	RCC1	1	0	1_TssA	1	1	1	0	0	0	0
chr1	28831992	28833200	496736	496801	intron,promoter-TSS	RCC1	1	0	1_TssA	1	1	0	0	1	0	0
chr1	28833282	28834003	496801	496831	intron	SNHG3	1	0	1_TssA	1	1	1	0	0	0	0
chr1	28844357	28845512	497002	497114	intron	RCC1	0	1	1_TssA	1	1	1	0	1	1	1
chr1	28879039	28880318	497837	497923	intron	TRNAU1AP	1	1	1_TssA	1	1	1	0	1	0	0
chr1	28907315	28907805	498428	498445	promoter-TSS	SNORA16A	1	0	1_TssA	1	1	1	0	1	1	0
chr1	28907833	28908959	498445	498537	promoter-TSS	SNORA16A	1	1	1_TssA	1	1	1	0	1	1	0
chr1	28918676	28919332	498743	498816	promoter-TSS	RAB42	1	1	1_TssA	0	0	1	0	1	0	0
chr1	28968760	28970391	499629	499709	promoter-TSS	TAF12	1	1	1_TssA	1	1	0	0	1	1	0
chr1	28974614	28975629	499808	499847	promoter-TSS	RNU11	1	0	5_TxWk	0	1	1	0	1	1	0
chr1	28975648	28975795	499847	499858	TTS	RNU11	1	0	1_TssA	0	1	0	0	1	1	0
chr1	28995064	28996177	500239	500354	intron	GMEB1	1	0	1_TssA	1	1	1	0	1	1	0
chr1	29062924	29064610	501593	501742	intron	YTHDF2	1	1	1_TssA	1	1	1	0	1	1	1
chr1	29101688	29101991	502260	502283	Intergenic	OPRD1	0	1	1_TssA	1	1	1	0	1	0	1
chr1	29102007	29102154	502283	502292	Intergenic	OPRD1	0	1	2_TssAFlnk	1	1	0	0	1	0	1
chr1	29111481	29112137	502480	502501	Intergenic	OPRD1	0	0	15_Quies	0	1	1	0	1	1	1
chr1	29138502	29139182	502866	502970	exon	OPRD1	1	1	7_Enh	0	0	1	0	0	0	0
chr1	29139660	29139817	502992	502999	intron	OPRD1	0	0	15_Quies	0	0	1	0	0	0	0
chr1	29203776	29204046	504069	504078	Intergenic	EPB41	0	0	5_TxWk	0	0	0	0	1	1	1
chr1	29213334	29214430	504239	504325	intron	EPB41	1	1	1_TssA	1	1	0	0	1	0	0
chr1	29240705	29241695	504677	504788	intron	EPB41	0	1	1_TssA	1	1	1	0	1	0	0
chr1	29241725	29241922	504788	504801	intron	EPB41	0	1	2_TssAFlnk	1	1	1	0	0	0	0
chr1	29448087	29448365	507170	507214	exon,intron	TMEM200B	0	1	7_Enh	0	0	1	0	0	0	1
chr1	29448394	29448924	507214	507275	intron	TMEM200B	0	1	2_TssAFlnk	0	1	1	0	0	0	0
chr1	29450248	29451601	507390	507524	promoter-TSS	TMEM200B	1	1	2_TssAFlnk	1	1	1	0	0	0	1
chr1	29507084	29508889	508526	508665	intron	SRSF4	1	1	1_TssA	1	1	1	0	1	1	1
chr1	29529454	29529639	508998	509004	intron	MECR	0	0	5_TxWk	0	1	1	0	1	1	1
chr1	29557059	29557675	509378	509428	promoter-TSS	MECR	1	1	1_TssA	1	1	0	0	1	1	0
chr1	29562746	29564646	509490	509714	intron	PTPRU	1	1	2_TssAFlnk	1	1	1	0	1	1	1
chr1	29564656	29565057	509714	509762	intron	PTPRU	0	1	2_TssAFlnk	0	1	1	0	1	0	0
chr1	29741860	29741881	511965	511969	Intergenic	PTPRU	0	0	7_Enh	0	0	0	0	0	0	0
chr1	30265829	30266207	515726	515735	Intergenic	PTPRU	0	0	15_Quies	0	0	0	0	1	1	1
chr1	30324713	30324786	516379	516385	Intergenic	PTPRU	0	0	7_Enh	0	0	1	0	1	0	0
chr1	30342037	30342095	516549	516553	Intergenic	PTPRU	0	0	15_Quies	0	0	0	0	0	0	0
chr1	30418342	30418527	517332	517339	Intergenic	MATN1-AS1	0	0	15_Quies	0	0	0	0	0	0	0
chr1	30561842	30562072	518635	518642	Intergenic	MATN1-AS1	0	0	5_TxWk	0	0	0	0	0	0	0
chr1	30584338	30584508	518952	518964	Intergenic	MATN1-AS1	0	0	15_Quies	0	0	0	0	0	1	1
chr1	30769237	30769642	520787	520795	Intergenic	MATN1-AS1	0	0	9_Het	0	0	0	0	0	0	0
chr1	31157902	31158453	524576	524622	Intergenic	MATN1-AS1	0	1	1_TssA	0	1	1	0	1	0	1
chr1	31190863	31192412	525066	525194	promoter-TSS	MATN1-AS1	1	1	2_TssAFlnk	0	1	1	0	1	1	1
chr1	31255195	31255519	526215	526230	Intergenic	LAPTM5	0	0	5_TxWk	0	0	1	0	1	1	1
chr1	31267998	31268040	526446	526450	Intergenic	LAPTM5	0	0	15_Quies	0	0	0	0	0	0	0
chr1	31274620	31274912	526543	526561	Intergenic	LAPTM5	0	0	15_Quies	0	0	1	0	1	1	1
chr1	31280360	31280598	526668	526682	Intergenic	LAPTM5	0	1	5_TxWk	0	0	1	0	0	0	0
chr1	31289161	31289425	526798	526808	Intergenic	LAPTM5	0	0	5_TxWk	0	0	0	0	0	0	0
chr1	31296853	31297599	526898	526943	Intergenic	LAPTM5	0	0	2_TssAFlnk	0	1	1	0	1	0	0
chr1	31320380	31320599	527233	527244	Intergenic	SDC3	0	0	7_Enh	0	1	0	0	1	0	0
chr1	31329112	31329252	527357	527364	Intergenic	SDC3	0	0	15_Quies	0	0	0	0	0	1	0
chr1	31329274	31329534	527364	527370	Intergenic	SDC3	0	0	15_Quies	0	0	0	0	0	0	0
chr1	31380974	31381966	528101	528248	promoter-TSS	SDC3	1	1	1_TssA	1	0	1	0	1	0	0
chr1	31536600	31538946	529964	530064	intron	PUM1	1	1	1_TssA	1	1	1	0	1	0	0
chr1	31627645	31628652	531462	531555	Intergenic	NKAIN1	0	1	1_TssA	1	1	1	0	1	1	1
chr1	31635577	31635814	531676	531687	Intergenic	NKAIN1	0	0	15_Quies	0	1	1	0	1	1	1
chr1	31654307	31654737	532017	532052	exon	NKAIN1	0	1	7_Enh	0	0	1	0	1	1	1
chr1	31655119	31655559	532073	532094	intron	NKAIN1	0	0	7_Enh	0	0	1	0	1	1	0
chr1	31688959	31689137	532602	532610	intron	NKAIN1	0	0	7_Enh	0	0	1	0	0	0	0
chr1	31711951	31712934	532933	533050	exon	NKAIN1	1	1	7_Enh	0	0	1	0	0	0	0
chr1	31769072	31770605	533686	533766	promoter-TSS	SNRNP40	1	1	1_TssA	1	1	1	0	1	1	0
chr1	31846127	31846800	534411	534442	promoter-TSS	FABP3	1	0	7_Enh	0	1	1	0	1	1	0
chr1	31867461	31867888	534653	534686	Intergenic	SERINC2	0	0	2_TssAFlnk	0	0	1	0	1	1	1
chr1	31885795	31886966	534914	535038	intron	SERINC2	0	1	1_TssA	1	1	1	0	1	0	0
chr1	31889363	31889488	535072	535077	intron	SERINC2	0	0	5_TxWk	0	1	0	0	0	0	0
chr1	32014529	32015028	536441	536455	Intergenic	LOC284551	0	0	7_Enh	0	1	1	0	1	1	1
chr1	32015048	32015398	536455	536465	Intergenic	LOC284551	0	0	7_Enh	0	1	1	0	1	1	0
chr1	32041967	32042540	536815	536838	intron	TINAGL1	1	0	2_TssAFlnk	0	1	0	0	1	0	0
chr1	32042756	32043052	536840	536863	promoter-TSS	TINAGL1	1	0	1_TssA	0	1	0	0	0	0	0
chr1	32054503	32054808	537078	537114	Intergenic	TINAGL1	0	1	7_Enh	0	1	1	0	1	0	0
chr1	32083171	32084001	537427	537503	intron	HCRTR1	1	1	2_TssAFlnk	1	0	1	0	0	1	1
chr1	32109798	32111169	537849	537933	promoter-TSS	PEF1	1	1	1_TssA	1	1	1	0	1	0	0
chr1	32135424	32135623	538248	538259	intron	COL16A1	0	0	7_Enh	0	1	1	0	1	0	0
chr1	32135799	32136124	538259	538274	intron	COL16A1	0	0	7_Enh	0	1	1	0	1	1	0
chr1	32169538	32170181	538860	538894	promoter-TSS	COL16A1	1	1	7_Enh	0	1	1	0	1	0	0
chr1	32226119	32226863	539943	540005	intron	BAI2	0	1	7_Enh	1	0	1	0	1	0	0
chr1	32228277	32230252	540020	540227	intron,promoter-TSS	BAI2	1	1	2_TssAFlnk	0	0	1	0	1	1	1
chr1	32237737	32238038	540340	540371	Intergenic	BAI2	0	1	7_Enh	0	0	1	0	1	0	0
chr1	32238039	32238526	540371	540413	Intergenic	BAI2	0	1	7_Enh	0	0	1	0	1	0	0
chr1	32253906	32255159	540633	540708	Intergenic	BAI2	0	1	1_TssA	1	1	1	0	1	1	1
chr1	32402503	32404438	542621	542781	exon,intron,promoter-TSS	PTP4A2	1	1	1_TssA	1	1	1	0	1	1	0
chr1	32478846	32480926	543905	544077	exon	KHDRBS1	1	1	1_TssA	1	1	1	0	1	0	0
chr1	32537953	32539147	544864	544954	promoter-TSS	TMEM39B	1	1	1_TssA	1	1	1	0	1	1	0
chr1	32573232	32574502	545522	545586	intron	KPNA6	1	1	1_TssA	1	1	0	0	1	0	0
chr1	32645060	32646207	546437	546539	intron	TXLNA	1	1	1_TssA	1	1	1	0	1	0	0
chr1	32665870	32666956	546802	546852	intron	CCDC28B	1	1	2_TssAFlnk	1	1	1	0	1	1	0
chr1	32670675	32670859	546904	546919	promoter-TSS	IQCC	1	1	2_TssAFlnk	0	1	1	0	1	0	0
chr1	32670912	32671040	546919	546929	promoter-TSS	IQCC	1	1	1_TssA	1	1	1	0	1	0	0
chr1	32671052	32671783	546929	546992	TTS	CCDC28B	1	1	2_TssAFlnk	1	1	1	0	1	0	0
chr1	32671800	32671885	546992	547002	TTS	CCDC28B	1	1	2_TssAFlnk	1	1	1	0	1	0	0
chr1	32687427	32687591	547197	547208	promoter-TSS	EIF3I	1	1	1_TssA	1	1	1	0	0	0	0
chr1	32687631	32688514	547208	547262	promoter-TSS	TMEM234	1	1	1_TssA	1	1	0	0	1	0	0
chr1	32688565	32688634	547262	547270	promoter-TSS	TMEM234	1	0	1_TssA	1	1	1	0	0	0	0
chr1	32705534	32705585	547531	547538	exon	MTMR9LP	0	1	2_TssAFlnk	1	1	1	0	0	0	0
chr1	32705586	32705681	547538	547546	exon	MTMR9LP	0	1	2_TssAFlnk	1	1	1	0	1	0	0
chr1	32705857	32707167	547553	547661	intron	MTMR9LP	1	1	1_TssA	1	1	1	0	1	1	1
chr1	32707181	32707390	547661	547669	promoter-TSS	MTMR9LP	1	0	1_TssA	1	1	1	0	1	0	0
chr1	32713899	32714139	547783	547801	exon	FAM167B	0	1	7_Enh	0	1	1	0	1	1	1
chr1	32741096	32741208	548249	548262	intron	LCK	0	1	2_TssAFlnk	0	0	1	0	0	0	0
chr1	32757367	32758404	548530	548609	intron	HDAC1	1	1	1_TssA	1	1	1	0	1	0	0
chr1	32800686	32802092	549229	549392	intron	MARCKSL1	1	1	1_TssA	1	1	1	0	1	1	1
chr1	32804085	32804246	549434	549442	Intergenic	MARCKSL1	0	0	7_Enh	0	1	1	0	1	0	0
chr1	32816745	32817692	549657	549744	Intergenic	FAM229A	0	1	1_TssA	1	1	1	0	1	1	1
chr1	32827400	32828017	549911	549985	promoter-TSS	TSSK3	1	1	2_TssAFlnk	0	1	1	0	1	1	0
chr1	32859513	32860945	550402	550477	promoter-TSS	BSDC1	1	1	1_TssA	1	1	1	0	1	0	0
chr1	32892248	32892835	550808	550843	Intergenic	BSDC1	0	1	7_Enh	0	0	1	0	0	0	0
chr1	32929920	32930047	551307	551313	promoter-TSS	ZBTB8B	1	0	7_Enh	0	0	1	0	0	0	0
chr1	32930078	32931161	551313	551390	promoter-TSS	ZBTB8B	1	1	2_TssAFlnk	1	0	1	0	1	0	0
chr1	32965863	32966688	551871	551972	Intergenic	ZBTB8B	0	1	1_TssA	1	1	0	0	1	1	0
chr1	33004672	33005779	552532	552654	intron	ZBTB8A	1	1	1_TssA	1	1	1	0	1	0	0
chr1	33077575	33077706	553685	553696	Intergenic	ZBTB8OS	0	0	1_TssA	1	1	0	0	1	1	0
chr1	33077817	33078090	553696	553719	Intergenic	ZBTB8OS	0	0	1_TssA	1	1	0	0	1	1	0
chr1	33115629	33117469	554276	554409	promoter-TSS	RBBP4	1	1	1_TssA	1	1	1	0	1	0	0
chr1	33167982	33169069	555215	555306	promoter-TSS	SYNC	1	1	1_TssA	1	0	1	0	1	0	0
chr1	33177824	33178140	555437	555468	Intergenic	SYNC	0	0	7_Enh	0	1	1	0	1	1	1
chr1	33206958	33207874	556023	556140	promoter-TSS	KIAA1522	1	1	1_TssA	1	1	1	0	1	1	1
chr1	33207915	33208143	556140	556151	intron	KIAA1522	1	0	1_TssA	1	1	0	0	1	0	0
chr1	33219269	33219946	556315	556382	intron	KIAA1522	0	1	1_TssA	1	1	1	0	1	0	0
chr1	33219957	33220226	556382	556399	intron	KIAA1522	0	1	2_TssAFlnk	1	1	0	0	1	0	0
chr1	33220274	33220636	556399	556426	intron	KIAA1522	0	0	1_TssA	1	1	1	0	1	0	0
chr1	33225672	33226381	556481	556501	intron	KIAA1522	0	0	1_TssA	0	1	1	0	1	0	0
chr1	33226390	33226624	556501	556514	intron	KIAA1522	0	0	2_TssAFlnk	0	1	1	0	1	0	0
chr1	33227221	33227467	556520	556526	intron	KIAA1522	0	0	7_Enh	0	1	1	0	1	0	0
chr1	33282284	33284105	557453	557571	promoter-TSS	S100PBP	1	1	1_TssA	1	1	1	0	1	1	0
chr1	33336147	33336834	558170	558265	promoter-TSS	FNDC5	0	0	1_TssA	0	0	1	0	1	0	0
chr1	33351761	33352543	558530	558604	promoter-TSS	HPCA	1	1	7_Enh	0	0	1	0	1	1	1
chr1	33358627	33359269	558703	558769	intron	HPCA	0	1	2_TssAFlnk	1	0	1	0	1	1	0
chr1	33366412	33367322	558890	558987	promoter-TSS	TMEM54	1	1	1_TssA	1	1	1	0	1	0	0
chr1	33391129	33391350	559378	559389	Intergenic	TMEM54	0	0	15_Quies	0	0	1	0	0	1	0
chr1	33429267	33430708	559870	560036	exon	RNF19B	1	1	1_TssA	1	1	1	0	1	0	0
chr1	33438462	33438979	560119	560174	Intergenic	RNF19B	0	1	1_TssA	0	0	1	0	1	0	0
chr1	33501853	33502811	560998	561057	intron	AK2	1	1	1_TssA	1	1	0	0	1	0	0
chr1	33546437	33547438	561719	561789	intron	ADC	1	1	1_TssA	1	1	1	0	1	0	0
chr1	33560654	33560832	561960	561966	intron	ADC	0	0	5_TxWk	0	0	1	0	1	1	1
chr1	33592571	33593247	562285	562326	Intergenic	ADC	0	1	1_TssA	1	1	0	0	1	1	1
chr1	33646347	33647974	563028	563172	exon	TRIM62	1	1	2_TssAFlnk	1	1	1	0	1	0	0
chr1	33721223	33721568	563788	563809	intron	ZNF362	1	1	1_TssA	1	1	0	0	1	0	0
chr1	33721572	33723172	563809	563998	intron	ZNF362	1	1	1_TssA	1	1	0	0	1	0	0
chr1	33772549	33772664	564711	564729	Intergenic	MIR3605	0	1	7_Enh	0	0	1	0	0	0	0
chr1	33772747	33772854	564740	564754	Intergenic	MIR3605	0	1	7_Enh	0	0	1	0	0	0	0
chr1	33800110	33800221	565238	565243	intron	PHC2	0	0	7_Enh	0	1	1	0	0	0	0
chr1	33803805	33804214	565285	565291	intron	PHC2	0	0	7_Enh	0	1	1	0	1	0	0
chr1	33814288	33816295	565381	565578	exon	PHC2	0	1	1_TssA	1	1	1	0	1	0	0
chr1	33833463	33833731	565780	565793	intron	PHC2	0	0	7_Enh	0	0	1	0	1	1	1
chr1	33895781	33895931	566372	566379	Intergenic	ZSCAN20	0	0	2_TssAFlnk	1	1	1	0	0	0	0
chr1	33895945	33897013	566379	566508	Intergenic	ZSCAN20	0	1	1_TssA	1	1	1	0	1	1	1
chr1	33936128	33936414	566860	566869	Intergenic	ZSCAN20	0	0	7_Enh	0	0	1	0	1	1	1
chr1	33937935	33938492	566888	566926	promoter-TSS	ZSCAN20	1	1	1_TssA	1	1	1	0	1	0	0
chr1	34098656	34098983	568546	568559	intron	CSMD2	0	1	7_Enh	0	0	1	0	1	1	1
chr1	34628606	34631276	573253	573459	intron	CSMD2	1	1	2_TssAFlnk	1	0	1	0	1	1	1
chr1	34631322	34632063	573459	573493	promoter-TSS	C1orf94	1	0	7_Enh	0	0	1	0	0	0	0
chr1	34632088	34632710	573493	573522	promoter-TSS	C1orf94	1	0	7_Enh	0	0	1	0	0	0	0
chr1	34642474	34642687	573608	573634	promoter-TSS	C1orf94	0	1	15_Quies	0	0	1	0	0	0	0
chr1	34642713	34643107	573634	573664	exon	C1orf94	0	1	15_Quies	0	0	1	0	0	0	0
chr1	34731715	34731914	574453	574460	Intergenic	C1orf94	0	0	15_Quies	0	0	0	0	0	0	0
chr1	35208363	35208628	578120	578134	Intergenic	GJB5	0	0	7_Enh	0	0	1	0	1	1	1
chr1	35246829	35247499	578612	578675	promoter-TSS	GJB3	1	1	2_TssAFlnk	1	0	1	0	1	0	0
chr1	35258348	35258853	578849	578891	promoter-TSS	GJA4	1	1	7_Enh	0	0	1	0	0	0	0
chr1	35324488	35325630	579565	579626	exon,promoter-TSS	SMIM12	1	1	1_TssA	1	1	1	0	1	1	1
chr1	35331587	35332321	579722	579801	intron	DLGAP3	0	1	1_TssA	1	1	1	0	1	1	1
chr1	35351007	35351126	580056	580068	intron	DLGAP3	0	1	2_TssAFlnk	0	0	1	0	0	0	0
chr1	35351185	35351760	580068	580129	intron	DLGAP3	0	1	7_Enh	0	0	1	0	0	0	0
chr1	35390552	35390975	580548	580562	Intergenic	DLGAP3	0	0	5_TxWk	0	0	0	0	0	0	0
chr1	35394602	35395566	580617	580730	Intergenic	DLGAP3	0	1	1_TssA	1	0	1	0	1	0	0
chr1	35395590	35396245	580730	580781	Intergenic	DLGAP3	0	1	2_TssAFlnk	1	0	1	0	1	0	0
chr1	35450246	35451223	581428	581492	intron	ZMYM6NB	1	1	1_TssA	1	1	1	0	1	1	0
chr1	35496605	35497696	581915	581976	intron	ZMYM6	1	1	1_TssA	1	1	0	0	1	0	0
chr1	35544630	35545542	582415	582468	intron	ZMYM1	1	1	1_TssA	1	1	1	0	1	0	0
chr1	35656875	35659183	583948	584118	exon	SFPQ	1	1	1_TssA	1	1	0	0	1	1	0
chr1	35734125	35735316	585081	585165	intron	ZMYM4	1	1	1_TssA	1	1	1	0	1	1	0
chr1	36021645	36022008	587778	587786	intron	KIAA0319L	0	0	5_TxWk	0	1	1	0	1	0	0
chr1	36022382	36024105	587788	587910	promoter-TSS	NCDN	1	1	1_TssA	1	1	1	0	1	0	0
chr1	36026400	36026659	587954	587970	exon	NCDN	0	0	2_TssAFlnk	0	0	1	0	0	0	0
chr1	36026693	36026758	587970	587976	exon	NCDN	0	0	2_TssAFlnk	0	0	1	0	0	0	0
chr1	36038749	36039239	588155	588206	promoter-TSS	TFAP2E	1	1	2_TssAFlnk	1	0	1	0	0	0	0
chr1	36106529	36108003	589157	589233	promoter-TSS	PSMB2	1	1	1_TssA	1	1	1	0	1	0	0
chr1	36173257	36174229	589976	590057	Intergenic	C1orf216	0	1	1_TssA	0	0	1	0	1	0	0
chr1	36181282	36181416	590135	590143	exon	C1orf216	0	0	6_EnhG	0	0	1	0	1	1	1
chr1	36184003	36184979	590178	590260	exon	C1orf216	1	1	1_TssA	1	1	1	0	1	0	0
chr1	36234688	36235944	590796	590889	intron	CLSPN	1	1	1_TssA	1	1	1	0	1	1	0
chr1	36273317	36274461	591439	591588	promoter-TSS	AGO4	1	1	1_TssA	1	1	1	0	1	0	0
chr1	36348627	36349731	592420	592509	intron	AGO1	1	1	1_TssA	1	1	1	0	1	1	1
chr1	36395848	36397623	592971	593125	promoter-TSS	AGO3	1	1	1_TssA	1	1	1	0	1	0	0
chr1	36549555	36550076	594611	594659	intron	TEKT2	1	1	1_TssA	1	1	1	0	1	0	0
chr1	36550405	36550531	594664	594669	intron	TEKT2	1	0	1_TssA	1	1	1	0	1	0	0
chr1	36554277	36555203	594777	594871	TTS,intron	ADPRHL2,TEKT2	1	1	1_TssA	1	1	1	0	1	1	1
chr1	36555221	36555426	594872	594884	intron	ADPRHL2	1	0	2_TssAFlnk	1	1	1	0	0	0	0
chr1	36614570	36615462	595952	596025	promoter-TSS	TRAPPC3	0	1	1_TssA	1	1	0	0	1	1	1
chr1	36620870	36622716	596094	596254	promoter-TSS	TRAPPC3	1	1	1_TssA	1	1	1	0	1	0	0
chr1	36689185	36690684	597519	597606	promoter-TSS	THRAP3	1	1	1_TssA	1	1	0	0	1	1	1
chr1	36724270	36724360	598144	598150	intron	THRAP3	0	0	7_Enh	0	1	1	0	1	0	0
chr1	36772014	36772999	598787	598881	promoter-TSS	SH3D21	1	1	1_TssA	1	1	1	0	1	1	0
chr1	36788625	36789589	599301	599394	exon,intron	EVA1B	1	1	1_TssA	1	1	1	0	1	0	0
chr1	36850358	36852191	600427	600544	intron	STK40	1	1	1_TssA	1	1	1	0	1	1	0
chr1	36862895	36863739	600698	600762	intron	LSM10	1	1	1_TssA	1	1	1	0	1	0	0
chr1	36915773	36915895	601501	601510	intron	OSCP1	1	1	1_TssA	1	1	1	0	1	0	0
chr1	36915900	36916580	601510	601558	promoter-TSS	OSCP1	1	1	1_TssA	1	1	1	0	1	0	0
chr1	36929327	36930363	601716	601789	exon	MRPS15	1	1	1_TssA	1	1	1	0	1	0	0
chr1	37019500	37019663	602909	602922	Intergenic	CSF3R	0	0	15_Quies	0	0	0	0	0	1	1
chr1	37169315	37169655	604598	604611	Intergenic	CSF3R	0	0	15_Quies	0	0	0	0	1	1	1
chr1	37237362	37237710	605320	605332	Intergenic	GRIK3	0	0	15_Quies	0	0	0	0	0	0	0
chr1	37498248	37498570	608261	608282	intron	GRIK3	0	1	15_Quies	0	0	1	0	0	0	0
chr1	37498583	37499075	608282	608331	intron	GRIK3	1	1	15_Quies	0	0	1	0	0	0	0
chr1	37499094	37499711	608331	608390	intron,promoter-TSS	GRIK3	1	1	7_Enh	0	0	1	0	0	0	0
chr1	37499717	37500624	608390	608522	promoter-TSS	GRIK3	1	1	5_TxWk	0	0	1	0	0	0	0
chr1	37500677	37501019	608522	608538	Intergenic	GRIK3	1	0	5_TxWk	0	0	1	0	0	0	0
chr1	37501055	37501370	608538	608549	Intergenic	GRIK3	0	0	5_TxWk	0	0	0	0	0	0	0
chr1	37720833	37720927	610449	610454	Intergenic	MIR4255	0	0	7_Enh	0	0	1	0	0	0	0
chr1	37721037	37721275	610457	610469	Intergenic	MIR4255	0	0	7_Enh	0	0	1	0	0	0	0
chr1	37783518	37783729	611086	611098	Intergenic	MIR4255	0	1	7_Enh	0	0	0	0	0	0	0
chr1	37783753	37783991	611098	611118	Intergenic	LOC728431	0	1	7_Enh	0	0	0	0	0	0	0
chr1	37828715	37828844	611579	611586	Intergenic	LOC728431	0	0	15_Quies	0	0	0	0	0	0	0
chr1	37899955	37900218	612295	612304	Intergenic	LOC728431	0	0	15_Quies	0	0	0	0	1	1	1
chr1	37937273	37937607	612788	612797	intron	LOC728431	0	0	7_Enh	0	1	1	0	1	0	0
chr1	37939740	37940642	612822	612926	promoter-TSS	ZC3H12A	1	1	1_TssA	1	1	0	0	1	0	0
chr1	37940649	37940954	612926	612936	promoter-TSS	LOC728431,ZC3H12A	1	1	1_TssA	1	1	0	0	0	0	0
chr1	37945273	37945559	613011	613024	intron	ZC3H12A	0	0	6_EnhG	0	1	1	0	1	0	0
chr1	37979466	37980801	613426	613550	intron	MEAF6	1	1	1_TssA	1	1	1	0	1	1	1
chr1	38019398	38020101	614187	614239	exon,promoter-TSS	SNIP1	1	1	1_TssA	1	1	0	0	1	0	0
chr1	38022316	38022538	614284	614300	promoter-TSS	DNALI1	1	1	2_TssAFlnk	0	1	1	0	1	0	0
chr1	38022586	38022780	614300	614315	intron	DNALI1	1	1	2_TssAFlnk	0	1	0	0	1	0	0
chr1	38061006	38061877	614784	614839	exon	GNL2	1	1	1_TssA	1	1	1	0	1	0	0
chr1	38099068	38099744	615280	615313	intron	RSPO1	1	1	7_Enh	0	0	1	0	0	0	0
chr1	38099855	38100697	615324	615403	exon,intron	RSPO1	1	1	7_Enh	0	0	1	0	0	0	0
chr1	38100705	38100860	615403	615418	promoter-TSS	RSPO1	1	1	15_Quies	0	0	1	0	0	0	0
chr1	38155362	38156415	616109	616169	intron	C1orf109	1	1	1_TssA	1	1	1	0	1	0	0
chr1	38157261	38158705	616195	616306	promoter-TSS	CDCA8	1	1	1_TssA	1	1	1	0	1	1	1
chr1	38218191	38218297	617100	617110	exon	EPHA10	0	1	1_TssA	0	0	1	0	0	0	0
chr1	38218326	38219461	617110	617226	exon	EPHA10	0	1	1_TssA	0	0	1	0	1	0	0
chr1	38229950	38230074	617408	617417	intron	EPHA10	1	1	15_Quies	0	0	0	0	0	0	0
chr1	38230139	38230321	617425	617437	intron	EPHA10	1	1	9_Het	0	0	1	0	0	0	0
chr1	38230388	38231075	617442	617480	promoter-TSS	EPHA10	1	1	9_Het	0	0	1	0	0	0	0
chr1	38231139	38232040	617480	617516	promoter-TSS	EPHA10	1	0	7_Enh	0	0	1	0	0	1	0
chr1	38259218	38260268	617816	617944	promoter-TSS	MANEAL	1	1	1_TssA	1	1	1	0	1	0	0
chr1	38261226	38261252	617981	617987	promoter-TSS	MANEAL	0	0	7_Enh	0	0	1	0	1	0	0
chr1	38273072	38274653	618144	618290	promoter-TSS	YRDC	1	1	1_TssA	1	1	1	0	1	0	0
chr1	38274672	38274791	618290	618298	promoter-TSS	YRDC	1	0	1_TssA	1	1	1	0	1	0	0
chr1	38324703	38326066	618794	618878	promoter-TSS	MTF1	1	1	1_TssA	1	1	1	0	1	1	1
chr1	38396957	38397774	619976	620046	intron	INPP5B	0	1	1_TssA	1	1	1	0	1	0	1
chr1	38397807	38397956	620046	620053	intron	INPP5B	0	0	1_TssA	1	1	1	0	1	0	0
chr1	38412519	38412819	620372	620382	promoter-TSS	INPP5B	1	0	2_TssAFlnk	1	1	0	0	1	0	0
chr1	38454961	38456087	620942	621003	intron	SF3A3	1	1	1_TssA	1	1	1	0	1	1	1
chr1	38461585	38461988	621117	621159	TTS	FHL3	0	1	1_TssA	0	1	1	0	1	0	0
chr1	38478083	38478976	621497	621548	intron,promoter-TSS	UTP11L	1	1	1_TssA	1	1	0	0	1	0	0
chr1	38495170	38495289	621772	621779	Intergenic	UTP11L	0	0	7_Enh	0	1	1	0	0	0	0
chr1	38510911	38511385	622059	622112	exon	POU3F1	0	1	7_Enh	0	0	1	0	0	0	0
chr1	38511388	38511757	622112	622155	exon	POU3F1	1	1	7_Enh	0	0	1	0	0	0	0
chr1	38511758	38512128	622155	622215	exon	POU3F1	1	1	7_Enh	0	0	1	0	0	1	0
chr1	38512139	38513271	622215	622385	promoter-TSS	POU3F1	1	1	2_TssAFlnk	1	1	1	0	1	1	0
chr1	38513295	38513461	622385	622403	promoter-TSS	POU3F1	1	1	2_TssAFlnk	1	1	1	0	1	0	0
chr1	38802103	38802310	625403	625410	Intergenic	LOC339442	0	0	15_Quies	0	0	0	0	0	0	0
chr1	38940854	38940877	626406	626410	Intergenic	LOC339442	0	0	7_Enh	0	1	0	0	1	0	0
chr1	38941882	38942371	626426	626467	Intergenic	LOC339442	0	1	7_Enh	0	0	1	0	0	0	0
chr1	39025235	39025544	627268	627293	Intergenic	RRAGC	0	0	7_Enh	0	0	1	0	0	0	0
chr1	39044023	39044518	627524	627581	Intergenic	RRAGC	0	1	7_Enh	0	0	1	0	0	0	0
chr1	39249262	39249484	629532	629545	Intergenic	RRAGC	0	0	5_TxWk	0	0	1	0	0	0	0
chr1	39249564	39249633	629545	629550	Intergenic	RRAGC	0	0	7_Enh	0	0	1	0	0	0	0
chr1	39269693	39270251	629751	629826	Intergenic	RRAGC	0	1	7_Enh	0	0	1	0	0	0	0
chr1	39281895	39282016	629972	629981	Intergenic	RRAGC	0	0	9_Het	0	0	0	0	0	1	0
chr1	39283683	39283769	630029	630041	Intergenic	RRAGC	0	1	7_Enh	0	0	1	0	0	0	0
chr1	39283895	39284478	630050	630109	Intergenic	RRAGC	0	1	2_TssAFlnk	0	0	1	0	0	1	1
chr1	39284499	39284679	630109	630121	Intergenic	RRAGC	0	1	5_TxWk	0	0	1	0	0	0	0
chr1	39324587	39326090	630551	630672	exon	RRAGC	1	1	1_TssA	1	1	1	0	1	0	0
chr1	39326179	39326303	630672	630677	promoter-TSS	RRAGC	1	0	2_TssAFlnk	1	1	1	0	0	0	0
chr1	39338292	39339595	630839	630931	TTS	GJA9	1	1	1_TssA	1	1	1	0	1	0	0
chr1	39339683	39339824	630931	630936	promoter-TSS	MYCBP	1	0	2_TssAFlnk	0	1	1	0	1	0	0
chr1	39456295	39458344	632612	632726	intron	AKIRIN1	1	1	1_TssA	1	1	1	0	1	0	0
chr1	39491759	39492690	633221	633277	intron	NDUFS5	1	0	1_TssA	1	1	1	0	1	0	0
chr1	39492803	39492904	633278	633287	intron	NDUFS5	1	0	1_TssA	1	1	1	0	0	0	0
chr1	39546688	39547748	634181	634319	intron	MACF1	1	1	1_TssA	1	0	1	0	1	0	0
chr1	39570721	39571958	634679	634827	intron	MACF1	0	1	1_TssA	1	1	1	0	1	0	0
chr1	39572026	39572456	634827	634837	intron	MACF1	0	0	1_TssA	1	1	1	0	1	0	0
chr1	39573146	39573186	634841	634845	intron	MACF1	0	0	7_Enh	0	1	1	0	0	0	0
chr1	39624431	39624921	635333	635343	intron	MACF1	0	0	2_TssAFlnk	0	1	1	0	1	0	0
chr1	39874019	39875181	637934	638075	promoter-TSS	KIAA0754	1	1	1_TssA	1	1	1	0	1	0	0
chr1	39875193	39875542	638075	638089	exon	KIAA0754	1	1	2_TssAFlnk	1	1	1	0	1	0	0
chr1	39956508	39956709	638878	638893	promoter-TSS	BMP8A	1	1	2_TssAFlnk	1	1	1	0	1	0	0
chr1	39956713	39957597	638893	639017	promoter-TSS	BMP8A	1	1	1_TssA	1	1	1	0	1	1	0
chr1	39980398	39981035	639493	639560	intron	BMP8A	0	1	5_TxWk	0	0	0	0	0	0	0
chr1	40040769	40041059	640494	640504	intron	PABPC4	0	0	2_TssAFlnk	1	1	1	0	1	0	0
chr1	40041131	40042765	640504	640678	exon,intron	PABPC4	1	1	1_TssA	1	1	1	0	1	1	1
chr1	40071932	40072213	641168	641181	Intergenic	PABPC4	0	0	15_Quies	0	0	0	0	1	1	1
chr1	40105194	40105680	641809	641868	intron,promoter-TSS	HEYL	1	1	1_TssA	1	1	1	0	1	1	1
chr1	40119207	40119463	642017	642026	Intergenic	HEYL	0	0	7_Enh	0	0	1	0	1	1	1
chr1	40137136	40137263	642241	642254	intron	NT5C1A	1	1	2_TssAFlnk	1	0	1	0	1	0	0
chr1	40137279	40137971	642254	642313	promoter-TSS	NT5C1A	1	1	1_TssA	1	0	1	0	1	0	0
chr1	40149662	40149771	642490	642502	exon	HPCAL4	0	1	7_Enh	0	0	1	0	0	0	0
chr1	40156857	40157654	642609	642663	promoter-TSS	HPCAL4	1	1	2_TssAFlnk	0	0	1	0	1	0	0
chr1	40157740	40158207	642671	642700	promoter-TSS	HPCAL4	1	1	7_Enh	0	0	1	0	1	0	0
chr1	40158211	40158457	642700	642722	Intergenic	HPCAL4	0	1	7_Enh	0	0	1	0	0	0	0
chr1	40166787	40167059	642789	642799	Intergenic	HPCAL4	0	0	1_TssA	0	1	1	0	1	0	0
chr1	40204382	40205071	643191	643240	intron	PPIE	1	1	1_TssA	1	1	1	0	1	0	0
chr1	40236444	40237158	643702	643779	exon	OXCT2	1	1	15_Quies	0	0	0	0	0	0	0
chr1	40254208	40255172	644186	644310	promoter-TSS	BMP8B	1	1	1_TssA	1	1	1	0	1	1	0
chr1	40282556	40282709	644749	644756	Intergenic	BMP8B	0	0	5_TxWk	0	0	1	0	1	1	1
chr1	40348657	40349405	645516	645566	exon	TRIT1	1	1	1_TssA	1	1	1	0	1	0	0
chr1	40366687	40368218	645787	645963	exon	MYCL1	1	1	1_TssA	1	1	1	0	1	1	1
chr1	40420587	40421824	646715	646799	intron	MFSD2A	1	1	2_TssAFlnk	1	0	1	0	1	0	0
chr1	40505129	40507194	647886	648014	promoter-TSS	CAP1	1	1	1_TssA	1	1	1	0	1	1	0
chr1	40550534	40550689	648478	648486	intron	PPT1	0	0	5_TxWk	0	0	0	0	0	1	1
chr1	40562452	40563406	648609	648668	exon	PPT1	1	1	2_TssAFlnk	1	1	1	0	1	1	0
chr1	40609565	40609964	649172	649178	Intergenic	RLF	0	0	7_Enh	0	0	1	0	1	1	1
chr1	40626780	40628224	649357	649438	intron	RLF	1	1	1_TssA	1	1	1	0	1	1	0
chr1	40722916	40724267	650456	650532	promoter-TSS	ZMPSTE24	1	1	1_TssA	1	1	0	0	1	0	0
chr1	40780956	40781071	651274	651283	intron	COL9A2	0	1	7_Enh	0	0	1	0	1	1	1
chr1	40781108	40781352	651283	651307	intron	COL9A2	0	1	7_Enh	0	0	1	0	1	1	1
chr1	40781587	40781861	651320	651340	intron	COL9A2	0	1	2_TssAFlnk	0	0	1	0	0	0	0
chr1	40782202	40783064	651350	651440	intron	COL9A2	1	1	2_TssAFlnk	1	0	1	0	1	1	0
chr1	40804420	40804700	651730	651740	Intergenic	COL9A2	0	0	15_Quies	0	1	1	0	1	1	1
chr1	40839216	40840620	652065	652151	promoter-TSS	SMAP2	1	1	1_TssA	1	1	1	0	1	0	0
chr1	40915432	40916269	652949	653018	promoter-TSS	ZFP69B	1	1	1_TssA	1	1	1	0	1	1	0
chr1	40942625	40943600	653255	653333	promoter-TSS	ZFP69	1	1	1_TssA	1	1	1	0	1	0	0
chr1	40974031	40974968	653667	653743	promoter-TSS	EXO5	1	1	1_TssA	1	1	1	0	1	0	0
chr1	40996996	40997795	653992	654031	exon,promoter-TSS	ZNF684	1	1	1_TssA	1	1	1	0	1	0	0
chr1	41130996	41131752	655572	655632	promoter-TSS	RIMS3	1	1	1_TssA	1	0	1	0	1	1	0
chr1	41134530	41134918	655671	655688	Intergenic	RIMS3	0	0	7_Enh	0	0	1	0	1	1	1
chr1	41156961	41157078	655912	655918	promoter-TSS	NFYC	1	0	2_TssAFlnk	1	1	1	0	0	0	0
chr1	41157111	41158440	655918	656016	promoter-TSS	LOC100130557,NFYC	1	1	1_TssA	1	1	1	0	1	1	0
chr1	41174527	41175478	656192	656206	intron	NFYC	0	0	1_TssA	1	1	1	0	1	0	0
chr1	41175616	41176630	656206	656216	intron	NFYC	0	0	5_TxWk	0	1	1	0	0	0	0
chr1	41249122	41250051	656919	657052	promoter-TSS	KCNQ4	1	1	1_TssA	0	1	1	0	1	0	0
chr1	41267866	41268308	657330	657375	intron	KCNQ4	0	1	1_TssA	0	1	1	0	1	0	0
chr1	41315745	41315913	658191	658198	Intergenic	CITED4	0	0	5_TxWk	0	1	0	0	1	1	1
chr1	41327066	41327234	658376	658398	exon	CITED4	1	1	2_TssAFlnk	1	1	1	0	0	0	0
chr1	41327236	41328285	658398	658536	exon	CITED4	1	1	1_TssA	1	1	1	0	1	1	1
chr1	41328378	41328633	658536	658543	promoter-TSS	CITED4	1	0	2_TssAFlnk	0	1	1	0	1	1	1
chr1	41385195	41385255	659212	659217	Intergenic	CITED4	0	0	7_Enh	0	1	1	0	1	0	0
chr1	41388796	41388878	659251	659257	Intergenic	CTPS1	0	0	7_Enh	0	1	1	0	0	0	0
chr1	41418190	41418495	659584	659597	Intergenic	CTPS1	0	0	7_Enh	0	0	1	0	1	1	1
chr1	41445002	41446175	660053	660197	intron	CTPS1	1	1	1_TssA	1	1	1	0	1	1	0
chr1	41706944	41708300	662374	662545	intron	SCMH1	1	1	1_TssA	1	1	1	0	1	0	0
chr1	41733909	41734161	662758	662765	Intergenic	SCMH1	0	0	15_Quies	0	0	0	0	1	1	1
chr1	41807865	41808038	663452	663457	Intergenic	SCMH1	0	0	7_Enh	0	1	1	0	1	0	0
chr1	41826614	41828131	663668	663847	Intergenic	SCMH1	0	1	1_TssA	1	1	1	0	1	1	1
chr1	41831865	41832542	663890	663951	Intergenic	EDN2	0	1	1_TssA	0	1	1	0	1	0	0
chr1	41846683	41846928	664105	664120	Intergenic	EDN2	0	0	7_Enh	0	1	1	0	0	0	0
chr1	41847888	41848521	664203	664284	Intergenic	EDN2	0	1	1_TssA	0	1	1	0	1	0	0
chr1	41853342	41853716	664375	664385	Intergenic	EDN2	0	0	7_Enh	0	1	1	0	1	0	0
chr1	41864993	41865022	664538	664542	Intergenic	EDN2	0	0	7_Enh	0	0	1	0	0	0	0
chr1	41884613	41884796	664778	664786	Intergenic	EDN2	0	0	5_TxWk	0	1	0	0	1	0	0
chr1	41940291	41940569	665469	665480	Intergenic	EDN2	0	0	7_Enh	0	1	1	0	1	0	0
chr1	41950237	41950326	665638	665646	promoter-TSS	EDN2	1	0	7_Enh	0	1	1	0	1	1	1
chr1	41952103	41952222	665674	665679	Intergenic	EDN2	0	0	7_Enh	0	1	0	0	1	0	0
chr1	41961787	41962316	665817	665879	Intergenic	EDN2	0	1	7_Enh	0	1	1	0	1	0	0
chr1	41964571	41964782	665920	665930	Intergenic	EDN2	0	0	7_Enh	0	1	1	0	1	0	0
chr1	41966227	41966449	665945	665953	Intergenic	EDN2	0	0	7_Enh	0	1	1	0	1	0	0
chr1	41981789	41982288	666245	666283	intron	HIVEP3	0	1	2_TssAFlnk	0	1	1	0	1	1	1
chr1	42039944	42040043	666973	666979	intron	HIVEP3	0	0	7_Enh	0	0	1	0	1	1	1
chr1	42083858	42084077	667456	667463	intron	HIVEP3	0	0	7_Enh	0	1	1	0	1	0	0
chr1	42127193	42128371	667944	668085	intron	HIVEP3	0	1	2_TssAFlnk	1	1	1	0	1	0	0
chr1	42347936	42347964	670219	670223	intron	HIVEP3	0	0	5_TxWk	0	1	1	0	1	0	0
chr1	42383562	42384129	670506	670560	intron	HIVEP3	0	1	1_TssA	1	1	1	0	1	0	0
chr1	42384158	42384648	670560	670573	promoter-TSS	HIVEP3	0	0	1_TssA	1	1	0	0	1	0	0
chr1	42500708	42502078	671352	671480	intron	HIVEP3	1	1	1_TssA	1	1	1	0	1	1	0
chr1	42612523	42612852	672393	672404	Intergenic	GUCA2B	0	0	7_Enh	0	0	1	0	1	1	1
chr1	42630286	42630437	672615	672622	intron,promoter-TSS	GUCA2A	1	0	7_Enh	0	1	1	0	0	0	0
chr1	42799724	42801623	674037	674182	promoter-TSS	FOXJ3	1	1	1_TssA	1	1	1	0	1	1	0
chr1	42801726	42801966	674182	674187	promoter-TSS	FOXJ3	1	0	1_TssA	0	1	0	0	1	0	0
chr1	42845753	42846988	674607	674745	promoter-TSS	RIMKLA	1	1	1_TssA	1	1	1	0	1	0	0
chr1	42921501	42921632	675526	675535	promoter-TSS	PPCS	1	0	2_TssAFlnk	1	1	1	0	1	0	0
chr1	42921698	42922722	675535	675622	promoter-TSS	PPCS	1	1	1_TssA	1	1	1	0	1	0	0
chr1	42928547	42929254	675692	675738	Intergenic	PPCS	0	1	1_TssA	1	1	1	0	1	0	0
chr1	42929290	42929472	675738	675754	Intergenic	PPCS	0	1	1_TssA	1	1	0	0	1	0	0
chr1	43123652	43124625	677098	677157	promoter-TSS	PPIH	1	1	1_TssA	1	1	1	0	1	1	0
chr1	43124639	43124851	677157	677169	intron	PPIH	1	0	2_TssAFlnk	1	1	1	0	1	0	0
chr1	43146926	43149246	677386	677594	promoter-TSS	YBX1	1	1	1_TssA	1	1	1	0	1	1	0
chr1	43231483	43233524	678681	678829	promoter-TSS	C1orf50	1	1	1_TssA	1	1	1	0	1	1	1
chr1	43250900	43251332	679038	679071	Intergenic	LOC100129924	0	1	2_TssAFlnk	0	0	1	0	0	0	0
chr1	43282382	43283447	679396	679475	exon	ERMAP	1	1	1_TssA	1	1	1	0	1	1	0
chr1	43311647	43311760	679718	679724	promoter-TSS	ZNF691	1	0	7_Enh	1	0	1	0	0	0	0
chr1	43311861	43312826	679724	679779	promoter-TSS	ZNF691	1	1	1_TssA	1	1	0	0	1	1	1
chr1	43389549	43390756	680464	680552	TTS	SLC2A1	0	1	1_TssA	1	1	1	0	1	1	0
chr1	43408979	43409194	680835	680840	intron	SLC2A1	0	0	7_Enh	0	1	1	0	1	0	0
chr1	43423561	43425124	681058	681218	promoter-TSS	SLC2A1-AS1	1	1	1_TssA	1	1	1	0	1	0	0
chr1	43533891	43534282	682794	682840	Intergenic	FAM183A	0	1	5_TxWk	0	0	1	0	1	0	0
chr1	43613150	43613873	683591	683636	promoter-TSS	FAM183A	1	1	2_TssAFlnk	0	0	1	0	1	0	0
chr1	43637484	43638500	683919	683989	promoter-TSS	WDR65	1	1	1_TssA	1	1	1	0	1	0	0
chr1	43692958	43693062	684568	684575	intron	WDR65	0	0	15_Quies	0	0	0	0	1	1	1
chr1	43736126	43736233	685069	685076	intron	TMEM125	1	0	1_TssA	0	1	0	0	1	0	0
chr1	43736290	43736731	685076	685097	intron	TMEM125	1	0	1_TssA	1	1	1	0	1	0	0
chr1	43750507	43750845	685329	685340	intron	C1orf210	1	0	2_TssAFlnk	1	1	1	0	1	0	0
chr1	43751333	43751642	685350	685360	promoter-TSS	C1orf210	1	0	1_TssA	1	1	1	0	1	0	1
chr1	43814173	43814260	686231	686237	intron	MPL	0	0	1_TssA	0	1	0	0	1	0	0
chr1	43814306	43814525	686237	686256	intron	MPL	0	1	1_TssA	0	1	0	0	1	0	0
chr1	43814531	43815036	686256	686303	exon,intron	MPL	0	1	1_TssA	0	1	0	0	1	0	0
chr1	43815041	43815387	686303	686326	exon	MPL	0	1	2_TssAFlnk	0	1	1	0	1	0	0
chr1	43823944	43825059	686455	686539	promoter-TSS	CDC20	1	1	1_TssA	1	1	1	0	1	1	1
chr1	43832815	43834260	686646	686748	promoter-TSS	ELOVL1	1	1	1_TssA	1	1	1	0	1	1	0
chr1	43854949	43855993	686938	687005	promoter-TSS	MED8	1	1	1_TssA	1	1	1	0	1	0	0
chr1	43919127	43920057	687910	687999	promoter-TSS	HYI	1	1	1_TssA	0	1	1	0	1	0	0
chr1	43994845	43995131	688830	688837	Intergenic	PTPRF	0	0	5_TxWk	0	1	1	0	1	1	1
chr1	43996363	43997592	688847	689009	intron	PTPRF	1	1	1_TssA	1	1	1	0	1	0	0
chr1	44011445	44011771	689209	689219	intron	PTPRF	0	0	7_Enh	0	1	1	0	1	0	0
chr1	44015691	44016358	689283	689311	intron	PTPRF	0	0	2_TssAFlnk	0	1	1	0	1	0	0
chr1	44031249	44031674	689604	689644	intron	PTPRF	0	1	2_TssAFlnk	0	0	1	0	1	0	0
chr1	44031700	44031836	689644	689660	intron	PTPRF	0	1	2_TssAFlnk	0	0	1	0	1	0	0
chr1	44115060	44115204	691270	691281	promoter-TSS	KDM4A	1	0	1_TssA	1	1	0	0	0	0	0
chr1	44115303	44116795	691281	691354	intron	KDM4A	1	1	1_TssA	1	1	1	0	1	0	0
chr1	44172378	44172692	692025	692038	promoter-TSS	KDM4A-AS1,ST3GAL3	1	1	7_Enh	1	1	1	0	0	0	0
chr1	44172703	44174017	692038	692170	promoter-TSS	KDM4A-AS1	1	1	1_TssA	1	1	1	0	1	0	0
chr1	44398998	44399678	694416	694457	exon	ARTN	1	1	2_TssAFlnk	0	1	1	0	0	0	0
chr1	44401809	44402396	694491	694571	exon	ARTN	0	1	1_TssA	0	1	1	0	1	0	0
chr1	44411673	44413132	694694	694790	promoter-TSS	IPO13	1	1	1_TssA	1	1	1	0	1	1	1
chr1	44435387	44436323	695013	695064	exon	DPH2	1	1	1_TssA	1	0	1	0	1	1	0
chr1	44439935	44441441	695121	695250	promoter-TSS	ATP6V0B	1	1	1_TssA	1	1	1	0	1	1	0
chr1	44444677	44445647	695297	695427	promoter-TSS	B4GALT2	1	1	1_TssA	1	1	1	0	1	0	0
chr1	44456778	44457918	695643	695722	promoter-TSS	CCDC24	1	1	1_TssA	1	1	1	0	1	0	0
chr1	44495400	44497085	696407	696570	intron	SLC6A9	1	1	1_TssA	1	1	1	0	1	1	0
chr1	44497090	44497353	696570	696585	intron,promoter-TSS	SLC6A9	1	1	2_TssAFlnk	1	1	1	0	1	0	0
chr1	44678941	44679707	698556	698600	exon	DMAP1	1	1	1_TssA	1	1	1	0	1	1	0
chr1	44820493	44821234	699996	700064	promoter-TSS	ERI3	1	1	1_TssA	1	1	1	0	1	0	0
chr1	44870868	44872692	700535	700676	intron	RNF220	1	1	1_TssA	1	0	1	0	1	0	0
chr1	44872708	44873293	700676	700732	intron	RNF220	0	1	7_Enh	0	0	1	0	0	0	0
chr1	44873296	44873636	700732	700776	intron	RNF220	0	1	7_Enh	0	0	1	0	0	0	0
chr1	44883085	44883248	700951	700969	intron	RNF220	0	1	7_Enh	0	0	1	0	1	0	0
chr1	44883276	44883904	700969	701040	intron	RNF220	0	1	2_TssAFlnk	0	0	1	0	1	0	0
chr1	44883959	44884272	701041	701062	intron	RNF220	0	1	7_Enh	0	0	1	0	0	0	0
chr1	44889376	44889598	701096	701107	intron	RNF220	0	0	15_Quies	0	1	1	0	1	0	0
chr1	44889625	44889742	701107	701113	intron	RNF220	0	0	15_Quies	0	1	1	0	1	0	0
chr1	45060892	45061109	703166	703175	intron	RNF220	0	0	15_Quies	0	0	1	0	1	1	1
chr1	45068518	45068667	703273	703281	intron	RNF220	0	0	7_Enh	0	1	1	0	0	0	0
chr1	45068826	45068875	703284	703289	intron	RNF220	0	0	7_Enh	0	1	1	0	0	0	0
chr1	45068886	45069050	703289	703295	intron	RNF220	0	0	7_Enh	0	1	1	0	0	0	0
chr1	45082667	45083236	703467	703527	intron	RNF220	0	1	7_Enh	0	0	1	0	0	0	0
chr1	45097299	45098184	703702	703792	intron	RNF220	0	1	1_TssA	1	1	1	0	1	0	0
chr1	45125928	45126207	704238	704246	intron	TMEM53	0	0	7_Enh	0	1	1	0	1	0	0
chr1	45139394	45140496	704442	704508	promoter-TSS	C1orf228	1	1	1_TssA	1	1	1	0	1	1	0
chr1	45140526	45140584	704508	704515	promoter-TSS	TMEM53	1	1	2_TssAFlnk	1	1	1	0	0	1	0
chr1	45180655	45180863	705062	705069	intron	C1orf228	0	0	15_Quies	0	0	0	0	1	1	1
chr1	45196555	45197148	705407	705425	Intergenic	KIF2C	0	0	15_Quies	0	1	1	0	1	1	1
chr1	45205062	45205808	705576	705633	promoter-TSS	KIF2C	1	1	1_TssA	1	1	1	0	1	0	0
chr1	45240750	45241900	706235	706326	promoter-TSS	RPS8	1	1	1_TssA	1	1	1	0	1	0	0
chr1	45249822	45250274	706468	706525	exon	BEST4	0	1	1_TssA	0	0	1	0	0	0	0
chr1	45251853	45252284	706558	706597	intron	BEST4	0	1	2_TssAFlnk	0	1	1	0	1	1	1
chr1	45265309	45265390	706782	706787	promoter-TSS	PLK3	1	0	5_TxWk	0	1	1	0	1	0	0
chr1	45265469	45266471	706787	706892	promoter-TSS	PLK3	1	1	1_TssA	1	1	1	0	1	1	1
chr1	45273399	45273681	707106	707117	promoter-TSS	TCTEX1D4	1	0	7_Enh	0	1	1	0	1	0	0
chr1	45279367	45279745	707248	707284	exon	BTBD19	0	1	1_TssA	1	1	1	0	1	0	0
chr1	45284921	45286204	707387	707447	TTS,exon	PTCH2	0	0	1_TssA	1	1	1	0	1	1	0
chr1	45308544	45309291	707862	707933	promoter-TSS	PTCH2	1	1	1_TssA	1	0	1	0	1	0	0
chr1	45451593	45452522	709418	709472	intron	EIF2B3	1	1	1_TssA	1	1	1	0	1	0	0
chr1	45476177	45477141	709894	709977	exon	HECTD3	1	1	1_TssA	1	1	1	0	1	1	0
chr1	45477625	45478655	709979	710014	intron	UROD	1	0	1_TssA	1	1	1	0	1	0	0
chr1	45637730	45637947	711440	711446	intron	ZSWIM5	0	0	5_TxWk	0	1	1	0	1	0	0
chr1	45671303	45672849	711754	711931	exon	ZSWIM5	1	1	1_TssA	1	1	1	0	1	0	0
chr1	45768940	45769991	712721	712809	promoter-TSS	LOC400752	1	1	1_TssA	1	1	0	0	1	1	1
chr1	45792350	45792992	713114	713172	exon,promoter-TSS	HPDL	1	1	2_TssAFlnk	1	0	1	0	1	1	0
chr1	45805137	45806285	713386	713472	promoter-TSS	MUTYH	1	1	1_TssA	1	1	1	0	1	0	0
chr1	45955990	45957457	715019	715104	exon	TESK2	1	1	1_TssA	1	1	1	0	1	1	0
chr1	45965233	45966312	715207	715261	promoter-TSS	MMACHC	1	1	1_TssA	1	1	1	0	1	1	0
chr1	45986431	45986903	715554	715569	exon,intron	PRDX1	0	0	1_TssA	1	1	0	0	0	0	0
chr1	45986991	45987927	715569	715646	exon	PRDX1	1	1	1_TssA	1	1	0	0	1	1	0
chr1	46009546	46009754	715988	715995	Intergenic	AKR1A1	0	0	7_Enh	0	1	1	0	1	0	0
chr1	46016267	46017473	716105	716152	intron	AKR1A1	1	1	1_TssA	1	1	1	0	1	0	0
chr1	46048959	46050953	716637	716760	intron	NASP	1	1	1_TssA	1	1	1	0	1	1	0
chr1	46056031	46056146	716850	716856	intron	NASP	0	0	5_TxWk	0	1	1	0	1	0	0
chr1	46151004	46153324	717988	718125	intron	GPBP1L1	1	1	1_TssA	1	1	0	0	1	1	0
chr1	46153656	46154574	718126	718151	intron	TMEM69	1	0	1_TssA	1	1	1	0	1	0	0
chr1	46215879	46216738	719050	719115	exon	IPP	1	1	1_TssA	1	1	1	0	1	1	0
chr1	46268979	46269357	719780	719827	promoter-TSS	MAST2	1	1	1_TssA	0	1	1	0	1	0	0
chr1	46597724	46599129	722942	723044	promoter-TSS	PIK3R3	1	1	1_TssA	1	1	1	0	1	0	0
chr1	46632581	46632998	723405	723437	Intergenic	TSPAN1	0	1	2_TssAFlnk	0	1	1	0	0	0	0
chr1	46663790	46664476	723805	723872	promoter-TSS	POMGNT1	0	0	1_TssA	1	1	1	0	1	1	0
chr1	46712557	46713748	724733	724815	promoter-TSS	RAD54L	1	0	1_TssA	1	1	1	0	1	0	0
chr1	46767372	46769958	725410	725603	promoter-TSS	UQCRH	1	1	1_TssA	1	1	1	0	1	1	0
chr1	46805700	46805986	726292	726312	promoter-TSS	NSUN4	1	0	1_TssA	1	1	1	0	1	0	0
chr1	46806013	46806836	726312	726369	promoter-TSS	NSUN4	1	1	1_TssA	1	1	0	0	1	1	1
chr1	46859813	46860485	727099	727168	exon	FAAH	1	1	1_TssA	1	1	1	0	1	0	0
chr1	46860505	46860681	727168	727176	intron	FAAH	1	0	1_TssA	1	1	1	0	1	0	0
chr1	46860697	46861082	727176	727187	intron	FAAH	1	0	2_TssAFlnk	1	1	1	0	1	0	0
chr1	46867475	46867786	727270	727278	intron	FAAH	0	0	2_TssAFlnk	0	1	1	0	1	0	0
chr1	46872073	46872356	727364	727375	intron	FAAH	0	0	4_Tx	0	0	1	0	0	1	1
chr1	46908380	46908647	727875	727887	intron	LOC729041	0	0	2_TssAFlnk	0	0	1	0	1	1	1
chr1	46913881	46914248	727969	728016	Intergenic	LOC729041	0	1	5_TxWk	0	0	0	0	0	0	0
chr1	46932131	46932722	728243	728316	Intergenic	LOC729041	0	1	1_TssA	1	0	1	0	1	0	0
chr1	46949367	46949430	728523	728529	Intergenic	DMBX1	0	0	5_TxWk	0	0	0	0	0	0	0
chr1	46951237	46951684	728566	728611	Intergenic	DMBX1	0	1	15_Quies	0	0	0	0	0	0	0
chr1	46954794	46955084	728668	728693	Intergenic	DMBX1	0	1	7_Enh	0	0	1	0	1	0	0
chr1	46955110	46955829	728693	728762	Intergenic	DMBX1	0	1	2_TssAFlnk	0	0	1	0	1	0	0
chr1	46955910	46956321	728766	728808	Intergenic	DMBX1	0	1	7_Enh	0	0	1	0	0	0	0
chr1	46956366	46956511	728809	728820	Intergenic	DMBX1	0	1	7_Enh	0	0	1	0	0	0	0
chr1	46982723	46983086	729225	729235	Intergenic	DMBX1	0	0	2_TssAFlnk	0	1	1	0	1	0	0
chr1	46988198	46988494	729299	729311	Intergenic	DMBX1	0	0	7_Enh	0	1	1	0	1	0	0
chr1	46998633	46999249	729433	729526	Intergenic	MKNK1-AS1	0	1	2_TssAFlnk	0	0	1	0	1	1	1
chr1	47009677	47009988	729644	729676	intron	MKNK1-AS1	0	1	7_Enh	0	0	0	0	0	0	0
chr1	47069497	47070279	730467	730523	promoter-TSS	MKNK1	1	1	1_TssA	1	1	1	0	1	1	0
chr1	47081998	47082832	730683	730746	exon	MOB3C	1	1	1_TssA	1	1	0	0	1	0	0
chr1	47133412	47134369	731119	731214	exon	ATPAF1	1	1	1_TssA	1	1	1	0	1	0	0
chr1	47184112	47185457	731535	731632	exon,promoter-TSS	EFCAB14	1	1	1_TssA	1	1	1	0	1	0	0
chr1	47489195	47489283	733566	733575	exon	CYP4X1	1	1	2_TssAFlnk	0	0	1	0	1	0	0
chr1	47489295	47489852	733575	733614	exon	CYP4X1	1	1	2_TssAFlnk	1	0	1	0	0	0	0
chr1	47641009	47641365	734541	734549	Intergenic	LINC00853	0	0	15_Quies	0	0	0	0	1	1	1
chr1	47644807	47645366	734581	734603	exon	LINC00853	1	0	1_TssA	0	1	1	0	1	1	1
chr1	47690548	47691031	735130	735151	intron	TAL1	0	1	7_Enh	0	0	1	0	0	0	0
chr1	47691033	47691676	735151	735230	exon	TAL1	0	1	2_TssAFlnk	0	0	1	0	0	0	0
chr1	47696745	47697170	735365	735397	Intergenic	TAL1	0	1	2_TssAFlnk	0	1	1	0	0	0	0
chr1	47697208	47697463	735398	735418	Intergenic	TAL1	0	1	2_TssAFlnk	0	1	1	0	0	0	0
chr1	47697534	47698127	735421	735483	Intergenic	TAL1	0	1	7_Enh	0	1	1	0	0	0	0
chr1	47779157	47780211	736410	736477	intron	STIL	1	1	1_TssA	1	1	1	0	1	0	0
chr1	47780433	47780636	736477	736496	promoter-TSS	STIL	1	0	1_TssA	1	1	0	0	0	0	0
chr1	47799146	47800490	736765	736900	intron	CMPK1	1	1	1_TssA	1	1	1	0	1	1	0
chr1	47882053	47882668	737885	737984	exon	FOXE3	1	1	2_TssAFlnk	0	0	1	0	0	0	0
chr1	47897866	47898436	738185	738205	exon	FOXD2-AS1	0	0	7_Enh	0	0	1	0	1	1	1
chr1	47899863	47900169	738281	738300	exon	FOXD2-AS1	1	1	7_Enh	0	0	1	0	0	0	0
chr1	47900187	47900385	738300	738317	promoter-TSS	FOXD2-AS1	1	1	7_Enh	0	0	1	0	0	0	0
chr1	47902269	47904018	738340	738510	exon	FOXD2	1	1	1_TssA	1	1	1	0	1	1	1
chr1	47904040	47904538	738510	738577	exon	FOXD2	0	1	7_Enh	0	0	1	0	0	0	0
chr1	47904542	47904734	738577	738610	exon	FOXD2	0	1	7_Enh	0	0	1	0	0	0	0
chr1	47910639	47910855	738828	738851	Intergenic	FOXD2	0	1	11_BivFlnk	0	0	1	0	0	0	0
chr1	47910861	47911020	738851	738867	Intergenic	FOXD2	0	1	12_EnhBiv	0	0	1	0	0	0	0
chr1	47911295	47911512	738873	738885	Intergenic	FOXD2	0	0	7_Enh	0	0	0	0	0	0	0
chr1	47915640	47915795	738943	738956	Intergenic	FOXD2	0	1	7_Enh	0	0	1	0	0	1	1
chr1	47943835	47944050	739257	739266	Intergenic	FOXD2	0	0	7_Enh	0	1	1	0	1	0	0
chr1	47973634	47974474	739522	739603	Intergenic	FOXD2	0	1	2_TssAFlnk	0	0	1	0	1	0	0
chr1	47998872	47999386	739798	739842	Intergenic	FOXD2	0	1	1_TssA	0	0	1	0	1	0	0
chr1	48024448	48024558	740085	740093	Intergenic	FOXD2	0	0	2_TssAFlnk	0	1	1	0	1	0	0
chr1	48024692	48024814	740093	740101	Intergenic	FOXD2	0	0	2_TssAFlnk	0	1	1	0	1	0	0
chr1	48035596	48035785	740193	740198	Intergenic	FOXD2	0	0	15_Quies	0	0	1	0	1	0	1
chr1	48058775	48058927	740477	740493	Intergenic	FOXD2	0	1	7_Enh	0	0	1	0	0	0	0
chr1	48174580	48175055	741705	741740	Intergenic	FOXD2	0	1	7_Enh	0	0	1	0	0	0	0
chr1	48175068	48176519	741740	741864	Intergenic	FOXD2	0	1	7_Enh	1	0	1	0	1	1	1
chr1	48190716	48191193	742020	742067	Intergenic	TRABD2B	0	1	7_Enh	0	0	1	0	0	0	1
chr1	48191780	48192262	742082	742099	Intergenic	TRABD2B	0	0	15_Quies	0	0	1	0	1	1	1
chr1	48400073	48400220	744203	744209	intron	TRABD2B	0	0	7_Enh	0	1	0	0	1	0	0
chr1	48429432	48429666	744436	744443	intron	TRABD2B	0	0	7_Enh	0	1	1	0	1	0	0
chr1	48462092	48462429	744834	744867	intron,promoter-TSS	TRABD2B	1	1	2_TssAFlnk	0	1	1	0	0	0	0
chr1	48462431	48463601	744867	745005	promoter-TSS	TRABD2B	1	1	1_TssA	1	1	1	0	1	1	1
chr1	48559555	48559690	745775	745784	Intergenic	SKINTL	0	0	7_Enh	0	0	1	0	1	1	1
chr1	48564862	48565055	745840	745846	Intergenic	SKINTL	0	0	15_Quies	0	0	1	0	0	0	0
chr1	48937169	48937348	748504	748515	intron	SPATA6	1	1	1_TssA	1	1	1	0	1	0	0
chr1	48937377	48938191	748515	748588	promoter-TSS	SPATA6	1	1	1_TssA	1	1	0	0	1	0	0
chr1	49241729	49242090	750867	750876	intron	BEND5	1	0	1_TssA	1	1	1	0	1	0	0
chr1	49242126	49243373	750876	750959	promoter-TSS	BEND5	1	1	1_TssA	1	1	1	0	1	0	0
chr1	50489240	50489336	757476	757483	intron	AGBL4	1	0	2_TssAFlnk	1	1	1	0	1	0	0
chr1	50489361	50489955	757483	757532	promoter-TSS	AGBL4	1	1	1_TssA	1	1	1	0	1	0	0
chr1	50513645	50514124	757668	757719	intron	ELAVL4	1	1	2_TssAFlnk	0	0	1	0	0	1	1
chr1	50717421	50717679	758996	759009	Intergenic	ELAVL4	0	0	15_Quies	0	0	0	0	0	0	0
chr1	50798789	50799445	759559	759621	Intergenic	DMRTA2	0	1	2_TssAFlnk	1	0	1	0	1	1	1
chr1	50834100	50834334	759954	759969	Intergenic	DMRTA2	0	0	15_Quies	0	0	1	0	1	1	1
chr1	50881219	50881614	760353	760377	Intergenic	DMRTA2	0	1	15_Quies	0	0	1	0	0	0	0
chr1	50881645	50881858	760378	760387	Intergenic	DMRTA2	0	0	15_Quies	0	0	1	0	0	0	0
chr1	50881885	50882598	760387	760431	TTS	DMRTA2	0	1	7_Enh	0	0	1	0	0	0	0
chr1	50882854	50883300	760442	760469	TTS	DMRTA2	0	1	7_Enh	0	0	1	0	0	0	0
chr1	50884437	50884940	760529	760596	exon	DMRTA2	0	1	2_TssAFlnk	0	0	1	0	0	0	0
chr1	50884942	50885470	760596	760648	exon	DMRTA2	0	1	2_TssAFlnk	0	0	1	0	0	0	0
chr1	50886536	50886642	760681	760691	intron	DMRTA2	0	1	7_Enh	0	0	1	0	0	0	0
chr1	50886680	50887055	760693	760742	exon	DMRTA2	0	1	7_Enh	0	0	1	0	0	0	0
chr1	50887064	50887222	760742	760770	exon	DMRTA2	0	1	7_Enh	0	0	1	0	0	0	0
chr1	50888847	50889320	760840	760887	promoter-TSS	DMRTA2	1	1	2_TssAFlnk	0	0	1	0	0	0	0
chr1	50892366	50893011	761043	761090	Intergenic	DMRTA2	0	1	7_Enh	0	0	1	0	0	0	0
chr1	50893130	50893425	761096	761111	Intergenic	DMRTA2	0	1	7_Enh	0	0	1	0	0	0	0
chr1	51099216	51099481	762474	762480	intron	FAF1	0	0	15_Quies	0	0	1	0	0	0	0
chr1	51424979	51426551	765183	765302	exon	FAF1	1	1	1_TssA	1	1	0	0	1	1	1
chr1	51433743	51436131	765368	765555	promoter-TSS	CDKN2C	1	1	1_TssA	1	1	1	0	1	1	1
chr1	51442720	51443013	765625	765636	Intergenic	CDKN2C	0	0	1_TssA	1	1	0	0	0	0	0
chr1	51443069	51444230	765636	765740	Intergenic	CDKN2C	0	1	1_TssA	1	1	1	0	1	0	0
chr1	51701552	51703194	767819	767934	exon	RNF11	1	1	1_TssA	1	1	1	0	1	0	0
chr1	51762558	51762849	768630	768644	intron	TTC39A	0	0	1_TssA	0	1	1	0	1	1	1
chr1	51779894	51780032	768877	768882	intron	TTC39A	0	0	7_Enh	0	1	1	0	1	0	0
chr1	51795953	51796607	769073	769162	intron	TTC39A	0	1	1_TssA	0	1	1	0	1	0	0
chr1	51810440	51810893	769332	769381	exon	TTC39A	1	1	1_TssA	0	0	1	0	1	1	0
chr1	51983496	51984156	770774	770798	intron	EPS15	1	0	2_TssAFlnk	1	1	1	0	1	0	0
chr1	51984227	51985216	770798	770908	intron	EPS15	1	1	1_TssA	1	1	0	0	1	0	0
chr1	52082575	52083427	771869	771917	intron	OSBPL9	1	0	1_TssA	1	1	1	0	1	0	0
chr1	52194848	52195605	772829	772891	promoter-TSS	OSBPL9	0	1	1_TssA	1	1	0	0	1	0	0
chr1	52195632	52196127	772891	772912	promoter-TSS	OSBPL9	0	1	1_TssA	1	1	1	0	1	0	0
chr1	52343614	52345197	774166	774257	promoter-TSS	NRD1	1	1	1_TssA	1	1	0	0	1	1	0
chr1	52455903	52456552	775243	775310	intron	RAB3B	1	1	1_TssA	1	0	1	0	1	0	0
chr1	52498502	52498709	775855	775869	exon	KTI12	0	1	1_TssA	1	1	0	0	1	0	0
chr1	52498720	52499580	775869	775954	exon	KTI12	0	1	1_TssA	1	1	0	0	1	0	0
chr1	52520330	52523182	776156	776281	promoter-TSS	BTF3L4	1	1	1_TssA	1	1	1	0	1	0	0
chr1	52607362	52608504	777194	777334	promoter-TSS	ZFYVE9	1	1	1_TssA	1	1	0	0	1	1	1
chr1	52608558	52608848	777334	777344	intron	ZFYVE9	1	0	1_TssA	1	1	0	0	1	0	0
chr1	52830979	52832221	779680	779793	intron	CC2D1B	1	1	1_TssA	1	1	1	0	1	1	0
chr1	52834140	52834498	779822	779864	Intergenic	CC2D1B	0	1	1_TssA	1	1	1	0	0	1	1
chr1	52834500	52834678	779864	779872	Intergenic	CC2D1B	0	1	2_TssAFlnk	0	1	1	0	0	0	0
chr1	52869214	52870941	780312	780393	promoter-TSS	ORC1	1	1	1_TssA	1	1	1	0	1	1	1
chr1	53017391	53017782	781809	781818	intron	ZCCHC11	1	0	5_TxWk	1	1	1	0	0	0	0
chr1	53017813	53019654	781818	781965	intron	ZCCHC11	1	1	1_TssA	1	1	1	0	1	1	0
chr1	53067796	53068588	782428	782525	exon	GPX7	1	1	1_TssA	1	1	1	0	1	0	0
chr1	53098735	53099244	782896	782966	promoter-TSS	FAM159A	1	1	2_TssAFlnk	0	0	1	0	0	0	0
chr1	53163523	53163626	783737	783746	intron	SELRC1	1	0	1_TssA	1	1	1	0	1	0	0
chr1	53163689	53164288	783747	783803	promoter-TSS	SELRC1	1	1	1_TssA	1	1	1	0	1	0	0
chr1	53168590	53169182	783855	783883	Intergenic	SELRC1	0	0	2_TssAFlnk	0	1	1	0	1	0	0
chr1	53191897	53193067	784193	784269	intron	ZYG11B	1	1	1_TssA	1	1	1	0	1	0	0
chr1	53308174	53308585	785718	785766	exon	ZYG11A	1	1	2_TssAFlnk	1	0	1	0	1	1	1
chr1	53308589	53308824	785766	785797	intron	ZYG11A	1	1	11_BivFlnk	1	0	1	0	1	1	1
chr1	53308832	53309197	785797	785834	intron	ZYG11A	1	1	11_BivFlnk	1	0	1	0	1	0	1
chr1	53309220	53309341	785834	785844	intron	ZYG11A	0	1	1_TssA	0	0	1	0	0	0	0
chr1	53386564	53386858	786989	787011	intron	ECHDC2	1	1	1_TssA	1	1	0	0	1	0	0
chr1	53386863	53387096	787011	787029	intron	ECHDC2	1	1	1_TssA	1	1	0	0	1	0	0
chr1	53387126	53387622	787029	787074	promoter-TSS	ECHDC2	1	1	1_TssA	1	1	1	0	1	1	1
chr1	53392650	53392728	787152	787157	promoter-TSS	SCP2	1	0	2_TssAFlnk	1	1	1	0	1	0	0
chr1	53392774	53393753	787157	787231	intron	SCP2	1	1	1_TssA	1	1	1	0	1	0	0
chr1	53393795	53393901	787231	787237	intron	SCP2	1	0	2_TssAFlnk	1	1	1	0	0	0	0
chr1	53480422	53481112	788083	788094	intron	SCP2	0	0	1_TssA	1	1	1	0	1	0	0
chr1	53527600	53528541	788474	788555	intron	PODN	1	1	1_TssA	1	0	1	0	0	0	0
chr1	53611971	53612165	790143	790153	Intergenic	SLC1A7	0	0	7_Enh	0	1	1	0	1	0	0
chr1	53631231	53631331	790346	790351	Intergenic	SLC1A7	0	0	15_Quies	0	0	0	0	0	0	0
chr1	53647806	53647929	790548	790556	Intergenic	CPT2	0	0	5_TxWk	0	0	0	0	1	1	1
chr1	53662046	53663171	790687	790752	exon	CPT2	1	1	1_TssA	1	1	1	0	1	0	0
chr1	53685795	53686624	790955	791018	promoter-TSS	C1orf123	1	1	1_TssA	1	1	1	0	1	0	0
chr1	53703606	53704383	791217	791268	promoter-TSS	LOC100507564	1	1	1_TssA	1	1	1	0	1	0	0
chr1	53704425	53704538	791268	791277	promoter-TSS	MAGOH	1	1	1_TssA	1	1	0	0	1	0	0
chr1	53791522	53791691	792414	792422	intron	LRP8	0	1	1_TssA	0	1	1	0	1	0	0
chr1	53791694	53794003	792422	792657	intron	LRP8	1	1	2_TssAFlnk	1	1	1	0	1	1	0
chr1	53935841	53936091	794646	794666	Intergenic	DMRTB1	0	0	7_Enh	0	0	1	0	1	0	1
chr1	53951183	53951509	794895	794908	Intergenic	DMRTB1	0	0	7_Enh	0	0	0	0	1	1	1
chr1	53992380	53992542	795689	795697	intron	GLIS1	0	0	7_Enh	0	0	1	0	1	0	0
chr1	54147702	54148048	797699	797710	intron	GLIS1	0	0	15_Quies	0	0	0	0	1	1	1
chr1	54150974	54151125	797738	797757	intron	GLIS1	0	0	15_Quies	0	0	1	0	0	0	0
chr1	54204011	54204430	798536	798584	Intergenic	GLIS1	0	1	7_Enh	1	0	1	0	1	0	0
chr1	54204431	54205295	798584	798701	Intergenic	GLIS1	0	1	1_TssA	1	0	1	0	1	0	0
chr1	54303116	54304393	799644	799719	intron	TMEM48	1	1	1_TssA	1	1	1	0	1	1	0
chr1	54355156	54355918	800196	800252	promoter-TSS	YIPF1	1	1	1_TssA	1	1	0	0	1	1	0
chr1	54410874	54412566	800844	801006	promoter-TSS	LRRC42	1	1	1_TssA	1	1	1	0	1	1	1
chr1	54448085	54448341	801403	801411	Intergenic	LDLRAD1	0	0	2_TssAFlnk	0	1	1	0	1	0	0
chr1	54517665	54519768	802185	802287	promoter-TSS	TCEANC2	1	1	1_TssA	1	1	1	0	1	0	0
chr1	54587072	54587183	802905	802912	Intergenic	CDCP2	0	0	7_Enh	0	1	1	0	1	0	0
chr1	54587229	54587578	802912	802934	Intergenic	CDCP2	0	1	7_Enh	0	1	1	0	1	1	1
chr1	54619317	54619374	803369	803373	promoter-TSS	CDCP2	1	0	7_Enh	0	1	1	0	1	0	0
chr1	54665215	54666472	803940	804016	promoter-TSS	CYB5RL	1	1	1_TssA	1	1	1	0	1	0	0
chr1	54738723	54739009	805306	805317	intron	SSBP3	0	0	7_Enh	0	1	0	0	1	1	1
chr1	54739022	54739412	805317	805329	intron	SSBP3	0	0	7_Enh	0	1	1	0	1	0	1
chr1	54764418	54764524	805700	805708	intron	SSBP3	0	0	7_Enh	0	1	1	0	0	0	0
chr1	54821853	54822202	806616	806634	intron	SSBP3	0	1	2_TssAFlnk	0	1	1	0	1	0	0
chr1	54830868	54830988	806736	806742	intron	SSBP3	0	0	7_Enh	0	1	0	0	1	0	0
chr1	54837337	54837421	806829	806834	intron	SSBP3	0	0	7_Enh	0	1	1	0	1	0	0
chr1	54870703	54870810	807360	807367	intron	SSBP3	0	0	2_TssAFlnk	1	0	1	0	0	0	0
chr1	54870854	54870943	807367	807375	intron,promoter-TSS	SSBP3	0	1	2_TssAFlnk	1	1	1	0	0	1	0
chr1	54870948	54873545	807375	807640	promoter-TSS	SSBP3	1	1	1_TssA	1	1	1	0	1	1	0
chr1	54940437	54940875	808590	808627	Intergenic	SSBP3	0	1	7_Enh	0	0	1	0	0	0	0
chr1	54953086	54953487	808829	808844	Intergenic	ACOT11	0	0	7_Enh	0	1	1	0	0	0	0
chr1	54953872	54955392	808854	808971	Intergenic	ACOT11	0	1	1_TssA	1	1	1	0	1	1	1
chr1	54956021	54956547	808978	808996	Intergenic	ACOT11	0	0	15_Quies	0	0	1	0	0	0	0
chr1	54964905	54965391	809100	809144	Intergenic	ACOT11	0	1	7_Enh	0	0	1	0	1	1	1
chr1	55007630	55008246	809747	809807	Intergenic	ACOT11	0	1	2_TssAFlnk	1	1	1	0	1	1	0
chr1	55013956	55014040	809929	809938	exon	ACOT11	1	0	5_TxWk	0	1	0	0	1	0	0
chr1	55181307	55182062	812186	812237	exon	TTC4	1	1	1_TssA	1	1	1	0	1	1	0
chr1	55229651	55230771	812730	812798	promoter-TSS	PARS2	1	1	1_TssA	1	1	1	0	1	0	0
chr1	55266506	55267058	813314	813365	exon	TTC22	1	1	2_TssAFlnk	1	1	1	0	1	1	1
chr1	55267109	55267360	813365	813377	promoter-TSS	TTC22	1	0	2_TssAFlnk	1	1	1	0	1	1	1
chr1	55276187	55276418	813498	813505	intron	C1orf177	0	0	7_Enh	0	0	0	0	1	1	1
chr1	55352067	55352149	814343	814349	intron	DHCR24	1	0	2_TssAFlnk	0	1	1	0	1	0	0
chr1	55352245	55353471	814349	814465	promoter-TSS	DHCR24	1	1	1_TssA	1	1	1	0	1	0	0
chr1	55416414	55416687	815096	815104	Intergenic	TMEM61	0	0	7_Enh	0	0	1	0	1	1	1
chr1	55446131	55446653	815399	815462	promoter-TSS	TMEM61	1	1	1_TssA	1	1	1	0	1	0	0
chr1	55446665	55446873	815462	815478	intron	TMEM61	1	1	1_TssA	1	1	1	0	1	0	0
chr1	55504944	55505096	816314	816324	promoter-TSS	PCSK9	1	1	2_TssAFlnk	0	0	1	0	1	0	0
chr1	55505115	55505722	816324	816383	exon	PCSK9	1	1	2_TssAFlnk	1	1	1	0	1	0	0
chr1	55505741	55506104	816383	816413	intron	PCSK9	1	1	2_TssAFlnk	1	1	1	0	1	0	0
chr1	55679335	55679886	818011	818023	intron	USP24	0	0	1_TssA	1	1	1	0	0	0	0
chr1	55679964	55681666	818023	818191	intron,promoter-TSS	LOC100507634,USP24	1	1	1_TssA	1	1	0	0	1	0	0
chr1	55681677	55681732	818191	818195	promoter-TSS	USP24	1	1	1_TssA	1	1	0	0	0	0	0
chr1	55681902	55681926	818198	818203	promoter-TSS	USP24	1	0	1_TssA	1	1	1	0	0	0	0
chr1	55743319	55743505	818762	818769	Intergenic	MIR4422	0	0	15_Quies	0	0	1	0	1	1	1
chr1	56880573	56880804	825666	825674	Intergenic	PPAP2B	0	0	7_Enh	0	1	1	0	1	0	0
chr1	56943003	56943145	826258	826267	Intergenic	PPAP2B	0	0	2_TssAFlnk	1	1	1	0	1	0	0
chr1	56943228	56943771	826267	826317	Intergenic	PPAP2B	0	1	1_TssA	1	1	0	0	1	0	0
chr1	57043984	57045465	827176	827298	exon	PPAP2B	1	1	1_TssA	1	1	0	0	1	1	1
chr1	57110429	57111500	827809	827926	promoter-TSS	PRKAA2	1	1	1_TssA	1	1	1	0	1	0	0
chr1	57111506	57111588	827926	827934	intron	PRKAA2	1	0	1_TssA	1	1	0	0	1	0	0
chr1	57297693	57297851	829030	829036	Intergenic	C1orf168	0	0	15_Quies	0	0	0	0	1	1	1
chr1	57535051	57535075	830712	830716	exon	DAB1	0	0	15_Quies	0	0	0	0	0	0	0
chr1	57887780	57889435	833203	833316	intron	DAB1	0	1	7_Enh	0	0	1	0	0	0	0
chr1	57889473	57890611	833316	833438	intron	DAB1	0	1	2_TssAFlnk	0	0	1	0	1	1	1
chr1	58088791	58088937	834868	834875	intron	DAB1	0	0	14_ReprPCWk	0	0	0	0	0	0	0
chr1	58714562	58715366	838984	839012	intron	DAB1	1	1	15_Quies	0	0	1	0	0	0	0
chr1	58715383	58716233	839012	839094	intron	DAB1	1	1	7_Enh	0	0	1	0	0	0	0
chr1	59011550	59012736	841241	841328	intron	OMA1	1	1	1_TssA	1	1	0	0	1	1	1
chr1	59041758	59041931	841541	841553	exon	TACSTD2	0	0	2_TssAFlnk	1	1	1	0	0	0	0
chr1	59041949	59042112	841553	841574	exon	TACSTD2	0	1	1_TssA	1	1	1	0	0	0	0
chr1	59042113	59042412	841574	841606	exon	TACSTD2	1	1	2_TssAFlnk	1	1	1	0	0	0	0
chr1	59042421	59042492	841606	841617	exon	TACSTD2	1	1	2_TssAFlnk	1	1	1	0	0	0	0
chr1	59042498	59042764	841617	841653	exon	TACSTD2	1	1	2_TssAFlnk	1	1	1	0	1	0	0
chr1	59042784	59043071	841653	841692	exon	TACSTD2	1	1	1_TssA	1	1	0	0	1	0	0
chr1	59043099	59043217	841692	841705	exon,promoter-TSS	TACSTD2	1	1	1_TssA	0	1	0	0	1	0	0
chr1	59043255	59043295	841705	841712	promoter-TSS	TACSTD2	1	1	1_TssA	0	1	0	0	1	0	0
chr1	59165128	59165938	842693	842743	intron	MYSM1	1	0	1_TssA	1	1	0	0	1	1	0
chr1	59234947	59235225	843364	843374	Intergenic	JUN	0	0	15_Quies	0	0	1	0	0	1	1
chr1	59247243	59251383	843451	843775	exon	JUN	1	1	1_TssA	1	1	0	0	1	1	1
chr1	59280875	59281630	843997	844039	intron	LOC100131060	0	1	1_TssA	1	1	1	0	1	0	0
chr1	59281699	59282323	844039	844090	intron	LOC100131060	0	1	1_TssA	1	1	1	0	1	1	0
chr1	59369018	59369157	844681	844687	Intergenic	LOC100131060	0	0	2_TssAFlnk	0	1	0	0	1	0	0
chr1	59369167	59369985	844687	844759	Intergenic	LOC100131060	0	1	1_TssA	0	1	0	0	1	0	0
chr1	59388183	59388229	844877	844883	Intergenic	LOC100131060	0	0	7_Enh	0	1	1	0	1	0	0
chr1	59479021	59479208	845546	845553	Intergenic	HSD52	0	0	7_Enh	0	1	1	0	1	0	0
chr1	59479405	59479507	845553	845561	Intergenic	HSD52	0	0	5_TxWk	0	1	1	0	1	0	0
chr1	59612335	59612753	846459	846502	promoter-TSS	HSD52	1	1	2_TssAFlnk	1	1	1	0	0	1	0
chr1	59761954	59763031	847361	847442	promoter-TSS	FGGY	1	1	1_TssA	1	1	1	0	1	0	0
chr1	60135508	60135609	850129	850135	intron	FGGY	0	0	7_Enh	0	1	0	0	1	0	0
chr1	60139592	60139794	850163	850170	intron	FGGY	0	0	7_Enh	0	1	1	0	1	0	0
chr1	60280020	60281114	851092	851192	promoter-TSS	HOOK1	1	1	1_TssA	1	1	1	0	1	0	0
chr1	60281173	60281386	851192	851202	intron	HOOK1	1	0	1_TssA	1	1	0	0	1	0	0
chr1	60392090	60392689	851859	851899	promoter-TSS	CYP2J2	1	1	2_TssAFlnk	1	1	1	0	1	0	0
chr1	60437092	60437369	852221	852239	Intergenic	CYP2J2	0	0	7_Enh	0	0	1	0	1	1	1
chr1	60442529	60442721	852297	852305	Intergenic	CYP2J2	0	0	5_TxWk	0	0	1	0	1	1	1
chr1	60539350	60539672	852825	852848	promoter-TSS	C1orf87	1	1	2_TssAFlnk	0	0	1	0	1	0	0
chr1	60747089	60747340	854021	854028	Intergenic	C1orf87	0	0	7_Enh	0	0	1	0	1	1	1
chr1	61087297	61087533	855889	855899	Intergenic	NFIA	0	0	15_Quies	0	1	0	0	1	0	0
chr1	61508575	61508998	858729	858772	Intergenic	NFIA	0	1	2_TssAFlnk	1	1	1	0	1	1	1
chr1	61509009	61509160	858772	858789	Intergenic	NFIA	0	1	1_TssA	1	1	1	0	1	0	0
chr1	61509219	61509316	858793	858809	Intergenic	NFIA	0	1	1_TssA	1	1	1	0	1	0	0
chr1	61515563	61516970	858900	859029	Intergenic	NFIA	0	1	1_TssA	1	1	1	0	1	1	1
chr1	61519353	61519822	859077	859118	Intergenic	NFIA	0	1	1_TssA	0	1	1	0	0	0	0
chr1	61522628	61523476	859157	859217	Intergenic	NFIA	0	0	1_TssA	1	1	1	0	1	0	0
chr1	61523504	61523650	859217	859225	Intergenic	NFIA	0	0	1_TssA	1	1	1	0	1	0	0
chr1	61542329	61544119	859406	859475	exon	NFIA	1	1	5_TxWk	1	1	0	0	1	0	0
chr1	61545546	61546043	859487	859503	intron	NFIA	0	0	5_TxWk	0	1	1	0	1	0	0
chr1	61547273	61549515	859514	859743	exon	NFIA	0	1	1_TssA	1	1	1	0	1	0	0
chr1	61649606	61650004	860564	860579	intron	NFIA	0	0	1_TssA	1	1	0	0	1	0	0
chr1	61968320	61968556	863314	863320	Intergenic	MGC34796	0	0	15_Quies	0	0	0	0	0	0	0
chr1	62190229	62191411	865253	865303	exon	TM2D1	1	1	1_TssA	1	1	1	0	1	0	0
chr1	62207676	62208762	865548	865655	promoter-TSS	INADL	1	1	1_TssA	1	1	0	0	1	0	0
chr1	62208774	62209007	865655	865672	intron	INADL	1	1	1_TssA	1	1	1	0	1	0	0
chr1	62636766	62636801	869684	869688	Intergenic	L1TD1	0	0	15_Quies	0	0	0	0	0	0	0
chr1	62660871	62660946	870111	870118	intron	L1TD1	1	1	7_Enh	0	0	0	0	0	0	0
chr1	62751827	62751997	871387	871395	intron	KANK4	0	0	2_TssAFlnk	0	1	1	0	1	0	0
chr1	62784245	62784576	871762	871784	exon,intron	KANK4	1	1	1_TssA	1	1	1	0	1	0	0
chr1	62784581	62785191	871784	871859	exon	KANK4	1	1	1_TssA	1	1	1	0	1	0	0
chr1	62901529	62903975	873241	873450	exon	USP1	1	1	1_TssA	1	1	1	0	1	0	0
chr1	63153152	63154777	875312	875463	promoter-TSS	DOCK7	1	1	1_TssA	1	1	0	0	1	0	0
chr1	63249423	63250493	876366	876410	intron	ATG4C	1	0	1_TssA	1	1	1	0	1	0	0
chr1	63539591	63540068	878791	878824	Intergenic	LINC00466	0	0	7_Enh	0	0	1	0	1	0	0
chr1	63782776	63783533	880753	880827	promoter-TSS	LINC00466	1	1	1_TssA	1	0	1	0	1	1	1
chr1	63785287	63785680	880888	880928	Intergenic	LINC00466	0	1	9_Het	0	0	1	0	0	0	0
chr1	63787807	63788479	881032	881100	promoter-TSS	FOXD3	1	1	2_TssAFlnk	1	0	1	0	1	0	0
chr1	63788487	63789081	881100	881176	promoter-TSS	FOXD3	1	1	7_Enh	0	0	1	0	0	0	0
chr1	63789083	63789746	881176	881254	exon,promoter-TSS	FOXD3	1	1	7_Enh	0	0	1	0	0	0	0
chr1	63793284	63793499	881406	881422	Intergenic	FOXD3	0	0	15_Quies	0	0	1	0	0	1	1
chr1	63832942	63833942	881849	881932	intron	ALG6	1	1	1_TssA	1	1	1	0	1	1	0
chr1	63833953	63834103	881932	881937	intron	ALG6	1	0	2_TssAFlnk	1	1	1	0	0	0	0
chr1	63988325	63989706	883141	883209	promoter-TSS	ITGB3BP	1	0	1_TssA	1	1	1	0	1	0	0
chr1	64058883	64060121	883721	883837	promoter-TSS	PGM1	1	1	1_TssA	1	1	0	0	1	1	0
chr1	64135304	64135558	884496	884503	Intergenic	PGM1	0	0	2_TssAFlnk	0	1	1	0	1	0	0
chr1	64157643	64157818	884725	884731	Intergenic	ROR1	0	0	15_Quies	0	1	1	0	1	1	1
chr1	64170915	64170992	884845	884850	Intergenic	ROR1	0	0	7_Enh	0	1	1	0	1	0	0
chr1	64239391	64240940	885351	885521	intron	ROR1	1	1	1_TssA	1	1	1	0	1	1	1
chr1	64240964	64241124	885521	885532	intron	ROR1	0	0	1_TssA	1	1	0	0	0	0	0
chr1	64652385	64652459	888424	888429	Intergenic	UBE2U	0	0	7_Enh	0	1	1	0	1	0	0
chr1	64711192	64711346	888997	889003	Intergenic	UBE2U	0	0	1_TssA	1	1	1	0	1	0	0
chr1	64935359	64937286	890909	891084	promoter-TSS	CACHD1	1	1	1_TssA	1	1	1	0	1	1	1
chr1	64937324	64937529	891084	891092	intron	CACHD1	1	0	1_TssA	1	1	0	0	0	0	0
chr1	64970985	64971665	891317	891370	intron	CACHD1	0	1	1_TssA	0	1	1	0	1	0	0
chr1	64982093	64982254	891436	891442	intron	CACHD1	0	0	5_TxWk	0	0	1	0	0	0	0
chr1	65002150	65002335	891568	891575	intron	CACHD1	0	0	5_TxWk	0	1	1	0	1	0	0
chr1	65210101	65211567	893135	893279	promoter-TSS	RAVER2	1	1	1_TssA	1	1	1	0	1	1	1
chr1	65431106	65432743	895228	895382	intron	JAK1	1	1	1_TssA	1	1	1	0	1	0	0
chr1	65468176	65468922	895738	895808	Intergenic	JAK1	0	1	1_TssA	1	1	0	0	1	0	0
chr1	65531983	65534487	896419	896631	Intergenic	MIR101-1	0	1	1_TssA	1	1	0	0	1	0	0
chr1	65612939	65613062	897460	897470	promoter-TSS	AK4	1	1	2_TssAFlnk	1	0	1	0	0	0	0
chr1	65613089	65614988	897470	897666	exon	AK4	1	1	2_TssAFlnk	1	0	1	0	1	1	0
chr1	65719773	65720972	898685	898797	Intergenic	DNAJC6	0	1	1_TssA	1	1	1	0	1	1	0
chr1	65731247	65731816	898884	898936	intron	DNAJC6	1	1	1_TssA	1	0	1	0	1	1	0
chr1	65774742	65774896	899266	899276	promoter-TSS	DNAJC6	0	0	15_Quies	1	0	1	0	0	0	0
chr1	65774916	65775955	899276	899366	exon	DNAJC6	0	1	1_TssA	1	1	1	0	1	0	0
chr1	65885494	65887172	900046	900161	promoter-TSS	LEPR	1	1	1_TssA	1	1	1	0	1	0	0
chr1	65887283	65887576	900161	900169	intron	LEPROT	0	0	5_TxWk	1	1	1	0	0	0	0
chr1	65990971	65991746	900892	900980	promoter-TSS	LEPR	1	1	1_TssA	1	0	1	0	0	0	0
chr1	66257838	66258074	902692	902709	promoter-TSS	PDE4B	1	0	7_Enh	0	0	1	0	0	0	0
chr1	66258097	66259154	902709	902797	promoter-TSS	PDE4B	1	1	7_Enh	0	0	1	0	0	0	0
chr1	66797378	66798275	905842	905861	promoter-TSS	PDE4B	0	0	1_TssA	0	1	1	0	1	0	0
chr1	66998915	66999710	907096	907133	promoter-TSS	SGIP1	1	1	1_TssA	0	0	1	1	0	0	0
chr1	67218004	67218330	908523	908548	promoter-TSS	TCTEX1D1	1	1	2_TssAFlnk	0	0	1	0	1	0	0
chr1	67390043	67391495	909594	909683	promoter-TSS	WDR78	1	1	1_TssA	1	1	1	0	1	1	0
chr1	67395481	67396841	909707	909803	intron	MIER1	0	1	1_TssA	1	1	0	0	1	1	1
chr1	67396896	67397079	909803	909810	intron	MIER1	0	0	5_TxWk	1	1	1	0	0	0	0
chr1	67518614	67520353	910590	910717	intron,promoter-TSS	SLC35D1	1	1	1_TssA	1	1	0	0	1	0	0
chr1	67773110	67773701	912621	912684	exon	IL12RB2	1	1	1_TssA	1	1	1	0	1	0	0
chr1	67773708	67773858	912684	912697	intron	IL12RB2	1	1	1_TssA	1	0	1	0	1	0	0
chr1	67894459	67896994	913769	913936	exon	SERBP1	1	1	1_TssA	1	1	0	0	1	1	0
chr1	67966182	67966498	914629	914646	Intergenic	SERBP1	0	0	15_Quies	0	0	0	0	1	1	1
chr1	68001197	68001306	914972	914977	Intergenic	SERBP1	0	0	15_Quies	0	0	0	0	1	1	1
chr1	68038398	68038546	915393	915398	Intergenic	GADD45A	0	0	7_Enh	0	1	1	0	1	0	0
chr1	68150193	68152558	916227	916395	intron	GADD45A	1	1	1_TssA	1	1	1	0	1	1	0
chr1	68201729	68202198	916825	916833	intron	GNG12	0	0	7_Enh	0	1	1	0	1	0	0
chr1	68297257	68297423	917546	917551	intron,promoter-TSS	GNG12-AS1	1	0	5_TxWk	0	1	0	0	0	0	0
chr1	68297540	68299315	917551	917690	intron	GNG12-AS1	1	1	1_TssA	1	1	0	0	1	0	0
chr1	68607072	68607529	919673	919682	intron	GNG12-AS1	0	0	7_Enh	0	1	1	0	1	0	0
chr1	68639542	68640147	920009	920020	intron	WLS	0	0	7_Enh	0	1	1	0	1	0	0
chr1	68695624	68695740	920400	920405	intron	WLS	0	0	2_TssAFlnk	0	1	1	0	0	0	0
chr1	68696499	68698554	920414	920546	intron	WLS	1	1	1_TssA	1	1	0	0	1	0	0
chr1	68698672	68698801	920546	920552	promoter-TSS	WLS	1	0	1_TssA	1	1	1	0	0	0	0
chr1	68786812	68787055	921385	921391	Intergenic	WLS	0	0	15_Quies	0	1	0	0	1	1	1
chr1	68962124	68963126	922618	922697	intron	DEPDC1	1	1	1_TssA	1	1	1	0	1	0	0
chr1	70032776	70034676	928423	928577	Intergenic	LRRC7	0	1	1_TssA	1	1	1	0	1	0	0
chr1	70034734	70035695	928577	928612	Intergenic	LRRC7	0	0	1_TssA	1	0	1	0	0	0	0
chr1	70670443	70672068	932023	932087	promoter-TSS	SRSF11	1	1	1_TssA	1	1	1	0	1	0	0
chr1	70686743	70688075	932228	932314	exon	SRSF11	0	1	1_TssA	1	1	1	0	1	1	1
chr1	70819273	70820799	933578	933679	promoter-TSS	HHLA3	1	1	1_TssA	1	1	1	0	1	1	0
chr1	70876306	70877318	934180	934241	promoter-TSS	CTH	1	1	1_TssA	1	1	0	0	1	0	0
chr1	71512225	71512282	937993	937999	promoter-TSS	ZRANB2-AS1	1	1	2_TssAFlnk	1	1	1	0	0	0	0
chr1	71512385	71512539	938003	938013	exon	PTGER3	1	1	2_TssAFlnk	1	1	1	0	0	0	0
chr1	71512643	71512862	938018	938044	exon	PTGER3	1	1	2_TssAFlnk	1	1	1	0	1	0	0
chr1	71512878	71513685	938044	938127	exon	PTGER3	1	1	2_TssAFlnk	1	1	1	0	1	0	0
chr1	71513715	71513935	938127	938139	promoter-TSS	PTGER3	1	1	1_TssA	1	0	1	0	0	0	0
chr1	71545865	71547185	938363	938414	promoter-TSS	ZRANB2-AS2	1	1	1_TssA	1	1	0	0	1	1	1
chr1	72747776	72751056	944939	945097	Intergenic	NEGR1	1	1	1_TssA	1	1	1	0	1	1	1
chr1	72964120	72964202	946118	946122	Intergenic	NEGR1	0	0	15_Quies	0	0	0	0	0	0	0
chr1	74663680	74664457	954449	954486	promoter-TSS	LRRIQ3	1	1	1_TssA	1	1	0	0	1	0	0
chr1	75138964	75139626	957196	957238	intron,promoter-TSS	C1orf173	1	0	7_Enh	0	0	1	0	0	0	0
chr1	75197300	75197461	957563	957570	intron	CRYZ	0	0	1_TssA	1	1	0	0	1	0	0
chr1	75198270	75199732	957578	957627	promoter-TSS	CRYZ	1	0	1_TssA	1	1	1	0	1	1	1
chr1	75593865	75594136	959776	959790	promoter-TSS	LHX8	1	0	5_TxWk	0	0	0	0	0	0	0
chr1	75595350	75595730	959806	959817	intron	LHX8	0	0	15_Quies	0	0	0	0	0	0	0
chr1	75595749	75596113	959817	959843	exon,intron	LHX8	0	1	15_Quies	0	0	1	0	0	0	0
chr1	75596150	75596280	959845	959853	exon	LHX8	0	1	15_Quies	0	0	1	0	0	0	0
chr1	75596703	75597176	959864	959890	intron	LHX8	0	1	9_Het	0	0	1	0	0	0	0
chr1	75600195	75600647	959988	960007	promoter-TSS	LHX8	0	0	7_Enh	0	0	1	0	0	0	0
chr1	75601945	75602239	960076	960116	intron	LHX8	0	1	7_Enh	0	0	1	0	0	0	0
chr1	75602283	75602794	960116	960154	intron	LHX8	0	1	7_Enh	0	0	1	0	0	0	0
chr1	75699037	75699336	960693	960703	intron	SLC44A5	0	0	15_Quies	0	0	1	0	1	1	1
chr1	76080153	76080532	962860	962876	Intergenic	SLC44A5	0	1	2_TssAFlnk	0	0	1	0	1	1	1
chr1	76080582	76082438	962876	963011	Intergenic	SLC44A5	0	1	1_TssA	1	0	1	0	1	1	1
chr1	76189707	76189802	963668	963674	promoter-TSS	ACADM	1	0	1_TssA	1	1	0	0	1	0	0
chr1	76189869	76191128	963674	963760	intron,promoter-TSS	ACADM	1	1	1_TssA	1	1	0	0	1	0	0
chr1	76251458	76253137	964304	964349	promoter-TSS	SNORD45C	1	0	1_TssA	1	1	1	0	1	0	0
chr1	76540023	76540653	966105	966161	promoter-TSS	ST6GALNAC3	1	1	2_TssAFlnk	1	0	1	0	1	0	0
chr1	76619923	76620060	966861	966868	intron	ST6GALNAC3	0	0	15_Quies	0	0	0	0	1	1	1
chr1	77332926	77334277	971041	971135	intron	ST6GALNAC5	1	1	2_TssAFlnk	0	0	1	0	1	1	0
chr1	77334315	77334557	971135	971160	intron	ST6GALNAC5	0	1	2_TssAFlnk	0	0	1	0	1	0	0
chr1	77684445	77685772	973340	973383	promoter-TSS	PIGK	1	1	1_TssA	1	1	1	0	1	0	0
chr1	77747391	77748902	973720	973845	promoter-TSS	AK5	1	1	2_TssAFlnk	1	0	1	0	1	0	0
chr1	78147727	78149654	976766	976907	promoter-TSS	ZZZ3	1	1	1_TssA	1	1	1	0	1	1	1
chr1	78224617	78225725	977608	977693	intron	USP33	1	1	1_TssA	1	1	1	0	1	0	0
chr1	78245092	78245998	977946	977993	intron	FAM73A	1	0	1_TssA	1	1	1	0	1	0	0
chr1	78354103	78355070	979110	979177	intron	NEXN	1	1	1_TssA	1	1	0	0	1	0	0
chr1	78443536	78445598	979959	980059	intron	FUBP1	1	1	1_TssA	1	1	0	0	1	1	1
chr1	78469861	78471366	980285	980305	promoter-TSS	DNAJB4	1	0	5_TxWk	1	1	0	0	1	0	0
chr1	78511578	78512214	980647	980724	exon	GIPC2	1	1	1_TssA	1	1	0	0	1	0	0
chr1	78512240	78512371	980724	980734	exon,intron	GIPC2	1	0	1_TssA	1	1	0	0	1	0	0
chr1	78956458	78957660	983162	983239	intron	PTGFR	1	1	2_TssAFlnk	1	1	1	0	1	0	0
chr1	79472282	79472351	986084	986093	exon,intron	ELTD1	1	1	7_Enh	0	1	0	0	0	0	0
chr1	79472390	79472484	986098	986114	promoter-TSS	ELTD1	1	1	7_Enh	0	0	0	0	0	0	0
chr1	81519677	81519739	997568	997572	Intergenic	LPHN2	0	0	15_Quies	0	1	0	0	0	0	0
chr1	81771678	81772221	999239	999248	Intergenic	LPHN2	0	0	1_TssA	1	0	0	0	1	1	0
chr1	81911858	81912079	1000194	1000200	Intergenic	LPHN2	0	0	7_Enh	0	1	0	0	1	0	0
chr1	81983769	81983992	1000746	1000753	Intergenic	LPHN2	0	0	7_Enh	0	0	1	0	0	0	0
chr1	82265727	82269184	1002894	1003182	intron	LPHN2	1	1	1_TssA	1	1	0	0	1	1	1
chr1	82269246	82269601	1003182	1003196	intron	LPHN2	0	0	1_TssA	1	1	1	0	0	0	0
chr1	82627567	82627780	1005541	1005549	Intergenic	LPHN2	0	0	15_Quies	0	1	0	0	0	0	0
chr1	83333931	83334102	1009495	1009500	Intergenic	MIR548AP	0	0	15_Quies	0	0	0	0	0	0	0
chr1	84158370	84159043	1014028	1014040	Intergenic	MIR548AP	0	0	1_TssA	0	1	0	0	1	0	0
chr1	84159431	84159842	1014046	1014054	Intergenic	MIR548AP	0	0	5_TxWk	0	1	1	0	1	0	0
chr1	84326135	84326768	1015050	1015099	intron	MIR548AP	0	1	1_TssA	1	1	1	0	1	1	1
chr1	84326800	84326996	1015099	1015107	intron	MIR548AP	0	1	2_TssAFlnk	1	1	0	0	1	0	0
chr1	84464180	84464266	1015825	1015833	intron	TTLL7	1	1	1_TssA	1	1	1	0	1	0	0
chr1	84464299	84465462	1015833	1015924	promoter-TSS	TTLL7	1	1	1_TssA	1	1	1	0	1	0	0
chr1	84543147	84544477	1016385	1016517	promoter-TSS	PRKACB	1	1	1_TssA	1	1	1	0	1	0	0
chr1	84763932	84764928	1017676	1017755	intron	SAMD13	1	1	1_TssA	1	1	1	0	1	0	0
chr1	84764972	84765199	1017755	1017761	intron	SAMD13	1	0	2_TssAFlnk	1	1	1	0	1	0	0
chr1	84767324	84769076	1017771	1017789	promoter-TSS	SAMD13	0	0	5_TxWk	1	1	1	0	1	0	0
chr1	84899101	84899141	1018520	1018524	Intergenic	DNASE2B	0	0	7_Enh	0	1	1	0	1	0	0
chr1	84944867	84945729	1018781	1018834	intron	RPF1	1	1	1_TssA	1	1	0	0	1	0	0
chr1	84971020	84972818	1019026	1019160	exon	GNG5	1	1	1_TssA	1	1	1	0	1	0	0
chr1	85039692	85040372	1019648	1019712	intron	CTBS	1	1	1_TssA	1	1	0	0	1	1	0
chr1	85086411	85086879	1020041	1020087	Intergenic	C1orf180	0	1	1_TssA	1	1	1	0	1	1	1
chr1	85155424	85156906	1020614	1020749	promoter-TSS	SSX2IP	1	1	1_TssA	1	1	1	0	1	1	1
chr1	85219265	85219430	1021191	1021198	Intergenic	SSX2IP	0	0	15_Quies	0	0	0	0	1	1	1
chr1	85358298	85359107	1022391	1022480	exon	LPAR3	1	1	2_TssAFlnk	1	1	1	0	1	0	0
chr1	85462514	85463507	1023286	1023387	promoter-TSS	MCOLN2	1	1	2_TssAFlnk	1	0	1	0	1	1	0
chr1	85463546	85464241	1023387	1023431	Intergenic	MCOLN2	1	1	2_TssAFlnk	0	0	1	0	0	0	0
chr1	85513539	85514685	1023787	1023900	exon	MCOLN3	1	1	1_TssA	1	1	1	0	1	1	0
chr1	85527576	85528108	1024016	1024038	promoter-TSS	WDR63	1	0	1_TssA	1	1	0	0	1	0	0
chr1	85603358	85603813	1024566	1024576	Intergenic	MIR4423	0	0	5_TxWk	0	1	1	0	1	0	0
chr1	85665685	85665839	1024986	1024993	intron	SYDE2	1	1	1_TssA	1	1	0	0	0	0	0
chr1	85665883	85666024	1024993	1025003	exon	SYDE2	1	1	1_TssA	1	1	0	0	0	0	0
chr1	85666044	85667733	1025003	1025189	promoter-TSS	SYDE2	1	1	1_TssA	1	1	0	0	1	0	0
chr1	85667778	85668006	1025189	1025198	Intergenic	SYDE2	0	0	1_TssA	1	1	0	0	1	0	0
chr1	85724438	85724496	1025682	1025689	intron	C1orf52	1	0	1_TssA	1	0	1	0	0	0	0
chr1	85724647	85725608	1025689	1025766	exon	C1orf52	1	1	1_TssA	1	1	1	0	1	1	1
chr1	85741402	85742817	1025880	1025974	exon,promoter-TSS	BCL10,LOC646626	1	1	1_TssA	1	1	0	0	1	0	0
chr1	85773945	85774196	1026259	1026274	Intergenic	BCL10	0	0	7_Enh	0	0	1	0	1	1	1
chr1	85929877	85931168	1027175	1027322	exon	DDAH1	0	1	1_TssA	1	1	1	0	1	0	0
chr1	86042094	86042248	1028056	1028066	intron	DDAH1	0	1	2_TssAFlnk	1	1	1	0	1	0	0
chr1	86042260	86043147	1028066	1028161	intron	DDAH1	1	1	1_TssA	1	1	1	0	1	1	1
chr1	86045654	86047124	1028218	1028331	promoter-TSS	CYR61	1	1	1_TssA	1	1	0	0	1	1	1
chr1	86047128	86047240	1028331	1028340	intron,promoter-TSS	CYR61	1	1	1_TssA	1	1	1	0	1	1	1
chr1	86047427	86047486	1028340	1028344	intron	CYR61	1	0	1_TssA	1	1	1	0	1	0	0
chr1	86173388	86174357	1029297	1029336	exon	ZNHIT6	1	1	1_TssA	1	1	0	0	1	1	0
chr1	86620614	86620796	1031950	1031961	intron	COL24A1	0	0	7_Enh	0	0	1	0	0	0	0
chr1	86620799	86620928	1031961	1031970	intron	COL24A1	0	0	7_Enh	0	0	1	0	0	0	0
chr1	86620952	86621217	1031970	1031983	intron	COL24A1	1	0	2_TssAFlnk	0	0	1	0	0	0	0
chr1	86621255	86622687	1031983	1032071	intron	COL24A1	1	1	7_Enh	1	0	1	0	0	0	0
chr1	86861355	86862344	1033613	1033680	exon	ODF2L	1	1	1_TssA	1	1	0	0	1	0	0
chr1	86939778	86940020	1034181	1034190	intron	CLCA1	0	0	15_Quies	0	0	0	0	1	1	1
chr1	87169526	87169815	1035796	1035807	promoter-TSS	SH3GLB1	1	0	1_TssA	1	1	1	0	1	0	0
chr1	87169876	87171531	1035807	1035944	intron	SH3GLB1	1	1	1_TssA	1	1	0	0	1	1	1
chr1	87378936	87381603	1037861	1038024	promoter-TSS	HS2ST1	1	1	1_TssA	1	1	0	0	1	0	0
chr1	87597435	87597921	1039574	1039608	promoter-TSS	LOC339524	0	1	1_TssA	1	0	1	0	1	1	1
chr1	87692418	87692454	1040480	1040484	Intergenic	LOC339524	0	0	15_Quies	0	1	0	0	1	0	0
chr1	87793803	87795559	1041261	1041413	exon	LMO4	1	1	1_TssA	1	1	0	0	1	0	0
chr1	87795735	87796723	1041413	1041436	intron	LMO4	0	0	1_TssA	1	1	0	0	0	0	0
chr1	87796738	87797884	1041436	1041508	intron	LMO4	0	1	1_TssA	1	1	1	0	1	1	0
chr1	87800628	87801458	1041555	1041624	intron	LMO4	0	1	1_TssA	1	1	1	0	1	1	0
chr1	87971108	87971160	1042806	1042810	Intergenic	LOC100505768	0	0	7_Enh	0	0	0	0	0	0	0
chr1	88262286	88262362	1044983	1044988	Intergenic	LOC100505768	0	0	5_TxWk	0	1	1	0	0	0	0
chr1	88271412	88271593	1045045	1045050	Intergenic	LOC100505768	0	0	5_TxWk	0	1	0	0	1	0	0
chr1	88271752	88272272	1045050	1045060	Intergenic	LOC100505768	0	0	5_TxWk	0	1	0	0	1	0	0
chr1	88928116	88928626	1048824	1048881	Intergenic	PKN2	0	1	1_TssA	0	0	1	0	0	0	0
chr1	89148765	89149017	1050260	1050268	Intergenic	PKN2	1	0	5_TxWk	1	1	0	0	0	0	0
chr1	89149117	89151277	1050268	1050402	exon	PKN2	1	1	1_TssA	1	1	1	0	1	1	1
chr1	89356296	89357790	1052044	1052114	intron	GTF2B	1	1	1_TssA	1	1	1	0	1	0	0
chr1	89457684	89459064	1052912	1053012	exon	CCBL2	1	1	1_TssA	1	1	0	0	1	0	0
chr1	89663866	89664034	1054387	1054394	intron	GBP4	1	0	1_TssA	1	1	1	0	0	0	0
chr1	89989811	89991160	1056347	1056476	promoter-TSS	LRRC8B	1	1	1_TssA	1	1	1	0	1	1	0
chr1	90098161	90099626	1057224	1057369	promoter-TSS	FLJ27354	1	1	1_TssA	1	1	1	0	1	1	0
chr1	90099649	90099903	1057369	1057380	intron	LRRC8C	0	0	2_TssAFlnk	1	0	1	0	0	0	0
chr1	90227964	90228225	1058381	1058390	Intergenic	LRRC8D	0	0	2_TssAFlnk	0	1	1	0	1	0	0
chr1	90228349	90228477	1058394	1058402	Intergenic	LRRC8D	0	0	1_TssA	1	1	1	0	1	0	0
chr1	90228505	90229120	1058402	1058437	Intergenic	LRRC8D	0	1	2_TssAFlnk	1	1	1	0	1	1	1
chr1	90285952	90286028	1058935	1058940	promoter-TSS	LRRC8D	1	0	15_Quies	1	1	1	0	0	0	0
chr1	90286138	90287585	1058940	1059092	promoter-TSS	LRRC8D	1	1	1_TssA	1	1	0	0	1	1	0
chr1	90308526	90309309	1059278	1059321	intron	LRRC8D	0	1	1_TssA	1	1	1	0	1	1	1
chr1	90336891	90337141	1059574	1059580	intron	LRRC8D	0	0	5_TxWk	0	0	1	0	0	0	0
chr1	90460263	90461498	1060697	1060801	promoter-TSS	GEMIN8P4	1	1	1_TssA	1	1	0	0	1	1	0
chr1	90462197	90462253	1060805	1060810	intron	ZNF326	0	0	5_TxWk	1	1	1	0	0	0	0
chr1	91172103	91172289	1065158	1065185	Intergenic	BARHL2	0	1	7_Enh	1	0	1	0	0	0	0
chr1	91172337	91173410	1065185	1065250	Intergenic	BARHL2	0	1	1_TssA	1	0	1	0	1	0	0
chr1	91176537	91176792	1065279	1065302	TTS	BARHL2	0	1	7_Enh	0	0	1	0	0	0	0
chr1	91182160	91182732	1065408	1065451	exon	BARHL2	1	1	7_Enh	0	0	1	0	0	0	0
chr1	91182780	91183022	1065453	1065466	promoter-TSS	BARHL2	1	1	7_Enh	0	0	1	0	0	0	0
chr1	91183127	91183280	1065483	1065511	promoter-TSS	BARHL2	1	1	2_TssAFlnk	0	0	1	0	0	0	0
chr1	91183281	91183593	1065511	1065559	promoter-TSS	BARHL2	1	1	2_TssAFlnk	0	0	1	0	1	0	0
chr1	91183680	91184577	1065575	1065651	Intergenic	BARHL2	1	1	2_TssAFlnk	0	0	1	0	1	0	0
chr1	91185247	91185489	1065676	1065701	Intergenic	BARHL2	0	1	9_Het	0	0	1	0	0	0	0
chr1	91187046	91187307	1065736	1065747	Intergenic	BARHL2	0	0	15_Quies	0	0	1	0	1	1	1
chr1	91191001	91191584	1065862	1065898	Intergenic	BARHL2	0	1	2_TssAFlnk	0	0	1	0	0	0	0
chr1	91191670	91191737	1065898	1065905	Intergenic	BARHL2	0	1	2_TssAFlnk	0	0	1	0	0	0	0
chr1	91192512	91192593	1065945	1065954	Intergenic	BARHL2	0	1	7_Enh	0	0	1	0	0	0	0
chr1	91195810	91196129	1066044	1066068	Intergenic	BARHL2	0	0	7_Enh	0	0	1	0	0	0	0
chr1	91300190	91300242	1066824	1066831	Intergenic	BARHL2	0	0	15_Quies	0	0	0	0	0	0	0
chr1	91301687	91301847	1066914	1066936	Intergenic	BARHL2	0	1	7_Enh	0	0	1	0	0	0	0
chr1	91316456	91317454	1067106	1067201	Intergenic	BARHL2	0	1	1_TssA	1	0	0	0	1	1	1
chr1	91486685	91487912	1068399	1068498	promoter-TSS	ZNF644	1	1	1_TssA	1	1	1	0	1	0	0
chr1	91869674	91870432	1071500	1071570	intron	HFM1	1	1	1_TssA	1	1	1	0	1	0	0
chr1	91966054	91967393	1072195	1072282	promoter-TSS	CDC7	1	1	1_TssA	1	1	1	0	1	1	1
chr1	92196474	92196567	1074318	1074323	intron	TGFBR3	0	0	5_TxWk	0	0	1	0	1	0	0
chr1	92292778	92292836	1075229	1075235	intron	TGFBR3	0	0	7_Enh	0	1	1	0	0	0	0
chr1	92350513	92352085	1075867	1076017	intron	TGFBR3	0	1	1_TssA	1	1	1	0	1	1	1
chr1	92352260	92352445	1076017	1076031	promoter-TSS	TGFBR3	0	0	2_TssAFlnk	1	1	1	0	1	1	0
chr1	92352447	92352512	1076031	1076036	promoter-TSS	TGFBR3	0	0	15_Quies	0	1	1	0	1	1	0
chr1	92495368	92496085	1077805	1077883	exon	EPHX4	1	1	2_TssAFlnk	0	0	1	0	1	0	0
chr1	92545730	92546676	1078284	1078342	exon	BTBD8	1	1	1_TssA	1	1	0	0	1	0	0
chr1	92763927	92765133	1080027	1080108	promoter-TSS	RPAP2	1	1	1_TssA	1	1	0	0	1	1	0
chr1	92907586	92907717	1081184	1081191	Intergenic	GFI1	0	0	1_TssA	0	1	0	0	1	0	0
chr1	92947859	92948212	1081714	1081734	intron	GFI1	0	1	2_TssAFlnk	0	0	1	0	0	0	0
chr1	92948238	92948756	1081734	1081770	exon,intron	GFI1	0	1	2_TssAFlnk	1	1	1	0	0	0	0
chr1	92948788	92950148	1081770	1081862	exon,intron	GFI1	0	1	1_TssA	1	1	1	0	1	0	0
chr1	92950154	92952269	1081862	1082036	intron	GFI1	1	1	2_TssAFlnk	1	1	1	0	1	1	1
chr1	92952297	92952537	1082036	1082069	promoter-TSS	GFI1	1	1	1_TssA	1	1	1	0	1	1	0
chr1	93249811	93251132	1084511	1084632	intron	EVI5	0	1	1_TssA	1	1	0	0	1	1	0
chr1	93251139	93251262	1084632	1084639	intron	EVI5	0	0	1_TssA	1	1	1	0	1	1	0
chr1	93270333	93270573	1084852	1084859	Intergenic	EVI5	0	0	15_Quies	0	1	1	0	1	0	0
chr1	93297308	93298622	1085180	1085258	TTS	FAM69A	1	1	1_TssA	1	1	0	0	1	1	1
chr1	93425958	93427929	1086226	1086401	intron,promoter-TSS	FAM69A	1	1	1_TssA	1	1	1	0	1	1	1
chr1	93544333	93546210	1087445	1087518	intron	MTF2	1	1	1_TssA	1	1	1	0	1	1	1
chr1	93644911	93646809	1088316	1088448	promoter-TSS	CCDC18	1	1	1_TssA	1	1	1	0	1	1	1
chr1	93810826	93813157	1089551	1089677	promoter-TSS	LOC100131564	1	1	1_TssA	1	1	0	0	1	0	0
chr1	93912688	93913082	1090363	1090373	promoter-TSS	FNBP1L	1	0	1_TssA	1	1	0	0	1	0	0
chr1	93913144	93914904	1090373	1090522	intron,promoter-TSS	FNBP1L	1	1	1_TssA	1	1	0	0	1	0	0
chr1	94018931	94018979	1091288	1091292	exon	FNBP1L	0	0	7_Enh	0	1	1	0	0	0	0
chr1	94045478	94045538	1091573	1091578	intron	BCAR3	0	0	7_Enh	0	1	1	0	1	0	0
chr1	94050268	94051149	1091650	1091666	intron	BCAR3	0	0	7_Enh	0	1	1	0	1	0	0
chr1	94079492	94079705	1091978	1091988	exon,promoter-TSS	BCAR3	0	0	2_TssAFlnk	1	1	1	0	1	0	0
chr1	94104714	94104789	1092260	1092266	intron	BCAR3	0	0	7_Enh	0	1	0	0	1	0	0
chr1	94146387	94147773	1092670	1092798	intron,promoter-TSS	BCAR3	0	1	1_TssA	1	1	1	0	1	1	1
chr1	94311384	94311680	1094224	1094233	promoter-TSS	MIR760	1	0	2_TssAFlnk	0	1	1	0	1	0	1
chr1	94311692	94313791	1094233	1094450	promoter-TSS	BCAR3	1	1	1_TssA	1	1	1	0	1	1	1
chr1	94343960	94345155	1094693	1094765	intron,promoter-TSS	DNTTIP2	1	1	1_TssA	1	1	1	0	1	0	0
chr1	94374026	94375420	1094979	1095124	exon	GCLM	1	1	1_TssA	1	1	1	0	1	1	1
chr1	94375443	94375599	1095124	1095131	promoter-TSS	GCLM	1	1	1_TssA	0	1	0	0	1	0	0
chr1	94429245	94429538	1095473	1095480	Intergenic	GCLM	0	0	5_TxWk	0	1	0	0	1	0	0
chr1	94511237	94511427	1096278	1096288	intron	ABCA4	0	0	7_Enh	0	1	1	0	1	1	1
chr1	94582117	94582149	1097081	1097086	intron	ABCA4	0	0	5_TxWk	0	0	1	0	0	0	0
chr1	94701322	94701473	1097997	1098002	intron	ARHGAP29	0	0	15_Quies	0	1	0	0	0	0	0
chr1	94702179	94703412	1098009	1098124	intron	ARHGAP29	1	1	1_TssA	1	1	1	0	1	0	1
chr1	94712406	94712549	1098195	1098202	Intergenic	ARHGAP29	0	0	2_TssAFlnk	0	1	0	0	1	0	0
chr1	94712698	94713485	1098202	1098302	Intergenic	ARHGAP29	0	1	1_TssA	1	1	0	0	1	0	0
chr1	94801432	94801743	1098931	1098939	Intergenic	ABCD3	0	0	15_Quies	0	0	0	0	1	1	1
chr1	94882994	94883235	1099528	1099536	promoter-TSS	ABCD3	1	0	1_TssA	1	1	1	0	1	0	0
chr1	94883252	94883397	1099536	1099543	promoter-TSS	ABCD3	1	0	1_TssA	1	1	0	0	0	0	0
chr1	94883469	94884722	1099543	1099669	exon	ABCD3	1	1	1_TssA	1	1	0	0	1	0	0
chr1	94884747	94884926	1099669	1099678	intron	ABCD3	1	0	1_TssA	1	1	1	0	0	0	0
chr1	95006656	95006812	1100565	1100572	intron	F3	1	0	1_TssA	1	1	0	0	1	0	0
chr1	95006838	95008118	1100572	1100689	promoter-TSS	F3	1	1	1_TssA	1	1	0	0	1	0	0
chr1	95285357	95285532	1102978	1102984	promoter-TSS	SLC44A3	1	0	1_TssA	1	1	0	0	0	0	0
chr1	95285549	95286260	1102984	1103059	promoter-TSS	SLC44A3	1	1	1_TssA	1	1	0	0	1	0	0
chr1	95286292	95286428	1103059	1103065	intron	SLC44A3	1	1	1_TssA	1	1	0	0	1	0	0
chr1	95287046	95287610	1103074	1103087	intron	SLC44A3	0	0	1_TssA	0	1	1	0	1	0	0
chr1	95320155	95320481	1103392	1103407	intron	SLC44A3	0	0	7_Enh	0	1	1	0	1	1	1
chr1	95390728	95391214	1104095	1104104	intron	CNN3	0	0	1_TssA	1	1	0	0	0	0	0
chr1	95391223	95393045	1104104	1104269	intron	CNN3	1	1	1_TssA	1	1	1	0	1	1	1
chr1	95393047	95393277	1104269	1104284	promoter-TSS	CNN3	1	1	1_TssA	1	1	1	0	1	0	0
chr1	95393287	95393462	1104284	1104292	promoter-TSS	CNN3	1	0	2_TssAFlnk	0	1	1	0	0	0	0
chr1	95428439	95428723	1104580	1104588	exon	LOC729970	0	0	1_TssA	0	1	0	0	1	0	0
chr1	95538007	95538941	1105499	1105555	promoter-TSS	ALG14	1	1	1_TssA	1	1	1	0	1	0	0
chr1	95582312	95583668	1106002	1106132	promoter-TSS	TMEM56-RWDD3	1	1	1_TssA	1	1	1	0	1	1	1
chr1	95698917	95699098	1107004	1107013	promoter-TSS	RWDD3	1	0	2_TssAFlnk	1	1	0	0	1	0	0
chr1	95699357	95700289	1107020	1107104	exon,promoter-TSS	RWDD3	1	1	1_TssA	1	1	0	0	1	1	1
chr1	97186857	97188455	1115908	1116016	intron	PTBP2	1	1	1_TssA	1	1	1	0	1	0	0
chr1	98385752	98387374	1122785	1122866	promoter-TSS	DPYD	1	1	1_TssA	1	1	1	0	1	0	0
chr1	98510777	98511909	1123579	1123674	promoter-TSS	MIR2682	1	1	2_TssAFlnk	0	0	1	0	0	0	0
chr1	98513645	98514219	1123682	1123699	intron	MIR137HG	0	0	14_ReprPCWk	0	0	1	0	1	0	0
chr1	98514241	98514791	1123699	1123717	intron	MIR137HG	1	0	14_ReprPCWk	0	0	1	0	0	0	0
chr1	98514918	98515289	1123719	1123737	exon,promoter-TSS	MIR137HG	1	0	14_ReprPCWk	0	0	1	0	0	0	0
chr1	98518821	98519130	1123758	1123778	Intergenic	MIR137HG	0	1	14_ReprPCWk	0	0	1	0	0	0	0
chr1	98519131	98519473	1123778	1123803	Intergenic	MIR137HG	0	1	2_TssAFlnk	1	0	1	0	1	0	0
chr1	98519484	98520024	1123803	1123853	Intergenic	MIR137HG	0	1	2_TssAFlnk	1	0	1	0	1	1	1
chr1	98675722	98675914	1124575	1124580	promoter-TSS	LOC729987	1	0	15_Quies	0	0	0	0	0	0	0
chr1	99126623	99126966	1126977	1126993	intron,promoter-TSS	SNX7	1	1	1_TssA	1	1	1	0	1	0	0
chr1	99126975	99128191	1126993	1127087	intron	SNX7	1	1	1_TssA	1	1	1	0	1	1	0
chr1	99469698	99469983	1128948	1128968	promoter-TSS	LOC100129620	1	1	2_TssAFlnk	0	0	1	0	0	0	0
chr1	99469993	99470809	1128968	1129061	promoter-TSS	LPPR5	1	1	7_Enh	0	0	1	0	0	0	0
chr1	99470825	99471104	1129061	1129079	promoter-TSS	LPPR5	1	1	7_Enh	0	0	1	0	0	0	0
chr1	99729757	99730533	1130497	1130546	exon	LPPR4	1	1	2_TssAFlnk	0	0	1	0	1	0	0
chr1	100111600	100111795	1132798	1132806	exon	PALMD	1	0	2_TssAFlnk	0	1	1	0	1	0	0
[truncated: 36,750 more rows]
