# Supplementary material for: A DNA methylation atlas of normal human cell types
Source: Nature. 2023 Jan 4;613(7943):355–64. doi: 10.1038/s41586-022-05580-6 (PMC9811898; doi:10.1038/s41586-022-05580-6)
Supplement: Supplementary file 5 — Genome-wide set of unmethylated regions per cell type, annotated. Zip file contains 39 bed files, each with all genomic regions (blocks of at least four CpGs in which at least 85% of sequenced fragments are unmethylated in at least 85% of covered CpGs). Bed file information includes position (chr, from, to, CpG_from, CpG_to, hg19), regional annotation by HOMER and neighbouring gene, and annotations of when a region is 1 kb or less from a transcriptional start site, overlapping a CpG island, chromHMM annotation in that cell type or similar, ChIP–seq peak annotations for H3K4me3 (promoter), H3K27ac (gene regulation), H3K4me1 (enhancer), H3K27me3, overlapping ATAC–seq peak, presence of CTCF binding site and CTCF ChIP–seq peak. [file 41586_2022_5580_MOESM5_ESM.zip › Prostate-Ep.4CpGs.U85.f85.bed]

chr	from	to	CpG_from	CpG_to	HOMER_anno	neigh_gene	TSS+1Kb	CpG-island	H3K4me3	H3K27ac	H3K4me1	H3K27me3	ATAC	CTCF_BS	CTCF
chr1	521380	521603	4007	4013	Intergenic	OR4F3	0	0	0	0	0	0	0	1	0
chr1	565170	565398	4918	4923	Intergenic	OR4F3	0	0	0	0	0	0	0	0	0
chr1	566459	566571	4941	4948	Intergenic	OR4F3	0	0	0	0	0	0	0	0	0
chr1	566678	566740	4951	4956	Intergenic	OR4F3	0	0	0	0	0	0	0	0	0
chr1	567206	567376	4967	4973	Intergenic	OR4F3	0	0	0	0	0	0	0	0	0
chr1	569330	569508	5033	5038	Intergenic	OR4F3	0	0	0	0	0	0	0	0	0
chr1	713773	714661	6386	6457	promoter-TSS	LOC100288069	1	1	1	1	0	0	1	1	1
chr1	762113	763551	6954	7092	promoter-TSS	LOC643837	1	1	1	1	0	0	1	0	0
chr1	794033	794332	7566	7576	exon	LOC643837	0	0	0	0	0	0	0	0	0
chr1	805158	805487	7737	7775	intron	FAM41C	0	1	1	0	0	0	1	1	1
chr1	840025	840619	8322	8399	Intergenic	LOC100130417	0	1	1	1	0	0	0	1	1
chr1	845441	845848	8604	8652	Intergenic	LOC100130417	0	1	0	0	0	1	0	0	0
chr1	851915	852028	8817	8822	TTS	LOC100130417	0	0	0	0	0	0	0	0	0
chr1	852036	852447	8822	8840	TTS	LOC100130417	0	0	0	0	1	0	0	0	0
chr1	855609	855778	8940	8951	promoter-TSS	LOC100130417	1	0	0	0	0	0	0	0	0
chr1	856040	856075	8956	8962	Intergenic	LOC100130417	0	0	0	0	1	0	0	0	0
chr1	856109	856765	8962	8989	Intergenic	LOC100130417	0	0	0	0	1	0	0	1	1
chr1	858941	859666	9038	9141	Intergenic	SAMD11	0	1	1	1	0	0	0	0	0
chr1	859711	861214	9151	9348	promoter-TSS	SAMD11	1	1	1	1	1	0	0	0	0
chr1	861218	861410	9348	9364	exon,promoter-TSS	SAMD11	1	1	1	0	0	0	0	0	0
chr1	868547	868841	9605	9615	intron	SAMD11	0	0	0	1	1	0	1	0	0
chr1	875469	876419	9927	10017	intron	SAMD11	0	1	1	1	0	0	0	0	0
chr1	876454	876858	10017	10047	exon	SAMD11	0	1	1	1	0	0	0	0	0
chr1	876870	878210	10047	10200	exon	SAMD11	0	1	1	1	1	0	0	0	0
chr1	878263	878363	10202	10211	exon	SAMD11	0	1	1	1	1	0	0	0	0
chr1	878490	878756	10212	10225	TTS	NOC2L	0	0	0	1	1	0	0	0	0
chr1	893954	894910	10654	10744	exon	NOC2L	1	1	1	1	0	0	0	0	0
chr1	895767	896613	10821	10943	intron	KLHL17	1	1	1	0	0	0	0	0	0
chr1	901725	902014	11242	11260	promoter-TSS	PLEKHN1	1	1	1	1	0	0	0	0	0
chr1	902025	902725	11260	11325	intron	PLEKHN1	1	1	1	1	1	0	0	0	0
chr1	911375	911756	11615	11641	intron	C1orf170	0	0	1	1	0	0	1	1	1
chr1	911794	912126	11641	11660	intron	C1orf170	0	0	1	1	0	0	0	0	1
chr1	919386	919884	12066	12087	Intergenic	C1orf170	0	1	0	0	0	0	0	1	1
chr1	934167	936347	12475	12750	exon	HES4	1	1	1	1	0	0	1	1	0
chr1	936448	937562	12751	12846	Intergenic	HES4	1	1	1	1	0	0	0	1	1
chr1	948467	949165	13174	13200	intron,promoter-TSS	ISG15	1	1	1	1	1	0	1	0	0
chr1	954619	956456	13401	13612	intron,promoter-TSS	AGRN	1	1	1	1	1	0	1	1	1
chr1	956458	956686	13612	13623	intron	AGRN	1	0	1	1	1	0	0	0	0
chr1	968259	969011	13947	14036	intron	AGRN	0	1	1	1	0	0	1	1	1
chr1	975798	976534	14289	14377	exon	AGRN	0	1	1	0	1	0	0	1	0
chr1	994207	995407	15300	15412	Intergenic	RNF223	0	1	1	0	0	0	0	1	1
chr1	999277	999911	15547	15585	Intergenic	RNF223	0	1	0	0	0	0	0	1	1
chr1	1003973	1004980	15762	15872	Intergenic	RNF223	0	1	1	1	1	0	1	0	0
chr1	1009503	1009742	16063	16075	exon	RNF223	1	0	1	1	0	0	1	0	0
chr1	1014746	1015602	16302	16347	Intergenic	RNF223	0	0	1	0	1	0	0	0	0
chr1	1015612	1016104	16347	16363	Intergenic	RNF223	0	0	1	0	1	0	1	0	0
chr1	1050656	1050824	17450	17468	exon,intron	C1orf159	1	1	1	0	0	0	0	0	0
chr1	1050827	1052352	17468	17638	exon	C1orf159	1	1	1	1	0	0	1	0	0
chr1	1057487	1057837	17817	17839	Intergenic	C1orf159	0	0	0	0	0	0	0	1	1
chr1	1072259	1073003	18410	18474	intron	LOC254099	1	1	1	0	1	0	0	0	0
chr1	1092688	1093836	19140	19214	Intergenic	MIR200B	0	1	1	1	1	0	1	0	0
chr1	1093876	1094025	19214	19222	Intergenic	MIR200B	0	0	1	1	1	0	1	0	0
chr1	1098103	1098483	19382	19412	Intergenic	MIR200B	0	1	1	1	0	0	1	0	0
chr1	1098487	1098813	19412	19439	Intergenic	MIR200B	0	1	1	1	0	0	0	0	0
chr1	1098849	1099224	19439	19463	Intergenic	MIR200B	0	1	1	1	0	0	0	0	0
chr1	1099245	1099510	19463	19481	Intergenic	MIR200B	0	1	1	1	0	0	0	0	0
chr1	1099553	1099652	19481	19490	Intergenic	MIR200B	0	1	1	1	0	0	0	0	0
chr1	1099754	1099990	19490	19507	Intergenic	MIR200B	0	1	1	1	0	0	0	0	0
chr1	1100005	1100215	19507	19527	Intergenic	MIR200B	0	1	1	1	0	0	0	0	0
chr1	1100232	1100416	19528	19542	Intergenic	MIR200B	0	1	1	1	0	0	0	0	0
chr1	1100442	1100584	19542	19558	Intergenic	MIR200B	0	1	1	1	0	0	0	0	0
chr1	1101396	1101605	19584	19596	Intergenic	MIR200B	1	0	1	1	1	0	0	0	0
chr1	1136361	1137174	20723	20829	Intergenic	TNFRSF18	0	1	1	1	0	0	0	0	0
chr1	1141617	1142124	20974	21030	exon	TNFRSF18	1	1	1	0	1	0	0	0	0
chr1	1143523	1143782	21081	21096	Intergenic	TNFRSF18	0	0	1	0	0	0	0	1	0
chr1	1143837	1144006	21097	21106	Intergenic	TNFRSF18	0	0	1	0	0	0	0	0	0
chr1	1166201	1166398	22091	22097	intron	SDF4	0	0	1	1	1	0	0	1	0
chr1	1166472	1167980	22098	22286	intron,promoter-TSS	B3GALT6,SDF4	1	1	1	1	0	0	1	0	0
chr1	1208098	1208245	23837	23847	intron	UBE2J2	1	0	1	0	1	0	0	0	0
chr1	1208405	1209817	23855	24016	exon	UBE2J2	1	1	1	1	0	0	1	1	0
chr1	1240199	1240503	25374	25388	intron	ACAP3	0	0	1	1	1	0	0	0	0
chr1	1242699	1244645	25458	25736	promoter-TSS	ACAP3	1	1	1	1	1	0	1	1	0
chr1	1244661	1244842	25736	25752	intron	PUSL1	1	1	1	1	1	0	0	0	0
chr1	1244850	1245041	25752	25769	exon	PUSL1	1	1	1	1	1	0	0	0	0
chr1	1259503	1260792	26248	26375	promoter-TSS	GLTPD1	1	1	1	1	0	0	1	0	0
chr1	1268243	1268367	26700	26712	exon	TAS1R3	0	1	0	0	0	0	0	0	0
chr1	1268450	1268608	26716	26728	exon,intron	TAS1R3	0	1	0	0	0	0	0	0	0
chr1	1283146	1283240	27318	27325	intron	DVL1	0	0	1	1	0	0	0	0	0
chr1	1283394	1283594	27326	27334	intron	DVL1	1	0	1	1	0	0	0	0	0
chr1	1283611	1283741	27334	27342	intron	DVL1	1	0	1	1	0	0	0	0	0
chr1	1283832	1286435	27342	27653	promoter-TSS	DVL1	1	1	1	1	0	0	0	1	1
chr1	1293778	1294114	28017	28033	promoter-TSS	MXRA8	1	0	1	1	0	0	0	0	0
chr1	1309783	1309860	28467	28477	intron	AURKAIP1	1	1	1	1	1	0	0	0	0
chr1	1309875	1311129	28477	28596	intron,promoter-TSS	AURKAIP1	1	1	1	1	1	0	1	1	1
chr1	1333745	1333946	29177	29186	intron	CCNL2	1	0	1	0	1	0	0	0	0
chr1	1333994	1335602	29186	29356	promoter-TSS	CCNL2	1	1	1	1	0	0	1	1	1
chr1	1341910	1343416	29505	29652	promoter-TSS	MRPL20	1	1	1	1	1	0	1	1	0
chr1	1355361	1355896	29961	30045	exon	ANKRD65	1	1	1	1	0	0	0	0	0
chr1	1365793	1366024	30394	30408	Intergenic	TMEM88B	0	0	0	1	1	0	1	0	0
chr1	1366213	1366502	30414	30430	Intergenic	VWA1	0	0	0	1	1	0	0	0	0
chr1	1368488	1368697	30485	30494	Intergenic	VWA1	0	0	1	1	1	0	1	0	0
chr1	1368712	1369145	30494	30510	Intergenic	VWA1	0	0	1	1	1	0	1	0	0
chr1	1369689	1369924	30532	30543	Intergenic	VWA1	1	0	1	1	1	0	0	0	0
chr1	1370878	1371516	30580	30673	exon	VWA1	1	1	1	1	1	0	0	0	0
chr1	1371554	1371704	30673	30683	intron	VWA1	1	0	1	1	0	0	0	0	0
chr1	1376403	1376510	30917	30924	exon	VWA1	0	0	0	1	0	0	0	1	1
chr1	1397790	1398008	31654	31663	intron	ATAD3C	0	0	1	1	0	0	1	0	0
chr1	1398028	1398102	31663	31669	intron	ATAD3C	0	0	1	1	0	0	0	0	0
chr1	1406426	1408148	31865	32022	exon	ATAD3B	1	1	1	1	0	0	1	0	0
chr1	1440369	1440629	33240	33250	Intergenic	ATAD3A	0	0	0	1	0	0	1	1	1
chr1	1440891	1441116	33257	33272	Intergenic	ATAD3A	0	0	0	1	0	0	0	1	1
chr1	1446692	1448373	33434	33619	promoter-TSS	ATAD3A	1	1	1	1	1	0	1	0	0
chr1	1509275	1510884	35951	36134	exon	SSU72	1	1	1	1	0	0	1	1	0
chr1	1510956	1510992	36134	36139	promoter-TSS	SSU72	1	0	1	1	0	0	0	0	0
chr1	1534962	1535868	36802	36957	promoter-TSS	C1orf233	1	1	1	0	0	1	0	1	0
chr1	1535876	1536055	36957	36976	promoter-TSS	C1orf233	1	1	1	0	0	1	0	0	0
chr1	1549676	1550135	37295	37314	promoter-TSS	MIB2	1	0	1	1	1	0	0	0	0
chr1	1550151	1551903	37314	37518	promoter-TSS	MIB2	1	1	1	1	1	0	1	0	0
chr1	1551964	1552103	37518	37530	intron	MIB2	0	1	1	1	1	0	0	0	0
chr1	1567245	1568171	38283	38360	promoter-TSS	MMP23A	1	1	0	1	0	1	0	0	0
chr1	1589783	1589932	39166	39174	intron	CDK11B	0	0	0	0	0	0	0	0	0
chr1	1589933	1591051	39174	39274	intron	CDK11B	0	1	1	1	0	0	1	1	1
chr1	1623033	1625247	40355	40551	exon	SLC35E2B	1	1	1	1	0	0	1	0	0
chr1	1655105	1656324	41655	41753	promoter-TSS	CDK11A	1	1	1	1	0	0	1	1	1
chr1	1676388	1678513	42387	42579	promoter-TSS	SLC35E2	1	1	1	1	0	0	1	0	0
chr1	1690235	1690502	43012	43029	promoter-TSS	NADK	0	0	0	1	1	0	1	0	0
chr1	1709109	1710566	43459	43626	promoter-TSS	NADK	1	1	1	1	0	0	1	1	0
chr1	1714042	1714623	43720	43745	Intergenic	NADK	0	1	1	1	1	0	1	0	0
chr1	1790207	1790359	45116	45121	intron	GNB1	0	0	0	1	1	0	0	1	1
chr1	1790621	1790761	45123	45131	intron	GNB1	0	0	0	1	1	0	0	0	0
chr1	1821186	1823367	45657	45937	intron	GNB1	1	1	1	1	0	0	1	0	0
chr1	1824341	1824391	45966	45971	Intergenic	GNB1	0	0	1	1	1	0	0	0	0
chr1	1840008	1840905	46334	46449	Intergenic	CALML6	0	1	1	1	1	0	1	1	1
chr1	1850275	1851225	46726	46822	promoter-TSS	TMEM52	1	1	1	1	0	0	1	1	0
chr1	1875439	1875697	47664	47679	Intergenic	TMEM52	0	1	1	0	0	0	0	1	1
chr1	1875715	1875781	47679	47686	Intergenic	TMEM52	0	1	1	0	0	0	0	1	0
chr1	1875831	1875877	47687	47693	Intergenic	TMEM52	0	1	1	0	0	0	0	0	0
chr1	1891341	1891816	48118	48138	intron	KIAA1751	0	0	0	0	0	0	0	1	1
chr1	1950555	1951364	50060	50178	intron	GABRD	1	1	1	0	0	1	0	0	0
chr1	1976143	1976639	50943	51000	Intergenic	PRKCZ	0	1	1	0	1	0	0	1	1
chr1	1981306	1982577	51132	51303	intron,promoter-TSS	PRKCZ	1	1	1	1	0	0	1	0	0
chr1	1982581	1982893	51303	51331	intron	PRKCZ	1	1	1	1	0	0	0	0	0
chr1	2064408	2065016	54150	54196	intron	PRKCZ	0	1	1	1	0	0	1	0	0
chr1	2105755	2105940	55430	55438	intron	PRKCZ	0	0	1	1	0	0	0	1	1
chr1	2105975	2106042	55438	55446	intron	PRKCZ	0	0	1	1	0	0	0	1	1
chr1	2120881	2121420	56009	56046	exon	C1orf86	0	1	1	1	0	0	1	0	0
chr1	2121432	2121666	56046	56063	intron	C1orf86	0	1	1	1	0	0	1	0	0
chr1	2125889	2126917	56225	56316	promoter-TSS	C1orf86	0	1	1	1	1	0	0	1	1
chr1	2130172	2130335	56382	56388	exon	C1orf86	0	0	0	1	0	0	0	0	0
chr1	2130635	2130990	56394	56408	exon	C1orf86	0	0	1	1	1	0	1	0	0
chr1	2139737	2139950	56771	56779	promoter-TSS	C1orf86	0	0	0	1	1	0	1	0	0
chr1	2143969	2144482	56902	56936	promoter-TSS	C1orf86	1	1	1	1	1	0	0	1	0
chr1	2144496	2144800	56936	56945	promoter-TSS	C1orf86	1	1	1	1	1	0	0	0	0
chr1	2158461	2158772	57291	57336	Intergenic	SKI	0	1	1	1	1	0	0	0	0
chr1	2158778	2160925	57336	57690	exon,promoter-TSS	SKI	1	1	1	1	0	0	1	1	0
chr1	2160928	2161139	57690	57709	exon	SKI	1	1	1	1	0	0	0	0	0
chr1	2161859	2162095	57735	57747	intron	SKI	0	0	1	1	0	0	0	0	0
chr1	2162293	2162474	57749	57759	intron	SKI	0	0	1	1	0	0	0	0	0
chr1	2162506	2162894	57759	57776	intron	SKI	0	0	1	1	0	0	0	0	0
chr1	2163077	2163118	57783	57787	intron	SKI	0	0	1	1	0	0	0	0	0
chr1	2163548	2163649	57800	57805	intron	SKI	0	0	1	1	1	0	0	0	0
chr1	2171710	2171930	58051	58059	intron	SKI	0	0	0	1	1	0	0	0	0
chr1	2182126	2182230	58343	58349	intron	SKI	0	0	0	1	1	0	0	0	0
chr1	2182283	2182352	58350	58358	intron	SKI	0	0	0	1	1	0	0	0	0
chr1	2183330	2183504	58392	58402	intron	SKI	0	0	0	1	1	0	1	0	0
chr1	2230945	2231016	59883	59888	intron	SKI	0	0	0	1	1	0	0	0	0
chr1	2245895	2246842	60526	60636	Intergenic	LOC100129534	0	1	1	1	1	0	0	1	1
chr1	2253724	2253851	60898	60910	intron	MORN1	0	1	1	1	1	0	0	0	0
chr1	2253865	2254041	60910	60925	intron	MORN1	0	1	1	1	1	0	0	0	0
chr1	2267662	2267779	61465	61473	intron	MORN1	0	0	0	1	0	0	0	0	0
chr1	2284330	2284415	62059	62066	promoter-TSS	LOC100129534	1	0	0	1	0	0	0	0	0
chr1	2284490	2284660	62066	62074	promoter-TSS	LOC100129534	1	0	0	1	0	0	0	0	0
chr1	2313195	2313477	62752	62762	intron	MORN1	0	0	0	0	0	0	1	1	1
chr1	2322436	2323906	63024	63190	promoter-TSS	RER1	1	1	1	1	1	0	1	0	0
chr1	2343349	2343466	63764	63775	intron	PEX10	1	1	1	1	1	0	0	0	0
chr1	2343528	2344791	63775	63916	promoter-TSS	PEX10	1	1	1	1	1	0	1	0	0
chr1	2345690	2346298	63949	63974	Intergenic	PEX10	0	1	0	1	1	0	0	1	1
chr1	2347829	2348145	64020	64033	Intergenic	PEX10	0	0	1	1	0	0	0	0	0
chr1	2369561	2369662	64585	64594	Intergenic	PEX10	0	0	0	0	0	0	1	0	0
chr1	2425851	2425902	66364	66370	intron	PLCH2	0	0	0	1	1	0	1	0	0
chr1	2457085	2458235	67578	67699	intron	PANK4	1	1	1	1	0	0	1	0	0
chr1	2460717	2460837	67774	67786	exon	HES5	1	1	0	0	0	0	0	0	0
chr1	2460850	2462109	67786	67944	intron	HES5	1	1	1	0	0	0	0	0	0
chr1	2462152	2462581	67944	67962	promoter-TSS	HES5	1	0	0	1	1	0	0	0	0
chr1	2472149	2472586	68192	68239	Intergenic	HES5	0	1	0	0	1	0	0	0	0
chr1	2477457	2478628	68374	68464	Intergenic	LOC115110	0	1	1	1	1	0	1	0	0
chr1	2479305	2479352	68485	68489	Intergenic	LOC115110	0	0	0	1	1	0	0	0	0
chr1	2479553	2480432	68492	68529	Intergenic	LOC115110	0	0	1	1	1	0	1	1	1
chr1	2487105	2487417	68753	68770	promoter-TSS	TNFRSF14	1	0	1	1	1	0	0	0	0
chr1	2487421	2488314	68770	68805	promoter-TSS	TNFRSF14	1	0	1	1	1	0	0	1	0
chr1	2488398	2488721	68805	68817	promoter-TSS	LOC100133445	1	0	1	1	1	0	0	1	0
chr1	2516780	2518892	69516	69693	promoter-TSS	FAM213B	1	1	1	1	1	0	1	1	0
chr1	2524233	2524466	69857	69867	exon	MMEL1	0	0	1	0	0	0	0	0	0
chr1	2525523	2525679	69901	69910	intron	MMEL1	0	0	1	0	1	0	0	0	0
chr1	2560024	2561019	70632	70720	intron	MMEL1	0	1	1	0	0	1	0	0	0
chr1	2573861	2575092	71005	71106	intron	TTC34	0	1	1	1	0	0	1	1	0
chr1	2738544	2738844	73668	73688	Intergenic	TTC34	0	0	0	0	0	0	0	1	1
chr1	2772127	2772302	74440	74455	Intergenic	TTC34	0	1	0	0	0	0	0	0	0
chr1	2782910	2783151	74779	74795	Intergenic	TTC34	0	0	0	0	0	0	0	0	0
chr1	2822544	2822599	75926	75930	Intergenic	ACTRT2	0	0	0	0	0	0	0	0	0
chr1	2822673	2822761	75930	75938	Intergenic	ACTRT2	0	0	0	0	0	0	0	0	0
chr1	2822779	2822902	75938	75946	Intergenic	ACTRT2	0	0	0	0	0	1	0	0	0
chr1	2828135	2828186	76119	76124	Intergenic	ACTRT2	0	1	0	0	0	0	0	0	0
chr1	2844686	2844831	76588	76597	Intergenic	ACTRT2	0	0	0	0	0	0	0	0	0
chr1	2864015	2864078	77053	77058	Intergenic	ACTRT2	0	0	0	0	0	0	0	0	0
chr1	2929055	2929408	78318	78344	Intergenic	ACTRT2	0	1	0	0	0	1	0	1	1
chr1	2934027	2934143	78452	78458	Intergenic	ACTRT2	0	0	0	0	0	1	0	0	0
chr1	2945432	2945579	78726	78735	Intergenic	ACTRT2	0	0	0	0	0	0	0	0	0
chr1	2979248	2979646	79308	79334	exon	FLJ42875	0	1	0	0	0	1	0	0	0
chr1	2980199	2980500	79378	79422	TTS	FLJ42875	0	1	1	0	1	1	0	0	0
chr1	2984497	2984831	79569	79604	promoter-TSS	FLJ42875	1	1	1	0	1	1	0	0	0
chr1	2984840	2987346	79604	79930	intron	PRDM16	1	1	1	1	1	0	0	0	1
chr1	2989949	2990264	80058	80093	intron	PRDM16	0	1	0	0	0	1	0	0	0
chr1	3043772	3043860	81754	81761	promoter-TSS	MIR4251	1	0	0	1	0	0	0	0	0
chr1	3043944	3044103	81761	81768	promoter-TSS	MIR4251	1	0	0	1	1	0	0	0	0
chr1	3077835	3078077	82774	82784	intron	PRDM16	0	0	0	0	0	0	0	0	0
chr1	3087138	3087972	83098	83136	intron	PRDM16	0	0	1	1	1	0	1	0	0
chr1	3091388	3091719	83246	83261	intron	PRDM16	0	0	0	1	1	0	0	0	0
chr1	3102969	3103051	83629	83638	exon	PRDM16	0	1	0	0	0	0	0	0	0
chr1	3103070	3103196	83638	83646	intron	PRDM16	0	1	0	0	0	0	0	0	0
chr1	3103204	3103352	83646	83657	intron	PRDM16	0	1	0	0	0	0	0	0	0
chr1	3104957	3105071	83698	83708	intron	PRDM16	0	1	0	0	0	0	0	0	0
chr1	3105084	3105253	83709	83725	intron	PRDM16	0	1	0	0	0	0	0	0	0
chr1	3135824	3136085	84685	84698	intron	PRDM16	0	0	0	0	0	0	0	0	0
chr1	3136127	3136239	84698	84704	intron	PRDM16	0	0	0	0	0	0	0	0	0
chr1	3142956	3143044	84899	84904	intron	PRDM16	0	0	0	0	0	1	0	0	0
chr1	3164232	3164512	85610	85640	intron	PRDM16	0	1	0	0	0	1	0	0	0
chr1	3164526	3164643	85640	85652	intron	PRDM16	0	1	0	0	0	1	0	0	0
chr1	3200671	3200852	86631	86644	intron	PRDM16	0	0	0	0	0	1	0	1	1
chr1	3229755	3230040	87458	87480	intron	PRDM16	0	0	0	1	1	0	1	0	0
chr1	3230250	3230304	87486	87492	intron	PRDM16	0	0	0	1	1	0	0	0	0
chr1	3230453	3230495	87497	87502	intron	PRDM16	0	0	0	1	1	0	0	0	0
chr1	3239809	3240050	87711	87726	intron	PRDM16	0	1	0	0	1	0	0	0	0
chr1	3240055	3240235	87726	87737	intron	PRDM16	0	1	0	0	1	0	0	0	0
chr1	3269060	3269253	88400	88410	intron	PRDM16	0	0	0	1	1	0	0	0	0
chr1	3269665	3269775	88425	88430	intron	PRDM16	0	0	0	1	1	0	0	0	0
chr1	3276459	3276536	88628	88635	intron	PRDM16	0	0	0	0	0	0	1	0	0
chr1	3283221	3283298	88870	88875	intron	PRDM16	0	0	0	0	0	0	0	0	0
chr1	3297142	3297391	89176	89184	intron	PRDM16	0	0	0	0	1	0	0	0	0
chr1	3309831	3309973	89531	89538	intron	PRDM16	0	0	0	0	1	0	0	0	0
chr1	3309991	3310156	89538	89549	intron	PRDM16	0	1	0	0	1	0	0	0	0
chr1	3310159	3310673	89549	89602	intron	PRDM16	0	1	0	0	1	1	0	0	0
chr1	3326805	3326944	90113	90121	intron	PRDM16	0	0	0	0	0	0	0	0	1
chr1	3341329	3341575	90568	90583	intron	PRDM16	0	0	0	0	0	0	0	1	1
chr1	3369769	3370010	91366	91375	Intergenic	ARHGEF16	0	0	0	1	0	0	0	1	1
chr1	3370780	3371744	91396	91503	exon	ARHGEF16	1	1	1	1	0	0	0	1	1
chr1	3376644	3376896	91620	91631	intron	ARHGEF16	0	0	0	1	1	0	1	0	0
chr1	3400477	3400701	92408	92422	Intergenic	ARHGEF16	0	0	0	0	0	0	0	1	1
chr1	3407779	3408050	92587	92604	intron	MEGF6	0	0	0	0	0	0	0	1	1
chr1	3446011	3446283	93760	93770	intron	MEGF6	0	0	1	1	0	0	0	0	0
chr1	3446812	3446916	93786	93792	intron	MEGF6	0	0	1	1	0	0	0	0	0
chr1	3446935	3447079	93792	93798	intron	MEGF6	0	0	1	1	0	0	0	0	0
chr1	3447093	3447399	93798	93808	intron	MEGF6	0	0	1	1	0	0	0	0	0
chr1	3447431	3448490	93808	93914	intron	MEGF6	0	1	1	1	0	0	1	0	0
chr1	3463918	3464212	94389	94401	intron	MEGF6	0	0	0	1	1	0	1	0	0
chr1	3470263	3470494	94582	94593	intron	MEGF6	0	0	0	1	0	0	1	0	0
chr1	3514804	3515014	95784	95803	intron	MEGF6	0	0	0	0	0	0	0	0	0
chr1	3527031	3527461	96148	96163	intron,promoter-TSS	MEGF6	1	0	1	0	1	0	0	0	0
chr1	3527501	3528552	96163	96263	promoter-TSS	MEGF6	1	1	1	0	1	1	0	0	0
chr1	3535549	3535925	96426	96437	Intergenic	TPRG1L	0	0	0	0	1	0	0	1	1
chr1	3537826	3538024	96470	96480	Intergenic	TPRG1L	0	0	0	0	0	0	0	1	1
chr1	3540467	3540579	96518	96525	Intergenic	TPRG1L	1	0	1	0	1	0	0	0	0
chr1	3540675	3542350	96526	96706	promoter-TSS	TPRG1L	1	1	1	1	1	0	1	0	0
chr1	3566138	3566268	97490	97497	intron	WRAP73	1	0	1	0	0	0	0	0	0
chr1	3566304	3566819	97497	97547	exon	WRAP73	1	1	1	0	0	0	1	1	0
chr1	3568495	3569559	97679	97809	promoter-TSS	TP73	1	1	1	0	1	1	0	0	0
chr1	3585376	3585712	98160	98179	intron	TP73	0	0	0	0	0	0	1	0	0
chr1	3612283	3612450	98922	98932	intron	TP73	0	0	0	0	0	0	0	1	1
chr1	3620528	3620675	99190	99199	intron	TP73	0	0	0	1	0	0	0	0	0
chr1	3633635	3633713	99583	99588	intron	TP73	0	0	0	1	0	1	0	0	0
chr1	3633982	3634170	99601	99613	intron	TP73	0	0	0	0	0	0	0	0	0
chr1	3663114	3663259	100403	100413	exon,promoter-TSS	TP73-AS1	1	1	1	0	0	0	0	0	0
chr1	3663271	3663301	100414	100418	promoter-TSS	TP73-AS1	1	1	1	0	0	0	0	0	0
chr1	3663310	3663510	100418	100439	promoter-TSS	TP73-AS1	1	1	1	1	0	0	0	0	0
chr1	3663527	3664167	100439	100504	promoter-TSS	TP73-AS1	1	1	1	1	0	0	0	0	0
chr1	3688626	3689532	101036	101125	promoter-TSS	SMIM1	1	1	1	1	0	0	1	0	0
chr1	3689558	3689744	101125	101138	exon	SMIM1	1	1	1	1	0	0	0	0	0
chr1	3692634	3692732	101223	101228	TTS	SMIM1	0	0	0	1	1	0	0	1	1
chr1	3712248	3713435	101777	101880	exon	LRRC47	1	1	1	1	1	0	1	0	1
chr1	3718069	3718329	101962	101972	Intergenic	LRRC47	0	0	0	0	0	0	0	1	1
chr1	3736357	3736484	102367	102373	intron	CEP104	0	0	0	0	0	0	0	0	0
chr1	3772978	3774552	103078	103212	promoter-TSS	DFFB	1	1	1	1	0	0	1	1	1
chr1	3816281	3818038	104205	104339	promoter-TSS	C1orf174	1	1	1	1	0	0	1	1	0
chr1	3827357	3827881	104591	104616	Intergenic	LOC728716	0	0	0	0	0	0	0	1	1
chr1	4383051	4383100	110363	110367	Intergenic	LOC284661	0	0	0	0	0	0	0	0	0
chr1	4587884	4587961	112983	112989	Intergenic	LOC284661	0	0	0	0	0	0	0	0	0
chr1	4587971	4588066	112990	112995	Intergenic	LOC284661	0	0	0	0	0	0	0	0	0
chr1	4712687	4712965	114700	114720	Intergenic	AJAP1	0	0	0	0	0	0	0	1	1
chr1	4714203	4715025	114776	114897	promoter-TSS	AJAP1	1	1	1	0	0	1	0	0	0
chr1	4715027	4716705	114897	115092	intron	AJAP1	1	1	1	0	0	0	1	1	1
chr1	4771084	4771494	116106	116126	intron	AJAP1	0	0	0	0	1	1	0	0	0
chr1	4790152	4790236	116559	116564	intron	AJAP1	0	0	0	1	0	0	0	0	0
chr1	5562483	5562545	125002	125007	Intergenic	MIR4417	0	0	0	1	0	0	0	0	0
chr1	5574798	5574937	125207	125215	Intergenic	MIR4417	0	0	0	0	0	0	0	1	1
chr1	5657407	5657678	125991	125997	Intergenic	MIR4417	0	0	0	1	1	0	0	0	0
chr1	5712662	5712884	126658	126668	Intergenic	MIR4417	0	0	0	1	0	0	0	0	0
chr1	5720367	5720614	126729	126735	Intergenic	MIR4417	0	0	0	0	0	0	0	0	0
chr1	5748684	5748782	127094	127104	Intergenic	MIR4417	0	0	0	1	0	0	1	0	0
chr1	5751058	5751147	127132	127137	Intergenic	MIR4417	0	0	0	0	0	0	0	0	0
chr1	5805942	5806188	128015	128024	Intergenic	MIR4689	0	0	0	0	0	0	0	1	1
chr1	5826836	5826991	128388	128396	Intergenic	MIR4689	0	0	0	0	0	0	0	0	0
chr1	5831197	5831496	128478	128494	Intergenic	MIR4689	0	0	0	0	0	0	0	0	0
chr1	5907554	5907611	129741	129748	Intergenic	MIR4689	0	0	0	0	0	0	0	0	0
chr1	6051425	6053466	132796	133000	promoter-TSS	KCNAB2	1	1	1	1	1	0	1	1	0
chr1	6086113	6086494	133698	133722	exon	KCNAB2	0	1	0	0	0	0	0	1	0
chr1	6112604	6112856	134270	134276	intron	KCNAB2	0	0	0	0	0	0	0	0	0
chr1	6112857	6113284	134276	134287	intron	KCNAB2	0	0	0	0	1	0	0	1	1
chr1	6113365	6113504	134287	134293	intron	KCNAB2	0	0	0	0	1	0	0	0	0
chr1	6118731	6118951	134394	134404	intron	KCNAB2	0	0	0	0	0	0	0	0	0
chr1	6187866	6188090	136136	136157	intron	CHD5	0	1	0	0	0	0	0	0	0
chr1	6208749	6209079	136626	136660	exon	CHD5	0	1	0	0	0	0	0	0	0
chr1	6217910	6217997	136837	136844	intron	CHD5	0	0	0	0	1	0	0	0	0
chr1	6239037	6240814	137303	137516	exon,intron	CHD5	1	1	1	0	1	1	0	1	0
chr1	6258846	6260017	137874	137951	intron	RPL22	1	1	1	1	0	0	1	0	0
chr1	6265240	6265624	138056	138077	promoter-TSS	RNF207	1	0	1	1	0	0	0	1	1
chr1	6265707	6265880	138079	138095	promoter-TSS	RNF207	1	1	1	1	0	0	0	0	0
chr1	6265894	6266455	138095	138147	promoter-TSS	RNF207	1	1	1	1	0	0	1	0	0
chr1	6266480	6266562	138147	138160	intron	RNF207	1	1	1	1	0	0	0	0	0
chr1	6266572	6266761	138160	138182	exon	RNF207	1	1	1	1	0	0	0	0	0
chr1	6295368	6296327	138905	139015	exon	ICMT	1	1	1	1	0	0	1	0	1
chr1	6302036	6302928	139179	139282	Intergenic	HES3	0	1	1	0	1	1	0	0	0
chr1	6304888	6305664	139335	139401	exon	HES3	1	1	0	0	0	1	0	1	1
chr1	6305737	6306353	139406	139462	TTS	HES3	0	1	1	0	1	1	0	0	0
chr1	6306604	6306664	139474	139479	TTS	HES3	0	0	0	0	0	0	0	0	0
chr1	6306761	6307102	139480	139500	TTS	GPR153	0	0	0	0	0	0	0	1	1
chr1	6309204	6310150	139541	139673	exon	GPR153	0	1	0	0	0	0	0	0	0
chr1	6320038	6321554	139920	140102	intron	GPR153	1	1	1	1	1	0	0	1	0
chr1	6412035	6412114	142356	142362	intron	ACOT7	0	0	0	0	1	0	1	0	0
chr1	6423257	6423432	142593	142604	intron	ACOT7	0	0	0	0	0	0	0	1	1
chr1	6445804	6446025	143034	143043	promoter-TSS	ACOT7	0	0	0	0	0	0	1	0	0
chr1	6452907	6454279	143181	143348	exon	ACOT7	1	1	1	1	1	0	1	1	1
chr1	6464843	6465039	143583	143599	Intergenic	HES2	0	0	0	0	0	0	0	1	1
chr1	6474507	6474720	143761	143771	TTS	HES2	0	0	0	1	0	0	0	1	0
chr1	6474755	6474878	143771	143776	TTS	HES2	0	0	0	1	0	0	0	0	0
chr1	6483476	6484016	144110	144131	Intergenic	ESPN	1	0	0	0	1	0	0	1	1
chr1	6484616	6485151	144166	144239	promoter-TSS	ESPN	1	1	1	0	1	0	0	0	0
chr1	6535697	6535864	146002	146012	intron	PLEKHG5	0	0	0	0	0	0	1	1	1
chr1	6545238	6546091	146234	146311	promoter-TSS	PLEKHG5	0	1	1	0	0	0	0	0	0
chr1	6546517	6546840	146319	146332	promoter-TSS	PLEKHG5	0	0	0	0	1	0	0	1	1
chr1	6550021	6550944	146389	146461	exon	PLEKHG5	0	1	1	1	0	0	0	1	1
chr1	6550971	6551134	146461	146477	exon,promoter-TSS	PLEKHG5	0	1	1	1	0	0	0	0	0
chr1	6556702	6556964	146577	146585	intron	PLEKHG5	0	0	1	1	0	0	0	0	0
chr1	6557055	6558011	146587	146682	promoter-TSS	PLEKHG5	0	1	1	1	1	0	0	0	0
chr1	6580308	6580542	147231	147238	promoter-TSS	PLEKHG5	1	0	0	0	0	0	0	0	0
chr1	6613728	6614835	147853	147951	exon	NOL9	1	1	1	1	0	0	1	1	1
chr1	6639622	6639763	148482	148494	promoter-TSS	ZBTB48	1	1	1	1	1	0	1	0	0
chr1	6639788	6640685	148494	148562	TTS	TAS1R1	1	1	1	1	0	0	1	0	0
chr1	6640727	6640877	148562	148569	TTS	TAS1R1	1	0	1	1	1	0	0	0	0
chr1	6647655	6647751	148685	148690	intron	ZBTB48	0	0	0	1	1	0	0	0	0
chr1	6659954	6660061	148967	148972	intron	KLHL21	0	0	1	1	0	0	0	0	0
chr1	6660997	6663740	148984	149245	exon	KLHL21	1	1	1	1	0	0	1	1	0
chr1	6672656	6675685	149447	149793	intron	PHF13	1	1	1	1	1	0	1	0	0
chr1	6685072	6686080	150023	150116	intron	THAP3	1	1	1	1	0	0	1	1	0
chr1	6686093	6686139	150116	150120	intron	THAP3	0	0	1	1	0	0	0	0	0
chr1	6761080	6762131	151463	151565	intron	DNAJC11	1	1	1	1	1	0	1	1	1
chr1	6803664	6804139	152356	152367	Intergenic	CAMTA1	0	0	0	1	1	0	1	0	0
chr1	6844084	6846420	153005	153267	promoter-TSS	CAMTA1	1	1	1	1	1	0	1	1	0
chr1	6982887	6983052	154785	154791	intron	CAMTA1	0	0	0	0	0	0	1	0	0
chr1	7020486	7020708	155388	155396	intron	CAMTA1	0	0	0	0	0	0	0	0	0
chr1	7025672	7025870	155535	155541	intron	CAMTA1	0	0	0	0	1	0	0	0	0
chr1	7130495	7130802	157277	157288	intron	CAMTA1	0	0	1	0	0	0	0	1	1
chr1	7135462	7135746	157319	157325	intron	CAMTA1	0	0	0	0	0	0	0	0	0
chr1	7181769	7181894	158021	158028	intron	CAMTA1	0	0	0	0	0	0	0	0	0
chr1	7323038	7323146	159941	159946	intron	CAMTA1	0	0	0	0	0	0	0	0	0
chr1	7326230	7326346	159977	159982	intron	CAMTA1	0	0	0	0	0	0	0	0	0
chr1	7359583	7359741	160293	160300	intron	CAMTA1	0	0	0	0	0	0	0	0	0
chr1	7394801	7394956	160640	160645	intron	CAMTA1	0	0	0	0	0	0	0	0	0
chr1	7434158	7434284	161222	161229	intron	CAMTA1	0	0	0	0	0	0	0	0	0
chr1	7439496	7439760	161302	161312	intron	CAMTA1	0	0	0	0	0	0	0	0	0
chr1	7450026	7450169	161487	161495	intron	CAMTA1	0	0	0	0	0	0	0	0	0
chr1	7551651	7551985	163163	163172	intron	CAMTA1	0	0	0	0	0	0	0	0	0
chr1	7676429	7676626	165236	165244	intron	CAMTA1	0	0	0	0	0	0	0	0	0
chr1	7707444	7707582	165804	165816	intron	CAMTA1	0	0	0	0	0	0	0	1	1
chr1	7727635	7728128	166294	166303	intron	CAMTA1	0	0	0	0	0	0	0	1	1
chr1	7729583	7730011	166330	166343	intron	CAMTA1	0	0	1	0	0	0	0	1	1
chr1	7740144	7741165	166527	166642	intron	CAMTA1	0	1	1	1	0	0	0	0	0
chr1	7764046	7765382	167018	167236	intron	CAMTA1	0	1	1	1	0	0	1	0	0
chr1	7765390	7765892	167236	167306	intron	CAMTA1	0	1	1	1	0	0	0	0	0
chr1	7765930	7765999	167306	167311	intron	CAMTA1	0	0	1	1	0	0	0	0	0
chr1	7805739	7806225	167926	167937	exon	CAMTA1	0	0	0	1	0	0	0	0	0
chr1	7831009	7832099	168246	168353	intron	VAMP3	1	1	1	1	0	0	1	0	0
chr1	7843260	7844455	168504	168626	promoter-TSS	PER3	1	1	1	1	0	0	1	0	0
chr1	8002302	8002738	170838	170873	intron	TNFRSF9	1	1	0	0	0	0	0	1	0
chr1	8021126	8022226	171253	171347	promoter-TSS	PARK7	1	1	1	1	0	0	1	1	0
chr1	8042439	8042649	171663	171670	intron	PARK7	0	0	0	1	0	0	0	1	1
chr1	8064852	8065040	172021	172030	Intergenic	ERRFI1	0	0	0	1	0	0	1	0	0
chr1	8065133	8065515	172030	172038	Intergenic	ERRFI1	0	0	0	1	1	0	1	0	0
chr1	8085495	8086618	172257	172404	intron	ERRFI1	1	1	1	1	0	0	1	0	0
chr1	8086640	8086803	172404	172425	promoter-TSS	ERRFI1	1	1	1	1	0	0	1	0	0
chr1	8130742	8130814	173021	173025	Intergenic	ERRFI1	0	0	0	1	0	0	0	0	0
chr1	8181067	8181345	173706	173716	Intergenic	ERRFI1	0	0	0	1	0	0	0	0	0
chr1	8214800	8214964	174261	174270	Intergenic	ERRFI1	0	0	0	0	0	0	0	0	0
chr1	8262291	8262466	175035	175045	Intergenic	SLC45A1	0	0	0	1	1	0	0	0	0
chr1	8262519	8262686	175045	175050	Intergenic	SLC45A1	0	0	0	1	1	0	0	0	0
chr1	8319223	8319826	176188	176198	Intergenic	SLC45A1	0	0	1	1	1	0	1	0	0
chr1	8378022	8378515	177124	177178	Intergenic	SLC45A1	0	1	1	1	0	0	0	0	0
chr1	8403566	8403681	177855	177860	intron	SLC45A1	0	0	0	1	0	0	1	0	0
chr1	8403698	8403780	177860	177871	intron	SLC45A1	0	1	0	1	0	0	1	0	0
chr1	8403787	8403945	177871	177880	exon	SLC45A1	0	1	0	1	0	0	1	0	0
chr1	8409074	8409265	178005	178016	Intergenic	SLC45A1	0	0	0	1	0	0	0	1	1
chr1	8433625	8433893	178597	178607	intron	RERE	0	0	0	1	1	0	0	0	0
chr1	8482650	8484373	179218	179345	promoter-TSS	RERE	0	1	1	1	0	0	1	0	0
chr1	8585426	8586306	180713	180730	intron	RERE	0	0	1	1	0	0	1	0	0
chr1	8761246	8762053	182368	182381	intron	RERE	0	0	1	1	0	0	0	1	0
chr1	8762277	8762749	182381	182393	intron	RERE	0	0	1	1	0	0	0	0	0
chr1	8762855	8763707	182393	182480	intron	RERE	0	1	1	1	1	0	1	1	1
chr1	8876613	8878482	183736	183863	promoter-TSS	RERE	1	1	1	1	0	0	1	1	0
chr1	8908924	8909171	184344	184352	Intergenic	ENO1-AS1	0	0	0	1	1	0	1	1	1
chr1	8937968	8939540	184849	185002	promoter-TSS	ENO1-AS1	1	1	1	1	0	0	1	1	0
chr1	8940448	8940676	185012	185018	TTS	ENO1-AS1	0	0	0	1	1	0	0	0	0
chr1	8950014	8950474	185200	185211	Intergenic	ENO1	0	0	1	1	0	0	1	0	0
chr1	9046324	9046564	186758	186765	Intergenic	SLC2A7	0	0	0	1	0	0	1	0	0
chr1	9062278	9062383	187009	187014	Intergenic	SLC2A7	0	0	0	1	0	0	0	0	0
chr1	9062394	9062483	187014	187020	Intergenic,TTS	SLC2A7	0	0	0	1	0	0	0	0	0
chr1	9135406	9135581	188408	188413	Intergenic	SLC2A5	0	0	0	1	1	0	0	0	0
chr1	9170877	9171153	188977	188986	intron	GPR157	0	0	0	0	0	0	0	1	1
chr1	9188171	9188554	189266	189282	intron	GPR157	1	1	1	1	0	0	0	0	0
chr1	9188572	9188785	189282	189302	intron	GPR157	1	1	1	1	0	0	1	1	0
chr1	9188795	9189812	189302	189415	promoter-TSS	GPR157	1	1	1	1	0	0	1	1	0
chr1	9189994	9190031	189416	189420	promoter-TSS	GPR157	1	0	1	1	0	0	0	0	0
chr1	9242015	9242126	190267	190274	Intergenic	MIR34A	0	0	1	1	0	0	0	0	0
chr1	9242147	9243145	190274	190384	Intergenic	MIR34A	0	1	1	1	0	0	1	1	0
chr1	9256596	9256875	190639	190654	Intergenic	H6PD	0	0	0	0	0	0	0	1	1
chr1	9258720	9259015	190702	190735	Intergenic	H6PD	0	1	0	0	1	0	0	1	0
chr1	9261606	9262448	190788	190810	Intergenic	H6PD	0	0	1	0	0	0	0	0	0
chr1	9294537	9295452	191399	191521	exon	H6PD	1	1	1	1	0	0	1	1	1
chr1	9340416	9340713	192500	192523	Intergenic	SPSB1	0	0	0	0	0	0	0	0	0
chr1	9352558	9353955	192709	192892	intron	SPSB1	1	0	1	1	0	0	0	0	0
chr1	9445054	9445258	194927	194938	Intergenic	SPSB1	0	0	0	1	1	0	1	0	0
chr1	9488819	9489444	195763	195807	Intergenic	SLC25A33	0	1	1	1	1	0	1	0	0
chr1	9551172	9551413	196859	196868	Intergenic	SLC25A33	0	0	0	0	0	0	1	1	1
chr1	9555342	9555652	196948	196981	Intergenic	SLC25A33	0	1	0	0	0	0	1	1	1
chr1	9599256	9600233	197811	197943	exon	SLC25A33	1	1	1	1	0	0	1	0	0
chr1	9600250	9600444	197943	197960	intron	SLC25A33	1	1	1	1	0	0	0	0	0
chr1	9648496	9649758	198777	198940	intron	TMEM201	1	1	1	1	0	0	1	1	1
chr1	9687064	9687458	199885	199923	Intergenic	PIK3CD	0	1	1	0	0	0	1	1	1
chr1	9711468	9712908	200351	200491	TTS,exon,promoter-TSS	C1orf200,PIK3CD	1	1	1	0	0	0	0	1	0
chr1	9747241	9748016	201137	201182	intron	PIK3CD	0	0	1	1	0	0	0	1	0
chr1	9748030	9748334	201182	201204	intron	PIK3CD	0	0	1	0	1	0	0	0	0
chr1	9749050	9749203	201228	201236	intron	PIK3CD	0	0	1	0	1	0	0	0	0
chr1	9749221	9749944	201236	201322	intron	PIK3CD	0	1	1	1	1	0	1	0	0
chr1	9749958	9750228	201322	201346	intron	PIK3CD	0	1	1	1	0	0	1	0	0
chr1	9882851	9884525	204025	204218	exon,intron	CLSTN1	1	1	1	1	0	0	1	0	0
chr1	9884533	9884867	204218	204238	exon,promoter-TSS	CLSTN1	1	1	1	1	1	0	0	0	0
chr1	9885284	9885433	204248	204254	promoter-TSS	CLSTN1	1	0	0	1	1	0	1	0	0
chr1	9895819	9896171	204443	204451	Intergenic	CLSTN1	0	0	0	1	1	0	1	0	0
chr1	9903142	9903372	204577	204586	Intergenic	CLSTN1	0	0	0	1	1	0	0	0	0
chr1	9934973	9935283	205091	205102	intron	CTNNBIP1	0	0	0	1	1	0	0	1	1
chr1	9960522	9960934	205577	205586	intron	CTNNBIP1	0	0	0	1	0	0	1	0	0
chr1	9969375	9969538	205719	205725	promoter-TSS	CTNNBIP1	1	0	1	1	0	0	0	1	0
chr1	9969637	9971229	205725	205874	promoter-TSS	CTNNBIP1	1	1	1	1	0	0	1	0	0
chr1	10002557	10003896	206366	206438	promoter-TSS	NMNAT1	1	1	1	1	0	0	1	1	1
chr1	10057122	10058092	207304	207425	intron	RBP7	1	1	1	1	0	0	1	0	0
chr1	10092533	10093972	208052	208157	exon	UBE4B	1	1	1	1	0	0	1	1	1
chr1	10124049	10124478	208637	208647	intron	UBE4B	0	0	0	1	0	0	0	0	0
chr1	10269828	10271358	210853	211030	promoter-TSS	KIF1B	1	1	1	1	0	0	1	1	1
chr1	10271392	10271611	211030	211040	intron	KIF1B	1	0	1	1	0	0	0	0	0
chr1	10458439	10459813	213365	213503	promoter-TSS	PGD	1	1	1	1	1	0	1	1	0
chr1	10459818	10459997	213503	213516	intron	PGD	1	1	1	1	0	0	0	0	0
chr1	10490257	10491458	214104	214222	promoter-TSS	APITD1-CORT	1	1	1	1	1	0	1	1	1
chr1	10511520	10511597	214572	214579	exon	APITD1-CORT	0	0	0	0	0	0	0	0	0
chr1	10532086	10532848	215002	215066	exon	DFFA	1	1	1	1	1	0	1	0	0
chr1	10534809	10535754	215119	215170	intron	PEX14	1	1	1	1	0	0	1	0	0
chr1	10535759	10536015	215170	215176	intron	PEX14	1	0	1	1	0	0	0	0	0
chr1	10554866	10555465	215464	215479	intron	PEX14	0	0	0	1	1	0	0	1	1
chr1	10556175	10556295	215492	215500	intron	PEX14	0	0	0	1	0	0	1	0	0
chr1	10556363	10556409	215500	215504	intron	PEX14	0	0	0	1	0	0	1	0	0
chr1	10571080	10571126	215741	215745	intron	PEX14	0	0	0	1	1	0	0	0	0
chr1	10588836	10588967	215984	215991	intron	PEX14	0	0	0	1	0	0	0	0	0
chr1	10695600	10695718	217715	217724	Intergenic	PEX14	0	0	0	1	1	0	1	0	0
chr1	10695747	10695917	217724	217732	TTS	CASZ1	0	0	0	1	1	0	1	0	0
chr1	10695975	10696384	217733	217755	TTS	CASZ1	0	0	0	1	1	0	1	0	0
chr1	10696522	10696631	217755	217762	TTS	CASZ1	0	0	0	1	1	0	0	0	0
chr1	10703788	10704058	218129	218139	intron	CASZ1	0	0	0	1	0	0	0	0	0
chr1	10735135	10735430	219186	219197	intron	CASZ1	0	0	1	1	1	0	0	0	0
chr1	10735443	10735825	219197	219208	intron	CASZ1	0	0	0	1	1	0	0	0	0
chr1	10753604	10755367	219619	219854	intron	CASZ1	0	1	1	1	0	0	1	0	0
chr1	10757892	10758053	219905	219919	intron	CASZ1	0	1	1	1	1	0	0	0	0
chr1	10764657	10764759	220071	220084	intron	CASZ1	0	1	0	1	1	0	0	0	0
chr1	10764790	10764837	220084	220090	intron	CASZ1	0	1	0	1	1	0	0	0	0
chr1	10764868	10764887	220090	220094	intron	CASZ1	0	1	0	1	1	0	0	0	0
chr1	10784206	10784316	220553	220558	intron	CASZ1	0	0	0	1	1	0	0	0	0
chr1	10784363	10784549	220558	220564	intron	CASZ1	0	0	0	1	0	0	0	0	0
chr1	10786502	10786703	220599	220612	intron	CASZ1	0	0	0	1	1	0	1	0	0
chr1	10798367	10798490	220861	220869	intron	CASZ1	0	0	0	1	1	0	1	0	0
chr1	10835064	10835286	221694	221705	intron	CASZ1	0	0	0	1	1	0	0	0	0
chr1	10839417	10839585	221785	221800	intron	CASZ1	0	0	0	1	0	0	0	0	0
chr1	10839656	10839869	221800	221809	intron	CASZ1	0	0	0	1	1	0	0	0	0
chr1	10853368	10853463	222069	222075	intron	CASZ1	0	0	1	1	0	0	0	0	0
chr1	10853489	10856928	222075	222356	intron	CASZ1	1	1	1	1	0	0	0	1	0
chr1	10856932	10857111	222356	222365	promoter-TSS	CASZ1	1	1	1	1	0	0	0	0	0
chr1	10864557	10864701	222466	222475	Intergenic	CASZ1	0	0	0	1	1	0	1	0	0
chr1	10875686	10876011	222658	222666	Intergenic	CASZ1	0	0	0	1	1	0	0	0	0
chr1	10885130	10885188	222840	222845	Intergenic	CASZ1	0	0	0	1	0	0	0	0	0
chr1	10926874	10927648	223648	223728	Intergenic	CASZ1	0	0	1	1	0	0	0	1	1
chr1	10960505	10961104	224369	224381	Intergenic	C1orf127	0	0	0	1	1	0	0	0	0
chr1	10961119	10961647	224381	224403	Intergenic	C1orf127	0	0	0	1	1	0	0	0	0
chr1	11002114	11002313	225150	225166	Intergenic	C1orf127	0	0	0	0	0	0	0	1	1
chr1	11004296	11004701	225196	225212	Intergenic	C1orf127	0	0	1	0	1	0	0	0	0
chr1	11021144	11021392	225581	225597	intron	C1orf127	0	0	0	0	0	0	0	1	1
chr1	11028410	11028587	225718	225726	intron	C1orf127	0	0	0	0	0	0	0	0	0
chr1	11035922	11036028	225853	225859	intron	C1orf127	0	0	0	1	0	0	0	0	0
chr1	11036247	11036351	225862	225867	exon	C1orf127	0	0	0	1	0	0	0	0	0
chr1	11040192	11040597	225950	225965	intron	C1orf127	0	0	1	1	1	0	1	0	1
chr1	11072245	11073500	226459	226564	intron	TARDBP	1	1	1	1	0	0	1	0	0
chr1	11097653	11098200	226969	226981	intron	MASP2	0	0	0	0	0	0	0	1	1
chr1	11119225	11119355	227451	227460	exon	SRM	1	1	1	0	0	0	0	0	0
chr1	11119371	11121120	227460	227612	promoter-TSS	SRM	1	1	1	1	0	0	1	1	0
chr1	11159118	11160155	228244	228326	intron	EXOSC10	1	1	1	1	0	0	1	0	0
chr1	11322148	11323036	230330	230393	promoter-TSS	MTOR	1	1	1	1	0	0	1	1	0
chr1	11333171	11334159	230593	230655	exon	UBIAD1	1	1	1	1	1	0	1	0	0
chr1	11397696	11397794	231693	231700	Intergenic	UBIAD1	0	0	0	0	0	0	0	1	1
chr1	11399954	11400316	231741	231753	Intergenic	UBIAD1	0	0	0	0	0	0	0	0	0
chr1	11538670	11539698	233873	233996	promoter-TSS	PTCHD2	1	1	1	0	0	0	0	1	1
chr1	11539732	11540338	233996	234049	intron	PTCHD2	1	1	1	0	0	0	0	0	0
chr1	11629822	11629886	235493	235500	Intergenic	FBXO2	0	0	0	0	0	0	0	0	0
chr1	11695986	11696110	236483	236492	Intergenic	FBXO2	0	0	0	0	0	0	0	0	0
chr1	11708949	11709162	236696	236711	intron	FBXO2	0	1	0	0	0	0	0	0	0
chr1	11714434	11715358	236881	236983	promoter-TSS	FBXO44	1	1	1	1	1	0	0	0	0
chr1	11724114	11724944	237172	237265	intron	FBXO6	1	1	1	1	0	0	1	1	1
chr1	11740508	11740666	237619	237634	intron	MAD2L2	0	0	1	1	1	0	0	0	0
chr1	11740726	11741842	237634	237744	promoter-TSS	MAD2L2	0	1	1	1	1	0	1	0	1
chr1	11750778	11752069	237882	238020	promoter-TSS	DRAXIN	1	1	1	0	1	0	0	0	0
chr1	11752076	11752312	238020	238043	promoter-TSS	DRAXIN,MAD2L2	1	1	0	0	0	0	0	0	0
chr1	11761697	11761802	238232	238241	intron	DRAXIN	0	0	0	0	0	0	1	0	0
chr1	11761901	11762032	238241	238246	intron	DRAXIN	0	0	0	0	0	0	1	0	0
chr1	11779482	11779668	238619	238629	intron	DRAXIN	0	1	1	1	0	0	1	0	0
chr1	11779673	11780112	238629	238658	exon	DRAXIN	0	1	1	1	0	0	1	1	1
chr1	11791969	11792212	238861	238869	Intergenic	AGTRAP	0	0	1	1	0	0	1	0	0
chr1	11795905	11796005	238925	238931	intron,promoter-TSS	AGTRAP	1	1	1	1	0	0	1	0	0
chr1	11796010	11797063	238931	238996	intron	AGTRAP	1	1	1	1	0	0	1	0	0
chr1	11864850	11865353	240298	240310	intron	MTHFR	1	0	1	1	0	0	0	0	0
chr1	11865419	11866931	240310	240408	promoter-TSS	CLCN6	1	1	1	1	0	0	1	0	0
chr1	11898805	11898996	240983	240992	intron	CLCN6	0	0	0	0	0	0	0	1	1
chr1	11918988	11919160	241341	241352	promoter-TSS	NPPB	1	1	0	0	0	1	0	0	0
chr1	11919169	11919623	241352	241391	promoter-TSS	NPPB	1	1	0	0	0	1	0	1	0
chr1	11967809	11969992	242254	242358	Intergenic	KIAA2013	0	0	1	1	0	0	1	1	1
chr1	11985424	11985578	242705	242714	exon	KIAA2013	1	0	1	0	0	0	0	0	0
chr1	11985619	11986735	242714	242837	exon	KIAA2013	1	1	1	1	0	0	1	0	0
chr1	11989965	11990079	242903	242908	Intergenic	KIAA2013	0	0	0	1	0	0	0	0	0
chr1	11994216	11994282	242971	242976	promoter-TSS	PLOD1	1	0	1	1	0	0	0	0	0
chr1	11994373	11995179	242976	243032	promoter-TSS	PLOD1	1	1	1	1	0	0	1	0	0
chr1	12039874	12041017	243876	243965	exon	MFN2	1	1	1	1	0	0	1	0	0
chr1	12041072	12041106	243965	243969	intron	MFN2	1	0	1	1	0	0	0	0	0
chr1	12079173	12080146	244698	244777	intron	MIIP	1	1	1	1	0	0	1	0	0
chr1	12123299	12123705	245608	245650	promoter-TSS	TNFRSF8	1	1	0	0	0	1	0	1	0
chr1	12185016	12185187	246714	246720	promoter-TSS	TNFRSF8	0	0	0	0	0	0	0	1	1
chr1	12203845	12203982	247108	247116	exon	TNFRSF8	0	0	0	0	0	0	0	1	0
chr1	12226877	12227474	247463	247537	exon	TNFRSF1B	1	1	1	1	0	0	0	0	0
chr1	12289955	12291230	248637	248749	intron	VPS13D	1	1	1	1	0	0	1	1	1
chr1	12493542	12493764	250887	250895	intron	VPS13D	0	0	0	1	1	0	1	0	0
chr1	12510624	12510762	251059	251065	intron	VPS13D	0	0	0	1	1	0	0	0	0
chr1	12529566	12529692	251258	251263	intron	VPS13D	0	0	0	1	0	0	0	0	0
chr1	12538139	12538351	251344	251353	intron	VPS13D	0	0	0	1	1	0	1	0	0
chr1	12538386	12538585	251353	251362	intron	VPS13D	0	0	0	1	0	0	1	0	0
chr1	12538678	12538808	251362	251367	intron	VPS13D	0	0	0	1	1	0	1	0	0
chr1	12579022	12579331	251987	251999	Intergenic	SNORA59B	0	0	0	1	0	0	0	0	0
chr1	12588426	12588655	252184	252190	Intergenic	SNORA59B	0	0	0	1	1	0	1	0	0
chr1	12609957	12610063	252572	252579	Intergenic	SNORA59B	0	0	0	1	0	0	0	0	0
chr1	12610104	12610208	252579	252588	Intergenic	SNORA59B	0	0	0	1	0	0	0	0	0
chr1	12655157	12655869	253330	253375	intron	DHRS3	0	0	1	1	1	0	0	0	0
chr1	12655890	12656188	253375	253405	intron	DHRS3	0	1	1	1	1	0	1	0	0
chr1	12656197	12656507	253405	253419	intron	DHRS3	0	1	1	1	1	0	1	0	0
chr1	12656513	12656604	253419	253427	intron	DHRS3	0	0	1	1	1	0	0	0	0
chr1	12675531	12675884	253704	253711	intron	DHRS3	0	0	1	1	0	0	0	0	0
chr1	12675959	12676641	253711	253725	intron	DHRS3	0	0	1	1	0	0	1	0	0
chr1	12676679	12677234	253725	253766	exon,intron	DHRS3	1	1	1	1	0	0	0	0	0
chr1	12677241	12678539	253766	253857	promoter-TSS	DHRS3	1	1	1	1	0	0	0	0	0
chr1	12678544	12678801	253857	253873	Intergenic,promoter-TSS	DHRS3	1	1	1	1	0	0	0	0	0
chr1	12678818	12679383	253873	253896	Intergenic	DHRS3	1	0	1	1	1	0	0	0	0
chr1	12679399	12679787	253896	253905	Intergenic	DHRS3	0	0	1	1	1	0	0	0	0
chr1	12679859	12680097	253908	253922	Intergenic	DHRS3	0	0	1	1	1	0	0	1	1
chr1	12682034	12682240	253951	253958	Intergenic	DHRS3	0	0	0	1	1	0	0	0	0
chr1	12682555	12682838	253963	253972	Intergenic	DHRS3	0	0	0	1	1	0	1	0	0
chr1	12718997	12719190	254484	254493	intron	AADACL4	0	0	0	0	0	0	0	1	1
chr1	13839630	13840179	265254	265321	exon	LRRC38	1	1	0	0	0	1	0	0	0
chr1	13840182	13840613	265321	265369	exon	LRRC38	1	1	0	0	0	0	0	0	0
chr1	13867454	13867512	265817	265821	Intergenic	LRRC38	0	0	0	0	0	0	0	0	0
chr1	13870602	13870632	265885	265890	Intergenic	LRRC38	0	0	0	0	0	0	1	1	1
chr1	13910071	13910886	266506	266567	exon	PDPN	1	1	1	1	0	0	1	0	0
chr1	13910913	13911057	266567	266576	promoter-TSS	PDPN	1	0	1	1	0	1	1	0	0
chr1	14026396	14026532	268260	268272	promoter-TSS	PRDM2	1	1	1	1	0	0	0	0	0
chr1	14026543	14027200	268272	268375	intron	PRDM2	1	1	1	1	0	0	0	0	0
chr1	14075268	14076746	268878	269048	intron,promoter-TSS	PRDM2	0	1	1	1	0	0	1	1	0
chr1	14087882	14088012	269157	269162	intron	PRDM2	0	0	0	1	1	0	0	0	0
chr1	14127965	14128113	269736	269741	intron	PRDM2	0	0	0	1	0	0	1	0	0
chr1	14219211	14219867	270836	270897	Intergenic	PRDM2	0	1	1	0	0	0	0	0	0
chr1	14219997	14220123	270897	270902	Intergenic	PRDM2	0	0	1	0	0	0	0	0	0
chr1	14286918	14287231	271571	271582	Intergenic	PRDM2	0	0	0	0	0	0	0	1	1
chr1	14692870	14693021	275014	275019	Intergenic	KAZN	0	0	0	0	0	0	0	0	0
chr1	14924480	14924804	277518	277537	promoter-TSS	KAZN	1	1	1	0	1	1	0	0	0
chr1	14924829	14926191	277537	277671	intron,promoter-TSS	KAZN	1	1	1	0	1	1	0	0	0
chr1	15059477	15059739	279372	279379	intron	KAZN	0	0	0	0	0	0	0	0	0
chr1	15085670	15085841	279715	279723	intron	KAZN	0	0	0	0	0	0	0	0	0
chr1	15250411	15251696	282143	282327	exon	KAZN	0	1	1	1	0	0	0	1	0
chr1	15256054	15256272	282403	282413	promoter-TSS	KAZN	0	0	0	1	0	0	0	0	0
chr1	15271850	15272109	282703	282715	promoter-TSS	KAZN	0	0	1	1	0	0	0	0	0
chr1	15272238	15272384	282715	282723	promoter-TSS	KAZN	0	0	1	1	0	0	0	0	0
chr1	15373089	15373246	284604	284610	intron	KAZN	0	0	0	0	0	0	0	1	1
chr1	15416965	15417205	285412	285422	intron	KAZN	0	0	0	0	1	0	1	0	0
chr1	15426927	15427133	285606	285615	intron	KAZN	0	0	0	0	0	0	0	1	1
chr1	15478869	15480903	286345	286532	promoter-TSS	TMEM51	1	1	1	1	0	0	1	1	1
chr1	15480925	15481425	286532	286568	intron	TMEM51	0	1	1	1	0	0	0	1	1
chr1	15499415	15499739	286834	286842	intron	TMEM51	0	0	0	1	0	0	0	0	0
chr1	15500295	15500620	286854	286861	intron	TMEM51	0	0	0	0	0	0	0	0	0
chr1	15527413	15527600	287245	287251	intron	TMEM51	0	0	0	1	0	0	0	0	0
chr1	15528406	15528493	287263	287267	intron	TMEM51	0	0	0	1	0	0	0	0	0
chr1	15528509	15528837	287267	287275	intron	TMEM51	0	0	0	1	0	0	0	0	0
chr1	15573596	15574103	287893	287945	promoter-TSS	FHAD1	1	1	1	0	0	0	0	0	0
chr1	15599062	15599367	288231	288242	intron	FHAD1	0	0	0	0	0	0	1	1	1
chr1	15611119	15611383	288409	288416	intron	FHAD1	0	0	0	1	0	0	0	0	0
chr1	15631300	15631502	288684	288692	intron	FHAD1	0	0	0	0	0	0	0	1	1
chr1	15650231	15650310	288969	288975	intron	FHAD1	0	0	0	0	0	0	0	1	1
chr1	15655291	15655531	289080	289088	intron	FHAD1	0	0	0	0	0	0	0	0	0
chr1	15735833	15735923	290462	290469	promoter-TSS	EFHD2	1	0	1	1	0	0	0	0	0
chr1	15735949	15737253	290469	290616	exon	EFHD2	1	1	1	1	0	0	1	0	0
chr1	15850253	15852180	292520	292677	promoter-TSS	CASP9	1	1	1	1	0	0	1	0	0
chr1	15852766	15854207	292687	292765	intron	DNAJC16	1	1	1	1	0	0	1	1	1
chr1	15886024	15886142	293186	293192	exon	DNAJC16	0	0	0	1	1	0	1	0	0
chr1	15911070	15911632	293583	293647	exon	AGMAT	1	1	1	0	0	0	1	1	0
chr1	15929420	15929579	293954	293962	Intergenic	DDI2	0	0	1	1	0	0	0	0	0
chr1	15929620	15930387	293962	294016	Intergenic	DDI2	0	1	1	1	0	0	1	0	0
chr1	15930464	15930537	294016	294020	Intergenic	DDI2	0	0	1	1	1	0	1	0	0
chr1	15943491	15945073	294231	294334	exon	DDI2	1	1	1	1	0	0	1	0	0
chr1	16010442	16011711	295147	295275	exon	PLEKHM2	1	1	1	1	0	0	1	0	0
chr1	16067693	16067719	296428	296432	exon	SLC25A34	0	0	0	0	0	0	0	0	0
chr1	16082880	16083195	296778	296792	Intergenic	FBLIM1	0	0	0	0	0	0	0	0	0
chr1	16084962	16085776	296838	296933	intron	FBLIM1	1	1	1	1	0	0	1	0	0
chr1	16085820	16085966	296933	296943	intron	FBLIM1	1	1	1	1	0	0	1	0	0
chr1	16118524	16118816	297606	297618	Intergenic	UQCRHL	0	0	0	0	0	0	0	1	1
chr1	16127043	16127214	297766	297773	Intergenic	UQCRHL	0	0	0	1	1	0	0	0	0
chr1	16159809	16159857	298418	298422	TTS	FLJ37453	0	0	1	1	0	0	0	0	0
chr1	16159933	16159981	298422	298428	TTS	FLJ37453	0	0	1	1	0	0	0	0	0
chr1	16160488	16162767	298436	298611	exon	FLJ37453	0	1	1	1	0	0	1	0	0
chr1	16162782	16162898	298611	298622	exon	FLJ37453	0	1	1	1	0	0	0	0	0
chr1	16173557	16176778	298878	299164	promoter-TSS	FLJ37453	1	1	1	1	0	0	1	0	0
chr1	16212402	16213287	299638	299654	intron	SPEN	0	0	1	1	0	0	1	1	0
chr1	16265916	16266171	300462	300471	exon	SPEN	0	0	0	1	0	0	0	0	0
chr1	16301863	16302711	301154	301243	intron	ZBTB17	1	1	1	1	0	0	1	1	0
chr1	16339223	16339913	301821	301866	TTS	HSPB7	0	0	1	1	0	0	1	1	0
chr1	16374987	16375632	302599	302629	promoter-TSS	CLCNKB	0	0	1	0	0	0	0	0	0
chr1	16399661	16400482	303043	303135	promoter-TSS	FAM131C	1	1	1	0	0	0	0	1	0
chr1	16471635	16472079	304436	304455	intron	EPHA2	0	0	1	1	1	0	0	0	0
chr1	16472435	16472528	304459	304470	intron	EPHA2	0	0	1	1	0	0	0	0	0
chr1	16472602	16472792	304470	304482	intron	EPHA2	0	0	1	1	0	0	0	0	0
chr1	16472857	16473110	304482	304494	intron	EPHA2	0	0	1	1	0	0	0	0	0
chr1	16481175	16481552	304653	304674	intron	EPHA2	0	1	1	1	0	0	0	1	0
chr1	16481580	16482664	304674	304775	intron	EPHA2	1	1	1	1	0	0	1	1	0
chr1	16482685	16482828	304775	304785	promoter-TSS	EPHA2	1	1	1	1	0	0	1	0	0
chr1	16494089	16494575	305017	305064	Intergenic	EPHA2	0	1	1	0	0	0	0	0	0
chr1	16502256	16503003	305224	305244	Intergenic	EPHA2	0	0	0	1	1	0	0	0	0
chr1	16514382	16514738	305477	305488	Intergenic	ARHGEF19	0	0	0	0	0	0	0	1	1
chr1	16532980	16533812	305750	305845	intron	ARHGEF19	0	1	1	1	0	0	1	0	0
chr1	16539029	16539245	305953	305961	promoter-TSS	ARHGEF19	1	0	1	0	0	0	0	0	0
chr1	16543624	16544150	306053	306088	Intergenic	ARHGEF19	0	1	1	1	0	0	1	0	0
chr1	16544210	16544447	306088	306103	Intergenic	ARHGEF19	0	1	1	1	0	0	1	0	0
chr1	16562817	16563150	306473	306480	exon	RSG1	1	0	1	1	1	0	0	1	0
chr1	16563180	16563955	306480	306536	exon	RSG1	1	1	1	1	1	0	1	1	0
chr1	16677473	16679327	308061	308169	intron	FBXO42	1	1	1	1	0	0	1	1	1
chr1	16690002	16690209	308380	308387	Intergenic	SZRD1	0	0	0	0	0	0	0	1	1
chr1	16693404	16694921	308454	308542	intron	SZRD1	1	1	1	1	0	0	1	0	1
chr1	16694954	16695235	308542	308548	intron	SZRD1	0	0	1	1	1	0	0	0	0
chr1	16766946	16768074	309689	309770	intron	NECAP2	1	1	1	1	1	0	0	1	1
chr1	16824951	16825229	310742	310759	Intergenic	CROCCP3	0	1	1	1	0	0	0	0	0
chr1	16825233	16826478	310759	310893	Intergenic	CROCCP3	0	1	1	1	0	0	1	1	1
chr1	16839824	16839998	311064	311071	Intergenic	CROCCP3	0	0	0	1	0	0	0	0	0
chr1	16840317	16841283	311083	311129	Intergenic	CROCCP3	0	1	1	1	0	0	0	0	0
chr1	16861215	16861309	311469	311480	Intergenic	CROCCP3	0	1	0	0	0	0	0	0	0
chr1	16918356	16918523	312223	312230	exon	NBPF1	0	0	0	0	0	0	0	1	0
chr1	16939093	16939174	312403	312407	intron	NBPF1	1	0	1	1	0	0	0	0	0
chr1	16939214	16939483	312407	312419	intron	NBPF1	1	1	1	1	0	0	0	0	0
chr1	16939493	16940454	312419	312516	promoter-TSS	NBPF1	1	1	1	1	0	0	1	1	0
chr1	16970610	16971408	313097	313165	Intergenic	MST1P2	1	1	1	1	0	0	1	1	1
chr1	17019340	17019458	314094	314110	intron	ESPNP	0	1	0	0	0	0	0	0	0
chr1	17019507	17019811	314113	314149	intron	ESPNP	0	1	0	0	0	0	0	0	0
chr1	17019834	17020072	314149	314186	intron	ESPNP	0	1	0	0	0	0	0	0	0
chr1	17020082	17020558	314186	314237	intron	ESPNP	0	1	0	0	0	0	0	0	0
chr1	17020565	17020732	314237	314253	intron	ESPNP	0	1	0	0	0	0	0	0	0
chr1	17026359	17026433	314447	314459	exon	ESPNP	0	1	0	0	0	0	0	0	0
chr1	17027092	17027305	314511	314533	intron	ESPNP	0	1	0	0	0	0	0	0	0
chr1	17027346	17027494	314533	314548	intron	ESPNP	0	1	0	0	0	0	0	0	0
chr1	17027597	17027875	314557	314586	intron	ESPNP	0	1	0	0	0	0	0	0	0
chr1	17029685	17029914	314621	314626	intron	ESPNP	0	0	0	0	0	0	0	1	0
chr1	17034111	17034668	314753	314809	exon	ESPNP	0	1	1	0	0	0	0	1	0
chr1	17199403	17199475	316679	316686	Intergenic	MIR3675	0	1	0	0	0	0	1	0	0
chr1	17199504	17199708	316686	316709	Intergenic	MIR3675	0	1	1	0	0	0	1	0	0
chr1	17199866	17200116	316716	316735	Intergenic	MIR3675	0	1	1	0	0	0	0	0	0
chr1	17221973	17222893	317077	317124	Intergenic	CROCC	0	1	1	1	0	0	1	0	0
chr1	17230317	17230802	317204	317229	Intergenic	CROCC	0	0	1	1	0	0	0	0	0
chr1	17230879	17231911	317229	317266	Intergenic	CROCC	0	1	1	1	0	0	1	0	0
chr1	17240156	17241129	317392	317512	Intergenic	CROCC	0	1	1	1	1	0	1	1	0
chr1	17241140	17241343	317512	317523	Intergenic	CROCC	0	0	1	1	0	0	0	0	0
chr1	17241484	17241548	317526	317531	Intergenic	CROCC	0	0	1	0	0	0	0	0	0
chr1	17274770	17275019	318276	318294	exon	CROCC	0	0	0	1	0	0	1	0	0
chr1	17275045	17275338	318294	318300	intron	CROCC	0	0	0	1	1	0	1	0	0
chr1	17275668	17275818	318304	318311	intron	CROCC	0	0	0	1	0	0	0	0	0
chr1	17287202	17287684	318559	318611	exon	CROCC	0	1	1	1	1	0	1	1	1
chr1	17306386	17307360	319063	319151	intron	MFAP2	1	1	1	1	0	0	0	0	0
chr1	17337384	17338653	319859	319970	intron	ATP13A2	1	1	1	1	1	0	1	0	0
chr1	17338732	17338820	319970	319975	promoter-TSS	ATP13A2	1	0	1	1	0	0	1	0	0
chr1	17379782	17380935	320486	320542	intron	SDHB	1	1	1	1	1	0	1	0	0
chr1	17386143	17386476	320645	320651	Intergenic	SDHB	0	0	0	0	0	0	1	1	1
chr1	17445606	17446088	321527	321580	exon	PADI2	1	1	1	0	1	0	0	0	0
chr1	17452238	17452505	321689	321701	Intergenic	PADI2	0	0	0	0	0	0	0	1	1
chr1	17563594	17563890	323086	323098	intron	PADI1	0	0	0	0	0	0	0	1	1
chr1	17662612	17662821	324467	324476	exon	PADI4	0	0	0	0	0	0	0	1	1
chr1	17704108	17704237	325167	325172	intron	PADI6	0	0	0	0	0	0	0	0	0
chr1	17746510	17746591	325952	325961	intron	RCC2	0	1	0	0	0	0	0	1	1
chr1	17763943	17766584	326331	326607	promoter-TSS	RCC2	1	1	1	1	0	0	0	1	0
chr1	17769951	17770243	326663	326671	Intergenic	RCC2	0	0	0	0	0	0	0	0	0
chr1	17828916	17829185	327829	327841	Intergenic	ARHGEF10L	0	0	0	1	0	0	1	1	1
chr1	17865930	17867065	328375	328502	intron,promoter-TSS	ARHGEF10L	1	1	1	1	0	0	0	0	0
chr1	17896037	17896312	328879	328889	intron	ARHGEF10L	0	0	0	1	1	0	1	0	0
chr1	17909000	17909110	329095	329100	intron	ARHGEF10L	0	0	0	1	1	0	0	0	0
chr1	18311194	18311226	334879	334883	Intergenic	IGSF21	0	0	0	0	0	0	0	1	1
chr1	18385926	18385996	335697	335701	Intergenic	IGSF21	0	0	0	0	0	0	0	0	0
chr1	18391262	18391352	335782	335787	Intergenic	IGSF21	0	0	0	0	0	0	0	0	0
chr1	18427065	18427261	336188	336197	Intergenic	IGSF21	0	0	0	0	0	0	0	1	1
chr1	18433707	18434972	336267	336386	exon,promoter-TSS	IGSF21	1	1	1	0	0	1	0	0	0
chr1	18435416	18435842	336397	336427	intron	IGSF21	0	1	0	0	1	0	0	0	0
chr1	18435851	18437104	336427	336498	intron	IGSF21	0	1	1	0	1	1	0	1	1
chr1	18437127	18437832	336498	336546	intron	IGSF21	0	1	0	0	0	1	0	0	0
chr1	18582876	18583131	338288	338297	intron	IGSF21	0	0	0	0	0	0	0	0	0
chr1	18862309	18862360	341520	341524	Intergenic	KLHDC7A	0	0	0	0	0	0	0	0	0
chr1	18884193	18884522	341793	341811	Intergenic	PAX7	0	0	0	0	0	0	0	0	0
chr1	18907975	18908123	342144	342156	Intergenic	PAX7	0	0	0	0	0	0	0	1	1
chr1	18923964	18924198	342362	342372	Intergenic	PAX7	0	0	0	0	0	0	0	1	1
chr1	18924374	18924401	342373	342377	Intergenic	PAX7	0	0	0	0	0	0	0	0	0
chr1	18925667	18926273	342402	342413	Intergenic	PAX7	0	0	0	0	1	0	0	0	0
chr1	18957447	18958191	342922	342986	exon,intron	PAX7	1	1	0	0	1	1	0	0	0
chr1	18969509	18969955	343409	343438	intron	PAX7	0	1	0	0	1	1	0	0	0
chr1	18969969	18970499	343438	343490	intron	PAX7	0	1	0	0	1	1	0	0	0
chr1	18973057	18973792	343589	343654	intron	PAX7	0	1	1	0	1	1	0	0	0
chr1	18980384	18980414	343730	343734	intron	PAX7	0	0	0	0	0	0	0	0	0
chr1	18980445	18980701	343735	343745	intron	PAX7	0	0	0	0	0	0	0	0	0
chr1	18988324	18988451	343858	343865	intron	PAX7	0	0	0	0	0	0	0	0	0
chr1	19020190	19020446	344339	344350	intron	PAX7	0	0	0	0	0	0	0	0	0
chr1	19043290	19043721	344701	344748	intron	PAX7	0	1	1	0	0	0	0	0	0
chr1	19147255	19147607	346174	346186	Intergenic	TAS1R2	0	0	0	0	0	0	0	1	1
chr1	19208516	19208778	347106	347118	intron	ALDH4A1	1	0	0	0	1	0	0	0	0
chr1	19228442	19229932	347487	347589	exon	ALDH4A1	1	1	1	1	0	0	1	0	0
chr1	19282027	19283740	348565	348776	exon,promoter-TSS	IFFO2	1	1	1	1	0	0	1	1	0
chr1	19337689	19337876	349387	349398	Intergenic	IFFO2	0	0	0	1	0	0	0	0	0
chr1	19393830	19394051	350309	350317	Intergenic	IFFO2	0	0	0	1	1	0	0	0	0
chr1	19399892	19400103	350430	350438	Intergenic	IFFO2	0	0	0	1	1	0	0	0	0
chr1	19401463	19401566	350474	350480	intron	UBR4	0	0	0	1	1	0	1	0	0
chr1	19401965	19402119	350483	350491	intron	UBR4	0	0	0	1	1	0	1	0	0
chr1	19535871	19537629	351941	352060	promoter-TSS	UBR4	1	1	1	1	1	0	1	1	0
chr1	19577358	19578992	352570	352682	promoter-TSS	EMC1	1	1	1	1	1	0	1	0	0
chr1	19615168	19615611	353341	353388	promoter-TSS	AKR7A3	1	1	1	0	0	0	0	0	0
chr1	19615619	19615703	353388	353394	promoter-TSS	AKR7A3	1	1	1	0	0	0	0	0	0
chr1	19637961	19639439	353648	353791	promoter-TSS	PQLC2	1	1	1	1	0	0	1	0	0
chr1	19687184	19687602	354837	354843	intron	CAPZB	0	0	0	1	1	0	0	0	0
chr1	19687912	19688086	354851	354860	intron	CAPZB	0	0	0	1	1	0	0	0	0
chr1	19694265	19694289	354965	354969	intron	CAPZB	0	0	0	1	0	0	0	0	0
chr1	19712470	19712659	355272	355278	intron	CAPZB	0	0	0	1	1	0	0	0	0
chr1	19717608	19717662	355357	355361	intron	CAPZB	0	0	0	1	0	0	0	0	0
chr1	19717844	19718102	355364	355371	intron	CAPZB	0	0	0	1	1	0	0	1	1
chr1	19810646	19810691	356792	356796	intron	CAPZB	0	0	1	1	0	0	0	0	0
chr1	19810885	19812724	356802	356968	promoter-TSS	CAPZB	1	1	1	1	0	0	1	0	0
chr1	19922782	19923027	358270	358276	promoter-TSS	MINOS1	1	0	1	1	0	0	0	0	0
chr1	19923062	19924290	358276	358358	intron	C1orf151-NBL1	1	1	1	1	0	0	1	0	0
chr1	19970064	19970348	358920	358937	promoter-TSS	NBL1	1	1	1	1	0	0	0	0	0
chr1	19970358	19971590	358937	359109	promoter-TSS	NBL1	1	1	1	1	0	0	1	0	0
chr1	19971612	19971807	359109	359124	promoter-TSS	NBL1	0	1	1	1	0	0	0	0	0
chr1	19971821	19971923	359124	359136	promoter-TSS	NBL1	0	1	1	1	0	0	0	0	0
chr1	19971958	19972301	359136	359149	promoter-TSS	NBL1	0	0	1	1	0	0	0	0	0
chr1	19986336	19986653	359440	359453	Intergenic	HTR6	0	0	0	0	0	0	0	1	1
chr1	20031110	20031324	360277	360285	intron	TMCO4	0	0	0	1	1	0	1	1	1
chr1	20125895	20126996	361566	361659	promoter-TSS	TMCO4	1	1	1	1	1	0	1	1	0
chr1	20141610	20141839	361859	361866	promoter-TSS	RNF186	1	0	0	0	0	0	0	0	0
chr1	20204328	20204470	362576	362583	Intergenic	OTUD3	0	0	1	1	0	0	0	0	0
chr1	20204560	20204703	362583	362588	Intergenic	OTUD3	0	0	1	1	0	0	0	0	0
chr1	20208553	20209716	362663	362765	exon	OTUD3	1	1	1	1	0	0	1	1	1
chr1	20478836	20479138	365526	365544	Intergenic	PLA2G2F	0	0	1	0	0	0	1	1	1
chr1	20539300	20539657	366399	366414	Intergenic	UBXN10	0	0	0	0	0	0	0	1	1
chr1	20539744	20539812	366414	366418	Intergenic	UBXN10	0	0	0	0	0	0	0	0	0
chr1	20688468	20688512	368282	368286	exon	LOC339505	0	0	0	0	0	0	0	1	1
chr1	20692604	20693994	368334	368450	intron	LOC339505	0	1	1	1	0	0	0	1	1
chr1	20802771	20803253	369639	369667	Intergenic	CAMK2N1	0	0	0	0	0	0	0	0	0
chr1	20810667	20813455	369763	370048	exon	CAMK2N1	1	1	1	1	0	0	1	0	0
chr1	20820275	20820673	370154	370165	Intergenic	CAMK2N1	0	0	0	0	0	0	0	1	1
chr1	20834029	20834844	370363	370419	exon	MUL1	1	1	1	1	1	0	1	0	0
chr1	20848494	20849146	370628	370639	Intergenic	MUL1	0	0	0	0	0	0	0	1	1
chr1	20878895	20879364	371030	371074	exon	FAM43B	1	1	1	0	0	1	0	0	0
chr1	20879365	20879483	371074	371089	exon	FAM43B	1	1	1	0	0	1	0	0	0
chr1	20879493	20880374	371089	371203	exon	FAM43B	1	1	1	0	1	1	0	0	0
chr1	20901750	20901999	371513	371525	Intergenic	CDA	0	0	0	0	0	0	0	1	1
chr1	20915410	20915636	371719	371727	promoter-TSS	CDA	1	0	0	0	0	0	0	0	0
chr1	20959812	20960812	372341	372437	exon	PINK1	1	1	1	1	0	0	1	1	1
chr1	20960867	20961230	372437	372446	intron	PINK1	1	0	1	1	0	0	0	0	0
chr1	20987148	20988493	372895	372974	exon	DDOST	1	1	1	1	0	0	1	1	1
chr1	21022940	21023584	373632	373673	intron	KIF17	0	1	1	1	0	0	1	1	1
chr1	21044121	21044703	374160	374243	promoter-TSS	KIF17	1	1	1	0	0	0	0	0	0
chr1	21050421	21050590	374377	374386	intron	SH2D5	0	0	0	0	0	0	0	0	0
chr1	21050621	21050728	374386	374398	exon	SH2D5	0	0	0	0	0	0	0	0	0
chr1	21058198	21059793	374577	374720	exon	SH2D5	1	1	1	1	0	0	0	1	1
chr1	21111986	21114550	375343	375570	promoter-TSS	HP1BP3	1	1	1	1	0	0	1	0	1
chr1	21501819	21503702	379335	379481	exon	EIF4G3	1	1	1	1	0	0	1	0	0
chr1	21503711	21503886	379481	379499	promoter-TSS	EIF4G3	1	1	1	1	0	0	1	0	0
chr1	21521726	21522013	379762	379769	Intergenic	EIF4G3	0	0	0	0	0	0	0	1	1
chr1	21616130	21616351	381451	381460	intron	ECE1	0	0	1	1	0	0	1	0	0
chr1	21616381	21617242	381460	381552	promoter-TSS	ECE1	0	1	1	1	0	0	1	0	0
chr1	21650936	21651558	382098	382111	intron	ECE1	0	0	0	1	1	0	0	0	0
chr1	21660813	21660960	382261	382267	intron	ECE1	0	0	0	1	1	0	0	0	0
chr1	21669704	21669864	382427	382432	intron	ECE1	0	0	1	1	1	0	0	0	0
chr1	21671190	21671509	382450	382473	intron	ECE1	1	1	1	1	0	0	0	0	0
chr1	21671570	21672819	382473	382599	promoter-TSS	ECE1	1	1	1	1	0	0	1	0	0
chr1	21754592	21755014	383816	383880	Intergenic	NBPF3	0	1	0	0	0	0	0	0	0
chr1	21766161	21766210	384216	384220	promoter-TSS	NBPF3	1	0	1	1	0	0	0	0	0
chr1	21766230	21767199	384220	384313	promoter-TSS	NBPF3	1	1	1	1	0	0	1	0	0
chr1	21767211	21767443	384313	384324	intron	NBPF3	1	1	1	0	0	0	0	0	0
chr1	21835396	21835921	385117	385166	promoter-TSS	ALPL	1	1	1	0	0	0	0	1	1
chr1	21835925	21836246	385166	385199	intron	ALPL	1	1	1	0	0	0	0	0	0
chr1	21900648	21900871	386343	386351	intron	ALPL	0	0	0	0	0	0	0	1	1
chr1	21900915	21901073	386351	386356	intron	ALPL	0	0	0	1	0	0	0	1	1
chr1	21901153	21901255	386360	386368	intron	ALPL	0	0	0	1	0	0	0	0	0
chr1	21901260	21901527	386368	386378	intron	ALPL	0	0	0	1	0	0	0	0	0
chr1	21947067	21947138	387371	387377	intron	RAP1GAP	0	0	1	0	0	0	0	0	0
chr1	21950195	21950435	387501	387510	intron	RAP1GAP	0	0	0	1	1	0	0	0	0
chr1	21958657	21958845	387653	387661	intron	RAP1GAP	0	0	0	1	0	0	0	0	0
chr1	21961091	21961208	387685	387692	intron	RAP1GAP	0	0	0	1	1	0	0	0	0
chr1	21978053	21978750	387945	388039	promoter-TSS	RAP1GAP	0	1	1	0	0	0	0	0	0
chr1	21985617	21986131	388140	388198	intron	RAP1GAP	0	1	1	0	0	0	0	1	1
chr1	21986173	21986481	388198	388205	intron	RAP1GAP	0	0	1	0	0	0	0	0	0
chr1	21995064	21995373	388331	388354	intron,promoter-TSS	RAP1GAP	1	1	1	1	0	0	0	0	0
chr1	21995408	21996525	388354	388446	promoter-TSS	RAP1GAP	1	1	1	1	0	0	0	1	0
chr1	22108284	22110290	389883	390029	intron	USP48	1	1	1	1	1	0	1	1	0
chr1	22114783	22114934	390133	390140	Intergenic	USP48	0	0	0	1	0	0	0	0	0
chr1	22140846	22141213	390569	390615	exon	LDLRAD2	0	1	1	0	0	0	0	1	0
chr1	22223268	22223552	392582	392590	intron	HSPG2	0	0	0	1	1	0	1	0	0
chr1	22241489	22241839	392892	392909	intron	HSPG2	0	0	0	1	1	0	0	0	0
chr1	22260257	22260676	393223	393235	intron	HSPG2	0	0	1	1	1	0	0	0	0
chr1	22262986	22263118	393294	393299	intron	HSPG2	1	0	1	1	0	0	0	0	0
chr1	22263200	22263362	393299	393306	intron	HSPG2	1	0	1	1	0	0	0	0	0
chr1	22263376	22264346	393306	393436	promoter-TSS	HSPG2	1	0	1	1	0	0	1	0	0
chr1	22283783	22283979	393735	393742	Intergenic	CELA3B	0	0	0	1	1	0	1	0	0
chr1	22284000	22284156	393743	393748	Intergenic	CELA3B	0	0	0	1	0	0	0	0	0
chr1	22351603	22352717	394890	394943	intron	LINC00339	1	1	1	1	0	0	1	0	0
chr1	22352744	22352894	394943	394953	intron	LINC00339	0	0	1	1	0	0	0	0	0
chr1	22369628	22369677	395221	395225	Intergenic	CDC42	0	0	0	1	0	0	0	0	0
chr1	22378940	22380468	395363	395503	intron	CDC42	1	1	1	1	1	0	1	0	0
chr1	22458530	22458687	396530	396537	intron	WNT4	0	0	0	0	0	0	1	1	1
chr1	22468584	22470252	396712	396924	exon	WNT4	1	1	1	1	0	0	0	1	0
chr1	22470290	22470408	396924	396932	promoter-TSS	WNT4	1	0	1	1	0	0	0	0	0
chr1	22531831	22531963	397768	397774	Intergenic	WNT4	0	0	0	0	0	0	0	0	0
chr1	22565981	22566218	398324	398333	Intergenic	WNT4	0	0	0	0	0	0	0	0	0
chr1	22584493	22584629	398639	398651	Intergenic	WNT4	0	0	0	1	1	0	1	0	0
chr1	22602401	22602685	398968	398977	Intergenic	WNT4	0	0	0	0	0	0	0	1	1
chr1	22668568	22668874	399796	399816	Intergenic	ZBTB40	0	1	0	1	0	0	0	0	0
chr1	22676746	22676814	399971	399976	Intergenic	ZBTB40	0	0	0	1	0	0	0	0	0
chr1	22676968	22677167	399977	399984	Intergenic	ZBTB40	0	0	0	1	1	0	0	0	0
chr1	22740766	22741091	400816	400824	Intergenic	ZBTB40	0	0	0	1	1	0	1	0	0
chr1	22743133	22743386	400851	400861	Intergenic	ZBTB40	0	0	0	0	1	0	0	1	1
chr1	22778237	22779350	401288	401366	intron	ZBTB40	1	1	1	1	0	0	1	0	0
chr1	22889674	22890524	402764	402887	exon,promoter-TSS	EPHA8	1	1	0	0	0	0	0	0	0
chr1	22944732	22944986	404001	404010	Intergenic	C1QA	0	0	0	0	0	0	0	0	0
chr1	22968539	22968814	404383	404395	Intergenic	C1QC	0	0	0	0	0	0	1	1	1
chr1	22997199	22997218	404778	404782	Intergenic	C1QB	0	0	0	0	0	0	0	0	0
chr1	23036596	23038399	405321	405533	exon,promoter-TSS	EPHB2	1	1	1	0	0	0	0	0	0
chr1	23077723	23077811	406090	406095	intron	EPHB2	0	0	0	1	0	0	0	0	0
chr1	23117190	23117253	406658	406664	intron	EPHB2	0	0	0	0	0	0	0	0	0
chr1	23141293	23141386	407003	407008	intron	EPHB2	0	0	0	1	1	0	1	0	0
chr1	23155546	23155660	407180	407185	intron	EPHB2	0	0	0	1	0	0	0	0	0
chr1	23197075	23197320	407753	407760	intron	EPHB2	0	0	0	0	1	0	1	0	0
chr1	23205262	23205405	407877	407885	intron	EPHB2	0	0	0	0	0	0	0	0	0
chr1	23242970	23243219	408419	408430	Intergenic	MIR4253	0	0	0	0	0	0	0	0	0
chr1	23290719	23290960	409130	409140	Intergenic	LOC729059	0	0	0	0	0	0	1	1	1
chr1	23345495	23347011	409754	409882	exon,promoter-TSS	KDM1A	1	1	1	1	0	0	1	1	0
chr1	23494059	23495528	411294	411431	intron	LUZP1	1	0	1	1	0	0	1	0	0
chr1	23496275	23496649	411455	411460	Intergenic	LUZP1	1	0	0	1	0	0	0	0	0
chr1	23503954	23504540	411530	411583	Intergenic	LUZP1	0	1	1	1	0	0	0	1	0
chr1	23504552	23504633	411583	411591	Intergenic	LUZP1	0	1	1	1	0	0	0	0	0
chr1	23511192	23511348	411689	411695	Intergenic	HTR1D	0	0	1	0	0	0	0	1	1
chr1	23543248	23544237	412124	412241	Intergenic	HTR1D	0	1	1	0	0	0	0	1	1
chr1	23551638	23551894	412345	412352	Intergenic	HTR1D	0	0	0	0	0	0	0	0	0
chr1	23669653	23671668	413788	413944	intron	HNRNPR	1	1	1	1	0	0	1	1	0
chr1	23694411	23696308	414298	414425	promoter-TSS	ZNF436	1	1	1	1	0	0	1	1	0
chr1	23703729	23703795	414529	414534	Intergenic	C1orf213	0	0	0	1	1	0	0	0	0
chr1	23703928	23704232	414534	414540	Intergenic	C1orf213	0	0	0	1	0	0	1	0	0
chr1	23730434	23730782	414912	414925	intron	TCEA3	0	0	0	1	1	0	1	1	1
chr1	23748878	23749154	415152	415163	intron	TCEA3	0	0	0	1	1	0	0	0	0
chr1	23750101	23750325	415174	415183	intron	TCEA3	1	0	1	1	0	0	1	0	0
chr1	23750356	23750609	415183	415207	intron	TCEA3	1	1	1	1	0	0	1	0	0
chr1	23750636	23751596	415207	415297	intron,promoter-TSS	TCEA3	1	1	1	1	0	0	1	0	0
chr1	23751610	23751786	415297	415307	promoter-TSS	TCEA3	1	1	1	1	0	0	0	0	0
chr1	23809894	23811355	416086	416218	exon	ASAP3	1	1	1	1	0	0	1	1	1
chr1	23857012	23858089	416910	417018	exon	E2F2	1	1	1	0	1	0	0	1	0
chr1	23866315	23866686	417133	417146	Intergenic	E2F2	0	0	0	0	0	0	0	1	1
chr1	23880945	23881863	417409	417494	Intergenic	ID3	0	1	1	1	0	0	1	1	0
chr1	23884843	23885237	417533	417561	intron	ID3	0	1	1	1	0	0	0	0	0
chr1	23885342	23886410	417561	417631	exon	ID3	1	1	1	1	0	0	1	0	1
chr1	23888903	23889099	417654	417671	Intergenic	ID3	0	0	0	1	0	0	1	0	0
chr1	23894504	23895064	417771	417837	Intergenic	ID3	0	1	1	1	0	0	0	0	0
chr1	23945942	23946444	418492	418543	Intergenic	MDS2	0	1	1	0	0	0	0	0	0
chr1	23961505	23961788	418768	418775	intron	MDS2	0	0	1	1	0	0	0	1	1
chr1	23963929	23964276	418819	418835	intron	MDS2	0	0	0	0	0	0	0	1	1
chr1	24018001	24018997	419661	419715	intron	RPL11	1	1	1	1	0	0	1	1	1
chr1	24053853	24054119	420221	420228	Intergenic	TCEB3	0	0	0	1	0	0	1	1	0
chr1	24069537	24071068	420451	420607	intron	TCEB3	1	1	1	1	0	0	0	0	0
chr1	24071099	24071424	420609	420617	intron	TCEB3	0	0	1	1	0	0	0	0	0
chr1	24098747	24098942	420988	420996	exon	LOC100506963	0	0	0	0	0	0	0	1	1
chr1	24104336	24105595	421072	421176	promoter-TSS	PITHD1	1	1	1	1	0	0	1	0	0
chr1	24117315	24118565	421350	421412	intron	LYPLA2	1	1	1	1	0	0	1	0	0
chr1	24126380	24127918	421570	421694	promoter-TSS	GALE	1	1	1	1	1	0	1	0	0
chr1	24128032	24128067	421702	421707	promoter-TSS	GALE	1	0	1	1	1	0	0	0	0
chr1	24151176	24151419	422011	422019	intron	HMGCL	1	0	1	1	0	0	0	0	0
chr1	24151477	24152207	422019	422063	intron	HMGCL	1	0	1	1	0	0	1	0	0
chr1	24164881	24165259	422237	422259	Intergenic	HMGCL	0	0	1	0	0	0	0	0	0
chr1	24194209	24195111	422708	422799	exon	FUCA1	1	1	1	1	0	0	1	1	1
chr1	24195215	24195270	422803	422807	promoter-TSS	FUCA1	1	0	1	1	0	0	0	0	0
chr1	24229334	24229683	423327	423377	intron	CNR2	0	1	1	0	0	0	0	0	0
chr1	24285538	24287495	424279	424406	promoter-TSS	PNRC2	1	1	1	1	0	0	1	1	0
chr1	24305498	24307154	424549	424652	intron	SRSF10	1	1	1	1	0	0	1	1	1
chr1	24345233	24345277	425266	425271	Intergenic	SRSF10	0	0	0	1	1	0	1	0	0
chr1	24397460	24397655	426004	426013	intron	MYOM3	0	0	0	0	0	0	0	1	1
chr1	24416868	24416956	426318	426325	intron	MYOM3	0	0	0	0	0	0	0	0	0
chr1	24447046	24447200	426875	426883	exon	IL22RA1	0	0	0	1	1	0	0	0	0
chr1	24469102	24469395	427152	427161	intron	IL22RA1	1	0	1	1	0	0	0	0	0
chr1	24469443	24469907	427161	427174	promoter-TSS	IL22RA1	1	0	1	1	1	0	0	0	0
chr1	24477041	24477479	427298	427318	Intergenic	IL22RA1	0	0	0	1	0	0	1	1	1
chr1	24477647	24477911	427320	427333	Intergenic	IL22RA1	0	0	0	1	0	0	0	0	0
chr1	24513504	24514308	427801	427878	promoter-TSS	IFNLR1	1	1	1	1	0	0	1	0	0
chr1	24525787	24526122	428069	428077	promoter-TSS	LOC284632	1	0	0	0	0	0	0	1	1
chr1	24530094	24530194	428140	428146	intron	LOC284632	0	0	0	1	0	0	0	0	0
chr1	24542724	24543009	428314	428322	Intergenic	LOC284632	0	0	0	0	0	0	0	0	0
chr1	24563255	24563308	428585	428589	Intergenic	LOC284632	0	0	0	0	0	0	0	0	0
chr1	24616596	24616673	429189	429194	Intergenic	GRHL3	0	0	0	0	0	0	0	0	0
chr1	24645397	24646192	429541	429562	promoter-TSS	GRHL3	1	0	1	1	0	0	0	0	0
chr1	24648678	24648957	429625	429652	promoter-TSS	GRHL3	0	1	1	1	1	0	0	0	0
chr1	24648976	24649105	429652	429665	promoter-TSS	GRHL3	0	1	1	1	1	0	0	0	0
chr1	24649110	24649258	429665	429674	promoter-TSS	GRHL3	0	0	1	1	1	0	0	0	0
chr1	24649292	24649399	429674	429680	promoter-TSS	GRHL3	0	0	1	1	0	0	0	0	0
chr1	24717825	24718043	430621	430630	intron	STPG1	0	0	1	1	0	0	0	1	1
chr1	24718430	24718539	430634	430639	exon	STPG1	0	0	1	1	0	0	1	0	0
chr1	24739736	24740398	430791	430837	intron	STPG1	0	1	1	1	0	0	1	0	0
chr1	24741850	24742922	430895	430947	promoter-TSS	STPG1	1	1	1	1	0	0	1	1	1
chr1	24742956	24743152	430947	430957	intron	NIPAL3	1	1	1	1	0	0	0	0	0
chr1	24828397	24828608	431991	431999	promoter-TSS	RCAN3	1	0	1	1	0	0	0	0	0
chr1	24828625	24829956	431999	432131	promoter-TSS	RCAN3	1	1	1	1	0	0	1	0	0
chr1	24829987	24830236	432131	432141	intron	RCAN3	0	0	1	1	0	0	0	0	0
chr1	24882199	24882912	432849	432908	intron,promoter-TSS	NCMAP	1	0	1	1	0	0	0	0	0
chr1	24885664	24885727	432956	432960	intron	NCMAP	0	0	0	0	0	0	0	0	0
chr1	24968352	24968626	434134	434151	Intergenic	SRRM1	1	0	1	1	0	0	0	0	0
chr1	24968682	24970894	434151	434329	intron,promoter-TSS	SRRM1	1	1	1	1	0	0	1	1	0
chr1	25032016	25032383	435190	435198	Intergenic	CLIC4	0	0	1	1	0	0	1	0	0
chr1	25071173	25072699	435882	436037	exon	CLIC4	1	1	1	1	0	0	1	1	1
chr1	25174407	25175282	437346	437429	Intergenic	RUNX3	0	1	1	1	0	0	1	1	1
chr1	25175286	25175497	437429	437439	Intergenic	RUNX3	0	1	1	1	0	0	0	0	0
chr1	25188784	25188945	437634	437641	Intergenic	RUNX3	0	0	0	0	0	0	0	0	0
chr1	25255948	25257297	438824	439004	exon	RUNX3	0	1	1	1	0	1	0	1	0
chr1	25258739	25259055	439117	439152	intron	RUNX3	0	1	0	0	0	1	0	1	1
chr1	25333415	25333785	440309	440319	Intergenic	RUNX3	0	0	0	0	0	0	0	0	0
chr1	25521118	25521280	442845	442854	Intergenic	SYF2	0	0	0	0	0	0	0	0	0
chr1	25525212	25525347	442929	442934	Intergenic	SYF2	0	0	1	1	0	0	0	1	0
chr1	25558507	25559744	443436	443501	promoter-TSS	SYF2	1	1	1	1	0	0	1	0	0
chr1	25566206	25566754	443611	443651	Intergenic	SYF2	0	1	1	1	0	0	1	1	1
chr1	25572636	25574639	443728	443901	intron	C1orf63	1	1	1	1	0	0	1	1	0
chr1	25592964	25594728	444167	444271	Intergenic	RHD	0	1	1	1	0	0	1	0	0
chr1	25663114	25666077	445182	445352	promoter-TSS	TMEM50A	1	1	1	1	0	0	1	1	0
chr1	25756378	25758377	446494	446692	promoter-TSS	TMEM57	1	1	1	1	0	0	1	0	0
chr1	25810674	25810801	447156	447166	exon	TMEM57	0	0	0	1	0	0	0	0	0
chr1	25869900	25870829	447966	448074	intron	LDLRAP1	1	1	1	1	0	0	1	0	0
chr1	25870836	25871030	448074	448086	intron	LDLRAP1	1	1	1	1	0	0	0	0	0
chr1	25893352	25893787	448397	448413	exon	LDLRAP1	0	0	0	1	1	0	0	1	0
chr1	25895156	25895220	448439	448444	exon	LDLRAP1	0	0	0	1	1	0	1	0	0
chr1	25935134	25935351	449173	449181	Intergenic	MAN1C1	0	0	0	0	0	0	0	1	1
chr1	25942594	25944330	449247	449478	promoter-TSS	MAN1C1	1	1	1	1	0	0	1	1	1
chr1	25944340	25944697	449478	449511	exon,promoter-TSS	MAN1C1	1	1	1	1	0	0	0	0	0
chr1	26054260	26054596	450866	450874	intron	MAN1C1	0	0	0	1	1	0	0	0	0
chr1	26081298	26081364	451295	451300	intron	MAN1C1	0	0	0	1	0	0	0	1	0
chr1	26093380	26093495	451495	451501	intron	MAN1C1	0	0	0	1	0	0	1	0	0
chr1	26097973	26098104	451570	451581	intron	MAN1C1	0	1	0	1	1	0	0	0	0
chr1	26105774	26106214	451708	451718	intron	MAN1C1	0	0	0	1	0	0	0	0	0
chr1	26109370	26109514	451768	451778	intron	MAN1C1	0	0	0	0	0	0	0	0	0
chr1	26123439	26123750	451991	452009	Intergenic	SEPN1	0	0	0	1	1	0	1	1	1
chr1	26126385	26127186	452048	452141	promoter-TSS	SEPN1	1	0	1	1	0	0	0	0	0
chr1	26135751	26135876	452298	452303	intron	SEPN1	0	0	0	1	0	0	0	0	0
chr1	26137438	26137672	452334	452345	intron	SEPN1	0	0	0	1	0	0	1	1	1
chr1	26146123	26147460	452492	452620	promoter-TSS	MTFR1L	1	1	1	1	0	0	1	0	0
chr1	26185596	26186348	453032	453103	promoter-TSS	AUNIP	1	1	1	1	1	0	1	0	0
chr1	26201570	26202516	453346	453439	Intergenic	PAQR7	0	1	1	1	0	0	0	1	0
chr1	26221884	26222108	453738	453745	intron	STMN1	0	0	0	0	0	0	1	1	1
chr1	26231321	26231456	453837	453842	intron	STMN1	0	0	1	0	0	0	0	1	0
chr1	26231540	26233228	453842	453983	TTS	MIR3917	1	1	1	1	1	0	1	1	0
chr1	26249052	26249787	454232	454293	Intergenic	MIR3917	0	1	1	1	0	0	1	0	0
chr1	26249805	26250269	454293	454307	Intergenic	MIR3917	0	0	1	1	0	0	1	0	0
chr1	26250286	26250351	454307	454312	Intergenic	MIR3917	0	0	0	0	0	0	0	0	0
chr1	26323743	26324121	455209	455218	intron	PAFAH2	1	0	1	1	0	0	0	0	0
chr1	26324188	26325178	455218	455268	intron	PAFAH2	1	1	1	1	0	0	1	1	1
chr1	26361594	26362812	455785	455876	exon	EXTL1	0	1	1	1	1	0	1	1	1
chr1	26362827	26362976	455876	455884	TTS	EXTL1	0	0	1	0	1	0	1	0	0
chr1	26372102	26372975	456026	456124	promoter-TSS	SLC30A2	1	1	1	0	1	1	0	0	0
chr1	26373004	26373313	456124	456145	promoter-TSS	SLC30A2	1	1	0	0	0	1	0	0	0
chr1	26436860	26437162	456985	456991	promoter-TSS	PDIK1L	1	0	1	1	0	0	0	0	0
chr1	26437214	26439132	456991	457183	promoter-TSS	PDIK1L	1	1	1	1	0	0	1	1	0
chr1	26471680	26471849	457590	457598	Intergenic	FAM110D	0	0	0	0	0	0	0	1	1
chr1	26488129	26488872	457852	457940	exon	FAM110D	0	1	1	0	1	0	0	1	0
chr1	26490687	26491103	458021	458075	Intergenic	FAM110D	0	1	1	0	0	0	0	1	1
chr1	26496180	26496824	458150	458224	exon	ZNF593	1	1	1	1	0	0	1	1	1
chr1	26503776	26503989	458376	458390	promoter-TSS	CNKSR1	1	0	1	1	0	0	0	0	0
chr1	26504406	26504549	458401	458408	intron	CNKSR1	1	0	1	1	0	0	0	0	0
chr1	26545542	26545719	459015	459022	Intergenic	CEP85	0	0	0	0	0	0	0	0	0
chr1	26560303	26561475	459296	459395	intron	CEP85	1	1	1	1	0	0	1	1	1
chr1	26561517	26561714	459395	459403	intron	CEP85	1	0	1	1	0	0	0	1	0
chr1	26606222	26607054	459958	460033	exon	SH3BGRL3	1	1	1	1	0	0	1	1	1
chr1	26632539	26633535	460476	460526	intron	UBXN11	0	1	1	0	0	0	1	0	0
chr1	26647932	26648328	460761	460772	TTS	AIM1L	0	0	0	0	0	0	0	1	1
chr1	26662486	26663392	460993	461068	intron	AIM1L	0	1	1	1	0	0	1	0	0
chr1	26680523	26680822	461338	461351	promoter-TSS	AIM1L	1	0	0	0	1	0	0	0	0
chr1	26687174	26687270	461506	461516	Intergenic,TTS	AIM1L,ZNF683	0	1	1	0	0	1	0	0	0
chr1	26690442	26690579	461576	461589	intron	ZNF683	0	0	0	0	0	0	0	1	1
chr1	26735079	26735551	462197	462212	Intergenic	LIN28A	0	0	0	0	0	0	0	0	0
chr1	26735884	26737273	462223	462253	intron,promoter-TSS	LIN28A	1	1	0	0	0	1	0	0	0
chr1	26737711	26738044	462282	462316	exon	LIN28A	1	1	0	0	0	1	0	0	0
chr1	26758348	26759225	462595	462649	promoter-TSS	DHDDS	1	1	1	1	0	0	1	0	0
chr1	26795467	26795600	463076	463085	exon	DHDDS	0	0	0	0	0	0	0	0	0
chr1	26797816	26798178	463113	463129	promoter-TSS	HMGN2	1	0	1	1	0	0	1	0	0
chr1	26798222	26799880	463129	463302	exon	HMGN2	1	1	1	1	0	0	1	0	0
chr1	26826639	26827302	463679	463745	Intergenic	HMGN2	0	1	1	1	0	0	1	1	1
chr1	26827314	26828232	463746	463810	Intergenic	RPS6KA1	0	1	1	1	0	0	1	0	0
chr1	26855926	26856802	464276	464380	exon	RPS6KA1	1	1	1	1	0	0	1	0	0
chr1	26856881	26857063	464380	464386	intron	RPS6KA1	1	0	1	1	0	0	0	0	0
chr1	26857642	26857994	464389	464398	intron	RPS6KA1	0	0	1	1	0	0	0	1	1
chr1	26858197	26858489	464401	464410	intron	RPS6KA1	0	0	1	1	0	0	0	0	0
chr1	26945964	26946165	465670	465678	Intergenic	MIR1976	0	0	1	1	1	0	0	0	0
chr1	26946384	26948272	465678	465823	Intergenic	MIR1976	0	1	1	1	1	0	1	1	1
chr1	26948358	26948482	465823	465831	Intergenic	MIR1976	0	0	1	1	0	0	0	0	0
chr1	27003873	27004388	466730	466738	Intergenic	ARID1A	0	0	0	1	0	0	1	1	1
chr1	27018729	27020182	466906	466972	Intergenic	ARID1A	0	0	1	1	1	0	1	1	1
chr1	27021676	27024896	466983	467282	exon,promoter-TSS	ARID1A	1	1	1	1	0	0	1	0	0
chr1	27050017	27050492	467550	467563	intron	ARID1A	0	0	0	1	0	0	1	1	0
chr1	27113738	27115927	468302	468408	exon,promoter-TSS	PIGV	1	1	1	1	1	0	1	1	1
chr1	27152775	27153855	469170	469292	exon	ZDHHC18	1	1	1	1	0	0	0	1	1
chr1	27189567	27190235	469788	469823	exon,promoter-TSS	SFN	1	1	1	1	0	0	1	1	1
chr1	27190246	27190396	469823	469831	exon	SFN	1	0	1	1	0	0	0	0	0
chr1	27190399	27190684	469831	469844	exon	SFN	1	0	1	1	0	0	0	0	0
chr1	27190693	27190878	469844	469852	exon	SFN	0	0	1	1	0	0	0	0	0
chr1	27190973	27192101	469852	469939	TTS	SFN	0	1	1	1	0	0	1	0	0
chr1	27216074	27216222	470354	470363	TTS	GPATCH3	1	1	1	1	1	0	0	0	0
chr1	27216224	27217160	470363	470455	TTS	GPATCH3	1	1	1	1	0	0	1	0	0
chr1	27226449	27227274	470596	470647	promoter-TSS	GPATCH3	1	1	1	1	0	0	1	0	0
chr1	27247926	27248874	470947	471033	exon	NUDC	1	1	1	1	0	0	1	0	0
chr1	27285988	27286166	471658	471668	intron	C1orf172	1	1	1	0	0	0	0	0	0
chr1	27286198	27287065	471668	471753	intron	C1orf172	1	1	1	1	0	0	1	1	0
chr1	27297389	27297448	471892	471897	Intergenic	C1orf172	0	0	0	0	0	0	0	0	0
chr1	27319420	27319674	472240	472258	exon,promoter-TSS	TRNP1	1	0	1	0	0	0	0	0	0
chr1	27319743	27321198	472258	472414	exon	TRNP1	1	1	1	1	0	0	1	0	0
chr1	27324030	27324472	472455	472466	intron	TRNP1	0	0	0	1	0	0	0	1	1
chr1	27334888	27334988	472662	472667	intron	FAM46B	0	0	0	1	1	0	0	0	0
chr1	27353626	27353790	473021	473028	Intergenic	FAM46B	0	0	0	1	1	0	1	0	0
chr1	27357823	27358032	473126	473132	Intergenic	FAM46B	0	0	1	1	0	0	0	0	0
chr1	27358085	27358442	473132	473157	Intergenic	FAM46B	0	0	1	1	0	0	1	0	0
chr1	27371160	27371398	473382	473390	Intergenic	FAM46B	0	0	0	0	0	0	0	1	1
chr1	27372442	27372680	473407	473416	Intergenic	FAM46B	0	0	0	0	0	0	0	1	1
chr1	27425020	27425277	474361	474370	TTS	SLC9A1	0	0	0	1	0	0	0	0	0
chr1	27429265	27429440	474476	474484	intron	SLC9A1	0	0	0	0	0	0	0	1	1
chr1	27470872	27470995	475072	475077	intron	SLC9A1	0	0	0	1	0	0	0	0	0
chr1	27481275	27482044	475196	475250	promoter-TSS	SLC9A1	1	1	1	1	0	0	1	1	1
chr1	27560706	27562473	476485	476607	intron	WDTC1	1	1	1	1	0	0	1	0	0
chr1	27648255	27649584	477712	477789	intron	TMEM222	1	1	1	1	1	0	1	0	0
chr1	27668325	27668817	478124	478143	promoter-TSS	SYTL1	1	0	1	1	0	0	0	0	0
chr1	27669245	27669394	478149	478158	intron	SYTL1	1	0	1	1	0	0	0	0	0
chr1	27669462	27669521	478158	478162	intron	SYTL1	1	0	1	1	0	0	0	0	0
chr1	27669560	27669712	478162	478171	intron	SYTL1	0	0	1	1	0	0	0	0	0
chr1	27669729	27670330	478171	478184	intron	SYTL1	0	0	1	1	0	0	0	0	0
chr1	27675684	27675863	478293	478302	intron	SYTL1	0	0	1	1	0	0	1	0	0
chr1	27675874	27676340	478302	478343	intron	SYTL1	0	1	1	1	0	0	1	0	0
chr1	27676349	27676653	478343	478386	exon	SYTL1	0	1	1	1	1	0	0	0	0
chr1	27684060	27684285	478642	478656	intron	MAP3K6	0	0	1	1	0	0	1	1	1
chr1	27691978	27693389	478888	479007	intron	MAP3K6	1	1	1	1	0	0	1	1	0
chr1	27693398	27693688	479007	479021	promoter-TSS	MAP3K6	1	0	1	1	1	0	0	0	0
chr1	27717973	27718278	479431	479439	Intergenic	GPR3	1	0	0	1	1	0	0	1	0
chr1	27718785	27719407	479451	479522	promoter-TSS	GPR3	1	1	1	1	1	0	1	1	1
chr1	27721889	27722247	479576	479586	exon	GPR3	0	0	0	0	0	0	0	1	1
chr1	27728956	27729183	479696	479703	Intergenic	GPR3	0	0	0	1	1	0	0	1	1
chr1	27744942	27745368	479902	479910	intron	WASF2	0	0	0	1	1	0	0	0	0
chr1	27815697	27817170	480850	480933	intron	WASF2	1	1	1	1	0	0	1	0	0
chr1	27830983	27831329	481203	481216	Intergenic	WASF2	0	0	0	1	0	0	0	0	0
chr1	27848871	27849043	481506	481512	Intergenic	WASF2	0	0	1	1	1	0	0	0	0
chr1	27849092	27849178	481512	481519	Intergenic	WASF2	0	0	1	1	0	0	0	0	0
chr1	27849218	27849348	481519	481526	Intergenic	WASF2	0	0	1	1	0	0	0	0	0
chr1	27849370	27849624	481526	481536	Intergenic	WASF2	0	0	1	1	1	0	0	0	1
chr1	27853630	27853748	481598	481604	Intergenic	WASF2	0	0	1	1	1	0	1	0	0
chr1	27854408	27855015	481631	481687	Intergenic	WASF2	0	1	1	1	1	0	0	0	0
chr1	27855041	27855172	481687	481697	Intergenic	WASF2	0	0	1	1	0	0	0	0	0
chr1	27855201	27855650	481697	481708	Intergenic	WASF2	0	0	1	1	1	0	0	0	0
chr1	27894928	27895467	482563	482621	intron	AHDC1	0	1	1	1	1	0	1	1	1
chr1	27901990	27902740	482740	482830	intron	AHDC1	0	1	1	1	0	0	0	1	1
chr1	27928352	27928843	483157	483179	intron	AHDC1	0	0	1	1	1	0	0	0	0
chr1	27928885	27931098	483179	483352	exon	AHDC1	1	1	1	1	1	0	0	1	1
chr1	27932966	27933191	483385	483392	Intergenic	AHDC1	0	0	0	0	0	0	0	1	1
chr1	27960586	27961083	483808	483868	intron	FGR	1	1	1	1	0	0	0	0	0
chr1	27986288	27986808	484274	484343	Intergenic	IFI6	0	1	1	1	0	0	0	0	0
chr1	27989724	27990187	484382	484391	Intergenic	IFI6	0	0	0	0	0	0	1	1	1
chr1	27995745	27996107	484522	484548	intron	IFI6	0	0	1	1	0	0	0	1	1
chr1	27998666	27998989	484576	484586	promoter-TSS	IFI6	1	0	1	1	0	0	1	1	1
chr1	28052045	28053243	485172	485285	exon	FAM76A	1	1	1	1	0	0	1	1	1
chr1	28099332	28100479	485818	485882	exon	STX12	1	1	1	1	0	0	1	0	0
chr1	28156880	28157888	486525	486597	promoter-TSS	PPP1R8	1	1	1	1	0	0	1	0	0
chr1	28198825	28199526	487397	487463	exon	THEMIS2	1	1	1	0	0	0	0	0	0
chr1	28240465	28241426	488143	488217	exon,intron	RPA2	1	1	1	1	0	0	1	0	0
chr1	28241448	28241535	488217	488226	promoter-TSS	RPA2	1	1	1	1	0	0	1	0	0
chr1	28261307	28262081	488510	488528	exon	SMPDL3B	1	0	1	0	0	0	0	0	0
chr1	28285949	28286923	488879	488969	promoter-TSS	XKR8	1	1	1	1	0	0	1	1	1
chr1	28286951	28287047	488969	488975	intron	XKR8	1	0	1	1	0	0	1	0	0
chr1	28414147	28414354	490186	490194	intron	EYA3	1	0	1	1	1	0	0	0	0
chr1	28414367	28415626	490194	490254	intron	EYA3	1	1	1	1	0	0	1	1	0
chr1	28558972	28559671	492324	492367	intron	DNAJC8	1	1	1	1	0	0	0	0	0
chr1	28562181	28563350	492445	492523	exon	ATPIF1	1	1	1	1	0	0	1	0	0
chr1	28573555	28574090	492680	492714	Intergenic	ATPIF1	0	1	1	1	0	0	1	0	0
chr1	28575067	28575480	492728	492737	Intergenic	SESN2	0	0	0	1	0	0	0	1	1
chr1	28585702	28587062	492911	493040	exon	SESN2	1	1	1	1	0	0	1	0	0
chr1	28587099	28587271	493040	493054	exon,intron	SESN2	0	1	1	1	0	0	0	0	0
chr1	28655348	28655987	494133	494175	exon	MED18	1	1	1	1	0	0	0	0	0
chr1	28656017	28656190	494175	494187	intron	MED18	1	0	1	1	1	0	0	0	0
chr1	28696042	28697169	494909	494989	intron	PHACTR4	1	1	1	1	0	0	1	1	0
chr1	28831745	28831987	496727	496736	promoter-TSS	RCC1	1	0	1	1	0	0	0	0	0
chr1	28831992	28833200	496736	496801	intron,promoter-TSS	RCC1	1	0	1	1	0	0	1	0	0
chr1	28833282	28834003	496801	496831	intron	SNHG3	1	0	1	1	0	0	0	0	0
chr1	28844357	28845512	497002	497114	intron	RCC1	0	1	1	1	0	0	1	1	1
chr1	28879039	28880318	497837	497923	intron	TRNAU1AP	1	1	1	1	0	0	1	0	0
chr1	28907315	28907805	498428	498445	promoter-TSS	SNORA16A	1	0	1	1	0	0	0	1	0
chr1	28907833	28908959	498445	498537	promoter-TSS	SNORA16A	1	1	1	1	0	0	1	1	0
chr1	28918676	28919332	498743	498816	promoter-TSS	RAB42	1	1	1	0	0	0	0	0	0
chr1	28968760	28970391	499629	499709	promoter-TSS	TAF12	1	1	1	1	0	0	1	1	1
chr1	28970419	28970550	499709	499721	promoter-TSS	TAF12	1	0	1	1	0	0	0	0	0
chr1	28974614	28975629	499808	499847	promoter-TSS	RNU11	1	0	1	1	0	0	1	1	0
chr1	28975648	28975795	499847	499858	TTS	RNU11	1	0	1	1	0	0	0	1	0
chr1	28995064	28996177	500239	500354	intron	GMEB1	1	0	1	1	1	0	0	1	0
chr1	29062924	29064610	501593	501742	intron	YTHDF2	1	1	1	1	0	0	1	1	1
chr1	29101688	29101991	502260	502283	Intergenic	OPRD1	0	1	1	1	1	0	1	0	0
chr1	29102007	29102154	502283	502292	Intergenic	OPRD1	0	1	1	1	0	0	0	0	0
chr1	29111481	29112137	502480	502501	Intergenic	OPRD1	0	0	1	0	0	0	0	1	1
chr1	29138502	29139182	502866	502970	exon	OPRD1	1	1	0	0	0	1	0	0	0
chr1	29203776	29204046	504069	504078	Intergenic	EPB41	0	0	0	0	0	0	0	1	1
chr1	29208642	29208873	504168	504175	Intergenic	EPB41	0	0	0	0	0	0	0	1	1
chr1	29213334	29214430	504239	504325	intron	EPB41	1	1	1	1	0	0	1	0	0
chr1	29214488	29214678	504325	504333	intron	EPB41	1	0	1	1	0	0	0	0	0
chr1	29240705	29241695	504677	504788	intron	EPB41	0	1	1	1	1	0	1	0	0
chr1	29241725	29241922	504788	504801	intron	EPB41	0	1	1	1	0	0	0	0	0
chr1	29448394	29448924	507214	507275	intron	TMEM200B	0	1	1	1	0	0	0	0	0
chr1	29448947	29449317	507275	507313	promoter-TSS	TMEM200B	0	1	1	1	0	0	0	0	0
chr1	29450248	29451601	507390	507524	promoter-TSS	TMEM200B	1	1	1	1	1	0	0	0	1
chr1	29507084	29508889	508526	508665	intron	SRSF4	1	1	1	1	0	0	1	1	1
chr1	29508990	29509080	508665	508669	promoter-TSS	SRSF4	1	0	1	1	0	0	0	0	0
chr1	29529454	29529639	508998	509004	intron	MECR	0	0	0	0	0	0	1	1	1
chr1	29557059	29557675	509378	509428	promoter-TSS	MECR	1	1	1	1	0	0	1	1	1
chr1	29562572	29562626	509481	509485	promoter-TSS	PTPRU	1	0	0	0	0	0	0	0	0
chr1	29562746	29564646	509490	509714	intron	PTPRU	1	1	1	1	0	0	1	1	1
chr1	29564656	29565057	509714	509762	intron	PTPRU	0	1	1	1	0	0	0	0	0
chr1	30179783	30180480	514924	514953	Intergenic	PTPRU	0	0	0	0	0	0	0	1	0
chr1	30265829	30266207	515726	515735	Intergenic	PTPRU	0	0	0	0	0	0	0	1	1
chr1	30275173	30275286	515825	515830	Intergenic	PTPRU	0	0	0	0	1	0	0	0	0
chr1	30324713	30324786	516379	516385	Intergenic	PTPRU	0	0	0	0	0	0	0	0	0
chr1	30558841	30559148	518562	518586	Intergenic	MATN1-AS1	0	0	0	0	0	0	0	1	1
chr1	30561842	30562072	518635	518642	Intergenic	MATN1-AS1	0	0	0	0	0	0	0	0	0
chr1	30584338	30584508	518952	518964	Intergenic	MATN1-AS1	0	0	0	0	0	0	0	1	1
chr1	31157902	31158453	524576	524622	Intergenic	MATN1-AS1	0	1	0	0	0	0	1	0	0
chr1	31180829	31181247	524900	524908	Intergenic	MATN1-AS1	0	0	0	0	0	0	1	1	1
chr1	31190863	31192412	525066	525194	promoter-TSS	MATN1-AS1	1	1	1	1	1	0	1	1	1
chr1	31252564	31252759	526176	526183	Intergenic	LAPTM5	0	0	0	0	0	0	0	1	1
chr1	31255195	31255519	526215	526230	Intergenic	LAPTM5	0	0	0	0	0	0	0	1	1
chr1	31274620	31274912	526543	526561	Intergenic	LAPTM5	0	0	0	0	0	0	0	1	1
chr1	31280360	31280598	526668	526682	Intergenic	LAPTM5	0	1	0	0	0	0	0	0	0
chr1	31296853	31297599	526898	526943	Intergenic	LAPTM5	0	0	1	1	0	0	1	0	0
chr1	31380685	31380937	528080	528101	intron	SDC3	1	1	1	1	0	0	0	0	0
chr1	31380974	31381966	528101	528248	promoter-TSS	SDC3	1	1	1	1	0	0	0	0	0
chr1	31536600	31538946	529964	530064	intron	PUM1	1	1	1	1	1	0	1	0	1
chr1	31627493	31627615	531457	531462	Intergenic	NKAIN1	0	0	1	1	0	0	1	0	0
chr1	31627645	31628652	531462	531555	Intergenic	NKAIN1	0	1	1	1	0	0	1	1	1
chr1	31635577	31635814	531676	531687	Intergenic	NKAIN1	0	0	0	0	0	0	1	1	1
chr1	31654307	31654737	532017	532052	exon	NKAIN1	0	1	1	0	1	0	0	1	1
chr1	31655119	31655559	532073	532094	intron	NKAIN1	0	0	1	0	0	0	1	1	1
chr1	31688959	31689137	532602	532610	intron	NKAIN1	0	0	0	0	0	0	0	0	0
chr1	31711951	31712934	532933	533050	exon	NKAIN1	1	1	1	0	0	0	0	0	0
chr1	31769072	31770605	533686	533766	promoter-TSS	SNRNP40	1	1	1	1	0	0	1	1	0
chr1	31846127	31846800	534411	534442	promoter-TSS	FABP3	1	0	1	1	1	0	0	1	0
chr1	31862972	31863203	534608	534615	Intergenic	FABP3	0	0	0	1	0	0	1	0	0
chr1	31867461	31867888	534653	534686	Intergenic	SERINC2	0	0	1	0	0	0	1	1	1
chr1	31885795	31886966	534914	535038	intron	SERINC2	0	1	1	1	0	0	1	0	0
chr1	32014529	32015028	536441	536455	Intergenic	LOC284551	0	0	0	0	0	0	0	1	1
chr1	32015048	32015398	536455	536465	Intergenic	LOC284551	0	0	0	0	1	0	0	1	0
chr1	32041967	32042540	536815	536838	intron	TINAGL1	1	0	1	1	0	0	0	0	0
chr1	32054503	32054808	537078	537114	Intergenic	TINAGL1	0	1	1	1	0	0	0	0	0
chr1	32062499	32062680	537217	537222	Intergenic	TINAGL1	0	0	0	0	0	0	0	0	0
chr1	32083171	32084001	537427	537503	intron	HCRTR1	1	1	1	0	0	1	0	1	1
chr1	32109798	32111169	537849	537933	promoter-TSS	PEF1	1	1	1	1	0	0	1	0	0
chr1	32135424	32135623	538248	538259	intron	COL16A1	0	0	1	1	0	0	0	0	0
chr1	32135799	32136124	538259	538274	intron	COL16A1	0	0	1	1	0	0	0	1	0
chr1	32169538	32170181	538860	538894	promoter-TSS	COL16A1	1	1	1	1	1	0	1	0	0
chr1	32170306	32170711	538894	538908	promoter-TSS	COL16A1	1	0	0	1	1	0	0	0	0
chr1	32202194	32202222	539478	539484	exon	BAI2	0	0	0	0	0	0	0	0	0
chr1	32202255	32202697	539484	539504	intron	BAI2	0	0	0	0	0	0	1	0	0
chr1	32226119	32226863	539943	540005	intron	BAI2	0	1	1	0	0	0	0	0	0
chr1	32228277	32230252	540020	540227	intron,promoter-TSS	BAI2	1	1	1	0	1	0	1	1	1
chr1	32253906	32255159	540633	540708	Intergenic	BAI2	0	1	1	1	0	0	1	1	1
chr1	32268314	32268518	540893	540901	intron	SPOCD1	0	0	0	0	0	0	0	0	0
chr1	32363457	32363568	542156	542161	Intergenic	PTP4A2	0	0	0	1	0	0	1	0	0
chr1	32402503	32404438	542621	542781	exon,intron,promoter-TSS	PTP4A2	1	1	1	1	0	0	1	1	1
chr1	32404469	32404499	542781	542785	promoter-TSS	PTP4A2	1	0	1	1	0	0	0	0	0
chr1	32478846	32480926	543905	544077	exon	KHDRBS1	1	1	1	1	0	0	1	0	0
chr1	32485981	32486050	544181	544185	intron	KHDRBS1	0	0	0	0	1	0	0	0	0
chr1	32537953	32539147	544864	544954	promoter-TSS	TMEM39B	1	1	1	1	0	0	1	1	1
chr1	32573232	32574502	545522	545586	intron	KPNA6	1	1	1	1	0	0	1	0	0
chr1	32644939	32644979	546432	546436	promoter-TSS	TXLNA	1	0	1	1	0	0	0	0	0
chr1	32645060	32646207	546437	546539	intron	TXLNA	1	1	1	1	0	0	0	0	1
chr1	32646247	32646384	546539	546548	intron	TXLNA	1	0	1	1	0	0	0	0	0
chr1	32665870	32666956	546802	546852	intron	CCDC28B	1	1	1	1	0	0	1	1	0
chr1	32667003	32667247	546852	546860	intron	CCDC28B	1	0	1	1	0	0	0	0	0
chr1	32670675	32670859	546904	546919	promoter-TSS	IQCC	1	1	1	1	0	0	0	0	0
chr1	32670912	32671040	546919	546929	promoter-TSS	IQCC	1	1	1	1	0	0	0	0	0
chr1	32671052	32671783	546929	546992	TTS	CCDC28B	1	1	1	1	1	0	1	0	0
chr1	32671800	32671885	546992	547002	TTS	CCDC28B	1	1	1	0	1	0	0	0	0
chr1	32687427	32687591	547197	547208	promoter-TSS	EIF3I	1	1	1	1	0	0	0	0	0
chr1	32687631	32688514	547208	547262	promoter-TSS	TMEM234	1	1	1	1	0	0	1	0	0
chr1	32688565	32688634	547262	547270	promoter-TSS	TMEM234	1	0	1	1	1	0	0	0	0
chr1	32705857	32707167	547553	547661	intron	MTMR9LP	1	1	1	1	0	0	1	1	0
chr1	32741096	32741208	548249	548262	intron	LCK	0	1	1	0	0	0	0	0	0
chr1	32757367	32758404	548530	548609	intron	HDAC1	1	1	1	1	0	0	1	0	0
chr1	32800686	32802092	549229	549392	intron	MARCKSL1	1	1	1	1	0	0	0	1	1
chr1	32816745	32817692	549657	549744	Intergenic	FAM229A	0	1	1	1	0	0	1	1	1
chr1	32817726	32817848	549744	549752	Intergenic	FAM229A	0	0	1	1	0	0	0	0	0
chr1	32827400	32828017	549911	549985	promoter-TSS	TSSK3	1	1	1	1	1	0	0	1	1
chr1	32859513	32860945	550402	550477	promoter-TSS	BSDC1	1	1	1	1	0	0	1	0	0
chr1	32892248	32892835	550808	550843	Intergenic	BSDC1	0	1	1	1	1	0	0	0	0
chr1	32929920	32930047	551307	551313	promoter-TSS	ZBTB8B	1	0	1	0	0	0	0	0	0
chr1	32930078	32931161	551313	551390	promoter-TSS	ZBTB8B	1	1	1	0	1	0	1	0	1
chr1	32965597	32965823	551863	551871	Intergenic	ZBTB8B	0	0	1	1	0	0	0	0	0
chr1	32965863	32966688	551871	551972	Intergenic	ZBTB8B	0	1	1	1	0	0	1	1	0
chr1	32986209	32986367	552255	552267	Intergenic	ZBTB8A	0	0	1	0	0	0	0	1	1
chr1	33004672	33005779	552532	552654	intron	ZBTB8A	1	1	1	1	0	0	0	0	0
chr1	33077575	33077706	553685	553696	Intergenic	ZBTB8OS	0	0	1	0	0	0	1	1	1
chr1	33077817	33078090	553696	553719	Intergenic	ZBTB8OS	0	0	1	0	0	0	1	1	1
chr1	33115629	33117469	554276	554409	promoter-TSS	RBBP4	1	1	1	1	0	0	1	0	0
chr1	33117475	33117683	554409	554417	promoter-TSS	RBBP4	1	0	1	1	0	0	0	0	0
chr1	33167982	33169069	555215	555306	promoter-TSS	SYNC	1	1	1	1	1	0	0	0	0
chr1	33177824	33178140	555437	555468	Intergenic	SYNC	0	0	0	0	0	0	0	1	1
chr1	33206958	33207874	556023	556140	promoter-TSS	KIAA1522	1	1	1	1	0	0	0	1	1
chr1	33207915	33208143	556140	556151	intron	KIAA1522	1	0	1	1	0	0	1	0	0
chr1	33219269	33219946	556315	556382	intron	KIAA1522	0	1	1	1	0	0	1	0	0
chr1	33219957	33220226	556382	556399	intron	KIAA1522	0	1	1	1	0	0	1	0	0
chr1	33220274	33220636	556399	556426	intron	KIAA1522	0	0	1	1	0	0	1	0	0
chr1	33225672	33226381	556481	556501	intron	KIAA1522	0	0	1	1	1	0	1	0	0
chr1	33226390	33226624	556501	556514	intron	KIAA1522	0	0	1	1	1	0	0	0	0
chr1	33227221	33227467	556520	556526	intron	KIAA1522	0	0	0	1	1	0	0	0	0
chr1	33282284	33284105	557453	557571	promoter-TSS	S100PBP	1	1	1	1	0	0	1	1	0
chr1	33336147	33336834	558170	558265	promoter-TSS	FNDC5	0	0	1	0	0	0	0	0	0
chr1	33351761	33352543	558530	558604	promoter-TSS	HPCA	1	1	1	0	0	1	0	1	0
chr1	33358627	33359269	558703	558769	intron	HPCA	0	1	1	0	0	0	0	1	0
chr1	33359303	33359601	558769	558787	TTS,intron	HPCA,TMEM54	0	1	1	0	0	0	0	0	0
chr1	33366412	33367322	558890	558987	promoter-TSS	TMEM54	1	1	1	1	0	0	1	0	0
chr1	33428783	33429055	559850	559862	intron	RNF19B	0	0	1	1	0	0	0	0	0
chr1	33429267	33430708	559870	560036	exon	RNF19B	1	1	1	1	0	0	1	0	1
chr1	33438462	33438979	560119	560174	Intergenic	RNF19B	0	1	1	1	0	0	0	0	0
chr1	33501853	33502811	560998	561057	intron	AK2	1	1	1	1	0	0	1	0	0
chr1	33546437	33547438	561719	561789	intron	ADC	1	1	1	1	0	0	1	0	0
chr1	33547575	33547750	561789	561800	intron	ADC	1	0	1	0	0	0	0	0	0
chr1	33560654	33560832	561960	561966	intron	ADC	0	0	0	0	0	0	0	1	1
chr1	33592571	33593247	562285	562326	Intergenic	ADC	0	1	1	1	0	0	1	1	1
chr1	33646347	33647974	563028	563172	exon	TRIM62	1	1	1	1	0	0	1	0	0
chr1	33686696	33687085	563441	563450	Intergenic	ZNF362	0	0	0	0	0	0	0	0	0
chr1	33721223	33721568	563788	563809	intron	ZNF362	1	1	1	1	0	0	1	0	0
chr1	33721572	33723172	563809	563998	intron	ZNF362	1	1	1	1	0	0	0	0	0
chr1	33814288	33816295	565381	565578	exon	PHC2	0	1	1	1	1	0	1	0	0
chr1	33833463	33833731	565780	565793	intron	PHC2	0	0	0	0	0	0	1	1	1
chr1	33895781	33895931	566372	566379	Intergenic	ZSCAN20	0	0	1	1	0	0	0	0	0
chr1	33895945	33897013	566379	566508	Intergenic	ZSCAN20	0	1	1	1	0	0	1	1	1
chr1	33936128	33936414	566860	566869	Intergenic	ZSCAN20	0	0	0	1	0	0	1	1	1
chr1	33937935	33938492	566888	566926	promoter-TSS	ZSCAN20	1	1	1	1	0	0	1	0	1
chr1	34078555	34078771	568317	568324	intron	CSMD2	0	0	0	0	0	0	0	1	1
chr1	34098656	34098983	568546	568559	intron	CSMD2	0	1	0	0	0	0	1	1	1
chr1	34628606	34631276	573253	573459	intron	CSMD2	1	1	1	0	1	1	0	1	1
chr1	34632088	34632710	573493	573522	promoter-TSS	C1orf94	1	0	0	0	0	1	0	0	0
chr1	34716593	34716695	574282	574293	Intergenic	C1orf94	0	0	0	0	0	0	0	0	0
chr1	34716706	34716835	574293	574301	Intergenic	C1orf94	0	0	0	0	0	0	0	0	0
chr1	34731715	34731914	574453	574460	Intergenic	C1orf94	0	0	0	0	0	0	0	0	0
chr1	34732176	34732266	574464	574469	Intergenic	C1orf94	0	0	0	0	0	0	0	0	0
chr1	35208363	35208628	578120	578134	Intergenic	GJB5	0	0	0	0	0	0	0	1	1
chr1	35246829	35247499	578612	578675	promoter-TSS	GJB3	1	1	1	1	1	0	0	0	0
chr1	35247503	35247793	578675	578688	promoter-TSS	GJB3	1	1	1	1	0	0	0	0	0
chr1	35258348	35258853	578849	578891	promoter-TSS	GJA4	1	1	1	1	0	1	0	0	0
chr1	35324488	35325630	579565	579626	exon,promoter-TSS	SMIM12	1	1	1	1	1	0	0	1	1
chr1	35331587	35332321	579722	579801	intron	DLGAP3	0	1	1	1	0	0	0	1	1
chr1	35351185	35351760	580068	580129	intron	DLGAP3	0	1	1	0	0	1	0	0	0
chr1	35390552	35390975	580548	580562	Intergenic	DLGAP3	0	0	0	0	0	0	0	0	0
chr1	35394602	35395566	580617	580730	Intergenic	DLGAP3	0	1	1	0	1	1	1	0	0
chr1	35395590	35396245	580730	580781	Intergenic	DLGAP3	0	1	1	0	1	1	1	0	0
chr1	35450246	35451223	581428	581492	intron	ZMYM6NB	1	1	1	1	0	0	0	1	0
chr1	35496605	35497696	581915	581976	intron	ZMYM6	1	1	1	1	0	0	1	0	0
chr1	35544630	35545542	582415	582468	intron	ZMYM1	1	1	1	1	0	0	1	0	0
chr1	35610515	35610685	583368	583373	Intergenic	SFPQ	0	0	0	0	0	0	0	0	0
chr1	35655860	35656796	583936	583948	exon	SFPQ	0	0	1	1	1	0	0	0	0
chr1	35656875	35659183	583948	584118	exon	SFPQ	1	1	1	1	0	0	1	1	0
chr1	35734125	35735316	585081	585165	intron	ZMYM4	1	1	1	1	0	0	0	1	0
chr1	36021645	36022008	587778	587786	intron	KIAA0319L	0	0	1	1	0	0	0	0	0
chr1	36022382	36024105	587788	587910	promoter-TSS	NCDN	1	1	1	1	0	0	1	0	0
chr1	36026400	36026659	587954	587970	exon	NCDN	0	0	0	1	1	0	0	0	0
chr1	36026693	36026758	587970	587976	exon	NCDN	0	0	0	1	1	0	0	0	0
chr1	36038675	36038722	588151	588155	promoter-TSS	TFAP2E	1	0	1	0	0	0	0	0	0
chr1	36038749	36039239	588155	588206	promoter-TSS	TFAP2E	1	1	1	0	0	0	0	0	0
chr1	36106529	36108003	589157	589233	promoter-TSS	PSMB2	1	1	1	1	0	0	1	0	0
chr1	36172974	36173219	589961	589976	Intergenic	C1orf216	0	0	1	0	0	0	1	0	0
chr1	36173257	36174229	589976	590057	Intergenic	C1orf216	0	1	1	0	0	0	1	0	0
chr1	36184003	36184979	590178	590260	exon	C1orf216	1	1	1	1	1	0	1	0	0
chr1	36234688	36235944	590796	590889	intron	CLSPN	1	1	1	1	0	0	1	1	0
chr1	36273236	36273269	591434	591439	promoter-TSS	AGO4	1	0	1	1	0	0	0	0	0
chr1	36273317	36274461	591439	591588	promoter-TSS	AGO4	1	1	1	1	0	0	0	0	0
chr1	36348627	36349731	592420	592509	intron	AGO1	1	1	1	1	0	0	1	1	1
chr1	36395848	36397623	592971	593125	promoter-TSS	AGO3	1	1	1	1	0	0	1	0	0
chr1	36549555	36550076	594611	594659	intron	TEKT2	1	1	1	1	1	0	0	0	0
chr1	36554277	36555203	594777	594871	TTS,intron	ADPRHL2,TEKT2	1	1	1	1	1	0	1	1	1
chr1	36555221	36555426	594872	594884	intron	ADPRHL2	1	0	1	1	1	0	0	0	0
chr1	36614379	36614548	595946	595952	intron	TRAPPC3	0	0	1	1	1	0	0	0	0
chr1	36614570	36615462	595952	596025	promoter-TSS	TRAPPC3	0	1	1	1	0	0	1	1	1
chr1	36620870	36622716	596094	596254	promoter-TSS	TRAPPC3	1	1	1	1	1	0	1	0	0
chr1	36653765	36653937	596893	596900	Intergenic	MAP7D1	0	0	0	1	1	0	1	1	1
chr1	36689185	36690684	597519	597606	promoter-TSS	THRAP3	1	1	1	1	0	0	1	1	0
chr1	36691187	36691565	597607	597617	intron	THRAP3	0	0	1	1	0	0	0	0	0
chr1	36771831	36772010	598773	598787	promoter-TSS	SH3D21	1	1	1	1	0	0	0	1	0
chr1	36772014	36772999	598787	598881	promoter-TSS	SH3D21	1	1	1	1	0	0	1	1	0
chr1	36788625	36789589	599301	599394	exon,intron	EVA1B	1	1	1	1	0	0	1	0	0
chr1	36850358	36852191	600427	600544	intron	STK40	1	1	1	1	0	0	1	1	0
chr1	36862895	36863739	600698	600762	intron	LSM10	1	1	1	1	0	0	1	0	0
chr1	36886443	36886626	601114	601122	intron	OSCP1	0	0	0	0	0	0	0	1	1
chr1	36886894	36886935	601124	601129	intron	OSCP1	0	0	0	0	0	0	0	0	0
chr1	36915773	36915895	601501	601510	intron	OSCP1	1	1	1	1	0	0	0	0	0
chr1	36915900	36916580	601510	601558	promoter-TSS	OSCP1	1	1	1	1	0	0	1	0	0
chr1	36929327	36930363	601716	601789	exon	MRPS15	1	1	1	1	0	0	1	0	0
chr1	37019500	37019663	602909	602922	Intergenic	CSF3R	0	0	0	0	0	0	0	1	1
chr1	37169315	37169655	604598	604611	Intergenic	CSF3R	0	0	0	0	0	0	0	1	1
chr1	37237362	37237710	605320	605332	Intergenic	GRIK3	0	0	0	0	0	0	0	0	0
chr1	37498583	37499075	608282	608331	intron	GRIK3	1	1	0	0	0	1	0	0	0
chr1	37499094	37499711	608331	608390	intron,promoter-TSS	GRIK3	1	1	0	0	0	1	0	0	0
chr1	37499717	37500624	608390	608522	promoter-TSS	GRIK3	1	1	0	0	0	1	0	0	0
chr1	37543873	37543909	609048	609053	Intergenic	GRIK3	0	0	0	0	0	0	0	0	0
chr1	37706621	37706741	610303	610312	Intergenic	MIR4255	0	0	0	0	0	0	0	0	0
chr1	37721037	37721275	610457	610469	Intergenic	MIR4255	0	0	0	0	0	0	0	0	0
chr1	37783518	37783729	611086	611098	Intergenic	MIR4255	0	1	0	0	0	0	0	0	0
chr1	37783753	37783991	611098	611118	Intergenic	LOC728431	0	1	0	0	0	0	0	0	0
chr1	37784156	37784289	611122	611135	Intergenic	LOC728431	0	1	0	0	0	0	0	0	0
chr1	37828715	37828844	611579	611586	Intergenic	LOC728431	0	0	0	0	0	0	0	0	0
chr1	37857283	37857560	611833	611842	Intergenic	LOC728431	0	0	0	0	0	0	0	0	0
chr1	37899955	37900218	612295	612304	Intergenic	LOC728431	0	0	0	0	0	0	0	1	1
chr1	37939740	37940642	612822	612926	promoter-TSS	ZC3H12A	1	1	1	1	0	0	1	0	0
chr1	37940649	37940954	612926	612936	promoter-TSS	LOC728431,ZC3H12A	1	1	1	1	0	0	0	0	0
chr1	37945273	37945559	613011	613024	intron	ZC3H12A	0	0	1	1	1	0	1	0	0
chr1	37979292	37979452	613420	613426	intron	MEAF6	1	0	1	1	0	0	0	0	0
chr1	37979466	37980801	613426	613550	intron	MEAF6	1	1	1	1	0	0	1	1	1
chr1	38019398	38020101	614187	614239	exon,promoter-TSS	SNIP1	1	1	1	1	0	0	1	0	0
chr1	38022316	38022538	614284	614300	promoter-TSS	DNALI1	1	1	1	1	0	0	1	0	0
chr1	38061006	38061877	614784	614839	exon	GNL2	1	1	1	1	1	0	1	0	0
chr1	38099068	38099744	615280	615313	intron	RSPO1	1	1	1	0	0	1	0	0	0
chr1	38099758	38099829	615313	615324	intron	RSPO1	1	1	1	0	0	1	0	0	0
chr1	38099855	38100697	615324	615403	exon,intron	RSPO1	1	1	1	0	0	1	0	0	0
chr1	38155362	38156415	616109	616169	intron	C1orf109	1	1	1	0	1	0	1	0	0
chr1	38157261	38158705	616195	616306	promoter-TSS	CDCA8	1	1	1	1	1	0	1	1	1
chr1	38218326	38219461	617110	617226	exon	EPHA10	0	1	1	0	0	1	0	0	0
chr1	38231139	38232040	617480	617516	promoter-TSS	EPHA10	1	0	0	0	0	1	0	1	0
chr1	38259218	38260268	617816	617944	promoter-TSS	MANEAL	1	1	1	0	0	0	0	0	0
chr1	38261052	38261216	617972	617981	promoter-TSS	MANEAL	0	0	0	0	0	0	1	0	0
chr1	38273072	38274653	618144	618290	promoter-TSS	YRDC	1	1	1	1	1	0	1	0	0
chr1	38274672	38274791	618290	618298	promoter-TSS	YRDC	1	0	1	1	1	0	0	0	0
chr1	38324703	38326066	618794	618878	promoter-TSS	MTF1	1	1	1	1	1	0	1	1	1
chr1	38396957	38397774	619976	620046	intron	INPP5B	0	1	1	1	0	0	1	0	1
chr1	38397807	38397956	620046	620053	intron	INPP5B	0	0	1	0	0	0	1	0	0
chr1	38454961	38456087	620942	621003	intron	SF3A3	1	1	1	1	1	0	1	1	1
chr1	38461585	38461988	621117	621159	TTS	FHL3	0	1	1	1	0	0	1	0	0
chr1	38470578	38471527	621297	621401	exon	FHL3	1	1	1	1	0	0	0	0	0
chr1	38478083	38478976	621497	621548	intron,promoter-TSS	UTP11L	1	1	1	1	1	0	1	0	0
chr1	38495841	38496112	621784	621793	Intergenic	POU3F1	0	0	0	0	0	0	0	0	0
chr1	38510911	38511385	622059	622112	exon	POU3F1	0	1	0	0	0	1	0	0	0
chr1	38512139	38513271	622215	622385	promoter-TSS	POU3F1	1	1	1	1	0	0	1	1	1
chr1	38513295	38513461	622385	622403	promoter-TSS	POU3F1	1	1	1	1	0	0	0	0	0
chr1	38513486	38513670	622403	622417	Intergenic	POU3F1	0	1	1	1	0	0	0	0	0
chr1	38941882	38942371	626426	626467	Intergenic	LOC339442	0	1	1	0	0	0	0	0	0
chr1	39025235	39025544	627268	627293	Intergenic	RRAGC	0	0	0	1	0	0	0	0	0
chr1	39035964	39035994	627431	627436	Intergenic	RRAGC	0	0	0	0	0	0	0	0	0
chr1	39269693	39270251	629751	629826	Intergenic	RRAGC	0	1	1	0	0	0	0	0	0
chr1	39283895	39284478	630050	630109	Intergenic	RRAGC	0	1	1	0	0	0	0	1	1
chr1	39284499	39284679	630109	630121	Intergenic	RRAGC	0	1	1	0	0	0	0	0	0
chr1	39324350	39324394	630547	630551	intron	RRAGC	0	0	1	1	0	0	0	0	0
chr1	39324587	39326090	630551	630672	exon	RRAGC	1	1	1	1	0	0	1	0	0
chr1	39338292	39339595	630839	630931	TTS	GJA9	1	1	1	1	0	0	1	0	0
chr1	39339683	39339824	630931	630936	promoter-TSS	MYCBP	1	0	1	0	0	0	0	0	0
chr1	39407375	39407770	631856	631869	promoter-TSS	RHBDL2	1	0	1	0	0	0	1	0	0
chr1	39416837	39417067	631991	632000	Intergenic	RHBDL2	0	0	0	1	0	0	0	0	0
chr1	39456295	39458344	632612	632726	intron	AKIRIN1	1	1	1	1	1	0	1	0	1
chr1	39491759	39492690	633221	633277	intron	NDUFS5	1	0	1	1	0	0	1	0	0
chr1	39492803	39492904	633278	633287	intron	NDUFS5	1	0	1	1	0	0	0	0	0
chr1	39546688	39547748	634181	634319	intron	MACF1	1	1	1	0	0	0	0	0	0
chr1	39570557	39570709	634669	634679	intron	MACF1	0	1	1	1	0	0	0	0	0
chr1	39570721	39571958	634679	634827	intron	MACF1	0	1	1	1	0	0	0	0	0
chr1	39572026	39572456	634827	634837	intron	MACF1	0	0	1	1	0	0	0	0	0
chr1	39734220	39734564	636578	636586	intron	MACF1	0	0	1	1	0	0	0	0	0
chr1	39874019	39875181	637934	638075	promoter-TSS	KIAA0754	1	1	1	1	1	0	1	0	1
chr1	39875193	39875542	638075	638089	exon	KIAA0754	1	1	1	1	0	0	0	0	0
chr1	39956508	39956709	638878	638893	promoter-TSS	BMP8A	1	1	1	0	0	0	0	0	0
chr1	39956713	39957597	638893	639017	promoter-TSS	BMP8A	1	1	1	0	0	0	0	1	0
chr1	39980398	39981035	639493	639560	intron	BMP8A	0	1	1	0	0	0	0	0	0
chr1	39981053	39981441	639560	639596	intron	BMP8A	0	1	0	0	0	0	0	0	0
chr1	39981449	39981655	639596	639609	intron	BMP8A	0	1	0	0	0	0	0	0	0
chr1	40040769	40041059	640494	640504	intron	PABPC4	0	0	1	1	1	0	0	0	0
chr1	40041131	40042765	640504	640678	exon,intron	PABPC4	1	1	1	1	0	0	0	1	1
chr1	40071932	40072213	641168	641181	Intergenic	PABPC4	0	0	0	0	0	0	0	1	1
chr1	40098623	40098924	641672	641717	intron	HEYL	0	0	1	1	0	0	0	0	0
chr1	40119207	40119463	642017	642026	Intergenic	HEYL	0	0	0	1	0	0	1	1	1
chr1	40137136	40137263	642241	642254	intron	NT5C1A	1	1	1	0	1	0	0	0	0
chr1	40137279	40137971	642254	642313	promoter-TSS	NT5C1A	1	1	1	0	1	0	0	0	0
chr1	40156857	40157654	642609	642663	promoter-TSS	HPCAL4	1	1	1	0	0	0	1	0	0
chr1	40157740	40158207	642671	642700	promoter-TSS	HPCAL4	1	1	1	0	0	0	0	0	0
chr1	40158211	40158457	642700	642722	Intergenic	HPCAL4	0	1	1	0	0	0	0	0	0
chr1	40166787	40167059	642789	642799	Intergenic	HPCAL4	0	0	0	0	0	0	0	0	0
chr1	40204313	40204371	643186	643191	promoter-TSS	PPIE	1	1	1	0	0	0	1	0	0
chr1	40204382	40205071	643191	643240	intron	PPIE	1	1	1	1	0	0	1	0	0
chr1	40236095	40236421	643675	643702	exon	OXCT2	1	1	0	0	0	0	0	0	0
chr1	40236444	40237158	643702	643779	exon	OXCT2	1	1	0	0	0	0	0	0	0
chr1	40254208	40255172	644186	644310	promoter-TSS	BMP8B	1	1	1	1	0	0	0	1	0
chr1	40282556	40282709	644749	644756	Intergenic	BMP8B	0	0	0	1	0	0	1	1	1
chr1	40318385	40318470	645130	645134	exon	TRIT1	0	0	0	1	0	0	0	0	0
chr1	40348657	40349405	645516	645566	exon	TRIT1	1	1	1	1	0	0	1	0	0
chr1	40366596	40366685	645777	645787	exon	MYCL1	0	1	1	1	0	0	0	0	0
chr1	40366687	40368218	645787	645963	exon	MYCL1	1	1	1	1	0	0	1	1	1
chr1	40420587	40421824	646715	646799	intron	MFSD2A	1	1	1	0	1	0	1	0	0
chr1	40421862	40422170	646799	646809	intron	MFSD2A	0	0	0	0	1	0	0	0	0
chr1	40505129	40507194	647886	648014	promoter-TSS	CAP1	1	1	1	1	1	0	1	1	0
chr1	40550534	40550689	648478	648486	intron	PPT1	0	0	0	0	0	0	0	1	1
chr1	40562452	40563406	648609	648668	exon	PPT1	1	1	1	1	0	0	0	1	0
chr1	40609565	40609964	649172	649178	Intergenic	RLF	0	0	0	0	0	0	0	1	1
chr1	40626780	40628224	649357	649438	intron	RLF	1	1	1	1	0	0	1	1	0
chr1	40722916	40724267	650456	650532	promoter-TSS	ZMPSTE24	1	1	1	1	0	0	1	0	0
chr1	40780956	40781071	651274	651283	intron	COL9A2	0	1	1	0	0	0	1	1	1
chr1	40781108	40781352	651283	651307	intron	COL9A2	0	1	1	1	0	0	1	1	1
chr1	40782202	40783064	651350	651440	intron	COL9A2	1	1	1	1	0	0	0	1	0
chr1	40804420	40804700	651730	651740	Intergenic	COL9A2	0	0	0	0	0	0	0	1	1
chr1	40839216	40840620	652065	652151	promoter-TSS	SMAP2	1	1	1	1	0	0	1	0	0
chr1	40915432	40916269	652949	653018	promoter-TSS	ZFP69B	1	1	1	1	0	0	1	1	0
chr1	40942625	40943600	653255	653333	promoter-TSS	ZFP69	1	1	1	1	0	0	1	0	0
chr1	40943642	40943771	653333	653338	intron	ZFP69	1	0	1	0	0	0	0	0	0
chr1	40974031	40974968	653667	653743	promoter-TSS	EXO5	1	1	1	1	0	0	1	0	0
chr1	40996996	40997795	653992	654031	exon,promoter-TSS	ZNF684	1	1	1	1	0	0	1	0	0
chr1	41130996	41131752	655572	655632	promoter-TSS	RIMS3	1	1	1	1	1	0	1	1	0
chr1	41134530	41134918	655671	655688	Intergenic	RIMS3	0	0	0	0	1	0	0	1	1
chr1	41157111	41158440	655918	656016	promoter-TSS	LOC100130557,NFYC	1	1	1	1	1	0	1	1	0
chr1	41174527	41175478	656192	656206	intron	NFYC	0	0	1	1	0	0	1	0	0
chr1	41175616	41176630	656206	656216	intron	NFYC	0	0	1	1	0	0	0	0	0
chr1	41249122	41250051	656919	657052	promoter-TSS	KCNQ4	1	1	1	1	0	0	0	0	0
chr1	41267866	41268308	657330	657375	intron	KCNQ4	0	1	1	1	0	0	0	0	0
chr1	41327066	41327234	658376	658398	exon	CITED4	1	1	1	1	0	0	0	0	0
chr1	41327236	41328285	658398	658536	exon	CITED4	1	1	1	1	0	0	1	1	0
chr1	41418190	41418495	659584	659597	Intergenic	CTPS1	0	0	0	0	0	0	1	1	1
chr1	41445002	41446175	660053	660197	intron	CTPS1	1	1	1	1	0	0	1	1	0
chr1	41469520	41469588	660468	660472	intron	CTPS1	0	0	0	1	0	0	1	1	1
chr1	41512094	41512431	661049	661059	exon	SCMH1	0	0	0	1	1	0	1	0	0
chr1	41706944	41708300	662374	662545	intron	SCMH1	1	1	1	1	0	0	0	0	0
chr1	41733909	41734161	662758	662765	Intergenic	SCMH1	0	0	0	0	0	0	1	1	1
chr1	41826614	41828131	663668	663847	Intergenic	SCMH1	0	1	1	1	1	0	1	1	1
chr1	41831865	41832542	663890	663951	Intergenic	EDN2	0	1	1	1	1	0	0	0	0
chr1	41846683	41846928	664105	664120	Intergenic	EDN2	0	0	1	1	1	0	0	0	0
chr1	41847114	41847381	664121	664135	Intergenic	EDN2	0	1	1	1	0	0	0	0	0
chr1	41847406	41847576	664136	664156	Intergenic	EDN2	0	1	1	1	0	0	0	0	0
chr1	41847580	41847879	664156	664203	Intergenic	EDN2	0	1	1	1	0	0	0	0	0
chr1	41847888	41848521	664203	664284	Intergenic	EDN2	0	1	1	1	0	0	1	0	0
chr1	41853342	41853716	664375	664385	Intergenic	EDN2	0	0	0	1	1	0	1	0	0
chr1	41870095	41870552	664595	664606	Intergenic	EDN2	0	0	0	0	0	0	0	0	0
chr1	41884613	41884796	664778	664786	Intergenic	EDN2	0	0	0	1	0	0	1	0	0
chr1	41898134	41898232	665012	665019	Intergenic	EDN2	0	0	0	1	1	0	0	0	0
chr1	41916626	41916742	665208	665213	Intergenic	EDN2	0	0	0	1	0	0	1	0	0
chr1	41940291	41940569	665469	665480	Intergenic	EDN2	0	0	0	1	1	0	1	0	0
chr1	41940634	41940746	665480	665485	Intergenic	EDN2	0	0	0	1	1	0	1	0	0
chr1	41948146	41948268	665595	665605	exon	EDN2	0	0	0	1	1	0	0	0	0
chr1	41950237	41950326	665638	665646	promoter-TSS	EDN2	1	0	1	1	1	0	1	1	1
chr1	41950362	41950594	665646	665656	promoter-TSS	EDN2	1	0	1	1	1	0	1	0	1
chr1	41961787	41962316	665817	665879	Intergenic	EDN2	0	1	1	1	1	0	0	0	0
chr1	41964571	41964782	665920	665930	Intergenic	EDN2	0	0	0	1	1	0	0	0	0
chr1	41966227	41966449	665945	665953	Intergenic	EDN2	0	0	0	1	0	0	1	0	0
chr1	41967435	41967769	665968	665983	Intergenic	EDN2	0	0	0	1	0	0	1	0	0
chr1	41981789	41982288	666245	666283	intron	HIVEP3	0	1	1	0	0	0	0	1	1
chr1	42039944	42040043	666973	666979	intron	HIVEP3	0	0	0	0	0	0	1	1	1
chr1	42083858	42084077	667456	667463	intron	HIVEP3	0	0	0	0	1	0	1	0	0
chr1	42127193	42128371	667944	668085	intron	HIVEP3	0	1	1	1	0	0	1	0	0
chr1	42248972	42249120	669399	669404	intron	HIVEP3	0	0	0	0	1	0	0	0	0
chr1	42347936	42347964	670219	670223	intron	HIVEP3	0	0	0	1	0	0	0	0	0
chr1	42357334	42357610	670304	670312	intron	HIVEP3	0	0	1	1	0	0	0	1	0
chr1	42383562	42384129	670506	670560	intron	HIVEP3	0	1	1	1	0	0	0	0	0
chr1	42384158	42384648	670560	670573	promoter-TSS	HIVEP3	0	0	1	1	0	0	0	0	0
chr1	42500708	42502078	671352	671480	intron	HIVEP3	1	1	1	1	0	0	1	1	1
chr1	42612523	42612852	672393	672404	Intergenic	GUCA2B	0	0	0	0	0	0	1	1	1
chr1	42643443	42643450	672806	672810	exon	FOXJ3	0	0	0	1	0	0	0	0	0
chr1	42799724	42801623	674037	674182	promoter-TSS	FOXJ3	1	1	1	1	0	0	1	1	0
chr1	42801726	42801966	674182	674187	promoter-TSS	FOXJ3	1	0	1	1	0	0	0	0	0
chr1	42845753	42846988	674607	674745	promoter-TSS	RIMKLA	1	1	1	1	1	0	1	0	0
chr1	42921698	42922722	675535	675622	promoter-TSS	PPCS	1	1	1	1	0	0	1	0	0
chr1	42928547	42929254	675692	675738	Intergenic	PPCS	0	1	1	0	0	0	1	0	0
chr1	42929290	42929472	675738	675754	Intergenic	PPCS	0	1	1	0	0	0	0	0	0
chr1	43123652	43124625	677098	677157	promoter-TSS	PPIH	1	1	1	1	0	0	1	1	0
chr1	43124639	43124851	677157	677169	intron	PPIH	1	0	1	1	1	0	0	0	0
chr1	43146926	43149246	677386	677594	promoter-TSS	YBX1	1	1	1	1	0	0	1	1	0
chr1	43149438	43149548	677596	677601	intron	YBX1	0	0	1	1	0	0	0	0	0
chr1	43231483	43233524	678681	678829	promoter-TSS	C1orf50	1	1	1	1	0	0	1	1	0
chr1	43282382	43283447	679396	679475	exon	ERMAP	1	1	1	1	0	0	1	1	0
chr1	43311647	43311760	679718	679724	promoter-TSS	ZNF691	1	0	1	0	0	0	0	0	0
chr1	43311861	43312826	679724	679779	promoter-TSS	ZNF691	1	1	1	1	0	0	1	1	1
chr1	43389549	43390756	680464	680552	TTS	SLC2A1	0	1	1	1	0	0	1	1	0
chr1	43408979	43409194	680835	680840	intron	SLC2A1	0	0	1	1	1	0	1	0	0
chr1	43422920	43423196	681031	681045	intron	SLC2A1	0	0	1	1	0	0	0	0	0
chr1	43423468	43423552	681049	681058	intron	SLC2A1	0	1	1	1	0	0	0	0	0
chr1	43423561	43425124	681058	681218	promoter-TSS	SLC2A1-AS1	1	1	1	1	0	0	1	0	0
chr1	43473030	43473048	681920	681924	Intergenic	SLC2A1	0	1	1	1	0	0	0	0	0
chr1	43473097	43473461	681925	681959	Intergenic	SLC2A1	0	1	1	1	0	0	1	0	0
chr1	43487359	43487505	682156	682161	Intergenic	SLC2A1	0	0	0	0	0	0	0	0	0
chr1	43533891	43534282	682794	682840	Intergenic	FAM183A	0	1	1	0	0	0	0	0	0
chr1	43585828	43585855	683344	683348	Intergenic	FAM183A	0	0	1	1	0	0	0	0	0
chr1	43585865	43585972	683348	683359	Intergenic	FAM183A	0	0	1	1	0	0	0	0	0
chr1	43585997	43586201	683359	683374	Intergenic	FAM183A	0	0	1	1	0	0	0	0	0
chr1	43613150	43613873	683591	683636	promoter-TSS	FAM183A	1	1	1	0	0	0	1	0	0
chr1	43637484	43638500	683919	683989	promoter-TSS	WDR65	1	1	1	1	0	0	1	0	0
chr1	43692958	43693062	684568	684575	intron	WDR65	0	0	0	0	1	0	0	1	1
chr1	43736126	43736233	685069	685076	intron	TMEM125	1	0	1	1	0	0	1	0	0
chr1	43736290	43736731	685076	685097	intron	TMEM125	1	0	1	1	0	0	1	0	0
chr1	43751333	43751642	685350	685360	promoter-TSS	C1orf210	1	0	1	1	0	0	1	0	1
chr1	43814306	43814525	686237	686256	intron	MPL	0	1	1	1	0	0	0	0	0
chr1	43814531	43815036	686256	686303	exon,intron	MPL	0	1	1	1	0	0	1	0	0
chr1	43815041	43815387	686303	686326	exon	MPL	0	1	1	1	0	0	1	0	0
chr1	43823944	43825059	686455	686539	promoter-TSS	CDC20	1	1	1	1	1	0	1	1	0
chr1	43832815	43834260	686646	686748	promoter-TSS	ELOVL1	1	1	1	1	1	0	1	1	0
chr1	43854949	43855993	686938	687005	promoter-TSS	MED8	1	1	1	1	1	0	1	0	0
chr1	43856126	43856197	687005	687010	promoter-TSS	MED8	1	0	1	0	0	0	0	0	0
chr1	43919127	43920057	687910	687999	promoter-TSS	HYI	1	1	1	1	0	0	1	0	0
chr1	43920149	43920510	688001	688014	promoter-TSS	HYI	1	0	1	1	0	0	1	1	0
chr1	43994845	43995131	688830	688837	Intergenic	PTPRF	0	0	0	1	0	0	0	1	1
chr1	43996363	43997592	688847	689009	intron	PTPRF	1	1	1	1	1	0	0	0	0
chr1	43998506	43999021	689023	689031	intron	PTPRF	0	0	1	1	0	0	0	0	0
chr1	44007872	44007964	689150	689155	intron	PTPRF	0	0	0	1	0	0	1	0	0
chr1	44015691	44016358	689283	689311	intron	PTPRF	0	0	1	1	1	0	1	0	0
chr1	44030426	44030487	689581	689586	intron	PTPRF	0	0	0	0	1	0	0	0	0
chr1	44115303	44116795	691281	691354	intron	KDM4A	1	1	1	1	0	0	1	0	1
chr1	44172378	44172692	692025	692038	promoter-TSS	KDM4A-AS1,ST3GAL3	1	1	1	1	1	0	0	0	0
chr1	44172703	44174017	692038	692170	promoter-TSS	KDM4A-AS1	1	1	1	1	0	0	1	0	0
chr1	44398998	44399678	694416	694457	exon	ARTN	1	1	1	1	0	0	0	0	0
chr1	44401809	44402396	694491	694571	exon	ARTN	0	1	1	1	0	0	0	0	0
chr1	44411673	44413132	694694	694790	promoter-TSS	IPO13	1	1	1	1	1	0	1	1	1
chr1	44435387	44436323	695013	695064	exon	DPH2	1	1	1	0	1	0	1	1	1
chr1	44439935	44441441	695121	695250	promoter-TSS	ATP6V0B	1	1	1	1	1	0	1	1	0
chr1	44444677	44445647	695297	695427	promoter-TSS	B4GALT2	1	1	1	1	1	0	0	0	0
chr1	44456778	44457918	695643	695722	promoter-TSS	CCDC24	1	1	1	1	1	0	1	0	0
chr1	44495400	44497085	696407	696570	intron	SLC6A9	1	1	1	1	0	0	1	1	0
chr1	44497090	44497353	696570	696585	intron,promoter-TSS	SLC6A9	1	1	1	1	0	0	0	0	0
chr1	44678941	44679707	698556	698600	exon	DMAP1	1	1	1	1	1	0	1	1	0
chr1	44792181	44792413	699770	699778	intron	ERI3	0	0	0	0	0	0	0	0	0
chr1	44820493	44821234	699996	700064	promoter-TSS	ERI3	1	1	1	1	0	0	1	0	0
chr1	44870868	44872692	700535	700676	intron	RNF220	1	1	1	0	1	1	1	0	0
chr1	44889376	44889598	701096	701107	intron	RNF220	0	0	0	0	0	0	1	0	0
chr1	44889625	44889742	701107	701113	intron	RNF220	0	0	0	0	0	0	1	0	0
chr1	44967156	44967385	701949	701956	intron	RNF220	0	0	0	0	0	0	0	0	0
chr1	45060892	45061109	703166	703175	intron	RNF220	0	0	0	0	0	0	1	1	1
chr1	45082667	45083236	703467	703527	intron	RNF220	0	1	1	0	0	0	0	0	0
chr1	45097299	45098184	703702	703792	intron	RNF220	0	1	1	1	1	0	1	0	0
chr1	45139394	45140496	704442	704508	promoter-TSS	C1orf228	1	1	1	1	0	0	1	1	0
chr1	45140526	45140584	704508	704515	promoter-TSS	TMEM53	1	1	1	1	0	0	0	1	0
chr1	45180655	45180863	705062	705069	intron	C1orf228	0	0	0	0	0	0	0	1	1
chr1	45196217	45196428	705400	705407	Intergenic	KIF2C	0	0	0	1	0	0	1	0	0
chr1	45196555	45197148	705407	705425	Intergenic	KIF2C	0	0	1	1	0	0	1	1	1
chr1	45205062	45205808	705576	705633	promoter-TSS	KIF2C	1	1	1	1	0	0	1	0	0
chr1	45205859	45206184	705633	705647	intron	KIF2C	1	0	1	0	0	0	0	0	0
chr1	45240750	45241900	706235	706326	promoter-TSS	RPS8	1	1	1	1	0	0	1	0	1
chr1	45265469	45266471	706787	706892	promoter-TSS	PLK3	1	1	1	1	0	0	1	1	1
chr1	45266520	45266687	706892	706908	exon	PLK3	1	1	1	1	0	0	1	0	0
chr1	45279367	45279745	707248	707284	exon	BTBD19	0	1	1	1	0	0	1	0	0
chr1	45284921	45286204	707387	707447	TTS,exon	PTCH2	0	0	1	1	0	0	0	1	0
chr1	45308544	45309291	707862	707933	promoter-TSS	PTCH2	1	1	1	1	0	0	1	0	0
chr1	45451434	45451503	709413	709418	intron	EIF2B3	1	0	1	0	1	0	0	0	0
chr1	45451593	45452522	709418	709472	intron	EIF2B3	1	1	1	1	0	0	1	0	0
chr1	45476177	45477141	709894	709977	exon	HECTD3	1	1	1	1	1	0	1	1	0
chr1	45477625	45478655	709979	710014	intron	UROD	1	0	1	1	0	0	1	0	0
chr1	45637730	45637947	711440	711446	intron	ZSWIM5	0	0	0	0	0	0	0	0	0
chr1	45670726	45671056	711745	711754	intron	ZSWIM5	0	0	1	1	0	0	0	0	0
chr1	45671303	45672849	711754	711931	exon	ZSWIM5	1	1	1	1	0	0	1	0	0
chr1	45768940	45769991	712721	712809	promoter-TSS	LOC400752	1	1	1	1	0	0	1	1	1
chr1	45792350	45792992	713114	713172	exon,promoter-TSS	HPDL	1	1	1	0	1	0	0	1	0
chr1	45805137	45806285	713386	713472	promoter-TSS	MUTYH	1	1	1	1	0	0	1	0	0
chr1	45955290	45955417	715000	715007	intron	TESK2	0	0	1	1	0	0	0	0	0
chr1	45955990	45957457	715019	715104	exon	TESK2	1	1	1	1	0	0	1	1	0
chr1	45965233	45966312	715207	715261	promoter-TSS	MMACHC	1	1	1	1	0	0	1	1	1
chr1	45986431	45986903	715554	715569	exon,intron	PRDX1	0	0	1	1	0	0	0	0	0
chr1	45986991	45987927	715569	715646	exon	PRDX1	1	1	1	1	0	0	1	1	0
chr1	46016267	46017473	716105	716152	intron	AKR1A1	1	1	1	1	0	0	1	0	0
chr1	46048959	46050953	716637	716760	intron	NASP	1	1	1	1	1	0	1	1	0
chr1	46056031	46056146	716850	716856	intron	NASP	0	0	0	0	0	0	0	0	0
chr1	46151004	46153324	717988	718125	intron	GPBP1L1	1	1	1	1	0	0	1	1	0
chr1	46153656	46154574	718126	718151	intron	TMEM69	1	0	1	1	0	0	0	0	0
chr1	46215879	46216738	719050	719115	exon	IPP	1	1	1	1	0	0	1	1	1
chr1	46268635	46268861	719773	719780	promoter-TSS	MAST2	1	0	1	1	1	0	1	0	0
chr1	46268979	46269357	719780	719827	promoter-TSS	MAST2	1	1	1	1	1	0	1	0	0
chr1	46269637	46270159	719867	719897	intron	MAST2	1	1	1	1	0	0	0	0	0
chr1	46329930	46330346	720466	720476	intron	MAST2	0	0	1	1	0	0	0	0	0
chr1	46596349	46596897	722908	722918	intron	PIK3R3	0	0	1	1	0	0	0	0	0
chr1	46596945	46597645	722918	722942	intron,promoter-TSS	PIK3R3	0	0	1	1	0	0	0	0	0
chr1	46597724	46599129	722942	723044	promoter-TSS	PIK3R3	1	1	1	1	0	0	1	0	0
chr1	46663790	46664476	723805	723872	promoter-TSS	POMGNT1	0	0	1	1	0	0	1	1	0
chr1	46668650	46669258	723936	723980	promoter-TSS	LURAP1	1	1	1	1	0	0	1	0	0
chr1	46669280	46669607	723980	723988	intron	LURAP1	1	0	1	1	0	0	1	0	0
chr1	46669624	46669906	723988	723997	intron	LURAP1	1	0	1	1	0	0	0	0	0
chr1	46712557	46713748	724733	724815	promoter-TSS	RAD54L	1	0	1	1	0	0	1	0	0
chr1	46713777	46714056	724815	724823	exon,promoter-TSS	RAD54L	1	0	1	0	0	0	0	1	0
chr1	46767081	46767360	725400	725410	intron	LRRC41	0	0	1	1	0	0	0	0	0
chr1	46767372	46769958	725410	725603	promoter-TSS	UQCRH	1	1	1	1	0	0	1	1	0
chr1	46805700	46805986	726292	726312	promoter-TSS	NSUN4	1	0	1	1	0	0	0	0	0
chr1	46806013	46806836	726312	726369	promoter-TSS	NSUN4	1	1	1	1	0	0	1	1	1
chr1	46813955	46814009	726477	726481	intron	NSUN4	0	0	0	1	0	0	0	1	1
chr1	46859813	46860485	727099	727168	exon	FAAH	1	1	1	1	0	0	0	0	0
chr1	46860505	46860681	727168	727176	intron	FAAH	1	0	1	1	0	0	0	0	0
chr1	46860697	46861082	727176	727187	intron	FAAH	1	0	1	1	0	0	0	0	0
chr1	46867475	46867786	727270	727278	intron	FAAH	0	0	0	1	1	0	1	0	0
chr1	46872073	46872356	727364	727375	intron	FAAH	0	0	0	0	0	0	0	1	1
chr1	46913881	46914248	727969	728016	Intergenic	LOC729041	0	1	1	0	0	0	0	0	0
chr1	46932131	46932722	728243	728316	Intergenic	LOC729041	0	1	1	0	0	0	0	0	0
chr1	46955110	46955829	728693	728762	Intergenic	DMBX1	0	1	1	0	1	1	0	0	0
chr1	46955910	46956321	728766	728808	Intergenic	DMBX1	0	1	1	0	1	1	0	0	0
chr1	46956366	46956511	728809	728820	Intergenic	DMBX1	0	1	0	0	0	1	0	0	0
chr1	46982528	46982580	729219	729225	Intergenic	DMBX1	0	0	0	0	0	0	0	0	0
chr1	46982723	46983086	729225	729235	Intergenic	DMBX1	0	0	0	0	0	0	0	0	0
chr1	46988198	46988494	729299	729311	Intergenic	DMBX1	0	0	0	1	0	0	0	0	0
chr1	46998633	46999249	729433	729526	Intergenic	MKNK1-AS1	0	1	1	1	1	0	0	1	1
chr1	47069497	47070279	730467	730523	promoter-TSS	MKNK1	1	1	1	1	0	0	1	1	0
chr1	47079391	47079777	730657	730671	intron	MOB3C	0	0	0	1	0	0	0	0	0
chr1	47081998	47082832	730683	730746	exon	MOB3C	1	1	1	1	0	0	1	0	0
chr1	47082837	47082876	730746	730750	promoter-TSS	MOB3C	1	0	1	1	0	0	0	0	0
chr1	47133412	47134369	731119	731214	exon	ATPAF1	1	1	1	1	0	0	1	0	0
chr1	47184112	47185457	731535	731632	exon,promoter-TSS	EFCAB14	1	1	1	1	0	0	1	0	0
chr1	47489195	47489283	733566	733575	exon	CYP4X1	1	1	1	0	0	0	1	0	0
chr1	47489295	47489852	733575	733614	exon	CYP4X1	1	1	1	0	0	0	1	0	0
chr1	47641009	47641365	734541	734549	Intergenic	LINC00853	0	0	0	0	0	0	0	1	1
chr1	47644807	47645366	734581	734603	exon	LINC00853	1	0	1	0	0	0	0	1	1
chr1	47655761	47656004	734741	734748	promoter-TSS	PDZK1IP1	1	0	0	1	0	0	1	0	0
chr1	47690548	47691031	735130	735151	intron	TAL1	0	1	1	0	1	1	0	0	0
chr1	47779157	47780211	736410	736477	intron	STIL	1	1	1	1	0	0	1	0	0
chr1	47780433	47780636	736477	736496	promoter-TSS	STIL	1	0	1	1	0	0	0	0	0
chr1	47799146	47800490	736765	736900	intron	CMPK1	1	1	1	1	0	0	1	1	1
chr1	47897866	47898436	738185	738205	exon	FOXD2-AS1	0	0	1	0	0	0	0	1	1
chr1	47899863	47900169	738281	738300	exon	FOXD2-AS1	1	1	0	0	0	1	0	0	0
chr1	47900187	47900385	738300	738317	promoter-TSS	FOXD2-AS1	1	1	0	0	0	0	0	0	0
chr1	47902269	47904018	738340	738510	exon	FOXD2	1	1	1	1	0	1	1	1	1
chr1	47904040	47904538	738510	738577	exon	FOXD2	0	1	1	1	0	1	0	0	0
chr1	47943835	47944050	739257	739266	Intergenic	FOXD2	0	0	0	0	1	0	1	0	0
chr1	47973634	47974474	739522	739603	Intergenic	FOXD2	0	1	1	1	0	0	1	0	0
chr1	47998872	47999386	739798	739842	Intergenic	FOXD2	0	1	1	0	0	0	1	0	0
chr1	48024448	48024558	740085	740093	Intergenic	FOXD2	0	0	0	0	0	0	0	0	0
chr1	48024692	48024814	740093	740101	Intergenic	FOXD2	0	0	0	0	0	0	0	0	0
chr1	48035596	48035785	740193	740198	Intergenic	FOXD2	0	0	0	0	0	0	1	0	1
chr1	48043781	48043999	740296	740304	Intergenic	FOXD2	0	0	0	0	1	0	0	0	0
chr1	48044072	48044196	740304	740311	Intergenic	FOXD2	0	0	0	0	1	0	0	0	0
chr1	48058775	48058927	740477	740493	Intergenic	FOXD2	0	1	0	0	0	1	0	0	0
chr1	48058940	48059140	740493	740510	Intergenic	FOXD2	0	1	0	0	0	1	0	0	0
chr1	48174580	48175055	741705	741740	Intergenic	FOXD2	0	1	1	0	1	1	0	0	1
chr1	48175068	48176519	741740	741864	Intergenic	FOXD2	0	1	1	0	1	0	0	1	1
chr1	48191780	48192262	742082	742099	Intergenic	TRABD2B	0	0	0	0	0	0	0	1	1
chr1	48217909	48218059	742282	742293	Intergenic	TRABD2B	0	0	0	1	0	0	1	0	0
chr1	48297327	48297523	743256	743264	intron	TRABD2B	0	0	0	0	0	0	1	0	0
chr1	48452465	48452586	744675	744683	intron	TRABD2B	0	0	0	1	0	0	0	0	0
chr1	48452662	48452830	744683	744693	intron	TRABD2B	0	0	0	1	0	0	0	0	0
chr1	48462092	48462429	744834	744867	intron,promoter-TSS	TRABD2B	1	1	1	1	0	0	0	0	0
chr1	48462431	48463601	744867	745005	promoter-TSS	TRABD2B	1	1	1	1	0	0	0	1	1
chr1	48559555	48559690	745775	745784	Intergenic	SKINTL	0	0	0	0	0	0	0	1	1
chr1	48937169	48937348	748504	748515	intron	SPATA6	1	1	1	1	0	0	0	0	0
chr1	48937377	48938191	748515	748588	promoter-TSS	SPATA6	1	1	1	1	0	0	1	0	0
chr1	49143148	49143315	750098	750104	intron	AGBL4	0	0	0	0	0	0	0	1	1
chr1	49242126	49243373	750876	750959	promoter-TSS	BEND5	1	1	1	1	1	0	1	0	0
chr1	50489361	50489955	757483	757532	promoter-TSS	AGBL4	1	1	1	0	0	0	1	0	0
chr1	50717421	50717679	758996	759009	Intergenic	ELAVL4	0	0	0	0	0	0	0	0	0
chr1	50834100	50834334	759954	759969	Intergenic	DMRTA2	0	0	0	0	0	0	0	1	1
chr1	50884437	50884940	760529	760596	exon	DMRTA2	0	1	0	0	0	1	0	0	0
chr1	51424979	51426551	765183	765302	exon	FAF1	1	1	1	1	1	0	1	1	1
chr1	51433743	51436131	765368	765555	promoter-TSS	CDKN2C	1	1	1	1	0	0	1	1	0
chr1	51443069	51444230	765636	765740	Intergenic	CDKN2C	0	1	1	1	0	0	1	0	0
chr1	51701552	51703194	767819	767934	exon	RNF11	1	1	1	1	0	0	1	0	0
chr1	51703831	51704165	767940	767949	intron	RNF11	0	0	1	1	0	0	0	0	0
chr1	51762558	51762849	768630	768644	intron	TTC39A	0	0	1	1	0	0	0	1	1
chr1	51779894	51780032	768877	768882	intron	TTC39A	0	0	0	1	1	0	0	0	0
chr1	51795953	51796607	769073	769162	intron	TTC39A	0	1	1	1	0	0	0	0	0
chr1	51810440	51810893	769332	769381	exon	TTC39A	1	1	1	1	0	0	0	1	1
chr1	51983496	51984156	770774	770798	intron	EPS15	1	0	1	1	0	0	0	0	0
chr1	51984227	51985216	770798	770908	intron	EPS15	1	1	1	1	0	0	1	0	0
chr1	52082575	52083427	771869	771917	intron	OSBPL9	1	0	1	1	0	0	1	0	0
chr1	52194848	52195605	772829	772891	promoter-TSS	OSBPL9	0	1	1	1	0	0	1	0	0
chr1	52195632	52196127	772891	772912	promoter-TSS	OSBPL9	0	1	1	1	0	0	1	0	0
chr1	52343614	52345197	774166	774257	promoter-TSS	NRD1	1	1	1	1	0	0	1	1	0
chr1	52455903	52456552	775243	775310	intron	RAB3B	1	1	1	1	0	0	1	0	0
chr1	52498453	52498476	775851	775855	exon	KTI12	0	1	1	1	0	0	1	0	0
chr1	52498502	52498709	775855	775869	exon	KTI12	0	1	1	1	0	0	1	0	0
chr1	52498720	52499580	775869	775954	exon	KTI12	0	1	1	1	0	0	1	0	0
chr1	52520330	52523182	776156	776281	promoter-TSS	BTF3L4	1	1	1	1	0	0	1	0	0
chr1	52607362	52608504	777194	777334	promoter-TSS	ZFYVE9	1	1	1	1	0	0	1	1	1
chr1	52608558	52608848	777334	777344	intron	ZFYVE9	1	0	1	1	0	0	0	0	0
chr1	52830979	52832221	779680	779793	intron	CC2D1B	1	1	1	1	0	0	1	1	1
chr1	52834140	52834498	779822	779864	Intergenic	CC2D1B	0	1	1	1	0	0	0	1	0
chr1	52834500	52834678	779864	779872	Intergenic	CC2D1B	0	1	1	1	0	0	0	0	0
chr1	52869214	52870941	780312	780393	promoter-TSS	ORC1	1	1	1	1	0	0	1	1	0
chr1	53017391	53017782	781809	781818	intron	ZCCHC11	1	0	1	1	0	0	0	0	0
chr1	53017813	53019654	781818	781965	intron	ZCCHC11	1	1	1	1	0	0	1	1	0
chr1	53067796	53068588	782428	782525	exon	GPX7	1	1	1	1	1	0	0	0	0
chr1	53098735	53099244	782896	782966	promoter-TSS	FAM159A	1	1	1	0	0	0	0	0	0
chr1	53163689	53164288	783747	783803	promoter-TSS	SELRC1	1	1	1	1	0	0	1	0	0
chr1	53191897	53193067	784193	784269	intron	ZYG11B	1	1	1	1	0	0	1	0	0
chr1	53308174	53308585	785718	785766	exon	ZYG11A	1	1	1	1	0	0	0	1	0
chr1	53386564	53386858	786989	787011	intron	ECHDC2	1	1	1	1	0	0	0	0	0
chr1	53386863	53387096	787011	787029	intron	ECHDC2	1	1	1	1	0	0	0	0	0
chr1	53387126	53387622	787029	787074	promoter-TSS	ECHDC2	1	1	1	1	0	0	1	1	1
chr1	53392774	53393753	787157	787231	intron	SCP2	1	1	1	1	0	0	1	0	0
chr1	53393795	53393901	787231	787237	intron	SCP2	1	0	1	1	0	0	0	0	0
chr1	53480422	53481112	788083	788094	intron	SCP2	0	0	1	1	0	0	0	0	0
chr1	53527600	53528541	788474	788555	intron	PODN	1	1	1	1	0	1	0	0	0
chr1	53647806	53647929	790548	790556	Intergenic	CPT2	0	0	0	0	0	0	0	1	1
chr1	53662046	53663171	790687	790752	exon	CPT2	1	1	1	1	0	0	1	0	0
chr1	53685623	53685706	790950	790955	intron	C1orf123	1	0	1	1	1	0	0	0	0
chr1	53685795	53686624	790955	791018	promoter-TSS	C1orf123	1	1	1	1	0	0	1	0	0
chr1	53703606	53704383	791217	791268	promoter-TSS	LOC100507564	1	1	1	1	0	0	1	0	0
chr1	53704425	53704538	791268	791277	promoter-TSS	MAGOH	1	1	1	1	0	0	1	0	0
chr1	53704551	53704617	791277	791282	promoter-TSS	MAGOH	1	1	1	1	0	0	1	0	0
chr1	53791522	53791691	792414	792422	intron	LRP8	0	1	1	1	0	0	0	0	0
chr1	53791694	53794003	792422	792657	intron	LRP8	1	1	1	1	1	0	1	1	0
chr1	53859023	53859351	793505	793514	Intergenic	SLC25A3P1	0	0	0	0	0	0	0	1	1
chr1	53951183	53951509	794895	794908	Intergenic	DMRTB1	0	0	0	0	0	0	0	1	1
chr1	53992380	53992542	795689	795697	intron	GLIS1	0	0	0	1	1	0	0	0	0
chr1	54104994	54105112	797157	797163	intron	GLIS1	0	0	0	0	0	0	0	0	0
chr1	54147702	54148048	797699	797710	intron	GLIS1	0	0	0	0	0	0	0	1	1
chr1	54204011	54204430	798536	798584	Intergenic	GLIS1	0	1	1	1	1	0	0	0	0
chr1	54204431	54205295	798584	798701	Intergenic	GLIS1	0	1	1	1	1	0	1	0	0
chr1	54303116	54304393	799644	799719	intron	TMEM48	1	1	1	1	0	0	1	1	0
chr1	54355156	54355918	800196	800252	promoter-TSS	YIPF1	1	1	1	1	0	0	1	1	0
chr1	54410677	54410840	800838	800844	intron	HSPB11	1	0	1	1	0	0	0	0	0
chr1	54410874	54412566	800844	801006	promoter-TSS	LRRC42	1	1	1	1	0	0	1	1	1
chr1	54448085	54448341	801403	801411	Intergenic	LDLRAD1	0	0	1	1	0	0	1	0	0
chr1	54517665	54519768	802185	802287	promoter-TSS	TCEANC2	1	1	1	1	0	0	1	0	0
chr1	54587072	54587183	802905	802912	Intergenic	CDCP2	0	0	0	0	0	0	0	0	0
chr1	54587229	54587578	802912	802934	Intergenic	CDCP2	0	1	1	0	0	0	0	1	1
chr1	54587601	54587757	802934	802944	Intergenic	CDCP2	0	0	1	0	0	0	0	0	0
chr1	54665215	54666472	803940	804016	promoter-TSS	CYB5RL	1	1	1	1	1	0	1	0	0
chr1	54752898	54753321	805533	805541	intron	SSBP3	0	0	0	1	1	0	1	0	0
chr1	54756737	54756754	805592	805596	intron	SSBP3	0	0	0	1	0	0	1	0	0
chr1	54780443	54780707	805958	805964	intron	SSBP3	0	0	0	1	1	0	0	0	0
chr1	54837337	54837421	806829	806834	intron	SSBP3	0	0	0	0	1	0	1	0	0
chr1	54870703	54870810	807360	807367	intron	SSBP3	0	0	1	1	0	0	0	0	0
chr1	54870854	54870943	807367	807375	intron,promoter-TSS	SSBP3	0	1	1	1	0	0	0	1	0
chr1	54870948	54873545	807375	807640	promoter-TSS	SSBP3	1	1	1	1	0	0	1	1	1
chr1	54940437	54940875	808590	808627	Intergenic	SSBP3	0	1	1	0	0	0	0	0	0
chr1	54953086	54953487	808829	808844	Intergenic	ACOT11	0	0	1	1	0	0	0	0	0
chr1	54953872	54955392	808854	808971	Intergenic	ACOT11	0	1	1	1	0	0	1	1	1
chr1	54964905	54965391	809100	809144	Intergenic	ACOT11	0	1	1	0	0	0	0	1	0
chr1	54965458	54965767	809144	809157	Intergenic	ACOT11	0	0	1	0	0	0	0	0	0
chr1	55007630	55008246	809747	809807	Intergenic	ACOT11	0	1	1	1	0	0	1	1	0
chr1	55008288	55008596	809807	809824	Intergenic	ACOT11	0	1	1	1	0	0	1	0	0
chr1	55013956	55014040	809929	809938	exon	ACOT11	1	0	1	1	0	0	1	0	0
chr1	55081391	55081526	810967	810972	intron	FAM151A	0	0	0	0	0	0	0	0	0
chr1	55181307	55182062	812186	812237	exon	TTC4	1	1	1	1	0	0	1	1	0
chr1	55229651	55230771	812730	812798	promoter-TSS	PARS2	1	1	1	1	0	0	1	0	0
chr1	55266419	55266503	813305	813314	exon	TTC22	1	1	1	1	0	0	0	0	0
chr1	55266506	55267058	813314	813365	exon	TTC22	1	1	1	1	0	0	0	1	0
chr1	55267109	55267360	813365	813377	promoter-TSS	TTC22	1	0	1	1	0	0	0	1	0
chr1	55276187	55276418	813498	813505	intron	C1orf177	0	0	0	0	0	0	0	1	1
chr1	55352245	55353471	814349	814465	promoter-TSS	DHCR24	1	1	1	1	0	0	1	0	0
chr1	55416414	55416687	815096	815104	Intergenic	TMEM61	0	0	0	0	0	0	0	1	1
chr1	55446131	55446653	815399	815462	promoter-TSS	TMEM61	1	1	1	1	0	0	0	0	0
chr1	55446665	55446873	815462	815478	intron	TMEM61	1	1	1	1	0	0	0	0	0
chr1	55462218	55462579	815698	815716	Intergenic	BSND	0	0	0	0	0	0	1	1	1
chr1	55504944	55505096	816314	816324	promoter-TSS	PCSK9	1	1	0	0	0	0	0	0	0
chr1	55505115	55505722	816324	816383	exon	PCSK9	1	1	1	0	0	1	0	0	0
chr1	55505741	55506104	816383	816413	intron	PCSK9	1	1	1	0	0	1	0	0	0
chr1	55679964	55681666	818023	818191	intron,promoter-TSS	LOC100507634,USP24	1	1	1	1	0	0	1	0	0
chr1	55743319	55743505	818762	818769	Intergenic	MIR4422	0	0	0	0	0	0	0	1	1
chr1	56880573	56880804	825666	825674	Intergenic	PPAP2B	0	0	0	0	0	0	0	0	0
chr1	56943003	56943145	826258	826267	Intergenic	PPAP2B	0	0	1	1	0	0	1	0	0
chr1	56943228	56943771	826267	826317	Intergenic	PPAP2B	0	1	1	1	0	0	0	0	0
chr1	57043752	57043939	827169	827176	exon,intron	PPAP2B	0	0	1	1	0	0	1	0	0
chr1	57043984	57045465	827176	827298	exon	PPAP2B	1	1	1	1	0	0	1	1	1
chr1	57110429	57111500	827809	827926	promoter-TSS	PRKAA2	1	1	1	1	0	0	1	0	0
chr1	57111506	57111588	827926	827934	intron	PRKAA2	1	0	1	1	0	0	1	0	0
chr1	57297693	57297851	829030	829036	Intergenic	C1orf168	0	0	0	0	0	0	0	1	1
chr1	57887780	57889435	833203	833316	intron	DAB1	0	1	1	0	0	1	0	0	0
chr1	57889473	57890611	833316	833438	intron	DAB1	0	1	1	0	0	1	0	1	1
chr1	58628685	58628989	838440	838447	intron	DAB1	0	0	0	0	0	0	0	1	1
chr1	58715383	58716233	839012	839094	intron	DAB1	1	1	1	0	1	1	0	0	0
chr1	59011550	59012736	841241	841328	intron	OMA1	1	1	1	1	0	0	1	1	1
chr1	59042498	59042764	841617	841653	exon	TACSTD2	1	1	1	1	0	0	1	0	0
chr1	59042784	59043071	841653	841692	exon	TACSTD2	1	1	1	1	0	0	1	0	0
chr1	59043099	59043217	841692	841705	exon,promoter-TSS	TACSTD2	1	1	1	1	0	0	1	0	0
chr1	59043255	59043295	841705	841712	promoter-TSS	TACSTD2	1	1	1	1	0	0	1	0	0
chr1	59049988	59050456	841781	841786	Intergenic	TACSTD2	0	0	0	1	0	0	0	0	0
chr1	59165128	59165938	842693	842743	intron	MYSM1	1	0	1	1	0	0	1	1	1
chr1	59234947	59235225	843364	843374	Intergenic	JUN	0	0	0	0	0	0	0	1	1
chr1	59247243	59251383	843451	843775	exon	JUN	1	1	1	1	0	0	1	1	1
chr1	59280875	59281630	843997	844039	intron	LOC100131060	0	1	1	1	0	0	1	0	0
chr1	59281699	59282323	844039	844090	intron	LOC100131060	0	1	1	1	1	0	1	1	0
chr1	59369018	59369157	844681	844687	Intergenic	LOC100131060	0	0	1	1	0	0	1	0	0
chr1	59369167	59369985	844687	844759	Intergenic	LOC100131060	0	1	1	1	0	0	1	0	0
chr1	59388183	59388229	844877	844883	Intergenic	LOC100131060	0	0	0	1	0	0	1	0	0
chr1	59479021	59479208	845546	845553	Intergenic	HSD52	0	0	1	1	1	0	0	0	0
chr1	59479405	59479507	845553	845561	Intergenic	HSD52	0	0	1	1	1	0	0	0	0
chr1	59761954	59763031	847361	847442	promoter-TSS	FGGY	1	1	1	1	0	0	1	0	0
chr1	60139592	60139794	850163	850170	intron	FGGY	0	0	0	1	1	0	1	0	0
chr1	60225209	60225417	850744	850752	intron	FGGY	0	0	0	1	0	0	1	1	1
chr1	60280020	60281114	851092	851192	promoter-TSS	HOOK1	1	1	1	1	0	0	1	0	0
chr1	60281173	60281386	851192	851202	intron	HOOK1	1	0	1	1	0	0	0	0	0
chr1	60392090	60392689	851859	851899	promoter-TSS	CYP2J2	1	1	1	0	0	0	0	0	0
chr1	60437092	60437369	852221	852239	Intergenic	CYP2J2	0	0	0	0	0	0	0	1	1
chr1	60442529	60442721	852297	852305	Intergenic	CYP2J2	0	0	0	0	0	0	0	1	1
chr1	60747089	60747340	854021	854028	Intergenic	C1orf87	0	0	0	0	0	0	0	1	1
chr1	61087297	61087533	855889	855899	Intergenic	NFIA	0	0	0	0	0	0	0	0	0
chr1	61508575	61508998	858729	858772	Intergenic	NFIA	0	1	1	1	0	0	1	1	1
chr1	61509009	61509160	858772	858789	Intergenic	NFIA	0	1	1	1	0	0	1	0	0
chr1	61509219	61509316	858793	858809	Intergenic	NFIA	0	1	1	1	0	0	0	0	0
chr1	61509396	61509438	858815	858819	Intergenic	NFIA	0	0	1	1	0	0	0	0	0
chr1	61515563	61516970	858900	859029	Intergenic	NFIA	0	1	1	1	0	0	1	1	1
chr1	61522628	61523476	859157	859217	Intergenic	NFIA	0	0	1	1	0	0	0	0	0
chr1	61542329	61544119	859406	859475	exon	NFIA	1	1	1	1	0	0	1	0	0
chr1	61545546	61546043	859487	859503	intron	NFIA	0	0	1	1	1	0	0	0	1
chr1	61547273	61549515	859514	859743	exon	NFIA	0	1	1	1	0	0	0	0	0
chr1	61608598	61608667	860215	860220	intron	NFIA	0	0	1	1	0	0	1	0	0
chr1	61649606	61650004	860564	860579	intron	NFIA	0	0	1	1	0	0	1	0	0
chr1	62190229	62191411	865253	865303	exon	TM2D1	1	1	1	1	0	0	1	0	0
chr1	62207676	62208762	865548	865655	promoter-TSS	INADL	1	1	1	1	0	0	1	0	0
chr1	62208774	62209007	865655	865672	intron	INADL	1	1	1	1	0	0	0	0	0
chr1	62751827	62751997	871387	871395	intron	KANK4	0	0	0	0	0	0	0	0	0
chr1	62784245	62784576	871762	871784	exon,intron	KANK4	1	1	1	1	1	1	0	0	0
chr1	62784581	62785191	871784	871859	exon	KANK4	1	1	1	1	1	1	0	0	0
chr1	62785275	62785317	871859	871863	promoter-TSS	KANK4	1	0	1	0	0	0	0	0	0
chr1	62901529	62903975	873241	873450	exon	USP1	1	1	1	1	0	0	1	0	0
chr1	63153152	63154777	875312	875463	promoter-TSS	DOCK7	1	1	1	1	0	0	0	0	0
chr1	63249423	63250493	876366	876410	intron	ATG4C	1	0	1	1	0	0	1	0	0
chr1	63539591	63540068	878791	878824	Intergenic	LINC00466	0	0	0	0	0	1	0	0	0
chr1	63782776	63783533	880753	880827	promoter-TSS	LINC00466	1	1	1	0	1	1	1	1	1
chr1	63787807	63788479	881032	881100	promoter-TSS	FOXD3	1	1	1	0	0	1	0	0	0
chr1	63789083	63789746	881176	881254	exon,promoter-TSS	FOXD3	1	1	1	0	1	1	0	0	0
chr1	63832942	63833942	881849	881932	intron	ALG6	1	1	1	1	0	0	1	1	1
chr1	63833953	63834103	881932	881937	intron	ALG6	1	0	1	1	1	0	0	0	0
chr1	63953433	63953673	882939	882945	intron	ITGB3BP	0	0	0	0	0	0	0	0	0
chr1	63988325	63989706	883141	883209	promoter-TSS	ITGB3BP	1	0	1	1	0	0	1	0	0
chr1	64058672	64058855	883715	883721	promoter-TSS	PGM1	1	0	1	1	0	0	1	0	0
chr1	64058883	64060121	883721	883837	promoter-TSS	PGM1	1	1	1	1	0	0	1	1	0
chr1	64060166	64060273	883837	883845	intron	PGM1	0	0	1	1	0	0	0	0	0
chr1	64157643	64157818	884725	884731	Intergenic	ROR1	0	0	0	0	0	0	1	1	1
chr1	64166963	64167155	884799	884805	Intergenic	ROR1	0	0	0	0	0	0	0	0	0
chr1	64239391	64240940	885351	885521	intron	ROR1	1	1	1	1	0	0	1	1	1
chr1	64240964	64241124	885521	885532	intron	ROR1	0	0	1	1	0	0	0	0	0
chr1	64734791	64735048	889168	889175	Intergenic	UBE2U	0	0	0	0	0	0	0	1	1
chr1	64935359	64937286	890909	891084	promoter-TSS	CACHD1	1	1	1	1	0	0	1	1	1
chr1	65002150	65002335	891568	891575	intron	CACHD1	0	0	0	1	1	0	1	0	0
chr1	65210101	65211567	893135	893279	promoter-TSS	RAVER2	1	1	1	1	0	0	1	1	1
chr1	65431106	65432743	895228	895382	intron	JAK1	1	1	1	1	0	0	1	0	0
chr1	65468176	65468922	895738	895808	Intergenic	JAK1	0	1	1	1	0	0	1	0	0
chr1	65468982	65469151	895808	895819	Intergenic	JAK1	0	0	1	1	0	0	1	0	0
chr1	65531864	65531955	896412	896419	Intergenic	MIR101-1	0	0	1	1	0	0	0	0	0
chr1	65531983	65534487	896419	896631	Intergenic	MIR101-1	0	1	1	1	0	0	1	0	0
chr1	65534553	65534628	896631	896636	Intergenic	MIR101-1	0	0	1	1	0	0	0	0	0
chr1	65612939	65613062	897460	897470	promoter-TSS	AK4	1	1	1	1	0	0	0	0	0
chr1	65613089	65614988	897470	897666	exon	AK4	1	1	1	1	0	0	1	1	0
chr1	65615013	65615248	897666	897677	intron	AK4	0	0	1	1	0	0	0	0	0
chr1	65636325	65636348	897910	897914	intron	AK4	0	0	0	1	0	0	1	0	0
chr1	65719773	65720972	898685	898797	Intergenic	DNAJC6	0	1	1	1	0	0	1	1	0
chr1	65731247	65731816	898884	898936	intron	DNAJC6	1	1	1	0	0	0	1	1	0
chr1	65774742	65774896	899266	899276	promoter-TSS	DNAJC6	0	0	1	1	0	0	0	0	0
chr1	65774916	65775955	899276	899366	exon	DNAJC6	0	1	1	1	0	0	1	0	0
chr1	65885494	65887172	900046	900161	promoter-TSS	LEPR	1	1	1	1	0	0	1	0	0
chr1	65990971	65991746	900892	900980	promoter-TSS	LEPR	1	1	1	1	0	0	0	0	0
chr1	66258097	66259154	902709	902797	promoter-TSS	PDE4B	1	1	1	0	0	1	0	0	0
chr1	66425846	66426019	903730	903735	intron	PDE4B	0	0	0	0	1	0	0	0	0
chr1	66744392	66744564	905550	905555	intron	PDE4B	0	0	0	1	0	0	0	0	0
chr1	66797378	66798275	905842	905861	promoter-TSS	PDE4B	0	0	1	1	0	0	1	0	0
chr1	67390043	67391495	909594	909683	promoter-TSS	WDR78	1	1	1	1	0	0	1	1	0
chr1	67395481	67396841	909707	909803	intron	MIER1	0	1	1	1	0	0	1	1	1
chr1	67396896	67397079	909803	909810	intron	MIER1	0	0	1	1	0	0	0	0	0
chr1	67518614	67520353	910590	910717	intron,promoter-TSS	SLC35D1	1	1	1	1	0	0	1	0	0
chr1	67773110	67773701	912621	912684	exon	IL12RB2	1	1	1	0	0	0	0	0	0
chr1	67859043	67859102	913436	913440	intron	IL12RB2	0	0	0	0	0	0	0	0	0
chr1	67859145	67859319	913441	913448	intron	IL12RB2	0	0	0	0	0	0	0	0	0
chr1	67893397	67894400	913758	913769	intron	SERBP1	0	0	1	0	0	0	0	0	0
chr1	67894459	67896994	913769	913936	exon	SERBP1	1	1	1	1	0	0	1	1	0
chr1	67966182	67966498	914629	914646	Intergenic	SERBP1	0	0	0	0	0	0	1	1	1
chr1	68001197	68001306	914972	914977	Intergenic	SERBP1	0	0	0	0	0	0	0	1	1
chr1	68038398	68038546	915393	915398	Intergenic	GADD45A	0	0	0	0	0	0	1	0	0
chr1	68150193	68152558	916227	916395	intron	GADD45A	1	1	1	1	0	0	1	1	0
chr1	68226119	68226279	917024	917030	intron	GNG12	0	0	0	1	0	0	0	1	1
chr1	68297257	68297423	917546	917551	intron,promoter-TSS	GNG12-AS1	1	0	1	1	0	0	0	0	0
chr1	68297540	68299315	917551	917690	intron	GNG12-AS1	1	1	1	1	0	0	1	0	0
chr1	68299388	68299552	917690	917706	promoter-TSS	GNG12	1	0	1	1	0	0	0	0	0
chr1	68639542	68640147	920009	920020	intron	WLS	0	0	0	1	0	0	1	0	0
chr1	68696499	68698554	920414	920546	intron	WLS	1	1	1	1	0	0	1	0	0
chr1	68698672	68698801	920546	920552	promoter-TSS	WLS	1	0	1	1	0	0	0	0	0
chr1	68786812	68787055	921385	921391	Intergenic	WLS	0	0	0	0	0	0	1	1	1
chr1	68962124	68963126	922618	922697	intron	DEPDC1	1	1	1	1	0	0	1	0	0
chr1	70032776	70034676	928423	928577	Intergenic	LRRC7	0	1	1	1	0	0	1	0	0
chr1	70598715	70598943	931609	931615	Intergenic	LRRC40	0	0	0	0	0	0	0	1	1
chr1	70670443	70672068	932023	932087	promoter-TSS	SRSF11	1	1	1	1	0	0	1	0	0
chr1	70686743	70688075	932228	932314	exon	SRSF11	0	1	1	1	0	0	1	1	0
chr1	70819273	70820799	933578	933679	promoter-TSS	HHLA3	1	1	1	1	0	0	1	1	0
chr1	70876306	70877318	934180	934241	promoter-TSS	CTH	1	1	1	1	0	0	1	0	0
chr1	70877381	70877547	934241	934246	intron,promoter-TSS	CTH	1	0	1	1	0	0	0	0	0
chr1	71512878	71513685	938044	938127	exon	PTGER3	1	1	1	0	0	0	0	0	0
chr1	71513715	71513935	938127	938139	promoter-TSS	PTGER3	1	1	1	0	0	0	0	0	0
chr1	71545865	71547185	938363	938414	promoter-TSS	ZRANB2-AS2	1	1	1	1	0	0	1	1	1
chr1	72747776	72751056	944939	945097	Intergenic	NEGR1	1	1	1	1	0	0	1	1	0
chr1	74663578	74663642	954444	954449	promoter-TSS	FPGT-TNNI3K	1	0	1	1	0	0	1	0	0
chr1	74663680	74664457	954449	954486	promoter-TSS	LRRIQ3	1	1	1	1	0	0	1	0	0
chr1	75138964	75139626	957196	957238	intron,promoter-TSS	C1orf173	1	0	1	0	0	0	0	0	0
chr1	75198270	75199732	957578	957627	promoter-TSS	CRYZ	1	0	1	1	0	0	1	1	1
chr1	76080582	76082438	962876	963011	Intergenic	SLC44A5	0	1	1	0	1	1	0	1	0
chr1	76189707	76189802	963668	963674	promoter-TSS	ACADM	1	0	1	1	0	0	1	0	0
chr1	76189869	76191128	963674	963760	intron,promoter-TSS	ACADM	1	1	1	1	0	0	1	0	0
chr1	76251458	76253137	964304	964349	promoter-TSS	SNORD45C	1	0	1	1	0	0	1	0	0
chr1	76540023	76540653	966105	966161	promoter-TSS	ST6GALNAC3	1	1	1	1	0	0	1	0	0
chr1	76619923	76620060	966861	966868	intron	ST6GALNAC3	0	0	0	0	0	0	1	1	1
chr1	77684445	77685772	973340	973383	promoter-TSS	PIGK	1	1	1	1	0	0	1	0	0
chr1	77747391	77748902	973720	973845	promoter-TSS	AK5	1	1	1	0	1	0	0	0	0
chr1	78147727	78149654	976766	976907	promoter-TSS	ZZZ3	1	1	1	1	0	0	1	1	1
chr1	78224617	78225725	977608	977693	intron	USP33	1	1	1	1	0	0	1	0	0
chr1	78245092	78245998	977946	977993	intron	FAM73A	1	0	1	1	0	0	1	0	0
chr1	78354103	78355070	979110	979177	intron	NEXN	1	1	1	1	0	0	1	0	0
chr1	78443536	78445598	979959	980059	intron	FUBP1	1	1	1	1	0	0	1	1	1
chr1	78469861	78471366	980285	980305	promoter-TSS	DNAJB4	1	0	1	1	0	0	1	0	0
chr1	78956458	78957660	983162	983239	intron	PTGFR	1	1	1	0	0	1	1	0	0
chr1	81771678	81772221	999239	999248	Intergenic	LPHN2	0	0	1	0	0	0	1	1	1
chr1	81911858	81912079	1000194	1000200	Intergenic	LPHN2	0	0	0	0	0	0	1	0	0
chr1	81975032	81975212	1000676	1000682	Intergenic	LPHN2	0	0	0	0	0	0	0	0	0
chr1	81975457	81975636	1000682	1000687	Intergenic	LPHN2	0	0	0	0	0	0	1	0	0
chr1	82265634	82265691	1002890	1002894	promoter-TSS	LPHN2	1	0	1	1	0	0	0	0	0
chr1	82265727	82269184	1002894	1003182	intron	LPHN2	1	1	1	1	0	0	1	1	1
chr1	82269246	82269601	1003182	1003196	intron	LPHN2	0	0	1	1	0	0	0	0	0
chr1	82627567	82627780	1005541	1005549	Intergenic	LPHN2	0	0	1	0	0	0	0	0	0
chr1	84326135	84326768	1015050	1015099	intron	MIR548AP	0	1	1	1	0	0	1	1	1
chr1	84326800	84326996	1015099	1015107	intron	MIR548AP	0	1	1	1	0	0	1	0	0
chr1	84464180	84464266	1015825	1015833	intron	TTLL7	1	1	1	1	0	0	0	0	0
chr1	84464299	84465462	1015833	1015924	promoter-TSS	TTLL7	1	1	1	1	0	0	1	0	0
chr1	84474547	84474691	1015974	1015979	Intergenic	TTLL7	0	0	0	0	0	0	0	0	0
chr1	84543147	84544477	1016385	1016517	promoter-TSS	PRKACB	1	1	1	1	0	0	1	0	0
chr1	84763932	84764928	1017676	1017755	intron	SAMD13	1	1	1	1	0	0	1	0	0
chr1	84767324	84769076	1017771	1017789	promoter-TSS	SAMD13	0	0	1	1	1	0	0	0	0
chr1	84944867	84945729	1018781	1018834	intron	RPF1	1	1	1	1	0	0	1	0	0
chr1	84971020	84972818	1019026	1019160	exon	GNG5	1	1	1	1	0	0	1	0	0
chr1	85039692	85040372	1019648	1019712	intron	CTBS	1	1	1	1	0	0	1	1	0
chr1	85086411	85086879	1020041	1020087	Intergenic	C1orf180	0	1	1	1	0	0	1	1	1
chr1	85155424	85156906	1020614	1020749	promoter-TSS	SSX2IP	1	1	1	1	0	0	1	1	0
chr1	85219265	85219430	1021191	1021198	Intergenic	SSX2IP	0	0	0	0	0	0	0	1	1
chr1	85225087	85225130	1021287	1021292	Intergenic	SSX2IP	0	0	1	0	0	0	0	0	0
chr1	85301125	85301160	1021927	1021931	intron	LPAR3	0	0	0	1	0	0	0	0	0
chr1	85358298	85359107	1022391	1022480	exon	LPAR3	1	1	1	1	0	0	1	0	0
chr1	85359119	85359327	1022480	1022491	promoter-TSS	LPAR3	1	1	1	1	0	0	1	0	0
chr1	85462514	85463507	1023286	1023387	promoter-TSS	MCOLN2	1	1	1	0	0	0	1	1	0
chr1	85463546	85464241	1023387	1023431	Intergenic	MCOLN2	1	1	1	0	0	0	0	0	0
chr1	85527576	85528108	1024016	1024038	promoter-TSS	WDR63	1	0	1	0	0	0	1	0	0
chr1	85603358	85603813	1024566	1024576	Intergenic	MIR4423	0	0	0	0	0	0	0	0	0
chr1	85665685	85665839	1024986	1024993	intron	SYDE2	1	1	1	1	0	0	0	0	0
chr1	85665883	85666024	1024993	1025003	exon	SYDE2	1	1	1	1	0	0	0	0	0
chr1	85666044	85667733	1025003	1025189	promoter-TSS	SYDE2	1	1	1	1	0	0	1	0	0
chr1	85667778	85668006	1025189	1025198	Intergenic	SYDE2	0	0	1	1	0	0	0	0	0
chr1	85680732	85680853	1025332	1025338	Intergenic	SYDE2	0	0	0	0	0	0	0	0	0
chr1	85724438	85724496	1025682	1025689	intron	C1orf52	1	0	1	0	0	0	0	0	0
chr1	85724647	85725608	1025689	1025766	exon	C1orf52	1	1	1	1	0	0	1	1	1
chr1	85741402	85742817	1025880	1025974	exon,promoter-TSS	BCL10,LOC646626	1	1	1	1	0	0	1	0	0
chr1	85763680	85763920	1026171	1026177	Intergenic	BCL10	0	0	0	1	0	0	1	0	0
chr1	85773945	85774196	1026259	1026274	Intergenic	BCL10	0	0	0	0	0	0	1	1	1
chr1	85929877	85931168	1027175	1027322	exon	DDAH1	0	1	1	1	0	0	1	0	0
chr1	85961531	85961663	1027531	1027537	intron	DDAH1	0	0	0	0	0	0	0	0	0
chr1	86042094	86042248	1028056	1028066	intron	DDAH1	0	1	1	1	0	0	0	0	0
chr1	86042260	86043147	1028066	1028161	intron	DDAH1	1	1	1	1	0	0	1	1	1
chr1	86045654	86047124	1028218	1028331	promoter-TSS	CYR61	1	1	1	1	0	0	1	1	1
chr1	86047128	86047240	1028331	1028340	intron,promoter-TSS	CYR61	1	1	1	1	0	0	1	1	1
chr1	86048212	86048326	1028359	1028364	exon	CYR61	0	0	1	1	0	0	0	1	1
chr1	86173388	86174357	1029297	1029336	exon	ZNHIT6	1	1	1	1	0	0	1	1	1
chr1	86570714	86571126	1031600	1031608	intron	COL24A1	0	0	0	0	1	0	1	0	0
chr1	86621255	86622687	1031983	1032071	intron	COL24A1	1	1	1	0	0	0	1	0	0
chr1	86861355	86862344	1033613	1033680	exon	ODF2L	1	1	1	1	0	0	1	0	0
chr1	86939778	86940020	1034181	1034190	intron	CLCA1	0	0	0	0	0	0	0	1	1
chr1	87169526	87169815	1035796	1035807	promoter-TSS	SH3GLB1	1	0	1	1	0	0	0	0	0
chr1	87169876	87171531	1035807	1035944	intron	SH3GLB1	1	1	1	1	0	0	1	1	1
chr1	87378936	87381603	1037861	1038024	promoter-TSS	HS2ST1	1	1	1	1	0	0	1	0	0
chr1	87597435	87597921	1039574	1039608	promoter-TSS	LOC339524	0	1	1	0	0	0	0	1	1
chr1	87758789	87758840	1040953	1040957	Intergenic	LMO4	0	0	0	0	0	0	0	1	1
chr1	87793803	87795559	1041261	1041413	exon	LMO4	1	1	1	1	0	0	1	0	0
chr1	87795735	87796723	1041413	1041436	intron	LMO4	0	0	1	1	0	0	0	0	0
chr1	87796738	87797884	1041436	1041508	intron	LMO4	0	1	1	1	0	0	1	1	0
chr1	87800628	87801458	1041555	1041624	intron	LMO4	0	1	1	1	0	0	0	1	0
chr1	88271752	88272272	1045050	1045060	Intergenic	LOC100505768	0	0	0	1	0	0	1	0	0
chr1	88928116	88928626	1048824	1048881	Intergenic	PKN2	0	1	1	1	0	0	0	0	0
chr1	89148765	89149017	1050260	1050268	Intergenic	PKN2	1	0	1	1	0	0	0	0	0
chr1	89149117	89151277	1050268	1050402	exon	PKN2	1	1	1	1	0	0	1	1	0
chr1	89356296	89357790	1052044	1052114	intron	GTF2B	1	1	1	1	0	0	1	0	0
chr1	89457684	89459064	1052912	1053012	exon	CCBL2	1	1	1	1	0	0	1	0	0
chr1	89989811	89991160	1056347	1056476	promoter-TSS	LRRC8B	1	1	1	1	0	0	1	1	0
chr1	90098161	90099626	1057224	1057369	promoter-TSS	FLJ27354	1	1	1	1	0	0	1	1	0
chr1	90099649	90099903	1057369	1057380	intron	LRRC8C	0	0	1	1	0	0	0	0	0
chr1	90228349	90228477	1058394	1058402	Intergenic	LRRC8D	0	0	1	0	0	0	1	0	0
chr1	90228505	90229120	1058402	1058437	Intergenic	LRRC8D	0	1	1	1	0	0	1	1	1
chr1	90286138	90287585	1058940	1059092	promoter-TSS	LRRC8D	1	1	1	1	1	0	1	1	0
chr1	90308526	90309309	1059278	1059321	intron	LRRC8D	0	1	1	1	0	0	1	1	1
chr1	90309330	90309625	1059321	1059345	intron	LRRC8D	0	1	1	1	0	0	1	0	0
chr1	90460263	90461498	1060697	1060801	promoter-TSS	GEMIN8P4	1	1	1	1	0	0	1	1	0
chr1	91172337	91173410	1065185	1065250	Intergenic	BARHL2	0	1	1	0	0	0	0	0	0
chr1	91176537	91176792	1065279	1065302	TTS	BARHL2	0	1	0	0	0	1	0	0	0
chr1	91187046	91187307	1065736	1065747	Intergenic	BARHL2	0	0	0	0	0	0	0	1	1
chr1	91191001	91191584	1065862	1065898	Intergenic	BARHL2	0	1	0	0	1	1	0	0	0
chr1	91191670	91191737	1065898	1065905	Intergenic	BARHL2	0	1	0	0	1	1	0	0	0
chr1	91316456	91317454	1067106	1067201	Intergenic	BARHL2	0	1	1	0	0	0	1	1	1
chr1	91486685	91487912	1068399	1068498	promoter-TSS	ZNF644	1	1	1	1	0	0	1	0	0
chr1	91869674	91870432	1071500	1071570	intron	HFM1	1	1	1	1	0	0	1	0	0
chr1	91966054	91967393	1072195	1072282	promoter-TSS	CDC7	1	1	1	1	0	0	1	1	0
chr1	92196474	92196567	1074318	1074323	intron	TGFBR3	0	0	0	0	0	0	0	0	0
chr1	92316986	92317194	1075483	1075489	intron	TGFBR3	0	0	0	1	0	0	0	0	0
chr1	92350301	92350467	1075861	1075867	intron	TGFBR3	0	0	1	1	0	0	0	0	0
chr1	92350513	92352085	1075867	1076017	intron	TGFBR3	0	1	1	1	0	0	1	1	0
[truncated: 36,450 more rows]
