# Supplementary material for: A DNA methylation atlas of normal human cell types
Source: Nature. 2023 Jan 4;613(7943):355–64. doi: 10.1038/s41586-022-05580-6 (PMC9811898; doi:10.1038/s41586-022-05580-6)
Supplement: Supplementary file 5 — Genome-wide set of unmethylated regions per cell type, annotated. Zip file contains 39 bed files, each with all genomic regions (blocks of at least four CpGs in which at least 85% of sequenced fragments are unmethylated in at least 85% of covered CpGs). Bed file information includes position (chr, from, to, CpG_from, CpG_to, hg19), regional annotation by HOMER and neighbouring gene, and annotations of when a region is 1 kb or less from a transcriptional start site, overlapping a CpG island, chromHMM annotation in that cell type or similar, ChIP–seq peak annotations for H3K4me3 (promoter), H3K27ac (gene regulation), H3K4me1 (enhancer), H3K27me3, overlapping ATAC–seq peak, presence of CTCF binding site and CTCF ChIP–seq peak. [file 41586_2022_5580_MOESM5_ESM.zip › Small-Int-Ep.4CpGs.U85.f85.bed]

chr	from	to	CpG_from	CpG_to	HOMER_anno	neigh_gene	TSS+1Kb	CpG-island	chromHMM	H3K4me3	H3K27ac	H3K4me1	H3K27me3	ATAC	CTCF_BS	CTCF
chr1	102827	103065	1112	1117	Intergenic	OR4F5	0	0	15_Quies	0	0	0	0	0	0	0
chr1	521380	521603	4007	4013	Intergenic	OR4F3	0	0	15_Quies	0	0	0	0	0	1	0
chr1	565170	565398	4918	4923	Intergenic	OR4F3	0	0	15_Quies	0	0	0	0	0	0	0
chr1	567206	567376	4967	4973	Intergenic	OR4F3	0	0	15_Quies	0	0	0	0	0	0	0
chr1	569330	569508	5033	5038	Intergenic	OR4F3	0	0	5_TxWk	0	0	0	0	0	0	0
chr1	713773	714661	6386	6457	promoter-TSS	LOC100288069	1	1	5_TxWk	1	1	0	0	1	1	1
chr1	714715	714926	6457	6467	promoter-TSS	LOC100288069	1	0	5_TxWk	1	1	0	0	0	0	0
chr1	714932	715042	6467	6475	promoter-TSS	LOC100288069	1	0	5_TxWk	1	0	0	0	0	0	0
chr1	762113	763551	6954	7092	promoter-TSS	LOC643837	1	1	15_Quies	1	1	0	0	1	0	0
chr1	794033	794332	7566	7576	exon	LOC643837	0	0	15_Quies	0	1	0	0	0	0	0
chr1	805158	805487	7737	7775	intron	FAM41C	0	1	14_ReprPCWk	1	0	0	0	0	1	1
chr1	805498	805605	7775	7785	intron	FAM41C	0	1	14_ReprPCWk	1	0	0	0	0	0	0
chr1	840025	840619	8322	8399	Intergenic	LOC100130417	0	1	1_TssA	1	1	0	0	1	1	1
chr1	840680	840857	8399	8417	Intergenic	LOC100130417	0	0	14_ReprPCWk	1	1	0	0	0	0	0
chr1	840913	841009	8419	8427	Intergenic	LOC100130417	0	0	14_ReprPCWk	1	1	0	0	0	0	0
chr1	842405	842461	8458	8464	Intergenic	LOC100130417	0	0	14_ReprPCWk	0	0	0	0	1	0	0
chr1	845441	845848	8604	8652	Intergenic	LOC100130417	0	1	14_ReprPCWk	0	0	0	1	0	0	0
chr1	846396	846625	8671	8680	Intergenic	LOC100130417	0	0	14_ReprPCWk	0	0	0	0	0	0	0
chr1	848283	848398	8714	8721	Intergenic	LOC100130417	0	0	14_ReprPCWk	0	0	0	0	0	1	1
chr1	851915	852028	8817	8822	TTS	LOC100130417	0	0	14_ReprPCWk	0	0	0	0	0	0	0
chr1	852036	852447	8822	8840	TTS	LOC100130417	0	0	14_ReprPCWk	0	0	0	0	0	0	0
chr1	852803	852866	8845	8850	TTS	LOC100130417	0	0	14_ReprPCWk	0	0	0	0	0	0	0
chr1	853190	853272	8858	8864	intron	LOC100130417	0	0	14_ReprPCWk	0	0	0	0	0	0	0
chr1	855298	855446	8927	8934	promoter-TSS	LOC100130417	1	0	13_ReprPC	0	0	0	0	0	0	0
chr1	855609	855778	8940	8951	promoter-TSS	LOC100130417	1	0	13_ReprPC	0	0	0	0	0	0	0
chr1	856040	856075	8956	8962	Intergenic	LOC100130417	0	0	13_ReprPC	0	0	0	0	0	0	0
chr1	856109	856765	8962	8989	Intergenic	LOC100130417	0	0	13_ReprPC	0	0	0	0	0	1	1
chr1	858406	858463	9020	9025	Intergenic	SAMD11	0	0	13_ReprPC	0	0	0	0	0	0	0
chr1	858790	858875	9032	9038	Intergenic	SAMD11	0	0	12_EnhBiv	1	0	0	1	0	0	0
chr1	858941	859666	9038	9141	Intergenic	SAMD11	0	1	10_TssBiv	1	1	0	1	0	0	0
chr1	859711	861214	9151	9348	promoter-TSS	SAMD11	1	1	13_ReprPC	1	1	0	1	0	0	0
chr1	861218	861410	9348	9364	exon,promoter-TSS	SAMD11	1	1	13_ReprPC	1	0	0	0	0	0	0
chr1	861438	861722	9364	9380	exon,intron	SAMD11	1	1	13_ReprPC	0	0	0	0	0	0	0
chr1	863298	863331	9412	9417	intron	SAMD11	0	0	14_ReprPCWk	0	0	0	0	0	0	0
chr1	864454	864615	9453	9466	intron	SAMD11	0	0	14_ReprPCWk	0	0	0	0	0	1	0
chr1	868547	868841	9605	9615	intron	SAMD11	0	0	13_ReprPC	0	0	0	0	0	0	0
chr1	869150	870271	9622	9711	intron	SAMD11	0	1	14_ReprPCWk	0	0	0	0	0	0	0
chr1	870283	870652	9711	9733	intron	SAMD11	0	1	14_ReprPCWk	0	0	0	0	0	0	0
chr1	870703	870887	9735	9744	intron	SAMD11	0	1	13_ReprPC	0	0	0	0	0	0	0
chr1	870923	871058	9744	9754	intron	SAMD11	0	1	13_ReprPC	0	0	0	0	0	0	0
chr1	871108	871389	9754	9773	exon	SAMD11	0	1	13_ReprPC	0	0	0	0	0	0	0
chr1	871441	871607	9773	9786	intron	SAMD11	0	1	13_ReprPC	0	0	0	0	0	0	0
chr1	875281	875467	9916	9927	intron	SAMD11	0	0	12_EnhBiv	1	0	0	0	0	0	0
chr1	875469	876419	9927	10017	intron	SAMD11	0	1	13_ReprPC	1	1	0	0	0	0	0
chr1	876454	876858	10017	10047	exon	SAMD11	0	1	13_ReprPC	1	1	0	0	0	0	0
chr1	876870	878210	10047	10200	exon	SAMD11	0	1	12_EnhBiv	1	1	1	0	0	0	0
chr1	878263	878363	10202	10211	exon	SAMD11	0	1	13_ReprPC	1	1	0	0	0	0	0
chr1	878490	878756	10212	10225	TTS	NOC2L	0	0	13_ReprPC	0	1	0	1	0	0	0
chr1	893829	893920	10647	10653	intron	NOC2L	1	0	7_Enh	1	0	0	0	0	0	0
chr1	893954	894910	10654	10744	exon	NOC2L	1	1	1_TssA	1	1	0	0	1	0	0
chr1	895767	896613	10821	10943	intron	KLHL17	1	1	1_TssA	1	1	0	0	0	0	1
chr1	901725	902014	11242	11260	promoter-TSS	PLEKHN1	1	1	1_TssA	1	1	0	0	1	0	0
chr1	902025	902725	11260	11325	intron	PLEKHN1	1	1	1_TssA	1	1	0	0	1	0	0
chr1	903528	903764	11343	11349	intron	PLEKHN1	0	0	13_ReprPC	0	0	0	0	0	0	0
chr1	911375	911756	11615	11641	intron	C1orf170	0	0	13_ReprPC	1	0	0	0	1	1	1
chr1	911794	912126	11641	11660	intron	C1orf170	0	0	10_TssBiv	1	0	0	0	0	0	0
chr1	919386	919884	12066	12087	Intergenic	C1orf170	0	1	14_ReprPCWk	0	0	0	0	0	1	1
chr1	934167	936347	12475	12750	exon	HES4	1	1	10_TssBiv	1	1	0	1	1	1	0
chr1	936448	937562	12751	12846	Intergenic	HES4	1	1	1_TssA	1	1	0	0	0	1	1
chr1	937640	937705	12848	12853	Intergenic	HES4	0	0	14_ReprPCWk	0	0	0	0	0	0	0
chr1	940516	940963	12921	12932	Intergenic	HES4	0	0	14_ReprPCWk	1	1	1	0	0	0	0
chr1	941927	942016	12965	12971	Intergenic	HES4	0	0	15_Quies	1	1	0	0	1	0	0
chr1	948467	949165	13174	13200	intron,promoter-TSS	ISG15	1	1	1_TssA	1	1	0	0	1	0	0
chr1	954619	956456	13401	13612	intron,promoter-TSS	AGRN	1	1	1_TssA	1	1	0	0	1	1	1
chr1	956458	956686	13612	13623	intron	AGRN	1	0	2_TssAFlnk	1	0	0	0	0	0	0
chr1	967967	968045	13928	13935	intron	AGRN	0	1	14_ReprPCWk	0	0	0	0	1	1	1
chr1	968259	969011	13947	14036	intron	AGRN	0	1	14_ReprPCWk	1	0	0	0	1	1	1
chr1	969024	969541	14036	14087	intron	AGRN	0	1	14_ReprPCWk	1	0	0	0	0	1	0
chr1	973257	973303	14216	14220	intron	AGRN	0	0	14_ReprPCWk	0	0	0	0	0	0	0
chr1	975580	975787	14271	14289	intron	AGRN	0	1	7_Enh	1	0	1	0	0	0	0
chr1	975798	976534	14289	14377	exon	AGRN	0	1	5_TxWk	1	0	0	0	1	1	1
chr1	993810	994198	15287	15300	Intergenic	RNF223	0	0	13_ReprPC	1	0	0	0	0	0	0
chr1	994207	995407	15300	15412	Intergenic	RNF223	0	1	10_TssBiv	1	0	0	0	0	1	1
chr1	997403	998038	15481	15504	Intergenic	RNF223	0	0	13_ReprPC	0	0	0	0	0	0	0
chr1	999277	999911	15547	15585	Intergenic	RNF223	0	1	13_ReprPC	1	0	1	0	1	1	1
chr1	1003973	1004980	15762	15872	Intergenic	RNF223	0	1	1_TssA	1	1	0	0	1	0	0
chr1	1009186	1009446	16046	16062	exon	RNF223	1	0	14_ReprPCWk	1	1	0	0	1	0	0
chr1	1009503	1009742	16063	16075	exon	RNF223	1	0	14_ReprPCWk	1	1	0	0	1	0	0
chr1	1014746	1015602	16302	16347	Intergenic	RNF223	0	0	12_EnhBiv	1	0	0	0	1	0	0
chr1	1015612	1016104	16347	16363	Intergenic	RNF223	0	0	7_Enh	1	0	0	0	0	0	0
chr1	1050827	1052352	17468	17638	exon	C1orf159	1	1	1_TssA	1	1	0	0	1	0	1
chr1	1057487	1057837	17817	17839	Intergenic	C1orf159	0	0	14_ReprPCWk	1	1	0	0	1	1	1
chr1	1059739	1059879	17904	17910	Intergenic	C1orf159	0	0	14_ReprPCWk	0	1	0	0	0	0	0
chr1	1059911	1060141	17910	17917	Intergenic	C1orf159	0	0	14_ReprPCWk	1	1	0	0	1	0	0
chr1	1060361	1060601	17922	17935	Intergenic	C1orf159	0	0	15_Quies	1	1	0	0	1	0	0
chr1	1062483	1062571	18005	18009	Intergenic	LOC254099	0	0	15_Quies	0	1	0	0	0	0	0
chr1	1062668	1062808	18013	18021	Intergenic	LOC254099	0	0	15_Quies	1	1	0	0	0	0	0
chr1	1062975	1063187	18022	18036	Intergenic	LOC254099	0	0	15_Quies	1	1	0	0	0	0	0
chr1	1063255	1063374	18037	18045	Intergenic	LOC254099	0	0	15_Quies	1	1	0	0	0	0	0
chr1	1063424	1063669	18045	18063	Intergenic	LOC254099	0	0	15_Quies	1	1	0	0	0	0	0
chr1	1063717	1064173	18063	18087	Intergenic	LOC254099	0	0	1_TssA	1	1	0	0	0	0	0
chr1	1064841	1065029	18106	18119	Intergenic	LOC254099	0	0	5_TxWk	1	1	0	0	0	0	0
chr1	1065667	1065734	18134	18140	Intergenic	LOC254099	0	0	5_TxWk	1	1	0	0	0	0	0
chr1	1065815	1065868	18141	18150	Intergenic	LOC254099	0	0	1_TssA	1	1	0	0	0	0	0
chr1	1065900	1066249	18151	18166	Intergenic	LOC254099	0	0	1_TssA	1	1	0	0	0	0	0
chr1	1066277	1066545	18166	18179	Intergenic	LOC254099	0	0	1_TssA	1	1	0	0	0	0	0
chr1	1067615	1067858	18228	18244	Intergenic	LOC254099	0	0	5_TxWk	1	1	0	0	0	0	0
chr1	1067907	1067978	18244	18249	Intergenic	LOC254099	0	0	5_TxWk	1	1	0	0	0	0	0
chr1	1068139	1068190	18255	18260	Intergenic	LOC254099	0	0	5_TxWk	1	1	0	0	0	0	0
chr1	1068263	1068318	18262	18267	Intergenic	LOC254099	0	0	5_TxWk	1	1	0	0	0	0	0
chr1	1068450	1068572	18268	18275	Intergenic	LOC254099	0	0	5_TxWk	1	1	0	0	0	0	0
chr1	1068777	1069091	18281	18299	Intergenic	LOC254099	0	0	5_TxWk	1	1	0	0	1	0	0
chr1	1071190	1071383	18379	18385	Intergenic	LOC254099	0	0	7_Enh	0	1	0	0	0	0	0
chr1	1072019	1072075	18395	18401	promoter-TSS	LOC254099	1	0	5_TxWk	0	1	0	0	1	0	0
chr1	1072128	1072231	18403	18410	promoter-TSS	LOC254099	1	0	5_TxWk	1	1	0	0	1	0	0
chr1	1072259	1073003	18410	18474	intron	LOC254099	1	1	1_TssA	1	1	0	0	1	0	0
chr1	1079196	1079301	18710	18717	exon	LOC254099	0	0	14_ReprPCWk	0	1	0	0	0	0	0
chr1	1079469	1079850	18718	18740	TTS	LOC254099	0	0	7_Enh	1	1	0	0	1	0	0
chr1	1079863	1080110	18740	18752	TTS	LOC254099	0	0	1_TssA	1	1	0	0	1	0	0
chr1	1080134	1080223	18752	18762	TTS	LOC254099	0	0	1_TssA	1	1	1	0	1	0	0
chr1	1085545	1085817	18945	18956	Intergenic	LOC254099	0	0	15_Quies	0	1	1	0	1	0	0
chr1	1092688	1093836	19140	19214	Intergenic	MIR200B	0	1	1_TssA	1	1	0	0	1	0	0
chr1	1093876	1094025	19214	19222	Intergenic	MIR200B	0	0	7_Enh	1	1	0	0	1	0	0
chr1	1094764	1094971	19246	19253	Intergenic	MIR200B	0	0	5_TxWk	0	1	0	0	0	0	0
chr1	1094990	1095143	19254	19261	Intergenic	MIR200B	0	0	5_TxWk	0	1	0	0	0	0	0
chr1	1098103	1098483	19382	19412	Intergenic	MIR200B	0	1	1_TssA	1	1	0	0	1	0	0
chr1	1098487	1098813	19412	19439	Intergenic	MIR200B	0	1	1_TssA	1	1	0	0	1	0	0
chr1	1098849	1099224	19439	19463	Intergenic	MIR200B	0	1	1_TssA	1	1	0	0	0	0	0
chr1	1099245	1099510	19463	19481	Intergenic	MIR200B	0	1	1_TssA	1	1	0	0	0	0	0
chr1	1099553	1099652	19481	19490	Intergenic	MIR200B	0	1	1_TssA	1	1	0	0	0	0	0
chr1	1099754	1099990	19490	19507	Intergenic	MIR200B	0	1	1_TssA	1	1	0	0	0	0	0
chr1	1100005	1100215	19507	19527	Intergenic	MIR200B	0	1	1_TssA	1	1	0	0	0	0	0
chr1	1100232	1100416	19528	19542	Intergenic	MIR200B	0	1	1_TssA	1	1	0	0	0	0	0
chr1	1100442	1100584	19542	19558	Intergenic	MIR200B	0	1	1_TssA	1	1	0	0	0	0	0
chr1	1100625	1101000	19558	19570	Intergenic	MIR200B	0	0	1_TssA	1	1	0	0	0	0	0
chr1	1101006	1101245	19571	19578	Intergenic	MIR200B	0	0	1_TssA	1	1	0	0	0	0	0
chr1	1101396	1101605	19584	19596	Intergenic	MIR200B	1	0	1_TssA	1	1	0	0	0	0	0
chr1	1101642	1101866	19596	19604	promoter-TSS	MIR200B	1	0	1_TssA	1	1	0	0	0	0	0
chr1	1102198	1102418	19616	19631	promoter-TSS	MIR200B	1	0	1_TssA	1	1	0	0	0	0	0
chr1	1102479	1102718	19634	19654	promoter-TSS	MIR200A	1	0	14_ReprPCWk	1	1	0	0	0	0	1
chr1	1102733	1102891	19654	19663	promoter-TSS	MIR200A	1	0	14_ReprPCWk	1	1	0	0	1	0	1
chr1	1111172	1111460	19999	20012	intron	TTLL10	0	0	14_ReprPCWk	0	0	0	0	0	0	0
chr1	1111492	1111626	20012	20019	intron	TTLL10	0	0	14_ReprPCWk	0	0	0	0	0	0	0
chr1	1136361	1137174	20723	20829	Intergenic	TNFRSF18	0	1	1_TssA	1	1	0	1	1	0	0
chr1	1141617	1142124	20974	21030	exon	TNFRSF18	1	1	7_Enh	1	1	0	0	0	0	0
chr1	1143523	1143782	21081	21096	Intergenic	TNFRSF18	0	0	7_Enh	1	1	0	0	1	1	0
chr1	1143837	1144006	21097	21106	Intergenic	TNFRSF18	0	0	7_Enh	1	1	0	0	1	0	0
chr1	1166201	1166398	22091	22097	intron	SDF4	0	0	5_TxWk	1	1	0	0	0	1	1
chr1	1166472	1167980	22098	22286	intron,promoter-TSS	B3GALT6,SDF4	1	1	1_TssA	1	1	0	0	1	0	1
chr1	1172934	1173180	22552	22564	Intergenic	B3GALT6	0	0	14_ReprPCWk	0	0	0	0	0	0	0
chr1	1173205	1173357	22566	22577	Intergenic	B3GALT6	0	0	14_ReprPCWk	0	0	1	0	0	1	0
chr1	1173360	1173526	22577	22587	Intergenic	B3GALT6	0	0	13_ReprPC	0	0	1	0	0	1	0
chr1	1173725	1173753	22595	22600	Intergenic	B3GALT6	0	0	13_ReprPC	0	0	0	0	0	0	0
chr1	1173916	1173980	22603	22613	Intergenic	B3GALT6	0	1	12_EnhBiv	0	0	0	1	0	0	0
chr1	1175307	1175419	22667	22675	Intergenic	FAM132A	0	0	14_ReprPCWk	0	0	0	0	0	0	0
chr1	1179277	1179449	22834	22846	exon,intron	FAM132A	0	0	1_TssA	1	1	0	0	0	0	0
chr1	1179473	1179655	22847	22857	intron	FAM132A	0	0	1_TssA	1	1	0	0	0	0	0
chr1	1179751	1179902	22860	22875	exon	FAM132A	0	0	14_ReprPCWk	1	0	0	0	0	0	1
chr1	1207927	1208023	23831	23837	intron	UBE2J2	0	0	7_Enh	1	1	0	0	1	0	0
chr1	1208098	1208245	23837	23847	intron	UBE2J2	1	0	2_TssAFlnk	1	1	0	0	1	0	0
chr1	1208405	1209817	23855	24016	exon	UBE2J2	1	1	1_TssA	1	1	1	0	1	1	0
chr1	1216970	1217402	24212	24229	intron	SCNN1D	0	0	15_Quies	1	1	0	0	1	0	1
chr1	1217455	1217512	24229	24233	intron	SCNN1D	0	0	15_Quies	1	1	0	0	1	0	0
chr1	1226851	1226905	24747	24753	TTS	ACAP3	0	0	14_ReprPCWk	0	0	0	0	0	0	0
chr1	1227209	1227244	24766	24773	TTS	ACAP3	0	0	14_ReprPCWk	0	0	0	0	1	0	1
chr1	1227262	1227454	24773	24782	TTS	SCNN1D	0	0	14_ReprPCWk	0	0	0	0	1	1	1
chr1	1227487	1227516	24783	24788	TTS	SCNN1D	0	0	14_ReprPCWk	0	0	0	0	0	1	1
chr1	1240199	1240503	25374	25388	intron	ACAP3	0	0	5_TxWk	1	1	1	0	0	0	0
chr1	1240834	1240985	25394	25403	intron	ACAP3	0	0	7_Enh	1	1	1	0	0	1	1
chr1	1242321	1242440	25436	25445	intron	ACAP3	1	1	7_Enh	1	0	0	0	0	0	0
chr1	1242487	1242660	25446	25458	intron	ACAP3	1	1	7_Enh	1	1	0	0	0	0	0
chr1	1242699	1244645	25458	25736	promoter-TSS	ACAP3	1	1	1_TssA	1	1	0	0	1	1	1
chr1	1244661	1244842	25736	25752	intron	PUSL1	1	1	1_TssA	1	1	0	0	0	0	0
chr1	1244850	1245041	25752	25769	exon	PUSL1	1	1	5_TxWk	1	1	0	0	0	0	0
chr1	1259503	1260792	26248	26375	promoter-TSS	GLTPD1	1	1	1_TssA	1	1	0	0	1	0	0
chr1	1266546	1266831	26599	26609	promoter-TSS	TAS1R3	1	0	5_TxWk	0	1	0	0	0	0	0
chr1	1268243	1268367	26700	26712	exon	TAS1R3	0	1	5_TxWk	0	0	1	0	0	0	0
chr1	1268450	1268608	26716	26728	exon,intron	TAS1R3	0	1	5_TxWk	0	0	0	0	0	0	0
chr1	1283146	1283240	27318	27325	intron	DVL1	0	0	7_Enh	1	1	0	0	0	0	0
chr1	1283394	1283594	27326	27334	intron	DVL1	1	0	2_TssAFlnk	1	1	0	0	0	0	0
chr1	1283611	1283741	27334	27342	intron	DVL1	1	0	2_TssAFlnk	1	1	0	0	0	0	0
chr1	1283832	1286435	27342	27653	promoter-TSS	DVL1	1	1	1_TssA	1	1	0	0	1	1	1
chr1	1288851	1289039	27729	27738	exon	MXRA8	0	0	14_ReprPCWk	0	0	0	0	0	0	0
chr1	1289240	1289556	27744	27755	intron	MXRA8	0	0	14_ReprPCWk	0	0	0	1	0	0	0
chr1	1290770	1291507	27889	27952	exon,intron	MXRA8	0	1	7_Enh	1	1	0	0	0	0	0
chr1	1293569	1293764	28006	28016	intron	MXRA8	1	0	10_TssBiv	1	1	0	0	0	0	0
chr1	1293778	1294114	28017	28033	promoter-TSS	MXRA8	1	0	14_ReprPCWk	1	1	0	0	1	0	0
chr1	1294166	1294290	28034	28041	promoter-TSS	MXRA8	1	0	14_ReprPCWk	1	1	0	0	1	0	0
chr1	1307470	1307761	28379	28388	Intergenic	AURKAIP1	0	0	15_Quies	0	1	0	0	0	1	1
chr1	1309783	1309860	28467	28477	intron	AURKAIP1	1	1	1_TssA	1	1	0	0	0	0	0
chr1	1309875	1311129	28477	28596	intron,promoter-TSS	AURKAIP1	1	1	1_TssA	1	1	0	0	1	1	1
chr1	1333745	1333946	29177	29186	intron	CCNL2	1	0	1_TssA	1	1	0	0	0	0	0
chr1	1333994	1335602	29186	29356	promoter-TSS	CCNL2	1	1	1_TssA	1	1	0	0	1	1	1
chr1	1335650	1335807	29356	29361	intron	LOC148413	1	0	1_TssA	1	1	0	0	0	0	0
chr1	1341910	1343416	29505	29652	promoter-TSS	MRPL20	1	1	1_TssA	1	1	0	0	1	1	1
chr1	1355361	1355896	29961	30045	exon	ANKRD65	1	1	14_ReprPCWk	1	1	0	0	1	0	0
chr1	1370878	1371516	30580	30673	exon	VWA1	1	1	1_TssA	1	1	1	0	1	0	0
chr1	1384146	1384196	31163	31167	promoter-TSS	ATAD3C	1	0	15_Quies	0	0	0	0	0	0	0
chr1	1406426	1408148	31865	32022	exon	ATAD3B	1	1	1_TssA	1	1	0	0	1	0	0
chr1	1408204	1408256	32022	32026	intron	ATAD3B	0	0	7_Enh	1	0	0	0	0	0	0
chr1	1408276	1408318	32026	32031	intron	ATAD3B	0	0	7_Enh	1	0	0	0	0	0	0
chr1	1440276	1440334	33236	33240	Intergenic	ATAD3A	0	0	15_Quies	0	1	0	0	1	1	1
chr1	1440369	1440629	33240	33250	Intergenic	ATAD3A	0	0	15_Quies	1	1	0	0	1	1	1
chr1	1440891	1441116	33257	33272	Intergenic	ATAD3A	0	0	15_Quies	1	1	0	0	0	1	1
chr1	1446417	1446620	33428	33434	Intergenic	ATAD3A	1	0	7_Enh	1	1	0	0	0	1	0
chr1	1446692	1448373	33434	33619	promoter-TSS	ATAD3A	1	1	1_TssA	1	1	0	0	1	0	1
chr1	1478989	1479113	35026	35037	intron	SSU72	0	0	5_TxWk	0	1	0	0	1	0	0
chr1	1509275	1510884	35951	36134	exon	SSU72	1	1	1_TssA	1	1	0	0	1	1	1
chr1	1510956	1510992	36134	36139	promoter-TSS	SSU72	1	0	14_ReprPCWk	1	1	0	0	0	0	0
chr1	1511093	1511142	36139	36145	promoter-TSS	SSU72	1	0	14_ReprPCWk	1	1	0	0	0	0	0
chr1	1511157	1511203	36147	36152	promoter-TSS	SSU72	1	0	14_ReprPCWk	1	1	0	0	0	0	0
chr1	1511231	1511248	36152	36156	promoter-TSS	SSU72	1	0	14_ReprPCWk	1	1	0	0	0	0	0
chr1	1511323	1511402	36160	36166	Intergenic	SSU72	0	0	14_ReprPCWk	1	0	0	0	0	0	0
chr1	1532749	1533137	36693	36703	TTS	C1orf233	0	0	14_ReprPCWk	0	0	0	0	0	1	1
chr1	1534709	1534769	36770	36780	exon	C1orf233	1	1	14_ReprPCWk	1	0	0	0	0	0	0
chr1	1534810	1534947	36780	36802	exon	C1orf233	1	1	14_ReprPCWk	1	0	0	0	0	1	1
chr1	1534962	1535868	36802	36957	promoter-TSS	C1orf233	1	1	1_TssA	1	0	0	0	1	1	1
chr1	1535876	1536055	36957	36976	promoter-TSS	C1orf233	1	1	1_TssA	1	0	0	0	0	0	0
chr1	1549235	1549340	37282	37289	Intergenic	MIB2	0	0	7_Enh	1	0	0	0	0	0	0
chr1	1549676	1550135	37295	37314	promoter-TSS	MIB2	1	0	1_TssA	1	1	0	0	0	0	0
chr1	1550151	1551903	37314	37518	promoter-TSS	MIB2	1	1	1_TssA	1	1	0	0	1	0	0
chr1	1551964	1552103	37518	37530	intron	MIB2	0	1	7_Enh	1	1	0	0	1	0	0
chr1	1562702	1562868	37931	37945	exon	MIB2	0	0	15_Quies	0	1	0	0	1	0	1
chr1	1565787	1566138	38142	38184	TTS	MIB2	0	1	14_ReprPCWk	1	1	0	0	1	1	1
chr1	1567245	1568171	38283	38360	promoter-TSS	MMP23A	1	1	5_TxWk	1	1	0	0	0	0	0
chr1	1583432	1583751	39017	39024	intron	CDK11B	0	0	5_TxWk	0	0	0	0	1	0	0
chr1	1586852	1587174	39097	39106	intron	CDK11B	0	0	5_TxWk	0	1	0	0	0	0	0
chr1	1589783	1589932	39166	39174	intron	CDK11B	0	0	5_TxWk	0	0	0	0	0	0	0
chr1	1589933	1591051	39174	39274	intron	CDK11B	0	1	1_TssA	1	1	0	0	1	1	1
chr1	1610380	1610448	39950	39955	intron	SLC35E2B	0	0	5_TxWk	0	1	0	0	1	1	1
chr1	1623033	1625247	40355	40551	exon	SLC35E2B	1	1	5_TxWk	1	1	0	0	1	0	1
chr1	1655105	1656324	41655	41753	promoter-TSS	CDK11A	1	1	5_TxWk	1	1	0	0	1	1	1
chr1	1676388	1678513	42387	42579	promoter-TSS	SLC35E2	1	1	15_Quies	1	1	0	0	1	0	1
chr1	1678632	1678777	42586	42592	Intergenic	SLC35E2	0	0	5_TxWk	0	0	0	0	0	0	0
chr1	1690235	1690502	43012	43029	promoter-TSS	NADK	0	0	5_TxWk	0	1	0	0	1	0	0
chr1	1709109	1710566	43459	43626	promoter-TSS	NADK	1	1	1_TssA	1	1	0	0	1	1	1
chr1	1710581	1710749	43626	43633	promoter-TSS	NADK	1	1	1_TssA	1	1	0	0	1	1	1
chr1	1713614	1714007	43687	43720	Intergenic	NADK	0	1	7_Enh	1	1	0	0	0	0	0
chr1	1714042	1714623	43720	43745	Intergenic	NADK	0	1	7_Enh	1	1	0	0	0	0	0
chr1	1790207	1790359	45116	45121	intron	GNB1	0	0	7_Enh	0	1	1	0	0	1	1
chr1	1790621	1790761	45123	45131	intron	GNB1	0	0	7_Enh	1	1	0	0	0	0	0
chr1	1804982	1805116	45354	45360	intron	GNB1	0	0	7_Enh	0	1	0	0	0	0	0
chr1	1821186	1823367	45657	45937	intron	GNB1	1	1	1_TssA	1	1	0	0	1	0	1
chr1	1823379	1823484	45937	45944	promoter-TSS	GNB1	1	0	7_Enh	1	1	0	0	0	0	0
chr1	1826153	1826326	46002	46008	Intergenic	GNB1	0	0	5_TxWk	1	1	0	0	1	0	0
chr1	1826500	1826517	46011	46016	Intergenic	GNB1	0	0	7_Enh	1	1	0	0	0	0	0
chr1	1829035	1829078	46072	46076	Intergenic	GNB1	0	0	14_ReprPCWk	0	1	0	0	0	0	0
chr1	1837770	1838023	46278	46288	Intergenic	CALML6	0	0	15_Quies	0	0	0	0	1	1	1
chr1	1840008	1840905	46334	46449	Intergenic	CALML6	0	1	1_TssA	1	1	0	0	1	1	1
chr1	1840950	1841130	46449	46465	Intergenic	CALML6	0	0	1_TssA	1	1	0	0	0	0	0
chr1	1847334	1847711	46630	46640	intron	CALML6	0	0	15_Quies	0	0	0	0	0	0	0
chr1	1850275	1851225	46726	46822	promoter-TSS	TMEM52	1	1	1_TssA	1	1	1	0	1	1	1
chr1	1851231	1851284	46822	46831	promoter-TSS	TMEM52	1	1	1_TssA	1	1	0	0	1	0	1
chr1	1855165	1855210	46925	46929	Intergenic	TMEM52	0	0	15_Quies	0	1	0	0	0	0	0
chr1	1855243	1855304	46929	46933	Intergenic	TMEM52	0	0	15_Quies	0	1	0	0	0	0	0
chr1	1874340	1874611	47611	47624	Intergenic	TMEM52	0	0	14_ReprPCWk	1	1	0	0	1	0	0
chr1	1875439	1875697	47664	47679	Intergenic	TMEM52	0	1	14_ReprPCWk	1	1	0	0	1	1	1
chr1	1875715	1875781	47679	47686	Intergenic	TMEM52	0	1	14_ReprPCWk	1	0	0	0	0	1	1
chr1	1875831	1875877	47687	47693	Intergenic	TMEM52	0	1	14_ReprPCWk	1	0	0	0	0	0	0
chr1	1891341	1891816	48118	48138	intron	KIAA1751	0	0	14_ReprPCWk	0	0	0	0	0	1	1
chr1	1934970	1935063	49606	49612	intron	KIAA1751	1	0	12_EnhBiv	0	0	0	0	0	0	0
chr1	1935081	1935379	49612	49642	promoter-TSS	KIAA1751	1	1	13_ReprPC	0	0	0	0	1	0	0
chr1	1950555	1951364	50060	50178	intron	GABRD	1	1	14_ReprPCWk	1	0	0	0	0	0	0
chr1	1974488	1974616	50888	50894	Intergenic	PRKCZ	0	0	14_ReprPCWk	0	0	0	0	0	0	0
chr1	1974661	1974704	50894	50899	Intergenic	PRKCZ	0	1	14_ReprPCWk	0	0	0	0	0	0	0
chr1	1974734	1974912	50901	50913	Intergenic	PRKCZ	0	1	14_ReprPCWk	0	0	0	0	0	0	0
chr1	1976143	1976639	50943	51000	Intergenic	PRKCZ	0	1	14_ReprPCWk	1	0	1	0	1	1	1
chr1	1980970	1981295	51118	51132	promoter-TSS	PRKCZ	1	1	12_EnhBiv	1	1	1	0	0	1	1
chr1	1981306	1982577	51132	51303	intron,promoter-TSS	PRKCZ	1	1	1_TssA	1	1	0	0	1	0	0
chr1	1982581	1982893	51303	51331	intron	PRKCZ	1	1	1_TssA	1	1	0	0	0	0	0
chr1	2003355	2003613	51953	51963	intron	PRKCZ	0	0	5_TxWk	0	1	0	0	0	0	0
chr1	2003643	2003711	51963	51968	intron	PRKCZ	0	0	5_TxWk	0	1	0	0	1	0	0
chr1	2064408	2065016	54150	54196	intron	PRKCZ	0	1	15_Quies	1	1	0	0	1	0	1
chr1	2068419	2068636	54323	54332	intron	PRKCZ	0	0	5_TxWk	0	1	0	0	0	0	0
chr1	2068731	2068946	54333	54342	intron	PRKCZ	0	0	5_TxWk	0	1	0	0	1	0	0
chr1	2069364	2069662	54350	54362	intron	PRKCZ	0	0	5_TxWk	1	1	0	0	0	0	0
chr1	2069681	2069869	54362	54369	intron	PRKCZ	0	0	5_TxWk	0	1	0	0	0	0	0
chr1	2070097	2070244	54370	54377	intron	PRKCZ	0	0	5_TxWk	0	1	0	0	0	0	0
chr1	2105755	2105940	55430	55438	intron	PRKCZ	0	0	5_TxWk	0	0	0	0	0	1	1
chr1	2120881	2121420	56009	56046	exon	C1orf86	0	1	5_TxWk	1	1	0	0	1	0	0
chr1	2121432	2121666	56046	56063	intron	C1orf86	0	1	1_TssA	1	1	0	0	1	0	0
chr1	2125018	2125055	56178	56182	intron	C1orf86	0	0	5_TxWk	0	1	0	0	0	0	0
chr1	2125232	2125273	56191	56196	exon	C1orf86	0	0	5_TxWk	1	1	0	0	0	0	0
chr1	2125381	2125529	56200	56211	exon	C1orf86	0	0	5_TxWk	1	1	0	0	0	0	0
chr1	2125889	2126917	56225	56316	promoter-TSS	C1orf86	0	1	1_TssA	1	1	0	0	1	1	1
chr1	2130172	2130335	56382	56388	exon	C1orf86	0	0	5_TxWk	0	1	0	0	0	0	0
chr1	2130635	2130990	56394	56408	exon	C1orf86	0	0	5_TxWk	1	1	0	0	1	0	0
chr1	2131080	2131283	56408	56417	exon	C1orf86	0	0	5_TxWk	1	1	0	0	0	0	0
chr1	2135928	2136169	56538	56558	intron	C1orf86	0	0	1_TssA	1	1	0	0	1	0	0
chr1	2136217	2137068	56558	56646	intron	C1orf86	0	1	1_TssA	1	1	0	0	1	0	1
chr1	2137081	2137148	56646	56659	intron	C1orf86	0	1	2_TssAFlnk	1	1	0	0	1	0	0
chr1	2143969	2144482	56902	56936	promoter-TSS	C1orf86	1	1	7_Enh	1	1	1	0	1	1	1
chr1	2158264	2158415	57276	57289	Intergenic	SKI	0	1	2_TssAFlnk	1	1	0	0	0	0	0
chr1	2158461	2158772	57291	57336	Intergenic	SKI	0	1	1_TssA	1	1	0	0	0	0	0
chr1	2158778	2160925	57336	57690	exon,promoter-TSS	SKI	1	1	1_TssA	1	1	0	0	1	1	1
chr1	2160928	2161139	57690	57709	exon	SKI	1	1	1_TssA	1	1	0	0	0	0	0
chr1	2161859	2162095	57735	57747	intron	SKI	0	0	1_TssA	1	1	0	0	0	0	0
chr1	2162506	2162894	57759	57776	intron	SKI	0	0	1_TssA	1	1	0	0	0	0	0
chr1	2163077	2163118	57783	57787	intron	SKI	0	0	2_TssAFlnk	1	1	0	0	0	0	0
chr1	2163219	2163473	57789	57798	intron	SKI	0	0	2_TssAFlnk	1	1	1	0	0	0	0
chr1	2163548	2163649	57800	57805	intron	SKI	0	0	7_Enh	1	1	1	0	0	0	0
chr1	2171710	2171930	58051	58059	intron	SKI	0	0	7_Enh	0	1	0	0	1	0	0
chr1	2179919	2180043	58276	58284	intron	SKI	0	0	7_Enh	0	1	0	0	1	0	1
chr1	2182126	2182230	58343	58349	intron	SKI	0	0	7_Enh	1	1	0	0	0	0	0
chr1	2182283	2182352	58350	58358	intron	SKI	0	0	7_Enh	1	1	0	0	0	0	0
chr1	2183330	2183504	58392	58402	intron	SKI	0	0	7_Enh	0	1	0	0	0	0	0
chr1	2243015	2243094	60440	60446	Intergenic	LOC100129534	0	0	7_Enh	0	1	0	0	0	1	1
chr1	2245895	2246842	60526	60636	Intergenic	LOC100129534	0	1	1_TssA	1	1	0	0	0	1	1
chr1	2253724	2253851	60898	60910	intron	MORN1	0	1	14_ReprPCWk	0	1	0	0	0	0	0
chr1	2253865	2254041	60910	60925	intron	MORN1	0	1	14_ReprPCWk	0	1	0	0	0	0	0
chr1	2284330	2284415	62059	62066	promoter-TSS	LOC100129534	1	0	15_Quies	0	0	0	0	0	0	0
chr1	2313195	2313477	62752	62762	intron	MORN1	0	0	15_Quies	0	0	0	0	1	1	1
chr1	2322312	2322432	63018	63024	promoter-TSS	RER1	1	0	7_Enh	1	0	0	0	0	0	0
chr1	2322436	2323906	63024	63190	promoter-TSS	RER1	1	1	1_TssA	1	1	0	0	1	0	1
chr1	2324089	2324231	63192	63199	intron	RER1	1	0	1_TssA	1	1	0	0	0	0	0
chr1	2325177	2325310	63217	63223	intron	RER1	0	0	5_TxWk	1	1	0	0	0	0	0
chr1	2343349	2343466	63764	63775	intron	PEX10	1	1	2_TssAFlnk	1	1	0	0	0	0	0
chr1	2343528	2344791	63775	63916	promoter-TSS	PEX10	1	1	1_TssA	1	1	0	0	1	0	0
chr1	2345690	2346298	63949	63974	Intergenic	PEX10	0	1	5_TxWk	1	1	0	0	0	1	1
chr1	2347181	2347567	63996	64014	Intergenic	PEX10	0	0	14_ReprPCWk	1	1	0	0	0	1	0
chr1	2347829	2348145	64020	64033	Intergenic	PEX10	0	0	14_ReprPCWk	1	1	0	0	0	0	0
chr1	2369561	2369662	64585	64594	Intergenic	PEX10	0	0	14_ReprPCWk	0	0	0	0	0	0	0
chr1	2374782	2375565	64735	64840	Intergenic	PEX10	0	1	14_ReprPCWk	0	0	0	0	0	1	0
chr1	2425851	2425902	66364	66370	intron	PLCH2	0	0	15_Quies	0	0	0	0	0	0	0
chr1	2437040	2437065	66819	66823	TTS	PLCH2	0	0	14_ReprPCWk	0	0	0	0	0	0	0
chr1	2457085	2458235	67578	67699	intron	PANK4	1	1	1_TssA	1	1	0	0	1	0	1
chr1	2460232	2460357	67754	67759	exon	HES5	0	0	7_Enh	0	0	0	0	0	0	0
chr1	2460465	2460500	67762	67766	exon	HES5	0	0	2_TssAFlnk	0	0	0	0	0	1	0
chr1	2460537	2460622	67768	67774	exon	HES5	0	0	2_TssAFlnk	1	0	0	0	0	1	0
chr1	2460717	2460837	67774	67786	exon	HES5	1	1	1_TssA	1	0	0	0	0	0	1
chr1	2460850	2462109	67786	67944	intron	HES5	1	1	1_TssA	1	0	0	0	0	0	1
chr1	2462152	2462581	67944	67962	promoter-TSS	HES5	1	0	12_EnhBiv	0	0	0	0	0	0	0
chr1	2466826	2466946	68059	68068	Intergenic	HES5	0	1	13_ReprPC	0	0	0	0	0	0	0
chr1	2466960	2467101	68068	68077	Intergenic	HES5	0	1	13_ReprPC	0	0	0	0	0	0	0
chr1	2467132	2467188	68077	68085	Intergenic	HES5	0	1	13_ReprPC	0	0	0	0	0	0	0
chr1	2468750	2468902	68123	68130	Intergenic	HES5	0	0	14_ReprPCWk	0	0	0	0	0	0	0
chr1	2472149	2472586	68192	68239	Intergenic	HES5	0	1	7_Enh	0	0	0	1	0	0	0
chr1	2475300	2475420	68312	68319	Intergenic	LOC115110	0	0	5_TxWk	0	1	0	0	0	0	0
chr1	2477457	2478628	68374	68464	Intergenic	LOC115110	0	1	1_TssA	1	1	0	0	1	0	1
chr1	2478634	2478986	68464	68478	Intergenic	LOC115110	0	0	1_TssA	1	1	0	0	1	0	0
chr1	2479305	2479352	68485	68489	Intergenic	LOC115110	0	0	7_Enh	1	1	0	0	0	0	0
chr1	2479553	2480432	68492	68529	Intergenic	LOC115110	0	0	7_Enh	1	1	0	0	1	1	1
chr1	2486687	2486724	68742	68746	TTS	LOC100133445	0	0	7_Enh	1	1	0	0	1	0	1
chr1	2487105	2487417	68753	68770	promoter-TSS	TNFRSF14	1	0	1_TssA	1	1	0	0	1	0	1
chr1	2487421	2488314	68770	68805	promoter-TSS	TNFRSF14	1	0	1_TssA	1	1	0	0	1	1	1
chr1	2488398	2488721	68805	68817	promoter-TSS	LOC100133445	1	0	1_TssA	1	1	0	0	1	1	1
chr1	2496413	2496554	69022	69028	Intergenic	LOC100133445	0	0	15_Quies	0	0	0	0	0	0	0
chr1	2506942	2507181	69289	69296	Intergenic	FAM213B	0	0	15_Quies	0	1	0	0	1	0	0
chr1	2507656	2507748	69306	69311	Intergenic	FAM213B	0	0	7_Enh	1	1	0	0	1	1	0
chr1	2509658	2510072	69371	69385	Intergenic	FAM213B	0	0	5_TxWk	1	1	1	0	1	1	1
chr1	2516780	2518892	69516	69693	promoter-TSS	FAM213B	1	1	1_TssA	1	1	0	0	1	1	0
chr1	2524233	2524466	69857	69867	exon	MMEL1	0	0	15_Quies	1	1	0	0	0	0	0
chr1	2525523	2525679	69901	69910	intron	MMEL1	0	0	15_Quies	1	0	0	0	0	0	0
chr1	2525835	2525873	69910	69915	exon	MMEL1	0	0	15_Quies	1	0	0	0	0	0	0
chr1	2542576	2542851	70375	70393	intron	MMEL1	0	0	14_ReprPCWk	1	0	0	0	1	0	0
chr1	2559869	2559996	70620	70632	intron	MMEL1	0	1	13_ReprPC	0	0	0	1	0	0	0
chr1	2560024	2561019	70632	70720	intron	MMEL1	0	1	13_ReprPC	1	0	0	1	0	0	0
chr1	2562574	2562622	70781	70785	intron	MMEL1	0	0	13_ReprPC	0	1	0	0	0	0	0
chr1	2562655	2562838	70785	70791	intron	MMEL1	0	0	14_ReprPCWk	0	1	0	0	1	0	0
chr1	2563169	2563288	70798	70804	intron	MMEL1	0	0	14_ReprPCWk	0	1	0	0	1	0	1
chr1	2573861	2575092	71005	71106	intron	TTC34	0	1	1_TssA	1	1	0	0	1	1	1
chr1	2628488	2628771	72305	72311	intron	TTC34	0	0	13_ReprPC	0	0	0	0	0	0	0
chr1	2738544	2738844	73668	73688	Intergenic	TTC34	0	0	14_ReprPCWk	0	0	0	0	1	1	1
chr1	2782775	2782837	74774	74779	Intergenic	TTC34	0	0	14_ReprPCWk	0	0	0	0	0	0	0
chr1	2782910	2783151	74779	74795	Intergenic	TTC34	0	0	14_ReprPCWk	0	0	0	0	0	0	0
chr1	2783188	2783401	74795	74804	Intergenic	TTC34	0	0	14_ReprPCWk	0	0	0	0	0	0	0
chr1	2822673	2822761	75930	75938	Intergenic	ACTRT2	0	0	14_ReprPCWk	0	0	0	0	0	0	0
chr1	2822779	2822902	75938	75946	Intergenic	ACTRT2	0	0	14_ReprPCWk	0	0	0	0	0	0	0
chr1	2838750	2838771	76425	76429	Intergenic	ACTRT2	0	0	14_ReprPCWk	0	0	0	0	0	1	1
chr1	2884814	2885000	77391	77396	Intergenic	ACTRT2	0	0	7_Enh	0	0	0	0	0	0	0
chr1	2885063	2885169	77397	77406	Intergenic	ACTRT2	0	1	7_Enh	0	0	0	0	0	0	0
chr1	2885213	2885358	77406	77418	Intergenic	ACTRT2	0	1	15_Quies	0	0	0	0	0	0	0
chr1	2929055	2929408	78318	78344	Intergenic	ACTRT2	0	1	14_ReprPCWk	0	0	0	0	1	1	1
chr1	2934027	2934143	78452	78458	Intergenic	ACTRT2	0	0	14_ReprPCWk	0	0	0	0	0	0	0
chr1	2984328	2984476	79551	79569	promoter-TSS	FLJ42875	1	1	13_ReprPC	0	0	0	0	0	0	0
chr1	2984497	2984831	79569	79604	promoter-TSS	FLJ42875	1	1	13_ReprPC	1	0	0	0	0	0	0
chr1	2984840	2987346	79604	79930	intron	PRDM16	1	1	1_TssA	1	1	0	1	0	0	1
chr1	2987347	2987542	79930	79956	intron	PRDM16	0	1	7_Enh	1	0	0	0	0	0	0
chr1	3049274	3049457	81905	81911	intron	PRDM16	0	0	7_Enh	0	0	0	0	0	0	0
chr1	3087138	3087972	83098	83136	intron	PRDM16	0	0	7_Enh	1	1	1	0	1	0	0
chr1	3130322	3130486	84521	84527	intron	PRDM16	0	0	15_Quies	0	1	0	0	1	0	0
chr1	3130535	3130581	84528	84533	intron	PRDM16	0	0	15_Quies	0	1	0	0	1	0	0
chr1	3135824	3136085	84685	84698	intron	PRDM16	0	0	5_TxWk	1	1	0	0	0	0	0
chr1	3136127	3136239	84698	84704	intron	PRDM16	0	0	5_TxWk	1	1	0	0	0	0	0
chr1	3136329	3136408	84706	84713	intron	PRDM16	0	0	5_TxWk	1	1	0	0	0	0	0
chr1	3138587	3139228	84774	84790	intron	PRDM16	0	0	5_TxWk	0	1	1	0	0	0	0
chr1	3139831	3139856	84801	84805	intron	PRDM16	0	0	15_Quies	0	0	0	0	0	0	0
chr1	3139902	3139947	84808	84812	intron	PRDM16	0	0	15_Quies	0	0	0	0	0	0	0
chr1	3166864	3167125	85718	85728	intron	PRDM16	0	0	14_ReprPCWk	0	1	0	0	1	0	0
chr1	3180470	3180503	86008	86012	intron	PRDM16	0	0	14_ReprPCWk	0	0	0	0	0	0	0
chr1	3209910	3210069	86932	86941	intron	PRDM16	0	0	15_Quies	0	1	0	0	1	0	0
chr1	3210095	3210195	86941	86946	intron	PRDM16	0	0	15_Quies	0	1	0	0	0	0	0
chr1	3210325	3210371	86948	86952	intron	PRDM16	0	0	15_Quies	0	0	0	0	0	0	0
chr1	3237545	3237590	87647	87652	intron	PRDM16	0	0	14_ReprPCWk	0	1	0	0	0	0	0
chr1	3239550	3239692	87699	87708	intron	PRDM16	0	0	14_ReprPCWk	0	1	0	0	0	0	0
chr1	3239809	3240050	87711	87726	intron	PRDM16	0	1	14_ReprPCWk	0	1	0	0	0	0	0
chr1	3240055	3240235	87726	87737	intron	PRDM16	0	1	14_ReprPCWk	0	1	1	0	0	0	0
chr1	3269665	3269775	88425	88430	intron	PRDM16	0	0	7_Enh	0	1	0	0	0	0	0
chr1	3276354	3276414	88624	88628	intron	PRDM16	0	0	15_Quies	0	0	0	0	0	0	0
chr1	3309831	3309973	89531	89538	intron	PRDM16	0	0	14_ReprPCWk	0	0	0	0	0	0	0
chr1	3309991	3310156	89538	89549	intron	PRDM16	0	1	14_ReprPCWk	1	0	0	0	0	0	0
chr1	3310159	3310673	89549	89602	intron	PRDM16	0	1	14_ReprPCWk	1	0	0	0	0	0	0
chr1	3336019	3336122	90428	90433	intron	PRDM16	0	0	14_ReprPCWk	0	0	0	0	0	0	0
chr1	3339883	3340109	90519	90529	intron	PRDM16	0	0	15_Quies	0	1	0	0	1	0	0
chr1	3340124	3340235	90529	90537	intron	PRDM16	0	0	15_Quies	0	1	0	0	1	0	0
chr1	3341329	3341575	90568	90583	intron	PRDM16	0	0	15_Quies	0	0	0	0	0	1	1
chr1	3369769	3370010	91366	91375	Intergenic	ARHGEF16	0	0	14_ReprPCWk	0	1	0	0	1	1	1
chr1	3370780	3371744	91396	91503	exon	ARHGEF16	1	1	1_TssA	1	1	0	0	1	1	1
chr1	3373167	3373628	91536	91547	intron	ARHGEF16	0	0	5_TxWk	1	1	0	0	0	0	0
chr1	3373672	3373795	91547	91553	intron	ARHGEF16	0	0	5_TxWk	1	1	0	0	0	0	0
chr1	3376360	3376594	91611	91620	intron	ARHGEF16	0	0	5_TxWk	1	1	0	0	0	0	0
chr1	3376644	3376896	91620	91631	intron	ARHGEF16	0	0	5_TxWk	1	1	0	0	1	0	0
chr1	3397003	3397132	92293	92305	exon	ARHGEF16	0	0	14_ReprPCWk	0	1	0	0	1	0	1
chr1	3397141	3397172	92305	92310	exon	ARHGEF16	0	0	14_ReprPCWk	0	1	0	0	1	0	1
chr1	3400477	3400701	92408	92422	Intergenic	ARHGEF16	0	0	15_Quies	0	1	0	0	1	1	1
chr1	3400891	3400943	92430	92437	Intergenic	ARHGEF16	0	0	15_Quies	0	0	0	0	0	0	0
chr1	3407779	3408050	92587	92604	intron	MEGF6	0	0	15_Quies	0	0	0	0	1	1	1
chr1	3408165	3408354	92604	92613	intron	MEGF6	0	0	15_Quies	0	0	0	0	0	1	0
chr1	3431025	3431253	93317	93333	exon,intron	MEGF6	0	0	15_Quies	0	0	0	0	0	0	0
chr1	3446011	3446283	93760	93770	intron	MEGF6	0	0	15_Quies	1	0	1	0	0	0	0
chr1	3446935	3447079	93792	93798	intron	MEGF6	0	0	15_Quies	1	1	0	0	0	0	1
chr1	3447093	3447399	93798	93808	intron	MEGF6	0	0	1_TssA	1	1	0	0	0	0	1
chr1	3447431	3448490	93808	93914	intron	MEGF6	0	1	1_TssA	1	1	0	0	1	0	1
chr1	3451715	3451840	93995	94004	intron	MEGF6	0	0	15_Quies	0	0	0	0	0	0	0
chr1	3527501	3528552	96163	96263	promoter-TSS	MEGF6	1	1	7_Enh	1	0	1	0	0	0	0
chr1	3528566	3528640	96263	96270	promoter-TSS	MEGF6	1	1	13_ReprPC	1	0	0	0	0	0	0
chr1	3535549	3535925	96426	96437	Intergenic	TPRG1L	0	0	14_ReprPCWk	0	0	0	0	0	1	1
chr1	3537826	3538024	96470	96480	Intergenic	TPRG1L	0	0	14_ReprPCWk	0	0	0	0	0	1	1
chr1	3540675	3542350	96526	96706	promoter-TSS	TPRG1L	1	1	1_TssA	1	1	0	0	1	0	0
chr1	3542383	3542419	96706	96710	exon	TPRG1L	1	0	7_Enh	1	1	0	0	1	0	0
chr1	3564825	3564983	97473	97478	intron	WRAP73	0	0	5_TxWk	0	0	0	0	0	0	0
chr1	3566138	3566268	97490	97497	intron	WRAP73	1	0	1_TssA	1	0	0	0	0	0	0
chr1	3566304	3566819	97497	97547	exon	WRAP73	1	1	1_TssA	1	0	0	0	1	1	1
chr1	3568073	3568485	97641	97679	promoter-TSS	TP73	1	1	13_ReprPC	1	0	0	0	0	0	0
chr1	3568495	3569559	97679	97809	promoter-TSS	TP73	1	1	13_ReprPC	1	0	0	0	0	0	0
chr1	3569757	3569811	97821	97825	intron	TP73	1	0	13_ReprPC	0	0	0	0	0	0	0
chr1	3585376	3585712	98160	98179	intron	TP73	0	0	14_ReprPCWk	0	0	0	0	1	0	0
chr1	3591283	3591940	98349	98361	intron	TP73	0	0	14_ReprPCWk	1	0	0	0	0	0	0
chr1	3612283	3612450	98922	98932	intron	TP73	0	0	15_Quies	0	0	0	0	1	1	1
chr1	3614496	3614579	98996	99002	promoter-TSS	TP73	0	0	14_ReprPCWk	0	0	0	0	0	0	0
chr1	3639832	3639970	99761	99767	intron	TP73	0	0	14_ReprPCWk	0	0	0	0	0	0	0
chr1	3688532	3688613	101027	101036	promoter-TSS	SMIM1	1	1	1_TssA	1	0	1	0	1	0	0
chr1	3688626	3689532	101036	101125	promoter-TSS	SMIM1	1	1	1_TssA	1	1	1	0	1	0	0
chr1	3689558	3689744	101125	101138	exon	SMIM1	1	1	5_TxWk	1	1	0	0	1	0	0
chr1	3692043	3692317	101200	101209	intron	SMIM1	0	0	5_TxWk	1	0	1	0	0	0	0
chr1	3692495	3692581	101213	101219	TTS	SMIM1	0	0	5_TxWk	1	0	1	0	0	1	1
chr1	3692589	3692617	101219	101223	TTS	SMIM1	0	0	5_TxWk	0	0	0	0	0	1	1
chr1	3692634	3692732	101223	101228	TTS	SMIM1	0	0	5_TxWk	0	0	0	0	0	1	1
chr1	3712248	3713435	101777	101880	exon	LRRC47	1	1	1_TssA	1	1	0	0	1	0	1
chr1	3718069	3718329	101962	101972	Intergenic	LRRC47	0	0	14_ReprPCWk	0	0	0	0	0	1	1
chr1	3772978	3774552	103078	103212	promoter-TSS	DFFB	1	1	1_TssA	1	1	0	0	1	1	1
chr1	3774575	3774692	103212	103218	promoter-TSS	CEP104	1	0	7_Enh	1	1	0	0	0	0	0
chr1	3774827	3774899	103221	103226	intron	DFFB	1	0	7_Enh	1	0	0	0	0	1	0
chr1	3816281	3818038	104205	104339	promoter-TSS	C1orf174	1	1	1_TssA	1	1	0	0	1	1	1
chr1	3819662	3819842	104390	104395	intron	LOC100133612	0	0	15_Quies	0	1	0	0	0	0	0
chr1	3820207	3820255	104397	104401	intron	LOC100133612	0	0	15_Quies	0	1	0	0	0	0	0
chr1	3827357	3827881	104591	104616	Intergenic	LOC728716	0	0	14_ReprPCWk	0	0	0	0	1	1	1
chr1	4712687	4712965	114700	114720	Intergenic	AJAP1	0	0	13_ReprPC	0	0	0	0	0	1	1
chr1	4770935	4771057	116098	116106	intron	AJAP1	0	0	13_ReprPC	0	0	0	0	0	0	0
chr1	4771084	4771494	116106	116126	intron	AJAP1	0	0	13_ReprPC	0	0	0	0	0	0	0
chr1	4771522	4771732	116126	116144	intron	AJAP1	0	1	13_ReprPC	0	0	0	0	0	0	0
chr1	5569978	5570257	125143	125152	Intergenic	MIR4417	0	0	14_ReprPCWk	0	0	0	0	1	1	1
chr1	5574798	5574937	125207	125215	Intergenic	MIR4417	0	0	14_ReprPCWk	0	0	0	0	0	1	1
chr1	5582287	5582487	125285	125290	Intergenic	MIR4417	0	0	14_ReprPCWk	0	0	0	0	0	0	0
chr1	5616315	5616549	125572	125577	Intergenic	MIR4417	0	0	14_ReprPCWk	0	0	0	0	0	0	0
chr1	5721583	5721636	126749	126753	Intergenic	MIR4417	0	0	14_ReprPCWk	0	0	0	0	0	0	0
chr1	5748684	5748782	127094	127104	Intergenic	MIR4417	0	0	14_ReprPCWk	0	0	0	0	0	0	0
chr1	5805942	5806188	128015	128024	Intergenic	MIR4689	0	0	14_ReprPCWk	0	0	0	0	0	1	1
chr1	6009519	6009672	131991	131998	intron	NPHP4	0	0	5_TxWk	0	0	0	0	1	1	0
chr1	6051425	6053466	132796	133000	promoter-TSS	KCNAB2	1	1	1_TssA	1	1	0	0	1	1	0
chr1	6062885	6062926	133223	133227	intron	KCNAB2	0	0	15_Quies	0	0	0	0	0	0	0
chr1	6085910	6085985	133682	133692	promoter-TSS	KCNAB2	0	0	15_Quies	1	1	0	0	1	0	0
chr1	6085995	6086036	133692	133698	promoter-TSS	KCNAB2	0	0	15_Quies	1	1	0	0	1	0	0
chr1	6086113	6086494	133698	133722	exon	KCNAB2	0	1	15_Quies	1	1	0	0	1	1	0
chr1	6094292	6094737	133851	133862	exon	KCNAB2	0	0	15_Quies	0	0	0	0	1	1	1
chr1	6101670	6101700	134042	134046	intron	KCNAB2	0	0	15_Quies	0	0	0	0	0	1	1
chr1	6112604	6112856	134270	134276	intron	KCNAB2	0	0	15_Quies	0	0	0	0	0	0	0
chr1	6112857	6113284	134276	134287	intron	KCNAB2	0	0	15_Quies	0	0	0	0	0	1	1
chr1	6118731	6118951	134394	134404	intron	KCNAB2	0	0	15_Quies	0	0	0	0	0	0	0
chr1	6208749	6209079	136626	136660	exon	CHD5	0	1	13_ReprPC	1	0	0	0	0	0	0
chr1	6217910	6217997	136837	136844	intron	CHD5	0	0	14_ReprPCWk	0	0	0	0	0	0	0
chr1	6239037	6240814	137303	137516	exon,intron	CHD5	1	1	14_ReprPCWk	0	0	0	0	0	1	0
chr1	6240876	6241368	137516	137545	promoter-TSS	CHD5	1	1	13_ReprPC	0	0	0	0	0	0	0
chr1	6258846	6260017	137874	137951	intron	RPL22	1	1	1_TssA	1	1	0	0	1	0	1
chr1	6265240	6265624	138056	138077	promoter-TSS	RNF207	1	0	7_Enh	1	1	0	0	0	1	1
chr1	6265707	6265880	138079	138095	promoter-TSS	RNF207	1	1	5_TxWk	1	1	0	0	1	0	0
chr1	6265894	6266455	138095	138147	promoter-TSS	RNF207	1	1	1_TssA	1	1	0	0	1	0	1
chr1	6295368	6296327	138905	139015	exon	ICMT	1	1	1_TssA	1	1	0	0	1	0	1
chr1	6296331	6296439	139015	139024	promoter-TSS	ICMT	1	0	1_TssA	1	1	0	0	1	0	0
chr1	6302036	6302928	139179	139282	Intergenic	HES3	0	1	13_ReprPC	0	0	0	1	0	0	0
chr1	6304888	6305664	139335	139401	exon	HES3	1	1	13_ReprPC	1	0	0	0	1	1	1
chr1	6305737	6306353	139406	139462	TTS	HES3	0	1	13_ReprPC	1	1	1	0	0	0	0
chr1	6306451	6306529	139468	139473	TTS	HES3	0	1	14_ReprPCWk	0	1	1	0	0	0	0
chr1	6306761	6307102	139480	139500	TTS	GPR153	0	0	14_ReprPCWk	0	1	0	0	1	1	1
chr1	6309102	6309199	139535	139541	exon	GPR153	0	1	13_ReprPC	1	0	0	0	0	0	0
chr1	6309204	6310150	139541	139673	exon	GPR153	0	1	13_ReprPC	1	1	0	0	0	0	1
chr1	6320038	6321554	139920	140102	intron	GPR153	1	1	1_TssA	1	1	1	0	1	1	1
chr1	6321572	6321746	140102	140115	promoter-TSS	GPR153	1	0	15_Quies	1	1	1	0	1	0	0
chr1	6330213	6330427	140340	140349	intron	ACOT7	0	0	7_Enh	0	1	1	0	0	0	0
chr1	6333502	6333682	140413	140420	intron	ACOT7	0	0	5_TxWk	0	1	0	0	0	0	0
chr1	6333796	6333941	140420	140431	intron	ACOT7	0	0	5_TxWk	0	1	0	0	0	0	0
chr1	6412035	6412114	142356	142362	intron	ACOT7	0	0	5_TxWk	0	1	1	0	0	0	0
chr1	6414221	6414456	142410	142417	intron	ACOT7	0	0	7_Enh	0	1	0	0	1	0	0
chr1	6419010	6419113	142514	142519	promoter-TSS	ACOT7	0	0	7_Enh	1	1	0	0	0	0	0
chr1	6420699	6420827	142546	142551	promoter-TSS	ACOT7	0	0	7_Enh	1	1	0	0	0	0	0
chr1	6422485	6422838	142579	142586	intron	ACOT7	0	0	15_Quies	0	1	0	0	0	0	0
chr1	6423257	6423432	142593	142604	intron	ACOT7	0	0	15_Quies	0	1	0	0	0	1	1
chr1	6452759	6452900	143171	143181	intron	ACOT7	1	1	5_TxWk	1	1	0	0	1	0	0
chr1	6452907	6454279	143181	143348	exon	ACOT7	1	1	1_TssA	1	1	0	0	1	1	1
chr1	6464843	6465039	143583	143599	Intergenic	HES2	0	0	14_ReprPCWk	0	0	0	0	1	1	1
chr1	6474507	6474720	143761	143771	TTS	HES2	0	0	13_ReprPC	0	0	0	0	0	1	1
chr1	6474755	6474878	143771	143776	TTS	HES2	0	0	13_ReprPC	0	0	0	0	0	0	0
chr1	6475133	6475150	143778	143782	TTS	HES2	0	0	12_EnhBiv	0	0	0	0	0	0	0
chr1	6478752	6478993	143852	143868	exon	HES2	1	0	13_ReprPC	1	0	0	0	0	0	0
chr1	6478998	6479661	143868	143946	exon	HES2	1	1	10_TssBiv	1	1	0	0	0	0	0
chr1	6479671	6480342	143946	144020	exon,promoter-TSS	HES2	1	1	12_EnhBiv	1	1	1	0	1	0	0
chr1	6480357	6480531	144020	144033	promoter-TSS	HES2	1	1	12_EnhBiv	1	0	1	0	0	0	0
chr1	6480553	6480723	144033	144044	promoter-TSS	HES2	1	1	13_ReprPC	1	0	0	0	1	0	0
chr1	6480784	6480938	144049	144070	promoter-TSS	HES2	1	1	13_ReprPC	1	0	0	0	1	0	0
chr1	6483476	6484016	144110	144131	Intergenic	ESPN	1	0	12_EnhBiv	1	0	0	0	0	1	1
chr1	6484131	6484569	144134	144165	promoter-TSS	ESPN	1	1	12_EnhBiv	1	0	0	1	0	0	0
chr1	6484616	6485151	144166	144239	promoter-TSS	ESPN	1	1	13_ReprPC	1	0	0	1	0	0	0
chr1	6485294	6485435	144256	144263	intron	ESPN	1	1	13_ReprPC	1	0	1	0	0	0	0
chr1	6500219	6500969	144542	144625	exon,intron	ESPN	0	1	14_ReprPCWk	1	0	0	0	1	1	1
chr1	6507208	6507868	144784	144846	intron	ESPN	0	1	12_EnhBiv	1	1	0	0	0	0	0
chr1	6507909	6508382	144846	144884	intron	ESPN	0	1	11_BivFlnk	1	1	0	0	1	1	1
chr1	6508397	6509027	144884	144947	intron	ESPN	0	1	12_EnhBiv	1	1	0	0	1	1	1
chr1	6511656	6511751	145014	145021	exon	ESPN	0	1	13_ReprPC	1	1	0	0	0	0	0
chr1	6531383	6531496	145843	145853	intron	PLEKHG5	0	1	15_Quies	1	1	0	0	1	0	0
chr1	6531539	6531690	145857	145875	exon	PLEKHG5	0	1	15_Quies	1	1	0	0	1	0	0
chr1	6531727	6532075	145879	145893	intron	PLEKHG5	0	1	15_Quies	1	1	0	0	1	0	0
chr1	6532561	6532601	145900	145904	exon,intron	PLEKHG5	0	0	15_Quies	1	1	0	0	0	1	1
chr1	6533578	6534343	145938	145953	intron	PLEKHG5	0	0	15_Quies	1	1	0	0	0	0	0
chr1	6534449	6534695	145954	145963	exon,intron	PLEKHG5	0	0	15_Quies	0	0	0	0	0	0	0
chr1	6535629	6535666	145997	146002	intron	PLEKHG5	0	0	7_Enh	0	0	0	0	1	1	1
chr1	6535697	6535864	146002	146012	intron	PLEKHG5	0	0	7_Enh	0	1	0	0	1	1	1
chr1	6545085	6545205	146224	146234	intron	PLEKHG5	0	1	10_TssBiv	1	1	0	0	0	0	0
chr1	6545238	6546091	146234	146311	promoter-TSS	PLEKHG5	0	1	10_TssBiv	1	1	0	0	1	0	0
chr1	6546517	6546840	146319	146332	promoter-TSS	PLEKHG5	0	0	14_ReprPCWk	0	0	0	0	0	1	1
chr1	6550021	6550944	146389	146461	exon	PLEKHG5	0	1	1_TssA	1	1	0	0	1	1	1
chr1	6550971	6551134	146461	146477	exon,promoter-TSS	PLEKHG5	0	1	1_TssA	1	1	0	0	0	0	0
chr1	6556702	6556964	146577	146585	intron	PLEKHG5	0	0	14_ReprPCWk	1	0	0	0	0	0	0
chr1	6557055	6558011	146587	146682	promoter-TSS	PLEKHG5	0	1	14_ReprPCWk	1	0	0	1	1	0	0
chr1	6562454	6562514	146787	146792	intron	PLEKHG5	0	0	14_ReprPCWk	0	0	0	0	0	0	0
chr1	6613728	6614835	147853	147951	exon	NOL9	1	1	1_TssA	1	1	0	0	1	1	1
chr1	6639622	6639763	148482	148494	promoter-TSS	ZBTB48	1	1	1_TssA	1	1	1	0	1	0	0
chr1	6639788	6640685	148494	148562	TTS	TAS1R1	1	1	1_TssA	1	1	0	0	1	0	0
chr1	6640727	6640877	148562	148569	TTS	TAS1R1	1	0	2_TssAFlnk	1	1	1	0	0	0	0
chr1	6642243	6642301	148587	148592	exon	ZBTB48	0	0	7_Enh	1	1	0	0	0	0	0
chr1	6660997	6663740	148984	149245	exon	KLHL21	1	1	1_TssA	1	1	0	0	1	1	1
chr1	6663764	6663887	149245	149253	promoter-TSS	KLHL21	1	1	1_TssA	1	1	0	0	1	0	1
chr1	6672656	6675685	149447	149793	intron	PHF13	1	1	1_TssA	1	1	0	0	1	0	0
chr1	6685072	6686080	150023	150116	intron	THAP3	1	1	1_TssA	1	1	0	0	1	1	0
chr1	6686093	6686139	150116	150120	intron	THAP3	0	0	5_TxWk	1	1	0	0	0	0	0
chr1	6761080	6762131	151463	151565	intron	DNAJC11	1	1	1_TssA	1	1	0	0	1	1	1
chr1	6767081	6767152	151650	151654	Intergenic	DNAJC11	0	0	15_Quies	0	0	0	0	0	0	0
chr1	6791011	6791162	152134	152139	Intergenic	DNAJC11	0	0	14_ReprPCWk	0	0	0	0	0	0	0
chr1	6844084	6846420	153005	153267	promoter-TSS	CAMTA1	1	1	1_TssA	1	1	0	0	1	1	1
chr1	6995520	6995764	154985	154992	intron	CAMTA1	0	0	12_EnhBiv	0	0	0	0	0	0	0
chr1	7020486	7020708	155388	155396	intron	CAMTA1	0	0	14_ReprPCWk	0	0	0	0	0	0	0
chr1	7022422	7023522	155448	155486	intron	CAMTA1	0	0	14_ReprPCWk	1	0	0	0	1	1	1
chr1	7023530	7023816	155486	155503	intron	CAMTA1	0	0	14_ReprPCWk	1	0	0	0	1	1	1
chr1	7025672	7025870	155535	155541	intron	CAMTA1	0	0	14_ReprPCWk	0	0	0	0	0	0	0
chr1	7130092	7130361	157260	157276	intron	CAMTA1	0	0	14_ReprPCWk	1	0	0	0	0	0	0
chr1	7130495	7130802	157277	157288	intron	CAMTA1	0	0	14_ReprPCWk	1	0	0	0	0	1	1
chr1	7323038	7323146	159941	159946	intron	CAMTA1	0	0	7_Enh	0	0	0	0	1	0	0
chr1	7326230	7326346	159977	159982	intron	CAMTA1	0	0	5_TxWk	0	1	0	0	1	0	0
chr1	7394801	7394956	160640	160645	intron	CAMTA1	0	0	14_ReprPCWk	0	1	0	0	0	0	0
chr1	7531074	7531196	162781	162789	intron	CAMTA1	0	0	15_Quies	0	0	0	0	0	0	0
chr1	7551535	7551630	163158	163163	intron	CAMTA1	0	0	7_Enh	0	1	0	0	0	0	0
chr1	7551651	7551985	163163	163172	intron	CAMTA1	0	0	7_Enh	0	1	0	0	0	0	0
chr1	7630422	7630535	164506	164511	intron	CAMTA1	0	0	14_ReprPCWk	0	1	0	0	0	0	0
chr1	7646235	7646391	164768	164776	intron	CAMTA1	0	0	14_ReprPCWk	0	0	0	0	0	0	0
chr1	7646402	7646429	164776	164780	intron	CAMTA1	0	0	14_ReprPCWk	0	0	0	0	0	0	0
chr1	7707444	7707582	165804	165816	intron	CAMTA1	0	0	15_Quies	0	0	0	0	0	1	1
chr1	7711085	7711113	165892	165897	intron	CAMTA1	0	0	14_ReprPCWk	0	0	0	0	0	0	0
chr1	7727635	7728128	166294	166303	intron	CAMTA1	0	0	15_Quies	0	0	0	0	1	1	1
chr1	7729583	7730011	166330	166343	intron	CAMTA1	0	0	14_ReprPCWk	1	0	0	0	0	1	1
chr1	7740144	7741165	166527	166642	intron	CAMTA1	0	1	1_TssA	1	1	0	0	1	0	0
chr1	7763868	7764016	167004	167018	intron	CAMTA1	0	0	14_ReprPCWk	1	0	0	0	0	0	0
chr1	7764046	7765382	167018	167236	intron	CAMTA1	0	1	1_TssA	1	1	0	0	1	0	0
chr1	7765390	7765892	167236	167306	intron	CAMTA1	0	1	7_Enh	1	1	0	0	0	0	0
chr1	7765930	7765999	167306	167311	intron	CAMTA1	0	0	7_Enh	1	1	0	0	0	0	0
chr1	7766030	7766304	167311	167319	intron	CAMTA1	0	0	7_Enh	1	1	0	0	0	0	0
chr1	7831009	7832099	168246	168353	intron	VAMP3	1	1	1_TssA	1	1	0	0	1	0	0
chr1	7832307	7832358	168353	168357	intron	VAMP3	1	0	7_Enh	1	0	0	0	0	0	0
chr1	7842099	7842363	168477	168483	TTS	VAMP3	0	0	5_TxWk	0	1	0	0	0	0	0
chr1	7842369	7842440	168483	168489	TTS	VAMP3	0	0	5_TxWk	0	1	0	0	0	0	0
chr1	7843260	7844455	168504	168626	promoter-TSS	PER3	1	1	1_TssA	1	1	0	0	1	0	0
chr1	7962817	7963016	170241	170253	Intergenic	TNFRSF9	0	0	15_Quies	1	0	0	0	0	1	1
chr1	7973191	7973280	170400	170404	Intergenic	TNFRSF9	0	0	15_Quies	0	0	0	0	0	0	0
chr1	8002302	8002738	170838	170873	intron	TNFRSF9	1	1	14_ReprPCWk	1	1	0	0	0	1	1
chr1	8013994	8014677	171096	171159	Intergenic	PARK7	0	1	1_TssA	1	1	0	0	1	0	0
chr1	8021126	8022226	171253	171347	promoter-TSS	PARK7	1	1	1_TssA	1	1	0	0	1	1	1
chr1	8042439	8042649	171663	171670	intron	PARK7	0	0	5_TxWk	0	0	0	0	0	1	1
chr1	8085495	8086618	172257	172404	intron	ERRFI1	1	1	1_TssA	1	1	0	0	1	0	0
chr1	8086640	8086803	172404	172425	promoter-TSS	ERRFI1	1	1	1_TssA	1	1	0	0	1	0	0
chr1	8086832	8086975	172425	172435	promoter-TSS	ERRFI1	1	1	2_TssAFlnk	1	1	0	0	1	0	0
chr1	8087321	8087422	172444	172452	promoter-TSS	ERRFI1	1	0	2_TssAFlnk	1	1	0	0	1	0	0
chr1	8087471	8087766	172452	172463	Intergenic	ERRFI1	0	0	5_TxWk	1	1	0	0	0	0	0
chr1	8155050	8155111	173350	173354	Intergenic	ERRFI1	0	0	5_TxWk	1	1	0	0	0	0	0
chr1	8156318	8156524	173366	173373	Intergenic	ERRFI1	0	0	7_Enh	0	1	0	0	0	0	0
chr1	8181067	8181345	173706	173716	Intergenic	ERRFI1	0	0	5_TxWk	0	1	0	0	0	0	0
chr1	8214800	8214964	174261	174270	Intergenic	ERRFI1	0	0	15_Quies	0	0	0	0	0	0	0
chr1	8257899	8258038	174933	174941	Intergenic	SLC45A1	0	0	7_Enh	0	0	0	0	1	0	0
chr1	8258063	8258180	174941	174947	Intergenic	SLC45A1	0	0	7_Enh	0	0	0	0	1	0	0
chr1	8277196	8277777	175367	175435	Intergenic	SLC45A1	0	1	7_Enh	1	1	0	0	1	0	1
chr1	8290524	8290596	175617	175621	Intergenic	SLC45A1	0	0	15_Quies	0	0	0	0	0	0	0
chr1	8307164	8307457	175969	175978	Intergenic	SLC45A1	0	0	15_Quies	0	1	0	0	0	0	0
chr1	8307540	8307748	175979	175989	Intergenic	SLC45A1	0	0	15_Quies	0	1	0	0	1	0	0
chr1	8307764	8308417	175989	176002	Intergenic	SLC45A1	0	0	15_Quies	0	1	0	0	1	0	0
chr1	8319223	8319826	176188	176198	Intergenic	SLC45A1	0	0	15_Quies	1	1	1	0	1	0	0
chr1	8344670	8345048	176602	176608	Intergenic	SLC45A1	0	0	7_Enh	0	1	1	0	1	0	0
chr1	8377965	8378015	177116	177124	Intergenic	SLC45A1	0	1	14_ReprPCWk	1	0	0	0	0	0	0
chr1	8378022	8378515	177124	177178	Intergenic	SLC45A1	0	1	10_TssBiv	1	1	0	0	1	0	1
chr1	8409074	8409265	178005	178016	Intergenic	SLC45A1	0	0	15_Quies	0	0	0	0	0	1	1
chr1	8469183	8469478	179076	179082	intron	RERE	0	0	7_Enh	1	1	0	0	1	1	1
chr1	8479892	8479939	179197	179201	intron	RERE	0	0	7_Enh	1	1	0	0	0	0	0
chr1	8482650	8484373	179218	179345	promoter-TSS	RERE	0	1	1_TssA	1	1	0	0	1	0	1
chr1	8484670	8484709	179350	179354	promoter-TSS	RERE	0	0	5_TxWk	1	1	0	0	1	0	0
chr1	8585426	8586306	180713	180730	intron	RERE	0	0	1_TssA	1	1	0	0	1	0	0
chr1	8740812	8741124	182150	182158	intron	RERE	0	0	7_Enh	1	1	0	0	0	0	0
chr1	8761246	8762053	182368	182381	intron	RERE	0	0	7_Enh	1	1	1	0	0	1	1
chr1	8762277	8762749	182381	182393	intron	RERE	0	0	1_TssA	1	1	0	0	0	0	0
chr1	8762855	8763707	182393	182480	intron	RERE	0	1	1_TssA	1	1	0	0	1	1	1
chr1	8876613	8878482	183736	183863	promoter-TSS	RERE	1	1	1_TssA	1	1	0	0	1	1	1
chr1	8889362	8889409	184040	184045	Intergenic	RERE	0	0	15_Quies	1	1	0	0	0	0	0
chr1	8908924	8909171	184344	184352	Intergenic	ENO1-AS1	0	0	5_TxWk	0	1	0	0	1	1	1
chr1	8937501	8937690	184826	184836	intron	ENO1	0	0	1_TssA	1	1	0	0	0	0	0
chr1	8937704	8937898	184836	184849	intron,promoter-TSS	ENO1,ENO1-AS1	1	0	1_TssA	1	1	0	0	0	0	0
chr1	8937968	8939540	184849	185002	promoter-TSS	ENO1-AS1	1	1	1_TssA	1	1	0	0	1	1	1
chr1	8940448	8940676	185012	185018	TTS	ENO1-AS1	0	0	15_Quies	0	1	0	0	0	0	0
chr1	8940827	8940896	185018	185022	TTS	ENO1-AS1	0	0	15_Quies	0	1	0	0	0	0	0
chr1	8950014	8950474	185200	185211	Intergenic	ENO1	0	0	15_Quies	0	0	0	0	0	0	0
chr1	9037048	9037249	186610	186619	Intergenic	CA6	0	0	14_ReprPCWk	0	1	0	0	1	0	1
chr1	9046324	9046564	186758	186765	Intergenic	SLC2A7	0	0	15_Quies	0	0	0	0	0	0	0
chr1	9054348	9054572	186878	186886	Intergenic	SLC2A7	0	0	15_Quies	0	1	0	0	1	0	0
chr1	9065235	9065363	187078	187086	intron	SLC2A7	0	0	15_Quies	0	0	0	0	0	1	1
chr1	9082414	9082605	187455	187462	intron	SLC2A7	0	0	15_Quies	0	1	0	0	1	0	0
chr1	9170877	9171153	188977	188986	intron	GPR157	0	0	5_TxWk	0	0	0	0	1	1	1
chr1	9173095	9173214	189033	189038	intron	GPR157	0	0	5_TxWk	0	1	0	0	0	0	0
chr1	9188171	9188554	189266	189282	intron	GPR157	1	1	5_TxWk	1	1	0	0	1	0	0
chr1	9188572	9188785	189282	189302	intron	GPR157	1	1	1_TssA	1	1	0	0	1	1	1
chr1	9188795	9189812	189302	189415	promoter-TSS	GPR157	1	1	1_TssA	1	1	0	0	1	1	1
chr1	9189994	9190031	189416	189420	promoter-TSS	GPR157	1	0	15_Quies	1	1	0	0	0	0	0
chr1	9202402	9202586	189618	189625	Intergenic	MIR34A	0	0	15_Quies	0	0	0	0	0	1	1
chr1	9230910	9230955	190097	190101	Intergenic	MIR34A	0	0	15_Quies	0	0	0	0	0	0	0
chr1	9241480	9241658	190250	190260	Intergenic	MIR34A	0	0	15_Quies	1	1	0	0	0	1	1
chr1	9241752	9241946	190260	190267	Intergenic	MIR34A	0	0	15_Quies	1	1	0	0	0	0	0
chr1	9242015	9242126	190267	190274	Intergenic	MIR34A	0	0	1_TssA	1	1	0	0	0	0	0
chr1	9242147	9243145	190274	190384	Intergenic	MIR34A	0	1	1_TssA	1	1	0	0	0	1	1
chr1	9256596	9256875	190639	190654	Intergenic	H6PD	0	0	14_ReprPCWk	0	0	0	0	0	1	1
chr1	9258720	9259015	190702	190735	Intergenic	H6PD	0	1	13_ReprPC	0	0	0	0	0	1	0
chr1	9261606	9262448	190788	190810	Intergenic	H6PD	0	0	13_ReprPC	1	0	0	0	0	0	0
chr1	9294306	9294526	191387	191399	promoter-TSS	H6PD	1	1	1_TssA	1	1	0	0	1	1	1
chr1	9294537	9295452	191399	191521	exon	H6PD	1	1	1_TssA	1	1	0	0	1	1	1
chr1	9299838	9300101	191593	191601	intron	H6PD	0	0	7_Enh	1	1	1	0	0	0	0
chr1	9310734	9310914	191816	191823	intron	H6PD	0	0	5_TxWk	1	1	0	0	1	0	0
chr1	9312021	9312215	191841	191849	intron	H6PD	0	0	5_TxWk	0	1	0	0	0	0	0
chr1	9339497	9339611	192472	192477	Intergenic	SPSB1	0	0	5_TxWk	0	1	0	0	0	0	0
chr1	9339646	9339734	192477	192484	Intergenic	SPSB1	0	0	5_TxWk	0	1	0	0	0	0	0
chr1	9340416	9340713	192500	192523	Intergenic	SPSB1	0	0	7_Enh	0	1	0	0	0	0	0
chr1	9352196	9352547	192686	192709	promoter-TSS	SPSB1	1	0	1_TssA	1	1	0	0	0	0	1
chr1	9352558	9353955	192709	192892	intron	SPSB1	1	0	1_TssA	1	1	0	0	1	0	0
chr1	9445612	9445678	194944	194948	Intergenic	SPSB1	0	0	15_Quies	0	1	0	0	0	0	0
chr1	9488819	9489444	195763	195807	Intergenic	SLC25A33	0	1	1_TssA	1	1	0	0	1	0	1
chr1	9526926	9526967	196418	196422	Intergenic	SLC25A33	0	0	15_Quies	0	1	0	0	0	0	0
chr1	9527189	9527483	196427	196438	Intergenic	SLC25A33	0	0	14_ReprPCWk	0	0	0	0	0	0	0
chr1	9551172	9551413	196859	196868	Intergenic	SLC25A33	0	0	15_Quies	0	0	0	0	1	1	1
chr1	9555342	9555652	196948	196981	Intergenic	SLC25A33	0	1	15_Quies	1	0	0	0	1	1	1
chr1	9586298	9586390	197563	197568	Intergenic	SLC25A33	0	0	15_Quies	0	0	0	0	0	0	0
chr1	9599256	9600233	197811	197943	exon	SLC25A33	1	1	1_TssA	1	1	0	0	1	0	0
chr1	9600250	9600444	197943	197960	intron	SLC25A33	1	1	1_TssA	1	1	0	0	1	0	0
chr1	9648345	9648465	198772	198777	promoter-TSS	TMEM201	1	0	5_TxWk	1	0	0	0	0	0	0
chr1	9648496	9649758	198777	198940	intron	TMEM201	1	1	1_TssA	1	1	0	0	1	1	1
chr1	9675704	9675893	199647	199653	TTS	TMEM201	0	0	14_ReprPCWk	0	0	0	0	0	1	1
chr1	9687064	9687458	199885	199923	Intergenic	PIK3CD	0	1	14_ReprPCWk	1	1	0	0	1	1	1
chr1	9687471	9687595	199923	199933	Intergenic	PIK3CD	0	0	14_ReprPCWk	1	1	0	0	1	0	0
chr1	9711468	9712908	200351	200491	TTS,exon,promoter-TSS	C1orf200,PIK3CD	1	1	1_TssA	1	1	0	0	1	1	0
chr1	9747241	9748016	201137	201182	intron	PIK3CD	0	0	1_TssA	1	1	0	1	0	1	0
chr1	9748030	9748334	201182	201204	intron	PIK3CD	0	0	1_TssA	1	1	1	1	0	0	0
chr1	9748340	9748552	201204	201211	intron	PIK3CD	0	0	7_Enh	1	0	1	1	0	0	0
chr1	9748623	9748654	201211	201215	intron	PIK3CD	0	0	7_Enh	0	0	1	0	0	0	0
chr1	9749050	9749203	201228	201236	intron	PIK3CD	0	0	7_Enh	1	1	0	0	1	0	0
chr1	9749221	9749944	201236	201322	intron	PIK3CD	0	1	1_TssA	1	1	0	0	1	0	0
chr1	9749958	9750228	201322	201346	intron	PIK3CD	0	1	2_TssAFlnk	1	1	0	0	0	0	0
chr1	9750288	9750509	201346	201354	intron	PIK3CD	0	0	2_TssAFlnk	1	0	0	0	0	0	0
chr1	9787291	9787351	202120	202126	exon	PIK3CD	0	0	5_TxWk	0	0	0	0	0	0	0
chr1	9830472	9830599	203096	203104	intron	CLSTN1	0	0	5_TxWk	0	1	0	0	1	0	0
chr1	9830632	9830870	203104	203110	intron	CLSTN1	0	0	5_TxWk	0	1	0	0	1	0	0
chr1	9882851	9884525	204025	204218	exon,intron	CLSTN1	1	1	1_TssA	1	1	0	0	1	0	0
chr1	9884533	9884867	204218	204238	exon,promoter-TSS	CLSTN1	1	1	1_TssA	1	1	0	0	1	0	0
chr1	9885284	9885433	204248	204254	promoter-TSS	CLSTN1	1	0	7_Enh	1	1	0	0	1	0	0
chr1	9895819	9896171	204443	204451	Intergenic	CLSTN1	0	0	15_Quies	0	1	0	0	0	0	0
chr1	9903142	9903372	204577	204586	Intergenic	CLSTN1	0	0	15_Quies	0	1	1	0	0	0	0
chr1	9934973	9935283	205091	205102	intron	CTNNBIP1	0	0	5_TxWk	1	1	0	0	0	1	1
chr1	9938044	9938360	205147	205157	intron	CTNNBIP1	0	0	5_TxWk	1	1	0	0	0	0	0
chr1	9960522	9960934	205577	205586	intron	CTNNBIP1	0	0	15_Quies	1	1	1	0	1	0	0
chr1	9969375	9969538	205719	205725	promoter-TSS	CTNNBIP1	1	0	7_Enh	1	1	0	0	0	1	0
chr1	9969637	9971229	205725	205874	promoter-TSS	CTNNBIP1	1	1	1_TssA	1	1	0	0	1	0	0
chr1	10002557	10003896	206366	206438	promoter-TSS	NMNAT1	1	1	1_TssA	1	1	0	0	1	1	1
chr1	10004034	10004079	206438	206443	intron	NMNAT1	1	0	1_TssA	1	1	0	0	0	0	0
chr1	10057122	10058092	207304	207425	intron	RBP7	1	1	14_ReprPCWk	1	1	0	0	1	0	0
chr1	10058100	10058192	207425	207433	intron	RBP7	1	1	14_ReprPCWk	1	0	0	0	0	0	0
chr1	10092533	10093972	208052	208157	exon	UBE4B	1	1	1_TssA	1	1	0	0	1	1	1
chr1	10269828	10271358	210853	211030	promoter-TSS	KIF1B	1	1	1_TssA	1	1	0	0	1	1	1
chr1	10271392	10271611	211030	211040	intron	KIF1B	1	0	1_TssA	1	1	0	0	0	0	0
chr1	10271724	10271959	211040	211047	intron	KIF1B	1	0	2_TssAFlnk	1	1	0	0	0	0	0
chr1	10271966	10272099	211047	211054	intron	KIF1B	0	0	7_Enh	1	1	0	0	0	0	0
chr1	10458439	10459813	213365	213503	promoter-TSS	PGD	1	1	1_TssA	1	1	0	0	1	1	0
chr1	10459818	10459997	213503	213516	intron	PGD	1	1	1_TssA	1	1	0	0	0	0	0
chr1	10490257	10491458	214104	214222	promoter-TSS	APITD1-CORT	1	1	1_TssA	1	1	0	0	1	1	1
chr1	10531921	10532021	214996	215001	intron	DFFA	1	0	1_TssA	1	1	0	0	1	0	0
chr1	10532086	10532848	215002	215066	exon	DFFA	1	1	1_TssA	1	1	0	0	1	0	0
chr1	10532886	10533054	215066	215072	promoter-TSS	DFFA	1	0	1_TssA	1	1	0	0	0	0	0
chr1	10534809	10535754	215119	215170	intron	PEX14	1	1	1_TssA	1	1	0	0	1	0	0
chr1	10535759	10536015	215170	215176	intron	PEX14	1	0	2_TssAFlnk	1	1	0	0	0	0	0
chr1	10554866	10555465	215464	215479	intron	PEX14	0	0	5_TxWk	1	1	0	0	1	1	1
chr1	10695600	10695718	217715	217724	Intergenic	PEX14	0	0	5_TxWk	0	1	0	0	0	0	0
chr1	10706709	10706817	218218	218225	TTS	CASZ1	0	0	5_TxWk	0	0	0	0	0	0	0
chr1	10735135	10735430	219186	219197	intron	CASZ1	0	0	5_TxWk	1	1	1	0	0	0	0
chr1	10747333	10747666	219496	219503	intron	CASZ1	0	0	5_TxWk	0	1	0	0	0	0	0
chr1	10753604	10755367	219619	219854	intron	CASZ1	0	1	1_TssA	1	1	0	0	1	0	0
chr1	10777409	10777881	220394	220405	intron	CASZ1	0	0	15_Quies	0	0	0	0	0	0	0
chr1	10784206	10784316	220553	220558	intron	CASZ1	0	0	14_ReprPCWk	0	0	0	0	0	0	0
chr1	10784363	10784549	220558	220564	intron	CASZ1	0	0	14_ReprPCWk	0	0	0	0	0	0	0
chr1	10797260	10797579	220830	220843	intron	CASZ1	0	0	5_TxWk	0	1	0	0	0	0	0
chr1	10798367	10798490	220861	220869	intron	CASZ1	0	0	5_TxWk	0	1	0	0	1	0	1
chr1	10816022	10816353	221280	221294	intron	CASZ1	0	0	5_TxWk	1	1	0	0	1	0	1
chr1	10816370	10816515	221294	221302	intron	CASZ1	0	0	5_TxWk	1	1	0	0	0	0	1
chr1	10819110	10819485	221357	221368	intron	CASZ1	0	0	14_ReprPCWk	1	1	1	0	1	0	0
chr1	10819537	10819874	221368	221377	intron	CASZ1	0	0	14_ReprPCWk	1	1	0	0	1	0	1
chr1	10820745	10821051	221388	221395	exon	CASZ1	0	0	7_Enh	0	1	0	0	0	0	0
chr1	10821938	10822152	221416	221425	intron	CASZ1	0	0	7_Enh	0	1	0	0	0	0	0
chr1	10838811	10839069	221774	221780	intron	CASZ1	0	0	15_Quies	0	1	0	0	0	0	0
chr1	10839417	10839585	221785	221800	intron	CASZ1	0	0	5_TxWk	1	1	0	0	1	0	0
chr1	10839656	10839869	221800	221809	intron	CASZ1	0	0	5_TxWk	1	1	0	0	0	0	0
chr1	10850328	10850363	222032	222037	intron	CASZ1	0	0	14_ReprPCWk	1	1	0	0	0	0	0
chr1	10853368	10853463	222069	222075	intron	CASZ1	0	0	14_ReprPCWk	1	1	0	0	1	0	0
chr1	10853489	10856928	222075	222356	intron	CASZ1	1	1	10_TssBiv	1	1	0	0	1	1	1
chr1	10856932	10857111	222356	222365	promoter-TSS	CASZ1	1	1	14_ReprPCWk	1	1	0	0	1	0	0
chr1	10864557	10864701	222466	222475	Intergenic	CASZ1	0	0	14_ReprPCWk	1	1	0	0	1	0	0
chr1	10875686	10876011	222658	222666	Intergenic	CASZ1	0	0	5_TxWk	0	1	0	0	0	0	0
chr1	10924320	10924337	223599	223603	Intergenic	CASZ1	0	0	13_ReprPC	0	0	0	0	0	0	0
chr1	10926739	10926871	223643	223648	Intergenic	CASZ1	0	0	12_EnhBiv	1	0	1	0	0	0	0
chr1	10926874	10927648	223648	223728	Intergenic	CASZ1	0	0	7_Enh	1	0	1	0	1	1	1
chr1	10948421	10948555	224075	224083	Intergenic	CASZ1	0	0	14_ReprPCWk	0	0	0	0	0	0	0
chr1	10948568	10949047	224083	224144	Intergenic	CASZ1	0	0	14_ReprPCWk	1	0	0	0	1	0	0
chr1	10961119	10961647	224381	224403	Intergenic	C1orf127	0	0	14_ReprPCWk	0	1	0	0	0	0	0
chr1	10961712	10961759	224403	224407	Intergenic	C1orf127	0	0	14_ReprPCWk	0	1	0	0	0	0	0
chr1	11002114	11002313	225150	225166	Intergenic	C1orf127	0	0	7_Enh	0	0	0	0	0	1	1
chr1	11004094	11004256	225191	225196	Intergenic	C1orf127	0	0	5_TxWk	1	0	0	0	0	0	0
chr1	11004296	11004701	225196	225212	Intergenic	C1orf127	0	0	7_Enh	1	1	0	0	0	0	0
chr1	11018764	11018998	225513	225521	intron	C1orf127	0	0	14_ReprPCWk	0	0	0	0	0	0	0
chr1	11021144	11021392	225581	225597	intron	C1orf127	0	0	14_ReprPCWk	0	0	0	0	0	1	1
chr1	11028410	11028587	225718	225726	intron	C1orf127	0	0	14_ReprPCWk	1	0	0	0	0	0	0
chr1	11040192	11040597	225950	225965	intron	C1orf127	0	0	14_ReprPCWk	1	1	0	0	1	0	1
chr1	11040669	11040729	225965	225969	intron	C1orf127	0	0	14_ReprPCWk	1	0	0	0	0	0	0
chr1	11072245	11073500	226459	226564	intron	TARDBP	1	1	1_TssA	1	1	0	0	1	0	1
chr1	11097653	11098200	226969	226981	intron	MASP2	0	0	15_Quies	0	0	0	0	0	1	1
chr1	11112982	11113183	227264	227275	Intergenic	MASP2	0	0	5_TxWk	0	0	0	0	1	1	0
chr1	11119126	11119178	227443	227451	intron	SRM	1	1	5_TxWk	1	0	0	0	0	0	0
chr1	11119225	11119355	227451	227460	exon	SRM	1	1	5_TxWk	1	0	0	0	0	0	0
chr1	11119371	11121120	227460	227612	promoter-TSS	SRM	1	1	1_TssA	1	1	1	0	1	1	1
chr1	11121276	11121293	227615	227619	Intergenic	SRM	0	0	5_TxWk	1	0	0	0	0	0	0
chr1	11159118	11160155	228244	228326	intron	EXOSC10	1	1	1_TssA	1	1	0	0	1	0	1
chr1	11322148	11323036	230330	230393	promoter-TSS	MTOR	1	1	1_TssA	1	1	0	0	1	1	1
chr1	11332736	11333155	230563	230593	exon,promoter-TSS	UBIAD1	1	0	15_Quies	1	1	0	0	1	0	1
chr1	11333171	11334159	230593	230655	exon	UBIAD1	1	1	1_TssA	1	1	0	0	1	0	0
chr1	11380290	11380504	231376	231385	Intergenic	UBIAD1	0	0	14_ReprPCWk	0	0	0	0	0	1	1
chr1	11384771	11384815	231443	231448	Intergenic	UBIAD1	0	0	14_ReprPCWk	0	0	0	0	0	0	0
chr1	11394321	11394352	231629	231633	Intergenic	UBIAD1	0	0	14_ReprPCWk	0	0	0	0	0	0	0
chr1	11397696	11397794	231693	231700	Intergenic	UBIAD1	0	0	14_ReprPCWk	0	0	0	0	0	1	1
chr1	11399954	11400316	231741	231753	Intergenic	UBIAD1	0	0	13_ReprPC	0	0	0	0	0	0	0
chr1	11448799	11448854	232539	232544	Intergenic	PTCHD2	0	0	13_ReprPC	0	0	0	0	0	0	0
chr1	11538670	11539698	233873	233996	promoter-TSS	PTCHD2	1	1	13_ReprPC	1	0	0	0	1	1	1
chr1	11708703	11708835	236679	236687	exon	FBXO2	0	1	14_ReprPCWk	1	0	0	0	0	0	0
chr1	11708839	11708853	236687	236691	exon	FBXO2	0	1	14_ReprPCWk	1	0	0	0	0	0	0
chr1	11708949	11709162	236696	236711	intron	FBXO2	0	1	14_ReprPCWk	1	0	0	0	0	0	0
chr1	11709191	11709481	236711	236727	intron	FBXO2	0	1	14_ReprPCWk	1	0	0	0	0	0	0
chr1	11710781	11710875	236784	236794	exon	FBXO2	0	1	14_ReprPCWk	1	0	0	0	1	1	1
chr1	11714267	11714430	236858	236881	promoter-TSS	FBXO44	1	1	5_TxWk	1	1	0	0	0	0	0
chr1	11714434	11715358	236881	236983	promoter-TSS	FBXO44	1	1	1_TssA	1	1	0	0	1	0	0
chr1	11724114	11724944	237172	237265	intron	FBXO6	1	1	1_TssA	1	1	0	0	1	1	1
chr1	11740726	11741842	237634	237744	promoter-TSS	MAD2L2	0	1	1_TssA	1	1	0	0	1	0	0
chr1	11741917	11741978	237744	237748	promoter-TSS	MAD2L2	0	0	14_ReprPCWk	1	1	0	0	0	0	0
chr1	11750619	11750760	237874	237882	intron	MAD2L2	1	1	13_ReprPC	0	0	0	0	0	0	0
chr1	11750778	11752069	237882	238020	promoter-TSS	DRAXIN	1	1	13_ReprPC	1	0	0	0	0	0	0
chr1	11779673	11780112	238629	238658	exon	DRAXIN	0	1	14_ReprPCWk	1	1	0	0	1	1	1
chr1	11795905	11796005	238925	238931	intron,promoter-TSS	AGTRAP	1	1	5_TxWk	1	1	0	0	1	0	1
chr1	11796010	11797063	238931	238996	intron	AGTRAP	1	1	1_TssA	1	1	0	0	1	0	1
chr1	11822116	11822326	239427	239450	Intergenic	AGTRAP	0	1	14_ReprPCWk	0	0	0	0	0	0	0
chr1	11838197	11838255	239751	239756	Intergenic	CLCN6	0	0	15_Quies	0	1	0	0	0	0	0
chr1	11845112	11845565	239894	239919	TTS	MTHFR	0	0	7_Enh	1	1	0	0	1	1	1
chr1	11847448	11847580	239951	239958	exon	MTHFR	0	0	7_Enh	1	1	0	0	0	0	0
chr1	11847648	11847864	239959	239965	exon	MTHFR	0	0	7_Enh	1	1	0	0	0	0	0
chr1	11863429	11864044	240272	240290	intron	MTHFR	0	0	7_Enh	1	1	0	0	1	0	1
chr1	11864850	11865353	240298	240310	intron	MTHFR	1	0	7_Enh	1	1	0	0	0	0	0
chr1	11865419	11866931	240310	240408	promoter-TSS	CLCN6	1	1	1_TssA	1	1	0	0	1	0	0
chr1	11898805	11898996	240983	240992	intron	CLCN6	0	0	5_TxWk	0	0	0	0	0	1	1
chr1	11918988	11919160	241341	241352	promoter-TSS	NPPB	1	1	13_ReprPC	0	0	0	0	0	0	0
chr1	11919169	11919623	241352	241391	promoter-TSS	NPPB	1	1	13_ReprPC	0	0	0	0	0	1	1
chr1	11967809	11969992	242254	242358	Intergenic	KIAA2013	0	0	5_TxWk	1	1	0	0	1	1	1
chr1	11984830	11985063	242691	242696	intron	KIAA2013	0	0	7_Enh	1	1	0	0	0	1	0
chr1	11985424	11985578	242705	242714	exon	KIAA2013	1	0	1_TssA	1	1	0	0	1	0	0
chr1	11985619	11986735	242714	242837	exon	KIAA2013	1	1	1_TssA	1	1	0	0	1	0	0
chr1	11986839	11986849	242837	242842	promoter-TSS	KIAA2013	1	0	5_TxWk	1	1	0	0	0	0	0
chr1	11986858	11986903	242842	242846	promoter-TSS	KIAA2013	1	0	5_TxWk	1	1	0	0	0	0	0
chr1	11989965	11990079	242903	242908	Intergenic	KIAA2013	0	0	7_Enh	0	0	0	0	0	0	0
chr1	11994373	11995179	242976	243032	promoter-TSS	PLOD1	1	1	1_TssA	1	1	0	0	1	0	0
chr1	12039874	12041017	243876	243965	exon	MFN2	1	1	1_TssA	1	1	0	0	1	0	0
chr1	12041072	12041106	243965	243969	intron	MFN2	1	0	5_TxWk	1	1	0	0	0	0	0
chr1	12044384	12044975	244022	244031	intron	MFN2	0	0	5_TxWk	1	1	0	0	0	0	0
chr1	12079103	12079136	244694	244698	promoter-TSS	MIIP	1	0	5_TxWk	1	0	0	0	0	0	0
chr1	12079173	12080146	244698	244777	intron	MIIP	1	1	1_TssA	1	1	0	0	1	0	0
chr1	12112180	12112387	245478	245484	Intergenic	MIIP	0	0	7_Enh	0	0	0	0	0	0	0
chr1	12185016	12185187	246714	246720	promoter-TSS	TNFRSF8	0	0	15_Quies	0	0	0	0	0	1	1
chr1	12193032	12193339	246885	246894	intron	TNFRSF8	0	0	7_Enh	0	0	0	0	0	0	0
chr1	12203845	12203982	247108	247116	exon	TNFRSF8	0	0	7_Enh	0	1	1	0	1	1	1
chr1	12204507	12204667	247123	247129	TTS	TNFRSF8	0	0	7_Enh	0	1	1	0	0	0	0
chr1	12226877	12227474	247463	247537	exon	TNFRSF1B	1	1	1_TssA	1	1	0	0	1	0	0
chr1	12227484	12227664	247537	247555	intron	TNFRSF1B	1	1	1_TssA	1	1	0	0	0	0	0
chr1	12227700	12227826	247555	247562	intron	TNFRSF1B	1	1	1_TssA	1	1	0	0	0	0	0
chr1	12289955	12291230	248637	248749	intron	VPS13D	1	1	1_TssA	1	1	0	0	1	1	1
chr1	12318083	12318409	249114	249121	intron	VPS13D	0	0	5_TxWk	0	0	0	0	0	0	0
chr1	12493542	12493764	250887	250895	intron	VPS13D	0	0	7_Enh	0	1	1	0	0	0	0
chr1	12529566	12529692	251258	251263	intron	VPS13D	0	0	7_Enh	0	0	0	0	0	0	0
chr1	12533120	12533478	251284	251293	intron	VPS13D	0	0	5_TxWk	0	1	0	0	0	0	0
chr1	12538139	12538351	251344	251353	intron	VPS13D	0	0	7_Enh	0	1	0	0	1	0	0
chr1	12538386	12538585	251353	251362	intron	VPS13D	0	0	7_Enh	0	1	1	0	1	0	0
chr1	12538678	12538808	251362	251367	intron	VPS13D	0	0	7_Enh	0	1	1	0	0	0	0
chr1	12538913	12538947	251367	251371	intron	VPS13D	0	0	7_Enh	0	1	1	0	0	0	0
chr1	12579022	12579331	251987	251999	Intergenic	SNORA59B	0	0	7_Enh	0	0	0	0	0	0	0
chr1	12588426	12588655	252184	252190	Intergenic	SNORA59B	0	0	7_Enh	1	1	0	0	0	0	0
chr1	12588700	12588903	252190	252198	Intergenic	SNORA59B	0	0	5_TxWk	1	1	0	0	0	0	0
chr1	12603620	12603855	252413	252418	Intergenic	SNORA59B	0	0	15_Quies	0	0	0	0	0	0	0
chr1	12609957	12610063	252572	252579	Intergenic	SNORA59B	0	0	15_Quies	0	1	0	0	0	0	0
chr1	12610104	12610208	252579	252588	Intergenic	SNORA59B	0	0	15_Quies	0	1	0	0	0	0	0
chr1	12655157	12655869	253330	253375	intron	DHRS3	0	0	7_Enh	1	1	0	0	1	0	0
chr1	12655890	12656188	253375	253405	intron	DHRS3	0	1	7_Enh	1	1	1	0	1	0	0
chr1	12656513	12656604	253419	253427	intron	DHRS3	0	0	7_Enh	1	1	1	0	1	0	0
chr1	12675959	12676641	253711	253725	intron	DHRS3	0	0	1_TssA	1	1	0	0	0	0	0
chr1	12676679	12677234	253725	253766	exon,intron	DHRS3	1	1	1_TssA	1	1	0	0	0	0	0
chr1	12677241	12678539	253766	253857	promoter-TSS	DHRS3	1	1	1_TssA	1	1	0	0	1	0	0
chr1	12678544	12678801	253857	253873	Intergenic,promoter-TSS	DHRS3	1	1	1_TssA	1	1	0	0	1	0	0
chr1	12678818	12679383	253873	253896	Intergenic	DHRS3	1	0	1_TssA	1	1	0	0	1	0	1
chr1	12679399	12679787	253896	253905	Intergenic	DHRS3	0	0	15_Quies	1	1	0	0	1	0	0
chr1	12679859	12680097	253908	253922	Intergenic	DHRS3	0	0	15_Quies	1	1	0	0	1	1	1
chr1	12718997	12719190	254484	254493	intron	AADACL4	0	0	14_ReprPCWk	0	0	0	0	0	1	1
chr1	13840182	13840613	265321	265369	exon	LRRC38	1	1	14_ReprPCWk	0	0	0	0	0	0	0
chr1	13870602	13870632	265885	265890	Intergenic	LRRC38	0	0	14_ReprPCWk	0	0	0	0	0	1	1
chr1	14026396	14026532	268260	268272	promoter-TSS	PRDM2	1	1	1_TssA	1	1	0	0	1	0	0
chr1	14026543	14027200	268272	268375	intron	PRDM2	1	1	1_TssA	1	1	0	0	1	0	0
chr1	14075268	14076746	268878	269048	intron,promoter-TSS	PRDM2	0	1	1_TssA	1	1	0	0	1	1	1
chr1	14127965	14128113	269736	269741	intron	PRDM2	0	0	15_Quies	0	1	1	0	0	0	0
chr1	14215234	14215494	270793	270799	Intergenic	PRDM2	0	0	14_ReprPCWk	1	1	0	0	0	0	0
chr1	14219211	14219867	270836	270897	Intergenic	PRDM2	0	1	10_TssBiv	1	0	0	0	0	0	0
chr1	14219997	14220123	270897	270902	Intergenic	PRDM2	0	0	13_ReprPC	1	0	0	0	0	0	0
chr1	14227611	14227740	270988	270993	Intergenic	PRDM2	0	0	14_ReprPCWk	0	0	0	0	0	0	0
chr1	14286918	14287231	271571	271582	Intergenic	PRDM2	0	0	14_ReprPCWk	0	0	0	0	1	1	1
chr1	14317225	14317490	271848	271853	Intergenic	PRDM2	0	0	14_ReprPCWk	0	0	0	0	0	0	0
chr1	14924480	14924804	277518	277537	promoter-TSS	KAZN	1	1	13_ReprPC	0	0	0	0	1	0	0
chr1	14924829	14926191	277537	277671	intron,promoter-TSS	KAZN	1	1	10_TssBiv	1	0	0	0	1	0	0
chr1	14954675	14954803	278003	278008	intron	KAZN	0	0	14_ReprPCWk	0	0	0	0	0	0	0
chr1	15009822	15009902	278700	278704	intron	KAZN	0	0	15_Quies	0	0	0	0	0	0	0
chr1	15250411	15251696	282143	282327	exon	KAZN	0	1	1_TssA	1	1	0	0	1	1	0
chr1	15256054	15256272	282403	282413	promoter-TSS	KAZN	0	0	14_ReprPCWk	0	0	0	0	0	0	0
chr1	15373089	15373246	284604	284610	intron	KAZN	0	0	15_Quies	0	0	0	0	0	1	1
chr1	15416965	15417205	285412	285422	intron	KAZN	0	0	15_Quies	0	0	0	0	0	0	0
chr1	15417250	15417288	285422	285426	intron	KAZN	0	0	15_Quies	0	0	0	0	0	0	0
chr1	15426927	15427133	285606	285615	intron	KAZN	0	0	15_Quies	0	0	0	0	0	1	1
chr1	15455158	15455216	286045	286049	intron	TMEM51-AS1	0	0	14_ReprPCWk	0	0	0	0	1	1	1
chr1	15478869	15480903	286345	286532	promoter-TSS	TMEM51	1	1	1_TssA	1	1	0	0	1	1	1
chr1	15480925	15481425	286532	286568	intron	TMEM51	0	1	1_TssA	1	1	0	0	0	1	0
chr1	15481439	15481542	286568	286573	intron	TMEM51	0	1	1_TssA	1	1	0	0	0	0	0
chr1	15500295	15500620	286854	286861	intron	TMEM51	0	0	5_TxWk	0	1	0	0	0	0	0
chr1	15506784	15506937	286941	286946	intron	TMEM51	0	0	7_Enh	0	1	0	0	0	0	0
chr1	15507957	15508024	286956	286960	intron	TMEM51	0	0	5_TxWk	0	1	0	0	0	0	1
chr1	15508063	15508157	286960	286965	intron	TMEM51	0	0	7_Enh	0	1	0	0	0	0	0
chr1	15527413	15527600	287245	287251	intron	TMEM51	0	0	7_Enh	1	1	0	0	0	0	0
chr1	15528406	15528493	287263	287267	intron	TMEM51	0	0	5_TxWk	0	1	0	0	0	0	0
chr1	15528509	15528837	287267	287275	intron	TMEM51	0	0	5_TxWk	0	1	0	0	1	0	1
chr1	15573596	15574103	287893	287945	promoter-TSS	FHAD1	1	1	14_ReprPCWk	1	0	0	0	1	0	0
chr1	15587822	15588010	288113	288123	intron	FHAD1	0	0	7_Enh	1	1	0	0	1	0	0
chr1	15599062	15599367	288231	288242	intron	FHAD1	0	0	15_Quies	0	0	0	0	1	1	1
chr1	15610867	15610962	288403	288409	intron	FHAD1	0	0	14_ReprPCWk	0	1	0	0	0	0	0
chr1	15611119	15611383	288409	288416	intron	FHAD1	0	0	14_ReprPCWk	0	1	0	0	0	0	0
chr1	15631300	15631502	288684	288692	intron	FHAD1	0	0	14_ReprPCWk	0	0	0	0	0	1	1
chr1	15650231	15650310	288969	288975	intron	FHAD1	0	0	14_ReprPCWk	0	1	1	0	0	1	1
chr1	15665714	15665901	289261	289267	intron	FHAD1	0	0	5_TxWk	0	1	0	0	0	0	1
chr1	15672463	15672644	289362	289371	intron	FHAD1	0	0	7_Enh	0	1	0	0	1	0	0
chr1	15735833	15735923	290462	290469	promoter-TSS	EFHD2	1	0	2_TssAFlnk	1	1	0	0	0	0	0
chr1	15735949	15737253	290469	290616	exon	EFHD2	1	1	1_TssA	1	1	0	0	1	0	1
chr1	15737284	15737578	290616	290624	intron	EFHD2	1	0	1_TssA	1	1	0	0	0	0	0
chr1	15739047	15739284	290654	290661	intron	EFHD2	0	0	7_Enh	1	1	0	0	0	0	0
chr1	15739486	15739616	290662	290672	intron	EFHD2	0	0	7_Enh	1	1	0	0	0	0	0
chr1	15743661	15743923	290740	290748	intron	EFHD2	0	0	7_Enh	0	1	0	0	0	0	0
chr1	15745352	15745588	290784	290791	intron	EFHD2	0	0	7_Enh	0	1	1	0	0	0	0
chr1	15750514	15750645	290880	290885	intron	EFHD2	0	0	5_TxWk	0	1	0	0	0	0	0
chr1	15751063	15751219	290892	290898	intron	EFHD2	0	0	5_TxWk	1	1	0	0	1	0	1
chr1	15757125	15757166	291061	291066	TTS	EFHD2	0	0	5_TxWk	0	1	0	0	0	0	0
chr1	15828044	15828100	292202	292206	intron	CASP9	0	0	5_TxWk	0	0	0	0	0	1	1
chr1	15850253	15852180	292520	292677	promoter-TSS	CASP9	1	1	1_TssA	1	1	0	0	1	0	1
chr1	15852766	15854207	292687	292765	intron	DNAJC16	1	1	1_TssA	1	1	0	0	1	1	1
chr1	15886024	15886142	293186	293192	exon	DNAJC16	0	0	5_TxWk	0	1	0	0	1	0	0
chr1	15911070	15911632	293583	293647	exon	AGMAT	1	1	1_TssA	1	1	0	0	1	1	1
chr1	15929620	15930387	293962	294016	Intergenic	DDI2	0	1	1_TssA	1	1	0	0	1	0	0
chr1	15943491	15945073	294231	294334	exon	DDI2	1	1	1_TssA	1	1	0	0	1	0	0
chr1	16010442	16011711	295147	295275	exon	PLEKHM2	1	1	1_TssA	1	1	0	0	1	0	1
chr1	16029858	16030113	295575	295582	intron	PLEKHM2	0	0	5_TxWk	1	1	0	0	1	1	1
chr1	16062622	16062758	296294	296303	promoter-TSS	SLC25A34	1	0	5_TxWk	1	1	0	0	1	0	0
chr1	16062861	16062916	296303	296307	promoter-TSS	SLC25A34	1	0	15_Quies	1	1	0	0	1	0	0
chr1	16063075	16063262	296311	296322	exon	SLC25A34	1	0	15_Quies	1	1	0	0	0	0	0
chr1	16063279	16063319	296322	296327	exon	SLC25A34	1	0	15_Quies	1	1	0	0	0	0	0
chr1	16067693	16067719	296428	296432	exon	SLC25A34	0	0	15_Quies	0	1	0	0	1	0	0
chr1	16067888	16068139	296434	296442	promoter-TSS	TMEM82	1	0	15_Quies	1	1	0	0	1	1	1
chr1	16082880	16083195	296778	296792	Intergenic	FBLIM1	0	0	14_ReprPCWk	1	1	0	0	1	0	0
chr1	16084154	16084201	296806	296810	Intergenic	FBLIM1	0	0	1_TssA	1	1	0	0	1	0	0
chr1	16084749	16084844	296822	296832	promoter-TSS	FBLIM1	1	0	1_TssA	1	1	0	0	0	0	0
chr1	16084962	16085776	296838	296933	intron	FBLIM1	1	1	1_TssA	1	1	0	0	0	0	0
chr1	16085820	16085966	296933	296943	intron	FBLIM1	1	1	10_TssBiv	1	1	0	0	0	0	0
chr1	16090884	16090948	297056	297060	promoter-TSS	FBLIM1	0	0	7_Enh	0	1	0	0	1	0	0
chr1	16107482	16107537	297373	297377	intron	FBLIM1	0	0	5_TxWk	0	1	0	0	1	0	0
chr1	16114717	16114942	297524	297533	Intergenic	UQCRHL	0	0	5_TxWk	0	1	0	0	0	0	0
chr1	16118524	16118816	297606	297618	Intergenic	UQCRHL	0	0	5_TxWk	0	1	0	0	1	1	1
chr1	16126356	16126495	297750	297755	Intergenic	UQCRHL	0	0	5_TxWk	1	1	0	0	1	0	0
chr1	16126498	16126731	297755	297761	Intergenic	UQCRHL	0	0	5_TxWk	1	1	1	0	1	0	0
chr1	16127043	16127214	297766	297773	Intergenic	UQCRHL	0	0	7_Enh	1	1	1	0	1	0	0
chr1	16160488	16162767	298436	298611	exon	FLJ37453	0	1	1_TssA	1	1	0	0	1	0	0
chr1	16162782	16162898	298611	298622	exon	FLJ37453	0	1	1_TssA	1	1	0	0	1	0	0
chr1	16173557	16176778	298878	299164	promoter-TSS	FLJ37453	1	1	1_TssA	1	1	0	0	1	0	1
chr1	16212402	16213287	299638	299654	intron	SPEN	0	0	1_TssA	1	1	0	0	1	1	1
chr1	16265916	16266171	300462	300471	exon	SPEN	0	0	5_TxWk	0	1	0	0	0	0	0
chr1	16301863	16302711	301154	301243	intron	ZBTB17	1	1	1_TssA	1	1	0	0	1	1	0
chr1	16339223	16339913	301821	301866	TTS	HSPB7	0	0	15_Quies	1	1	0	0	1	1	0
chr1	16353180	16353850	302153	302182	intron	CLCNKA	0	0	15_Quies	0	0	0	0	0	0	0
chr1	16374987	16375632	302599	302629	promoter-TSS	CLCNKB	0	0	7_Enh	1	0	0	0	0	0	0
chr1	16399661	16400482	303043	303135	promoter-TSS	FAM131C	1	1	14_ReprPCWk	1	0	1	0	1	1	1
chr1	16470096	16470325	304410	304417	intron	EPHA2	0	0	5_TxWk	1	1	0	0	1	0	0
chr1	16470406	16470950	304417	304430	intron	EPHA2	0	0	5_TxWk	1	1	1	0	1	0	0
chr1	16471635	16472079	304436	304455	intron	EPHA2	0	0	5_TxWk	1	1	0	0	1	0	0
chr1	16481175	16481552	304653	304674	intron	EPHA2	0	1	1_TssA	1	1	0	0	1	1	1
chr1	16481580	16482664	304674	304775	intron	EPHA2	1	1	1_TssA	1	1	0	0	1	1	0
chr1	16482685	16482828	304775	304785	promoter-TSS	EPHA2	1	1	1_TssA	1	1	0	0	1	0	0
chr1	16485495	16485810	304830	304837	Intergenic	EPHA2	0	0	5_TxWk	0	1	0	0	0	0	0
chr1	16488805	16489186	304887	304909	Intergenic	EPHA2	0	0	7_Enh	1	1	0	0	0	0	0
chr1	16494089	16494575	305017	305064	Intergenic	EPHA2	0	1	1_TssA	1	0	0	0	0	0	0
chr1	16499745	16499918	305172	305178	Intergenic	EPHA2	0	0	15_Quies	0	1	0	0	1	0	1
chr1	16502256	16503003	305224	305244	Intergenic	EPHA2	0	0	7_Enh	0	1	1	0	0	0	0
chr1	16509880	16509924	305383	305387	Intergenic	EPHA2	0	0	15_Quies	0	0	0	0	0	0	0
chr1	16514382	16514738	305477	305488	Intergenic	ARHGEF19	0	0	15_Quies	0	1	1	0	0	1	1
chr1	16532745	16532975	305736	305750	intron	ARHGEF19	0	1	1_TssA	1	1	0	0	1	0	0
chr1	16532980	16533812	305750	305845	intron	ARHGEF19	0	1	1_TssA	1	1	0	0	1	0	0
chr1	16539029	16539245	305953	305961	promoter-TSS	ARHGEF19	1	0	15_Quies	0	0	0	0	0	0	0
chr1	16543347	16543569	306046	306053	Intergenic	ARHGEF19	0	0	1_TssA	1	1	0	0	0	0	0
chr1	16543624	16544150	306053	306088	Intergenic	ARHGEF19	0	1	15_Quies	1	1	0	0	1	0	0
chr1	16544210	16544447	306088	306103	Intergenic	ARHGEF19	0	1	15_Quies	1	1	0	0	1	0	0
chr1	16562817	16563150	306473	306480	exon	RSG1	1	0	2_TssAFlnk	1	1	0	0	1	1	1
chr1	16563180	16563955	306480	306536	exon	RSG1	1	1	1_TssA	1	1	0	0	1	1	0
chr1	16677473	16679327	308061	308169	intron	FBXO42	1	1	1_TssA	1	1	0	0	1	1	1
chr1	16690002	16690209	308380	308387	Intergenic	SZRD1	0	0	15_Quies	0	0	0	0	0	1	1
chr1	16693404	16694921	308454	308542	intron	SZRD1	1	1	1_TssA	1	1	0	0	1	0	1
chr1	16694954	16695235	308542	308548	intron	SZRD1	0	0	7_Enh	1	1	0	0	0	0	0
chr1	16766946	16768074	309689	309770	intron	NECAP2	1	1	1_TssA	1	1	0	0	1	1	1
chr1	16824951	16825229	310742	310759	Intergenic	CROCCP3	0	1	15_Quies	1	1	0	0	1	0	0
chr1	16825233	16826478	310759	310893	Intergenic	CROCCP3	0	1	1_TssA	1	1	0	0	1	1	0
chr1	16826494	16826606	310893	310900	Intergenic	CROCCP3	0	0	14_ReprPCWk	1	0	0	0	0	0	0
chr1	16826633	16826674	310900	310906	Intergenic	CROCCP3	0	0	14_ReprPCWk	0	0	0	0	0	0	0
chr1	16839824	16839998	311064	311071	Intergenic	CROCCP3	0	0	2_TssAFlnk	1	1	0	0	0	0	0
chr1	16840317	16841283	311083	311129	Intergenic	CROCCP3	0	1	14_ReprPCWk	1	1	0	0	1	0	0
chr1	16860845	16861177	311443	311469	Intergenic	CROCCP3	0	1	14_ReprPCWk	1	0	0	0	0	0	0
chr1	16918356	16918523	312223	312230	exon	NBPF1	0	0	5_TxWk	0	0	0	0	0	1	1
chr1	16939093	16939174	312403	312407	intron	NBPF1	1	0	2_TssAFlnk	1	1	0	0	1	0	0
chr1	16939214	16939483	312407	312419	intron	NBPF1	1	1	2_TssAFlnk	1	1	0	0	1	0	0
chr1	16939493	16940454	312419	312516	promoter-TSS	NBPF1	1	1	1_TssA	1	1	1	0	1	1	1
chr1	16950360	16950511	312680	312685	intron	CROCCP2	0	0	5_TxWk	0	1	0	0	1	0	1
chr1	16950807	16950859	312691	312696	intron	CROCCP2	0	0	5_TxWk	0	1	0	0	1	0	1
chr1	16970610	16971408	313097	313165	Intergenic	MST1P2	1	1	1_TssA	1	1	0	0	1	1	1
chr1	17019340	17019458	314094	314110	intron	ESPNP	0	1	13_ReprPC	0	0	0	0	0	0	0
chr1	17019507	17019811	314113	314149	intron	ESPNP	0	1	12_EnhBiv	0	0	0	0	0	0	0
chr1	17020082	17020558	314186	314237	intron	ESPNP	0	1	13_ReprPC	0	0	0	0	1	0	0
chr1	17020565	17020732	314237	314253	intron	ESPNP	0	1	13_ReprPC	0	0	0	0	0	0	0
chr1	17023283	17023377	314340	314344	exon	ESPNP	0	1	13_ReprPC	1	0	0	0	0	0	0
chr1	17027092	17027305	314511	314533	intron	ESPNP	0	1	13_ReprPC	0	0	0	0	0	0	0
chr1	17027346	17027494	314533	314548	intron	ESPNP	0	1	13_ReprPC	0	0	0	0	0	0	0
chr1	17027507	17027594	314548	314557	intron	ESPNP	0	1	13_ReprPC	0	0	0	0	0	0	0
chr1	17027597	17027875	314557	314586	intron	ESPNP	0	1	12_EnhBiv	0	0	0	0	0	0	0
chr1	17027884	17027987	314586	314594	intron	ESPNP	0	1	12_EnhBiv	0	0	0	0	0	0	0
chr1	17029685	17029914	314621	314626	intron	ESPNP	0	0	14_ReprPCWk	0	0	0	0	0	1	0
chr1	17033939	17034109	314726	314753	intron	ESPNP	0	1	14_ReprPCWk	1	0	0	0	0	1	0
chr1	17034111	17034668	314753	314809	exon	ESPNP	0	1	14_ReprPCWk	1	0	0	0	1	1	0
chr1	17199504	17199708	316686	316709	Intergenic	MIR3675	0	1	14_ReprPCWk	1	0	0	0	1	0	0
chr1	17221973	17222893	317077	317124	Intergenic	CROCC	0	1	15_Quies	1	1	0	0	1	0	0
chr1	17222988	17223227	317124	317136	Intergenic	CROCC	0	0	15_Quies	1	1	0	0	0	0	0
chr1	17230317	17230802	317204	317229	Intergenic	CROCC	0	0	5_TxWk	1	1	0	0	0	0	0
chr1	17230879	17231911	317229	317266	Intergenic	CROCC	0	1	1_TssA	1	1	0	0	1	0	0
chr1	17240156	17241129	317392	317512	Intergenic	CROCC	0	1	1_TssA	1	1	0	0	1	1	1
chr1	17241140	17241343	317512	317523	Intergenic	CROCC	0	0	5_TxWk	1	1	0	0	0	0	0
chr1	17275045	17275338	318294	318300	intron	CROCC	0	0	15_Quies	0	1	0	0	1	0	0
chr1	17275668	17275818	318304	318311	intron	CROCC	0	0	15_Quies	0	1	0	0	0	0	0
chr1	17278220	17278490	318349	318356	intron	CROCC	0	0	15_Quies	0	0	0	0	0	1	1
chr1	17287202	17287684	318559	318611	exon	CROCC	0	1	5_TxWk	1	1	0	0	1	1	1
chr1	17297870	17297995	318857	318863	exon,intron	CROCC	0	0	15_Quies	0	0	0	0	0	0	0
chr1	17298015	17298126	318863	318873	exon	CROCC	0	0	15_Quies	0	0	0	0	0	0	0
chr1	17306386	17307360	319063	319151	intron	MFAP2	1	1	14_ReprPCWk	1	1	0	0	0	0	0
chr1	17337384	17338653	319859	319970	intron	ATP13A2	1	1	1_TssA	1	1	1	0	1	0	0
chr1	17338732	17338820	319970	319975	promoter-TSS	ATP13A2	1	0	1_TssA	1	1	0	0	0	0	0
chr1	17379782	17380935	320486	320542	intron	SDHB	1	1	1_TssA	1	1	0	0	1	0	1
chr1	17380957	17380997	320542	320547	promoter-TSS	SDHB	1	0	15_Quies	1	1	0	0	0	0	0
chr1	17386143	17386476	320645	320651	Intergenic	SDHB	0	0	15_Quies	0	0	0	0	1	1	1
chr1	17445310	17445512	321516	321527	intron	PADI2	1	0	10_TssBiv	1	1	0	0	0	0	0
chr1	17445606	17446088	321527	321580	exon	PADI2	1	1	10_TssBiv	1	1	0	0	1	0	1
chr1	17452238	17452505	321689	321701	Intergenic	PADI2	0	0	14_ReprPCWk	0	0	0	0	0	1	1
chr1	17518085	17518137	322453	322457	Intergenic	PADI1	0	0	14_ReprPCWk	0	0	0	0	0	0	0
chr1	17560343	17560510	323047	323052	intron	PADI1	0	0	14_ReprPCWk	0	1	0	0	1	0	0
chr1	17563594	17563890	323086	323098	intron	PADI1	0	0	14_ReprPCWk	0	1	0	0	1	1	1
chr1	17600853	17600899	323629	323633	intron	PADI3	0	0	14_ReprPCWk	0	0	0	0	0	1	1
chr1	17603149	17603341	323666	323673	intron	PADI3	0	0	14_ReprPCWk	0	0	0	0	0	0	0
chr1	17662612	17662821	324467	324476	exon	PADI4	0	0	14_ReprPCWk	0	0	0	0	1	1	1
chr1	17746510	17746591	325952	325961	intron	RCC2	0	1	5_TxWk	0	0	0	0	0	1	1
chr1	17754782	17755143	326154	326161	intron	RCC2	0	0	5_TxWk	0	0	0	0	0	0	0
chr1	17763943	17766584	326331	326607	promoter-TSS	RCC2	1	1	1_TssA	1	1	0	0	1	1	1
chr1	17828916	17829185	327829	327841	Intergenic	ARHGEF10L	0	0	7_Enh	0	0	0	0	1	1	1
chr1	17864980	17865115	328347	328354	Intergenic	ARHGEF10L	0	0	7_Enh	0	1	0	0	0	0	0
chr1	17865713	17865915	328363	328375	promoter-TSS	ARHGEF10L	1	1	5_TxWk	1	1	0	0	1	0	0
chr1	17865930	17867065	328375	328502	intron,promoter-TSS	ARHGEF10L	1	1	1_TssA	1	1	0	0	1	0	0
chr1	17877435	17877514	328624	328630	intron	ARHGEF10L	0	0	7_Enh	0	1	0	0	0	0	0
chr1	17877547	17877614	328630	328634	intron	ARHGEF10L	0	0	7_Enh	0	1	0	0	0	0	0
chr1	17892189	17892275	328825	328830	intron	ARHGEF10L	0	0	5_TxWk	0	1	0	0	0	0	0
chr1	17902860	17902931	329003	329008	intron	ARHGEF10L	0	0	5_TxWk	0	1	0	0	0	0	0
chr1	17907191	17907389	329064	329073	intron	ARHGEF10L	0	0	5_TxWk	1	1	0	0	0	0	1
chr1	17908232	17908365	329083	329088	intron	ARHGEF10L	0	0	5_TxWk	1	1	0	0	0	0	0
chr1	17909000	17909110	329095	329100	intron	ARHGEF10L	0	0	5_TxWk	1	1	0	0	0	0	0
chr1	17914703	17915069	329169	329179	intron	ARHGEF10L	0	0	7_Enh	0	1	1	0	1	0	0
chr1	17922797	17923060	329305	329313	intron	ARHGEF10L	0	0	5_TxWk	0	1	0	0	1	0	0
chr1	17923205	17923307	329314	329319	intron	ARHGEF10L	0	0	5_TxWk	0	1	0	0	0	0	0
chr1	17923986	17924314	329331	329341	intron	ARHGEF10L	0	0	5_TxWk	1	1	1	0	0	0	0
chr1	18177751	18177812	333378	333382	Intergenic	ACTL8	0	0	14_ReprPCWk	0	0	0	0	0	0	0
chr1	18311194	18311226	334879	334883	Intergenic	IGSF21	0	0	14_ReprPCWk	0	0	0	0	0	1	1
chr1	18391262	18391352	335782	335787	Intergenic	IGSF21	0	0	14_ReprPCWk	0	0	0	0	0	0	0
chr1	18427065	18427261	336188	336197	Intergenic	IGSF21	0	0	14_ReprPCWk	0	0	0	0	0	1	1
chr1	18862309	18862360	341520	341524	Intergenic	KLHDC7A	0	0	14_ReprPCWk	0	0	0	0	0	0	0
chr1	18884193	18884522	341793	341811	Intergenic	PAX7	0	0	13_ReprPC	0	0	0	0	0	0	0
chr1	18884535	18884731	341811	341818	Intergenic	PAX7	0	0	13_ReprPC	0	0	0	0	0	0	0
chr1	18898093	18898122	341997	342002	Intergenic	PAX7	0	0	14_ReprPCWk	0	0	0	0	0	0	0
chr1	18907975	18908123	342144	342156	Intergenic	PAX7	0	0	14_ReprPCWk	0	0	0	0	0	1	1
chr1	18923964	18924198	342362	342372	Intergenic	PAX7	0	0	14_ReprPCWk	0	0	0	0	0	1	1
chr1	18966481	18966972	343288	343308	intron	PAX7	0	0	13_ReprPC	0	0	0	0	0	0	0
chr1	18969969	18970499	343438	343490	intron	PAX7	0	1	13_ReprPC	0	0	0	0	0	0	0
chr1	18971657	18972360	343530	343566	intron	PAX7	0	1	13_ReprPC	0	0	0	0	0	0	0
chr1	18972420	18972500	343566	343573	intron	PAX7	0	0	13_ReprPC	0	0	0	0	0	0	0
chr1	18973057	18973792	343589	343654	intron	PAX7	0	1	13_ReprPC	1	0	0	0	0	0	0
chr1	18988324	18988451	343858	343865	intron	PAX7	0	0	14_ReprPCWk	0	0	0	0	0	0	0
chr1	19075142	19075200	345245	345250	exon	PAX7	0	0	14_ReprPCWk	0	0	0	0	0	0	0
chr1	19201801	19201968	346936	346944	exon,intron	ALDH4A1	0	0	15_Quies	0	0	0	0	0	1	1
chr1	19201988	19202031	346944	346948	intron	ALDH4A1	0	0	15_Quies	0	0	0	0	0	1	1
chr1	19206366	19206533	347069	347076	intron	ALDH4A1	0	0	15_Quies	0	0	0	0	0	0	0
chr1	19228442	19229932	347487	347589	exon	ALDH4A1	1	1	1_TssA	1	1	0	0	1	0	0
chr1	19239663	19239835	347755	347765	intron	IFFO2	0	0	15_Quies	0	1	0	0	1	1	1
chr1	19282027	19283740	348565	348776	exon,promoter-TSS	IFFO2	1	1	1_TssA	1	1	0	0	1	1	1
chr1	19283747	19283943	348776	348793	Intergenic	IFFO2	1	1	2_TssAFlnk	1	0	0	0	1	0	0
chr1	19337020	19337485	349374	349382	Intergenic	IFFO2	0	0	7_Enh	0	1	0	0	0	0	0
chr1	19337532	19337569	349382	349387	Intergenic	IFFO2	0	0	7_Enh	0	1	0	0	1	0	0
chr1	19337689	19337876	349387	349398	Intergenic	IFFO2	0	0	7_Enh	0	1	0	0	1	0	0
chr1	19356120	19356223	349628	349635	Intergenic	IFFO2	0	0	14_ReprPCWk	0	0	0	0	0	1	0
chr1	19380725	19380865	350059	350065	Intergenic	IFFO2	0	0	13_ReprPC	0	0	0	0	0	0	0
chr1	19393830	19394051	350309	350317	Intergenic	IFFO2	0	0	14_ReprPCWk	0	0	0	0	0	0	0
chr1	19535871	19537629	351941	352060	promoter-TSS	UBR4	1	1	1_TssA	1	1	0	0	1	1	1
chr1	19577358	19578992	352570	352682	promoter-TSS	EMC1	1	1	1_TssA	1	1	1	0	1	0	0
chr1	19599516	19599774	353006	353015	intron	AKR7L	1	0	5_TxWk	1	1	0	0	1	0	0
chr1	19600406	19600508	353036	353052	exon	AKR7L	1	1	13_ReprPC	1	1	0	0	1	0	0
chr1	19600523	19600775	353052	353085	promoter-TSS	AKR7L	1	1	13_ReprPC	1	1	0	0	1	0	0
chr1	19600785	19600818	353085	353090	promoter-TSS	AKR7L	1	1	13_ReprPC	1	1	0	0	1	0	0
chr1	19614045	19614810	353294	353312	intron	AKR7A3	1	0	1_TssA	1	1	0	0	1	0	0
chr1	19614819	19615014	353312	353323	intron	AKR7A3	1	1	1_TssA	1	1	0	0	1	0	0
chr1	19615062	19615159	353326	353341	exon	AKR7A3	1	1	1_TssA	1	1	0	0	1	0	0
chr1	19615168	19615611	353341	353388	promoter-TSS	AKR7A3	1	1	1_TssA	1	1	0	0	1	0	0
chr1	19615619	19615703	353388	353394	promoter-TSS	AKR7A3	1	1	1_TssA	1	1	0	0	1	0	0
chr1	19637961	19639439	353648	353791	promoter-TSS	PQLC2	1	1	1_TssA	1	1	0	0	1	0	1
chr1	19668084	19668183	354411	354416	intron	CAPZB	0	0	5_TxWk	0	0	0	0	0	1	1
chr1	19711383	19711578	355253	355258	intron	CAPZB	0	0	5_TxWk	1	1	0	0	1	0	0
chr1	19711923	19712145	355265	355271	exon,intron	CAPZB	0	0	7_Enh	1	1	0	0	0	0	0
chr1	19712470	19712659	355272	355278	intron	CAPZB	0	0	7_Enh	0	1	1	0	0	0	0
chr1	19796102	19796142	356593	356597	intron	CAPZB	0	0	7_Enh	0	1	0	0	0	0	0
chr1	19810885	19812724	356802	356968	promoter-TSS	CAPZB	1	1	1_TssA	1	1	0	0	1	0	1
chr1	19812793	19812838	356968	356973	promoter-TSS	CAPZB	1	0	1_TssA	1	1	0	0	0	0	0
chr1	19922782	19923027	358270	358276	promoter-TSS	MINOS1	1	0	1_TssA	1	1	0	0	1	0	0
chr1	19923062	19924290	358276	358358	intron	C1orf151-NBL1	1	1	1_TssA	1	1	0	0	1	0	0
chr1	19970064	19970348	358920	358937	promoter-TSS	NBL1	1	1	1_TssA	1	1	0	0	0	0	0
chr1	19970358	19971590	358937	359109	promoter-TSS	NBL1	1	1	1_TssA	1	1	0	0	1	0	1
chr1	19971612	19971807	359109	359124	promoter-TSS	NBL1	0	1	1_TssA	1	1	0	0	0	0	0
chr1	19971821	19971923	359124	359136	promoter-TSS	NBL1	0	1	1_TssA	1	1	0	0	0	0	0
chr1	19971958	19972301	359136	359149	promoter-TSS	NBL1	0	0	1_TssA	1	1	0	0	0	0	0
chr1	19972313	19972540	359149	359157	exon	NBL1	0	0	1_TssA	1	1	0	0	0	0	0
chr1	19972608	19972815	359157	359165	intron	NBL1	0	0	1_TssA	1	1	0	0	0	0	0
chr1	19980270	19980520	359313	359320	intron	NBL1	0	0	5_TxWk	0	1	0	0	0	1	1
chr1	19986336	19986653	359440	359453	Intergenic	HTR6	0	0	14_ReprPCWk	0	0	0	0	1	1	1
chr1	19988299	19988706	359491	359499	Intergenic	HTR6	0	0	14_ReprPCWk	0	0	0	0	0	1	1
chr1	19991164	19992161	359544	359654	promoter-TSS	HTR6	1	1	12_EnhBiv	1	0	0	1	1	1	0
chr1	19992229	19992315	359659	359668	exon	HTR6	1	1	13_ReprPC	0	0	0	1	1	0	0
chr1	19992380	19992533	359678	359695	exon	HTR6	1	1	13_ReprPC	0	0	0	1	0	0	0
chr1	20031110	20031324	360277	360285	intron	TMCO4	0	0	5_TxWk	0	0	0	0	1	1	1
chr1	20081275	20081515	360945	360953	intron	TMCO4	0	0	5_TxWk	0	0	0	0	0	0	0
chr1	20125895	20126996	361566	361659	promoter-TSS	TMCO4	1	1	1_TssA	1	1	0	0	1	1	1
chr1	20139613	20139921	361813	361821	TTS	RNF186	0	0	15_Quies	1	1	0	0	0	0	0
chr1	20140740	20140861	361829	361834	TTS,exon	RNF186	1	0	1_TssA	1	1	0	0	0	0	0
chr1	20141036	20141138	361835	361843	exon	RNF186	1	0	1_TssA	1	1	0	0	0	0	0
chr1	20141244	20141406	361844	361855	exon	RNF186	1	0	1_TssA	1	1	0	0	0	0	1
chr1	20141610	20141839	361859	361866	promoter-TSS	RNF186	1	0	14_ReprPCWk	1	1	0	0	1	0	0
chr1	20185496	20185651	362345	362350	Intergenic	OTUD3	0	0	14_ReprPCWk	0	0	0	0	0	0	0
chr1	20205439	20205477	362603	362607	Intergenic	OTUD3	0	0	14_ReprPCWk	1	1	0	0	1	0	0
chr1	20208553	20209716	362663	362765	exon	OTUD3	1	1	1_TssA	1	1	0	0	1	1	1
chr1	20248090	20248128	363236	363240	intron	PLA2G2E	0	0	7_Enh	0	0	0	0	1	0	0
chr1	20248791	20248870	363251	363256	exon	PLA2G2E	0	0	14_ReprPCWk	0	0	0	0	0	0	0
chr1	20478535	20478817	365516	365526	Intergenic	PLA2G2F	0	0	14_ReprPCWk	1	0	0	0	1	0	1
chr1	20478836	20479138	365526	365544	Intergenic	PLA2G2F	0	0	14_ReprPCWk	1	1	0	0	1	1	1
chr1	20509758	20509879	365974	365979	Intergenic	UBXN10	0	0	15_Quies	0	0	0	0	0	0	0
chr1	20539300	20539657	366399	366414	Intergenic	UBXN10	0	0	14_ReprPCWk	0	0	0	0	0	1	1
chr1	20539744	20539812	366414	366418	Intergenic	UBXN10	0	0	14_ReprPCWk	0	0	0	0	0	0	0
chr1	20577038	20577441	366817	366824	Intergenic	VWA5B1	0	0	14_ReprPCWk	0	1	0	0	1	0	0
chr1	20686129	20686171	368242	368246	TTS	LOC339505	0	0	7_Enh	0	0	0	0	0	0	0
chr1	20692604	20693994	368334	368450	intron	LOC339505	0	1	13_ReprPC	1	0	0	0	0	1	1
chr1	20703397	20703675	368561	368568	intron	LOC339505	0	0	14_ReprPCWk	0	0	0	0	0	1	1
chr1	20802771	20803253	369639	369667	Intergenic	CAMK2N1	0	0	13_ReprPC	1	1	0	0	1	0	0
chr1	20806846	20806894	369699	369703	Intergenic	CAMK2N1	0	0	14_ReprPCWk	1	1	0	0	1	0	0
chr1	20809995	20810247	369734	369742	exon,intron	CAMK2N1	0	0	2_TssAFlnk	1	1	0	0	0	0	0
chr1	20810280	20810361	369742	369748	intron	CAMK2N1	0	0	2_TssAFlnk	1	1	0	0	0	0	0
chr1	20810427	20810652	369748	369763	intron	CAMK2N1	0	1	1_TssA	1	1	0	0	0	0	0
chr1	20810667	20813455	369763	370048	exon	CAMK2N1	1	1	1_TssA	1	1	0	1	1	0	0
chr1	20813458	20813667	370048	370060	promoter-TSS	CAMK2N1	1	1	1_TssA	1	1	0	0	1	0	0
chr1	20820275	20820673	370154	370165	Intergenic	CAMK2N1	0	0	14_ReprPCWk	0	0	0	0	1	1	1
chr1	20834029	20834844	370363	370419	exon	MUL1	1	1	1_TssA	1	1	0	0	1	0	0
chr1	20834863	20834996	370419	370424	promoter-TSS	MUL1	1	1	1_TssA	1	1	0	0	1	0	0
chr1	20848494	20849146	370628	370639	Intergenic	MUL1	0	0	14_ReprPCWk	1	0	0	0	0	1	1
chr1	20879493	20880374	371089	371203	exon	FAM43B	1	1	13_ReprPC	1	0	0	0	0	0	0
chr1	20880917	20880960	371236	371242	exon	FAM43B	0	0	12_EnhBiv	0	0	0	0	0	0	0
chr1	20901750	20901999	371513	371525	Intergenic	CDA	0	0	14_ReprPCWk	0	0	0	0	0	1	1
chr1	20915410	20915636	371719	371727	promoter-TSS	CDA	1	0	14_ReprPCWk	1	1	0	0	1	0	0
chr1	20959812	20960812	372341	372437	exon	PINK1	1	1	1_TssA	1	1	0	0	1	1	1
chr1	20960867	20961230	372437	372446	intron	PINK1	1	0	2_TssAFlnk	1	1	0	0	0	0	0
chr1	20987148	20988493	372895	372974	exon	DDOST	1	1	1_TssA	1	1	0	0	1	1	1
chr1	21022940	21023584	373632	373673	intron	KIF17	0	1	1_TssA	1	1	0	0	1	1	1
chr1	21042820	21043014	374096	374105	intron	KIF17	0	0	13_ReprPC	0	0	0	0	0	0	0
chr1	21044121	21044703	374160	374243	promoter-TSS	KIF17	1	1	1_TssA	1	0	1	0	1	0	0
chr1	21044708	21044848	374243	374251	promoter-TSS	KIF17	1	1	14_ReprPCWk	1	0	0	0	1	0	0
chr1	21058007	21058185	374561	374577	intron	SH2D5	1	1	14_ReprPCWk	1	0	0	1	0	0	0
chr1	21058198	21059793	374577	374720	exon	SH2D5	1	1	5_TxWk	1	1	0	1	1	1	1
chr1	21059978	21060243	374720	374726	promoter-TSS	SH2D5	1	0	7_Enh	1	1	1	0	1	0	0
chr1	21111986	21114550	375343	375570	promoter-TSS	HP1BP3	1	1	1_TssA	1	1	0	0	1	0	0
chr1	21501370	21501751	379328	379335	promoter-TSS	EIF4G3	0	0	5_TxWk	1	1	0	0	0	0	0
chr1	21501819	21503702	379335	379481	exon	EIF4G3	1	1	1_TssA	1	1	0	0	1	0	0
chr1	21503711	21503886	379481	379499	promoter-TSS	EIF4G3	1	1	2_TssAFlnk	1	1	0	0	1	0	0
chr1	21521726	21522013	379762	379769	Intergenic	EIF4G3	0	0	15_Quies	0	0	0	0	0	1	1
chr1	21598333	21598463	381140	381145	intron	ECE1	0	0	5_TxWk	0	1	0	0	0	0	0
chr1	21616381	21617242	381460	381552	promoter-TSS	ECE1	0	1	1_TssA	1	1	0	0	1	0	0
chr1	21650936	21651558	382098	382111	intron	ECE1	0	0	7_Enh	0	1	0	0	1	0	1
chr1	21671190	21671509	382450	382473	intron	ECE1	1	1	1_TssA	1	1	0	0	0	0	0
chr1	21671570	21672819	382473	382599	promoter-TSS	ECE1	1	1	1_TssA	1	1	0	0	1	0	0
chr1	21766161	21766210	384216	384220	promoter-TSS	NBPF3	1	0	14_ReprPCWk	1	0	0	0	0	0	0
chr1	21766230	21767199	384220	384313	promoter-TSS	NBPF3	1	1	10_TssBiv	1	1	0	0	1	0	0
chr1	21835396	21835921	385117	385166	promoter-TSS	ALPL	1	1	14_ReprPCWk	1	0	0	0	0	1	1
chr1	21877524	21877593	385893	385900	intron	ALPL	0	0	14_ReprPCWk	1	0	0	0	0	0	0
chr1	21900648	21900871	386343	386351	intron	ALPL	0	0	14_ReprPCWk	0	0	0	0	0	1	1
chr1	21901153	21901255	386360	386368	intron	ALPL	0	0	14_ReprPCWk	0	1	0	0	1	0	0
chr1	21901260	21901527	386368	386378	intron	ALPL	0	0	14_ReprPCWk	0	1	0	0	1	0	0
chr1	21913440	21913620	386622	386633	Intergenic	ALPL	0	0	14_ReprPCWk	0	0	0	0	1	0	0
chr1	21913661	21913777	386633	386642	Intergenic	ALPL	0	0	14_ReprPCWk	0	0	0	0	1	0	0
chr1	21922183	21922211	386836	386840	TTS	RAP1GAP	0	0	14_ReprPCWk	0	0	0	0	0	1	1
chr1	21934312	21934648	387109	387127	intron	RAP1GAP	0	0	15_Quies	0	1	0	0	1	0	0
chr1	21947067	21947138	387371	387377	intron	RAP1GAP	0	0	14_ReprPCWk	1	0	0	0	0	0	0
chr1	21948625	21948738	387405	387413	intron	RAP1GAP	0	1	14_ReprPCWk	1	1	0	0	0	0	0
chr1	21948821	21949263	387420	387490	intron	RAP1GAP	0	1	14_ReprPCWk	1	1	0	0	1	0	0
chr1	21950195	21950435	387501	387510	intron	RAP1GAP	0	0	14_ReprPCWk	0	1	0	0	0	0	0
chr1	21958657	21958845	387653	387661	intron	RAP1GAP	0	0	14_ReprPCWk	0	1	0	0	1	0	0
chr1	21960790	21960865	387680	387685	intron	RAP1GAP	0	0	14_ReprPCWk	0	1	0	0	0	0	0
chr1	21961091	21961208	387685	387692	intron	RAP1GAP	0	0	14_ReprPCWk	0	1	0	0	1	0	0
chr1	21974611	21974680	387888	387893	intron	RAP1GAP	0	0	14_ReprPCWk	0	0	0	0	0	0	0
chr1	21977912	21977943	387938	387943	intron	RAP1GAP	0	0	14_ReprPCWk	1	0	0	0	0	0	0
chr1	21978053	21978750	387945	388039	promoter-TSS	RAP1GAP	0	1	14_ReprPCWk	1	0	0	0	1	0	0
chr1	21985617	21986131	388140	388198	intron	RAP1GAP	0	1	14_ReprPCWk	0	0	0	0	1	1	1
chr1	21986173	21986481	388198	388205	intron	RAP1GAP	0	0	13_ReprPC	0	0	0	0	0	0	0
chr1	21995064	21995373	388331	388354	intron,promoter-TSS	RAP1GAP	1	1	14_ReprPCWk	0	0	0	0	0	0	0
chr1	21995408	21996525	388354	388446	promoter-TSS	RAP1GAP	1	1	14_ReprPCWk	1	0	1	0	0	1	0
chr1	22108284	22110290	389883	390029	intron	USP48	1	1	1_TssA	1	1	0	0	1	1	0
chr1	22140846	22141213	390569	390615	exon	LDLRAD2	0	1	14_ReprPCWk	1	0	0	0	0	1	1
chr1	22223268	22223552	392582	392590	intron	HSPG2	0	0	5_TxWk	0	1	0	0	1	0	0
chr1	22230832	22230870	392710	392715	intron	HSPG2	0	0	5_TxWk	0	1	1	0	0	0	0
chr1	22241489	22241839	392892	392909	intron	HSPG2	0	0	5_TxWk	0	1	0	0	0	0	0
chr1	22254149	22254312	393118	393123	intron	HSPG2	0	0	5_TxWk	1	1	1	0	1	0	0
chr1	22256724	22257005	393166	393173	intron	HSPG2	0	0	7_Enh	0	1	1	0	0	0	0
chr1	22261367	22261390	393253	393257	intron	HSPG2	0	0	5_TxWk	0	1	0	0	0	0	0
chr1	22262458	22262892	393281	393290	intron	HSPG2	1	0	1_TssA	1	1	0	0	0	0	0
chr1	22263200	22263362	393299	393306	intron	HSPG2	1	0	1_TssA	1	1	0	0	1	0	0
chr1	22263376	22264346	393306	393436	promoter-TSS	HSPG2	1	0	1_TssA	1	1	0	0	1	0	1
chr1	22283783	22283979	393735	393742	Intergenic	CELA3B	0	0	15_Quies	0	1	0	0	0	0	0
chr1	22299174	22299213	393996	394000	Intergenic	CELA3B	0	0	15_Quies	0	0	0	0	0	0	0
chr1	22322654	22322685	394398	394402	Intergenic	CELA3A	0	0	15_Quies	0	1	0	0	0	0	0
chr1	22334978	22335049	394606	394614	intron	CELA3A	0	0	15_Quies	0	1	0	0	0	0	0
chr1	22335144	22335239	394617	394623	intron	CELA3A	0	0	15_Quies	0	1	0	0	1	0	0
chr1	22351013	22351347	394864	394880	promoter-TSS	LINC00339	1	0	7_Enh	1	1	0	0	0	1	1
chr1	22351379	22351561	394880	394890	promoter-TSS	LINC00339	1	0	1_TssA	1	1	0	0	1	0	0
chr1	22351603	22352717	394890	394943	intron	LINC00339	1	1	1_TssA	1	1	0	0	1	0	0
chr1	22352744	22352894	394943	394953	intron	LINC00339	0	0	7_Enh	1	1	0	0	0	0	0
chr1	22378940	22380468	395363	395503	intron	CDC42	1	1	1_TssA	1	1	0	0	1	0	0
chr1	22458530	22458687	396530	396537	intron	WNT4	0	0	15_Quies	0	0	0	0	0	1	1
chr1	22468584	22470252	396712	396924	exon	WNT4	1	1	10_TssBiv	1	1	0	0	1	1	0
chr1	22470290	22470408	396924	396932	promoter-TSS	WNT4	1	0	13_ReprPC	1	1	0	0	0	0	0
chr1	22565981	22566218	398324	398333	Intergenic	WNT4	0	0	14_ReprPCWk	0	0	0	0	0	0	0
chr1	22602401	22602685	398968	398977	Intergenic	WNT4	0	0	14_ReprPCWk	0	0	0	0	0	1	1
chr1	22618631	22618739	399195	399201	Intergenic	WNT4	0	0	14_ReprPCWk	0	0	0	0	0	0	0
chr1	22668568	22668874	399796	399816	Intergenic	ZBTB40	0	1	13_ReprPC	0	0	0	0	0	0	0
chr1	22676746	22676814	399971	399976	Intergenic	ZBTB40	0	0	13_ReprPC	0	0	0	0	0	0	0
chr1	22676968	22677167	399977	399984	Intergenic	ZBTB40	0	0	13_ReprPC	0	0	0	0	0	0	0
chr1	22743133	22743386	400851	400861	Intergenic	ZBTB40	0	0	14_ReprPCWk	0	0	0	0	0	1	1
chr1	22746944	22747242	400908	400915	Intergenic	ZBTB40	0	0	14_ReprPCWk	0	0	0	0	0	1	1
chr1	22778237	22779350	401288	401366	intron	ZBTB40	1	1	1_TssA	1	1	0	0	1	0	1
chr1	22880001	22880179	402584	402591	Intergenic	EPHA8	0	0	14_ReprPCWk	0	1	0	0	0	0	0
chr1	22889674	22890524	402764	402887	exon,promoter-TSS	EPHA8	1	1	13_ReprPC	1	0	0	0	0	0	0
chr1	22919774	22919856	403519	403527	exon	EPHA8	0	1	14_ReprPCWk	0	0	0	0	0	0	0
chr1	22919868	22919951	403527	403534	exon	EPHA8	0	1	14_ReprPCWk	0	0	0	0	0	0	0
chr1	22952815	22953160	404135	404148	Intergenic	C1QA	0	0	13_ReprPC	0	0	0	0	0	0	0
chr1	22968539	22968814	404383	404395	Intergenic	C1QC	0	0	14_ReprPCWk	0	0	0	0	0	1	1
chr1	23003601	23003693	404898	404908	Intergenic	C1QB	0	1	14_ReprPCWk	1	1	0	0	0	0	0
chr1	23036596	23038399	405321	405533	exon,promoter-TSS	EPHB2	1	1	1_TssA	1	1	0	0	1	0	0
chr1	23038430	23038584	405533	405541	intron	EPHB2	0	0	14_ReprPCWk	1	1	0	0	0	0	0
chr1	23038842	23039063	405547	405556	intron	EPHB2	0	0	14_ReprPCWk	1	1	0	0	0	0	0
chr1	23039130	23039201	405556	405561	intron	EPHB2	0	0	14_ReprPCWk	1	1	0	0	0	0	0
chr1	23040683	23040729	405595	405599	intron	EPHB2	0	0	14_ReprPCWk	0	1	0	0	0	0	0
chr1	23066259	23066440	405928	405939	intron	EPHB2	0	0	5_TxWk	0	0	0	0	0	0	0
chr1	23072277	23072326	406028	406033	intron	EPHB2	0	0	5_TxWk	0	1	0	0	0	0	0
chr1	23077723	23077811	406090	406095	intron	EPHB2	0	0	15_Quies	0	1	0	0	1	0	1
chr1	23279658	23279704	408864	408872	Intergenic	LOC729059	0	1	13_ReprPC	0	0	0	0	1	0	0
chr1	23279715	23279872	408872	408896	Intergenic	LOC729059	0	1	13_ReprPC	0	0	0	0	1	0	0
chr1	23279886	23280096	408896	408925	Intergenic	LOC729059	0	1	13_ReprPC	0	0	0	0	1	0	0
chr1	23280102	23280329	408925	408958	Intergenic	LOC729059	0	1	13_ReprPC	0	0	0	0	1	0	0
chr1	23280332	23280424	408958	408973	Intergenic	LOC729059	0	1	13_ReprPC	0	0	0	0	1	0	0
chr1	23280430	23280503	408973	408980	Intergenic	LOC729059	0	1	13_ReprPC	0	0	0	0	1	0	0
chr1	23290719	23290960	409130	409140	Intergenic	LOC729059	0	0	14_ReprPCWk	0	0	0	0	0	1	1
chr1	23296018	23296137	409171	409176	Intergenic	LOC729059	0	0	12_EnhBiv	0	0	0	0	0	0	0
chr1	23345495	23347011	409754	409882	exon,promoter-TSS	KDM1A	1	1	1_TssA	1	1	0	0	1	1	1
chr1	23494059	23495528	411294	411431	intron	LUZP1	1	0	1_TssA	1	1	0	0	1	0	0
chr1	23503954	23504540	411530	411583	Intergenic	LUZP1	0	1	1_TssA	1	1	0	0	1	1	1
chr1	23504552	23504633	411583	411591	Intergenic	LUZP1	0	1	1_TssA	1	1	0	0	0	0	0
chr1	23511192	23511348	411689	411695	Intergenic	HTR1D	0	0	15_Quies	1	0	0	0	0	1	1
chr1	23543248	23544237	412124	412241	Intergenic	HTR1D	0	1	14_ReprPCWk	1	1	0	0	1	1	1
chr1	23544341	23544494	412241	412247	Intergenic	HTR1D	0	0	13_ReprPC	1	0	0	0	0	0	0
chr1	23551638	23551894	412345	412352	Intergenic	HTR1D	0	0	14_ReprPCWk	0	1	0	0	1	0	0
chr1	23668310	23669495	413775	413788	intron	HNRNPR	0	0	5_TxWk	1	0	0	0	0	0	0
chr1	23669653	23671668	413788	413944	intron	HNRNPR	1	1	1_TssA	1	1	0	0	1	1	1
chr1	23694411	23696308	414298	414425	promoter-TSS	ZNF436	1	1	1_TssA	1	1	0	0	1	1	1
chr1	23703729	23703795	414529	414534	Intergenic	C1orf213	0	0	7_Enh	0	1	0	0	1	0	0
chr1	23730434	23730782	414912	414925	intron	TCEA3	0	0	5_TxWk	1	1	0	0	1	1	1
chr1	23748878	23749154	415152	415163	intron	TCEA3	0	0	7_Enh	1	1	0	0	0	0	0
chr1	23750101	23750325	415174	415183	intron	TCEA3	1	0	1_TssA	1	1	0	0	0	0	0
chr1	23750356	23750609	415183	415207	intron	TCEA3	1	1	1_TssA	1	1	0	0	0	0	0
chr1	23750636	23751596	415207	415297	intron,promoter-TSS	TCEA3	1	1	1_TssA	1	1	0	0	1	0	0
chr1	23751610	23751786	415297	415307	promoter-TSS	TCEA3	1	1	7_Enh	1	1	0	0	0	0	0
chr1	23763084	23763235	415448	415456	intron	ASAP3	0	1	5_TxWk	0	1	0	0	1	0	0
chr1	23763367	23763464	415464	415472	exon	ASAP3	0	1	5_TxWk	0	1	0	0	1	0	0
chr1	23809894	23811355	416086	416218	exon	ASAP3	1	1	1_TssA	1	1	0	0	1	1	1
chr1	23854566	23854648	416886	416890	intron	E2F2	0	0	7_Enh	0	1	0	0	0	1	1
chr1	23854832	23855150	416890	416898	intron	E2F2	0	0	7_Enh	1	1	0	0	1	0	0
chr1	23857012	23858089	416910	417018	exon	E2F2	1	1	1_TssA	1	1	0	0	1	1	1
chr1	23866315	23866686	417133	417146	Intergenic	E2F2	0	0	15_Quies	1	1	0	0	1	1	1
chr1	23866824	23866863	417149	417155	Intergenic	E2F2	0	0	15_Quies	0	0	0	0	0	0	0
chr1	23880843	23880885	417405	417409	Intergenic	ID3	0	0	1_TssA	1	1	1	0	0	0	0
chr1	23880945	23881863	417409	417494	Intergenic	ID3	0	1	1_TssA	1	1	1	0	1	1	1
chr1	23884322	23884404	417520	417524	TTS	ID3	0	0	2_TssAFlnk	1	1	0	0	0	0	0
chr1	23884843	23885237	417533	417561	intron	ID3	0	1	1_TssA	1	1	0	0	1	0	0
chr1	23885342	23886410	417561	417631	exon	ID3	1	1	1_TssA	1	1	0	0	1	0	1
chr1	23888903	23889099	417654	417671	Intergenic	ID3	0	0	5_TxWk	0	1	0	0	1	0	0
chr1	23891111	23891303	417692	417698	Intergenic	ID3	0	0	5_TxWk	0	1	0	0	0	0	0
chr1	23894504	23895064	417771	417837	Intergenic	ID3	0	1	1_TssA	1	1	0	0	0	0	0
chr1	23945942	23946444	418492	418543	Intergenic	MDS2	0	1	5_TxWk	1	1	1	0	1	0	0
chr1	23953924	23954182	418642	418649	intron	MDS2	1	0	14_ReprPCWk	0	0	0	0	1	0	0
chr1	23961505	23961788	418768	418775	intron	MDS2	0	0	14_ReprPCWk	1	1	0	0	1	1	1
chr1	23963929	23964276	418819	418835	intron	MDS2	0	0	15_Quies	0	0	0	0	0	1	1
chr1	24018001	24018997	419661	419715	intron	RPL11	1	1	1_TssA	1	1	0	0	1	1	1
chr1	24019129	24019292	419715	419721	exon,intron	RPL11	1	0	7_Enh	1	0	0	0	0	0	0
chr1	24069431	24069525	420445	420451	promoter-TSS	TCEB3	1	0	1_TssA	1	1	0	0	0	0	0
chr1	24069537	24071068	420451	420607	intron	TCEB3	1	1	1_TssA	1	1	0	0	1	0	0
chr1	24071099	24071424	420609	420617	intron	TCEB3	0	0	1_TssA	1	1	0	0	0	0	0
chr1	24098747	24098942	420988	420996	exon	LOC100506963	0	0	5_TxWk	0	0	0	0	0	1	1
chr1	24104205	24104250	421067	421072	promoter-TSS	PITHD1	1	0	1_TssA	1	1	0	0	0	0	0
chr1	24104336	24105595	421072	421176	promoter-TSS	PITHD1	1	1	1_TssA	1	1	0	0	1	0	0
chr1	24117315	24118565	421350	421412	intron	LYPLA2	1	1	1_TssA	1	1	0	0	1	0	0
chr1	24120048	24120129	421442	421447	intron	LYPLA2	0	0	5_TxWk	0	1	0	0	0	0	0
chr1	24126076	24126372	421561	421570	promoter-TSS	GALE	1	0	5_TxWk	1	1	0	0	1	0	0
chr1	24126380	24127918	421570	421694	promoter-TSS	GALE	1	1	1_TssA	1	1	0	0	1	0	1
chr1	24127956	24128027	421694	421702	promoter-TSS	GALE	1	0	1_TssA	1	1	0	0	0	0	0
chr1	24128032	24128067	421702	421707	promoter-TSS	GALE	1	0	15_Quies	1	1	0	0	0	0	0
chr1	24151176	24151419	422011	422019	intron	HMGCL	1	0	2_TssAFlnk	1	1	0	0	0	0	0
chr1	24151477	24152207	422019	422063	intron	HMGCL	1	0	1_TssA	1	1	0	0	1	0	0
chr1	24152261	24152359	422063	422071	promoter-TSS	HMGCL	1	0	15_Quies	1	1	0	0	0	0	0
chr1	24164627	24164723	422231	422237	Intergenic	HMGCL	0	0	13_ReprPC	1	0	1	0	0	0	0
chr1	24164881	24165259	422237	422259	Intergenic	HMGCL	0	0	14_ReprPCWk	1	0	1	0	1	0	0
chr1	24194209	24195111	422708	422799	exon	FUCA1	1	1	1_TssA	1	1	0	0	1	1	1
chr1	24195215	24195270	422803	422807	promoter-TSS	FUCA1	1	0	1_TssA	1	1	0	0	0	0	0
chr1	24229334	24229683	423327	423377	intron	CNR2	0	1	13_ReprPC	1	0	0	0	1	0	0
chr1	24246290	24246335	423632	423637	Intergenic	CNR2	0	0	15_Quies	0	1	0	0	0	0	0
chr1	24281692	24281737	424213	424217	Intergenic	PNRC2	0	0	7_Enh	0	1	0	0	0	0	0
chr1	24285538	24287495	424279	424406	promoter-TSS	PNRC2	1	1	1_TssA	1	1	0	0	1	1	1
chr1	24305046	24305294	424543	424549	intron	SRSF10	0	0	7_Enh	1	0	0	0	0	0	0
chr1	24305498	24307154	424549	424652	intron	SRSF10	1	1	1_TssA	1	1	0	0	1	1	1
chr1	24345233	24345277	425266	425271	Intergenic	SRSF10	0	0	5_TxWk	0	1	0	0	1	0	0
chr1	24345845	24345921	425276	425281	Intergenic	SRSF10	0	0	5_TxWk	0	1	0	0	0	0	0
chr1	24397460	24397655	426004	426013	intron	MYOM3	0	0	14_ReprPCWk	0	0	0	0	0	1	1
chr1	24434529	24434563	426654	426659	exon	MYOM3	0	0	14_ReprPCWk	1	1	0	0	1	0	0
chr1	24435477	24435635	426675	426682	intron	MYOM3	0	0	14_ReprPCWk	1	1	0	0	1	0	0
chr1	24438862	24438942	426747	426754	promoter-TSS	MYOM3	1	0	14_ReprPCWk	0	1	0	0	0	0	0
chr1	24439003	24439288	426755	426762	promoter-TSS	MYOM3	1	0	14_ReprPCWk	0	1	0	0	1	1	1
chr1	24447046	24447200	426875	426883	exon	IL22RA1	0	0	5_TxWk	1	1	1	0	1	0	1
chr1	24469102	24469395	427152	427161	intron	IL22RA1	1	0	14_ReprPCWk	1	1	0	0	1	0	1
chr1	24469443	24469907	427161	427174	promoter-TSS	IL22RA1	1	0	14_ReprPCWk	1	1	0	0	1	0	0
chr1	24476800	24476828	427289	427294	Intergenic	IL22RA1	0	0	14_ReprPCWk	1	1	0	0	1	0	0
chr1	24477041	24477479	427298	427318	Intergenic	IL22RA1	0	0	14_ReprPCWk	1	1	0	0	1	1	1
chr1	24477647	24477911	427320	427333	Intergenic	IL22RA1	0	0	14_ReprPCWk	1	1	0	0	0	0	0
chr1	24513504	24514308	427801	427878	promoter-TSS	IFNLR1	1	1	1_TssA	1	1	0	0	1	0	0
chr1	24514362	24514477	427878	427888	promoter-TSS	IFNLR1	1	1	13_ReprPC	1	1	0	0	0	0	0
chr1	24514510	24514570	427888	427893	promoter-TSS	IFNLR1	1	0	13_ReprPC	1	1	0	0	0	0	0
chr1	24525787	24526122	428069	428077	promoter-TSS	LOC284632	1	0	14_ReprPCWk	0	0	0	0	1	1	1
chr1	24563255	24563308	428585	428589	Intergenic	LOC284632	0	0	7_Enh	0	1	0	0	1	0	0
chr1	24616596	24616673	429189	429194	Intergenic	GRHL3	0	0	7_Enh	0	0	0	0	1	0	0
chr1	24645397	24646192	429541	429562	promoter-TSS	GRHL3	1	0	7_Enh	1	0	0	0	1	0	0
chr1	24648278	24648351	429587	429594	intron	GRHL3	0	1	5_TxWk	1	1	1	0	0	0	0
chr1	24648370	24648643	429594	429625	intron	GRHL3	0	1	1_TssA	1	1	0	0	0	0	0
chr1	24648678	24648957	429625	429652	promoter-TSS	GRHL3	0	1	1_TssA	1	1	0	0	0	0	0
chr1	24717825	24718043	430621	430630	intron	STPG1	0	0	15_Quies	1	1	0	0	1	1	1
chr1	24718430	24718539	430634	430639	exon	STPG1	0	0	7_Enh	1	1	0	0	1	0	0
chr1	24739736	24740398	430791	430837	intron	STPG1	0	1	1_TssA	1	1	0	0	0	0	0
chr1	24741723	24741834	430890	430895	promoter-TSS	STPG1	1	0	5_TxWk	1	1	0	0	1	0	1
chr1	24741850	24742922	430895	430947	promoter-TSS	STPG1	1	1	1_TssA	1	1	0	0	1	1	1
chr1	24742956	24743152	430947	430957	intron	NIPAL3	1	1	1_TssA	1	1	1	0	0	0	0
chr1	24752277	24752548	431055	431060	intron	NIPAL3	0	0	5_TxWk	0	1	0	0	0	0	0
chr1	24828397	24828608	431991	431999	promoter-TSS	RCAN3	1	0	15_Quies	1	1	0	0	0	0	0
chr1	24828625	24829956	431999	432131	promoter-TSS	RCAN3	1	1	1_TssA	1	1	0	0	1	0	1
chr1	24829987	24830236	432131	432141	intron	RCAN3	0	0	1_TssA	1	1	0	0	0	0	0
chr1	24863056	24863247	432596	432602	exon	RCAN3	0	0	5_TxWk	0	1	0	0	1	0	0
chr1	24882199	24882912	432849	432908	intron,promoter-TSS	NCMAP	1	0	13_ReprPC	1	1	0	0	1	0	1
chr1	24885664	24885727	432956	432960	intron	NCMAP	0	0	14_ReprPCWk	0	0	0	0	0	0	0
chr1	24894455	24894516	433071	433078	intron	NCMAP	0	0	14_ReprPCWk	1	1	0	0	1	0	0
chr1	24968352	24968626	434134	434151	Intergenic	SRRM1	1	0	15_Quies	1	1	0	0	0	0	0
chr1	24968682	24970894	434151	434329	intron,promoter-TSS	SRRM1	1	1	1_TssA	1	1	0	0	1	1	1
chr1	25020850	25020943	434996	435001	Intergenic	CLIC4	0	0	15_Quies	0	1	0	0	0	0	0
chr1	25032016	25032383	435190	435198	Intergenic	CLIC4	0	0	15_Quies	1	1	0	0	1	0	0
chr1	25057122	25057416	435657	435670	Intergenic	CLIC4	0	0	15_Quies	0	0	0	0	0	0	0
chr1	25071173	25072699	435882	436037	exon	CLIC4	1	1	1_TssA	1	1	0	0	1	1	1
chr1	25072747	25073007	436037	436044	intron	CLIC4	1	0	1_TssA	1	1	0	0	0	0	0
chr1	25174407	25175282	437346	437429	Intergenic	RUNX3	0	1	5_TxWk	1	1	0	0	1	1	1
chr1	25175286	25175497	437429	437439	Intergenic	RUNX3	0	1	1_TssA	1	1	0	0	1	0	0
chr1	25188613	25188726	437628	437634	Intergenic	RUNX3	0	0	15_Quies	0	1	0	0	0	0	0
chr1	25188784	25188945	437634	437641	Intergenic	RUNX3	0	0	15_Quies	0	1	0	0	1	0	1
chr1	25189140	25189182	437643	437647	Intergenic	RUNX3	0	0	15_Quies	0	1	0	0	1	0	0
chr1	25240865	25240925	438485	438491	intron	RUNX3	0	0	15_Quies	0	1	1	0	0	0	0
chr1	25240926	25241052	438491	438502	intron	RUNX3	0	0	15_Quies	0	1	1	0	0	0	0
chr1	25253237	25253456	438717	438724	intron	RUNX3	0	0	12_EnhBiv	0	1	0	0	0	1	0
chr1	25254598	25255192	438754	438770	intron	RUNX3	0	0	10_TssBiv	1	1	0	0	0	0	0
chr1	25255226	25255933	438770	438824	intron	RUNX3	0	1	10_TssBiv	1	1	0	0	1	0	0
chr1	25255948	25257297	438824	439004	exon	RUNX3	0	1	10_TssBiv	1	1	0	0	1	1	1
chr1	25257306	25257403	439004	439016	promoter-TSS	RUNX3	0	1	13_ReprPC	1	1	0	0	1	0	0
chr1	25257547	25257618	439022	439029	promoter-TSS	RUNX3	0	1	13_ReprPC	0	0	0	0	0	0	0
chr1	25258017	25258147	439056	439069	intron	RUNX3	0	1	13_ReprPC	0	0	0	0	0	0	0
chr1	25258304	25258391	439082	439089	intron	RUNX3	0	1	13_ReprPC	0	0	0	0	0	0	0
chr1	25258402	25258486	439089	439100	intron	RUNX3	0	1	13_ReprPC	1	0	0	0	0	0	0
chr1	25258491	25258538	439100	439107	intron	RUNX3	0	1	13_ReprPC	1	0	0	0	0	0	0
chr1	25258546	25258655	439107	439115	intron	RUNX3	0	1	13_ReprPC	1	0	0	0	0	0	0
chr1	25258739	25259055	439117	439152	intron	RUNX3	0	1	13_ReprPC	1	0	0	0	0	1	1
chr1	25259121	25259241	439155	439161	intron	RUNX3	0	0	13_ReprPC	1	0	0	0	0	0	0
chr1	25262981	25263727	439236	439255	intron	RUNX3	0	0	14_ReprPCWk	0	0	0	0	0	0	0
chr1	25269566	25269642	439319	439327	intron	RUNX3	0	0	15_Quies	0	0	0	0	0	0	0
chr1	25428096	25428288	441644	441651	Intergenic	SYF2	0	0	14_ReprPCWk	0	0	0	0	0	1	1
chr1	25433620	25433845	441712	441720	Intergenic	SYF2	0	0	14_ReprPCWk	0	0	0	0	0	0	0
chr1	25433848	25433985	441720	441726	Intergenic	SYF2	0	0	14_ReprPCWk	0	0	0	0	0	0	0
chr1	25494432	25494593	442434	442440	Intergenic	SYF2	0	0	14_ReprPCWk	0	1	0	0	0	0	0
chr1	25495326	25495432	442446	442451	Intergenic	SYF2	0	0	14_ReprPCWk	1	1	0	0	1	0	1
chr1	25521118	25521280	442845	442854	Intergenic	SYF2	0	0	14_ReprPCWk	0	1	0	0	0	0	1
chr1	25525212	25525347	442929	442934	Intergenic	SYF2	0	0	14_ReprPCWk	0	1	0	0	0	1	1
chr1	25558507	25559744	443436	443501	promoter-TSS	SYF2	1	1	1_TssA	1	1	0	0	1	0	0
chr1	25566206	25566754	443611	443651	Intergenic	SYF2	0	1	1_TssA	1	1	0	0	1	1	1
chr1	25572483	25572539	443719	443726	intron	C1orf63	0	0	1_TssA	1	0	0	0	0	0	0
chr1	25572636	25574639	443728	443901	intron	C1orf63	1	1	1_TssA	1	1	0	0	1	1	1
chr1	25592964	25594728	444167	444271	Intergenic	RHD	0	1	15_Quies	1	1	0	0	1	0	0
chr1	25663114	25666077	445182	445352	promoter-TSS	TMEM50A	1	1	1_TssA	1	1	0	0	1	1	0
chr1	25756378	25758377	446494	446692	promoter-TSS	TMEM57	1	1	1_TssA	1	1	1	0	1	0	1
chr1	25758424	25758605	446692	446697	intron	TMEM57	0	0	1_TssA	1	1	1	0	0	0	0
chr1	25833097	25833180	447399	447406	Intergenic	LDLRAP1	0	0	15_Quies	1	0	0	0	0	0	0
chr1	25833214	25833242	447406	447411	Intergenic	LDLRAP1	0	0	15_Quies	1	0	0	0	0	0	0
chr1	25833370	25833398	447416	447420	Intergenic	LDLRAP1	0	0	15_Quies	1	0	0	0	0	0	0
chr1	25833404	25833441	447420	447424	Intergenic	LDLRAP1	0	0	15_Quies	1	0	0	0	0	0	0
chr1	25833446	25833569	447424	447431	Intergenic	LDLRAP1	0	0	15_Quies	1	0	0	0	0	0	0
chr1	25857729	25857831	447790	447796	Intergenic	LDLRAP1	0	0	15_Quies	0	0	0	0	0	0	0
chr1	25869900	25870829	447966	448074	intron	LDLRAP1	1	1	1_TssA	1	1	0	0	1	0	0
chr1	25870836	25871030	448074	448086	intron	LDLRAP1	1	1	1_TssA	1	1	0	0	0	0	0
chr1	25875954	25876233	448139	448148	intron	LDLRAP1	0	0	7_Enh	1	1	1	0	0	0	0
chr1	25899335	25899498	448528	448535	Intergenic	LDLRAP1	0	0	15_Quies	1	0	1	0	0	1	1
chr1	25900135	25900196	448546	448551	Intergenic	LDLRAP1	0	0	15_Quies	1	0	0	0	0	0	0
chr1	25935134	25935351	449173	449181	Intergenic	MAN1C1	0	0	14_ReprPCWk	0	0	0	0	0	1	1
chr1	25942436	25942569	449238	449247	Intergenic	MAN1C1	0	0	14_ReprPCWk	1	1	0	0	0	0	0
chr1	25942594	25944330	449247	449478	promoter-TSS	MAN1C1	1	1	1_TssA	1	1	0	0	1	1	1
chr1	25944340	25944697	449478	449511	exon,promoter-TSS	MAN1C1	1	1	1_TssA	1	1	0	0	0	0	0
chr1	25944702	25944812	449511	449522	exon	MAN1C1	1	1	1_TssA	1	1	0	0	0	0	0
chr1	26054260	26054596	450866	450874	intron	MAN1C1	0	0	14_ReprPCWk	0	1	0	0	1	0	0
chr1	26093380	26093495	451495	451501	intron	MAN1C1	0	0	15_Quies	0	0	0	0	0	0	0
chr1	26097867	26097919	451564	451569	intron	MAN1C1	0	1	5_TxWk	0	0	0	0	0	0	0
chr1	26097973	26098104	451570	451581	intron	MAN1C1	0	1	5_TxWk	0	0	0	0	0	0	0
chr1	26101657	26101786	451631	451638	intron	MAN1C1	0	0	5_TxWk	0	0	0	0	0	0	0
chr1	26105774	26106214	451708	451718	intron	MAN1C1	0	0	5_TxWk	0	0	0	0	0	0	0
chr1	26109370	26109514	451768	451778	intron	MAN1C1	0	0	5_TxWk	0	0	0	0	0	0	0
chr1	26123439	26123750	451991	452009	Intergenic	SEPN1	0	0	15_Quies	0	0	0	0	0	1	1
chr1	26126385	26127186	452048	452141	promoter-TSS	SEPN1	1	0	1_TssA	1	1	0	0	1	0	0
chr1	26137438	26137672	452334	452345	intron	SEPN1	0	0	5_TxWk	0	0	0	0	0	1	1
chr1	26145238	26145329	452479	452483	TTS	SEPN1	0	0	5_TxWk	1	1	0	0	0	0	0
chr1	26146123	26147460	452492	452620	promoter-TSS	MTFR1L	1	1	1_TssA	1	1	0	0	1	0	1
chr1	26185422	26185572	453021	453032	intron	AUNIP	1	1	7_Enh	1	0	0	0	0	0	0
chr1	26185596	26186348	453032	453103	promoter-TSS	AUNIP	1	1	1_TssA	1	1	0	0	1	0	0
chr1	26201570	26202516	453346	453439	Intergenic	PAQR7	0	1	1_TssA	1	1	0	0	1	1	0
chr1	26217081	26217269	453658	453666	intron	STMN1	0	0	5_TxWk	0	1	0	0	1	0	1
chr1	26221884	26222108	453738	453745	intron	STMN1	0	0	5_TxWk	0	1	0	0	1	1	1
chr1	26231540	26233228	453842	453983	TTS	MIR3917	1	1	1_TssA	1	1	0	0	1	1	0
chr1	26233244	26233543	453983	454002	promoter-TSS	STMN1	1	1	7_Enh	1	1	0	0	1	0	0
chr1	26233565	26233738	454002	454010	promoter-TSS	STMN1	1	1	15_Quies	1	1	0	0	1	0	0
chr1	26249052	26249787	454232	454293	Intergenic	MIR3917	0	1	1_TssA	1	1	0	0	1	0	0
chr1	26249805	26250269	454293	454307	Intergenic	MIR3917	0	0	15_Quies	1	1	0	0	1	0	0
chr1	26250286	26250351	454307	454312	Intergenic	MIR3917	0	0	15_Quies	0	0	0	0	0	0	0
chr1	26323743	26324121	455209	455218	intron	PAFAH2	1	0	2_TssAFlnk	1	1	0	0	0	0	0
chr1	26324188	26325178	455218	455268	intron	PAFAH2	1	1	15_Quies	1	1	0	0	1	1	1
chr1	26361594	26362812	455785	455876	exon	EXTL1	0	1	1_TssA	1	1	1	0	1	1	1
chr1	26362827	26362976	455876	455884	TTS	EXTL1	0	0	7_Enh	1	1	1	0	0	0	0
chr1	26372102	26372975	456026	456124	promoter-TSS	SLC30A2	1	1	13_ReprPC	1	0	0	0	0	0	0
chr1	26399743	26399933	456510	456518	Intergenic	TRIM63	0	0	14_ReprPCWk	0	0	0	0	0	0	0
chr1	26436860	26437162	456985	456991	promoter-TSS	PDIK1L	1	0	1_TssA	1	1	0	0	0	0	0
chr1	26437214	26439132	456991	457183	promoter-TSS	PDIK1L	1	1	1_TssA	1	1	0	0	1	1	1
chr1	26439702	26439777	457188	457198	intron	PDIK1L	0	0	7_Enh	1	1	0	0	0	0	0
chr1	26439839	26439986	457199	457208	intron	PDIK1L	0	0	5_TxWk	1	1	0	0	0	0	0
chr1	26440789	26440954	457213	457222	exon	PDIK1L	0	0	5_TxWk	0	0	0	0	0	0	0
chr1	26471680	26471849	457590	457598	Intergenic	FAM110D	0	0	14_ReprPCWk	0	0	0	0	1	1	1
chr1	26487950	26488111	457837	457852	exon	FAM110D	0	1	10_TssBiv	1	0	1	0	1	0	0
chr1	26488129	26488872	457852	457940	exon	FAM110D	0	1	10_TssBiv	1	0	1	0	1	1	1
chr1	26490523	26490596	458010	458017	Intergenic	FAM110D	0	1	14_ReprPCWk	1	0	0	0	0	0	0
chr1	26490687	26491103	458021	458075	Intergenic	FAM110D	0	1	14_ReprPCWk	1	0	0	0	0	1	1
chr1	26496180	26496824	458150	458224	exon	ZNF593	1	1	1_TssA	1	1	0	0	1	1	1
chr1	26503776	26503989	458376	458390	promoter-TSS	CNKSR1	1	0	15_Quies	1	1	0	0	1	0	1
chr1	26504406	26504549	458401	458408	intron	CNKSR1	1	0	5_TxWk	1	1	0	0	0	0	0
chr1	26545542	26545719	459015	459022	Intergenic	CEP85	0	0	14_ReprPCWk	0	0	0	0	0	0	0
chr1	26548920	26548952	459095	459099	Intergenic	CEP85	0	0	14_ReprPCWk	0	0	0	0	0	0	0
chr1	26551561	26551599	459132	459136	Intergenic	CEP85	0	1	14_ReprPCWk	1	1	0	0	0	0	0
chr1	26551608	26551689	459136	459142	Intergenic	CEP85	0	1	14_ReprPCWk	1	1	0	0	1	0	0
chr1	26551706	26552329	459142	459180	Intergenic	CEP85	0	1	14_ReprPCWk	1	1	0	0	1	0	0
chr1	26560303	26561475	459296	459395	intron	CEP85	1	1	1_TssA	1	1	0	0	1	1	1
chr1	26561517	26561714	459395	459403	intron	CEP85	1	0	5_TxWk	1	1	0	0	0	1	0
chr1	26605885	26606111	459952	459958	promoter-TSS	SH3BGRL3	1	0	2_TssAFlnk	1	1	1	0	0	1	1
chr1	26606222	26607054	459958	460033	exon	SH3BGRL3	1	1	1_TssA	1	1	0	0	1	1	1
chr1	26611241	26611493	460113	460125	intron	UBXN11	0	0	7_Enh	0	1	0	0	1	0	0
chr1	26632539	26633535	460476	460526	intron	UBXN11	0	1	1_TssA	1	1	0	0	1	0	0
chr1	26647932	26648328	460761	460772	TTS	AIM1L	0	0	15_Quies	0	1	0	0	1	1	1
chr1	26662303	26662467	460988	460993	intron	AIM1L	0	0	14_ReprPCWk	1	0	1	0	0	0	0
chr1	26662486	26663392	460993	461068	intron	AIM1L	0	1	1_TssA	1	1	1	0	1	0	0
chr1	26680523	26680822	461338	461351	promoter-TSS	AIM1L	1	0	5_TxWk	1	1	0	0	0	0	0
chr1	26684068	26684126	461397	461401	Intergenic	AIM1L	0	0	14_ReprPCWk	0	1	0	0	0	0	0
chr1	26686017	26686049	461429	461433	Intergenic	AIM1L	0	0	13_ReprPC	0	1	0	0	0	0	0
chr1	26686056	26686118	461433	461438	Intergenic	AIM1L	0	0	13_ReprPC	0	1	0	0	0	0	0
chr1	26686377	26686544	461446	461457	Intergenic	AIM1L	0	1	10_TssBiv	1	1	1	0	0	0	0
chr1	26686556	26687123	461457	461506	Intergenic	AIM1L	0	1	10_TssBiv	1	1	1	0	0	0	0
chr1	26687174	26687270	461506	461516	Intergenic,TTS	AIM1L,ZNF683	0	1	12_EnhBiv	1	0	0	0	0	0	0
chr1	26687276	26687331	461516	461520	TTS	ZNF683	0	1	12_EnhBiv	1	0	0	0	0	0	0
chr1	26690442	26690579	461576	461589	intron	ZNF683	0	0	14_ReprPCWk	0	0	0	0	1	1	1
chr1	26735079	26735551	462197	462212	Intergenic	LIN28A	0	0	14_ReprPCWk	0	0	0	0	0	0	0
chr1	26743525	26743853	462388	462396	intron	LIN28A	0	0	14_ReprPCWk	0	0	0	0	1	1	1
chr1	26758348	26759225	462595	462649	promoter-TSS	DHDDS	1	1	14_ReprPCWk	1	1	0	0	1	0	0
chr1	26797053	26797149	463096	463101	exon	DHDDS	0	0	5_TxWk	0	1	0	0	0	1	1
chr1	26797576	26797586	463107	463111	exon	DHDDS	0	0	5_TxWk	0	1	0	0	0	0	0
chr1	26797816	26798178	463113	463129	promoter-TSS	HMGN2	1	0	7_Enh	1	1	0	0	0	0	0
chr1	26798222	26799880	463129	463302	exon	HMGN2	1	1	1_TssA	1	1	0	0	1	0	1
chr1	26800015	26800180	463302	463307	intron	HMGN2	0	0	2_TssAFlnk	1	1	0	0	0	0	0
chr1	26826639	26827302	463679	463745	Intergenic	HMGN2	0	1	15_Quies	1	1	0	0	1	1	1
chr1	26827314	26828232	463746	463810	Intergenic	RPS6KA1	0	1	1_TssA	1	1	0	0	1	0	0
chr1	26855926	26856802	464276	464380	exon	RPS6KA1	1	1	1_TssA	1	1	0	0	1	0	1
chr1	26856881	26857063	464380	464386	intron	RPS6KA1	1	0	2_TssAFlnk	1	1	0	0	0	0	0
chr1	26857642	26857994	464389	464398	intron	RPS6KA1	0	0	7_Enh	1	1	0	0	1	1	1
chr1	26858197	26858489	464401	464410	intron	RPS6KA1	0	0	5_TxWk	1	1	0	0	0	0	0
chr1	26945964	26946165	465670	465678	Intergenic	MIR1976	0	0	7_Enh	1	1	0	0	0	0	0
chr1	26946384	26948272	465678	465823	Intergenic	MIR1976	0	1	1_TssA	1	1	0	0	1	1	1
chr1	26948358	26948482	465823	465831	Intergenic	MIR1976	0	0	15_Quies	1	1	0	0	0	0	0
chr1	27003873	27004388	466730	466738	Intergenic	ARID1A	0	0	7_Enh	0	0	0	0	1	1	1
chr1	27018729	27020182	466906	466972	Intergenic	ARID1A	0	0	1_TssA	1	1	0	0	1	1	1
chr1	27021676	27024896	466983	467282	exon,promoter-TSS	ARID1A	1	1	1_TssA	1	1	0	0	1	0	1
chr1	27049744	27049963	467544	467550	intron	ARID1A	0	0	7_Enh	1	1	1	0	1	0	0
chr1	27050017	27050492	467550	467563	intron	ARID1A	0	0	7_Enh	1	1	0	0	1	1	0
chr1	27113738	27115927	468302	468408	exon,promoter-TSS	PIGV	1	1	1_TssA	1	1	0	0	1	1	1
chr1	27152775	27153855	469170	469292	exon	ZDHHC18	1	1	1_TssA	1	1	0	0	1	1	1
chr1	27175974	27176145	469592	469598	intron	ZDHHC18	0	0	5_TxWk	0	1	0	0	1	0	1
chr1	27189567	27190235	469788	469823	exon,promoter-TSS	SFN	1	1	1_TssA	1	1	0	0	1	1	0
chr1	27190246	27190396	469823	469831	exon	SFN	1	0	1_TssA	1	1	0	0	0	0	0
chr1	27190399	27190684	469831	469844	exon	SFN	1	0	1_TssA	1	1	0	0	0	0	0
chr1	27190693	27190878	469844	469852	exon	SFN	0	0	1_TssA	1	1	0	0	0	0	0
chr1	27190973	27192101	469852	469939	TTS	SFN	0	1	1_TssA	1	1	0	0	1	0	1
chr1	27192180	27192361	469939	469953	Intergenic,TTS	SFN	0	0	1_TssA	1	1	0	0	1	0	0
chr1	27192416	27192495	469954	469960	Intergenic	SFN	0	0	15_Quies	1	1	0	0	0	0	0
chr1	27216074	27216222	470354	470363	TTS	GPATCH3	1	1	1_TssA	1	1	0	0	1	0	0
chr1	27216224	27217160	470363	470455	TTS	GPATCH3	1	1	1_TssA	1	1	0	0	1	0	0
chr1	27226449	27227274	470596	470647	promoter-TSS	GPATCH3	1	1	1_TssA	1	1	0	0	1	0	1
chr1	27239501	27239901	470834	470841	intron	NR0B2	1	0	5_TxWk	1	1	0	0	0	0	0
chr1	27240262	27240479	470845	470856	exon	NR0B2	1	0	5_TxWk	1	1	0	0	1	0	0
chr1	27247926	27248874	470947	471033	exon	NUDC	1	1	1_TssA	1	1	0	0	1	0	0
chr1	27248951	27249119	471033	471039	intron	NUDC	1	0	7_Enh	1	0	0	0	0	0	0
chr1	27285988	27286166	471658	471668	intron	C1orf172	1	1	10_TssBiv	1	1	0	0	0	0	0
chr1	27286198	27287065	471668	471753	intron	C1orf172	1	1	10_TssBiv	1	1	0	0	1	1	1
chr1	27287082	27287283	471753	471759	promoter-TSS	C1orf172	1	1	10_TssBiv	1	1	0	0	1	0	0
chr1	27319420	27319674	472240	472258	exon,promoter-TSS	TRNP1	1	0	13_ReprPC	0	0	0	0	0	0	0
chr1	27319743	27321198	472258	472414	exon	TRNP1	1	1	1_TssA	1	1	0	0	0	0	0
chr1	27324030	27324472	472455	472466	intron	TRNP1	0	0	14_ReprPCWk	1	1	0	0	0	1	1
chr1	27324596	27324680	472468	472475	intron	TRNP1	0	0	14_ReprPCWk	1	1	0	0	0	0	0
chr1	27337585	27337671	472692	472700	intron	FAM46B	0	0	7_Enh	0	1	0	0	0	0	0
chr1	27339174	27339911	472749	472796	promoter-TSS	FAM46B	1	1	14_ReprPCWk	1	1	0	0	1	0	0
chr1	27357823	27358032	473126	473132	Intergenic	FAM46B	0	0	15_Quies	1	1	1	0	1	0	0
chr1	27358085	27358442	473132	473157	Intergenic	FAM46B	0	0	15_Quies	1	1	0	0	1	0	0
chr1	27371160	27371398	473382	473390	Intergenic	FAM46B	0	0	15_Quies	1	0	0	0	0	1	1
chr1	27372442	27372680	473407	473416	Intergenic	FAM46B	0	0	15_Quies	0	0	0	0	0	1	1
chr1	27384589	27384663	473621	473626	Intergenic	FAM46B	0	0	15_Quies	0	1	0	0	0	0	0
chr1	27397489	27397637	473967	473972	Intergenic	FAM46B	0	0	15_Quies	0	0	0	0	0	0	0
chr1	27429265	27429440	474476	474484	intron	SLC9A1	0	0	5_TxWk	0	0	0	0	1	1	1
chr1	27442409	27442617	474698	474703	intron	SLC9A1	0	0	7_Enh	0	1	0	0	0	0	0
chr1	27470872	27470995	475072	475077	intron	SLC9A1	0	0	5_TxWk	0	1	0	0	1	0	0
chr1	27481275	27482044	475196	475250	promoter-TSS	SLC9A1	1	1	1_TssA	1	1	0	0	1	1	1
chr1	27560706	27562473	476485	476607	intron	WDTC1	1	1	1_TssA	1	1	0	0	1	0	0
chr1	27623332	27623456	477400	477406	intron	WDTC1	0	0	5_TxWk	0	0	0	0	0	1	1
chr1	27648255	27649584	477712	477789	intron	TMEM222	1	1	1_TssA	1	1	0	0	1	0	1
chr1	27668325	27668817	478124	478143	promoter-TSS	SYTL1	1	0	5_TxWk	1	1	0	0	0	0	0
chr1	27675684	27675863	478293	478302	intron	SYTL1	0	0	5_TxWk	1	1	1	0	1	0	0
chr1	27675874	27676340	478302	478343	intron	SYTL1	0	1	5_TxWk	1	1	1	0	1	0	1
chr1	27676349	27676653	478343	478386	exon	SYTL1	0	1	5_TxWk	1	1	0	0	1	0	1
chr1	27677763	27677933	478455	478473	intron	SYTL1	0	1	15_Quies	1	0	0	0	0	0	0
chr1	27677942	27678067	478473	478482	exon	SYTL1	0	1	15_Quies	1	0	0	0	0	0	0
chr1	27683351	27683558	478602	478617	exon	MAP3K6	0	1	15_Quies	1	1	1	0	0	0	0
chr1	27683574	27683758	478617	478627	exon,intron	MAP3K6	0	1	15_Quies	1	1	1	0	0	0	0
chr1	27683809	27683898	478627	478632	intron	MAP3K6	0	0	1_TssA	1	1	0	0	0	0	0
chr1	27683912	27683984	478632	478638	exon	MAP3K6	0	0	1_TssA	1	1	0	0	0	0	1
chr1	27683991	27684028	478638	478642	exon	MAP3K6	0	0	1_TssA	1	1	0	0	0	0	1
chr1	27684060	27684285	478642	478656	intron	MAP3K6	0	0	1_TssA	1	1	0	0	0	1	1
chr1	27684316	27684361	478656	478662	exon	MAP3K6	0	0	5_TxWk	1	1	0	0	0	0	1
chr1	27686955	27687211	478718	478742	intron	MAP3K6	0	1	5_TxWk	1	0	0	0	0	0	0
chr1	27691978	27693389	478888	479007	intron	MAP3K6	1	1	1_TssA	1	1	0	0	1	1	1
chr1	27693398	27693688	479007	479021	promoter-TSS	MAP3K6	1	0	5_TxWk	1	1	0	0	1	0	0
chr1	27717973	27718278	479431	479439	Intergenic	GPR3	1	0	15_Quies	1	0	1	0	0	1	0
chr1	27718512	27718772	479442	479451	promoter-TSS	GPR3	1	0	15_Quies	1	0	1	0	0	1	0
chr1	27718785	27719407	479451	479522	promoter-TSS	GPR3	1	1	15_Quies	1	0	1	0	1	1	1
chr1	27721889	27722247	479576	479586	exon	GPR3	0	0	15_Quies	0	0	0	0	0	1	1
chr1	27815697	27817170	480850	480933	intron	WASF2	1	1	1_TssA	1	1	0	0	1	0	1
chr1	27817217	27817373	480933	480938	promoter-TSS	WASF2	1	0	7_Enh	1	1	0	0	1	0	0
chr1	27844894	27845179	481427	481434	Intergenic	WASF2	0	0	15_Quies	0	1	0	0	1	0	1
chr1	27854408	27855015	481631	481687	Intergenic	WASF2	0	1	15_Quies	1	1	0	0	1	0	0
chr1	27855041	27855172	481687	481697	Intergenic	WASF2	0	0	15_Quies	1	1	0	0	1	0	0
chr1	27855201	27855650	481697	481708	Intergenic	WASF2	0	0	15_Quies	1	1	0	0	1	0	0
chr1	27894928	27895467	482563	482621	intron	AHDC1	0	1	5_TxWk	1	1	0	0	1	1	1
chr1	27901411	27901532	482705	482711	intron	AHDC1	0	0	7_Enh	1	1	0	0	0	0	0
chr1	27901636	27901751	482713	482723	intron	AHDC1	0	1	7_Enh	1	1	0	0	1	0	0
chr1	27901990	27902740	482740	482830	intron	AHDC1	0	1	7_Enh	1	1	0	0	1	1	0
chr1	27928885	27931098	483179	483352	exon	AHDC1	1	1	1_TssA	1	1	1	0	1	1	1
chr1	27932966	27933191	483385	483392	Intergenic	AHDC1	0	0	15_Quies	0	0	0	0	0	1	1
chr1	27960586	27961083	483808	483868	intron	FGR	1	1	1_TssA	1	1	0	0	1	0	0
chr1	27961560	27961740	483882	483900	promoter-TSS	FGR	1	1	15_Quies	1	1	0	0	0	0	0
chr1	27970384	27970657	484058	484065	Intergenic	FGR	0	0	15_Quies	0	0	0	0	0	1	1
chr1	27986178	27986237	484270	484274	Intergenic	IFI6	0	0	1_TssA	1	1	0	0	1	0	0
chr1	27986288	27986808	484274	484343	Intergenic	IFI6	0	1	1_TssA	1	1	0	0	1	0	0
chr1	27995745	27996107	484522	484548	intron	IFI6	0	0	5_TxWk	1	0	0	0	0	1	1
chr1	27998666	27998989	484576	484586	promoter-TSS	IFI6	1	0	7_Enh	1	1	0	0	1	1	1
chr1	28013129	28013387	484738	484750	Intergenic	IFI6	0	0	15_Quies	0	0	0	0	0	0	0
chr1	28052045	28053243	485172	485285	exon	FAM76A	1	1	1_TssA	1	1	0	0	1	1	1
chr1	28099332	28100479	485818	485882	exon	STX12	1	1	1_TssA	1	1	0	0	1	0	0
chr1	28156880	28157888	486525	486597	promoter-TSS	PPP1R8	1	1	1_TssA	1	1	0	0	1	0	0
chr1	28198825	28199526	487397	487463	exon	THEMIS2	1	1	1_TssA	1	1	0	0	1	0	0
chr1	28199558	28199764	487463	487473	intron	THEMIS2	1	0	1_TssA	1	1	0	0	0	1	0
chr1	28240465	28241426	488143	488217	exon,intron	RPA2	1	1	1_TssA	1	1	0	0	1	0	1
chr1	28261307	28262081	488510	488528	exon	SMPDL3B	1	0	12_EnhBiv	1	1	0	0	1	0	1
chr1	28285949	28286923	488879	488969	promoter-TSS	XKR8	1	1	1_TssA	1	1	0	0	1	1	1
chr1	28286951	28287047	488969	488975	intron	XKR8	1	0	1_TssA	1	1	0	0	1	0	0
chr1	28414147	28414354	490186	490194	intron	EYA3	1	0	1_TssA	1	1	0	0	0	0	0
chr1	28414367	28415626	490194	490254	intron	EYA3	1	1	1_TssA	1	1	0	0	1	1	1
chr1	28415710	28415802	490257	490262	promoter-TSS	EYA3	1	0	15_Quies	1	1	0	0	0	0	0
chr1	28428509	28429141	490436	490445	Intergenic	EYA3	0	0	15_Quies	0	0	0	0	0	0	0
chr1	28558972	28559671	492324	492367	intron	DNAJC8	1	1	1_TssA	1	1	0	0	0	0	0
chr1	28561985	28562040	492433	492439	promoter-TSS	ATPIF1	1	0	5_TxWk	1	1	0	0	0	0	0
chr1	28562181	28563350	492445	492523	exon	ATPIF1	1	1	1_TssA	1	1	0	0	1	0	0
chr1	28569626	28569699	492604	492608	Intergenic	ATPIF1	0	0	5_TxWk	0	1	0	0	0	0	0
chr1	28575067	28575480	492728	492737	Intergenic	SESN2	0	0	7_Enh	1	1	1	0	0	1	1
chr1	28578138	28578201	492764	492770	Intergenic	SESN2	0	0	5_TxWk	0	0	0	0	0	0	0
chr1	28578228	28578249	492771	492775	Intergenic	SESN2	0	0	5_TxWk	0	0	0	0	0	0	0
chr1	28585365	28585624	492903	492911	promoter-TSS	SESN2	1	0	7_Enh	1	1	0	0	0	0	0
chr1	28585702	28587062	492911	493040	exon	SESN2	1	1	1_TssA	1	1	0	0	1	0	0
chr1	28587099	28587271	493040	493054	exon,intron	SESN2	0	1	1_TssA	1	1	0	0	0	0	0
chr1	28623447	28623662	493609	493615	Intergenic	MED18	0	0	15_Quies	1	1	0	0	1	0	0
chr1	28648439	28648511	494024	494028	Intergenic	MED18	0	0	15_Quies	0	1	0	0	0	0	0
chr1	28654134	28654181	494092	494096	Intergenic	MED18	0	0	5_TxWk	0	1	0	0	1	0	0
chr1	28655348	28655987	494133	494175	exon	MED18	1	1	1_TssA	1	1	0	0	1	0	1
chr1	28656017	28656190	494175	494187	intron	MED18	1	0	1_TssA	1	1	0	0	0	0	1
chr1	28696042	28697169	494909	494989	intron	PHACTR4	1	1	1_TssA	1	1	0	0	1	1	1
chr1	28831745	28831987	496727	496736	promoter-TSS	RCC1	1	0	5_TxWk	1	1	0	0	0	0	0
chr1	28831992	28833200	496736	496801	intron,promoter-TSS	RCC1	1	0	1_TssA	1	1	0	0	1	0	0
chr1	28833282	28834003	496801	496831	intron	SNHG3	1	0	1_TssA	1	1	0	0	0	0	0
chr1	28844357	28845512	497002	497114	intron	RCC1	0	1	1_TssA	1	1	0	0	1	1	1
chr1	28879039	28880318	497837	497923	intron	TRNAU1AP	1	1	1_TssA	1	1	0	0	1	0	1
chr1	28907315	28907805	498428	498445	promoter-TSS	SNORA16A	1	0	1_TssA	1	1	0	0	0	1	0
chr1	28907833	28908959	498445	498537	promoter-TSS	SNORA16A	1	1	1_TssA	1	1	0	0	1	1	1
chr1	28909005	28909633	498537	498565	promoter-TSS	SNHG12	1	0	15_Quies	1	1	0	0	0	0	0
chr1	28918676	28919332	498743	498816	promoter-TSS	RAB42	1	1	1_TssA	1	1	0	0	1	0	0
chr1	28919362	28919454	498817	498824	intron	RAB42	1	1	5_TxWk	1	1	0	0	1	0	0
chr1	28968760	28970391	499629	499709	promoter-TSS	TAF12	1	1	1_TssA	1	1	0	0	1	1	1
chr1	28970419	28970550	499709	499721	promoter-TSS	TAF12	1	0	5_TxWk	1	1	0	0	0	0	0
chr1	28974614	28975629	499808	499847	promoter-TSS	RNU11	1	0	15_Quies	1	1	0	0	1	1	1
chr1	28975648	28975795	499847	499858	TTS	RNU11	1	0	15_Quies	1	1	0	0	1	1	1
chr1	28975902	28975947	499858	499862	TTS	RNU11	1	0	15_Quies	1	1	0	0	0	0	1
chr1	28995064	28996177	500239	500354	intron	GMEB1	1	0	1_TssA	1	1	0	0	1	1	0
chr1	29062924	29064610	501593	501742	intron	YTHDF2	1	1	1_TssA	1	1	0	0	1	1	1
chr1	29074103	29074222	501884	501889	intron	YTHDF2	0	0	5_TxWk	0	0	0	0	0	0	0
chr1	29101688	29101991	502260	502283	Intergenic	OPRD1	0	1	1_TssA	1	1	0	0	1	0	1
chr1	29102007	29102154	502283	502292	Intergenic	OPRD1	0	1	1_TssA	1	1	0	0	1	0	0
chr1	29102210	29102312	502292	502298	Intergenic	OPRD1	0	0	15_Quies	1	1	0	0	1	0	0
chr1	29111481	29112137	502480	502501	Intergenic	OPRD1	0	0	15_Quies	1	0	0	0	0	1	1
chr1	29139660	29139817	502992	502999	intron	OPRD1	0	0	13_ReprPC	0	0	0	0	0	0	0
chr1	29203776	29204046	504069	504078	Intergenic	EPB41	0	0	15_Quies	0	0	0	0	0	1	1
chr1	29213334	29214430	504239	504325	intron	EPB41	1	1	1_TssA	1	1	0	0	1	0	1
chr1	29214488	29214678	504325	504333	intron	EPB41	1	0	1_TssA	1	1	0	0	0	0	0
chr1	29240618	29240677	504673	504677	promoter-TSS	EPB41	0	0	1_TssA	1	1	0	0	1	0	0
chr1	29240705	29241695	504677	504788	intron	EPB41	0	1	1_TssA	1	1	0	0	1	0	0
chr1	29241725	29241922	504788	504801	intron	EPB41	0	1	2_TssAFlnk	1	1	0	0	0	0	0
chr1	29447852	29447923	507138	507149	exon	TMEM200B	0	1	14_ReprPCWk	1	1	0	0	0	1	1
chr1	29447959	29448083	507150	507170	exon	TMEM200B	0	1	14_ReprPCWk	1	1	0	0	0	1	1
chr1	29448087	29448365	507170	507214	exon,intron	TMEM200B	0	1	14_ReprPCWk	1	1	0	0	0	0	0
chr1	29448394	29448924	507214	507275	intron	TMEM200B	0	1	10_TssBiv	1	1	1	1	0	0	0
chr1	29448947	29449317	507275	507313	promoter-TSS	TMEM200B	0	1	10_TssBiv	1	1	1	1	0	0	0
chr1	29449331	29449514	507313	507333	promoter-TSS	TMEM200B	1	1	10_TssBiv	1	1	1	1	0	0	0
chr1	29449634	29449815	507343	507356	promoter-TSS	TMEM200B	1	1	10_TssBiv	1	1	1	0	0	0	0
chr1	29449832	29450237	507356	507390	intron,promoter-TSS	TMEM200B	1	1	10_TssBiv	1	1	1	0	1	0	0
chr1	29450248	29451601	507390	507524	promoter-TSS	TMEM200B	1	1	10_TssBiv	1	1	0	0	1	0	1
chr1	29506847	29507015	508521	508526	intron	SRSF4	0	0	1_TssA	1	1	0	0	0	0	0
chr1	29507084	29508889	508526	508665	intron	SRSF4	1	1	1_TssA	1	1	0	0	1	1	1
chr1	29529454	29529639	508998	509004	intron	MECR	0	0	5_TxWk	0	1	1	0	1	1	1
chr1	29557059	29557675	509378	509428	promoter-TSS	MECR	1	1	1_TssA	1	1	0	0	1	1	1
chr1	29562746	29564646	509490	509714	intron	PTPRU	1	1	14_ReprPCWk	1	1	0	1	1	1	1
chr1	29564656	29565057	509714	509762	intron	PTPRU	0	1	14_ReprPCWk	1	0	0	0	0	0	0
chr1	29565076	29565183	509762	509773	intron	PTPRU	0	1	14_ReprPCWk	1	0	0	0	0	0	0
chr1	29586283	29586758	510056	510109	exon	PTPRU	0	1	12_EnhBiv	1	0	0	0	1	0	0
chr1	29630523	29630573	510683	510689	exon,intron	PTPRU	0	0	14_ReprPCWk	0	0	0	0	0	0	0
chr1	30176635	30176770	514886	514892	Intergenic	PTPRU	0	0	14_ReprPCWk	0	0	0	0	0	1	1
chr1	30265829	30266207	515726	515735	Intergenic	PTPRU	0	0	14_ReprPCWk	0	0	0	0	0	1	1
chr1	30324713	30324786	516379	516385	Intergenic	PTPRU	0	0	14_ReprPCWk	0	0	0	0	1	0	0
chr1	30342037	30342095	516549	516553	Intergenic	PTPRU	0	0	14_ReprPCWk	0	0	0	0	0	0	0
chr1	30351506	30351610	516626	516632	Intergenic	PTPRU	0	0	14_ReprPCWk	0	0	0	0	0	0	0
chr1	30558841	30559148	518562	518586	Intergenic	MATN1-AS1	0	0	14_ReprPCWk	0	0	0	0	0	1	1
chr1	30561842	30562072	518635	518642	Intergenic	MATN1-AS1	0	0	14_ReprPCWk	0	1	0	0	0	0	0
chr1	30562099	30562149	518642	518647	Intergenic	MATN1-AS1	0	0	14_ReprPCWk	0	1	0	0	0	0	0
chr1	30584338	30584508	518952	518964	Intergenic	MATN1-AS1	0	0	14_ReprPCWk	0	0	0	0	0	1	1
chr1	31115409	31115438	524061	524065	Intergenic	MATN1-AS1	0	0	13_ReprPC	0	0	0	0	0	0	0
chr1	31137349	31137395	524377	524382	Intergenic	MATN1-AS1	0	0	14_ReprPCWk	0	0	0	0	0	0	0
chr1	31157902	31158453	524576	524622	Intergenic	MATN1-AS1	0	1	13_ReprPC	1	1	0	0	1	0	1
chr1	31179531	31179606	524872	524877	Intergenic	MATN1-AS1	0	0	14_ReprPCWk	0	0	0	0	0	0	0
chr1	31180829	31181247	524900	524908	Intergenic	MATN1-AS1	0	0	14_ReprPCWk	0	0	0	0	0	1	1
chr1	31190751	31190820	525060	525066	promoter-TSS	MATN1-AS1	1	0	15_Quies	1	1	0	0	1	0	0
chr1	31190863	31192412	525066	525194	promoter-TSS	MATN1-AS1	1	1	15_Quies	1	1	0	0	1	1	1
chr1	31192526	31192569	525195	525199	intron	MATN1-AS1	1	0	15_Quies	1	0	0	0	0	0	0
chr1	31252564	31252759	526176	526183	Intergenic	LAPTM5	0	0	15_Quies	0	0	0	0	0	1	1
chr1	31255195	31255519	526215	526230	Intergenic	LAPTM5	0	0	15_Quies	0	0	0	0	1	1	1
chr1	31274620	31274912	526543	526561	Intergenic	LAPTM5	0	0	15_Quies	0	0	0	0	0	1	1
chr1	31280360	31280598	526668	526682	Intergenic	LAPTM5	0	1	14_ReprPCWk	0	0	0	0	0	0	0
chr1	31296853	31297599	526898	526943	Intergenic	LAPTM5	0	0	14_ReprPCWk	1	1	0	0	1	0	0
chr1	31320380	31320599	527233	527244	Intergenic	SDC3	0	0	15_Quies	0	1	0	0	1	0	0
chr1	31327091	31327199	527333	527338	Intergenic	SDC3	0	0	14_ReprPCWk	0	0	0	0	0	0	0
chr1	31380425	31380512	528071	528076	intron	SDC3	1	0	14_ReprPCWk	1	1	0	0	0	0	0
chr1	31380685	31380937	528080	528101	intron	SDC3	1	1	1_TssA	1	1	0	0	0	0	0
chr1	31380974	31381966	528101	528248	promoter-TSS	SDC3	1	1	1_TssA	1	1	0	0	1	0	0
chr1	31382949	31383117	528271	528282	Intergenic	SDC3	0	0	14_ReprPCWk	0	0	0	0	0	0	0
chr1	31400918	31401253	528526	528538	Intergenic	SNORD103A	0	0	15_Quies	0	0	0	0	0	0	0
chr1	31535337	31535399	529948	529952	intron	PUM1	0	0	7_Enh	0	0	0	0	0	0	0
chr1	31536600	31538946	529964	530064	intron	PUM1	1	1	1_TssA	1	1	0	0	1	0	1
chr1	31627493	31627615	531457	531462	Intergenic	NKAIN1	0	0	15_Quies	1	1	0	0	1	0	0
chr1	31627645	31628652	531462	531555	Intergenic	NKAIN1	0	1	1_TssA	1	1	0	0	1	1	1
chr1	31635577	31635814	531676	531687	Intergenic	NKAIN1	0	0	15_Quies	0	0	0	0	0	1	1
chr1	31654307	31654737	532017	532052	exon	NKAIN1	0	1	14_ReprPCWk	1	0	0	0	1	1	1
chr1	31655119	31655559	532073	532094	intron	NKAIN1	0	0	14_ReprPCWk	1	0	0	0	1	1	1
chr1	31688959	31689137	532602	532610	intron	NKAIN1	0	0	14_ReprPCWk	0	0	0	0	0	0	0
chr1	31697272	31697340	532741	532745	intron	NKAIN1	0	0	14_ReprPCWk	0	0	0	0	0	0	0
chr1	31711951	31712934	532933	533050	exon	NKAIN1	1	1	13_ReprPC	1	0	0	0	0	0	0
chr1	31769072	31770605	533686	533766	promoter-TSS	SNRNP40	1	1	1_TssA	1	1	0	0	1	1	0
chr1	31846127	31846800	534411	534442	promoter-TSS	FABP3	1	0	5_TxWk	1	1	1	0	1	1	1
chr1	31862972	31863203	534608	534615	Intergenic	FABP3	0	0	15_Quies	0	1	0	0	0	0	0
chr1	31867461	31867888	534653	534686	Intergenic	SERINC2	0	0	7_Enh	1	0	0	0	1	1	1
chr1	31868362	31868529	534701	534710	Intergenic	SERINC2	0	0	15_Quies	0	0	0	0	0	0	0
chr1	31885795	31886966	534914	535038	intron	SERINC2	0	1	1_TssA	1	1	0	0	1	0	0
chr1	31886976	31887094	535038	535048	intron	SERINC2	0	1	1_TssA	1	1	0	0	0	0	0
chr1	31895716	31895940	535145	535150	intron	SERINC2	0	0	14_ReprPCWk	0	0	0	0	1	1	1
chr1	32014529	32015028	536441	536455	Intergenic	LOC284551	0	0	15_Quies	1	1	1	0	1	1	1
chr1	32015048	32015398	536455	536465	Intergenic	LOC284551	0	0	15_Quies	1	1	0	0	1	1	1
chr1	32041967	32042540	536815	536838	intron	TINAGL1	1	0	1_TssA	1	1	1	0	1	0	0
chr1	32042756	32043052	536840	536863	promoter-TSS	TINAGL1	1	0	1_TssA	1	1	0	0	0	0	0
chr1	32054503	32054808	537078	537114	Intergenic	TINAGL1	0	1	14_ReprPCWk	1	1	1	0	0	0	0
chr1	32054819	32054837	537114	537118	Intergenic	TINAGL1	0	1	14_ReprPCWk	1	1	1	0	0	0	0
chr1	32054986	32055040	537120	537126	Intergenic	TINAGL1	0	0	14_ReprPCWk	1	1	0	0	0	0	0
chr1	32062499	32062680	537217	537222	Intergenic	TINAGL1	0	0	15_Quies	0	0	0	0	0	0	0
chr1	32083171	32084001	537427	537503	intron	HCRTR1	1	1	12_EnhBiv	1	0	0	0	0	1	1
chr1	32109798	32111169	537849	537933	promoter-TSS	PEF1	1	1	1_TssA	1	1	0	0	1	0	1
chr1	32135424	32135623	538248	538259	intron	COL16A1	0	0	15_Quies	1	1	0	0	1	0	0
chr1	32135799	32136124	538259	538274	intron	COL16A1	0	0	7_Enh	1	1	0	0	1	1	1
chr1	32169538	32170181	538860	538894	promoter-TSS	COL16A1	1	1	14_ReprPCWk	1	1	0	0	1	0	0
chr1	32170306	32170711	538894	538908	promoter-TSS	COL16A1	1	0	15_Quies	1	1	0	0	0	0	0
chr1	32180114	32180509	539043	539075	Intergenic	COL16A1	0	1	14_ReprPCWk	1	1	0	0	1	1	1
chr1	32180666	32181444	539080	539124	Intergenic	COL16A1	0	0	14_ReprPCWk	1	1	0	0	1	1	1
chr1	32181463	32181678	539124	539132	Intergenic	COL16A1	0	0	14_ReprPCWk	1	1	0	0	1	1	1
chr1	32202255	32202697	539484	539504	intron	BAI2	0	0	15_Quies	0	1	0	0	0	0	1
chr1	32209982	32210342	539683	539697	intron	BAI2	0	0	15_Quies	1	1	0	0	1	0	0
chr1	32219884	32219997	539818	539825	intron	BAI2	0	0	7_Enh	0	1	1	0	1	0	0
chr1	32226119	32226863	539943	540005	intron	BAI2	0	1	14_ReprPCWk	1	1	0	0	0	0	0
chr1	32228123	32228160	540016	540020	intron	BAI2	0	0	12_EnhBiv	1	0	0	0	0	0	0
chr1	32228277	32230252	540020	540227	intron,promoter-TSS	BAI2	1	1	12_EnhBiv	1	0	1	0	1	1	1
chr1	32237616	32237696	540323	540340	Intergenic	BAI2	0	0	13_ReprPC	1	0	0	0	0	0	0
chr1	32237737	32238038	540340	540371	Intergenic	BAI2	0	1	13_ReprPC	1	0	0	0	0	0	1
chr1	32238039	32238526	540371	540413	Intergenic	BAI2	0	1	13_ReprPC	1	0	0	0	0	0	1
chr1	32253906	32255159	540633	540708	Intergenic	BAI2	0	1	1_TssA	1	1	0	0	1	1	1
chr1	32268314	32268518	540893	540901	intron	SPOCD1	0	0	15_Quies	1	0	0	0	0	0	0
chr1	32281534	32281554	541061	541066	promoter-TSS	SPOCD1	1	0	15_Quies	1	0	0	0	1	1	1
chr1	32402503	32404438	542621	542781	exon,intron,promoter-TSS	PTP4A2	1	1	1_TssA	1	1	0	0	1	1	1
chr1	32404469	32404499	542781	542785	promoter-TSS	PTP4A2	1	0	7_Enh	1	1	0	0	0	0	0
chr1	32410037	32410221	542892	542903	Intergenic	PTP4A2	0	1	7_Enh	1	1	0	0	1	0	0
chr1	32410250	32410576	542903	542931	Intergenic	PTP4A2	0	1	1_TssA	1	1	0	0	1	0	0
chr1	32410585	32410648	542931	542939	Intergenic	PTP4A2	0	1	7_Enh	1	1	0	0	0	0	0
chr1	32410748	32410809	542942	542946	Intergenic	PTP4A2	0	0	7_Enh	1	1	1	0	0	0	0
chr1	32478846	32480926	543905	544077	exon	KHDRBS1	1	1	1_TssA	1	1	0	0	1	0	0
chr1	32485981	32486050	544181	544185	intron	KHDRBS1	0	0	7_Enh	0	0	1	0	0	0	0
chr1	32487833	32487900	544200	544204	intron	KHDRBS1	0	0	6_EnhG	0	0	0	0	0	0	0
chr1	32531425	32531466	544748	544752	Intergenic	TMEM39B	0	0	5_TxWk	0	0	0	0	0	0	0
chr1	32537953	32539147	544864	544954	promoter-TSS	TMEM39B	1	1	1_TssA	1	1	0	0	1	1	1
chr1	32573160	32573225	545518	545522	intron,promoter-TSS	KPNA6	1	0	15_Quies	1	0	0	0	0	0	0
chr1	32573232	32574502	545522	545586	intron	KPNA6	1	1	1_TssA	1	1	0	0	1	0	1
chr1	32574832	32574896	545590	545595	intron	KPNA6	0	0	1_TssA	1	1	0	0	0	0	0
chr1	32644939	32644979	546432	546436	promoter-TSS	TXLNA	1	0	5_TxWk	1	1	0	0	1	0	0
chr1	32645060	32646207	546437	546539	intron	TXLNA	1	1	1_TssA	1	1	0	0	1	0	1
chr1	32646247	32646384	546539	546548	intron	TXLNA	1	0	1_TssA	1	1	0	0	0	0	0
chr1	32665870	32666956	546802	546852	intron	CCDC28B	1	1	1_TssA	1	1	0	0	0	1	0
chr1	32667003	32667247	546852	546860	intron	CCDC28B	1	0	5_TxWk	1	1	0	0	0	0	0
chr1	32670570	32670583	546897	546902	promoter-TSS	IQCC	1	1	5_TxWk	0	0	0	0	0	0	0
chr1	32670675	32670859	546904	546919	promoter-TSS	IQCC	1	1	5_TxWk	1	0	0	0	0	0	0
chr1	32670912	32671040	546919	546929	promoter-TSS	IQCC	1	1	5_TxWk	1	0	0	0	0	0	0
chr1	32671052	32671783	546929	546992	TTS	CCDC28B	1	1	1_TssA	1	0	0	0	1	0	0
chr1	32671800	32671885	546992	547002	TTS	CCDC28B	1	1	7_Enh	1	0	0	0	0	0	0
chr1	32681835	32682022	547128	547133	TTS	DCDC2B	0	0	5_TxWk	0	1	0	0	0	0	0
chr1	32687427	32687591	547197	547208	promoter-TSS	EIF3I	1	1	1_TssA	1	1	0	0	1	0	0
chr1	32687631	32688514	547208	547262	promoter-TSS	TMEM234	1	1	1_TssA	1	1	0	0	1	0	0
chr1	32688565	32688634	547262	547270	promoter-TSS	TMEM234	1	0	1_TssA	1	1	0	0	1	0	0
chr1	32705857	32707167	547553	547661	intron	MTMR9LP	1	1	1_TssA	1	1	0	0	1	1	1
chr1	32707181	32707390	547661	547669	promoter-TSS	MTMR9LP	1	0	15_Quies	1	1	0	0	0	0	0
chr1	32713899	32714139	547783	547801	exon	FAM167B	0	1	5_TxWk	1	1	0	0	1	1	1
chr1	32714146	32714476	547801	547813	exon	FAM167B	0	1	7_Enh	1	1	0	0	1	0	1
chr1	32741096	32741208	548249	548262	intron	LCK	0	1	14_ReprPCWk	1	0	0	0	0	0	0
chr1	32757367	32758404	548530	548609	intron	HDAC1	1	1	1_TssA	1	1	0	0	1	0	0
chr1	32788058	32788338	549052	549058	intron	HDAC1	0	0	5_TxWk	0	1	0	0	0	0	0
chr1	32800686	32802092	549229	549392	intron	MARCKSL1	1	1	1_TssA	1	1	0	0	1	1	1
chr1	32802113	32802229	549392	549403	promoter-TSS	MARCKSL1	1	1	2_TssAFlnk	1	1	0	0	0	0	0
chr1	32804085	32804246	549434	549442	Intergenic	MARCKSL1	0	0	5_TxWk	0	0	0	0	0	0	0
chr1	32816745	32817692	549657	549744	Intergenic	FAM229A	0	1	1_TssA	1	1	0	0	1	1	1
chr1	32817726	32817848	549744	549752	Intergenic	FAM229A	0	0	1_TssA	1	1	0	0	0	0	0
chr1	32827400	32828017	549911	549985	promoter-TSS	TSSK3	1	1	1_TssA	1	0	0	0	0	1	1
chr1	32859513	32860945	550402	550477	promoter-TSS	BSDC1	1	1	1_TssA	1	1	0	0	1	0	0
chr1	32866635	32866726	550535	550540	Intergenic	BSDC1	0	0	15_Quies	0	1	0	0	1	1	1
chr1	32930078	32931161	551313	551390	promoter-TSS	ZBTB8B	1	1	13_ReprPC	1	0	0	0	0	0	0
chr1	32965863	32966688	551871	551972	Intergenic	ZBTB8B	0	1	1_TssA	1	1	0	0	1	1	1
chr1	32986209	32986367	552255	552267	Intergenic	ZBTB8A	0	0	15_Quies	1	0	0	0	1	1	1
chr1	33004672	33005779	552532	552654	intron	ZBTB8A	1	1	1_TssA	1	1	0	0	0	0	1
chr1	33005808	33005917	552654	552661	intron	ZBTB8A	0	0	1_TssA	1	1	0	0	0	0	1
chr1	33077575	33077706	553685	553696	Intergenic	ZBTB8OS	0	0	7_Enh	1	0	0	0	1	1	0
chr1	33077817	33078090	553696	553719	Intergenic	ZBTB8OS	0	0	7_Enh	1	0	0	0	1	1	1
chr1	33078098	33078277	553719	553727	Intergenic	ZBTB8OS	0	0	7_Enh	1	0	0	0	1	0	0
chr1	33115453	33115561	554268	554276	intron	ZBTB8OS	1	0	1_TssA	1	1	0	0	0	0	0
chr1	33115629	33117469	554276	554409	promoter-TSS	RBBP4	1	1	1_TssA	1	1	0	0	1	0	1
chr1	33117475	33117683	554409	554417	promoter-TSS	RBBP4	1	0	1_TssA	1	1	0	0	0	0	0
chr1	33167982	33169069	555215	555306	promoter-TSS	SYNC	1	1	1_TssA	1	1	0	0	1	0	0
chr1	33177629	33177670	555431	555436	Intergenic	SYNC	0	0	14_ReprPCWk	0	0	0	0	0	0	0
chr1	33177824	33178140	555437	555468	Intergenic	SYNC	0	0	2_TssAFlnk	0	0	0	0	1	1	1
chr1	33206958	33207874	556023	556140	promoter-TSS	KIAA1522	1	1	1_TssA	1	1	1	0	1	1	1
chr1	33207915	33208143	556140	556151	intron	KIAA1522	1	0	1_TssA	1	1	0	0	1	0	0
chr1	33219269	33219946	556315	556382	intron	KIAA1522	0	1	1_TssA	1	1	0	0	1	0	0
chr1	33219957	33220226	556382	556399	intron	KIAA1522	0	1	5_TxWk	1	1	0	0	0	0	0
chr1	33220274	33220636	556399	556426	intron	KIAA1522	0	0	5_TxWk	1	1	0	0	0	0	0
chr1	33225672	33226381	556481	556501	intron	KIAA1522	0	0	5_TxWk	1	1	0	0	1	0	0
chr1	33226390	33226624	556501	556514	intron	KIAA1522	0	0	5_TxWk	1	1	0	0	0	0	0
chr1	33227221	33227467	556520	556526	intron	KIAA1522	0	0	5_TxWk	0	1	0	0	0	0	0
chr1	33282284	33284105	557453	557571	promoter-TSS	S100PBP	1	1	1_TssA	1	1	0	0	1	1	1
chr1	33336147	33336834	558170	558265	promoter-TSS	FNDC5	0	0	13_ReprPC	1	0	0	0	0	0	0
chr1	33336855	33336997	558265	558272	promoter-TSS	FNDC5	0	0	11_BivFlnk	1	0	0	0	0	0	0
chr1	33343422	33343635	558361	558366	Intergenic	FNDC5	0	0	14_ReprPCWk	0	0	0	0	0	0	0
chr1	33351761	33352543	558530	558604	promoter-TSS	HPCA	1	1	13_ReprPC	1	0	0	1	0	1	1
chr1	33358470	33358591	558694	558703	intron	HPCA	0	1	14_ReprPCWk	1	1	0	0	1	1	1
chr1	33358627	33359269	558703	558769	intron	HPCA	0	1	7_Enh	1	1	0	0	1	1	1
chr1	33359303	33359601	558769	558787	TTS,intron	HPCA,TMEM54	0	1	7_Enh	1	1	0	0	0	0	0
chr1	33366412	33367322	558890	558987	promoter-TSS	TMEM54	1	1	10_TssBiv	1	1	0	0	1	0	1
chr1	33367401	33367544	558987	558998	promoter-TSS	TMEM54	1	0	10_TssBiv	1	1	0	0	0	0	0
chr1	33367584	33367671	558998	559005	promoter-TSS	TMEM54	1	0	13_ReprPC	1	1	0	0	0	0	0
chr1	33390470	33390533	559344	559349	Intergenic	TMEM54	0	0	14_ReprPCWk	1	1	0	0	1	0	1
chr1	33390566	33390792	559351	559369	Intergenic	TMEM54	0	0	14_ReprPCWk	1	1	0	0	1	0	1
chr1	33415217	33415258	559677	559681	exon	RNF19B	0	0	7_Enh	0	1	0	0	0	0	0
chr1	33428783	33429055	559850	559862	intron	RNF19B	0	0	1_TssA	1	1	0	0	0	0	0
chr1	33429267	33430708	559870	560036	exon	RNF19B	1	1	1_TssA	1	1	0	0	1	0	1
chr1	33438462	33438979	560119	560174	Intergenic	RNF19B	0	1	1_TssA	1	1	0	0	1	0	0
chr1	33501853	33502811	560998	561057	intron	AK2	1	1	1_TssA	1	1	0	0	1	0	0
chr1	33520769	33521084	561451	561458	Intergenic	AK2	0	0	15_Quies	0	1	1	0	1	1	1
chr1	33546437	33547438	561719	561789	intron	ADC	1	1	1_TssA	1	1	0	0	1	0	0
chr1	33547575	33547750	561789	561800	intron	ADC	1	0	1_TssA	1	0	0	0	0	0	0
chr1	33592571	33593247	562285	562326	Intergenic	ADC	0	1	1_TssA	1	1	0	0	1	1	1
chr1	33646347	33647974	563028	563172	exon	TRIM62	1	1	1_TssA	1	1	0	0	1	0	1
chr1	33686696	33687085	563441	563450	Intergenic	ZNF362	0	0	14_ReprPCWk	0	0	0	0	0	0	0
chr1	33721223	33721568	563788	563809	intron	ZNF362	1	1	7_Enh	1	1	0	0	1	0	0
chr1	33721572	33723172	563809	563998	intron	ZNF362	1	1	1_TssA	1	1	0	0	1	0	1
chr1	33772217	33772398	564671	564692	Intergenic	MIR3605	0	1	12_EnhBiv	1	0	0	0	0	0	0
chr1	33780055	33780316	564950	564959	Intergenic	MIR3605	0	0	15_Quies	0	0	0	0	0	0	0
chr1	33813226	33813793	565371	565379	intron	PHC2	0	0	1_TssA	1	1	0	0	0	0	0
chr1	33814288	33816295	565381	565578	exon	PHC2	0	1	1_TssA	1	1	0	0	1	0	0
chr1	33833463	33833731	565780	565793	intron	PHC2	0	0	15_Quies	0	1	0	0	1	1	1
chr1	33895781	33895931	566372	566379	Intergenic	ZSCAN20	0	0	1_TssA	1	1	0	0	0	0	1
chr1	33895945	33897013	566379	566508	Intergenic	ZSCAN20	0	1	1_TssA	1	1	0	0	1	1	1
chr1	33936128	33936414	566860	566869	Intergenic	ZSCAN20	0	0	5_TxWk	0	1	0	0	0	1	1
chr1	33937935	33938492	566888	566926	promoter-TSS	ZSCAN20	1	1	1_TssA	1	1	0	0	1	0	0
chr1	34078555	34078771	568317	568324	intron	CSMD2	0	0	14_ReprPCWk	0	0	0	0	0	1	1
chr1	34098656	34098983	568546	568559	intron	CSMD2	0	1	14_ReprPCWk	0	0	0	0	0	1	1
chr1	34100599	34100679	568586	568592	intron	CSMD2	0	0	14_ReprPCWk	0	0	0	0	0	1	1
chr1	35208363	35208628	578120	578134	Intergenic	GJB5	0	0	14_ReprPCWk	0	0	0	0	1	1	1
chr1	35246607	35246778	578607	578612	promoter-TSS	GJB3	1	0	13_ReprPC	1	0	0	0	0	0	0
chr1	35246829	35247499	578612	578675	promoter-TSS	GJB3	1	1	10_TssBiv	1	1	1	0	0	0	0
chr1	35247503	35247793	578675	578688	promoter-TSS	GJB3	1	1	13_ReprPC	1	1	1	0	1	0	0
chr1	35324488	35325630	579565	579626	exon,promoter-TSS	SMIM12	1	1	1_TssA	1	1	0	0	1	1	1
chr1	35331587	35332321	579722	579801	intron	DLGAP3	0	1	1_TssA	1	1	0	0	1	1	1
chr1	35351185	35351760	580068	580129	intron	DLGAP3	0	1	12_EnhBiv	1	0	0	0	1	0	0
chr1	35390552	35390975	580548	580562	Intergenic	DLGAP3	0	0	13_ReprPC	0	0	0	0	0	0	0
chr1	35450246	35451223	581428	581492	intron	ZMYM6NB	1	1	1_TssA	1	1	0	0	1	1	1
chr1	35496605	35497696	581915	581976	intron	ZMYM6	1	1	1_TssA	1	1	0	0	1	0	1
chr1	35544630	35545542	582415	582468	intron	ZMYM1	1	1	1_TssA	1	1	0	0	1	0	0
chr1	35586332	35586416	583032	583041	Intergenic	ZMYM1	0	1	7_Enh	1	0	0	0	0	0	0
chr1	35586435	35586709	583041	583062	Intergenic	ZMYM1	0	1	7_Enh	1	0	0	0	0	0	0
chr1	35655860	35656796	583936	583948	exon	SFPQ	0	0	3_TxFlnk	1	1	1	0	0	0	0
chr1	35656875	35659183	583948	584118	exon	SFPQ	1	1	1_TssA	1	1	0	0	1	1	0
chr1	35734125	35735316	585081	585165	intron	ZMYM4	1	1	1_TssA	1	1	0	0	1	1	1
chr1	36021645	36022008	587778	587786	intron	KIAA0319L	0	0	7_Enh	1	1	1	0	0	0	0
chr1	36022382	36024105	587788	587910	promoter-TSS	NCDN	1	1	1_TssA	1	1	0	0	1	0	0
chr1	36038675	36038722	588151	588155	promoter-TSS	TFAP2E	1	0	10_TssBiv	1	0	0	0	0	0	0
chr1	36038749	36039239	588155	588206	promoter-TSS	TFAP2E	1	1	10_TssBiv	1	0	0	0	0	0	0
chr1	36039246	36039316	588206	588213	intron	TFAP2E	1	1	10_TssBiv	1	0	0	0	0	0	0
chr1	36039326	36039424	588213	588224	intron	TFAP2E	1	1	10_TssBiv	1	0	0	0	0	0	0
chr1	36039560	36039714	588229	588251	exon	TFAP2E	1	1	13_ReprPC	1	0	0	0	0	0	0
chr1	36039716	36039933	588251	588278	exon	TFAP2E	1	1	13_ReprPC	1	0	0	0	0	0	0
chr1	36042944	36043246	588407	588432	intron	TFAP2E	0	1	1_TssA	1	0	0	0	1	0	0
chr1	36043252	36043476	588432	588454	intron	TFAP2E	0	1	1_TssA	1	0	0	0	1	0	0
chr1	36106529	36108003	589157	589233	promoter-TSS	PSMB2	1	1	1_TssA	1	1	0	0	1	0	0
chr1	36108225	36108324	589237	589243	promoter-TSS	PSMB2	1	0	14_ReprPCWk	1	0	0	0	0	0	0
chr1	36165563	36165695	589852	589860	Intergenic	C1orf216	0	0	14_ReprPCWk	1	0	0	0	0	0	0
chr1	36172974	36173219	589961	589976	Intergenic	C1orf216	0	0	13_ReprPC	1	0	0	0	1	0	0
chr1	36173257	36174229	589976	590057	Intergenic	C1orf216	0	1	10_TssBiv	1	0	0	0	1	0	0
chr1	36174263	36174451	590057	590065	Intergenic	C1orf216	0	0	13_ReprPC	1	0	0	0	0	0	0
chr1	36181282	36181416	590135	590143	exon	C1orf216	0	0	15_Quies	0	0	0	0	1	1	1
chr1	36184003	36184979	590178	590260	exon	C1orf216	1	1	1_TssA	1	1	0	0	0	0	0
chr1	36234688	36235944	590796	590889	intron	CLSPN	1	1	1_TssA	1	1	0	0	1	1	1
chr1	36273236	36273269	591434	591439	promoter-TSS	AGO4	1	0	15_Quies	1	1	0	0	0	0	0
chr1	36273317	36274461	591439	591588	promoter-TSS	AGO4	1	1	1_TssA	1	1	0	0	1	0	1
chr1	36348627	36349731	592420	592509	intron	AGO1	1	1	1_TssA	1	1	0	0	1	1	1
chr1	36354031	36354168	592533	592540	exon	AGO1	0	0	5_TxWk	0	0	0	0	0	0	0
chr1	36395848	36397623	592971	593125	promoter-TSS	AGO3	1	1	1_TssA	1	1	0	0	1	0	0
chr1	36549555	36550076	594611	594659	intron	TEKT2	1	1	13_ReprPC	1	0	0	0	0	0	0
chr1	36554277	36555203	594777	594871	TTS,intron	ADPRHL2,TEKT2	1	1	1_TssA	1	1	0	0	1	1	1
chr1	36555221	36555426	594872	594884	intron	ADPRHL2	1	0	1_TssA	1	1	0	0	0	0	0
chr1	36591308	36591425	595619	595625	Intergenic	TRAPPC3	0	0	13_ReprPC	1	0	0	0	0	0	0
chr1	36614379	36614548	595946	595952	intron	TRAPPC3	0	0	1_TssA	1	1	0	0	0	0	0
chr1	36614570	36615462	595952	596025	promoter-TSS	TRAPPC3	0	1	1_TssA	1	1	0	0	1	1	1
chr1	36620870	36622716	596094	596254	promoter-TSS	TRAPPC3	1	1	1_TssA	1	1	0	0	1	0	0
chr1	36644084	36644206	596653	596664	exon	MAP7D1	0	1	4_Tx	1	1	0	0	0	0	0
chr1	36644276	36644657	596669	596708	intron	MAP7D1	0	1	4_Tx	1	1	0	0	1	0	0
chr1	36644720	36644864	596712	596719	intron	MAP7D1	0	0	4_Tx	1	1	0	0	1	0	0
chr1	36644890	36645140	596719	596732	intron	MAP7D1	0	0	4_Tx	1	1	0	0	1	0	0
chr1	36653765	36653937	596893	596900	Intergenic	MAP7D1	0	0	15_Quies	0	1	0	0	1	1	1
chr1	36689185	36690684	597519	597606	promoter-TSS	THRAP3	1	1	1_TssA	1	1	0	0	1	1	1
chr1	36691187	36691565	597607	597617	intron	THRAP3	0	0	2_TssAFlnk	1	0	0	0	0	0	0
chr1	36771831	36772010	598773	598787	promoter-TSS	SH3D21	1	1	7_Enh	1	1	0	0	1	1	1
chr1	36772014	36772999	598787	598881	promoter-TSS	SH3D21	1	1	1_TssA	1	1	0	0	1	1	1
chr1	36788625	36789589	599301	599394	exon,intron	EVA1B	1	1	1_TssA	1	1	0	0	1	0	0
chr1	36789642	36789874	599394	599401	promoter-TSS	EVA1B	1	0	7_Enh	1	1	0	0	0	0	0
chr1	36850358	36852191	600427	600544	intron	STK40	1	1	1_TssA	1	1	0	0	1	1	0
chr1	36862895	36863739	600698	600762	intron	LSM10	1	1	1_TssA	1	1	0	0	1	0	0
chr1	36886443	36886626	601114	601122	intron	OSCP1	0	0	15_Quies	0	0	0	0	0	1	1
chr1	36915773	36915895	601501	601510	intron	OSCP1	1	1	1_TssA	1	0	0	0	0	0	0
chr1	36915900	36916580	601510	601558	promoter-TSS	OSCP1	1	1	1_TssA	1	1	0	0	1	0	0
chr1	36929327	36930363	601716	601789	exon	MRPS15	1	1	1_TssA	1	1	0	0	1	0	0
chr1	36952572	36952759	602118	602126	Intergenic	CSF3R	0	0	15_Quies	0	1	0	0	0	0	0
chr1	37019500	37019663	602909	602922	Intergenic	CSF3R	0	0	13_ReprPC	0	0	0	0	1	1	1
chr1	37041714	37041971	603191	603199	Intergenic	CSF3R	0	0	14_ReprPCWk	0	0	0	0	0	1	1
chr1	37169315	37169655	604598	604611	Intergenic	CSF3R	0	0	14_ReprPCWk	0	0	0	0	0	1	1
chr1	37237362	37237710	605320	605332	Intergenic	GRIK3	0	0	13_ReprPC	0	0	0	0	0	0	0
chr1	37899645	37899689	612288	612293	Intergenic	LOC728431	0	0	14_ReprPCWk	0	0	0	0	0	0	0
chr1	37899955	37900218	612295	612304	Intergenic	LOC728431	0	0	14_ReprPCWk	0	0	0	0	0	1	1
chr1	37917761	37917832	612519	612524	Intergenic	LOC728431	0	0	15_Quies	0	0	0	0	0	0	0
chr1	37937273	37937607	612788	612797	intron	LOC728431	0	0	7_Enh	1	1	1	0	1	0	0
chr1	37939740	37940642	612822	612926	promoter-TSS	ZC3H12A	1	1	1_TssA	1	1	0	0	1	0	1
chr1	37940649	37940954	612926	612936	promoter-TSS	LOC728431,ZC3H12A	1	1	1_TssA	1	1	0	0	0	0	0
chr1	37941024	37941362	612936	612950	exon	ZC3H12A	1	0	1_TssA	1	1	0	0	0	0	0
chr1	37941373	37941429	612950	612956	exon	ZC3H12A	0	0	1_TssA	1	1	0	0	0	0	0
chr1	37944738	37945244	613002	613011	intron	ZC3H12A	0	0	1_TssA	1	1	0	0	1	1	1
chr1	37945273	37945559	613011	613024	intron	ZC3H12A	0	0	7_Enh	1	1	0	0	1	0	1
chr1	37979466	37980801	613426	613550	intron	MEAF6	1	1	1_TssA	1	1	0	0	1	1	1
chr1	38019221	38019358	614182	614187	intron	SNIP1	1	0	1_TssA	1	1	0	0	0	0	0
chr1	38019398	38020101	614187	614239	exon,promoter-TSS	SNIP1	1	1	1_TssA	1	1	0	0	0	0	0
chr1	38022316	38022538	614284	614300	promoter-TSS	DNALI1	1	1	5_TxWk	1	0	0	0	1	0	0
chr1	38061006	38061877	614784	614839	exon	GNL2	1	1	1_TssA	1	1	0	0	1	0	0
chr1	38099855	38100697	615324	615403	exon,intron	RSPO1	1	1	13_ReprPC	1	0	0	0	1	0	0
chr1	38155362	38156415	616109	616169	intron	C1orf109	1	1	1_TssA	1	1	0	0	1	0	0
chr1	38156462	38156576	616169	616174	promoter-TSS	C1orf109	1	0	5_TxWk	1	1	1	0	1	0	0
chr1	38157132	38157164	616187	616192	promoter-TSS	CDCA8	1	0	1_TssA	1	1	1	0	0	0	0
chr1	38157261	38158705	616195	616306	promoter-TSS	CDCA8	1	1	1_TssA	1	1	0	0	1	1	1
chr1	38200765	38201078	616878	616897	intron	EPHA10	0	1	13_ReprPC	1	1	0	0	1	0	0
chr1	38217998	38218114	617094	617100	intron	EPHA10	0	0	13_ReprPC	1	1	0	0	0	0	0
chr1	38218191	38218297	617100	617110	exon	EPHA10	0	1	10_TssBiv	1	1	0	0	0	0	0
chr1	38218326	38219461	617110	617226	exon	EPHA10	0	1	13_ReprPC	1	1	0	0	1	0	1
chr1	38219476	38220012	617226	617264	exon,intron	EPHA10	0	1	13_ReprPC	0	0	0	0	1	0	0
chr1	38231139	38232040	617480	617516	promoter-TSS	EPHA10	1	0	12_EnhBiv	0	0	0	0	0	1	0
chr1	38259218	38260268	617816	617944	promoter-TSS	MANEAL	1	1	1_TssA	1	0	0	0	1	0	0
chr1	38261052	38261216	617972	617981	promoter-TSS	MANEAL	0	0	5_TxWk	0	0	0	0	0	0	0
chr1	38261226	38261252	617981	617987	promoter-TSS	MANEAL	0	0	5_TxWk	0	0	0	0	0	0	0
chr1	38273072	38274653	618144	618290	promoter-TSS	YRDC	1	1	1_TssA	1	1	0	0	1	0	1
chr1	38274672	38274791	618290	618298	promoter-TSS	YRDC	1	0	7_Enh	1	1	0	0	0	0	0
chr1	38324703	38326066	618794	618878	promoter-TSS	MTF1	1	1	1_TssA	1	1	0	0	1	1	1
chr1	38396957	38397774	619976	620046	intron	INPP5B	0	1	1_TssA	1	1	0	0	1	0	1
chr1	38397807	38397956	620046	620053	intron	INPP5B	0	0	5_TxWk	1	0	0	0	0	0	0
chr1	38412519	38412819	620372	620382	promoter-TSS	INPP5B	1	0	1_TssA	1	1	0	0	1	0	1
chr1	38454676	38454746	620924	620930	intron	SF3A3	0	0	5_TxWk	1	0	0	0	0	0	0
chr1	38454795	38454954	620931	620942	intron	SF3A3	1	0	5_TxWk	1	0	0	0	0	0	0
chr1	38454961	38456087	620942	621003	intron	SF3A3	1	1	1_TssA	1	1	0	0	1	1	1
chr1	38456157	38456239	621003	621012	promoter-TSS	SF3A3	1	0	15_Quies	1	1	0	0	0	0	0
chr1	38461213	38461285	621104	621108	Intergenic	SF3A3	0	0	15_Quies	1	1	0	0	0	0	0
chr1	38461330	38461375	621109	621113	Intergenic	SF3A3	0	0	15_Quies	1	1	0	0	0	0	0
chr1	38461585	38461988	621117	621159	TTS	FHL3	0	1	1_TssA	1	1	0	0	1	0	0
chr1	38470578	38471527	621297	621401	exon	FHL3	1	1	1_TssA	1	1	0	0	0	0	0
chr1	38478083	38478976	621497	621548	intron,promoter-TSS	UTP11L	1	1	1_TssA	1	1	0	0	1	0	0
chr1	38494824	38494939	621759	621764	Intergenic	UTP11L	0	0	5_TxWk	0	0	0	0	0	0	0
chr1	38495170	38495289	621772	621779	Intergenic	UTP11L	0	0	5_TxWk	0	0	0	0	0	0	0
chr1	38495841	38496112	621784	621793	Intergenic	POU3F1	0	0	5_TxWk	0	0	0	0	0	0	0
chr1	38510911	38511385	622059	622112	exon	POU3F1	0	1	13_ReprPC	0	0	0	0	0	0	0
chr1	38512139	38513271	622215	622385	promoter-TSS	POU3F1	1	1	1_TssA	1	0	0	0	1	1	0
chr1	38513295	38513461	622385	622403	promoter-TSS	POU3F1	1	1	12_EnhBiv	1	0	0	0	0	0	0
chr1	38563117	38563308	622973	622984	Intergenic	MIR3659	0	0	14_ReprPCWk	0	0	0	0	1	0	0
chr1	38657121	38657353	623993	624001	Intergenic	LOC339442	0	0	14_ReprPCWk	0	0	0	0	0	0	0
chr1	38657610	38657801	624003	624009	Intergenic	LOC339442	0	0	14_ReprPCWk	0	0	0	0	0	0	0
chr1	38712672	38712799	624597	624603	Intergenic	LOC339442	0	0	14_ReprPCWk	1	0	1	0	0	0	0
chr1	38712874	38712938	624605	624610	Intergenic	LOC339442	0	0	13_ReprPC	1	0	1	0	0	0	0
chr1	39249262	39249484	629532	629545	Intergenic	RRAGC	0	0	13_ReprPC	0	0	0	0	0	0	0
chr1	39249564	39249633	629545	629550	Intergenic	RRAGC	0	0	13_ReprPC	0	0	0	0	0	0	0
chr1	39249664	39249720	629550	629558	Intergenic	RRAGC	0	0	12_EnhBiv	0	0	0	0	0	0	0
chr1	39252546	39252574	629591	629595	Intergenic	RRAGC	0	0	13_ReprPC	0	0	0	0	0	0	0
chr1	39269693	39270251	629751	629826	Intergenic	RRAGC	0	1	13_ReprPC	1	0	0	0	0	0	0
chr1	39283895	39284478	630050	630109	Intergenic	RRAGC	0	1	12_EnhBiv	1	0	0	1	1	1	1
chr1	39324587	39326090	630551	630672	exon	RRAGC	1	1	1_TssA	1	1	0	0	1	0	0
chr1	39326179	39326303	630672	630677	promoter-TSS	RRAGC	1	0	1_TssA	1	1	0	0	0	0	0
chr1	39338292	39339595	630839	630931	TTS	GJA9	1	1	1_TssA	1	1	0	0	1	0	1
chr1	39339683	39339824	630931	630936	promoter-TSS	MYCBP	1	0	7_Enh	1	0	0	0	0	0	0
chr1	39456295	39458344	632612	632726	intron	AKIRIN1	1	1	1_TssA	1	1	0	0	1	0	1
chr1	39491759	39492690	633221	633277	intron	NDUFS5	1	0	1_TssA	1	1	1	0	1	0	0
chr1	39492803	39492904	633278	633287	intron	NDUFS5	1	0	5_TxWk	1	1	0	0	0	0	0
chr1	39546688	39547748	634181	634319	intron	MACF1	1	1	13_ReprPC	1	0	0	1	0	0	0
chr1	39564158	39564223	634554	634558	intron	MACF1	0	0	15_Quies	0	0	0	0	0	0	0
chr1	39570557	39570709	634669	634679	intron	MACF1	0	1	1_TssA	1	1	0	0	1	0	0
chr1	39570721	39571958	634679	634827	intron	MACF1	0	1	1_TssA	1	1	0	0	1	0	0
chr1	39572026	39572456	634827	634837	intron	MACF1	0	0	5_TxWk	1	1	0	0	0	0	0
chr1	39624431	39624921	635333	635343	intron	MACF1	0	0	5_TxWk	1	1	0	0	1	0	0
chr1	39810018	39810093	637261	637266	intron	MACF1	0	0	5_TxWk	0	0	0	0	0	0	0
chr1	39874019	39875181	637934	638075	promoter-TSS	KIAA0754	1	1	1_TssA	1	1	0	0	1	0	0
chr1	39875193	39875542	638075	638089	exon	KIAA0754	1	1	1_TssA	1	1	0	0	0	0	0
chr1	39956508	39956709	638878	638893	promoter-TSS	BMP8A	1	1	5_TxWk	1	1	0	0	0	0	0
chr1	39956713	39957597	638893	639017	promoter-TSS	BMP8A	1	1	5_TxWk	1	1	0	0	1	1	0
chr1	39958440	39958510	639108	639113	intron	BMP8A	0	0	14_ReprPCWk	0	0	0	0	1	0	0
chr1	39980398	39981035	639493	639560	intron	BMP8A	0	1	15_Quies	0	0	0	0	0	0	0
chr1	40032659	40032736	640393	640397	TTS	SNORA55	1	0	5_TxWk	0	1	0	0	1	0	0
chr1	40040769	40041059	640494	640504	intron	PABPC4	0	0	2_TssAFlnk	1	1	0	0	0	0	0
chr1	40041131	40042765	640504	640678	exon,intron	PABPC4	1	1	1_TssA	1	1	0	0	1	1	1
chr1	40071932	40072213	641168	641181	Intergenic	PABPC4	0	0	15_Quies	0	0	0	0	0	1	1
chr1	40098623	40098924	641672	641717	intron	HEYL	0	0	14_ReprPCWk	0	0	0	0	0	0	0
chr1	40105194	40105680	641809	641868	intron,promoter-TSS	HEYL	1	1	14_ReprPCWk	1	1	0	0	1	1	1
chr1	40119207	40119463	642017	642026	Intergenic	HEYL	0	0	14_ReprPCWk	0	0	0	0	0	1	1
chr1	40137279	40137971	642254	642313	promoter-TSS	NT5C1A	1	1	14_ReprPCWk	1	0	0	0	0	0	0
chr1	40156857	40157654	642609	642663	promoter-TSS	HPCAL4	1	1	13_ReprPC	1	0	0	0	1	0	0
chr1	40157740	40158207	642671	642700	promoter-TSS	HPCAL4	1	1	12_EnhBiv	1	0	0	1	1	0	0
chr1	40158211	40158457	642700	642722	Intergenic	HPCAL4	0	1	12_EnhBiv	1	0	0	1	0	0	0
chr1	40166787	40167059	642789	642799	Intergenic	HPCAL4	0	0	14_ReprPCWk	0	0	0	0	0	0	0
chr1	40204382	40205071	643191	643240	intron	PPIE	1	1	1_TssA	1	1	0	0	1	0	0
chr1	40236444	40237158	643702	643779	exon	OXCT2	1	1	14_ReprPCWk	0	0	0	0	0	0	0
chr1	40253851	40254203	644124	644186	exon	BMP8B	1	1	1_TssA	1	1	0	0	1	0	0
chr1	40254208	40255172	644186	644310	promoter-TSS	BMP8B	1	1	10_TssBiv	1	1	0	0	1	1	0
chr1	40265465	40265610	644457	644465	Intergenic	BMP8B	0	0	15_Quies	1	1	0	0	1	1	1
chr1	40282556	40282709	644749	644756	Intergenic	BMP8B	0	0	15_Quies	1	1	0	0	1	1	1
chr1	40283030	40283090	644764	644769	Intergenic	BMP8B	0	0	15_Quies	0	1	0	0	1	1	1
chr1	40283209	40283301	644771	644776	Intergenic	BMP8B	0	0	15_Quies	0	1	0	0	1	1	1
chr1	40285318	40285439	644803	644813	Intergenic	BMP8B	0	0	15_Quies	0	1	0	0	0	0	0
chr1	40291356	40291432	644890	644894	Intergenic	BMP8B	0	0	7_Enh	0	1	0	0	1	0	0
chr1	40311392	40311571	645073	645078	intron	TRIT1	0	0	5_TxWk	0	1	0	0	1	0	0
chr1	40348657	40349405	645516	645566	exon	TRIT1	1	1	1_TssA	1	0	0	0	1	0	0
chr1	40366596	40366685	645777	645787	exon	MYCL1	0	1	1_TssA	1	0	0	0	0	0	0
chr1	40366687	40368218	645787	645963	exon	MYCL1	1	1	1_TssA	1	1	0	0	1	1	1
chr1	40399833	40400506	646435	646446	Intergenic	MFSD2A	0	0	5_TxWk	0	1	0	0	1	0	1
chr1	40420519	40420586	646708	646715	promoter-TSS	MFSD2A	1	1	7_Enh	1	1	0	0	1	0	0
chr1	40420587	40421824	646715	646799	intron	MFSD2A	1	1	1_TssA	1	1	0	0	1	0	0
chr1	40421862	40422170	646799	646809	intron	MFSD2A	0	0	7_Enh	1	1	0	0	0	0	0
chr1	40439286	40439451	647086	647091	Intergenic	MFSD2A	0	0	5_TxWk	0	0	0	0	0	1	1
chr1	40505129	40507194	647886	648014	promoter-TSS	CAP1	1	1	1_TssA	1	1	0	0	1	1	0
chr1	40550534	40550689	648478	648486	intron	PPT1	0	0	5_TxWk	0	0	0	0	0	1	1
chr1	40562452	40563406	648609	648668	exon	PPT1	1	1	1_TssA	1	1	0	0	1	1	1
chr1	40609565	40609964	649172	649178	Intergenic	RLF	0	0	14_ReprPCWk	0	0	0	0	0	1	1
chr1	40626780	40628224	649357	649438	intron	RLF	1	1	1_TssA	1	1	0	0	1	1	0
chr1	40628278	40628501	649438	649444	intron	RLF	0	0	7_Enh	1	0	0	0	0	0	0
[truncated: 51,872 more rows]
