# Supplementary material for: A DNA methylation atlas of normal human cell types
Source: Nature. 2023 Jan 4;613(7943):355–64. doi: 10.1038/s41586-022-05580-6 (PMC9811898; doi:10.1038/s41586-022-05580-6)
Supplement: Supplementary file 6 — Genome-wide set of unmethylated regions per cell type, overlapping H3K27ac, but not J3K4me3, ChIP–seq peaks, annotated. Zip file containing bed files, listing for each cell type a set of putative enhancers defined as the subset of hypomethylated regions (Extended Dataset 1) marked by active gene regulation chromatin marks (H3K27ac peaks) but lacking promoter marks (H3K4me3 peaks). [file 41586_2022_5580_MOESM6_ESM.zip]

Archive with 32 entries (32 files):
- Bladder-Ep.4CpGs.U85.f85.H3K27ac-H3K4me3.bed
- Blood-B.4CpGs.U85.f85.H3K27ac-H3K4me3.bed
- Blood-Granul.4CpGs.U85.f85.H3K27ac-H3K4me3.bed
- Blood-Mono+Macro.4CpGs.U85.f85.H3K27ac-H3K4me3.bed
- Blood-NK.4CpGs.U85.f85.H3K27ac-H3K4me3.bed
- Blood-T.4CpGs.U85.f85.H3K27ac-H3K4me3.bed
- Breast-Basal-Ep.4CpGs.U85.f85.H3K27ac-H3K4me3.bed
- Breast-Luminal-Ep.4CpGs.U85.f85.H3K27ac-H3K4me3.bed
- Colon-Ep.4CpGs.U85.f85.H3K27ac-H3K4me3.bed
- Colon-Fibro.4CpGs.U85.f85.H3K27ac-H3K4me3.bed
- Dermal-Fibro.4CpGs.U85.f85.H3K27ac-H3K4me3.bed
- Endothel.4CpGs.U85.f85.H3K27ac-H3K4me3.bed
- Epid-Kerat.4CpGs.U85.f85.H3K27ac-H3K4me3.bed
- Gastric-Ep.4CpGs.U85.f85.H3K27ac-H3K4me3.bed
- Head-Neck-Ep.4CpGs.U85.f85.H3K27ac-H3K4me3.bed
- Heart-Cardio.4CpGs.U85.f85.H3K27ac-H3K4me3.bed
- Heart-Fibro.4CpGs.U85.f85.H3K27ac-H3K4me3.bed
- Kidney-Ep.4CpGs.U85.f85.H3K27ac-H3K4me3.bed
- Liver-Hep.4CpGs.U85.f85.H3K27ac-H3K4me3.bed
- Lung-Ep-Alveo.4CpGs.U85.f85.H3K27ac-H3K4me3.bed
- Lung-Ep-Bron.4CpGs.U85.f85.H3K27ac-H3K4me3.bed
- Neuron.4CpGs.U85.f85.H3K27ac-H3K4me3.bed
- Oligodend.4CpGs.U85.f85.H3K27ac-H3K4me3.bed
- Pancreas-Acinar.4CpGs.U85.f85.H3K27ac-H3K4me3.bed
- Pancreas-Alpha.4CpGs.U85.f85.H3K27ac-H3K4me3.bed
- Pancreas-Beta.4CpGs.U85.f85.H3K27ac-H3K4me3.bed
- Pancreas-Delta.4CpGs.U85.f85.H3K27ac-H3K4me3.bed
- Pancreas-Duct.4CpGs.U85.f85.H3K27ac-H3K4me3.bed
- Prostate-Ep.4CpGs.U85.f85.H3K27ac-H3K4me3.bed
- Skeletal-Musc.4CpGs.U85.f85.H3K27ac-H3K4me3.bed
- Small-Int-Ep.4CpGs.U85.f85.H3K27ac-H3K4me3.bed
- Thyroid-Ep.4CpGs.U85.f85.H3K27ac-H3K4me3.bed
