# Supplementary material for: A DNA methylation atlas of normal human cell types
Source: Nature. 2023 Jan 4;613(7943):355–64. doi: 10.1038/s41586-022-05580-6 (PMC9811898; doi:10.1038/s41586-022-05580-6)
Supplement: Supplementary file 6 — Genome-wide set of unmethylated regions per cell type, overlapping H3K27ac, but not J3K4me3, ChIP–seq peaks, annotated. Zip file containing bed files, listing for each cell type a set of putative enhancers defined as the subset of hypomethylated regions (Extended Dataset 1) marked by active gene regulation chromatin marks (H3K27ac peaks) but lacking promoter marks (H3K4me3 peaks). [file 41586_2022_5580_MOESM6_ESM.zip › Bladder-Ep.4CpGs.U85.f85.H3K27ac-H3K4me3.bed]

chr	from	to	CpG_from	CpG_to	HOMER_anno	neigh_gene	TSS+1Kb	CpG-island	H3K4me3	H3K27ac	H3K4me1	ATAC	CTCF_BS
chr1	868547	868841	9605	9615	intron	SAMD11	0	0	0	1	0	1	0
chr1	901550	901608	11233	11238	promoter-TSS	PLEKHN1	1	1	0	1	0	1	0
chr1	903423	903467	11339	11343	intron	PLEKHN1	0	0	0	1	0	1	0
chr1	1009016	1009146	16041	16046	intron	RNF223	1	0	0	1	0	1	0
chr1	1009186	1009446	16046	16062	exon	RNF223	1	0	0	1	0	1	0
chr1	1009503	1009742	16063	16075	exon	RNF223	1	0	0	1	0	1	0
chr1	1079469	1079634	18718	18728	TTS	LOC254099	0	0	0	1	0	1	0
chr1	1079736	1079850	18732	18740	TTS	LOC254099	0	0	0	1	0	1	0
chr1	1101396	1101605	19584	19596	Intergenic	MIR200B	1	0	0	1	0	1	0
chr1	1238531	1238713	25314	25329	exon,intron	ACAP3	0	0	0	1	0	1	0
chr1	1367072	1367130	30439	30443	Intergenic	VWA1	0	0	0	1	0	1	0
chr1	1368488	1368697	30485	30494	Intergenic	VWA1	0	0	0	1	0	1	0
chr1	1368712	1369145	30494	30510	Intergenic	VWA1	0	0	0	1	0	1	0
chr1	1369333	1369535	30515	30524	Intergenic	VWA1	0	0	0	1	0	1	0
chr1	1562899	1563063	37946	37959	intron	MIB2	0	0	0	1	0	1	0
chr1	1690235	1690502	43012	43029	promoter-TSS	NADK	0	0	0	1	0	1	0
chr1	1690520	1690621	43029	43034	promoter-TSS	NADK	0	0	0	1	0	1	0
chr1	1790207	1790359	45116	45121	intron	GNB1	0	0	0	1	0	1	1
chr1	1790621	1790761	45123	45131	intron	GNB1	0	0	0	1	0	1	0
chr1	2139396	2139480	56755	56767	promoter-TSS	C1orf86	0	0	0	1	0	1	0
chr1	2139737	2139950	56771	56779	promoter-TSS	C1orf86	0	0	0	1	0	1	0
chr1	2139953	2140315	56779	56787	promoter-TSS	C1orf86	0	0	0	1	0	1	0
chr1	2243015	2243094	60440	60446	Intergenic	LOC100129534	0	0	0	1	0	1	1
chr1	2267318	2267641	61447	61465	intron	MORN1	0	0	0	1	0	1	0
chr1	2347181	2347567	63996	64014	Intergenic	PEX10	0	0	0	1	0	1	1
chr1	2347610	2347694	64014	64020	Intergenic	PEX10	0	0	0	1	0	1	0
chr1	2347829	2348145	64020	64033	Intergenic	PEX10	0	0	0	1	0	1	0
chr1	2359946	2360127	64321	64339	Intergenic	PEX10	0	1	0	1	0	1	0
chr1	2360150	2360589	64339	64354	Intergenic	PEX10	0	1	0	1	0	1	0
chr1	2476468	2476563	68354	68358	Intergenic	LOC115110	0	0	0	1	0	0	0
chr1	2479305	2479352	68485	68489	Intergenic	LOC115110	0	0	0	1	0	0	0
chr1	2509658	2510072	69371	69385	Intergenic	FAM213B	0	0	0	1	0	1	1
chr1	3087999	3088133	83136	83141	intron	PRDM16	0	0	0	1	0	1	0
chr1	3376644	3376896	91620	91631	intron	ARHGEF16	0	0	0	1	0	1	0
chr1	6086113	6086494	133698	133722	exon	KCNAB2	0	1	0	1	0	1	1
chr1	6264901	6265013	138041	138045	Intergenic	RNF207	0	0	0	1	0	0	0
chr1	6265071	6265132	138051	138055	Intergenic	RNF207	0	0	0	1	0	1	0
chr1	6418180	6418383	142499	142505	intron	ACOT7	0	0	0	1	0	1	0
chr1	6419010	6419113	142514	142519	promoter-TSS	ACOT7	0	0	0	1	0	1	0
chr1	6419878	6419994	142531	142535	promoter-TSS	ACOT7	0	0	0	1	0	1	1
chr1	6532112	6532451	145893	145900	intron	PLEKHG5	0	0	0	1	0	1	0
chr1	6549049	6549168	146368	146373	intron	PLEKHG5	0	0	0	1	0	1	0
chr1	6803664	6804139	152356	152367	Intergenic	CAMTA1	0	0	0	1	0	1	0
chr1	8064726	8064831	172017	172021	Intergenic	ERRFI1	0	0	0	1	0	1	0
chr1	8064852	8065040	172021	172030	Intergenic	ERRFI1	0	0	0	1	0	1	0
chr1	8065133	8065515	172030	172038	Intergenic	ERRFI1	0	0	0	1	0	1	0
chr1	8087471	8087766	172452	172463	Intergenic	ERRFI1	0	0	0	1	1	1	0
chr1	8088295	8088529	172466	172471	Intergenic	ERRFI1	0	0	0	1	0	1	0
chr1	8121893	8122099	172878	172885	Intergenic	ERRFI1	0	0	0	1	0	1	0
chr1	8130742	8130814	173021	173025	Intergenic	ERRFI1	0	0	0	1	0	1	0
chr1	8130895	8131220	173025	173029	Intergenic	ERRFI1	0	0	0	1	0	0	0
chr1	8137399	8137546	173115	173121	Intergenic	ERRFI1	0	0	0	1	0	1	0
chr1	8137831	8138027	173123	173127	Intergenic	ERRFI1	0	0	0	1	0	1	0
chr1	8229825	8230044	174512	174517	Intergenic	ERRFI1	0	0	0	1	0	1	0
chr1	8242479	8242718	174687	174692	Intergenic	SLC45A1	0	0	0	1	0	1	0
chr1	8262519	8262686	175045	175050	Intergenic	SLC45A1	0	0	0	1	0	1	0
chr1	8318822	8318927	176184	176188	Intergenic	SLC45A1	0	0	0	1	0	1	0
chr1	8319223	8319826	176188	176198	Intergenic	SLC45A1	0	0	0	1	0	1	0
chr1	8403698	8403780	177860	177871	intron	SLC45A1	0	1	0	1	0	1	0
chr1	8403787	8403945	177871	177880	exon	SLC45A1	0	1	0	1	0	1	0
chr1	8404028	8404068	177881	177886	exon	SLC45A1	0	1	0	1	0	1	0
chr1	8468091	8468872	179064	179073	intron	RERE	0	0	0	1	0	1	0
chr1	8772228	8772985	182570	182577	intron	RERE	0	0	0	1	0	1	0
chr1	8939700	8939746	185002	185006	promoter-TSS	ENO1	1	0	0	1	0	0	1
chr1	9189994	9190031	189416	189420	promoter-TSS	GPR157	1	0	0	1	0	0	0
chr1	9222101	9222316	189938	189946	Intergenic	MIR34A	0	0	0	1	0	1	0
chr1	9223767	9223943	189974	189980	Intergenic	MIR34A	0	0	0	1	0	1	0
chr1	9473388	9473859	195481	195492	Intergenic	SPSB1	0	0	0	1	0	1	0
chr1	9952758	9952903	205412	205417	intron	CTNNBIP1	0	0	0	1	0	1	0
chr1	10556294	10556409	215499	215504	intron	PEX14	0	0	0	1	0	1	0
chr1	10695101	10695478	217707	217715	Intergenic	PEX14	0	0	0	1	0	1	0
chr1	10695600	10695718	217715	217724	Intergenic	PEX14	0	0	0	1	0	1	0
chr1	10695747	10695917	217724	217732	TTS	CASZ1	0	0	0	1	0	1	0
chr1	10695975	10696384	217733	217755	TTS	CASZ1	0	0	0	1	0	1	0
chr1	10746767	10746980	219480	219487	intron	CASZ1	0	0	0	1	0	1	0
chr1	10821826	10821916	221408	221416	intron	CASZ1	0	0	0	1	0	1	0
chr1	10821938	10822152	221416	221425	intron	CASZ1	0	0	0	1	0	1	0
chr1	10839417	10839585	221785	221800	intron	CASZ1	0	0	0	1	0	1	0
chr1	10839656	10839869	221800	221809	intron	CASZ1	0	0	0	1	0	1	0
chr1	10839871	10840055	221809	221814	intron	CASZ1	0	0	0	1	0	1	0
chr1	10864262	10864511	222461	222466	Intergenic	CASZ1	0	0	0	1	0	1	0
chr1	10961119	10961647	224381	224403	Intergenic	C1orf127	0	0	0	1	0	1	0
chr1	10961712	10961759	224403	224407	Intergenic	C1orf127	0	0	0	1	0	1	0
chr1	11847648	11847864	239959	239965	exon	MTHFR	0	0	0	1	0	1	0
chr1	11848754	11848924	239982	239989	exon	MTHFR	0	0	0	1	0	1	0
chr1	11986858	11986903	242842	242846	promoter-TSS	KIAA2013	1	0	0	1	0	1	0
chr1	12493542	12493764	250887	250895	intron	VPS13D	0	0	0	1	0	1	0
chr1	12538139	12538351	251344	251353	intron	VPS13D	0	0	0	1	0	1	0
chr1	12538386	12538585	251353	251362	intron	VPS13D	0	0	0	1	0	1	0
chr1	12538678	12538808	251362	251367	intron	VPS13D	0	0	0	1	0	1	0
chr1	12538913	12538947	251367	251371	intron	VPS13D	0	0	0	1	0	1	0
chr1	12588426	12588655	252184	252190	Intergenic	SNORA59B	0	0	0	1	0	1	0
chr1	12589386	12589558	252206	252210	Intergenic	SNORA59B	0	0	0	1	0	1	0
chr1	12601679	12601853	252384	252391	Intergenic	SNORA59B	0	0	0	1	0	1	0
chr1	12609957	12610063	252572	252579	Intergenic	SNORA59B	0	0	0	1	0	1	0
chr1	12656197	12656507	253405	253419	intron	DHRS3	0	1	0	1	0	1	0
chr1	12656513	12656604	253419	253427	intron	DHRS3	0	0	0	1	1	1	0
chr1	12679859	12680097	253908	253922	Intergenic	DHRS3	0	0	0	1	0	1	1
chr1	14127560	14127647	269728	269733	intron	PRDM2	0	0	0	1	0	1	0
chr1	15240263	15240465	281978	281986	intron	KAZN	0	0	0	1	0	1	0
chr1	15271850	15272109	282703	282715	promoter-TSS	KAZN	0	0	0	1	0	1	0
chr1	15272238	15272384	282715	282723	promoter-TSS	KAZN	0	0	0	1	0	1	0
chr1	15273470	15273654	282747	282753	intron	KAZN	0	0	0	1	0	1	0
chr1	15500295	15500620	286854	286861	intron	TMEM51	0	0	0	1	0	1	0
chr1	15505435	15505916	286924	286929	intron	TMEM51	0	0	0	1	0	1	0
chr1	15527413	15527600	287245	287251	intron	TMEM51	0	0	0	1	0	1	0
chr1	15528185	15528280	287257	287261	intron	TMEM51	0	0	0	1	0	0	0
chr1	15528406	15528493	287263	287267	intron	TMEM51	0	0	0	1	0	1	0
chr1	15541784	15541858	287482	287486	exon	TMEM51	0	0	0	1	0	1	0
chr1	15541910	15542006	287489	287495	intron	TMEM51	0	0	0	1	0	1	0
chr1	15668851	15668987	289300	289305	intron	FHAD1	0	0	0	1	0	0	0
chr1	15743661	15743923	290740	290748	intron	EFHD2	0	0	0	1	0	1	0
chr1	15750668	15751030	290885	290890	intron	EFHD2	0	0	0	1	0	1	0
chr1	15751063	15751219	290892	290898	intron	EFHD2	0	0	0	1	0	1	0
chr1	15930464	15930537	294016	294020	Intergenic	DDI2	0	0	0	1	0	1	0
chr1	16126356	16126495	297750	297755	Intergenic	UQCRHL	0	0	0	1	0	1	0
chr1	16126498	16126731	297755	297761	Intergenic	UQCRHL	0	0	0	1	0	1	0
chr1	16126760	16127011	297761	297766	Intergenic	UQCRHL	0	0	0	1	0	1	0
chr1	16127043	16127214	297766	297773	Intergenic	UQCRHL	0	0	0	1	0	1	0
chr1	16157355	16157533	298348	298359	Intergenic	SPEN	0	0	0	1	0	0	0
chr1	16159933	16159981	298422	298428	TTS	FLJ37453	0	0	0	1	0	1	0
chr1	16470096	16470325	304410	304417	intron	EPHA2	0	0	0	1	0	1	0
chr1	16470406	16470950	304417	304430	intron	EPHA2	0	0	0	1	0	1	0
chr1	16471635	16472079	304436	304455	intron	EPHA2	0	0	0	1	0	1	0
chr1	16472271	16472316	304455	304459	intron	EPHA2	0	0	0	1	0	1	0
chr1	16499745	16499918	305172	305178	Intergenic	EPHA2	0	0	0	1	0	1	0
chr1	16502256	16503003	305224	305244	Intergenic	EPHA2	0	0	0	1	1	1	0
chr1	16508237	16508702	305344	305354	Intergenic	EPHA2	0	0	0	1	0	1	0
chr1	16509790	16509853	305379	305383	Intergenic	EPHA2	0	0	0	1	0	1	0
chr1	16509880	16509924	305383	305387	Intergenic	EPHA2	0	0	0	1	0	1	0
chr1	16575194	16575542	306682	306687	Intergenic	RSG1	0	0	0	1	0	1	0
chr1	16840317	16841283	311083	311129	Intergenic	CROCCP3	0	1	0	1	0	1	0
chr1	17221973	17222893	317077	317124	Intergenic	CROCC	0	1	0	1	0	1	0
chr1	17222988	17223227	317124	317136	Intergenic	CROCC	0	0	0	1	0	0	0
chr1	17274770	17275019	318276	318294	exon	CROCC	0	0	0	1	0	1	0
chr1	17275045	17275338	318294	318300	intron	CROCC	0	0	0	1	0	1	0
chr1	17559379	17559481	323029	323039	exon	PADI1	0	0	0	1	1	0	0
chr1	17886516	17886753	328735	328741	intron	ARHGEF10L	0	0	0	1	0	1	0
chr1	17887776	17887846	328751	328756	intron	ARHGEF10L	0	0	0	1	0	1	0
chr1	17888154	17888413	328764	328769	intron	ARHGEF10L	0	0	0	1	0	1	0
chr1	17896037	17896312	328879	328889	intron	ARHGEF10L	0	0	0	1	0	1	0
chr1	17896572	17896642	328889	328893	intron	ARHGEF10L	0	0	0	1	0	1	0
chr1	17914703	17915069	329169	329179	intron	ARHGEF10L	0	0	0	1	0	1	0
chr1	18790972	18791228	340702	340709	Intergenic	KLHDC7A	0	0	0	1	0	1	0
chr1	18806854	18807349	340917	340925	promoter-TSS	KLHDC7A	1	0	0	1	0	1	0
chr1	19248785	19248982	348000	348006	intron	IFFO2	0	0	0	1	0	1	0
chr1	19249552	19249635	348015	348020	intron	IFFO2	0	0	0	1	0	1	0
chr1	19253004	19253436	348072	348083	intron	IFFO2	0	0	0	1	1	1	1
chr1	19253688	19253784	348086	348094	intron	IFFO2	0	0	0	1	0	0	0
chr1	19337020	19337485	349374	349382	Intergenic	IFFO2	0	0	0	1	0	1	0
chr1	19337532	19337569	349382	349387	Intergenic	IFFO2	0	0	0	1	0	1	0
chr1	19717608	19717662	355357	355361	intron	CAPZB	0	0	0	1	0	1	0
chr1	19717844	19718102	355364	355371	intron	CAPZB	0	0	0	1	0	1	1
chr1	19739221	19739397	355731	355736	intron	CAPZB	0	0	0	1	0	1	0
chr1	19751269	19751406	355902	355906	intron	CAPZB	0	0	0	1	0	1	0
chr1	19796102	19796142	356593	356597	intron	CAPZB	0	0	0	1	0	1	0
chr1	20577038	20577441	366817	366824	Intergenic	VWA5B1	0	0	0	1	0	1	0
chr1	21588448	21588591	380968	380973	intron	ECE1	0	0	0	1	0	1	0
chr1	21650936	21651558	382098	382111	intron	ECE1	0	0	0	1	0	1	0
chr1	22231045	22231192	392722	392726	intron	HSPG2	0	0	0	1	0	1	0
chr1	22231285	22231539	392729	392735	intron	HSPG2	0	0	0	1	0	1	0
chr1	22257680	22257850	393179	393188	intron	HSPG2	0	0	0	1	0	1	0
chr1	22260257	22260676	393223	393235	intron	HSPG2	0	0	0	1	0	1	0
chr1	22282207	22282282	393715	393719	Intergenic	HSPG2	0	0	0	1	0	0	0
chr1	22463669	22463865	396617	396623	intron	WNT4	0	0	0	1	0	0	0
chr1	22464075	22464314	396626	396631	intron	WNT4	0	0	0	1	0	1	0
chr1	23076838	23077287	406084	406090	intron	EPHB2	0	0	0	1	0	1	0
chr1	23153043	23153203	407143	407148	intron	EPHB2	0	0	0	1	0	1	0
chr1	23155546	23155660	407180	407185	intron	EPHB2	0	0	0	1	0	1	0
chr1	23155674	23155824	407185	407189	intron	EPHB2	0	0	0	1	0	1	0
chr1	23156678	23156774	407199	407203	intron	EPHB2	0	0	0	1	0	1	0
chr1	23697364	23697657	414440	414447	exon	C1orf213	0	0	0	1	0	1	0
chr1	23703729	23703795	414529	414534	Intergenic	C1orf213	0	0	0	1	0	1	0
chr1	23703928	23704232	414534	414540	Intergenic	C1orf213	0	0	0	1	0	1	0
chr1	23728815	23728948	414888	414892	intron	TCEA3	0	0	0	1	0	1	0
chr1	23748878	23749154	415152	415163	intron	TCEA3	0	0	0	1	0	1	0
chr1	24053853	24054119	420221	420228	Intergenic	TCEB3	0	0	0	1	0	1	1
chr1	24125951	24126049	421556	421561	promoter-TSS	GALE	0	0	0	1	0	1	0
chr1	24246415	24246819	423637	423644	Intergenic	CNR2	0	0	0	1	0	1	0
chr1	24643521	24643702	429523	429529	Intergenic	GRHL3	0	0	0	1	0	1	0
chr1	24701890	24702095	430425	430430	intron	STPG1	0	0	0	1	0	1	0
chr1	24718430	24718539	430634	430639	exon	STPG1	0	0	0	1	0	1	0
chr1	25892951	25893221	448385	448392	intron	LDLRAP1	0	0	0	1	0	1	1
chr1	25894889	25895136	448433	448439	exon	LDLRAP1	0	0	0	1	0	1	0
chr1	25895156	25895220	448439	448444	exon	LDLRAP1	0	0	0	1	0	1	0
chr1	25895248	25895383	448445	448450	TTS	LDLRAP1	0	0	0	1	0	1	0
chr1	25895412	25895475	448451	448456	TTS	LDLRAP1	0	0	0	1	0	1	0
chr1	25895652	25895720	448459	448463	TTS	LDLRAP1	0	0	0	1	0	1	0
chr1	26219045	26219115	453689	453693	intron	STMN1	0	0	0	1	0	1	0
chr1	26503991	26504147	458390	458395	promoter-TSS	CNKSR1	1	0	0	1	0	1	0
chr1	26504153	26504287	458395	458400	intron	CNKSR1	1	0	0	1	0	1	0
chr1	26857642	26857994	464389	464398	intron	RPS6KA1	0	0	0	1	0	1	1
chr1	26858197	26858489	464401	464410	intron	RPS6KA1	0	0	0	1	0	1	0
chr1	26868603	26869005	464540	464551	intron	RPS6KA1	0	0	0	1	0	1	1
chr1	27335552	27335688	472674	472679	intron	FAM46B	0	0	0	1	0	1	0
chr1	27472473	27472665	475089	475094	intron	SLC9A1	0	0	0	1	0	1	0
chr1	27683809	27683898	478627	478632	intron	MAP3K6	0	0	0	1	0	1	0
chr1	27684060	27684285	478642	478656	intron	MAP3K6	0	0	0	1	0	1	1
chr1	27728956	27729183	479696	479703	Intergenic	GPR3	0	0	0	1	0	1	1
chr1	27744942	27745368	479902	479910	intron	WASF2	0	0	0	1	0	1	0
chr1	27830983	27831329	481203	481216	Intergenic	WASF2	0	0	0	1	0	1	0
chr1	27844894	27845179	481427	481434	Intergenic	WASF2	0	0	0	1	0	1	0
chr1	27869000	27869135	481938	481944	intron	AHDC1	0	0	0	1	0	1	0
chr1	27869474	27869562	481948	481952	intron	AHDC1	0	0	0	1	0	1	0
chr1	28201829	28201997	487508	487512	intron	THEMIS2	0	0	0	1	0	1	0
chr1	28975648	28975795	499847	499858	TTS	RNU11	1	0	0	1	0	1	1
chr1	30556812	30557235	518534	518542	Intergenic	MATN1-AS1	0	0	0	1	0	1	0
chr1	31282519	31282643	526704	526708	Intergenic	LAPTM5	0	0	0	1	0	0	0
chr1	31296853	31297599	526898	526943	Intergenic	LAPTM5	0	0	0	1	0	1	0
chr1	31862972	31863203	534608	534615	Intergenic	FABP3	0	0	0	1	0	1	0
chr1	32041171	32041328	536802	536806	promoter-TSS	TINAGL1	1	0	0	1	0	1	0
chr1	32135225	32135419	538243	538248	intron	COL16A1	0	0	0	1	0	1	0
chr1	32135424	32135623	538248	538259	intron	COL16A1	0	0	0	1	0	1	0
chr1	32135799	32136124	538259	538274	intron	COL16A1	0	0	0	1	0	1	1
chr1	32170306	32170711	538894	538908	promoter-TSS	COL16A1	1	0	0	1	0	1	0
chr1	33225672	33226253	556481	556496	intron	KIAA1522	0	0	0	1	0	1	0
chr1	33226277	33226381	556496	556501	intron	KIAA1522	0	0	0	1	0	1	0
chr1	33226390	33226624	556501	556514	intron	KIAA1522	0	0	0	1	0	1	0
chr1	33226634	33226975	556514	556520	intron	KIAA1522	0	0	0	1	0	1	0
chr1	33227221	33227467	556520	556526	intron	KIAA1522	0	0	0	1	0	1	0
chr1	33446906	33447146	560418	560423	Intergenic	RNF19B	0	0	0	1	0	1	0
chr1	33721064	33721184	563783	563788	Intergenic	ZNF362	1	0	0	1	0	1	0
chr1	33804134	33804214	565287	565291	intron	PHC2	0	0	0	1	0	1	0
chr1	33804359	33804785	565291	565300	intron	PHC2	0	0	0	1	0	1	0
chr1	33829584	33830159	565723	565732	intron	PHC2	0	0	0	1	0	1	0
chr1	36616367	36616721	596037	596044	intron	TRAPPC3	0	0	0	1	0	1	0
chr1	36653765	36653937	596893	596900	Intergenic	MAP7D1	0	0	0	1	0	1	1
chr1	36840053	36840377	600284	600290	intron	STK40	0	0	0	1	0	1	0
chr1	36952572	36952759	602118	602126	Intergenic	CSF3R	0	0	0	1	0	1	0
chr1	37937273	37937607	612788	612797	intron	LOC728431	0	0	0	1	0	1	0
chr1	38494824	38494939	621759	621764	Intergenic	UTP11L	0	0	0	1	0	0	0
chr1	38495043	38495124	621767	621771	Intergenic	UTP11L	0	0	0	1	0	0	0
chr1	39193952	39194478	628973	628984	Intergenic	RRAGC	0	0	0	1	0	1	0
chr1	40283209	40283301	644771	644776	Intergenic	BMP8B	0	0	0	1	0	1	1
chr1	40311392	40311571	645073	645078	intron	TRIT1	0	0	0	1	0	1	0
chr1	41512094	41512431	661049	661059	exon	SCMH1	0	0	0	1	0	1	0
chr1	41884902	41885231	664787	664794	Intergenic	EDN2	0	0	0	1	0	1	0
chr1	41961787	41962316	665817	665879	Intergenic	EDN2	0	1	0	1	0	1	0
chr1	42356634	42356817	670295	670300	intron	HIVEP3	0	0	0	1	0	1	0
chr1	43397660	43397825	680680	680685	intron	SLC2A1	0	0	0	1	0	1	0
chr1	43397907	43398055	680685	680690	intron	SLC2A1	0	0	0	1	0	1	0
chr1	43398089	43398249	680690	680694	intron	SLC2A1	0	0	0	1	0	1	0
chr1	43402340	43402463	680747	680752	intron	SLC2A1	0	0	0	1	0	1	0
chr1	43473097	43473461	681925	681959	Intergenic	SLC2A1	0	1	0	1	0	1	0
chr1	44002650	44002826	689072	689078	intron	PTPRF	0	0	0	1	0	1	0
chr1	44024084	44024195	689442	689447	intron	PTPRF	0	0	0	1	0	1	0
chr1	44024223	44024378	689447	689462	intron	PTPRF	0	0	0	1	0	1	0
chr1	45196217	45196428	705400	705407	Intergenic	KIF2C	0	0	0	1	0	1	0
chr1	45196555	45197148	705407	705425	Intergenic	KIF2C	0	0	0	1	0	1	1
chr1	45272979	45273278	707100	707106	promoter-TSS	TCTEX1D4	1	0	0	1	0	1	0
chr1	45273399	45273681	707106	707117	promoter-TSS	TCTEX1D4	1	0	0	1	0	1	0
chr1	45275913	45275997	707151	707155	exon	BTBD19	0	0	0	1	0	0	0
chr1	45877081	45877309	714131	714137	intron	TESK2	0	0	0	1	0	1	0
chr1	46988692	46988874	729312	729324	Intergenic	MKNK1-AS1	0	0	0	1	0	1	0
chr1	47077400	47077681	730597	730602	intron	MOB3C	0	0	0	1	0	1	0
chr1	47272097	47272276	732172	732176	intron	CYP4B1	0	0	0	1	0	1	0
chr1	47943835	47944050	739257	739266	Intergenic	FOXD2	0	0	0	1	0	1	0
chr1	48217634	48217896	742277	742282	Intergenic	TRABD2B	0	0	0	1	0	1	0
chr1	48217909	48218059	742282	742293	Intergenic	TRABD2B	0	0	0	1	0	1	0
chr1	51779894	51780032	768877	768882	intron	TTC39A	0	0	0	1	0	1	0
chr1	52102901	52103031	772068	772072	intron	OSBPL9	0	0	0	1	0	1	0
chr1	53611971	53612165	790143	790153	Intergenic	SLC1A7	0	0	0	1	0	1	0
chr1	54752898	54753321	805533	805541	intron	SSBP3	0	0	0	1	0	1	0
chr1	54764418	54764524	805700	805708	intron	SSBP3	0	0	0	1	0	1	0
chr1	55030117	55030363	810250	810257	intron	ACOT11	0	0	0	1	0	1	0
chr1	55047143	55047737	810443	810450	intron	ACOT11	0	0	0	1	0	1	0
chr1	59049988	59050456	841781	841786	Intergenic	TACSTD2	0	0	0	1	0	1	0
chr1	59280255	59280359	843958	843968	intron	LOC100131060	0	1	0	1	0	1	0
chr1	59280368	59280551	843968	843986	intron	LOC100131060	0	1	0	1	0	1	0
chr1	59280585	59280620	843986	843990	intron	LOC100131060	0	0	0	1	0	1	0
chr1	59362447	59362553	844622	844627	intron	LOC100131060	0	0	0	1	1	1	0
chr1	59388038	59388094	844873	844877	Intergenic	LOC100131060	0	0	0	1	0	1	0
chr1	59388183	59388229	844877	844883	Intergenic	LOC100131060	0	0	0	1	0	1	0
chr1	59479021	59479208	845546	845553	Intergenic	HSD52	0	0	0	1	0	1	0
chr1	59479405	59479493	845553	845559	Intergenic	HSD52	0	0	0	1	0	1	0
chr1	60139289	60139468	850158	850163	intron	FGGY	0	0	0	1	0	1	0
chr1	60139592	60139794	850163	850170	intron	FGGY	0	0	0	1	0	1	0
chr1	60139877	60140451	850170	850175	intron	FGGY	0	0	0	1	0	1	0
chr1	61541765	61541804	859399	859403	promoter-TSS	NFIA	0	0	0	1	0	0	0
chr1	61803781	61804196	861861	861867	intron	NFIA	0	0	0	1	0	1	1
chr1	61918921	61919405	862826	862833	intron	NFIA	0	0	0	1	1	1	1
chr1	62072284	62072605	864061	864068	Intergenic	MGC34796	0	0	0	1	0	1	0
chr1	64508357	64508561	887373	887378	intron	ROR1	0	0	0	1	0	1	0
chr1	64809985	64810154	889771	889778	Intergenic	CACHD1	0	0	0	1	0	0	0
chr1	67944928	67945221	914393	914398	Intergenic	SERBP1	0	0	0	1	0	1	0
chr1	68038213	68038266	915388	915392	Intergenic	GADD45A	0	0	0	1	0	1	0
chr1	68201729	68202198	916825	916833	intron	GNG12	0	0	0	1	1	1	0
chr1	68214194	68214627	916918	916923	intron	GNG12	0	0	0	1	0	1	0
chr1	68215783	68216132	916932	916937	intron	GNG12	0	0	0	1	0	1	0
chr1	68639542	68640147	920009	920020	intron	WLS	0	0	0	1	0	1	0
chr1	68687748	68687892	920352	920356	intron	WLS	0	0	0	1	0	1	0
chr1	84712921	84713451	1017348	1017357	Intergenic	SAMD13	0	0	0	1	0	1	0
chr1	85763680	85763920	1026171	1026177	Intergenic	BCL10	0	0	0	1	0	1	0
chr1	85764008	85764141	1026177	1026181	Intergenic	BCL10	0	0	0	1	0	1	0
chr1	87617970	87617986	1039858	1039862	intron	LOC339524	0	1	0	1	0	1	0
chr1	87902185	87902374	1042380	1042385	Intergenic	LOC100505768	0	0	0	1	0	1	0
chr1	89594346	89594774	1053995	1054001	Intergenic	GBP2	0	0	0	1	0	1	0
chr1	90032391	90032656	1056734	1056739	intron	LRRC8B	0	0	0	1	0	1	0
chr1	92077105	92077298	1073224	1073231	Intergenic	CDC7	0	0	0	1	0	1	0
chr1	92202550	92202672	1074395	1074401	intron	TGFBR3	0	0	0	1	0	1	0
chr1	92270263	92270407	1075023	1075028	intron	TGFBR3	0	0	0	1	0	1	0
chr1	92311629	92311769	1075424	1075428	intron	TGFBR3	0	0	0	1	0	1	0
chr1	92316790	92316982	1075479	1075483	intron	TGFBR3	0	0	0	1	0	1	0
chr1	92316986	92317194	1075483	1075489	intron	TGFBR3	0	0	0	1	1	1	0
chr1	92329722	92329802	1075624	1075628	intron	TGFBR3	0	0	0	1	0	1	0
chr1	94050268	94051149	1091650	1091666	intron	BCAR3	0	0	0	1	0	1	0
chr1	95428439	95428723	1104580	1104588	exon	LOC729970	0	0	0	1	0	1	0
chr1	109189292	109189412	1187735	1187743	Intergenic	HENMT1	0	0	0	1	0	1	0
chr1	109373276	109373499	1189653	1189663	intron	AKNAD1	0	0	0	1	0	1	0
chr1	109490961	109491084	1190924	1190928	intron	CLCC1	0	0	0	1	1	1	0
chr1	109817422	109817865	1196300	1196313	exon	CELSR2	0	0	0	1	0	1	0
chr1	110546508	110546945	1205314	1205322	exon	AHCYL1	0	0	0	1	1	1	0
chr1	112135235	112135861	1220236	1220246	Intergenic	LOC100129269	0	0	0	1	0	1	0
chr1	112901520	112901721	1227131	1227136	Intergenic	CTTNBP2NL	0	0	0	1	0	1	1
chr1	112936720	112936812	1227451	1227456	Intergenic	CTTNBP2NL	0	0	0	1	0	1	0
chr1	113008709	113009140	1228126	1228156	Intergenic	MIR4256	1	1	0	1	0	1	1
chr1	113230128	113230418	1230627	1230632	intron	MOV10	0	0	0	1	0	1	0
chr1	115153245	115153973	1250476	1250485	intron	DENND2C	0	0	0	1	0	1	0
chr1	115605417	115605578	1253927	1253933	intron	TSPAN2	0	0	0	1	0	1	0
chr1	116197622	116197741	1258396	1258401	intron	VANGL1	0	0	0	1	0	1	0
chr1	116197779	116198063	1258401	1258408	intron	VANGL1	0	0	0	1	0	1	0
chr1	116314387	116314764	1259535	1259543	Intergenic	CASQ2	0	0	0	1	0	1	1
chr1	116654477	116654569	1262285	1262289	intron	MAB21L3	1	0	0	1	0	1	0
chr1	116918322	116918834	1264541	1264548	intron	ATP1A1	0	0	0	1	0	0	0
chr1	117421767	117422024	1269490	1269495	Intergenic	PTGFRN	0	0	0	1	1	1	1
chr1	117593947	117594287	1271222	1271229	Intergenic	TTF2	0	0	0	1	0	1	0
chr1	119589010	119589271	1285335	1285342	intron	WARS2	0	0	0	1	0	1	0
chr1	147993606	147994724	1345983	1346040	Intergenic	NBPF14	0	1	0	1	0	0	0
chr1	149399318	149400577	1357315	1357388	Intergenic	FCGR1C	0	1	0	1	0	1	0
chr1	149575648	149577934	1358574	1358734	intron	FAM91A2	1	1	0	1	0	0	0
chr1	150450313	150450461	1371338	1371342	Intergenic	TARS2	0	0	0	1	1	1	0
chr1	150524763	150524992	1372818	1372823	TTS	MIR4257	1	0	0	1	0	1	0
chr1	150584096	150584427	1373981	1373987	Intergenic	ENSA	0	0	0	1	0	1	0
chr1	151168923	151169113	1382886	1382893	Intergenic	PIP5K1A	0	0	0	1	0	1	1
chr1	151486421	151486561	1387951	1387956	intron	CGN	0	0	0	1	0	1	0
chr1	151512157	151512523	1388298	1388304	promoter-TSS	TUFT1	1	0	0	1	0	1	0
chr1	151583925	151584200	1389267	1389272	promoter-TSS	SNX27	1	0	0	1	0	1	0
chr1	151961718	151961820	1393846	1393850	intron	S100A10	0	0	0	1	0	1	0
chr1	151962404	151962817	1393852	1393857	intron	S100A10	0	0	0	1	1	1	0
chr1	152009875	152009920	1394447	1394451	promoter-TSS	S100A11	1	0	0	1	0	0	0
chr1	152020284	152020878	1394568	1394581	Intergenic	S100A11	0	0	0	1	0	1	1
chr1	152852749	152853033	1400604	1400610	intron	SMCP	0	0	0	1	0	1	0
chr1	153505361	153505406	1405644	1405649	Intergenic	S100A6	0	0	0	1	0	1	0
chr1	153537680	153537938	1406159	1406164	intron	S100A2	1	0	0	1	0	0	0
chr1	153538964	153539217	1406172	1406179	promoter-TSS	S100A2	1	0	0	1	0	1	0
chr1	153540112	153540265	1406193	1406198	Intergenic	S100A2	0	0	0	1	0	1	0
chr1	153540282	153540496	1406198	1406203	Intergenic	S100A2	0	0	0	1	0	1	0
chr1	153541043	153541393	1406220	1406236	Intergenic	S100A2	0	0	0	1	0	1	1
chr1	153581369	153581828	1406878	1406890	intron	S100A16	0	0	0	1	0	1	0
chr1	154391201	154391297	1419653	1419658	intron	IL6R	0	0	0	1	0	1	0
chr1	154392070	154392267	1419662	1419671	intron	IL6R	0	0	0	1	0	1	0
chr1	154904454	154904863	1427079	1427089	intron	PMVK	0	0	0	1	0	1	0
chr1	154944357	154944446	1427810	1427814	intron	SHC1	0	0	0	1	0	0	0
chr1	154944957	154945268	1427827	1427835	intron	SHC1	0	0	0	1	0	0	0
chr1	154945702	154945725	1427840	1427844	intron	SHC1	0	0	0	1	0	0	0
chr1	154945784	154945848	1427844	1427848	intron	SHC1	0	0	0	1	0	0	0
chr1	154945935	154945975	1427850	1427854	intron	SHC1	1	0	0	1	0	0	0
chr1	155176646	155176963	1433178	1433184	intron	THBS3	1	0	0	1	0	1	1
chr1	155911182	155911362	1445022	1445027	promoter-TSS	RXFP4	1	0	0	1	0	1	0
chr1	155973173	155973509	1446095	1446104	Intergenic	SSR2	0	0	0	1	0	1	0
chr1	156031764	156032075	1447169	1447175	intron	RAB25	1	0	0	1	0	1	0
chr1	156073947	156074190	1447933	1447942	intron	LMNA	0	0	0	1	0	1	0
chr1	156075781	156075921	1447967	1447978	intron	LMNA	0	0	0	1	0	1	0
chr1	156092302	156092815	1448259	1448273	intron	LMNA	0	0	0	1	0	0	0
chr1	156093333	156093694	1448274	1448283	intron	LMNA	0	0	0	1	0	1	1
chr1	156093881	156093949	1448283	1448288	intron	LMNA	0	0	0	1	0	1	0
chr1	156096162	156096364	1448326	1448333	intron	LMNA	0	0	0	1	0	1	0
chr1	156096386	156096689	1448333	1448338	exon	LMNA	0	0	0	1	0	1	0
chr1	156096727	156096919	1448338	1448344	intron	LMNA	0	0	0	1	0	1	0
chr1	156097062	156097198	1448345	1448349	intron	LMNA	0	0	0	1	0	1	0
chr1	156441459	156441738	1454326	1454330	intron	MEF2D	0	0	0	1	0	1	0
chr1	156629764	156630174	1457447	1457476	TTS	BCAN	0	0	0	1	0	1	1
chr1	156631235	156631290	1457491	1457495	Intergenic	NES	0	0	0	1	0	1	0
chr1	159837327	159837789	1484128	1484138	Intergenic	VSIG8	0	0	0	1	0	1	0
chr1	159869902	159870035	1484448	1484463	promoter-TSS	CCDC19	1	1	0	1	0	1	0
chr1	159870067	159870192	1484463	1484474	promoter-TSS	CCDC19	1	1	0	1	0	1	0
chr1	160983500	160983896	1495822	1495834	intron	F11R	0	0	0	1	0	1	0
chr1	161054019	161054175	1497044	1497049	intron	PVRL4	0	0	0	1	0	1	0
chr1	162557278	162557405	1515912	1515918	exon	UAP1	0	0	0	1	0	1	0
chr1	162660664	162660914	1516690	1516694	intron	DDR2	0	0	0	1	0	1	0
chr1	164571449	164571589	1528392	1528396	intron	PBX1	0	0	0	1	0	1	0
chr1	164571991	164572297	1528396	1528406	intron	PBX1	0	0	0	1	0	1	0
chr1	164620643	164620729	1528882	1528889	intron	PBX1	0	0	0	1	0	1	0
chr1	164620955	164621120	1528890	1528895	intron	PBX1	0	0	0	1	0	1	0
chr1	164740523	164740693	1529948	1529952	exon	LOC100505795	0	0	0	1	0	0	0
chr1	164755507	164755644	1530116	1530120	intron	PBX1	0	0	0	1	0	1	0
chr1	166574724	166574756	1544462	1544466	intron	FMO9P	0	0	0	1	0	1	0
chr1	167416793	167416964	1551501	1551507	intron	CD247	0	0	0	1	0	1	0
chr1	167632287	167632416	1554089	1554093	intron	RCSD1	0	0	0	1	0	1	0
chr1	167789279	167789647	1555905	1555936	intron	ADCY10	0	1	0	1	0	1	0
chr1	168833208	168833436	1564675	1564679	Intergenic	LINC00626	0	0	0	1	0	1	0
chr1	169072700	169072811	1566104	1566108	Intergenic	ATP1B1	0	0	0	1	0	1	0
chr1	169079051	169079996	1566345	1566353	intron	ATP1B1	0	0	0	1	0	1	0
chr1	169085444	169085696	1566422	1566427	intron	ATP1B1	0	0	0	1	0	1	0
chr1	172150568	172150740	1587277	1587282	intron	DNM3	0	0	0	1	0	1	0
chr1	172558174	172558251	1589810	1589814	exon	SUCO	0	0	0	1	0	1	0
chr1	173399180	173399301	1594685	1594691	intron	LOC100506023	0	0	0	1	0	1	0
chr1	178506548	178506574	1632832	1632836	Intergenic	C1orf220	0	0	0	1	0	1	0
chr1	180137207	180137457	1649275	1649283	intron	QSOX1	0	0	0	1	0	1	0
chr1	183251079	183251158	1678490	1678494	intron	NMNAT2	0	0	0	1	0	1	0
chr1	183884949	183885392	1683816	1683823	intron	RGL1	0	0	0	1	0	1	1
chr1	192830999	192831114	1737903	1737907	Intergenic	RGS2	0	0	0	1	0	1	0
chr1	201366125	201366494	1797138	1797147	intron	LAD1	0	0	0	1	0	1	0
chr1	201430746	201431015	1798006	1798011	Intergenic	PHLDA3	0	0	0	1	0	1	0
chr1	201431152	201431268	1798011	1798017	Intergenic	PHLDA3	0	0	0	1	0	1	0
chr1	201431557	201431602	1798019	1798023	Intergenic	PHLDA3	0	0	0	1	0	0	0
chr1	201445762	201446068	1798344	1798351	Intergenic	PHLDA3	0	0	0	1	0	1	1
chr1	201481336	201481393	1798858	1798862	Intergenic	CSRP1	0	0	0	1	0	1	0
chr1	201684009	201684175	1801428	1801433	intron	NAV1	0	0	0	1	0	1	0
chr1	201978816	201979016	1805090	1805097	promoter-TSS	ELF3	1	0	0	1	0	1	1
chr1	201979421	201979732	1805099	1805107	exon,promoter-TSS	ELF3	1	0	0	1	0	1	0
chr1	201980737	201980866	1805129	1805134	intron	ELF3	0	0	0	1	0	0	0
chr1	201984025	201984274	1805217	1805222	exon,intron	ELF3	0	0	0	1	0	0	0
chr1	201984350	201984605	1805222	1805233	exon	ELF3	0	0	0	1	0	0	0
chr1	201987411	201987599	1805278	1805287	Intergenic	ELF3	0	0	0	1	0	1	0
chr1	201987671	201987984	1805287	1805295	Intergenic	ELF3	0	0	0	1	0	1	0
chr1	202003813	202004219	1805549	1805560	Intergenic	ELF3	0	0	0	1	0	1	0
chr1	202004275	202004418	1805560	1805566	Intergenic	ELF3	0	0	0	1	0	1	0
chr1	202026063	202026181	1805917	1805922	Intergenic	ELF3	0	0	0	1	0	1	0
chr1	202026287	202026500	1805925	1805929	Intergenic	ELF3	0	0	0	1	0	1	0
chr1	202026716	202026793	1805930	1805934	Intergenic	ELF3	0	0	0	1	0	0	0
chr1	202168301	202168795	1808425	1808440	intron	LGR6	0	0	0	1	0	1	0
chr1	202547478	202547635	1811921	1811925	intron	PPP1R12B	0	0	0	1	0	1	0
chr1	202560371	202560518	1812012	1812017	exon	SYT2	0	0	0	1	0	1	0
chr1	202934035	202934403	1817092	1817096	intron	CYB5R1	0	0	0	1	0	1	0
chr1	203242601	203242695	1820939	1820948	Intergenic	LOC730227	0	1	0	1	0	1	1
chr1	203242716	203242781	1820948	1820953	Intergenic	LOC730227	0	1	0	1	0	1	1
chr1	203247643	203247808	1821025	1821033	Intergenic	LOC730227	0	0	0	1	0	1	0
chr1	203258714	203258909	1821178	1821184	Intergenic	LOC730227	0	0	0	1	0	1	1
chr1	203259544	203259939	1821192	1821215	Intergenic	LOC730227	0	0	0	1	0	1	0
chr1	203285267	203285504	1821604	1821608	Intergenic	BTG2	0	0	0	1	0	0	0
chr1	203294673	203294955	1821687	1821693	Intergenic	BTG2	0	0	0	1	0	0	0
chr1	203449947	203450150	1823302	1823307	intron	PRELP	0	0	0	1	0	1	0
chr1	203595048	203595246	1825094	1825100	promoter-TSS	ATP2B4	1	0	0	1	0	1	1
chr1	203738680	203739026	1826900	1826909	intron	LAX1	0	0	0	1	0	1	0
chr1	204047457	204047742	1830787	1830795	intron	SOX13	0	0	0	1	0	1	0
chr1	204058386	204058536	1830956	1830963	intron	SOX13	0	0	0	1	1	1	0
chr1	204195327	204195533	1832851	1832857	intron	PLEKHA6	0	0	0	1	0	1	0
chr1	204255952	204256442	1833566	1833575	intron	PLEKHA6	0	0	0	1	0	1	0
chr1	204386846	204386944	1835142	1835146	Intergenic	PPP1R15B	0	0	0	1	0	1	0
chr1	207200817	207200949	1865267	1865276	intron	C1orf116	0	0	0	1	0	1	0
chr1	207489968	207490523	1867272	1867277	Intergenic	CD55	0	0	0	1	0	1	0
chr1	207999237	207999317	1871822	1871826	Intergenic	LOC148696	0	0	0	1	0	1	0
chr1	208000130	208000234	1871842	1871848	Intergenic	LOC148696	0	0	0	1	0	1	0
chr1	208000329	208000432	1871849	1871855	Intergenic	LOC148696	0	0	0	1	0	1	0
chr1	208012028	208012119	1871967	1871972	Intergenic	LOC148696	0	0	0	1	0	1	0
chr1	208042885	208042958	1872359	1872364	Intergenic	CD34	0	0	0	1	0	1	0
chr1	208376443	208376588	1875861	1875866	intron	PLXNA2	0	0	0	1	0	0	0
chr1	208392742	208392872	1876043	1876047	intron	PLXNA2	0	0	0	1	1	1	0
chr1	208393088	208393302	1876050	1876059	intron	PLXNA2	0	0	0	1	0	1	0
chr1	208409404	208409555	1876254	1876261	intron	PLXNA2	0	0	0	1	0	1	0
chr1	208409633	208409879	1876261	1876266	intron	PLXNA2	0	0	0	1	0	0	0
chr1	209824627	209824826	1886921	1886926	promoter-TSS	LAMB3	1	0	0	1	0	1	0
chr1	209921115	209921414	1887632	1887651	Intergenic	TRAF3IP3	0	1	0	1	0	1	1
chr1	210547649	210547684	1893447	1893451	intron	HHAT	0	0	0	1	0	1	0
chr1	215756786	215756904	1940652	1940656	intron	KCTD3	0	0	0	1	0	1	0
chr1	219634297	219634398	1966832	1966836	Intergenic	LYPLAL1	0	0	0	1	0	1	0
chr1	220473933	220474088	1973941	1973946	Intergenic	RAB3GAP2	0	0	0	1	0	1	0
chr1	223888625	223888870	2002133	2002137	promoter-TSS	CAPN2	1	0	0	1	0	1	0
chr1	223894534	223894611	2002199	2002203	intron	CAPN2	0	0	0	1	0	0	0
chr1	223927496	223927666	2002697	2002702	intron	CAPN2	0	0	0	1	0	1	0
chr1	223959545	223959598	2003220	2003224	exon	CAPN2	0	0	0	1	0	1	0
chr1	223959905	223960077	2003227	2003233	intron	CAPN2	0	0	0	1	0	1	0
chr1	224644733	224644792	2011628	2011632	Intergenic	WDR26	0	0	0	1	0	1	0
chr1	224645278	224645452	2011635	2011640	Intergenic	WDR26	0	0	0	1	0	1	1
chr1	224691020	224691548	2012100	2012114	Intergenic	WDR26	0	0	0	1	0	1	1
chr1	225923642	225923692	2023112	2023117	Intergenic	SRP9	0	0	0	1	0	1	0
chr1	226001131	226001526	2024316	2024326	intron	EPHX1	0	0	0	1	0	1	0
chr1	226063165	226063486	2025309	2025315	intron	TMEM63A	0	0	0	1	0	1	0
chr1	226110029	226110062	2026208	2026212	exon	PYCR2	0	0	0	1	0	1	0
chr1	226315169	226315480	2030027	2030032	Intergenic	ACBD3	0	0	0	1	0	1	0
chr1	226315579	226315809	2030032	2030038	Intergenic	ACBD3	0	0	0	1	0	1	0
chr1	227002874	227003129	2039412	2039419	Intergenic	PSEN2	0	0	0	1	0	1	0
chr1	227173755	227173847	2041964	2041968	intron	ADCK3	0	0	0	1	0	1	0
chr1	228073574	228073636	2050765	2050769	Intergenic	MIR5008	0	0	0	1	0	1	0
chr1	228350670	228350975	2056385	2056402	Intergenic	IBA57	0	0	0	1	0	1	0
chr1	228352880	228352941	2056440	2056445	promoter-TSS	IBA57	1	0	0	1	0	1	0
chr1	228644878	228644959	2062244	2062249	promoter-TSS	HIST3H2BB	1	0	0	1	0	1	0
chr1	228973053	228973185	2069490	2069495	Intergenic	DUSP5P1	0	0	0	1	0	1	0
chr1	228973780	228974134	2069500	2069506	Intergenic	DUSP5P1	0	0	0	1	0	1	0
chr1	228974187	228974442	2069506	2069510	Intergenic	DUSP5P1	0	0	0	1	0	1	0
chr1	229365007	229365670	2073719	2073729	Intergenic	RAB4A	0	0	0	1	0	1	0
chr1	229366204	229366320	2073734	2073738	Intergenic	RAB4A	0	0	0	1	1	1	0
chr1	229367062	229367412	2073745	2073752	Intergenic	RAB4A	0	0	0	1	0	1	0
chr1	230219811	230220080	2083606	2083612	intron	GALNT2	0	0	0	1	1	1	0
chr1	230240468	230240778	2083900	2083911	intron	GALNT2	0	0	0	1	0	1	0
chr1	230241287	230241376	2083916	2083920	intron	GALNT2	0	0	0	1	0	1	0
chr1	234634843	234635042	2129274	2129290	Intergenic	TARBP1	0	0	0	1	0	1	1
chr1	234659273	234659582	2129656	2129664	Intergenic	LOC100506795	0	0	0	1	0	1	0
chr1	234667459	234667550	2129757	2129766	promoter-TSS	LOC100506795	1	0	0	1	0	1	0
chr1	234674542	234674668	2129876	2129882	Intergenic	LOC100506795	0	0	0	1	0	1	0
chr1	234680011	234680557	2129956	2129964	Intergenic	LOC100506795	0	0	0	1	0	1	0
chr1	234738563	234740116	2130733	2130744	TTS	IRF2BP2	0	0	0	1	0	1	0
chr1	234747540	234747734	2131203	2131207	Intergenic	IRF2BP2	0	0	0	1	0	0	0
chr1	234748106	234748781	2131212	2131232	Intergenic	IRF2BP2	0	0	0	1	0	1	0
chr1	234749041	234749353	2131232	2131240	Intergenic	IRF2BP2	0	0	0	1	0	0	0
chr1	234859088	234859389	2132405	2132413	promoter-TSS	LOC100506810	1	0	0	1	0	1	0
chr1	234859412	234860478	2132413	2132434	promoter-TSS	LOC100506810	1	0	0	1	0	1	0
chr1	234860568	234860834	2132434	2132446	intron,promoter-TSS	LOC100506810	1	0	0	1	0	1	0
chr1	234861001	234861188	2132446	2132451	intron	LOC100506810	0	0	0	1	0	0	0
chr1	234862134	234862290	2132461	2132465	intron	LOC100506810	0	0	0	1	0	0	0
chr1	234891304	234891474	2132914	2132919	Intergenic	LOC100506810	0	0	0	1	0	1	0
chr1	235054103	235054228	2135010	2135015	Intergenic	LOC100506810	0	0	0	1	0	1	0
chr1	235098942	235099196	2135647	2135657	Intergenic	SNORA14B	0	0	0	1	0	1	0
chr1	235106948	235107122	2135795	2135800	Intergenic	SNORA14B	0	0	0	1	0	1	0
chr1	235116611	235116691	2135942	2135946	Intergenic	SNORA14B	0	0	0	1	0	1	0
chr1	235123244	235123476	2136063	2136069	Intergenic	SNORA14B	0	0	0	1	0	1	0
chr1	235132948	235133052	2136182	2136186	Intergenic	SNORA14B	0	0	0	1	0	1	0
chr1	235133139	235133345	2136186	2136194	Intergenic	SNORA14B	0	0	0	1	0	1	0
chr1	235242942	235243248	2136978	2136984	Intergenic	SNORA14B	0	0	0	1	0	1	0
chr1	235246730	235247376	2137028	2137040	Intergenic	SNORA14B	0	0	0	1	0	1	1
chr1	236081558	236081702	2148068	2148076	Intergenic	LYST	0	0	0	1	0	1	0
chr1	236680224	236680551	2156379	2156386	Intergenic,promoter-TSS	LGALS8	1	0	0	1	0	1	0
chr1	244486173	244486314	2229055	2229059	Intergenic	C1orf100	0	0	0	1	0	1	0
chr1	244489630	244489973	2229093	2229099	Intergenic	C1orf100	0	0	0	1	0	1	0
chr1	245127396	245127588	2237340	2237346	Intergenic	EFCAB2	0	0	0	1	0	1	0
chr2	47293	47455	2285138	2285145	promoter-TSS	FAM110C	1	0	0	1	0	1	0
chr2	263013	263223	2287220	2287226	intron	SH3YL1	1	0	0	1	0	1	0
chr2	8816595	8816708	2388812	2388822	Intergenic	ID2	0	1	0	1	0	0	0
chr2	9243815	9243871	2393705	2393710	Intergenic	MBOAT2	0	0	0	1	0	1	0
chr2	9319293	9319553	2394917	2394924	Intergenic	ASAP2	0	0	0	1	0	1	0
chr2	9941234	9941331	2404271	2404276	Intergenic	TAF1B	0	0	0	1	0	1	0
chr2	9941492	9941624	2404281	2404285	Intergenic	TAF1B	0	0	0	1	0	1	1
chr2	9941662	9941801	2404285	2404290	Intergenic	TAF1B	0	0	0	1	0	1	0
chr2	9941824	9942229	2404290	2404302	Intergenic	TAF1B	0	0	0	1	0	1	0
chr2	10162171	10162263	2407667	2407672	Intergenic	KLF11	0	0	0	1	0	1	0
chr2	10197529	10197881	2408638	2408653	exon	CYS1	0	0	0	1	0	1	0
chr2	11514503	11514563	2430161	2430166	Intergenic	LINC00570	0	0	0	1	0	1	0
chr2	11514621	11514877	2430166	2430175	Intergenic	LINC00570	0	0	0	1	0	1	0
chr2	11514993	11515083	2430175	2430181	Intergenic	LINC00570	0	0	0	1	0	1	0
chr2	11884333	11884592	2435966	2435973	intron	LPIN1	0	0	0	1	0	1	1
chr2	12592048	12592215	2442533	2442537	Intergenic	TRIB2	0	0	0	1	0	0	0
chr2	12596507	12596844	2442583	2442588	Intergenic	TRIB2	0	0	0	1	0	1	0
chr2	16831993	16832242	2475665	2475669	intron	FAM49A	0	0	0	1	0	1	0
chr2	20372401	20372635	2501094	2501101	Intergenic	SDC1	0	0	0	1	0	1	0
chr2	20378226	20378322	2501165	2501171	Intergenic	SDC1	0	0	0	1	0	1	0
chr2	20379478	20379982	2501183	2501196	Intergenic	SDC1	0	0	0	1	0	1	0
chr2	20380163	20380346	2501200	2501210	Intergenic	SDC1	0	0	0	1	0	1	0
chr2	20382339	20382530	2501245	2501249	Intergenic	SDC1	0	0	0	1	0	1	0
chr2	20396273	20396475	2501462	2501467	Intergenic	SDC1	0	0	0	1	0	1	0
chr2	20396503	20396739	2501467	2501474	Intergenic	SDC1	0	0	0	1	0	1	0
chr2	20408359	20408498	2501681	2501686	intron	SDC1	0	0	0	1	0	0	0
chr2	20412555	20412757	2501767	2501773	intron	SDC1	0	0	0	1	0	1	0
chr2	20412764	20412872	2501773	2501778	intron	SDC1	0	0	0	1	0	1	0
chr2	20412934	20413092	2501778	2501783	intron	SDC1	0	0	0	1	0	1	0
chr2	20417343	20417484	2501843	2501848	intron	SDC1	0	0	0	1	0	1	0
chr2	20417533	20417627	2501848	2501853	intron	SDC1	0	0	0	1	0	1	0
chr2	20432542	20432822	2502304	2502310	Intergenic	SDC1	0	0	0	1	0	1	0
chr2	20621816	20622077	2504366	2504371	Intergenic	RHOB	0	0	0	1	0	1	0
chr2	20624587	20624863	2504399	2504405	Intergenic	RHOB	0	0	0	1	0	1	0
chr2	20639009	20639096	2504547	2504551	Intergenic	RHOB	0	0	0	1	0	1	0
chr2	20793165	20793338	2506654	2506659	Intergenic	HS1BP3	0	0	0	1	0	1	0
chr2	20817777	20818016	2506969	2506975	exon	HS1BP3	0	0	0	1	0	1	1
chr2	20833773	20833967	2507253	2507262	intron	HS1BP3	0	0	0	1	0	1	0
chr2	20834577	20834724	2507267	2507272	intron	HS1BP3	0	0	0	1	0	0	0
chr2	23746764	23746927	2529000	2529006	intron	KLHL29	0	0	0	1	0	1	0
chr2	23786588	23786821	2529776	2529784	intron	KLHL29	0	0	0	1	1	1	0
chr2	23786860	23787073	2529784	2529792	intron	KLHL29	0	0	0	1	0	1	0
chr2	23787117	23787375	2529792	2529797	intron	KLHL29	0	0	0	1	0	1	0
chr2	23787447	23787671	2529797	2529806	intron	KLHL29	0	0	0	1	0	1	0
chr2	25149551	25149793	2546722	2546736	Intergenic	ADCY3	0	0	0	1	0	1	0
chr2	25149912	25149978	2546736	2546744	Intergenic	ADCY3	0	0	0	1	0	1	0
chr2	25840877	25841231	2557408	2557412	intron	DTNB	0	0	0	1	1	1	0
chr2	26497061	26497239	2566490	2566494	intron	HADHB	0	0	0	1	0	1	0
chr2	26521415	26521471	2566789	2566795	Intergenic	EPT1	0	0	0	1	0	1	0
chr2	27304103	27304423	2578557	2578567	intron	EMILIN1	0	0	0	1	0	1	1
chr2	27975442	27975527	2589437	2589441	Intergenic	MRPL33	0	0	0	1	0	1	0
chr2	28387283	28387501	2592688	2592692	intron	BRE	0	0	0	1	0	1	0
chr2	28499323	28499388	2593683	2593687	intron	BRE	0	0	0	1	0	1	0
chr2	28550826	28550878	2594232	2594236	intron	BRE	0	0	0	1	0	1	0
chr2	28551018	28551073	2594236	2594240	intron	BRE	0	0	0	1	0	1	0
chr2	28561428	28561526	2594380	2594387	exon	BRE	0	0	0	1	0	1	0
chr2	28579041	28579233	2594736	2594744	Intergenic	FOSL2	0	0	0	1	0	1	0
chr2	28589316	28589375	2594937	2594941	Intergenic	FOSL2	0	0	0	1	0	1	0
chr2	28589493	28589614	2594942	2594947	Intergenic	FOSL2	0	0	0	1	0	1	0
chr2	28589902	28590104	2594951	2594959	Intergenic	FOSL2	0	0	0	1	0	1	0
chr2	28600049	28600421	2595091	2595109	Intergenic	FOSL2	0	0	0	1	0	1	0
chr2	28659828	28660010	2596206	2596214	Intergenic	FOSL2	0	0	0	1	0	1	0
chr2	28660223	28660471	2596215	2596222	Intergenic	FOSL2	0	0	0	1	0	1	0
chr2	28676730	28677100	2596449	2596460	Intergenic	PLB1	0	0	0	1	0	1	0
chr2	28817517	28817558	2598004	2598008	intron	PLB1	0	0	0	1	0	1	0
chr2	28833553	28833727	2598182	2598186	intron	PLB1	0	0	0	1	0	1	0
chr2	30448044	30448412	2614096	2614102	Intergenic	LBH	0	0	0	1	0	1	1
chr2	30645428	30645547	2616444	2616448	Intergenic	LCLAT1	0	0	0	1	0	1	0
chr2	31450612	31450745	2623703	2623708	Intergenic	EHD3	0	0	0	1	0	1	0
chr2	31450819	31450961	2623708	2623713	Intergenic	EHD3	0	0	0	1	0	1	0
chr2	33202228	33202523	2640975	2640982	intron	LTBP1	0	0	0	1	0	1	0
chr2	33295343	33295435	2641817	2641821	intron	LTBP1	0	0	0	1	0	1	0
chr2	38323211	38323325	2682454	2682462	Intergenic	CYP1B1	0	0	0	1	0	1	0
chr2	42360098	42360626	2716268	2716284	Intergenic	EML4	0	0	0	1	0	1	0
chr2	42368941	42369434	2716375	2716386	Intergenic	EML4	0	0	0	1	0	1	0
chr2	43081511	43081598	2725183	2725190	Intergenic	HAAO	0	0	0	1	0	1	0
chr2	43202250	43202497	2726747	2726762	Intergenic	HAAO	0	0	0	1	0	1	1
chr2	43259459	43259634	2727481	2727486	Intergenic	ZFP36L2	0	0	0	1	0	1	0
chr2	43313622	43313890	2728373	2728380	Intergenic	ZFP36L2	0	0	0	1	0	1	0
chr2	43358220	43358344	2728905	2728912	Intergenic	ZFP36L2	0	0	0	1	0	1	0
chr2	43385547	43385901	2729337	2729344	Intergenic	ZFP36L2	0	0	0	1	0	1	0
chr2	43386190	43386348	2729344	2729352	Intergenic	ZFP36L2	0	0	0	1	0	1	1
chr2	43396317	43396791	2729518	2729534	Intergenic	ZFP36L2	0	0	0	1	0	1	1
chr2	43406359	43406458	2729674	2729678	Intergenic	ZFP36L2	0	0	0	1	0	1	0
chr2	43445645	43446067	2730325	2730334	Intergenic	ZFP36L2	0	0	0	1	0	1	0
chr2	43478683	43478744	2731133	2731137	intron	THADA	0	0	0	1	0	1	0
chr2	43540730	43540844	2731861	2731865	intron	THADA	0	0	0	1	0	1	0
chr2	46392200	46392379	2760327	2760331	intron	PRKCE	0	0	0	1	0	1	0
chr2	46542306	46542499	2761933	2761940	intron	EPAS1	0	0	0	1	0	1	0
chr2	46562571	46562991	2762129	2762140	intron	EPAS1	0	0	0	1	0	1	0
chr2	46635879	46636201	2762972	2762980	Intergenic	TMEM247	0	0	0	1	0	1	0
chr2	46636301	46636678	2762980	2762987	Intergenic	TMEM247	0	0	0	1	0	1	0
chr2	47074388	47074678	2767176	2767186	intron	LOC100134259	0	0	0	1	0	1	0
chr2	47261254	47261382	2769729	2769734	intron	TTC7A	0	0	0	1	0	1	0
chr2	47261457	47261493	2769734	2769739	intron	TTC7A	0	0	0	1	0	1	0
chr2	47261556	47261768	2769739	2769745	intron	TTC7A	0	0	0	1	0	1	0
chr2	47261992	47262174	2769748	2769752	intron	TTC7A	0	0	0	1	0	1	0
chr2	54799285	54799898	2826464	2826470	intron	SPTBN1	0	0	0	1	0	1	0
chr2	54801363	54801462	2826484	2826488	intron	SPTBN1	0	0	0	1	0	1	0
chr2	54807106	54807287	2826543	2826548	intron	SPTBN1	0	0	0	1	0	1	0
chr2	54900310	54900399	2827643	2827647	Intergenic	EML6	0	0	0	1	0	1	0
chr2	54900637	54901004	2827650	2827664	Intergenic	EML6	0	0	0	1	0	1	0
chr2	54901137	54901224	2827667	2827672	Intergenic	EML6	0	0	0	1	0	0	0
chr2	55131953	55132322	2829904	2829910	intron	EML6	0	0	0	1	0	1	0
chr2	62520668	62521015	2889663	2889672	Intergenic	MIR5192	0	0	0	1	0	1	0
chr2	62639260	62639591	2890896	2890902	Intergenic	TMEM17	0	0	0	1	0	1	1
chr2	64431338	64431402	2904467	2904471	exon	LINC00309	0	0	0	1	1	1	0
chr2	64431425	64431588	2904471	2904476	exon	LINC00309	0	0	0	1	1	1	0
chr2	65593719	65593802	2917738	2917742	exon	SPRED2	0	0	0	1	0	1	0
chr2	65593815	65594022	2917742	2917747	promoter-TSS	SPRED2	0	0	0	1	0	1	0
chr2	65610710	65610790	2917900	2917904	intron	SPRED2	0	0	0	1	0	1	0
chr2	66617256	66617488	2926247	2926252	Intergenic	MIR4778	0	0	0	1	0	1	0
chr2	69309743	69309816	2945666	2945670	intron	ANTXR1	0	0	0	1	0	1	0
chr2	69990395	69990559	2952448	2952453	intron	ANXA4	0	0	0	1	0	1	0
chr2	70322323	70322660	2956401	2956406	Intergenic	PCBP1	0	0	0	1	0	1	0
chr2	70336033	70336278	2956659	2956670	Intergenic	LOC100133985	0	0	0	1	0	1	0
chr2	70368312	70368518	2957244	2957249	Intergenic	LOC100133985	0	0	0	1	0	1	1
chr2	70370459	70370835	2957383	2957389	Intergenic	LOC100133985	0	0	0	1	0	1	0
chr2	74210663	74210961	2999060	2999077	Intergenic	DGUOK	0	0	0	1	0	1	1
chr2	75072572	75072829	3011498	3011505	intron	HK2	0	0	0	1	0	1	0
chr2	75076533	75076618	3011532	3011537	intron	HK2	0	0	0	1	0	1	0
chr2	85486397	85486735	3079288	3079294	intron	TCF7L1	0	0	0	1	0	0	0
chr2	85637200	85637379	3081701	3081705	intron	CAPG	0	0	0	1	0	1	0
chr2	85647807	85648082	3081970	3081984	Intergenic	CAPG	0	0	0	1	0	1	1
chr2	85648478	85648520	3081993	3081997	Intergenic	CAPG	0	0	0	1	0	1	0
chr2	85648603	85648754	3081998	3082003	Intergenic	CAPG	0	0	0	1	0	1	0
chr2	85969002	85969256	3087011	3087025	Intergenic	ATOH8	0	0	0	1	0	1	0
chr2	85969339	85970010	3087025	3087040	Intergenic	ATOH8	0	0	0	1	0	1	0
chr2	85999301	85999804	3087673	3087704	intron	ATOH8	0	0	0	1	1	1	0
chr2	86038474	86038666	3088276	3088291	Intergenic	LOC284950	0	1	0	1	0	1	0
chr2	86078897	86078990	3088727	3088731	intron	ST3GAL5	0	0	0	1	0	1	0
chr2	86739259	86739789	3095969	3095975	intron	CHMP3	0	0	0	1	0	1	0
chr2	96812037	96812492	3158422	3158439	Intergenic	DUSP2	1	0	0	1	0	1	0
chr2	96812717	96812835	3158442	3158446	Intergenic	DUSP2	0	0	0	1	0	1	0
chr2	97199446	97199551	3164083	3164089	Intergenic	ARID5A	0	0	0	1	0	0	0
chr2	97200036	97200383	3164089	3164094	Intergenic	ARID5A	0	0	0	1	0	0	0
chr2	97524535	97524595	3169720	3169728	promoter-TSS	ANKRD39	1	0	0	1	0	1	1
chr2	97548413	97548827	3170499	3170510	intron	FAM178B	0	0	0	1	0	1	0
chr2	97554280	97554559	3170637	3170645	intron	FAM178B	0	0	0	1	0	1	0
chr2	98779333	98779439	3183824	3183831	exon	VWA3B	0	0	0	1	0	1	0
chr2	99485741	99486072	3191823	3191832	intron	KIAA1211L	0	0	0	1	0	1	0
chr2	99486142	99486220	3191832	3191838	intron	KIAA1211L	0	0	0	1	0	1	0
chr2	100100583	100100712	3198004	3198008	intron	REV1	0	0	0	1	0	0	0
chr2	100814141	100814293	3205625	3205632	Intergenic	AFF3	0	0	0	1	0	1	0
chr2	101492025	101492094	3213489	3213497	intron	NPAS2	0	0	0	1	0	1	0
chr2	101741441	101741669	3217093	3217098	intron	TBC1D8	0	0	0	1	0	1	0
chr2	101855715	101856279	3218614	3218624	Intergenic	CNOT11	0	0	0	1	0	1	0
chr2	102844212	102844532	3229681	3229690	intron	IL1RL2	0	0	0	1	0	1	1
chr2	105990524	105990726	3255652	3255658	intron	FHL2	0	0	0	1	0	1	0
chr2	105992595	105992712	3255692	3255697	intron	FHL2	0	0	0	1	0	0	0
chr2	105996393	105996516	3255746	3255750	intron	FHL2	0	0	0	1	1	1	0
chr2	105997805	105997957	3255765	3255773	intron	FHL2	0	0	0	1	0	1	0
chr2	106019918	106020203	3256167	3256173	intron	FHL2	0	0	0	1	0	1	0
chr2	106020966	106021052	3256182	3256186	intron	FHL2	0	0	0	1	0	1	0
chr2	106043113	106043294	3256385	3256390	intron	FHL2	0	0	0	1	0	1	0
chr2	106044943	106045283	3256402	3256413	intron	FHL2	0	0	0	1	0	1	0
chr2	109560071	109560115	3289600	3289605	intron	EDAR	0	0	0	1	0	1	0
chr2	110402266	110402348	3299762	3299766	Intergenic	SOWAHC	0	0	0	1	0	1	0
chr2	110402395	110402602	3299766	3299770	Intergenic	SOWAHC	0	0	0	1	0	1	0
chr2	110456494	110456915	3300453	3300461	Intergenic	SOWAHC	0	0	0	1	0	1	0
chr2	110457372	110457452	3300465	3300470	Intergenic	SOWAHC	0	0	0	1	1	1	0
chr2	110871569	110871703	3305495	3305499	intron	MALL	0	0	0	1	0	0	0
chr2	112790027	112790174	3325910	3325914	Intergenic	TMEM87B	0	0	0	1	0	1	0
chr2	113385047	113385265	3333332	3333337	Intergenic	FLJ42351	0	0	0	1	0	1	0
chr2	113388613	113389031	3333386	3333395	Intergenic	FLJ42351	0	0	0	1	0	1	0
chr2	120184445	120184579	3388958	3388964	Intergenic	TMEM37	0	0	0	1	0	1	0
chr2	120934340	120934837	3396467	3396475	exon	EPB41L5	0	0	0	1	0	1	1
chr2	120934930	120935101	3396475	3396484	exon	EPB41L5	0	0	0	1	0	1	1
chr2	121227921	121228059	3401545	3401552	Intergenic	LOC84931	0	0	0	1	0	1	0
chr2	121404410	121404701	3404267	3404272	Intergenic	GLI2	0	0	0	1	0	1	0
chr2	121909385	121909666	3412338	3412343	Intergenic	TFCP2L1	0	0	0	1	0	1	0
chr2	121955058	121955264	3412931	3412936	Intergenic	TFCP2L1	0	0	0	1	0	1	0
chr2	127822378	127822672	3456986	3457001	intron	BIN1	0	0	0	1	0	1	1
chr2	128168798	128169064	3461997	3462001	Intergenic	PROC	0	0	0	1	0	1	0
chr2	129062959	129062992	3475509	3475513	intron	HS6ST1	0	0	0	1	0	1	0
chr2	129063749	129063870	3475528	3475533	intron	HS6ST1	0	0	0	1	0	1	0
chr2	129063877	129063942	3475534	3475539	intron	HS6ST1	0	0	0	1	0	1	0
chr2	129063971	129064127	3475539	3475545	intron	HS6ST1	0	0	0	1	0	1	0
chr2	129065194	129065338	3475567	3475571	intron	HS6ST1	0	0	0	1	0	0	0
chr2	131085354	131085402	3498355	3498359	Intergenic	CCDC115	0	0	0	1	1	1	0
chr2	131085456	131085544	3498362	3498376	Intergenic	CCDC115	0	0	0	1	1	1	0
chr2	131085546	131085628	3498376	3498383	Intergenic	CCDC115	0	0	0	1	1	1	0
chr2	133173396	133173458	3525617	3525621	promoter-TSS	GPR39	1	0	0	1	0	1	0
chr2	136706205	136706355	3556294	3556300	intron	DARS	0	0	0	1	0	1	0
chr2	151334879	151335091	3646143	3646147	intron	RND3	0	0	0	1	0	0	0
chr2	161062100	161062256	3715367	3715371	Intergenic	ITGB6	0	0	0	1	0	1	0
chr2	161062356	161062444	3715371	3715375	Intergenic	ITGB6	0	0	0	1	0	1	0
chr2	161078082	161078129	3715503	3715507	Intergenic	ITGB6	0	0	0	1	0	1	0
chr2	161078160	161078452	3715507	3715512	Intergenic	ITGB6	0	0	0	1	0	1	0
chr2	161127200	161127330	3715903	3715908	Intergenic	ITGB6	0	0	0	1	0	1	0
chr2	161504639	161504737	3719010	3719016	Intergenic	RBMS1	0	0	0	1	0	1	0
chr2	161504793	161504963	3719020	3719036	Intergenic	RBMS1	0	0	0	1	0	1	0
chr2	161505011	161505201	3719036	3719043	Intergenic	RBMS1	0	0	0	1	0	1	0
chr2	164204609	164204664	3735346	3735350	Intergenic	FIGN	0	0	0	1	0	1	0
chr2	173061473	173061573	3803349	3803354	Intergenic	DLX2	0	0	0	1	0	1	0
chr2	173061625	173061768	3803354	3803362	Intergenic	DLX2	0	0	0	1	0	1	0
chr2	173093026	173093107	3803636	3803641	Intergenic	DLX2	0	0	0	1	0	1	0
chr2	173093231	173093473	3803641	3803646	Intergenic	DLX2	0	0	0	1	0	1	0
chr2	173095584	173096051	3803658	3803665	Intergenic	DLX2	0	0	0	1	0	1	0
chr2	174888848	174888972	3820048	3820053	Intergenic	SP3	0	0	0	1	0	1	0
chr2	174904522	174904566	3820292	3820296	Intergenic	SP3	0	0	0	1	0	1	0
chr2	177355281	177355415	3843942	3843951	Intergenic	MIR1246	0	1	0	1	0	1	0
chr2	177355417	177355525	3843951	3843960	Intergenic	MIR1246	0	1	0	1	0	1	0
chr2	178035371	178035577	3848606	3848612	Intergenic	HNRNPA3	0	0	0	1	0	1	0
chr2	178133211	178133349	3849972	3849976	Intergenic	NFE2L2	0	0	0	1	0	0	0
chr2	187454003	187454029	3907527	3907531	promoter-TSS	ITGAV	1	0	0	1	0	0	0
chr2	190477931	190478152	3925339	3925344	Intergenic	SLC40A1	0	0	0	1	0	1	0
chr2	191845092	191845242	3936008	3936012	intron	STAT1	0	0	0	1	0	1	0
chr2	191845358	191845388	3936012	3936016	intron	STAT1	0	0	0	1	0	1	0
chr2	192170092	192170376	3938696	3938703	intron	MYO1B	0	0	0	1	0	1	0
chr2	192503153	192503359	3941487	3941492	Intergenic	NABP1	0	0	0	1	0	1	0
chr2	192731467	192731589	3943258	3943262	Intergenic	SDPR	0	0	0	1	0	1	0
chr2	208675591	208675934	4072496	4072503	Intergenic	FZD5	0	0	0	1	0	1	0
chr2	213777611	213777694	4106355	4106360	Intergenic	MIR4776-1	0	0	0	1	0	1	0
chr2	217400127	217400325	4133028	4133034	Intergenic	RPL37A	0	0	0	1	0	1	0
chr2	218112458	218112635	4139733	4139739	Intergenic	TNP1	0	0	0	1	0	1	0
chr2	218113098	218113424	4139740	4139746	Intergenic	TNP1	0	0	0	1	0	1	0
chr2	218518028	218518255	4142377	4142382	intron	DIRC3	0	0	0	1	0	1	0
chr2	218767516	218767764	4144856	4144865	intron	TNS1	0	0	0	1	0	1	0
chr2	218852953	218853292	4146010	4146016	Intergenic	TNS1	0	0	0	1	0	1	0
chr2	219137403	219137576	4149432	4149439	exon	PNKD	0	0	0	1	0	1	1
chr2	219149014	219149178	4149624	4149628	intron	TMBIM1	0	0	0	1	1	1	0
chr2	219149212	219149376	4149628	4149632	intron	TMBIM1	0	0	0	1	0	1	0
chr2	219152035	219152238	4149664	4149670	intron	TMBIM1	0	0	0	1	0	1	0
chr2	219159748	219160266	4149823	4149833	intron	PNKD	0	0	0	1	0	1	0
chr2	219176113	219176165	4150072	4150076	intron	PNKD	0	0	0	1	0	1	0
chr2	219187295	219187433	4150229	4150235	promoter-TSS	PNKD	0	0	0	1	0	1	0
chr2	219596347	219596538	4156377	4156382	intron	TTLL4	0	0	0	1	0	1	0
chr2	219748879	219749103	4158728	4158741	intron	WNT10A	0	0	0	1	0	1	0
chr2	220151150	220151208	4165801	4165805	exon	DNAJB2	0	0	0	1	0	1	0
chr2	220154278	220154446	4165859	4165865	TTS,exon	PTPRN	0	0	0	1	0	1	0
chr2	220154478	220154560	4165865	4165870	exon	PTPRN	0	0	0	1	0	1	0
chr2	223724679	223724755	4198651	4198655	promoter-TSS	ACSL3	1	0	0	1	0	0	0
chr2	225451021	225451275	4213633	4213639	Intergenic	CUL3	1	0	0	1	0	0	0
chr2	226983233	226983323	4224144	4224148	Intergenic	LOC646736	0	0	0	1	0	1	0
chr2	227514760	227515136	4227303	4227312	Intergenic	MIR5702	0	0	0	1	0	1	0
chr2	230271957	230272155	4249754	4249763	intron	DNER	0	0	0	1	0	1	0
chr2	231658754	231658980	4263136	4263141	intron	CAB39	0	0	0	1	0	1	0
chr2	231659395	231659463	4263141	4263145	intron	CAB39	0	0	0	1	0	1	0
chr2	231735529	231735731	4264364	4264369	intron	ITM2C	0	0	0	1	0	1	0
chr2	232477249	232477579	4275826	4275839	Intergenic	C2orf57	0	0	0	1	0	1	1
chr2	232507369	232507414	4276578	4276585	Intergenic	C2orf57	0	0	0	1	0	1	0
chr2	232507491	232507794	4276585	4276596	Intergenic	C2orf57	0	0	0	1	0	1	0
chr2	232507810	232507871	4276596	4276601	Intergenic	C2orf57	0	0	0	1	0	1	0
chr2	232531868	232531996	4277226	4277230	Intergenic	PTMA	0	0	0	1	0	1	0
chr2	232545089	232545290	4277503	4277516	Intergenic	PTMA	0	0	0	1	0	1	1
chr2	232578558	232578884	4278679	4278689	TTS	PTMA	0	0	0	1	0	1	1
chr2	234389331	234389589	4305046	4305055	intron	USP40	0	0	0	1	0	1	1
chr2	234389606	234389929	4305055	4305065	intron	USP40	0	0	0	1	0	1	0
chr2	234390508	234390607	4305076	4305083	intron	USP40	0	0	0	1	0	1	0
chr2	234601235	234601627	4306633	4306639	promoter-TSS	UGT1A6	1	0	0	1	0	1	0
chr2	235355211	235355401	4314856	4314862	Intergenic	ARL4C	0	0	0	1	0	1	0
chr2	235355532	235355610	4314865	4314870	Intergenic	ARL4C	0	0	0	1	0	1	0
chr2	238080181	238080232	4353332	4353336	Intergenic	COPS8	0	0	0	1	0	1	1
chr2	238080566	238080768	4353338	4353342	Intergenic	COPS8	0	0	0	1	0	0	0
chr2	238199916	238200453	4354458	4354477	Intergenic	COL6A3	0	0	0	1	0	1	0
chr2	238223944	238224198	4354695	4354702	Intergenic	COL6A3	0	0	0	1	0	1	0
chr2	238398181	238398349	4357103	4357107	intron	MLPH	0	0	0	1	0	1	0
chr2	238398595	238398776	4357108	4357113	intron	MLPH	0	0	0	1	0	1	0
chr2	238569619	238569743	4359987	4359993	intron	LRRFIP1	0	0	0	1	0	1	0
chr2	238582037	238582192	4360202	4360212	intron	LRRFIP1	0	0	0	1	0	1	0
chr2	238582224	238582714	4360212	4360234	intron	LRRFIP1	0	0	0	1	0	1	0
chr2	238583362	238583439	4360240	4360244	intron	LRRFIP1	0	0	0	1	0	1	0
chr2	238586783	238586915	4360294	4360298	intron	LRRFIP1	0	0	0	1	0	1	0
chr2	238611735	238611912	4360848	4360854	intron	LRRFIP1	0	0	0	1	0	1	1
chr2	238640801	238640883	4361340	4361344	intron	LRRFIP1	0	0	0	1	0	1	0
chr2	238643589	238643840	4361392	4361398	intron	LRRFIP1	0	0	0	1	0	1	0
chr2	239194382	239195156	4371284	4371299	intron	PER2	0	0	0	1	0	1	0
chr2	240196819	240197024	4388700	4388715	intron	HDAC4	0	1	0	1	0	1	1
chr2	240197118	240197214	4388716	4388724	intron	HDAC4	0	0	0	1	0	1	1
chr2	240241140	240241233	4389720	4389727	intron	HDAC4	0	0	0	1	0	1	0
chr2	241172437	241173398	4405501	4405545	Intergenic	OTOS	0	0	0	1	0	1	1
chr2	241190618	241190785	4405799	4405807	Intergenic	OTOS	0	0	0	1	0	1	0
chr2	241190888	241190965	4405808	4405817	Intergenic	OTOS	0	0	0	1	0	1	0
chr2	241190981	241191269	4405817	4405826	Intergenic	OTOS	0	0	0	1	0	1	0
chr2	241309531	241309857	4407845	4407855	Intergenic	GPC1	0	0	0	1	0	1	0
chr2	241372945	241373074	4409076	4409083	Intergenic	GPC1	0	0	0	1	0	0	0
chr2	241373331	241373449	4409087	4409093	Intergenic	GPC1	0	0	0	1	0	1	0
chr2	241373454	241373759	4409093	4409098	Intergenic	GPC1	0	0	0	1	0	1	0
chr2	241504973	241505116	4412290	4412296	Intergenic	RNPEPL1	0	0	0	1	0	1	0
chr2	241505160	241505214	4412296	4412302	Intergenic	RNPEPL1	0	0	0	1	0	1	0
chr2	241505273	241505451	4412302	4412311	Intergenic	RNPEPL1	0	0	0	1	0	1	0
chr2	241506731	241506813	4412374	4412380	Intergenic	RNPEPL1	0	0	0	1	0	0	0
chr2	241519793	241519851	4412891	4412895	Intergenic	CAPN10	0	0	0	1	0	1	0
chr2	241837878	241838124	4420309	4420317	Intergenic	C2orf54	0	0	0	1	0	1	0
chr2	241899958	241900310	4421724	4421745	intron	LOC200772	0	0	0	1	1	1	0
chr2	241931173	241931414	4422347	4422361	Intergenic	SNED1	0	0	0	1	0	1	0
chr2	242269112	242269617	4429622	4429630	intron	SEPT2	0	0	0	1	0	1	0
chr2	242294769	242295017	4429936	4429954	promoter-TSS	FARP2	1	0	0	1	0	1	0
chr3	4347823	4348074	4479444	4479451	intron	SETMAR	0	0	0	1	0	0	0
chr3	4546504	4546744	4481248	4481253	intron	ITPR1	0	0	0	1	0	1	0
chr3	4909182	4909518	4485090	4485103	Intergenic	BHLHE40-AS1	0	0	0	1	0	1	0
chr3	5018686	5018861	4486161	4486174	Intergenic	BHLHE40	0	0	0	1	0	0	0
chr3	5028143	5028379	4486491	4486495	Intergenic	BHLHE40	0	0	0	1	0	1	1
chr3	5046320	5046745	4486749	4486758	Intergenic	BHLHE40	0	0	0	1	0	1	0
chr3	5059875	5059919	4486942	4486946	Intergenic	BHLHE40	0	0	0	1	0	1	0
chr3	5068037	5068123	4487067	4487074	Intergenic	BHLHE40	0	1	0	1	0	1	0
chr3	5165589	5165686	4488520	4488524	intron	ARL8B	0	0	0	1	0	0	0
chr3	5238591	5238675	4489419	4489425	intron	EDEM1	0	0	0	1	0	1	0
chr3	8486088	8486365	4511311	4511321	intron	LMCD1-AS1	0	0	0	1	0	1	0
chr3	10233859	10234096	4534196	4534201	intron	IRAK2	0	0	0	1	0	1	0
chr3	10240764	10241027	4534321	4534327	intron	IRAK2	0	0	0	1	0	1	0
chr3	12271341	12271459	4559021	4559025	Intergenic	PPARG	0	0	0	1	0	1	0
chr3	12486161	12486314	4561157	4561164	Intergenic	TSEN2	0	0	0	1	0	1	0
chr3	12486494	12486684	4561168	4561172	Intergenic	TSEN2	0	0	0	1	0	1	0
chr3	12486912	12487157	4561177	4561183	Intergenic	TSEN2	0	0	0	1	0	1	0
chr3	13319547	13319560	4575103	4575107	Intergenic	NUP210	0	0	0	1	0	1	0
chr3	13526614	13526948	4578813	4578819	intron	HDAC11	0	0	0	1	0	1	0
chr3	14058913	14058972	4585854	4585859	intron	TPRXL	0	0	0	1	0	1	0
chr3	14186122	14186520	4587092	4587098	TTS	XPC	0	0	0	1	0	1	0
chr3	14412638	14412780	4590037	4590041	Intergenic	SLC6A6	0	0	0	1	0	1	0
chr3	14413079	14413256	4590044	4590049	Intergenic	SLC6A6	0	0	0	1	0	1	0
chr3	14473591	14474111	4591031	4591038	intron	SLC6A6	0	0	0	1	0	1	1
chr3	14494419	14494916	4591340	4591361	intron	SLC6A6	0	0	0	1	0	1	0
chr3	15311013	15311068	4601463	4601467	intron	SH3BP5	0	0	0	1	0	1	0
chr3	15311085	15311359	4601467	4601484	exon	SH3BP5	0	0	0	1	0	1	0
chr3	25334413	25334637	4672566	4672572	Intergenic	RARB	0	0	0	1	0	1	0
chr3	30730767	30731110	4708276	4708281	intron	TGFBR2	0	0	0	1	1	1	0
chr3	31933607	31933792	4716673	4716678	intron	OSBPL10	0	0	0	1	0	1	0
chr3	32324895	32325090	4720752	4720764	intron	CMTM8	0	0	0	1	1	1	0
chr3	37987440	37987839	4765247	4765253	intron	CTDSPL	0	0	0	1	0	1	0
chr3	38032115	38032458	4765723	4765735	Intergenic	VILL	0	0	0	1	0	1	0
chr3	39188641	39188955	4777410	4777421	intron	CSRNP1	0	0	0	1	0	1	0
chr3	39189348	39189712	4777423	4777430	intron	CSRNP1	0	0	0	1	0	1	0
chr3	40822200	40822290	4790291	4790298	Intergenic	ZNF621	0	0	0	1	0	1	0
chr3	42067148	42067526	4800247	4800254	Intergenic	ULK4	0	0	0	1	0	1	0
chr3	42132721	42133105	4800965	4800975	exon	TRAK1	1	0	0	1	0	1	0
chr3	42170483	42170768	4801439	4801446	intron	TRAK1	0	0	0	1	0	1	0
chr3	42170786	42170989	4801446	4801454	intron	TRAK1	0	0	0	1	0	1	0
chr3	42556854	42557073	4805110	4805118	intron	VIPR1	0	0	0	1	0	1	0
chr3	42557151	42557229	4805118	4805122	intron	VIPR1	0	0	0	1	0	1	0
chr3	43810988	43811229	4817422	4817435	Intergenic	ABHD5	0	0	0	1	0	1	1
chr3	43811238	43811397	4817435	4817444	Intergenic	ABHD5	0	0	0	1	0	1	0
chr3	44481228	44481531	4823345	4823351	exon	ZNF445	0	0	0	1	0	1	0
chr3	45701677	45701782	4836398	4836403	intron	LIMD1	0	0	0	1	0	0	1
chr3	46446917	46447396	4842992	4842999	Intergenic	CCRL2	0	0	0	1	0	1	0
chr3	46988091	46988173	4849957	4849961	intron	CCDC12	0	0	0	1	0	1	0
chr3	46988862	46988943	4849965	4849970	intron	CCDC12	0	0	0	1	0	1	0
chr3	46989828	46989933	4849977	4849983	intron	CCDC12	0	0	0	1	0	1	0
chr3	46990143	46990264	4849986	4849993	intron	CCDC12	0	0	0	1	1	1	0
chr3	47485083	47485523	4856984	4856991	intron	SCAP	0	0	0	1	0	1	0
chr3	48506698	48507088	4872385	4872394	promoter-TSS	TREX1	0	0	0	1	0	1	1
chr3	48545511	48545594	4873153	4873157	Intergenic	SHISA5	0	0	0	1	0	1	0
chr3	48636487	48636704	4874775	4874785	exon	UQCRC1	0	0	0	1	0	1	0
chr3	50188111	50188703	4901964	4901979	Intergenic	SEMA3F	0	0	0	1	0	1	0
chr3	50188761	50189156	4901979	4901987	Intergenic	SEMA3F	0	0	0	1	0	1	0
chr3	50195305	50195377	4902219	4902224	intron	SEMA3F	0	0	0	1	0	1	0
chr3	50638378	50639332	4910573	4910593	Intergenic	CISH	0	0	0	1	0	1	0
chr3	50639468	50639485	4910593	4910600	Intergenic	CISH	0	0	0	1	0	1	0
chr3	50640461	50640534	4910607	4910612	Intergenic	CISH	0	0	0	1	0	1	0
chr3	51393541	51393634	4916571	4916576	exon	DOCK3	0	0	0	1	0	1	0
chr3	52086839	52087287	4925998	4926008	intron	DUSP7	0	0	0	1	0	1	1
chr3	52087788	52087838	4926016	4926020	intron	DUSP7	0	0	0	1	0	1	1
chr3	52087884	52088059	4926020	4926027	exon	DUSP7	0	0	0	1	0	1	1
chr3	52252638	52252865	4928537	4928546	Intergenic	TLR9	0	0	0	1	0	1	0
chr3	52271724	52272120	4928963	4928971	intron	TWF2	0	0	0	1	0	1	0
chr3	52440342	52440529	4931950	4931960	intron	BAP1	0	0	0	1	0	1	0
chr3	53179471	53179762	4942915	4942920	Intergenic	RFT1	0	0	0	1	0	1	0
chr3	53189777	53190215	4943040	4943049	Intergenic	PRKCD	0	0	0	1	0	1	0
chr3	53197219	53197327	4943302	4943307	intron	PRKCD	0	0	0	1	0	1	0
chr3	53304080	53304323	4945053	4945059	Intergenic	TKT	0	0	0	1	0	1	0
chr3	57041660	57041825	4978858	4978863	intron	ARHGEF3	0	0	0	1	0	1	0
chr3	57945053	57945217	4988859	4988865	Intergenic	FLNB	0	0	0	1	0	1	0
chr3	57945732	57945916	4988877	4988883	Intergenic	FLNB	0	0	0	1	0	1	0
chr3	57958111	57958319	4989063	4989068	Intergenic	FLNB	0	0	0	1	0	1	0
chr3	58089024	58089206	4990818	4990827	intron	FLNB	0	0	0	1	0	1	0
chr3	64136546	64136808	5039670	5039680	intron	PRICKLE2	0	0	0	1	0	1	0
chr3	65938968	65939764	5053960	5053968	intron	MAGI1	0	0	0	1	0	1	0
chr3	65940035	65940168	5053969	5053976	intron	MAGI1	0	0	0	1	0	1	0
chr3	69061247	69061529	5077031	5077038	intron	EOGT	0	0	0	1	0	0	0
chr3	69249910	69250169	5078982	5078987	intron	FRMD4B	0	0	0	1	0	1	0
chr3	71032088	71032255	5092071	5092077	intron	FOXP1	0	0	0	1	0	1	0
chr3	71115630	71116146	5093000	5093007	intron	FOXP1	0	0	0	1	0	0	0
chr3	71493242	71493414	5097212	5097220	intron	FOXP1	0	0	0	1	0	1	0
chr3	71739791	71740054	5099986	5099992	intron	EIF4E3	0	0	0	1	0	0	0
chr3	72202083	72202472	5104740	5104755	intron	LOC201617	0	0	0	1	0	1	0
chr3	73450309	73450550	5117971	5117977	intron	PDZRN3	0	0	0	1	0	1	0
chr3	73570101	73570405	5119128	5119137	intron	PDZRN3	0	0	0	1	0	1	0
chr3	97758243	97758678	5251774	5251785	Intergenic	GABRR3	0	0	0	1	0	1	1
chr3	98164980	98165078	5253892	5253896	Intergenic	OR5K1	0	0	0	1	0	1	0
chr3	99620386	99620573	5263242	5263246	intron	MIR548G	0	0	0	1	0	1	0
chr3	101331751	101331871	5275585	5275593	Intergenic	PCNP	0	0	0	1	0	1	0
chr3	118895433	118895553	5388917	5388924	intron	UPK1B	0	0	0	1	0	1	0
chr3	120137596	120138020	5399988	5399995	intron	FSTL1	0	0	0	1	0	1	1
chr3	121267793	121267955	5407563	5407569	Intergenic	POLQ	0	0	0	1	0	1	0
chr3	122398097	122398359	5417124	5417133	Intergenic	PARP14	0	0	0	1	0	1	1
chr3	122795476	122795645	5421530	5421535	intron	PDIA5	0	0	0	1	0	1	0
chr3	124556653	124556993	5438195	5438201	intron	ITGB5	0	0	0	1	1	1	0
chr3	125897983	125898275	5453659	5453666	promoter-TSS	ALDH1L1-AS2	1	0	0	1	0	1	0
chr3	125898291	125898380	5453666	5453671	promoter-TSS	ALDH1L1-AS2	1	0	0	1	0	0	0
chr3	125986138	125986640	5454572	5454617	Intergenic	ALDH1L1	0	1	0	1	0	1	0
chr3	125989071	125989239	5454657	5454662	Intergenic	KLF15	0	0	0	1	0	1	0
chr3	126076980	126077187	5455966	5455975	promoter-TSS	KLF15	1	0	0	1	0	1	0
chr3	127467084	127467148	5475171	5475176	intron	MGLL	0	0	0	1	0	1	0
chr3	127997935	127998088	5481211	5481224	intron	EEFSEC	0	0	0	1	0	1	0
chr3	128735340	128735561	5493217	5493223	intron	EFCC1	0	0	0	1	0	1	1
chr3	129316491	129316535	5503185	5503189	intron	PLXND1	0	0	0	1	0	1	0
chr3	129316631	129316767	5503191	5503196	intron	PLXND1	0	0	0	1	0	1	0
chr3	129513675	129514203	5505673	5505680	intron	TMCC1	0	0	0	1	0	1	0
chr3	129627079	129627592	5506703	5506708	exon	LOC100507032	0	0	0	1	0	1	0
chr3	137816584	137816647	5572109	5572113	exon	DZIP1L	0	0	0	1	0	1	1
chr3	141087047	141087398	5600231	5600246	intron	ZBTB38	0	0	0	1	0	1	0
chr3	141102477	141102735	5600366	5600376	intron	ZBTB38	0	0	0	1	0	1	0
chr3	141102755	141103216	5600376	5600381	intron	ZBTB38	0	0	0	1	0	1	0
chr3	141131068	141131249	5600717	5600723	intron	ZBTB38	0	0	0	1	0	1	0
chr3	141145333	141145517	5600854	5600861	intron	ZBTB38	0	0	0	1	0	1	0
chr3	141656830	141656983	5606341	5606349	Intergenic	ATP1B3	0	0	0	1	0	1	0
chr3	149272904	149272984	5657634	5657638	intron	WWTR1	0	0	0	1	0	1	0
chr3	150089504	150089837	5663991	5663998	Intergenic	TSC22D2	0	0	0	1	0	1	0
chr3	151034340	151034511	5672621	5672626	exon	GPR87	1	0	0	1	0	1	0
chr3	154848990	154849132	5698204	5698208	intron	MME	0	0	0	1	0	1	0
chr3	156469415	156469424	5710748	5710752	intron	LOC730091	0	0	0	1	0	1	0
chr3	156807379	156807419	5712951	5712955	promoter-TSS	LOC100498859	1	0	0	1	0	1	0
chr3	156848265	156848343	5713337	5713342	Intergenic	LOC339894	0	0	0	1	0	1	0
chr3	156848454	156848652	5713343	5713350	Intergenic	LOC339894	0	0	0	1	0	1	1
chr3	158440916	158441002	5724423	5724427	intron	RARRES1	0	0	0	1	0	1	0
chr3	158441983	158442084	5724438	5724442	intron	RARRES1	0	0	0	1	0	0	0
chr3	158486217	158486469	5724953	5724959	Intergenic	MFSD1	0	0	0	1	0	1	0
chr3	160395142	160395720	5738744	5738752	exon	ARL14	1	0	0	1	0	1	0
chr3	171848359	171848482	5813080	5813085	intron	FNDC3B	0	0	0	1	0	1	0
chr3	171870931	171871382	5813289	5813298	intron	FNDC3B	0	0	0	1	0	1	0
chr3	172280813	172281527	5816930	5816937	Intergenic	TNFSF10	0	0	0	1	0	1	0
chr3	177063225	177063403	5849361	5849366	Intergenic	LINC00578	0	0	0	1	0	1	0
chr3	177076224	177076594	5849477	5849485	Intergenic	LINC00578	0	0	0	1	0	1	0
chr3	177076935	177077069	5849493	5849501	Intergenic	LINC00578	0	0	0	1	0	1	0
chr3	177077182	177077213	5849507	5849511	Intergenic	LINC00578	0	0	0	1	0	1	0
chr3	177077229	177077460	5849511	5849519	Intergenic	LINC00578	0	0	0	1	0	1	0
chr3	182327460	182327599	5889369	5889373	Intergenic	FLJ46066	0	0	0	1	0	1	0
chr3	183003692	183003860	5896707	5896714	intron	MCF2L2	0	0	0	1	0	1	0
chr3	184037130	184037441	5912731	5912737	promoter-TSS	EIF4G1	0	0	0	1	0	1	0
chr3	184037664	184038093	5912743	5912750	promoter-TSS	EIF4G1	0	0	0	1	0	1	0
chr3	185677395	185677775	5934272	5934277	promoter-TSS	LOC344887	1	0	0	1	0	1	0
chr3	187739672	187739752	5955645	5955649	Intergenic	LPP-AS2	0	0	0	1	0	1	0
chr3	187903411	187903689	5957223	5957228	intron	LPP	0	0	0	1	1	1	0
chr3	188666006	188666159	5963482	5963488	Intergenic	TPRG1	0	0	0	1	0	1	0
chr3	188668792	188668941	5963508	5963513	Intergenic	TPRG1	0	0	0	1	0	1	0
chr3	188693088	188693206	5963703	5963710	Intergenic	TPRG1	0	0	0	1	0	1	0
chr3	188850137	188850163	5964803	5964807	Intergenic	TPRG1	0	0	0	1	0	1	0
chr3	189662552	189662612	5970383	5970387	Intergenic	MIR944	0	0	0	1	0	1	0
chr3	189662617	189662760	5970387	5970392	Intergenic	MIR944	0	0	0	1	0	1	0
chr3	193548517	193548933	6000436	6000446	Intergenic	DPPA2P3	0	0	0	1	0	1	0
chr3	193560260	193560570	6000579	6000590	Intergenic	DPPA2P3	0	0	0	1	0	1	0
chr3	193570218	193570411	6000673	6000679	Intergenic	DPPA2P3	0	0	0	1	0	1	0
chr3	193720803	193721360	6002427	6002473	intron,promoter-TSS	LOC647323	1	1	0	1	0	1	0
chr3	193721392	193721569	6002473	6002481	promoter-TSS	LOC647323	1	0	0	1	0	1	0
chr3	193721593	193721718	6002481	6002487	promoter-TSS	LOC647323	1	0	0	1	0	1	0
chr3	193721805	193721869	6002487	6002491	promoter-TSS	LOC647323	1	0	0	1	0	1	0
chr3	193857382	193857587	6004568	6004582	TTS	HES1	0	0	0	1	0	0	0
chr3	193857624	193857719	6004582	6004586	Intergenic	HES1	0	0	0	1	0	0	0
chr3	193859801	193860099	6004723	6004734	Intergenic	HES1	0	0	0	1	0	1	0
chr3	193860207	193860359	6004734	6004739	Intergenic	HES1	0	0	0	1	0	0	0
chr3	193995347	193995610	6006714	6006721	Intergenic	LOC100131551	0	0	0	1	0	1	0
chr3	194860523	194860935	6020554	6020559	intron	XXYLT1	0	0	0	1	0	1	0
chr3	194871007	194871182	6020738	6020743	intron	XXYLT1	0	0	0	1	0	1	0
chr3	194871195	194871563	6020743	6020757	intron	XXYLT1	0	0	0	1	0	1	0
chr3	194875815	194876064	6020821	6020827	intron	XXYLT1	0	0	0	1	0	1	0
chr3	194876086	194876245	6020827	6020834	intron	XXYLT1	0	0	0	1	0	1	0
chr3	194930842	194931018	6021670	6021675	intron	XXYLT1	0	0	0	1	0	1	0
chr3	194931068	194931294	6021675	6021682	intron	XXYLT1	0	0	0	1	0	1	0
chr3	194979565	194979672	6022460	6022464	intron	XXYLT1	0	0	0	1	0	1	0
chr3	195633183	195633385	6034187	6034195	intron	TNK2	0	0	0	1	0	0	0
chr3	195633981	195634275	6034204	6034216	intron	TNK2	0	0	0	1	0	1	0
chr3	195634484	195634710	6034219	6034224	intron	TNK2	0	0	0	1	0	1	1
chr3	195641892	195642212	6034538	6034545	Intergenic	TNK2	0	0	0	1	0	1	1
chr3	197121438	197121577	6059141	6059145	Intergenic	DLG1	0	0	0	1	0	1	0
chr3	197121633	197121791	6059146	6059152	Intergenic	DLG1	0	0	0	1	0	1	0
chr3	197121841	197121935	6059152	6059156	Intergenic	DLG1	0	0	0	1	0	1	0
chr3	197247634	197247803	6061247	6061253	intron	BDH1	0	0	0	1	0	1	0
chr3	197247847	197248134	6061253	6061262	intron	BDH1	0	0	0	1	0	1	0
chr3	197381106	197382313	6063605	6063728	Intergenic	MIR922	0	1	0	1	0	1	0
chr4	1754401	1754743	6114796	6114814	Intergenic	TACC3	0	0	0	1	0	1	0
chr4	1760150	1760388	6114968	6114978	Intergenic	FGFR3	0	0	0	1	0	1	0
chr4	1760463	1760571	6114978	6114984	Intergenic	FGFR3	0	0	0	1	0	1	0
chr4	1765218	1765586	6115155	6115190	Intergenic	FGFR3	0	1	0	1	0	1	0
chr4	1769928	1769983	6115388	6115393	Intergenic	FGFR3	0	0	0	1	0	1	1
chr4	1770150	1770186	6115395	6115400	Intergenic	FGFR3	0	0	0	1	0	1	0
chr4	1770390	1770491	6115407	6115414	Intergenic	FGFR3	0	0	0	1	0	1	0
chr4	1871874	1871886	6118557	6118561	Intergenic	LETM1	0	0	0	1	0	1	0
chr4	2798151	2798228	6136974	6136979	intron	SH3BP2	0	0	0	1	0	1	0
chr4	2798279	2798608	6136979	6136990	intron	SH3BP2	0	0	0	1	0	1	0
chr4	2799752	2799869	6137009	6137015	intron	SH3BP2	0	0	0	1	0	1	0
chr4	2799883	2799960	6137015	6137021	intron	SH3BP2	0	0	0	1	0	1	0
chr4	2800230	2800295	6137023	6137027	intron	SH3BP2	0	0	0	1	0	1	0
chr4	2801963	2802253	6137074	6137082	intron	SH3BP2	0	0	0	1	0	1	1
chr4	2938574	2938762	6139801	6139807	TTS	NOP14	0	0	0	1	0	1	0
chr4	3386568	3386634	6148259	6148264	intron	RGS12	0	0	0	1	0	1	0
chr4	3386889	3386966	6148270	6148275	intron	RGS12	0	0	0	1	0	1	0
chr4	3387141	3387384	6148278	6148292	intron	RGS12	0	0	0	1	0	1	0
chr4	3387493	3387961	6148292	6148309	intron	RGS12	0	0	0	1	0	1	0
chr4	3388082	3388320	6148312	6148317	intron	RGS12	0	0	0	1	0	1	0
chr4	3485917	3486209	6151004	6151025	promoter-TSS	DOK7	0	1	0	1	0	1	0
chr4	3486227	3486319	6151025	6151033	promoter-TSS	DOK7	0	1	0	1	0	1	0
chr4	3486324	3486623	6151033	6151046	intron	DOK7	0	1	0	1	0	1	0
chr4	6690692	6690906	6200986	6200998	Intergenic	S100P	0	0	0	1	0	1	0
chr4	6691069	6691176	6201001	6201007	Intergenic	S100P	0	0	0	1	0	1	0
chr4	6691266	6691313	6201007	6201011	Intergenic	S100P	0	0	0	1	0	1	0
chr4	6691359	6691385	6201011	6201015	Intergenic	S100P	0	0	0	1	0	1	0
chr4	6691416	6691586	6201015	6201021	Intergenic	S100P	0	0	0	1	0	1	0
chr4	6692297	6692542	6201033	6201043	Intergenic	S100P	0	0	0	1	0	0	0
chr4	6695128	6695236	6201083	6201087	promoter-TSS	S100P	1	0	0	1	0	1	0
chr4	6695245	6695381	6201087	6201093	promoter-TSS	S100P	1	0	0	1	0	1	0
chr4	6697570	6697598	6201138	6201142	intron	S100P	0	0	0	1	0	1	0
chr4	6751172	6751527	6202223	6202239	Intergenic	KIAA0232	0	0	0	1	0	1	0
chr4	7105412	7105574	6209183	6209190	promoter-TSS	FLJ36777	1	0	0	1	0	1	0
chr4	7208263	7208474	6211272	6211276	intron	SORCS2	0	0	0	1	0	1	0
chr4	7653397	7653659	6219777	6219783	intron	SORCS2	0	0	0	1	0	1	0
chr4	7971926	7972119	6225788	6225793	intron	ABLIM2	0	0	0	1	0	1	0
chr4	8052468	8052686	6227457	6227468	intron	ABLIM2	0	0	0	1	0	1	0
chr4	8190425	8190498	6230587	6230591	Intergenic	SH3TC1	0	0	0	1	0	1	0
chr4	8190577	8190893	6230591	6230604	Intergenic	SH3TC1	0	0	0	1	0	1	0
chr4	8190936	8191172	6230604	6230617	Intergenic	SH3TC1	0	0	0	1	0	1	0
chr4	8193067	8193174	6230666	6230673	Intergenic	SH3TC1	0	0	0	1	0	0	0
chr4	9606301	9606553	6257551	6257559	Intergenic	MIR548I2	0	0	0	1	0	0	0
chr4	24796919	24797348	6369450	6369464	promoter-TSS	SOD3	1	0	0	1	0	1	0
chr4	25554323	25554378	6377388	6377392	Intergenic	SLC34A2	0	0	0	1	0	1	0
chr4	38178750	38178926	6460687	6460693	Intergenic	PTTG2	0	0	0	1	0	1	0
chr4	38179370	38179589	6460695	6460704	Intergenic	PTTG2	0	0	0	1	1	1	1
chr4	38225799	38225954	6461232	6461236	Intergenic	PTTG2	0	0	0	1	0	1	0
chr4	38672705	38672968	6465252	6465259	intron	KLF3	0	0	0	1	0	0	0
chr4	38675951	38676560	6465292	6465303	intron	KLF3	0	0	0	1	1	1	0
chr4	40319162	40319416	6485169	6485180	Intergenic	CHRNA9	0	0	0	1	0	1	1
chr4	40406546	40406769	6486234	6486239	Intergenic	CHRNA9	0	0	0	1	0	1	0
chr4	40517938	40518163	6487617	6487626	promoter-TSS	RBM47	0	0	0	1	0	1	0
chr4	41219007	41219224	6496258	6496264	Intergenic	APBB2	0	0	0	1	0	1	0
chr4	54458867	54459110	6570395	6570403	promoter-TSS	LNX1-AS2	1	0	0	1	0	1	0
chr4	54459114	54459521	6570403	6570412	promoter-TSS	LNX1-AS2	1	0	0	1	0	1	0
chr4	54568785	54569093	6571125	6571138	Intergenic	LNX1-AS2	0	0	0	1	0	1	1
chr4	54569120	54569433	6571138	6571144	Intergenic	LNX1-AS2	0	0	0	1	0	1	0
chr4	56244930	56245212	6585317	6585322	intron	SRD5A3-AS1	0	0	0	1	0	1	0
chr4	56245237	56245523	6585322	6585330	intron	SRD5A3-AS1	0	0	0	1	0	1	0
chr4	57985438	57985507	6602997	6603001	intron	LOC255130	0	0	0	1	0	1	0
chr4	69917250	69917565	6669887	6669892	Intergenic	UGT2B10	0	0	0	1	0	1	0
chr4	69920349	69920509	6669907	6669912	Intergenic	UGT2B10	0	0	0	1	0	1	0
chr4	74455091	74455233	6699080	6699084	intron	RASSF6	0	0	0	1	0	1	0
chr4	76932847	76932928	6716712	6716717	intron	ART3	1	0	0	1	0	1	0
chr4	84035837	84036082	6770220	6770225	promoter-TSS	PLAC8	1	0	0	1	0	1	0
chr4	88000217	88000661	6799210	6799217	intron	AFF1	0	0	0	1	0	1	0
chr4	88023118	88023379	6799407	6799412	intron	AFF1	0	0	0	1	0	1	0
chr4	88043564	88043730	6799628	6799632	intron	AFF1	0	0	0	1	0	1	0
chr4	90391251	90391437	6818790	6818795	Intergenic	GPRIN3	0	0	0	1	0	1	0
chr4	99851211	99851347	6875631	6875638	exon,promoter-TSS	EIF4E	1	0	0	1	0	1	0
chr4	99923951	99924015	6876485	6876489	intron	METAP1	0	0	0	1	1	1	0
chr4	103533966	103534159	6899219	6899225	intron	NFKB1	0	0	0	1	0	1	0
chr4	105887825	105888647	6912870	6912878	Intergenic	TET2	0	0	0	1	0	1	0
chr4	105892960	105893670	6912896	6912903	Intergenic	TET2	0	0	0	1	0	1	0
chr4	119963235	119963426	7006643	7006649	intron	SYNPO2	0	0	0	1	0	1	1
chr4	121983928	121983992	7019445	7019449	intron	NDNF	0	0	0	1	0	1	0
chr4	122632774	122633025	7023749	7023764	Intergenic	ANXA5	0	0	0	1	0	1	0
chr4	124326488	124326603	7036386	7036390	Intergenic	SPRY1	0	0	0	1	0	1	0
chr4	124468005	124468306	7037846	7037851	Intergenic	SPRY1	0	0	0	1	0	1	0
chr4	124476574	124476898	7037931	7037937	Intergenic	SPRY1	0	0	0	1	0	1	0
chr4	124476994	124477185	7037937	7037943	Intergenic	SPRY1	0	0	0	1	0	1	0
chr4	124570883	124571218	7038583	7038589	Intergenic	LOC285419	0	0	0	1	0	1	0
chr4	124571385	124571564	7038589	7038594	Intergenic	LOC285419	0	0	0	1	0	1	0
chr4	124778343	124778532	7039826	7039832	intron	LOC285419	0	0	0	1	0	0	0
chr4	124814288	124814460	7040037	7040041	intron	LOC285419	0	0	0	1	0	1	0
chr4	125350468	125350609	7042761	7042765	Intergenic	ANKRD50	0	0	0	1	0	1	0
chr4	129308114	129308419	7068829	7068838	Intergenic	PGRMC2	0	0	0	1	0	1	0
chr4	129522558	129522894	7070362	7070370	Intergenic	PHF17	0	0	0	1	0	1	0
chr4	139832179	139832428	7132099	7132109	Intergenic	CCRN4L	0	0	0	1	0	1	0
chr4	140661961	140661993	7142012	7142016	TTS	MGST2	0	0	0	1	0	1	1
chr4	140662107	140662150	7142016	7142020	TTS	MGST2	0	0	0	1	0	1	0
chr4	141158811	141159052	7146977	7146985	Intergenic	SCOC	0	0	0	1	0	1	0
chr4	141159171	141159329	7146985	7146990	Intergenic	SCOC	0	0	0	1	0	1	0
chr4	141159423	141159821	7146990	7146999	Intergenic	SCOC	0	0	0	1	0	1	0
chr4	141164492	141164722	7147050	7147055	Intergenic	SCOC	0	0	0	1	0	1	0
chr4	147163105	147163447	7187792	7187798	Intergenic	LSM6	0	0	0	1	0	1	1
chr4	148712950	148713256	7198890	7198900	intron	ARHGAP10	0	0	0	1	0	1	0
chr4	153856798	153856900	7237008	7237012	Intergenic	FHDC1	0	0	0	1	0	1	0
chr4	168817246	168817318	7340705	7340710	Intergenic	ANXA10	0	0	0	1	0	0	0
chr4	169555699	169555789	7345582	7345587	intron	PALLD	0	0	0	1	0	1	0
chr4	175344441	175344598	7388558	7388562	promoter-TSS	MIR4276	1	0	0	1	0	1	0
chr4	184686364	184686480	7466068	7466073	Intergenic	TRAPPC11	0	0	0	1	0	1	0
chr4	184686629	184686708	7466073	7466079	Intergenic	TRAPPC11	0	0	0	1	0	1	0
chr4	184686711	184686977	7466079	7466088	Intergenic	TRAPPC11	0	0	0	1	0	1	0
chr4	184908510	184908583	7469419	7469424	intron	STOX2	0	0	0	1	0	1	0
chr4	185208922	185209263	7473097	7473102	Intergenic	LOC728175	0	0	0	1	0	1	1
chr4	185252620	185252779	7473619	7473623	Intergenic	LOC728175	0	0	0	1	0	1	0
chr4	185269685	185270000	7473802	7473808	intron	LOC728175	0	0	0	1	0	1	0
chr4	185374604	185374917	7475239	7475247	intron	IRF2	0	0	0	1	0	1	0
chr4	185669543	185669703	7479188	7479194	Intergenic	MLF1IP	0	0	0	1	0	1	0
chr4	186950939	186951408	7495906	7495916	Intergenic	TLR3	0	0	0	1	0	1	0
chr5	9467846	9468166	7676632	7676639	intron	SEMA5A	0	0	0	1	0	1	0
chr5	10627430	10627612	7688878	7688884	intron	ANKRD33B	0	0	0	1	0	1	0
chr5	10627622	10628180	7688884	7688897	intron	ANKRD33B	0	0	0	1	0	1	1
chr5	10702382	10702534	7690344	7690348	intron	DAP	0	0	0	1	0	1	0
chr5	10703945	10704138	7690360	7690365	intron	DAP	0	0	0	1	0	1	0
chr5	10725387	10725547	7690597	7690604	intron	DAP	0	0	0	1	0	1	0
chr5	10725606	10725868	7690604	7690608	intron	DAP	0	0	0	1	0	1	0
chr5	10762061	10762150	7691143	7691147	promoter-TSS	DAP	1	0	0	1	0	1	0
chr5	14036005	14036372	7714141	7714149	Intergenic	DNAH5	0	0	0	1	0	1	0
chr5	14154335	14154477	7715712	7715717	intron	TRIO	0	0	0	1	0	1	0
chr5	14190663	14190758	7716129	7716133	intron	TRIO	0	0	0	1	0	1	0
chr5	16937137	16937358	7743264	7743271	promoter-TSS	MYO10	1	0	0	1	0	1	0
chr5	34587374	34587570	7867223	7867229	Intergenic	RAI14	0	0	0	1	0	0	0
chr5	52023570	52023731	7970394	7970400	Intergenic	PELO	0	0	0	1	0	1	0
chr5	52283703	52283761	7972095	7972099	Intergenic	ITGA2	0	0	0	1	0	1	0
chr5	53829824	53830304	7983525	7983532	intron	SNX18	0	0	0	1	1	1	0
chr5	53942697	53942887	7984436	7984443	Intergenic	SNX18	0	0	0	1	0	1	0
chr5	54873386	54873465	7992355	7992359	Intergenic	PPAP2A	0	0	0	1	0	1	0
chr5	54897072	54897374	7992586	7992594	Intergenic	PPAP2A	0	0	0	1	0	1	0
chr5	54900498	54900797	7992623	7992628	Intergenic	PPAP2A	0	0	0	1	0	1	0
chr5	55912099	55912341	8002480	8002486	Intergenic	MAP3K1	0	0	0	1	1	1	0
chr5	56013597	56013715	8003230	8003238	Intergenic	MAP3K1	0	0	0	1	0	1	0
chr5	59041289	59041647	8024435	8024442	intron	PDE4D	0	0	0	1	0	1	0
chr5	61681374	61682031	8043096	8043102	exon	KIF2A	0	0	0	1	0	1	0
chr5	66391386	66391497	8075116	8075121	exon	MAST4	0	0	0	1	0	1	0
chr5	66511589	66511721	8076269	8076274	Intergenic	CD180	0	0	0	1	0	1	0
chr5	66511742	66511923	8076274	8076279	Intergenic	CD180	0	0	0	1	0	1	0
chr5	66530497	66530682	8076438	8076444	Intergenic	CD180	0	0	0	1	0	1	0
chr5	66564016	66564801	8076683	8076695	Intergenic	CD180	0	0	0	1	0	1	0
chr5	67729939	67730034	8084769	8084774	Intergenic	PIK3R1	0	0	0	1	0	1	0
chr5	67730483	67730596	8084788	8084792	Intergenic	PIK3R1	0	0	0	1	0	1	0
chr5	71078783	71079032	8118281	8118293	Intergenic	CARTPT	0	0	0	1	0	1	1
chr5	71106102	71106338	8118547	8118552	Intergenic	CARTPT	0	0	0	1	0	1	0
chr5	71106824	71107039	8118553	8118560	Intergenic	CARTPT	0	0	0	1	0	1	0
chr5	71748007	71748238	8123654	8123659	intron	ZNF366	0	0	0	1	0	1	0
chr5	73871854	73871908	8141854	8141858	Intergenic	ENC1	0	0	0	1	0	1	0
chr5	73927487	73927753	8142384	8142388	intron	ENC1	0	0	0	1	0	1	0
chr5	88081495	88081845	8252130	8252137	intron	MEF2C	0	0	0	1	0	1	0
chr5	90575578	90575633	8267259	8267263	Intergenic	ARRDC3-AS1	0	0	0	1	0	1	0
chr5	90607524	90607787	8267610	8267614	Intergenic	ARRDC3-AS1	0	0	0	1	0	1	0
chr5	90607878	90607982	8267614	8267620	Intergenic	ARRDC3-AS1	0	0	0	1	0	1	0
chr5	90674950	90675302	8268319	8268324	intron	ARRDC3	1	0	0	1	0	0	0
chr5	95146221	95146473	8296816	8296820	Intergenic	GLRX	0	0	0	1	0	1	0
chr5	95194466	95194824	8297423	8297445	exon	C5orf27	0	0	0	1	0	1	1
chr5	95197231	95197417	8297477	8297484	Intergenic	C5orf27	0	0	0	1	0	1	0
chr5	95198559	95198782	8297495	8297499	Intergenic	C5orf27	0	0	0	1	0	1	0
chr5	112538999	112539176	8405876	8405887	intron	MCC	0	0	0	1	0	1	0
chr5	112539223	112539395	8405887	8405897	intron	MCC	0	0	0	1	0	1	0
chr5	124085162	124085201	8482483	8482487	Intergenic	ZNF608	0	0	0	1	0	0	0
chr5	124747640	124747962	8487518	8487524	Intergenic	ZNF608	0	0	0	1	0	1	1
chr5	130499488	130499806	8526179	8526185	intron	HINT1	0	0	0	1	0	0	0
chr5	130715452	130715676	8528510	8528516	intron	CDC42SE2	0	0	0	1	0	1	0
chr5	131561177	131561293	8535468	8535472	intron	P4HA2	0	0	0	1	0	0	0
chr5	131762326	131762449	8537913	8537917	intron	C5orf56	0	0	0	1	0	1	0
chr5	132175281	132175532	8543240	8543246	Intergenic	SHROOM1	0	0	0	1	0	1	0
chr5	133772498	133772694	8562240	8562249	Intergenic	CDKN2AIPNL	0	0	0	1	0	1	0
chr5	133841847	133842461	8563134	8563143	Intergenic	PHF15	0	0	0	1	0	1	0
chr5	133859561	133859713	8563368	8563372	Intergenic	PHF15	0	0	0	1	0	0	0
chr5	134376361	134376714	8571513	8571544	Intergenic	PITX1	0	1	0	1	0	1	0
chr5	138061285	138061425	8606498	8606504	Intergenic	CTNNA1	0	0	0	1	0	1	1
chr5	138862135	138862488	8615917	8615926	intron,promoter-TSS	TMEM173	1	0	0	1	0	1	0
chr5	138897363	138897490	8616371	8616378	Intergenic	TMEM173	0	1	0	1	0	1	0
chr5	139031625	139031988	8618935	8618957	intron	CXXC5	0	0	0	1	1	1	0
chr5	139035279	139035673	8618991	8619007	intron	CXXC5	0	0	0	1	1	1	0
chr5	139039796	139040056	8619081	8619089	intron	CXXC5	0	0	0	1	0	1	0
chr5	139040482	139040990	8619093	8619121	intron	CXXC5	0	1	0	1	0	1	0
chr5	139041007	139041129	8619121	8619127	intron	CXXC5	0	1	0	1	0	1	0
chr5	139077386	139077491	8619856	8619860	Intergenic	CXXC5	0	0	0	1	0	1	0
chr5	139616582	139616715	8626779	8626783	intron	CYSTM1	0	0	0	1	0	1	0
chr5	140893830	140893859	8646287	8646291	TTS	DIAPH1	0	0	0	1	0	1	0
chr5	141060549	141060857	8648324	8648331	intron	ARAP3	1	0	0	1	0	1	0
chr5	141221491	141221523	8650217	8650221	Intergenic	PCDH1	0	0	0	1	0	1	0
chr5	141887081	141887281	8659337	8659343	Intergenic	FGF1	0	0	0	1	0	1	0
chr5	141887346	141887472	8659343	8659347	Intergenic	FGF1	0	0	0	1	0	1	0
chr5	147778540	147778672	8701258	8701262	exon	FBXO38	0	0	0	1	0	1	0
chr5	148442608	148443000	8705610	8705619	promoter-TSS	SH3TC2	1	0	0	1	0	1	0
chr5	148761560	148761757	8708680	8708689	Intergenic	IL17B	0	0	0	1	0	1	1
chr5	148819403	148819693	8709481	8709488	Intergenic	MIR145	0	0	0	1	0	1	0
chr5	148832884	148833044	8709701	8709708	Intergenic	MIR145	0	0	0	1	0	1	0
chr5	148941007	148941276	8711086	8711091	Intergenic	CSNK1A1	0	0	0	1	0	0	0
chr5	150020117	150020436	8725507	8725517	exon,promoter-TSS	SYNPO	0	0	0	1	0	1	0
chr5	150163018	150163442	8727352	8727359	intron	SMIM3	0	0	0	1	0	1	0
chr5	154215126	154215234	8760353	8760359	intron	C5orf4	0	0	0	1	0	1	0
chr5	156874273	156874412	8779854	8779863	Intergenic	NIPAL4	0	0	0	1	0	1	0
chr5	156876431	156876741	8779889	8779895	Intergenic	NIPAL4	0	0	0	1	1	0	0
chr5	157346141	157346467	8785451	8785459	Intergenic	CLINT1	0	0	0	1	0	1	0
chr5	158560118	158560155	8795223	8795227	Intergenic	EBF1	0	0	0	1	0	1	0
chr5	158560190	158560522	8795228	8795232	Intergenic	EBF1	0	0	0	1	0	1	1
chr5	162936155	162936689	8827214	8827222	intron	MAT2B	0	0	0	1	0	1	0
chr5	167715532	167715668	8863075	8863083	Intergenic	WWC1	0	0	0	1	0	1	0
chr5	170921619	170921861	8894980	8894991	Intergenic	FGF18	0	0	0	1	0	1	0
chr5	172087043	172087179	8910695	8910700	intron	NEURL1B	0	0	0	1	0	1	0
chr5	172116115	172116262	8911374	8911379	exon	NEURL1B	0	0	0	1	0	1	0
chr5	172160677	172161150	8912161	8912173	Intergenic	DUSP1	0	0	0	1	0	1	0
chr5	172163212	172163365	8912200	8912205	Intergenic	DUSP1	0	0	0	1	0	0	0
chr5	172192021	172192692	8912691	8912713	Intergenic	DUSP1	0	0	0	1	0	1	1
chr5	172193318	172193600	8912717	8912728	Intergenic	DUSP1	0	0	0	1	0	1	0
chr5	172199642	172199797	8913000	8913006	Intergenic	DUSP1	0	0	0	1	0	1	0
chr5	172204563	172204674	8913066	8913071	Intergenic	DUSP1	0	0	0	1	0	1	0
chr5	172264681	172264937	8913888	8913894	intron	ERGIC1	0	0	0	1	0	1	0
chr5	172281582	172281710	8914126	8914135	intron	ERGIC1	0	0	0	1	0	1	0
chr5	172287600	172287958	8914239	8914246	intron	ERGIC1	0	0	0	1	1	1	0
chr5	172288022	172288163	8914246	8914255	intron	ERGIC1	0	0	0	1	0	1	0
chr5	172288282	172288432	8914256	8914260	intron	ERGIC1	0	0	0	1	0	1	0
chr5	172331640	172331786	8914924	8914928	intron	ERGIC1	0	0	0	1	0	1	0
chr5	173209185	173209240	8927306	8927311	Intergenic	CPEB4	0	0	0	1	0	1	0
chr5	173887001	173887097	8934225	8934229	Intergenic	MSX2	0	0	0	1	0	1	0
chr5	173930588	173930872	8934555	8934562	Intergenic	MSX2	0	0	0	1	0	1	0
chr5	173961129	173961172	8934909	8934913	Intergenic	MSX2	0	0	0	1	0	1	0
chr5	174045232	174045274	8935910	8935914	Intergenic	MSX2	0	0	0	1	0	1	0
chr5	174673381	174673623	8942667	8942672	Intergenic	DRD1	0	0	0	1	0	1	0
chr5	177894883	177894950	8996131	8996136	intron	COL23A1	0	0	0	1	0	1	0
chr5	177895001	177895072	8996136	8996142	intron	COL23A1	0	0	0	1	0	1	0
chr5	180212661	180212724	9041446	9041450	Intergenic	MGAT1	0	0	0	1	0	1	0
chr5	180231054	180231085	9041888	9041894	promoter-TSS	MGAT1	0	0	0	1	0	1	0
chr6	1048321	1048391	9066418	9066422	intron	LOC285768	0	0	0	1	0	0	0
chr6	1077456	1077525	9066803	9066808	intron	LOC285768	0	0	0	1	0	1	0
chr6	1079921	1080059	9066856	9066861	intron	LOC285768	0	0	0	1	0	1	0
chr6	1099495	1099838	9067131	9067141	intron	LOC285768	0	0	0	1	0	1	0
chr6	2434263	2434336	9084216	9084221	Intergenic	LOC100508120	0	0	0	1	0	1	0
chr6	3355998	3356078	9099278	9099283	intron	SLC22A23	0	0	0	1	0	1	0
chr6	3749694	3749758	9104492	9104497	intron	PXDC1	0	0	0	1	0	1	0
chr6	3749781	3749969	9104497	9104503	intron	PXDC1	0	0	0	1	0	1	0
chr6	3826054	3826517	9105998	9106011	Intergenic	FAM50B	0	0	0	1	0	1	0
chr6	3913540	3914047	9107219	9107224	Intergenic	FAM50B	0	0	0	1	0	1	0
chr6	6712744	6713205	9136778	9136789	Intergenic	LY86-AS1	0	0	0	1	0	1	1
chr6	6713367	6713441	9136790	9136794	Intergenic	LY86-AS1	0	0	0	1	0	1	0
chr6	6725372	6725446	9136977	9136982	Intergenic	LY86-AS1	0	0	0	1	0	1	0
chr6	7051203	7051300	9141198	9141202	Intergenic	RREB1	0	0	0	1	0	1	0
chr6	7051303	7051396	9141202	9141207	Intergenic	RREB1	0	0	0	1	0	1	0
chr6	7051421	7051505	9141207	9141211	Intergenic	RREB1	0	1	0	1	0	1	0
chr6	7146038	7146494	9142959	9142968	intron	RREB1	0	0	0	1	0	1	0
chr6	7146575	7146983	9142968	9142979	intron	RREB1	0	0	0	1	0	1	0
chr6	7201216	7201666	9143563	9143574	intron	RREB1	0	0	0	1	0	1	0
chr6	7236006	7236569	9144135	9144145	intron	RREB1	0	0	0	1	0	1	0
chr6	10163910	10164188	9171020	9171025	Intergenic	LOC100130275	0	0	0	1	0	1	0
chr6	11357752	11357930	9186539	9186543	intron	NEDD9	0	0	0	1	0	1	0
chr6	16320208	16320632	9239378	9239390	intron	ATXN1	0	0	0	1	0	1	0
chr6	16320638	16320703	9239390	9239394	intron	ATXN1	0	0	0	1	0	1	0
chr6	18053627	18053712	9258991	9258996	Intergenic	KIF13A	0	0	0	1	0	1	0
chr6	19851890	19852018	9273071	9273075	Intergenic	ID4	0	0	0	1	0	1	0
chr6	21022869	21023098	9284347	9284352	intron	CDKAL1	0	0	0	1	0	1	0
chr6	21809030	21809077	9293809	9293814	intron	LINC00340	0	0	0	1	0	1	0
chr6	21809098	21809267	9293814	9293819	intron	LINC00340	0	0	0	1	1	1	0
chr6	26043546	26043821	9327984	9328003	TTS,promoter-TSS	HIST1H2BB	1	0	0	1	0	1	0
chr6	26195026	26195306	9330199	9330204	Intergenic	HIST1H2AD	0	0	0	1	0	0	0
chr6	26200084	26200366	9330398	9330406	promoter-TSS	HIST1H3D	1	1	0	1	0	1	0
chr6	26271890	26272696	9331840	9331878	promoter-TSS	HIST1H2BI	1	1	0	1	0	1	0
chr6	27019913	27020197	9340766	9340771	Intergenic	LOC100270746	0	0	0	1	0	0	0
chr6	34191479	34191493	9441880	9441884	Intergenic	HMGA1	0	0	0	1	0	1	0
chr6	34203887	34203992	9442234	9442238	promoter-TSS	HMGA1	1	1	0	1	0	1	0
chr6	35453505	35453817	9459854	9459867	intron	TEAD3	0	1	0	1	1	1	0
chr6	35453831	35454025	9459867	9459882	intron	TEAD3	0	1	0	1	1	1	0
chr6	35454047	35454254	9459882	9459904	intron	TEAD3	0	1	0	1	0	1	0
chr6	35454273	35454481	9459904	9459919	intron	TEAD3	0	1	0	1	0	1	0
chr6	35455847	35456313	9459942	9459950	intron	TEAD3	0	0	0	1	0	1	0
chr6	35695192	35695295	9463312	9463319	intron	LOC285847	0	0	0	1	0	1	0
chr6	36088939	36089236	9468088	9468095	Intergenic	MAPK13	0	0	0	1	0	1	1
chr6	36703018	36703405	9476454	9476467	Intergenic	RAB44	0	0	0	1	0	1	1
chr6	36880469	36880589	9479000	9479004	intron	C6orf89	0	0	0	1	0	1	1
chr6	37024155	37024298	9481278	9481284	Intergenic	FGD2	0	0	0	1	0	1	0
chr6	37027355	37027479	9481331	9481339	Intergenic	FGD2	0	0	0	1	0	1	0
chr6	37051222	37051386	9481736	9481740	Intergenic	FGD2	0	0	0	1	0	1	0
chr6	37071990	37072058	9482087	9482091	Intergenic	PIM1	0	0	0	1	0	1	0
chr6	37072133	37072232	9482093	9482097	Intergenic	PIM1	0	0	0	1	0	1	0
chr6	37078520	37078703	9482184	9482189	Intergenic	PIM1	0	0	0	1	0	1	0
chr6	41673829	41674190	9528323	9528329	intron	TFEB	0	0	0	1	0	1	1
chr6	41680639	41681036	9528394	9528402	intron	TFEB	0	0	0	1	0	1	0
chr6	41691449	41691545	9528536	9528542	intron	TFEB	0	0	0	1	0	1	0
chr6	41735025	41735216	9529315	9529320	Intergenic	FRS3	0	0	0	1	0	1	0
chr6	41752676	41752770	9529706	9529711	exon	PRICKLE4	0	0	0	1	0	1	0
chr6	42067286	42067441	9534696	9534702	Intergenic	C6orf132	0	0	0	1	0	1	0
chr6	42067647	42067853	9534704	9534710	Intergenic	C6orf132	0	0	0	1	0	1	0
chr6	42085954	42086540	9535029	9535037	intron	C6orf132	0	0	0	1	0	1	0
chr6	42090826	42090982	9535098	9535107	intron	C6orf132	0	0	0	1	0	1	0
chr6	42194555	42194997	9536732	9536740	exon	TRERF1	0	0	0	1	0	1	0
chr6	42372284	42372457	9538745	9538749	intron	TRERF1	0	0	0	1	0	1	0
chr6	42421976	42422067	9539501	9539506	Intergenic	TRERF1	0	0	0	1	0	0	0
chr6	43063856	43064089	9549183	9549188	intron	PTK7	0	0	0	1	0	0	0
chr6	43636017	43636286	9558775	9558787	intron	RSPH9	0	0	0	1	0	1	1
chr6	43666411	43666738	9559175	9559180	Intergenic	MRPS18A	0	0	0	1	1	0	0
chr6	43667444	43667792	9559183	9559189	Intergenic	MRPS18A	0	0	0	1	0	1	0
chr6	44026307	44026567	9563553	9563563	Intergenic	C6orf223	0	0	0	1	0	1	0
chr6	44169579	44169772	9565623	9565629	Intergenic	SLC29A1	0	0	0	1	0	1	0
chr6	44205152	44205265	9566264	9566270	Intergenic	HSP90AB1	0	0	0	1	0	1	0
chr6	45413478	45413954	9577416	9577425	intron	RUNX2	0	0	0	1	0	1	0
chr6	47043387	47043566	9589384	9589388	Intergenic	GPR110	0	0	0	1	0	1	0
chr6	47427928	47427991	9592345	9592349	Intergenic	CD2AP	0	0	0	1	0	1	0
chr6	47667780	47668045	9594207	9594212	intron	GPR115	0	0	0	1	0	1	0
chr6	52171778	52171956	9620747	9620755	Intergenic	MCM3	0	1	0	1	0	1	0
chr6	53492561	53492655	9633146	9633150	Intergenic	KLHL31	0	0	0	1	0	1	0
chr6	53599306	53599653	9634051	9634059	Intergenic	LRRC1	0	0	0	1	0	1	0
chr6	56507522	56507671	9651359	9651363	intron,promoter-TSS	DST	1	0	0	1	0	1	0
chr6	71108427	71109037	9718844	9718852	Intergenic	FAM135A	0	0	0	1	0	1	0
chr6	74290136	74290517	9743450	9743466	Intergenic	EEF1A1	0	0	0	1	0	1	1
chr6	81237463	81237673	9786627	9786632	Intergenic	BCKDHB	0	0	0	1	0	1	0
chr6	82463857	82463971	9792929	9792936	Intergenic	FAM46A	0	0	0	1	0	1	1
chr6	89745235	89745520	9842682	9842689	Intergenic	PNRC1	0	0	0	1	0	1	0
chr6	90927795	90928165	9855366	9855375	intron	BACH2	0	0	0	1	0	1	0
chr6	90928393	90928698	9855375	9855384	intron	BACH2	0	0	0	1	0	1	0
chr6	108910516	108910773	9976087	9976092	intron	FOXO3	0	0	0	1	0	1	0
chr6	108912705	108912885	9976103	9976107	intron	FOXO3	0	0	0	1	0	0	0
chr6	109006149	109006327	9976883	9976887	TTS	FOXO3	0	0	0	1	0	1	0
chr6	109010688	109010826	9976923	9976927	Intergenic	LINC00222	0	0	0	1	0	1	0
chr6	111873063	111873439	10003796	10003805	intron	TRAF3IP2-AS1	0	0	0	1	0	1	0
chr6	111873473	111873951	10003805	10003817	intron	TRAF3IP2-AS1	0	0	0	1	0	1	0
chr6	111888335	111888447	10003984	10003991	intron	TRAF3IP2	0	0	0	1	0	1	0
chr6	111925736	111926041	10004379	10004385	intron	TRAF3IP2	0	0	0	1	0	1	0
chr6	111968277	111968508	10004916	10004924	Intergenic	TRAF3IP2	0	0	0	1	0	1	0
chr6	123120722	123120896	10077604	10077608	intron	SMPDL3A	0	0	0	1	0	0	0
chr6	136372387	136372524	10170352	10170358	intron	PDE7B	0	0	0	1	0	0	0
chr6	136968652	136968816	10175574	10175579	intron	MAP3K5	0	0	0	1	0	1	0
chr6	138426124	138426228	10188240	10188244	intron	PERP	0	0	0	1	0	0	0
chr6	139540506	139540732	10199839	10199844	Intergenic	TXLNB	0	0	0	1	0	1	1
chr6	139861042	139861101	10203314	10203320	Intergenic	LOC645434	0	0	0	1	0	1	0
chr6	140030138	140030216	10204902	10204906	Intergenic	LOC100132735	0	0	0	1	0	1	0
chr6	140303076	140303401	10206865	10206871	Intergenic	LOC100132735	0	0	0	1	0	1	0
chr6	142169527	142169552	10217018	10217022	Intergenic	NMBR	0	0	0	1	0	0	0
chr6	143163759	143164164	10223318	10223323	intron	HIVEP2	0	0	0	1	0	1	0
chr6	143164296	143164626	10223323	10223328	intron	HIVEP2	0	0	0	1	0	1	0
chr6	143994808	143994963	10230116	10230120	intron	PHACTR2	0	0	0	1	0	1	0
chr6	144066204	144066436	10230822	10230829	intron	PHACTR2	0	0	0	1	0	1	0
chr6	147235207	147235436	10252680	10252689	intron	STXBP5-AS1	0	0	0	1	0	1	0
chr6	148508187	148508332	10262279	10262283	Intergenic	SASH1	0	0	0	1	0	1	0
chr6	148512583	148512723	10262323	10262327	Intergenic	SASH1	0	0	0	1	0	1	0
chr6	149082648	149082945	10268819	10268825	intron	UST	0	0	0	1	0	1	0
chr6	149208252	149208833	10270072	10270078	intron	UST	0	0	0	1	0	0	0
chr6	149381495	149381760	10271744	10271755	intron	UST	0	0	0	1	0	1	0
chr6	149381784	149381835	10271755	10271760	intron	UST	0	0	0	1	0	1	0
chr6	149382173	149382299	10271765	10271770	intron	UST	0	0	0	1	1	1	0
chr6	149451716	149451906	10272289	10272296	Intergenic	LOC100128176	0	0	0	1	0	1	0
chr6	149554234	149554462	10273121	10273126	Intergenic	TAB2	0	0	0	1	1	1	0
chr6	150218466	150218680	10281626	10281631	intron	LOC100652739	0	0	0	1	0	1	0
chr6	150989692	150990090	10290964	10290970	intron	PLEKHG1	0	0	0	1	0	1	0
chr6	151041962	151042309	10291518	10291523	intron	PLEKHG1	0	0	0	1	0	1	1
chr6	151357983	151358020	10295727	10295731	intron	MTHFD1L	0	0	0	1	0	0	0
chr6	151358205	151358315	10295731	10295737	intron	MTHFD1L	0	0	0	1	0	0	0
chr6	151388919	151389234	10296183	10296189	intron	MTHFD1L	0	0	0	1	0	1	0
chr6	154832402	154832597	10326917	10326926	promoter-TSS	CNKSR3	1	0	0	1	0	1	0
chr6	157040984	157041547	10348041	10348086	Intergenic	ARID1B	0	1	0	1	0	1	0
chr6	157042200	157042382	10348091	10348098	Intergenic	ARID1B	0	0	0	1	0	1	0
chr6	157042506	157042856	10348098	10348107	Intergenic	ARID1B	0	0	0	1	0	1	0
chr6	157096209	157096390	10348714	10348718	Intergenic	ARID1B	0	0	0	1	0	0	0
chr6	157519590	157519632	10353881	10353885	intron	ARID1B	0	0	0	1	0	1	0
chr6	158018593	158018939	10359848	10359853	intron	ZDHHC14	0	0	0	1	0	1	1
chr6	158185404	158185738	10362309	10362318	Intergenic	SNX9	0	0	0	1	0	1	0
chr6	158424607	158424684	10365420	10365424	intron	SYNJ2	0	0	0	1	0	1	0
chr6	158461895	158461990	10366116	10366121	intron	SYNJ2	0	0	0	1	0	1	0
chr6	158481402	158481547	10366442	10366447	intron	SYNJ2	0	0	0	1	1	1	0
chr6	158988936	158989047	10374031	10374036	intron	TMEM181	0	0	0	1	0	1	0
chr6	158989105	158989261	10374036	10374040	intron	TMEM181	0	0	0	1	0	0	0
chr6	158993146	158993305	10374129	10374139	intron	TMEM181	0	0	0	1	0	1	0
chr6	158993368	158993586	10374139	10374151	intron	TMEM181	0	0	0	1	0	1	0
chr6	159052815	159052975	10375154	10375163	exon	TMEM181	0	0	0	1	0	1	0
chr6	159076310	159076459	10375607	10375612	intron	SYTL3	0	0	0	1	0	1	0
chr6	159128991	159129182	10376451	10376459	intron	SYTL3	0	0	0	1	0	1	0
chr6	159274798	159274953	10378819	10378823	intron	OSTCP1	0	0	0	1	0	1	0
chr6	159331572	159331772	10379707	10379713	TTS	C6orf99	0	0	0	1	0	1	0
chr6	159463457	159463941	10381184	10381193	intron	TAGAP	0	0	0	1	0	1	1
chr6	166970248	166970432	10462401	10462406	intron	RPS6KA2	0	0	0	1	0	1	0
chr6	166970477	166970676	10462406	10462413	intron	RPS6KA2	0	0	0	1	0	1	0
chr6	166970727	166970767	10462413	10462418	intron	RPS6KA2	0	0	0	1	0	1	0
chr6	166970791	166970845	10462418	10462423	intron	RPS6KA2	0	0	0	1	0	1	0
chr6	166984691	166984846	10462649	10462654	intron	RPS6KA2	0	0	0	1	0	1	0
chr6	169739301	169739374	10507671	10507678	Intergenic	THBS2	0	0	0	1	0	1	0
chr6	169740529	169740608	10507694	10507698	Intergenic	THBS2	0	0	0	1	0	1	0
chr6	169740631	169740823	10507698	10507712	Intergenic	THBS2	0	0	0	1	0	1	0
chr6	169851205	169851306	10509145	10509150	Intergenic	THBS2	0	0	0	1	0	1	0
chr6	169851381	169851528	10509150	10509155	Intergenic	THBS2	0	0	0	1	1	1	0
chr6	170341919	170342091	10515601	10515609	Intergenic	LINC00242	0	0	0	1	0	1	0
chr6	170589242	170589321	10521935	10521941	Intergenic	DLL1	0	0	0	1	0	1	0
chr7	373145	373285	10536947	10536961	Intergenic	LOC100288524	0	1	0	1	0	1	0
chr7	408726	408855	10538179	10538189	Intergenic	LOC442497	0	1	0	1	0	1	0
chr7	409110	409347	10538201	10538217	Intergenic	LOC442497	0	1	0	1	0	1	0
chr7	409365	409548	10538217	10538237	Intergenic	LOC442497	0	1	0	1	0	1	0
chr7	409571	409782	10538237	10538259	Intergenic	LOC442497	0	1	0	1	0	1	0
chr7	409796	410090	10538260	10538271	Intergenic	LOC442497	0	0	0	1	0	1	0
chr7	852606	852726	10551599	10551604	Intergenic	SUN1	0	0	0	1	0	1	0
chr7	852810	853169	10551604	10551624	Intergenic	SUN1	0	1	0	1	0	1	0
chr7	853202	853314	10551624	10551632	Intergenic	SUN1	0	1	0	1	0	0	0
chr7	870657	870907	10552173	10552182	intron	SUN1	0	0	0	1	1	1	0
chr7	871097	871150	10552191	10552197	intron	SUN1	0	0	0	1	0	1	0
chr7	871158	871247	10552197	10552203	promoter-TSS	SUN1	0	0	0	1	0	1	0
chr7	872331	872548	10552228	10552233	intron	SUN1	0	0	0	1	0	1	0
chr7	984783	985506	10556300	10556324	intron	ADAP1	0	0	0	1	0	1	0
chr7	985538	985720	10556324	10556334	intron	ADAP1	0	1	0	1	0	1	0
chr7	1494638	1494753	10573617	10573625	intron	MICALL2	0	0	0	1	0	0	0
chr7	1494794	1495284	10573625	10573646	intron	MICALL2	0	0	0	1	0	1	0
chr7	1500582	1500879	10573866	10573878	Intergenic	MICALL2	0	0	0	1	0	1	0
chr7	1501203	1501320	10573887	10573897	Intergenic	MICALL2	0	0	0	1	0	0	0
chr7	1572662	1572823	10576682	10576687	intron	MAFK	0	0	0	1	0	1	0
chr7	1572856	1572941	10576687	10576693	intron	MAFK	0	0	0	1	0	1	0
chr7	1577697	1577882	10576891	10576902	intron	MAFK	0	0	0	1	0	1	0
chr7	1595429	1595920	10577691	10577706	intron	TMEM184A	1	0	0	1	0	1	0
chr7	1598680	1599023	10577798	10577815	Intergenic	TMEM184A	0	0	0	1	0	1	0
chr7	1599278	1599650	10577824	10577837	Intergenic	TMEM184A	0	0	0	1	0	1	0
chr7	1599988	1600094	10577843	10577848	Intergenic	TMEM184A	0	0	0	1	0	1	0
chr7	2563611	2563676	10605354	10605361	intron	LFNG	0	1	0	1	0	1	0
chr7	2563693	2563910	10605361	10605377	intron	LFNG	0	1	0	1	0	1	0
chr7	2569421	2569651	10605589	10605602	TTS	LFNG	0	0	0	1	0	1	0
chr7	2798089	2798181	10612365	10612370	intron	GNA12	0	0	0	1	0	1	0
chr7	2903222	2903324	10614278	10614282	Intergenic	GNA12	0	0	0	1	0	1	0
chr7	2903344	2903479	10614282	10614289	Intergenic	GNA12	0	0	0	1	0	1	0
chr7	2903595	2903766	10614289	10614294	Intergenic	GNA12	0	0	0	1	0	1	0
chr7	3067774	3068044	10617408	10617417	intron	CARD11	0	0	0	1	0	1	0
chr7	4784189	4784486	10642341	10642352	intron	FOXK1	0	0	0	1	1	1	1
chr7	4785751	4785969	10642383	10642388	intron	FOXK1	0	0	0	1	0	1	0
chr7	5572554	5572815	10662330	10662340	Intergenic	ACTB	0	0	0	1	0	1	0
chr7	5597707	5597778	10663011	10663015	Intergenic	ACTB	0	0	0	1	0	1	0
chr7	5635006	5635116	10664268	10664272	intron	FSCN1	0	0	0	1	0	0	0
chr7	5732119	5732292	10666120	10666129	intron	RNF216	0	0	0	1	0	1	0
chr7	6432536	6432631	10679393	10679399	intron	RAC1	0	0	0	1	0	1	0
chr7	6438528	6438711	10679533	10679539	intron	RAC1	0	0	0	1	0	1	0
chr7	6438723	6438820	10679539	10679545	intron	RAC1	0	0	0	1	0	1	0
chr7	6910953	6911028	10690446	10690452	Intergenic	CCZ1B	0	0	0	1	0	0	0
chr7	7241392	7241484	10694194	10694198	intron	C1GALT1	0	0	0	1	0	1	0
chr7	12755261	12755588	10729945	10729954	Intergenic	ARL4A	0	0	0	1	0	1	0
chr7	16707750	16707947	10756353	10756360	intron	BZW2	0	0	0	1	0	1	0
chr7	17273867	17274083	10760465	10760469	Intergenic	AHR	0	0	0	1	1	1	0
chr7	17409847	17409967	10761417	10761421	Intergenic	AHR	0	0	0	1	0	1	0
chr7	17411070	17411268	10761427	10761431	Intergenic	AHR	0	0	0	1	0	0	0
chr7	17442040	17442498	10761617	10761625	Intergenic	AHR	0	0	0	1	0	1	0
chr7	23571927	23572038	10810476	10810481	promoter-TSS	TRA2A	1	0	0	1	0	1	0
chr7	24861000	24861390	10821268	10821275	intron	OSBPL3	0	0	0	1	1	1	1
chr7	25005771	25005842	10822401	10822405	intron	OSBPL3	0	0	0	1	0	1	0
chr7	25892273	25892408	10830215	10830228	Intergenic	RNU6-16	0	1	0	1	1	0	0
chr7	26896880	26897415	10840816	10840836	intron	SKAP2	0	0	0	1	0	1	0
chr7	26897488	26897826	10840836	10840854	intron	SKAP2	0	0	0	1	0	1	0
chr7	27150495	27150646	10843567	10843575	intron	HOXA3	0	0	0	1	0	1	0
chr7	27152376	27152620	10843588	10843593	intron	HOXA3	0	0	0	1	0	0	0
chr7	27175587	27175815	10844183	10844190	Intergenic	HOXA-AS3	0	0	0	1	0	1	0
chr7	27175995	27176550	10844191	10844203	Intergenic	HOXA-AS3	0	0	0	1	0	1	1
chr7	27201800	27201984	10845299	10845311	TTS	HOXA9	0	0	0	1	0	0	0
chr7	30205722	30205996	10875552	10875559	Intergenic	C7orf41	0	0	0	1	0	1	0
chr7	30326514	30326676	10876722	10876729	intron	ZNRF2	0	0	0	1	0	0	0
chr7	33037988	33038487	10901794	10901805	intron	FKBP9	0	0	0	1	0	1	0
chr7	33542677	33543078	10905634	10905645	intron	BBS9	0	0	0	1	0	1	0
chr7	34787563	34787932	10914642	10914646	intron	NPSR1-AS1	0	0	0	1	0	1	0
chr7	36076675	36076803	10925393	10925397	Intergenic	EEPD1	0	0	0	1	0	1	0
chr7	36076807	36076943	10925397	10925401	Intergenic	EEPD1	0	0	0	1	0	1	0
chr7	36320660	36320747	10927993	10928001	exon	EEPD1	0	0	0	1	0	1	0
chr7	36320763	36320843	10928001	10928005	exon	EEPD1	0	0	0	1	0	1	0
chr7	36331240	36331385	10928163	10928169	intron	EEPD1	0	0	0	1	0	1	1
chr7	36331531	36331783	10928171	10928176	intron	EEPD1	0	0	0	1	0	1	0
chr7	43687554	43688145	10988410	10988417	intron	COA1	0	0	0	1	1	1	0
chr7	44029761	44029854	10992483	10992487	intron	POLR2J4	0	0	0	1	0	1	0
chr7	46691118	46691189	11023363	11023367	Intergenic	IGFBP3	0	0	0	1	1	1	0
chr7	47367529	47368059	11028577	11028598	intron	TNS3	0	0	0	1	0	1	0
chr7	47445385	47445518	11029716	11029720	intron	TNS3	0	0	0	1	0	1	0
chr7	47445582	47445864	11029720	11029727	intron	TNS3	0	0	0	1	0	1	0
chr7	47446118	47446303	11029729	11029733	intron	TNS3	0	0	0	1	0	1	0
chr7	47492832	47492992	11030413	11030418	intron	TNS3	0	0	0	1	0	1	0
chr7	47493362	47493466	11030423	11030429	intron	TNS3	0	0	0	1	0	1	0
chr7	47611020	47611632	11032412	11032433	intron	TNS3	0	0	0	1	0	1	0
chr7	47616590	47616777	11032541	11032546	intron	TNS3	0	0	0	1	0	0	0
chr7	47618424	47618498	11032583	11032589	intron	TNS3	0	0	0	1	0	1	0
chr7	47618548	47618597	11032589	11032593	intron	TNS3	0	0	0	1	0	1	0
chr7	47674905	47675297	11033588	11033601	Intergenic	C7orf65	0	0	0	1	0	1	0
chr7	47678604	47678815	11033656	11033661	Intergenic	C7orf65	0	0	0	1	0	1	0
chr7	47709221	47709400	11034112	11034117	Intergenic	C7orf65	0	0	0	1	0	1	1
chr7	47797621	47797703	11035390	11035396	Intergenic	LINC00525	0	0	0	1	0	1	0
chr7	48134583	48134986	11039346	11039351	intron	UPP1	0	0	0	1	1	1	0
chr7	55141713	55141847	11092671	11092679	intron	EGFR	0	0	0	1	0	1	0
chr7	55154257	55154375	11092848	11092855	intron	EGFR	0	0	0	1	0	1	0
chr7	55154380	55154586	11092855	11092862	intron	EGFR	0	0	0	1	0	1	0
chr7	55168379	55168478	11093028	11093034	intron	EGFR	0	0	0	1	0	1	0
chr7	55168705	55168871	11093037	11093043	intron	EGFR	0	0	0	1	0	1	0
chr7	55178099	55178159	11093132	11093136	intron	EGFR	0	0	0	1	0	0	0
chr7	55200831	55200901	11093402	11093406	intron	EGFR	0	0	0	1	0	1	0
chr7	55201486	55201734	11093416	11093422	intron	EGFR	0	0	0	1	0	1	0
chr7	74987491	74989310	11302595	11302718	promoter-TSS	STAG3L1	1	1	0	1	0	1	0
chr7	75923173	75923268	11319731	11319736	Intergenic	HSPB1	0	0	0	1	0	1	0
chr7	75924018	75924271	11319750	11319763	Intergenic	HSPB1	0	0	0	1	0	1	1
chr7	75926573	75926695	11319803	11319810	Intergenic	HSPB1	0	0	0	1	0	1	0
chr7	75926750	75927050	11319810	11319815	Intergenic	HSPB1	0	0	0	1	0	1	0
chr7	75934676	75934863	11320034	11320042	Intergenic	HSPB1	0	0	0	1	0	0	0
chr7	75993947	75994210	11321233	11321238	Intergenic	YWHAG	0	0	0	1	0	1	0
chr7	76074999	76075298	11322712	11322717	Intergenic	DTX2	0	0	0	1	0	1	0
chr7	80549131	80549185	11357944	11357952	promoter-TSS	SEMA3C	1	0	0	1	0	1	0
chr7	80549212	80549364	11357952	11357956	promoter-TSS	SEMA3C	1	0	0	1	0	1	0
chr7	86948567	86948707	11395589	11395595	Intergenic	TP53TG1	0	0	0	1	0	1	0
chr7	95179199	95179867	11448790	11448797	Intergenic	PDK4	0	0	0	1	0	1	0
chr7	95237810	95239260	11449307	11449320	Intergenic	PDK4	0	0	0	1	0	1	0
chr7	97685939	97686108	11469116	11469122	Intergenic	LMTK2	0	0	0	1	0	1	0
chr7	97983804	97983917	11474962	11474968	intron	BAIAP2L1	0	0	0	1	0	1	0
chr7	99679779	99680124	11500836	11500855	promoter-TSS	ZNF3	1	0	0	1	0	1	0
chr7	100143782	100144083	11510290	11510296	intron	AGFG2	0	0	0	1	0	1	0
chr7	100463327	100463417	11518349	11518356	TTS	SLC12A9	0	0	0	1	0	1	0
chr7	100463490	100463550	11518356	11518361	TTS	SLC12A9	0	0	0	1	0	1	0
chr7	100463583	100463680	11518361	11518367	TTS	SLC12A9	0	0	0	1	0	1	0
chr7	100463685	100463866	11518367	11518381	TTS	SLC12A9	0	1	0	1	0	1	0
chr7	100464109	100464338	11518396	11518407	promoter-TSS	TRIP6	1	1	0	1	0	1	0
chr7	100769819	100769934	11523509	11523513	promoter-TSS	SERPINE1	1	0	0	1	0	1	0
chr7	100769999	100770563	11523514	11523529	promoter-TSS	SERPINE1	1	0	0	1	0	1	1
chr7	101273888	101274207	11533961	11533974	Intergenic	MYL10	0	0	0	1	0	1	0
chr7	101288314	101288556	11534178	11534186	Intergenic	MYL10	0	0	0	1	0	1	0
chr7	101360997	101361252	11535493	11535504	Intergenic	MYL10	0	0	0	1	0	1	0
chr7	101372631	101372724	11535745	11535749	Intergenic	CUX1	0	0	0	1	0	1	0
chr7	101526211	101526446	11538856	11538863	intron	CUX1	0	0	0	1	0	1	0
chr7	102072222	102072451	11549682	11549693	Intergenic	ORAI2	0	0	0	1	0	1	0
chr7	104584007	104584196	11572913	11572920	Intergenic	LHFPL3-AS2	0	0	0	1	0	1	0
chr7	104585482	104585958	11572940	11572955	Intergenic	LHFPL3-AS2	0	0	0	1	0	1	1
chr7	105432385	105432829	11583598	11583608	intron	ATXN7L1	0	0	0	1	0	1	0
chr7	105702817	105703017	11586401	11586406	Intergenic	SYPL1	0	0	0	1	0	1	0
chr7	105705364	105705498	11586429	11586435	Intergenic	SYPL1	0	0	0	1	1	1	0
chr7	105706389	105706674	11586447	11586460	Intergenic	SYPL1	0	0	0	1	1	1	0
chr7	105711164	105711392	11586505	11586510	Intergenic	SYPL1	0	0	0	1	0	1	0
chr7	105711875	105712118	11586515	11586522	Intergenic	SYPL1	0	0	0	1	0	1	0
chr7	105857448	105857698	11587910	11587917	Intergenic	NAMPT	0	0	0	1	0	1	0
chr7	106807575	106807921	11595333	11595339	Intergenic	HBP1	0	0	0	1	0	0	0
chr7	108168682	108169125	11606853	11606859	promoter-TSS	PNPLA8	1	0	0	1	0	1	0
chr7	115994848	115995220	11653220	11653227	Intergenic	TES	0	0	0	1	0	1	0
chr7	115995265	115995478	11653227	11653231	Intergenic	TES	0	0	0	1	0	1	0
chr7	120373690	120373852	11679715	11679719	intron	KCND2	0	0	0	1	0	1	0
chr7	127900260	127900501	11728554	11728559	Intergenic	LEP	0	0	0	1	0	1	0
chr7	128048776	128048956	11730729	11730734	intron	IMPDH1	0	0	0	1	0	0	0
chr7	128533204	128533588	11738382	11738393	intron	KCP	0	0	0	1	0	1	0
chr7	129493691	129493941	11750902	11750907	intron	UBE2H	0	0	0	1	0	1	0
chr7	129598590	129598851	11752287	11752293	Intergenic	UBE2H	0	0	0	1	0	1	0
chr7	130741961	130742619	11764395	11764402	intron	FLJ43663	0	0	0	1	0	1	0
chr7	134117237	134117786	11795058	11795082	Intergenic	AKR1B1	0	0	0	1	0	1	1
chr7	134290938	134291374	11796783	11796790	Intergenic	BPGM	0	0	0	1	0	1	1
chr7	139431103	139431271	11844685	11844689	intron	HIPK2	0	0	0	1	0	1	0
chr7	139616256	139616327	11846677	11846681	intron	TBXAS1	0	0	0	1	0	1	0
chr7	139929679	139929794	11850760	11850767	Intergenic	LOC100134229	0	0	0	1	1	1	0
chr7	139931491	139931749	11850907	11850916	Intergenic	LOC100134229	0	0	0	1	0	1	0
chr7	148841441	148841751	11931449	11931455	intron	ZNF398	0	0	0	1	0	1	0
chr7	150070386	150070619	11950207	11950212	exon	REPIN1	0	0	0	1	0	1	0
chr7	150070692	150070788	11950212	11950217	exon	REPIN1	0	0	0	1	0	1	0
chr7	150075089	150075318	11950264	11950270	Intergenic,promoter-TSS	ZNF775	0	0	0	1	0	1	1
chr7	150813630	150814238	11961430	11961451	exon,intron	AGAP3	0	0	0	1	0	1	0
chr7	151156859	151157099	11968663	11968672	Intergenic	CRYGN	0	0	0	1	0	1	0
chr7	151157108	151157553	11968672	11968688	Intergenic	CRYGN	0	0	0	1	0	1	0
chr7	151384722	151385052	11972149	11972162	intron	PRKAG2	0	0	0	1	0	1	0
chr7	155653629	155654068	12030535	12030546	Intergenic	SHH	0	0	0	1	0	1	0
chr7	155654183	155654382	12030546	12030552	Intergenic	SHH	0	0	0	1	0	1	0
chr7	155714747	155714972	12031533	12031543	Intergenic	SHH	0	0	0	1	0	1	0
chr7	155746337	155746459	12032050	12032055	Intergenic	SHH	0	0	0	1	0	1	0
chr7	155746549	155746649	12032056	12032062	Intergenic	SHH	0	0	0	1	0	1	0
chr7	157082531	157082780	12052880	12052888	Intergenic	DNAJB6	0	0	0	1	1	1	0
chr7	157085614	157085963	12053002	12053021	Intergenic	DNAJB6	0	0	0	1	0	1	0
chr7	157111181	157111344	12053675	12053680	Intergenic	DNAJB6	0	0	0	1	0	1	0
chr7	157783701	157783925	12071291	12071296	intron	PTPRN2	0	0	0	1	0	1	0
chr7	158118482	158118613	12078191	12078197	intron	PTPRN2	0	0	0	1	0	1	0
chr7	158188746	158188830	12079884	12079889	intron	PTPRN2	0	0	0	1	0	1	0
chr7	158611084	158611339	12088120	12088127	intron	ESYT2	0	0	0	1	0	1	1
chr7	158611369	158611727	12088127	12088135	intron	ESYT2	0	0	0	1	0	1	0
chr7	158623063	158623268	12088506	12088516	promoter-TSS	ESYT2	1	0	0	1	0	1	0
chr7	158805418	158805645	12092197	12092205	intron	LINC00689	0	0	0	1	0	1	0
chr8	1693357	1693492	12130672	12130676	Intergenic	CLN8	0	0	0	1	0	1	0
chr8	1693916	1693958	12130683	12130688	Intergenic	CLN8	0	0	0	1	0	1	1
chr8	1693983	1694047	12130688	12130695	Intergenic	CLN8	0	0	0	1	0	1	1
chr8	1694144	1694317	12130695	12130699	Intergenic	CLN8	0	0	0	1	0	1	1
chr8	1694618	1694659	12130701	12130705	Intergenic	CLN8	0	0	0	1	0	1	0
chr8	1703665	1703863	12130864	12130872	Intergenic	CLN8	0	0	0	1	0	1	0
chr8	1872335	1872370	12135132	12135138	intron	ARHGEF10	0	0	0	1	0	1	0
chr8	6722347	6722491	12191037	12191043	Intergenic	DEFB1	0	0	0	1	0	1	0
chr8	8932453	8932589	12222121	12222128	Intergenic	MIR4660	0	0	0	1	0	1	1
chr8	8993086	8993245	12222789	12222794	TTS	PPP1R3B	0	0	0	1	0	1	0
chr8	11706208	11706456	12259122	12259128	intron	CTSB	0	0	0	1	0	1	0
chr8	11707010	11707176	12259145	12259149	intron	CTSB	0	0	0	1	0	0	0
chr8	11710691	11710912	12259227	12259234	intron	CTSB	0	0	0	1	0	1	0
chr8	11711236	11711274	12259246	12259250	intron	CTSB	0	0	0	1	0	1	0
chr8	11711426	11711803	12259250	12259263	intron	CTSB	0	0	0	1	0	1	0
chr8	11724116	11724144	12259488	12259492	intron	CTSB	0	0	0	1	0	0	0
chr8	11813054	11813212	12261138	12261144	Intergenic	DEFB136	0	0	0	1	0	1	0
chr8	11813293	11813597	12261144	12261162	Intergenic	DEFB136	0	0	0	1	0	1	0
chr8	17519177	17519445	12312143	12312149	intron	MTUS1	0	0	0	1	0	1	0
chr8	17519507	17519591	12312149	12312155	intron	MTUS1	0	0	0	1	0	1	0
chr8	17519800	17519934	12312156	12312160	intron	MTUS1	0	0	0	1	0	1	0
chr8	17707587	17707665	12314344	12314348	Intergenic	FGL1	0	0	0	1	0	1	0
chr8	19170557	19170800	12327982	12327987	promoter-TSS	SH2D4A	1	0	0	1	0	1	0
chr8	19266083	19266686	12329015	12329027	intron	CSGALNACT1	0	0	0	1	0	1	1
chr8	21961406	21961714	12357001	12357016	exon	FAM160B2	0	0	0	1	0	1	0
chr8	21961731	21961954	12357016	12357026	TTS	FAM160B2	0	0	0	1	0	1	0
chr8	21962144	21962295	12357031	12357035	TTS	FAM160B2	0	0	0	1	0	1	0
chr8	22085020	22085068	12360034	12360040	intron	PHYHIP	0	0	0	1	0	1	0
chr8	22419327	22419580	12365072	12365090	intron	SORBS3	0	0	0	1	0	1	1
chr8	22419679	22419751	12365090	12365094	intron	SORBS3	0	0	0	1	0	1	0
chr8	22454597	22454936	12366071	12366077	exon	PDLIM2	0	0	0	1	0	1	0
chr8	22454948	22455252	12366077	12366084	exon	PDLIM2	0	0	0	1	0	1	0
chr8	22491522	22491559	12367040	12367044	intron	BIN3	0	0	0	1	0	1	0
chr8	22500401	22500457	12367221	12367225	promoter-TSS	FLJ14107	1	0	0	1	0	1	0
chr8	22840369	22840490	12372256	12372260	Intergenic	RHOBTB2	0	0	0	1	0	0	0
chr8	23396510	23396744	12381040	12381045	intron	SLC25A37	0	0	0	1	0	1	0
chr8	26061768	26061897	12404403	12404408	Intergenic	PPP2R2A	0	0	0	1	0	1	0
chr8	26061916	26062119	12404408	12404414	Intergenic	PPP2R2A	0	0	0	1	0	1	0
chr8	26124873	26124991	12405068	12405075	Intergenic	PPP2R2A	0	0	0	1	0	1	0
chr8	27530693	27530987	12419822	12419828	TTS	SCARA3	0	0	0	1	0	1	0
chr8	27546897	27546976	12419935	12419941	Intergenic	MIR3622A	0	0	0	1	0	1	0
chr8	27730412	27730506	12421683	12421689	intron	SCARA5	0	0	0	1	0	1	0
chr8	27930300	27930631	12424076	12424087	intron	NUGGC	0	0	0	1	0	1	1
chr8	28208962	28209114	12427033	12427038	intron	ZNF395	0	0	0	1	0	1	0
chr8	28225077	28225416	12427255	12427262	intron	ZNF395	0	0	0	1	0	0	0
chr8	29147018	29147312	12438470	12438476	Intergenic	KIF13B	0	0	0	1	0	1	0
chr8	29387008	29387052	12441406	12441410	Intergenic	DUSP4	0	0	0	1	0	1	0
chr8	29522838	29523124	12442667	12442674	Intergenic	LINC00589	0	0	0	1	0	1	0
chr8	29595487	29595709	12443209	12443213	intron	LINC00589	0	0	0	1	0	1	0
chr8	30280570	30280815	12450272	12450278	intron	RBPMS	0	0	0	1	1	1	0
chr8	30283601	30283941	12450319	12450324	intron	RBPMS	0	0	0	1	0	0	0
chr8	30284954	30285205	12450336	12450341	intron	RBPMS	0	0	0	1	0	0	0
chr8	30580724	30580902	12453766	12453770	intron	GSR	0	0	0	1	0	1	0
chr8	37159991	37160147	12499806	12499810	Intergenic	ZNF703	0	0	0	1	0	1	0
chr8	37419389	37419414	12502361	12502365	Intergenic	ZNF703	0	0	0	1	0	1	0
chr8	37419491	37419636	12502365	12502369	Intergenic	ZNF703	0	0	0	1	0	1	0
chr8	37595216	37595411	12504924	12504933	intron	ERLIN2	0	0	0	1	0	1	0
chr8	37684140	37684299	12506524	12506530	intron	GPR124	0	0	0	1	0	1	1
chr8	37721605	37721740	12507359	12507368	intron	RAB11FIP1	0	0	0	1	0	1	0
chr8	37724351	37724453	12507397	12507401	intron	RAB11FIP1	0	0	0	1	0	1	0
chr8	38124814	38125198	12513386	12513394	intron	PPAPDC1B	0	0	0	1	0	0	0
chr8	38385425	38385978	12517277	12517295	intron	C8orf86	1	0	0	1	0	1	0
chr8	38592222	38592486	12519553	12519564	intron	TACC1	0	0	0	1	0	1	1
chr8	38781847	38781882	12521931	12521935	intron	PLEKHA2	0	0	0	1	0	1	0
chr8	38786419	38786621	12521992	12521997	intron	PLEKHA2	0	0	0	1	0	1	0
chr8	38794211	38794393	12522100	12522107	intron	PLEKHA2	0	0	0	1	0	1	0
chr8	38794513	38794963	12522107	12522117	intron	PLEKHA2	0	0	0	1	0	1	0
chr8	38795943	38796157	12522130	12522138	intron	PLEKHA2	0	0	0	1	0	1	0
chr8	38796201	38796376	12522138	12522146	intron	PLEKHA2	0	0	0	1	0	1	0
chr8	40057227	40057447	12531437	12531444	Intergenic	C8orf4	0	0	0	1	0	1	1
chr8	42054088	42054155	12553875	12553879	intron	PLAT	0	0	0	1	0	1	0
chr8	42057388	42057462	12553923	12553927	intron	PLAT	0	0	0	1	0	1	0
chr8	42147250	42147734	12555248	12555260	intron	IKBKB	0	0	0	1	0	1	0
chr8	42270499	42270568	12557125	12557129	Intergenic	VDAC3	0	0	0	1	0	1	0
chr8	42328683	42328840	12558074	12558083	intron	SLC20A2	0	0	0	1	0	1	0
chr8	48265853	48266092	12588846	12588852	intron	KIAA0146	0	0	0	1	0	1	0
chr8	48278707	48278836	12588986	12588990	intron	KIAA0146	0	0	0	1	0	1	0
chr8	48292738	48293423	12589083	12589097	intron	KIAA0146	0	0	0	1	0	1	0
chr8	48293841	48294311	12589099	12589105	intron	KIAA0146	0	0	0	1	0	1	0
chr8	48572000	48572633	12591626	12591653	intron	KIAA0146	0	0	0	1	0	1	0
chr8	49612346	49612493	12604138	12604143	Intergenic	EFCAB1	0	0	0	1	0	1	0
chr8	49616548	49617399	12604185	12604206	Intergenic	EFCAB1	0	0	0	1	0	1	0
chr8	49676541	49676794	12604756	12604761	Intergenic	EFCAB1	0	0	0	1	0	1	0
chr8	61816554	61816839	12700691	12700695	Intergenic	LOC100130298	0	0	0	1	0	1	0
chr8	66877389	66877746	12735965	12735969	Intergenic	DNAJC5B	0	0	0	1	0	1	0
chr8	66934622	66934714	12736451	12736455	intron	DNAJC5B	1	0	0	1	0	1	0
chr8	68896916	68897434	12754558	12754568	intron	PREX2	0	0	0	1	0	1	0
chr8	71581711	71581789	12776105	12776109	promoter-TSS	LACTB2	1	0	0	1	0	1	0
chr8	71582152	71582295	12776128	12776134	promoter-TSS	LACTB2	1	0	0	1	0	1	0
chr8	74268718	74269045	12794350	12794362	Intergenic	RDH10	0	0	0	1	0	1	0
chr8	74332456	74332551	12795006	12795010	TTS	STAU2	1	0	0	1	0	1	0
chr8	74332601	74332816	12795010	12795017	exon	STAU2	1	0	0	1	0	1	0
chr8	74563921	74564008	12796764	12796768	intron	STAU2	0	0	0	1	0	1	0
chr8	81033743	81033990	12837908	12837913	intron	TPD52	0	0	0	1	0	0	0
chr8	81480750	81480951	12843092	12843096	Intergenic	ZBTB10	0	0	0	1	0	1	0
chr8	81491586	81491807	12843299	12843305	Intergenic	ZBTB10	0	0	0	1	0	1	0
chr8	81599444	81599739	12844273	12844299	exon	ZNF704	0	0	0	1	0	1	1
chr8	101348603	101348837	12985057	12985066	Intergenic	RNF19A	0	0	0	1	0	1	0
chr8	101469867	101470284	12986095	12986103	Intergenic	MIR4471	0	0	0	1	0	1	0
chr8	101470427	101470561	12986103	12986107	Intergenic	MIR4471	0	0	0	1	0	1	0
chr8	101484272	101484394	12986247	12986251	Intergenic	ANKRD46	0	0	0	1	0	1	0
chr8	101506733	101506844	12986446	12986453	Intergenic	ANKRD46	0	0	0	1	0	1	0
chr8	101675376	101675461	12988041	12988048	Intergenic	SNX31	0	0	0	1	0	1	0
chr8	101675920	101676137	12988056	12988061	Intergenic	SNX31	0	0	0	1	0	1	0
chr8	101690899	101691222	12988213	12988221	Intergenic	SNX31	0	0	0	1	0	1	0
chr8	102450634	102450894	12996879	12996889	Intergenic	GRHL2	0	0	0	1	0	1	0
chr8	102450937	102450999	12996890	12996896	Intergenic	GRHL2	0	0	0	1	0	1	0
chr8	102451058	102451121	12996896	12996902	Intergenic	GRHL2	0	0	0	1	0	1	0
chr8	102513544	102513849	12997687	12997693	intron	GRHL2	0	0	0	1	0	1	1
chr8	102586858	102586906	12998252	12998257	intron	GRHL2	0	0	0	1	0	1	0
chr8	103669448	103669708	13008204	13008213	Intergenic	KLF10	0	0	0	1	0	0	0
chr8	103669773	103670107	13008213	13008221	Intergenic	KLF10	0	0	0	1	0	0	0
chr8	103740666	103740934	13008965	13008974	Intergenic	KLF10	0	0	0	1	0	1	0
chr8	103801487	103801677	13009736	13009744	Intergenic	AZIN1	0	0	0	1	0	1	0
chr8	103819948	103820087	13010050	13010055	Intergenic	AZIN1	0	0	0	1	0	1	1
chr8	103937435	103937647	13011522	13011527	Intergenic	AZIN1	0	0	0	1	0	1	0
chr8	104312497	104312711	13014717	13014723	exon,intron	FZD6	0	0	0	1	0	1	0
chr8	107095476	107095694	13032671	13032675	Intergenic	OXR1	0	0	0	1	0	1	0
chr8	118958617	118958852	13104287	13104296	intron	EXT1	0	0	0	1	0	1	0
chr8	123671403	123671523	13138118	13138123	Intergenic	ZHX2	0	0	0	1	0	1	0
chr8	124284300	124284495	13145621	13145625	intron	ZHX1	0	0	0	1	0	0	0
chr8	126446978	126447264	13167761	13167767	intron	TRIB1	0	0	0	1	0	1	0
chr8	127846077	127846251	13178771	13178777	Intergenic	PCAT1	0	0	0	1	0	1	0
chr8	128306933	128307404	13181842	13181848	Intergenic	POU5F1B	0	0	0	1	0	1	0
chr8	128490699	128491188	13183297	13183302	intron	LOC727677	0	0	0	1	0	1	0
chr8	128866184	128866256	13187232	13187237	Intergenic	PVT1	0	0	0	1	0	1	0
chr8	128866321	128866623	13187237	13187251	Intergenic	PVT1	0	0	0	1	0	1	0
chr8	128866780	128866852	13187251	13187255	Intergenic	PVT1	0	0	0	1	0	1	0
chr8	128866965	128867035	13187257	13187262	Intergenic	PVT1	0	0	0	1	0	1	0
chr8	131054615	131054856	13203922	13203926	Intergenic	FAM49B	0	0	0	1	0	1	0
chr8	134581135	134581260	13232702	13232706	intron	ST3GAL1	0	0	0	1	0	1	1
chr8	141608529	141608661	13297627	13297634	intron	AGO2	0	0	0	1	1	1	0
chr8	142051460	142051834	13303021	13303027	Intergenic	PTK2	0	0	0	1	0	1	0
chr8	142065714	142065863	13303253	13303262	Intergenic	PTK2	0	0	0	1	0	1	0
chr8	142066442	142066610	13303277	13303282	Intergenic	PTK2	0	0	0	1	0	1	0
chr8	142066627	142066967	13303282	13303297	Intergenic	PTK2	0	0	0	1	0	1	0
chr8	142069235	142069548	13303329	13303338	Intergenic	PTK2	0	0	0	1	0	1	0
chr8	142083451	142083742	13303584	13303589	Intergenic	DENND3	0	0	0	1	0	1	0
chr8	142083868	142084052	13303590	13303597	Intergenic	DENND3	0	0	0	1	0	1	0
chr8	142085887	142085942	13303651	13303655	Intergenic	DENND3	0	0	0	1	0	1	1
chr8	142137358	142137463	13304732	13304738	Intergenic	DENND3	0	0	0	1	0	1	0
chr8	142163671	142163703	13305457	13305461	intron	DENND3	0	0	0	1	0	1	0
chr8	142163737	142163831	13305461	13305467	intron	DENND3	0	0	0	1	0	1	0
chr8	142164140	142164369	13305469	13305481	intron	DENND3	0	0	0	1	0	1	0
chr8	142297386	142297550	13309216	13309224	Intergenic	LOC731779	0	0	0	1	0	1	0
chr8	144655856	144655898	13361695	13361699	promoter-TSS	MROH6	1	0	0	1	0	1	0
chr8	144656174	144656445	13361704	13361710	TTS	NAPRT1	0	0	0	1	0	1	0
chr8	145673647	145673869	13392026	13392033	Intergenic	TONSL	0	0	0	1	0	1	0
chr9	656090	656316	13413719	13413725	intron	KANK1	0	0	0	1	0	1	0
chr9	693260	693863	13414045	13414051	intron	KANK1	0	0	0	1	0	1	0
chr9	19184518	19184591	13556574	13556578	Intergenic	DENND4C	0	0	0	1	0	1	1
chr9	20604708	20604833	13567548	13567553	intron	MLLT3	0	0	0	1	0	0	0
chr9	21549213	21549520	13573763	13573769	intron	MIR31HG	0	0	0	1	0	1	0
chr9	21549600	21549666	13573769	13573773	intron	MIR31HG	0	0	0	1	0	1	0
chr9	33081302	33081627	13648419	13648426	Intergenic	SMU1	0	0	0	1	0	1	1
chr9	33159182	33159927	13649307	13649314	intron	B4GALT1	0	0	0	1	0	1	0
chr9	33162659	33162971	13649333	13649338	intron	B4GALT1	0	0	0	1	0	0	0
chr9	33391098	33391890	13652132	13652145	intron	AQP7	0	0	0	1	0	1	0
chr9	33415303	33415419	13652520	13652526	Intergenic	AQP7	0	0	0	1	0	1	1
chr9	33415601	33415909	13652526	13652534	Intergenic	AQP7	0	0	0	1	0	1	1
chr9	33418128	33418353	13652566	13652572	Intergenic	AQP7	0	0	0	1	0	1	0
chr9	33621687	33621769	13654947	13654952	Intergenic	ANXA2P2	0	0	0	1	0	1	0
chr9	34180227	34180363	13662398	13662407	intron	UBAP1	0	0	0	1	0	0	0
chr9	35657822	35657889	13679743	13679753	promoter-TSS	CCDC107	1	1	0	1	0	1	1
chr9	35906101	35906315	13683436	13683442	promoter-TSS	HRCT1	1	0	0	1	0	1	0
chr9	36320496	36320529	13688582	13688586	Intergenic	GNE	0	0	0	1	0	1	0
chr9	37954070	37954185	13709302	13709307	intron	SHB	0	0	0	1	0	1	0
chr9	37964149	37964356	13709433	13709442	intron	SHB	0	0	0	1	0	1	0
chr9	38023119	38023349	13710216	13710222	intron	SHB	0	0	0	1	0	1	0
chr9	38032214	38032345	13710336	13710341	intron	SHB	0	0	0	1	0	1	0
chr9	38032636	38032865	13710345	13710351	intron	SHB	0	0	0	1	0	1	0
chr9	38046330	38046490	13710559	13710563	intron	SHB	0	0	0	1	0	1	0
chr9	38047722	38048125	13710575	13710586	intron	SHB	0	0	0	1	0	1	0
chr9	71138612	71138802	13831678	13831682	intron	PGM5	0	0	0	1	0	1	0
chr9	71735293	71735493	13837450	13837461	promoter-TSS	TJP2	1	0	0	1	0	1	0
chr9	73033291	73033455	13849063	13849068	Intergenic	KLF9	0	0	0	1	0	0	0
chr9	73095241	73095941	13849745	13849763	Intergenic	KLF9	0	0	0	1	0	1	0
chr9	74577220	74577539	13860085	13860090	intron	C9orf85	0	0	0	1	0	1	0
chr9	74920059	74920088	13863527	13863531	Intergenic	ZFAND5	0	0	0	1	0	1	0
chr9	74929915	74929983	13863613	13863617	Intergenic	ZFAND5	0	0	0	1	0	1	0
chr9	74930089	74930459	13863617	13863623	Intergenic	ZFAND5	0	0	0	1	0	1	0
chr9	75142150	75142312	13865813	13865820	intron	TMC1	0	0	0	1	0	1	0
chr9	75193707	75193844	13866322	13866326	intron	TMC1	0	0	0	1	0	0	0
chr9	77698332	77698533	13883015	13883020	intron	NMRK1	0	0	0	1	0	1	0
chr9	90692018	90692154	13992643	13992653	Intergenic	SPATA31C2	0	1	0	1	0	1	0
chr9	91637306	91637353	14003432	14003436	intron	SHC3	0	0	0	1	0	1	0
chr9	91924653	91924788	14006124	14006129	Intergenic	CKS2	0	0	0	1	0	1	0
chr9	92055492	92055709	14008220	14008227	intron	SEMA4D	0	0	0	1	0	1	0
chr9	92276788	92277326	14011389	14011405	intron	UNQ6494	0	0	0	1	0	1	0
chr9	93727213	93727412	14023151	14023158	Intergenic	LOC100129316	0	0	0	1	0	1	0
chr9	93727434	93727593	14023158	14023166	Intergenic	LOC100129316	0	0	0	1	0	1	0
chr9	93728866	93728934	14023181	14023186	Intergenic	LOC100129316	0	0	0	1	0	1	0
chr9	93862393	93862903	14024542	14024549	Intergenic	LOC100129316	0	0	0	1	0	1	0
chr9	93956446	93956650	14025758	14025767	Intergenic	LOC100129316	0	0	0	1	0	1	0
chr9	94606363	94606543	14032848	14032853	intron	ROR2	0	0	0	1	0	1	0
chr9	94909361	94909724	14036902	14036914	intron	LINC00475	0	0	0	1	0	1	0
chr9	95363307	95363357	14041280	14041285	intron	CENPP	0	0	0	1	0	1	0
chr9	95363626	95363752	14041287	14041292	intron	CENPP	0	0	0	1	0	1	0
chr9	95860877	95861131	14048703	14048713	intron	C9orf89	0	0	0	1	0	1	0
chr9	96930527	96930894	14063152	14063160	Intergenic	MIRLET7A1	0	0	0	1	0	0	0
chr9	97629614	97629751	14071994	14072000	intron	C9orf3	0	0	0	1	0	1	0
chr9	97681798	97682010	14072515	14072523	intron	C9orf3	0	0	0	1	0	0	0
chr9	97683443	97683654	14072549	14072556	intron	C9orf3	0	0	0	1	0	0	0
chr9	97684301	97684562	14072567	14072572	intron	C9orf3	0	0	0	1	0	1	0
chr9	97684575	97684659	14072572	14072577	intron	C9orf3	0	0	0	1	0	1	0
chr9	97685178	97685293	14072579	14072584	intron	C9orf3	0	0	0	1	0	0	0
chr9	97781024	97781112	14073917	14073922	intron	C9orf3	0	0	0	1	0	1	0
chr9	97854022	97854139	14075081	14075088	Intergenic	MIR3074	0	0	0	1	0	1	0
chr9	98262229	98262417	14080333	14080338	intron	PTCH1	0	0	0	1	1	1	0
chr9	98534791	98534889	14084486	14084491	Intergenic	ERCC6L2	0	0	0	1	0	1	0
chr9	98637083	98638702	14085565	14085674	promoter-TSS	ERCC6L2	1	1	0	1	0	1	1
chr9	98810599	98810870	14087353	14087360	Intergenic	LOC158435	0	0	0	1	0	1	0
chr9	98810979	98811153	14087360	14087374	Intergenic	LOC158435	0	0	0	1	0	1	0
chr9	98899600	98899870	14088492	14088497	Intergenic	LOC158434	0	0	0	1	0	1	0
chr9	98931719	98931752	14089022	14089026	Intergenic	LOC158434	0	0	0	1	0	1	0
chr9	98931848	98932079	14089029	14089042	Intergenic	LOC158434	0	0	0	1	0	1	0
chr9	98932325	98932398	14089042	14089046	Intergenic	LOC158434	0	0	0	1	0	0	0
chr9	98980331	98980416	14089603	14089608	Intergenic	HSD17B3	0	0	0	1	0	1	0
chr9	98980439	98980929	14089608	14089643	Intergenic	HSD17B3	0	1	0	1	0	1	1
chr9	99344801	99344906	14094972	14094976	intron	CDC14B	0	0	0	1	0	1	0
chr9	99374499	99374661	14095363	14095369	intron	CDC14B	0	0	0	1	0	1	0
chr9	100326308	100326398	14106230	14106237	exon	TMOD1	0	0	0	1	1	1	0
chr9	100834212	100834284	14112327	14112331	intron	TRIM14	0	0	0	1	0	1	0
chr9	100836669	100836886	14112373	14112379	intron	TRIM14	0	0	0	1	0	1	1
chr9	100908634	100909023	14113419	14113425	intron	CORO2A	0	0	0	1	0	1	0
chr9	101011313	101011349	14114927	14114931	intron	TBC1D2	0	0	0	1	0	1	0
chr9	107756039	107756219	14164406	14164411	Intergenic	ABCA1	0	0	0	1	0	1	0
chr9	107826839	107827293	14165117	14165125	Intergenic	ABCA1	0	0	0	1	0	1	0
chr9	110187379	110187739	14183619	14183646	Intergenic	KLF4	0	0	0	1	0	1	1
chr9	110500816	110500870	14187926	14187932	Intergenic	KLF4	0	0	0	1	0	1	0
chr9	110500935	110500984	14187932	14187936	Intergenic	KLF4	0	0	0	1	0	1	0
chr9	110513042	110513514	14188061	14188069	Intergenic	KLF4	0	0	0	1	0	1	0
chr9	112081593	112081923	14201181	14201205	intron	EPB41L4B	0	1	0	1	0	1	0
chr9	112091603	112091692	14201480	14201485	Intergenic	EPB41L4B	0	0	0	1	0	1	0
chr9	112107870	112108087	14201684	14201691	Intergenic	EPB41L4B	0	0	0	1	0	1	0
chr9	113046605	113046814	14210511	14210516	Intergenic	TXN	0	0	0	1	0	1	0
chr9	114828174	114828526	14226124	14226134	intron	SUSD1	0	0	0	1	0	1	0
chr9	115093661	115094059	14228631	14228638	intron	PTBP3	0	0	0	1	0	0	0
chr9	115096768	115097095	14228829	14228836	promoter-TSS	PTBP3	1	0	0	1	0	1	1
chr9	116343114	116343313	14244073	14244080	exon	RGS3	0	0	0	1	0	1	0
chr9	116382801	116383025	14244704	14244710	Intergenic	RGS3	0	0	0	1	0	1	0
chr9	117154836	117155094	14254498	14254503	intron	AKNA	0	0	0	1	0	1	0
chr9	117647156	117647272	14259782	14259788	Intergenic	TNFSF8	0	0	0	1	0	1	0
chr9	119600545	119600772	14272287	14272295	intron	ASTN2	0	0	0	1	0	1	0
chr9	119702117	119704090	14273057	14273064	intron	ASTN2	0	0	0	1	0	1	0
chr9	123697913	123698031	14301835	14301839	Intergenic	TRAF1	0	0	0	1	0	1	0
chr9	123698174	123698398	14301839	14301843	Intergenic	TRAF1	0	0	0	1	0	1	0
chr9	123698802	123699156	14301847	14301853	Intergenic	TRAF1	0	0	0	1	0	1	1
chr9	124043994	124044079	14304978	14304983	intron	GSN	0	0	0	1	0	1	0
chr9	124049158	124049873	14305044	14305056	intron	GSN	0	0	0	1	1	1	0
chr9	124051517	124051938	14305077	14305086	intron	GSN	0	0	0	1	0	1	0
chr9	124320169	124320626	14308199	14308210	Intergenic	GGTA1P	0	0	0	1	0	1	0
chr9	124463605	124463745	14310645	14310650	intron	DAB2IP	0	0	0	1	0	0	0
chr9	124482637	124482698	14310871	14310875	intron	DAB2IP	0	0	0	1	0	1	0
chr9	126089900	126090310	14328765	14328775	Intergenic	CRB2	0	0	0	1	0	1	0
chr9	127029635	127029691	14341073	14341080	intron	NEK6	0	0	0	1	0	1	0
chr9	127029724	127029880	14341080	14341085	intron	NEK6	0	0	0	1	0	1	1
chr9	127573329	127573509	14349369	14349376	exon	OLFML2A	0	0	0	1	0	1	0
chr9	129129063	129129170	14369577	14369584	intron	MVB12B	0	0	0	1	0	1	0
chr9	129137741	129137923	14369689	14369694	intron	MVB12B	0	0	0	1	0	1	0
chr9	129138797	129138957	14369703	14369711	intron	MVB12B	0	0	0	1	0	1	0
chr9	129155327	129155635	14369923	14369928	intron	MVB12B	0	0	0	1	1	1	0
chr9	129895653	129895925	14381601	14381609	intron	RALGPS1	0	0	0	1	0	1	0
chr9	130307809	130308363	14387658	14387673	intron	FAM129B	0	0	0	1	0	1	0
chr9	130318416	130318587	14387832	14387840	intron	FAM129B	0	0	0	1	0	1	0
chr9	130323960	130324462	14387903	14387915	intron	FAM129B	0	0	0	1	0	1	0
chr9	130324487	130324608	14387915	14387920	intron	FAM129B	0	0	0	1	0	1	0
chr9	130325375	130325431	14387936	14387940	intron	FAM129B	0	0	0	1	0	0	0
chr9	130328656	130328808	14387994	14388001	intron	FAM129B	0	0	0	1	0	0	0
chr9	130336392	130336798	14388229	14388235	intron	FAM129B	0	0	0	1	0	1	1
chr9	130341161	130341664	14388309	14388321	promoter-TSS	FAM129B	1	0	0	1	0	1	0
chr9	130399870	130400044	14389348	14389354	intron	STXBP1	0	0	0	1	0	1	0
chr9	130590631	130590919	14393391	14393420	intron	ENG	0	0	0	1	0	1	0
chr9	130608881	130608952	14393728	14393733	intron	ENG	0	0	0	1	0	1	0
chr9	130608980	130609168	14393733	14393740	intron	ENG	0	0	0	1	0	1	0
chr9	130666548	130666759	14395051	14395057	Intergenic	ST6GALNAC6	0	0	0	1	0	0	0
chr9	130666854	130667002	14395058	14395064	Intergenic	ST6GALNAC6	0	0	0	1	0	1	0
chr9	130667057	130667251	14395064	14395070	Intergenic	ST6GALNAC6	0	0	0	1	0	1	0
chr9	130701014	130701077	14396037	14396042	promoter-TSS	DPM2	1	0	0	1	0	1	0
chr9	130717709	130718008	14396412	14396418	intron	FAM102A	0	0	0	1	1	1	1
chr9	130727847	130728136	14396541	14396553	intron	FAM102A	0	0	0	1	0	1	0
chr9	130877512	130877795	14399540	14399553	exon,intron	LOC100289019	0	0	0	1	0	1	0
chr9	130907851	130907895	14400338	14400342	Intergenic	LCN2	0	0	0	1	0	1	0
chr9	130911260	130911793	14400413	14400423	promoter-TSS	LCN2	1	0	0	1	0	1	0
chr9	130955135	130955413	14401357	14401389	promoter-TSS	CIZ1	0	1	0	1	0	1	0
chr9	130955436	130955537	14401389	14401400	intron	CIZ1	0	1	0	1	0	1	0
chr9	131058090	131058133	14403579	14403583	Intergenic	SWI5	0	0	0	1	0	1	0
chr9	131320815	131321500	14409069	14409081	intron	SPTAN1	0	0	0	1	1	1	0
chr9	131397643	131397856	14410385	14410392	intron	WDR34	0	0	0	1	0	1	1
chr9	131397880	131398465	14410392	14410408	intron	WDR34	0	0	0	1	0	1	0
chr9	131652488	131652720	14416377	14416384	intron	LRRC8A	0	0	0	1	0	1	0
chr9	131652732	131653113	14416384	14416397	intron	LRRC8A	0	0	0	1	0	1	0
chr9	131654508	131654676	14416421	14416427	intron	LRRC8A	0	0	0	1	1	1	0
chr9	131654748	131655006	14416427	14416433	intron	LRRC8A	0	0	0	1	0	1	0
chr9	131655041	131655293	14416433	14416443	intron	LRRC8A	0	0	0	1	0	1	0
chr9	131664715	131664899	14416593	14416604	intron	LRRC8A	0	0	0	1	0	1	0
chr9	131665046	131665110	14416604	14416608	intron	LRRC8A	0	0	0	1	0	1	0
chr9	131665167	131665324	14416608	14416616	intron	LRRC8A	0	0	0	1	0	1	0
chr9	131769088	131769243	14418671	14418677	exon	NUP188	0	0	0	1	0	1	1
chr9	131788836	131789325	14419102	14419112	intron	SH3GLB2	0	0	0	1	0	1	0
chr9	131929400	131929710	14422358	14422369	Intergenic	IER5L	0	0	0	1	0	1	0
chr9	132094536	132094991	14425768	14425776	Intergenic	C9orf106	0	0	0	1	0	1	0
chr9	132096335	132096908	14425802	14425831	Intergenic	C9orf106	0	0	0	1	0	1	0
chr9	132176750	132176859	14427599	14427607	Intergenic	LOC100506190	0	1	0	1	0	1	0
chr9	132220544	132220803	14428557	14428563	Intergenic	LOC100506190	0	0	0	1	0	1	0
chr9	132221631	132221742	14428584	14428594	Intergenic	LOC100506190	0	0	0	1	0	1	0
chr9	132369665	132369984	14431707	14431714	Intergenic	C9orf50	0	0	0	1	0	1	1
chr9	132539473	132539876	14435951	14435963	Intergenic	PTGES	0	0	0	1	0	1	0
chr9	132540076	132540147	14435963	14435967	Intergenic	PTGES	0	0	0	1	1	1	0
chr9	133722056	133722275	14455904	14455910	intron	ABL1	0	0	0	1	0	1	0
chr9	133769056	133769185	14456903	14456912	exon	QRFP	1	0	0	1	0	1	1
chr9	133769276	133769354	14456913	14456918	promoter-TSS	QRFP	1	0	0	1	0	1	1
chr9	134131739	134131915	14464152	14464161	Intergenic	FAM78A	0	0	0	1	0	1	0
chr9	134294050	134294268	14467999	14468003	Intergenic	PRRC2B	0	0	0	1	0	0	0
chr9	134483958	134484084	14472268	14472272	intron	RAPGEF1	0	0	0	1	0	1	0
chr9	134484214	134484443	14472272	14472281	intron	RAPGEF1	0	0	0	1	0	1	0
chr9	134510849	134511023	14472764	14472770	intron	RAPGEF1	0	0	0	1	0	1	1
chr9	136002899	136003039	14498269	14498277	intron	RALGDS	0	0	0	1	0	1	0
chr9	136009076	136009148	14498434	14498439	intron	RALGDS	0	0	0	1	0	1	0
chr9	136009283	136009441	14498439	14498445	intron	RALGDS	0	0	0	1	0	1	0
chr9	136009502	136009705	14498445	14498451	intron	RALGDS	0	0	0	1	0	1	0
chr9	136010749	136010967	14498466	14498473	intron	RALGDS	0	0	0	1	1	1	0
chr9	136019643	136020134	14498663	14498706	intron	RALGDS	0	1	0	1	0	1	1
chr9	136022930	136023230	14498755	14498760	intron	RALGDS	0	0	0	1	0	1	1
chr9	136149441	136149565	14501376	14501381	intron	ABO	0	0	0	1	0	1	0
chr9	136449806	136450054	14509063	14509072	Intergenic	FAM163B	0	0	0	1	0	0	0
chr9	136739002	136739073	14515800	14515805	intron	VAV2	0	0	0	1	0	1	0
chr9	136739181	136739494	14515806	14515814	intron	VAV2	0	0	0	1	0	1	0
chr9	136739523	136739698	14515814	14515821	intron	VAV2	0	0	0	1	0	1	0
chr9	136747038	136747289	14516026	14516034	intron	VAV2	0	0	0	1	0	1	0
chr9	136747387	136747522	14516034	14516043	intron	VAV2	0	0	0	1	0	1	0
chr9	136753420	136753635	14516186	14516191	intron	VAV2	0	0	0	1	0	1	0
chr9	137247438	137248091	14528231	14528246	intron	RXRA	0	0	0	1	0	1	0
chr9	137248719	137248971	14528261	14528267	intron	RXRA	0	0	0	1	0	1	0
chr9	137249238	137249365	14528275	14528283	intron	RXRA	0	0	0	1	0	0	0
chr9	137249602	137249745	14528288	14528293	intron	RXRA	0	0	0	1	0	0	0
chr9	137252116	137252259	14528360	14528372	intron	RXRA	0	1	0	1	0	1	0
chr9	137252390	137252496	14528378	14528388	intron	RXRA	0	1	0	1	0	0	0
chr9	137252867	137253001	14528394	14528402	intron	RXRA	0	0	0	1	0	1	0
chr9	137257745	137257800	14528536	14528540	intron	RXRA	0	0	0	1	0	1	0
chr9	137257810	137258097	14528541	14528551	intron	RXRA	0	0	0	1	0	1	0
chr9	137258216	137258486	14528551	14528563	intron	RXRA	0	0	0	1	0	1	0
chr9	137264018	137264143	14528716	14528724	intron	RXRA	0	0	0	1	0	1	0
chr9	137264876	137264924	14528741	14528745	intron	RXRA	0	0	0	1	0	1	0
chr9	137267054	137267173	14528806	14528811	intron	RXRA	0	0	0	1	0	0	0
chr9	137267351	137267482	14528813	14528821	intron	RXRA	0	0	0	1	0	1	0
chr9	137268072	137268139	14528841	14528846	intron	RXRA	0	0	0	1	0	1	0
chr9	137268155	137268252	14528846	14528851	intron	RXRA	0	0	0	1	0	1	0
chr9	137269913	137270051	14528904	14528911	intron	RXRA	0	0	0	1	0	1	0
chr9	137270107	137270187	14528911	14528916	intron	RXRA	0	0	0	1	0	1	0
chr9	137271830	137272185	14528958	14528977	TTS	MIR4669	1	0	0	1	0	1	0
chr9	137298299	137298377	14529680	14529686	intron	RXRA	0	0	0	1	0	1	0
chr9	137299078	137299489	14529704	14529731	intron	RXRA	0	1	0	1	1	1	0
chr9	137303347	137303431	14529853	14529857	intron	RXRA	0	0	0	1	0	0	0
chr9	137305740	137305971	14529918	14529930	intron	RXRA	0	0	0	1	0	1	0
chr9	137324370	137324551	14530481	14530488	intron	RXRA	0	0	0	1	0	1	0
chr9	137325042	137325167	14530500	14530508	intron	RXRA	0	0	0	1	0	1	0
chr9	137326707	137327323	14530550	14530569	intron	RXRA	0	0	0	1	0	1	0
chr9	137367241	137367477	14531547	14531560	Intergenic	MIR4669	0	0	0	1	1	1	0
chr9	138884383	138885028	14565685	14565709	Intergenic	UBAC1	0	0	0	1	0	1	0
chr9	138885040	138885188	14565709	14565716	Intergenic	UBAC1	0	0	0	1	0	1	0
chr9	139000604	139000765	14569302	14569310	Intergenic	C9orf69	0	0	0	1	0	1	0
chr9	139446691	139446873	14583539	14583546	Intergenic	MIR4674	0	0	0	1	0	0	0
chr9	139515539	139515612	14585548	14585553	Intergenic	EGFL7	0	0	0	1	0	1	0
chr9	139515643	139515708	14585553	14585560	Intergenic	EGFL7	0	0	0	1	0	1	0
chr9	139517085	139517333	14585606	14585621	Intergenic	EGFL7	0	0	0	1	0	0	0
chr9	139517576	139517714	14585622	14585630	Intergenic	EGFL7	0	0	0	1	0	1	0
chr9	139518313	139518504	14585641	14585649	Intergenic	EGFL7	0	0	0	1	0	1	0
chr9	139518859	139518949	14585657	14585661	Intergenic	EGFL7	0	0	0	1	0	1	0
chr9	140089741	140089853	14605819	14605826	intron	TPRN	0	0	0	1	0	1	0
chr9	140089860	140090241	14605826	14605835	intron	TPRN	0	0	0	1	0	1	0
chr9	140111887	140112136	14606715	14606726	exon	NDOR1	0	1	0	1	0	1	0
chr9	140197510	140197697	14610300	14610306	promoter-TSS	NRARP	1	0	0	1	0	1	0
chr9	140205914	140205998	14610572	14610577	intron	EXD3	0	0	0	1	0	1	0
chr9	140206577	140207024	14610602	14610620	intron	EXD3	0	0	0	1	0	1	0
chr9	140506349	140506576	14620312	14620317	intron	ARRDC1	0	0	0	1	0	1	0
chr9	140506975	140507124	14620324	14620330	intron	ARRDC1	0	0	0	1	0	1	0
chr10	3149186	3149886	14681531	14681552	intron	PFKP	0	0	0	1	0	1	0
chr10	3150005	3150171	14681553	14681559	intron	PFKP	0	0	0	1	0	1	0
chr10	3466658	3466687	14687117	14687122	Intergenic	PITRM1	0	0	0	1	0	1	0
chr10	3466746	3466857	14687122	14687129	Intergenic	PITRM1	0	0	0	1	0	1	0
chr10	3507913	3507948	14687669	14687673	Intergenic	PITRM1	0	0	0	1	0	1	0
chr10	3507983	3508072	14687673	14687677	Intergenic	PITRM1	0	0	0	1	0	1	0
chr10	3509513	3509662	14687698	14687704	Intergenic	PITRM1	0	0	0	1	0	1	0
chr10	3509704	3509861	14687704	14687712	Intergenic	PITRM1	0	0	0	1	0	1	0
chr10	3509956	3510083	14687712	14687718	Intergenic	PITRM1	0	0	0	1	0	1	0
chr10	3510421	3510741	14687718	14687723	Intergenic	PITRM1	0	0	0	1	0	1	0
chr10	3511337	3511613	14687724	14687733	Intergenic	PITRM1	0	0	0	1	0	1	0
chr10	3710490	3710888	14690295	14690306	Intergenic	KLF6	0	0	0	1	0	1	0
chr10	3792363	3792544	14691297	14691301	Intergenic	KLF6	0	0	0	1	0	0	0
chr10	3819010	3819088	14691677	14691681	exon	KLF6	0	0	0	1	0	1	0
chr10	3819281	3819495	14691681	14691686	exon	KLF6	0	0	0	1	0	1	0
chr10	3848286	3848385	14692199	14692203	Intergenic	KLF6	0	0	0	1	0	1	0
chr10	3848852	3849001	14692205	14692210	Intergenic	KLF6	0	0	0	1	0	1	0
chr10	3852435	3852605	14692270	14692275	Intergenic	KLF6	0	0	0	1	0	1	0
chr10	3853609	3853773	14692280	14692284	Intergenic	KLF6	0	0	0	1	0	1	0
chr10	3894560	3894969	14692788	14692794	Intergenic	KLF6	0	0	0	1	0	1	0
chr10	3929019	3929143	14693210	14693216	Intergenic	KLF6	0	0	0	1	0	1	0
chr10	3929290	3929368	14693216	14693221	Intergenic	KLF6	0	0	0	1	0	1	0
chr10	3948397	3948723	14693442	14693448	Intergenic	KLF6	0	0	0	1	0	1	0
chr10	3948754	3948915	14693448	14693455	Intergenic	KLF6	0	0	0	1	0	1	0
chr10	3977338	3977529	14693823	14693828	Intergenic	KLF6	0	0	0	1	0	1	1
chr10	3984893	3984985	14693950	14693955	Intergenic	KLF6	0	0	0	1	0	1	0
chr10	4100521	4100738	14695320	14695327	Intergenic	KLF6	0	0	0	1	0	1	0
chr10	4100837	4100927	14695328	14695333	Intergenic	KLF6	0	0	0	1	0	1	0
chr10	5508117	5508164	14707216	14707220	Intergenic	NET1	0	0	0	1	0	1	0
chr10	5508201	5508404	14707220	14707225	Intergenic	NET1	0	0	0	1	0	1	0
chr10	5508456	5508869	14707225	14707235	Intergenic	NET1	0	0	0	1	0	1	0
chr10	5587760	5587881	14708705	14708709	Intergenic	CALML3	0	0	0	1	0	0	0
chr10	5587893	5588199	14708709	14708720	Intergenic	CALML3	0	0	0	1	0	1	0
chr10	5588800	5588891	14708729	14708733	Intergenic	CALML3	0	0	0	1	0	1	0
chr10	5588962	5589136	14708733	14708737	Intergenic	CALML3	0	0	0	1	0	1	0
chr10	5589740	5589850	14708738	14708742	Intergenic	CALML3	0	0	0	1	0	0	0
chr10	5589917	5590205	14708742	14708750	Intergenic	CALML3	0	0	0	1	0	1	0
chr10	5590270	5590323	14708750	14708754	Intergenic	CALML3	0	0	0	1	0	1	0
chr10	5590925	5591079	14708761	14708768	Intergenic	CALML3	0	0	0	1	0	1	0
chr10	6317247	6317321	14721626	14721630	Intergenic	LOC399715	0	0	0	1	0	1	1
chr10	9306141	9306281	14753543	14753547	Intergenic	GATA3	0	0	0	1	0	1	0
chr10	11726866	11727155	14775152	14775164	Intergenic	ECHDC3	0	0	0	1	0	1	0
chr10	11727257	11727556	14775164	14775173	Intergenic	ECHDC3	0	0	0	1	0	1	0
chr10	11799944	11800116	14776393	14776398	intron	ECHDC3	0	0	0	1	0	1	1
chr10	11916565	11916986	14778634	14778643	intron	PROSER2-AS1	0	0	0	1	0	1	0
chr10	11917758	11918077	14778662	14778669	intron	PROSER2-AS1	0	0	0	1	0	1	0
chr10	12447460	12447807	14787799	14787808	intron	CAMK1D	0	0	0	1	0	1	0
chr10	12753178	12753435	14792537	14792543	intron	CAMK1D	0	0	0	1	0	1	1
chr10	14630068	14630208	14817474	14817481	intron	FAM107B	0	0	0	1	0	1	0
chr10	16482535	16482699	14837974	14837979	intron	PTER	0	0	0	1	0	1	0
chr10	17105157	17105363	14844618	14844623	intron	CUBN	0	0	0	1	0	1	0
chr10	22922092	22922338	14898465	14898469	intron	PIP4K2A	0	0	0	1	0	1	0
chr10	24497013	24497484	14912115	14912123	promoter-TSS	KIAA1217	0	0	0	1	0	1	0
chr10	24544141	24544322	14912672	14912678	intron	KIAA1217	0	0	0	1	0	1	0
chr10	24672202	24672391	14914009	14914014	intron	KIAA1217	0	0	0	1	0	1	0
chr10	24672419	24672445	14914014	14914018	intron	KIAA1217	0	0	0	1	0	1	0
chr10	24672494	24672921	14914018	14914027	intron	KIAA1217	0	0	0	1	0	1	1
chr10	24754351	24754520	14914803	14914808	intron	KIAA1217	0	0	0	1	0	1	0
chr10	24754580	24754754	14914808	14914814	intron	KIAA1217	0	0	0	1	0	1	0
chr10	24754765	24755038	14914814	14914820	intron	KIAA1217	0	0	0	1	0	1	0
chr10	26910569	26910832	14934161	14934167	Intergenic	LINC00202-2	0	0	0	1	0	1	0
chr10	26910859	26911011	14934167	14934172	Intergenic	LINC00202-2	0	0	0	1	0	1	0
chr10	26911196	26911650	14934178	14934214	Intergenic	LINC00202-2	0	0	0	1	0	1	0
chr10	27772264	27772816	14943593	14943599	Intergenic	RAB18	0	0	0	1	0	1	0
chr10	28615672	28615931	14951004	14951010	Intergenic	MPP7	0	0	0	1	0	1	0
chr10	29096630	29096948	14956684	14956691	Intergenic	LINC00837	0	0	0	1	0	1	0
chr10	29097097	29097281	14956692	14956698	Intergenic	LINC00837	0	0	0	1	0	1	0
chr10	29948040	29948429	14966121	14966128	intron	SVIL	0	0	0	1	0	1	1
chr10	30101409	30101606	14967984	14967988	Intergenic	SVIL	0	0	0	1	0	1	0
chr10	30720618	30720774	14974829	14974840	Intergenic	MAP3K8	0	0	0	1	0	0	0
chr10	31351702	31351901	14982134	14982138	Intergenic	ZNF438	0	0	0	1	0	0	0
chr10	33227436	33227646	14998218	14998225	intron	ITGB1	0	0	0	1	0	1	0
chr10	33415036	33415109	15000210	15000215	Intergenic	ITGB1	0	0	0	1	0	1	0
chr10	63798552	63798735	15225510	15225519	intron	ARID5B	0	0	0	1	0	1	1
chr10	63842451	63843093	15225919	15225928	intron	ARID5B	0	0	0	1	0	1	0
[truncated: 2,433 more rows]
