# Supplementary material for: A DNA methylation atlas of normal human cell types
Source: Nature. 2023 Jan 4;613(7943):355–64. doi: 10.1038/s41586-022-05580-6 (PMC9811898; doi:10.1038/s41586-022-05580-6)
Supplement: Supplementary file 6 — Genome-wide set of unmethylated regions per cell type, overlapping H3K27ac, but not J3K4me3, ChIP–seq peaks, annotated. Zip file containing bed files, listing for each cell type a set of putative enhancers defined as the subset of hypomethylated regions (Extended Dataset 1) marked by active gene regulation chromatin marks (H3K27ac peaks) but lacking promoter marks (H3K4me3 peaks). [file 41586_2022_5580_MOESM6_ESM.zip › Blood-B.4CpGs.U85.f85.H3K27ac-H3K4me3.bed]

chr	from	to	CpG_from	CpG_to	HOMER_anno	neigh_gene	TSS+1Kb	CpG-island	chromHMM	H3K4me3	H3K27ac	H3K4me1	H3K27me3	ATAC	CTCF_BS	CTCF
chr1	6304888	6305664	139335	139401	exon	HES3	1	1	12_EnhBiv	0	1	0	0	1	1	1
chr1	9466251	9466368	195375	195379	Intergenic	SPSB1	0	0	7_Enh	0	1	1	0	0	0	0
chr1	9551172	9551413	196859	196868	Intergenic	SLC25A33	0	0	14_ReprPCWk	0	1	0	1	1	1	1
chr1	10488214	10488438	214072	214076	Intergenic	APITD1-CORT	0	0	7_Enh	0	1	1	0	1	1	1
chr1	16142202	16142291	298049	298053	Intergenic	UQCRHL	0	0	7_Enh	0	1	1	0	1	1	1
chr1	17004764	17004835	313812	313818	Intergenic	MST1P2	0	0	7_Enh	0	1	1	0	1	0	0
chr1	17452238	17452505	321689	321701	Intergenic	PADI2	0	0	5_TxWk	0	1	1	1	1	1	1
chr1	17563594	17563890	323086	323098	intron	PADI1	0	0	15_Quies	0	1	1	0	1	1	1
chr1	18367673	18367835	335494	335499	Intergenic	IGSF21	0	0	7_Enh	0	1	1	0	1	0	0
chr1	19239663	19239835	347755	347765	intron	IFFO2	0	0	6_EnhG	0	1	1	0	1	1	1
chr1	25015168	25015282	434911	434915	Intergenic	SRRM1	0	0	7_Enh	0	1	1	0	1	1	1
chr1	25242449	25242552	438529	438534	intron	RUNX3	0	0	6_EnhG	0	1	1	0	1	0	0
chr1	25428096	25428288	441644	441651	Intergenic	SYF2	0	0	7_Enh	0	1	1	0	1	1	1
chr1	26221884	26222108	453738	453745	intron	STMN1	0	0	7_Enh	0	1	1	0	1	1	1
chr1	27424030	27424243	474344	474349	Intergenic	SLC9A1	0	0	5_TxWk	0	1	1	0	1	1	1
chr1	29208642	29208873	504168	504175	Intergenic	EPB41	0	0	7_Enh	0	1	1	0	0	1	1
chr1	31255195	31255519	526215	526230	Intergenic	LAPTM5	0	0	7_Enh	0	1	1	0	1	1	1
chr1	31364624	31364909	527882	527888	intron	SDC3	0	0	7_Enh	0	1	1	1	1	0	0
chr1	32062499	32062680	537217	537222	Intergenic	TINAGL1	0	0	15_Quies	0	1	1	0	0	0	0
chr1	33288106	33288217	557639	557645	intron	S100PBP	0	0	7_Enh	0	1	1	0	1	0	0
chr1	36886443	36886626	601114	601122	intron	OSCP1	0	0	7_Enh	0	1	1	0	1	1	1
chr1	41469520	41469588	660468	660472	intron	CTPS1	0	0	6_EnhG	0	1	1	0	1	1	1
chr1	43231483	43233524	678681	678829	promoter-TSS	C1orf50	1	1	1_TssA	0	1	1	0	1	1	1
chr1	46035793	46036015	716428	716433	TTS	AKR1A1	0	0	4_Tx	0	1	1	0	1	1	1
chr1	46813955	46814009	726477	726481	intron	NSUN4	0	0	4_Tx	0	1	1	0	1	1	1
chr1	53017813	53019654	781818	781965	intron	ZCCHC11	1	1	1_TssA	0	1	0	0	1	1	1
chr1	54519811	54519942	802287	802292	promoter-TSS	TMEM59	1	0	2_TssAFlnk	0	1	1	0	0	0	0
chr1	55554245	55554393	817111	817115	intron	USP24	0	0	4_Tx	0	1	1	0	0	0	0
chr1	63793284	63793499	881406	881422	Intergenic	FOXD3	0	0	12_EnhBiv	0	1	0	0	0	1	1
chr1	87791659	87791930	1041240	1041246	Intergenic	LMO4	0	0	7_Enh	0	1	1	0	0	1	1
chr1	94883469	94884722	1099543	1099669	exon	ABCD3	1	1	1_TssA	0	1	1	0	1	0	0
chr1	100925138	100925318	1139456	1139461	intron	CDC14A	0	0	5_TxWk	0	1	1	0	1	1	1
chr1	149575648	149577934	1358574	1358734	intron	FAM91A2	1	1	5_TxWk	0	1	0	0	0	0	0
chr1	151313437	151313505	1385482	1385486	exon	RFX5	0	0	7_Enh	0	1	1	0	1	1	1
chr1	156060213	156060808	1447749	1447759	intron	LMNA	0	0	7_Enh	0	1	1	1	1	1	1
chr1	156096162	156096364	1448326	1448333	intron	LMNA	0	0	7_Enh	0	1	1	0	1	0	1
chr1	156195369	156195505	1450032	1450037	exon	PMF1	0	0	4_Tx	0	1	1	0	1	1	1
chr1	156697624	156699067	1458761	1458864	promoter-TSS	RRNAD1	1	1	1_TssA	0	1	1	0	1	0	0
chr1	161337603	161337829	1501278	1501282	promoter-TSS	C1orf192	1	0	7_Enh	0	1	1	0	1	1	1
chr1	165599579	165601395	1536770	1536879	exon	MGST3	1	1	2_TssAFlnk	0	1	0	0	1	1	0
chr1	167657192	167657322	1554335	1554340	intron	RCSD1	0	0	6_EnhG	0	1	1	0	1	1	1
chr1	169074796	169076694	1566134	1566315	promoter-TSS	ATP1B1	1	1	1_TssA	0	1	1	1	1	1	1
chr1	173399883	173400635	1594694	1594700	intron	LOC100506023	0	0	7_Enh	0	1	1	0	1	1	1
chr1	175115733	175115928	1609045	1609055	intron	TNN	0	0	7_Enh	0	1	1	1	1	1	1
chr1	178971878	178972167	1637019	1637029	Intergenic	FAM20B	0	0	7_Enh	0	1	1	0	1	1	1
chr1	182573074	182573377	1671763	1671776	promoter-TSS	RGS16	1	1	2_TssAFlnk	0	1	0	0	1	0	0
chr1	182573387	182573852	1671776	1671814	promoter-TSS	RGS16	1	1	2_TssAFlnk	0	1	0	0	1	0	0
chr1	183884949	183885392	1683816	1683823	intron	RGL1	0	0	7_Enh	0	1	1	0	1	1	1
chr1	203240296	203240480	1820894	1820898	Intergenic	LOC730227	0	0	7_Enh	0	1	1	0	1	0	0
chr1	203307577	203307822	1821933	1821940	Intergenic	FMOD	0	0	7_Enh	0	1	1	0	1	1	1
chr1	203309040	203309433	1821948	1821954	TTS	FMOD	0	0	7_Enh	0	1	1	1	1	1	1
chr1	203643188	203643251	1825763	1825767	intron	ATP2B4	0	0	7_Enh	0	1	1	0	1	1	0
chr1	205454634	205454918	1848783	1848791	Intergenic	CDK18	0	0	7_Enh	0	1	1	1	1	1	1
chr1	207038460	207038515	1863691	1863695	promoter-TSS	IL20	1	0	7_Enh	0	1	1	0	1	1	1
chr1	207085908	207086083	1864154	1864158	intron	FAIM3	0	0	6_EnhG	0	1	1	0	1	1	1
chr1	207672938	207673042	1868766	1868770	intron	CR1	0	0	7_Enh	0	1	1	0	1	1	1
chr1	209801073	209801319	1886653	1886661	intron	LAMB3	0	0	14_ReprPCWk	0	1	1	0	1	1	1
chr1	224691020	224691548	2012100	2012114	Intergenic	WDR26	0	0	7_Enh	0	1	1	0	1	1	0
chr1	226163717	226163859	2027220	2027225	Intergenic	SDE2	0	0	7_Enh	0	1	1	0	1	1	1
chr1	226384767	226384963	2031087	2031097	Intergenic	ACBD3	0	0	7_Enh	0	1	1	0	1	1	1
chr1	229797157	229797263	2079631	2079637	Intergenic	URB2	0	0	6_EnhG	0	1	1	0	1	1	1
chr1	230446376	230446836	2086967	2086975	Intergenic	PGBD5	0	0	15_Quies	0	1	1	0	1	1	1
chr1	235257214	235257479	2137256	2137267	Intergenic	SNORA14B	0	0	7_Enh	0	1	1	1	1	1	1
chr1	244211966	244213264	2225505	2225646	Intergenic,promoter-TSS	ZBTB18	0	1	1_TssA	0	1	0	0	1	0	0
chr1	244213314	244213944	2225646	2225667	promoter-TSS	ZBTB18	1	1	1_TssA	0	1	0	0	0	0	0
chr1	244815777	244817353	2232352	2232472	exon	DESI2	1	1	1_TssA	0	1	1	0	1	1	1
chr1	246772370	246772552	2258815	2258820	intron	CNST	0	0	5_TxWk	0	1	1	0	1	0	0
chr2	8718725	8718834	2387143	2387148	Intergenic	ID2	0	0	7_Enh	0	1	1	0	1	0	0
chr2	9562619	9564447	2398694	2398842	promoter-TSS	CPSF3	1	1	1_TssA	0	1	1	0	1	1	1
chr2	10237542	10237772	2409631	2409640	Intergenic	CYS1	0	0	14_ReprPCWk	0	1	1	1	1	1	1
chr2	10575065	10575289	2416224	2416236	Intergenic	SNORA80B	0	0	7_Enh	0	1	1	0	1	1	1
chr2	10829475	10830653	2420257	2420331	promoter-TSS	NOL10	1	1	1_TssA	0	1	1	0	1	1	0
chr2	25419322	25419625	2550820	2550829	Intergenic	POMC	0	0	7_Enh	0	1	1	0	1	1	1
chr2	25433507	25433570	2551129	2551133	Intergenic	POMC	0	0	7_Enh	0	1	0	0	1	0	0
chr2	27851355	27852524	2588068	2588129	promoter-TSS	CCDC121	1	0	1_TssA	0	1	1	0	1	0	0
chr2	27906535	27906728	2588666	2588671	intron	SLC4A1AP	0	0	5_TxWk	0	1	1	0	1	1	1
chr2	30937003	30937257	2618803	2618809	Intergenic	CAPN13	0	0	7_Enh	0	1	0	0	1	1	1
chr2	31089301	31089477	2620198	2620202	Intergenic	CAPN13	0	0	7_Enh	0	1	1	0	0	0	0
chr2	48667261	48668750	2785118	2785201	promoter-TSS	PPP1R21	1	1	1_TssA	0	1	1	0	1	0	1
chr2	54749916	54750344	2825906	2825910	intron	SPTBN1	0	0	15_Quies	0	1	1	0	1	1	1
chr2	65092137	65093046	2911037	2911107	Intergenic	LOC400958	0	1	1_TssA	0	1	1	0	1	1	1
chr2	69064580	69064635	2943914	2943918	Intergenic	BMP10	0	0	15_Quies	0	1	1	0	1	1	1
chr2	74518210	74518358	3003537	3003541	intron	SLC4A5	0	0	7_Enh	0	1	1	0	1	0	0
chr2	87810764	87811096	3107618	3107625	intron	LINC00152	0	0	5_TxWk	0	1	1	0	0	0	0
chr2	99771062	99772332	3194765	3194846	promoter-TSS	TSGA10	1	1	1_TssA	0	1	1	0	1	1	1
chr2	100175700	100175818	3199093	3199108	intron	AFF3	0	0	4_Tx	0	1	1	0	1	1	1
chr2	112645419	112645503	3324215	3324219	Intergenic	ANAPC1	0	0	14_ReprPCWk	0	1	0	0	0	1	1
chr2	113894506	113894666	3338239	3338243	Intergenic	IL1RN	0	0	15_Quies	0	1	1	0	1	1	1
chr2	136287773	136289874	3551763	3551891	promoter-TSS	R3HDM1	1	1	1_TssA	0	1	1	0	1	1	1
chr2	166005964	166006398	3746726	3746732	intron	SCN3A	0	0	7_Enh	0	1	1	0	1	0	0
chr2	169312275	169313866	3767952	3768086	exon	CERS6	1	1	1_TssA	0	1	1	0	1	0	0
chr2	169313914	169313985	3768086	3768091	intron	CERS6	0	0	1_TssA	0	1	0	0	0	0	0
chr2	176975978	176976310	3839398	3839414	Intergenic	HOXD11	0	0	12_EnhBiv	0	1	1	1	0	1	1
chr2	198009875	198009972	3976091	3976097	intron	ANKRD44	0	0	6_EnhG	0	1	1	0	0	0	0
chr2	202899391	202899955	4017048	4017108	exon,promoter-TSS	FZD7	1	1	11_BivFlnk	0	1	1	1	0	0	0
chr2	202986721	202986781	4017930	4017934	Intergenic	FZD7	0	0	7_Enh	0	1	1	0	1	0	0
chr2	203131810	203132147	4019980	4019986	intron	NOP58	0	0	2_TssAFlnk	0	1	0	0	1	0	0
chr2	203132198	203132520	4019986	4019994	intron	NOP58	0	0	2_TssAFlnk	0	1	1	0	0	0	0
chr2	218087409	218087533	4139547	4139552	Intergenic	TNP1	0	0	8_ZNF/Rpts	0	1	1	0	1	0	0
chr2	218663868	218663966	4143559	4143563	TTS	TNS1	0	0	7_Enh	0	1	1	0	1	0	0
chr2	219051045	219051314	4148181	4148187	Intergenic	CXCR1	0	0	7_Enh	0	1	1	0	1	1	1
chr2	232046756	232046857	4268566	4268570	Intergenic	ARMC9	0	0	7_Enh	0	1	1	0	1	0	0
chr2	232580073	232580216	4278707	4278712	Intergenic	MIR1244-1	0	0	6_EnhG	0	1	1	0	0	1	1
chr2	234352247	234352483	4304070	4304075	intron	DGKD	0	0	6_EnhG	0	1	1	0	1	1	1
chr3	13133738	13133917	4571815	4571826	Intergenic	IQSEC1	0	0	7_Enh	0	1	1	0	1	1	1
chr3	13689747	13690084	4581623	4581636	Intergenic	LINC00620	0	0	12_EnhBiv	0	1	1	1	1	1	1
chr3	16592162	16592641	4613203	4613210	Intergenic	RFTN1	0	0	7_Enh	0	1	1	0	1	1	1
chr3	18255348	18255822	4624762	4624773	intron	LOC339862	0	0	7_Enh	0	1	1	0	1	0	0
chr3	44574432	44574973	4824428	4824434	Intergenic	ZKSCAN7	0	0	14_ReprPCWk	0	1	0	0	1	1	1
chr3	45907165	45907363	4838576	4838580	intron	LZTFL1	0	0	7_Enh	0	1	1	0	0	0	0
chr3	50384686	50384890	4906711	4906721	TTS	NPRL2	0	0	7_Enh	0	1	1	0	1	1	1
chr3	50556942	50557190	4909502	4909508	Intergenic	CACNA2D2	0	0	7_Enh	0	1	1	0	1	1	1
chr3	50642719	50642866	4910628	4910634	Intergenic	CISH	0	0	7_Enh	0	1	1	0	1	0	0
chr3	52035510	52035817	4925150	4925168	Intergenic	RPL29	0	0	7_Enh	0	1	1	0	1	1	1
chr3	58173440	58173692	4992097	4992102	Intergenic	DNASE1L3	0	0	5_TxWk	0	1	1	0	1	1	1
chr3	58518607	58518822	4996522	4996530	intron	ACOX2	0	0	7_Enh	0	1	1	0	1	1	1
chr3	58626397	58626668	4997951	4997970	intron	FAM3D	0	0	7_Enh	0	1	1	0	1	1	1
chr3	71111649	71111962	5092834	5092840	intron	FOXP1	0	0	2_TssAFlnk	0	1	1	0	0	0	0
chr3	123303215	123305181	5427509	5427637	promoter-TSS	PTPLB	1	1	1_TssA	0	1	1	0	1	1	1
chr3	128943935	128944221	5496913	5496921	Intergenic	COPG1	0	0	7_Enh	0	1	1	0	0	0	0
chr3	150583166	150583337	5668813	5668824	Intergenic	SIAH2	0	0	15_Quies	0	1	1	1	1	1	1
chr3	150945621	150945735	5671892	5671896	intron	P2RY14	0	0	7_Enh	0	1	1	0	1	1	1
chr3	157821528	157821698	5720001	5720011	intron	SHOX2	0	1	12_EnhBiv	0	1	1	1	0	0	0
chr3	169581340	169581689	5792154	5792161	intron	LRRC31	0	0	7_Enh	0	1	1	0	1	1	1
chr3	179367500	179367680	5867404	5867412	Intergenic	USP13	0	0	15_Quies	0	1	1	0	0	1	1
chr3	185695367	185695684	5934499	5934503	intron	LOC344887	0	0	7_Enh	0	1	1	0	1	1	1
chr3	193506005	193506239	5999962	5999970	Intergenic	OPA1-AS1	0	0	7_Enh	0	1	1	1	1	1	1
chr3	195474837	195475045	6029794	6029818	intron	MUC4	0	0	7_Enh	0	1	1	0	1	1	1
chr3	195641892	195642212	6034538	6034545	Intergenic	TNK2	0	0	7_Enh	0	1	1	1	1	1	1
chr3	195923532	195923732	6040048	6040055	TTS	ZDHHC19	0	0	7_Enh	0	1	0	0	1	1	1
chr3	197325901	197326240	6062462	6062473	Intergenic	BDH1	0	0	7_Enh	0	1	1	0	1	1	1
chr3	197381106	197382313	6063605	6063728	Intergenic	MIR922	0	1	15_Quies	0	1	0	0	1	0	0
chr4	1345671	1345857	6103643	6103656	intron	UVSSA	0	0	7_Enh	0	1	1	0	1	1	1
chr4	3108307	3108621	6143037	6143044	intron	HTT	0	0	6_EnhG	0	1	1	0	1	1	1
chr4	4996924	4997138	6176661	6176671	Intergenic	CYTL1	0	0	7_Enh	0	1	1	1	1	1	1
chr4	8080941	8081132	6228076	6228085	intron	ABLIM2	0	0	15_Quies	0	1	0	0	0	0	0
chr4	10976342	10976408	6271093	6271097	Intergenic	CLNK	0	0	8_ZNF/Rpts	0	1	1	0	1	0	0
chr4	13541981	13542249	6288259	6288265	TTS	NKX3-2	0	0	12_EnhBiv	0	1	1	1	0	0	0
chr4	25378376	25379392	6375448	6375532	promoter-TSS	ANAPC4	1	1	1_TssA	0	1	1	0	1	0	0
chr4	38732882	38732960	6465975	6465980	Intergenic	TLR10	0	0	7_Enh	0	1	1	0	1	1	1
chr4	38732979	38733016	6465980	6465984	Intergenic	TLR10	0	0	7_Enh	0	1	1	0	1	1	1
chr4	39136939	39137252	6469913	6469924	Intergenic	WDR19	0	0	7_Enh	0	1	1	0	1	1	1
chr4	47925313	47925509	6540305	6540313	Intergenic	NFXL1	0	0	9_Het	0	1	1	0	0	0	0
chr4	52772563	52772729	6557418	6557422	intron	DCUN1D4	0	0	5_TxWk	0	1	1	0	1	0	0
chr4	56719660	56720579	6589319	6589379	intron	EXOC1	1	1	1_TssA	0	1	1	0	1	0	0
chr4	57396475	57397056	6595780	6595827	promoter-TSS	THEGL	1	1	11_BivFlnk	0	1	1	0	1	0	0
chr4	76438805	76440094	6711024	6711097	promoter-TSS	THAP6	1	1	1_TssA	0	1	1	0	1	0	1
chr4	77995836	77998021	6726342	6726493	exon	CCNI	1	1	1_TssA	0	1	1	0	1	0	1
chr4	79698571	79698854	6738948	6738952	intron	BMP2K	0	0	1_TssA	0	1	1	0	0	0	1
chr4	101014616	101014843	6884056	6884061	Intergenic	DDIT4L	0	0	7_Enh	0	1	1	0	1	1	1
chr4	114468788	114468895	6974889	6974893	intron	CAMK2D	0	0	7_Enh	0	1	1	0	1	1	1
chr4	141772299	141772738	7152276	7152282	Intergenic	TBC1D9	0	0	15_Quies	0	1	1	0	1	1	1
chr4	169802635	169803021	7348156	7348160	intron	PALLD	0	0	7_Enh	0	1	1	0	1	0	0
chr5	392658	392766	7555064	7555070	intron	AHRR	0	0	7_Enh	0	1	1	0	1	0	0
chr5	392792	392879	7555070	7555075	intron	AHRR	0	0	14_ReprPCWk	0	1	1	0	1	0	0
chr5	10505717	10505987	7686861	7686866	Intergenic	ANKRD33B	0	0	7_Enh	0	1	1	0	1	0	1
chr5	38441846	38442100	7899208	7899213	intron	EGFLAM	0	0	14_ReprPCWk	0	1	0	1	1	1	1
chr5	64776029	64779231	8062232	8062289	promoter-TSS	ADAMTS6	1	0	1_TssA	0	1	1	0	1	1	0
chr5	118352167	118352278	8444740	8444745	Intergenic	DTWD2	0	0	7_Enh	0	1	1	0	1	0	0
chr5	124082040	124085042	8482402	8482483	Intergenic	ZNF608	0	0	2_TssAFlnk	0	1	1	0	1	0	0
chr5	124085162	124085201	8482483	8482487	Intergenic	ZNF608	0	0	2_TssAFlnk	0	1	1	0	0	0	0
chr5	132446976	132447183	8547032	8547042	Intergenic	HSPA4	0	0	7_Enh	0	1	1	0	1	1	1
chr5	133204870	133205199	8554790	8554803	Intergenic	C5orf15	0	0	7_Enh	0	1	1	0	1	1	1
chr5	133437783	133437980	8557980	8557988	Intergenic	TCF7	0	0	7_Enh	0	1	1	0	1	1	1
chr5	137785636	137785931	8602485	8602502	Intergenic	REEP2	0	0	7_Enh	0	1	1	0	1	1	1
chr5	139631189	139631361	8626958	8626962	intron	PFDN1	0	0	7_Enh	0	1	1	0	1	0	0
chr5	141081719	141082729	8648662	8648727	Intergenic	ARAP3	0	1	11_BivFlnk	0	1	1	1	1	1	1
chr5	150494941	150495220	8730272	8730279	intron	ANXA6	0	0	6_EnhG	0	1	1	0	1	1	1
chr5	171533901	171534150	8902113	8902132	intron	STK10	0	0	6_EnhG	0	1	1	0	0	1	1
chr5	172143887	172144147	8911874	8911888	Intergenic	DUSP1	0	0	7_Enh	0	1	1	0	1	1	1
chr5	175956344	175956527	8959442	8959453	intron	RNF44	0	0	6_EnhG	0	1	1	0	1	0	0
chr5	176087862	176088112	8962756	8962767	Intergenic	TSPAN17	0	0	7_Enh	0	1	1	0	1	1	1
chr5	176817521	176817768	8975961	8975969	TTS	SLC34A1	0	0	7_Enh	0	1	1	1	1	1	1
chr5	180594936	180595050	9047281	9047286	Intergenic	OR2V2	0	0	13_ReprPC	0	1	1	1	0	1	1
chr6	7239209	7239278	9144183	9144187	intron	RREB1	0	0	6_EnhG	0	1	1	0	1	1	1
chr6	13336783	13337058	9204626	9204634	Intergenic	TBC1D7	0	0	7_Enh	0	1	1	0	1	1	1
chr6	26064635	26065108	9328369	9328377	Intergenic	HIST1H1C	0	0	15_Quies	0	1	1	0	1	1	1
chr6	26270854	26270956	9331783	9331789	TTS	HIST1H3G	1	0	7_Enh	0	1	1	0	0	1	1
chr6	27652437	27652570	9350452	9350460	Intergenic	LOC100507173	0	0	14_ReprPCWk	0	1	0	0	0	0	0
chr6	27763649	27763986	9352258	9352262	Intergenic	HIST1H2BL	0	0	7_Enh	0	1	1	0	1	1	1
chr6	27804642	27807720	9353184	9353327	promoter-TSS	HIST1H2AK	1	1	1_TssA	0	1	1	0	1	0	1
chr6	30449896	30450206	9383029	9383047	Intergenic	HLA-E	0	0	12_EnhBiv	0	1	1	1	1	1	1
chr6	34131594	34131932	9440880	9440888	Intergenic	GRM4	0	0	15_Quies	0	1	0	0	1	1	1
chr6	34187684	34187755	9441811	9441817	Intergenic	HMGA1	0	0	7_Enh	0	1	0	0	1	0	0
chr6	36062802	36063183	9467836	9467844	intron	MAPK14	0	0	7_Enh	0	1	1	0	1	1	1
chr6	37759235	37759456	9491847	9491853	Intergenic	ZFAND3	0	0	12_EnhBiv	0	1	1	0	1	1	1
chr6	41395112	41395312	9523563	9523574	Intergenic	NCR2	0	1	2_TssAFlnk	0	1	0	0	1	0	0
chr6	41862260	41863936	9531172	9531280	promoter-TSS	USP49	1	1	1_TssA	0	1	1	0	1	0	0
chr6	43214665	43215394	9551909	9551947	intron	TTBK1	0	0	2_TssAFlnk	0	1	1	1	1	1	1
chr6	43215406	43215739	9551947	9551964	intron	TTBK1	0	0	2_TssAFlnk	0	1	1	1	1	0	1
chr6	53036764	53036882	9628811	9628818	Intergenic	GCM1	0	0	7_Enh	0	1	0	0	1	1	1
chr6	53590758	53590899	9633938	9633945	Intergenic	KLHL31	0	0	12_EnhBiv	0	1	1	1	1	1	1
chr6	90650189	90650673	9853042	9853048	intron	BACH2	0	0	4_Tx	0	1	1	0	1	1	1
chr6	99933091	99933176	9907576	9907580	intron	USP45	0	0	2_TssAFlnk	0	1	0	0	1	0	0
chr6	110499642	110499747	9990032	9990036	intron	WASF1	0	0	1_TssA	0	1	1	0	0	0	1
chr6	110499788	110502193	9990036	9990194	promoter-TSS	CDC40	1	1	1_TssA	0	1	1	0	1	1	1
chr6	134951853	134951994	10159365	10159370	Intergenic	LOC154092	0	0	7_Enh	0	1	1	0	1	0	0
chr6	139349512	139350959	10197796	10197916	intron	ABRACL	1	1	1_TssA	0	1	1	0	1	0	1
chr6	148525189	148525431	10262445	10262453	Intergenic	SASH1	0	0	12_EnhBiv	0	1	1	0	1	0	0
chr6	151213078	151213322	10293886	10293890	intron	MTHFD1L	0	0	5_TxWk	0	1	1	0	1	1	1
chr6	158493300	158493509	10366698	10366710	intron	SYNJ2	0	0	7_Enh	0	1	1	0	0	1	1
chr6	158642041	158642174	10368712	10368720	Intergenic	GTF2H5	0	0	15_Quies	0	1	1	0	1	1	1
chr6	168106872	168107137	10479621	10479628	Intergenic	C6orf123	0	0	12_EnhBiv	0	1	1	1	1	0	0
chr6	168107175	168107236	10479628	10479632	Intergenic	C6orf123	0	0	12_EnhBiv	0	1	1	1	1	0	0
chr7	913041	913232	10553418	10553428	exon	SUN1	0	0	6_EnhG	0	1	1	0	1	1	1
chr7	2288764	2288857	10597917	10597922	intron	NUDT1	0	0	7_Enh	0	1	1	0	1	1	0
chr7	2353451	2354495	10599914	10600020	exon	SNX8	1	1	1_TssA	0	1	1	0	1	1	0
chr7	2387718	2387943	10600682	10600689	Intergenic	EIF3B	0	0	7_Enh	0	1	1	0	1	1	1
chr7	5467669	5468061	10659237	10659275	Intergenic	TNRC18	0	1	12_EnhBiv	0	1	0	0	0	0	0
chr7	7143108	7143231	10693450	10693454	Intergenic	LOC100131257	0	0	15_Quies	0	1	1	0	1	1	1
chr7	27203959	27204092	10845354	10845364	intron	HOXA10-HOXA9	0	1	12_EnhBiv	0	1	1	1	0	0	0
chr7	27235989	27236179	10846674	10846680	TTS	HOXA13	0	0	12_EnhBiv	0	1	1	1	0	1	1
chr7	30485573	30485650	10878009	10878014	intron	NOD1	0	0	6_EnhG	0	1	1	0	1	1	1
chr7	66282483	66282705	11185670	11185675	intron	GTF2IRD1P1	0	0	7_Enh	0	1	1	0	1	0	0
chr7	75943508	75943991	11320245	11320259	Intergenic	HSPB1	0	0	7_Enh	0	1	1	0	1	1	1
chr7	76116070	76116322	11323603	11323608	intron	DTX2	0	0	5_TxWk	0	1	1	0	1	0	0
chr7	97650846	97651112	11468548	11468560	Intergenic	OCM2	0	0	14_ReprPCWk	0	1	1	1	1	1	1
chr7	100066871	100067164	11508576	11508583	intron	TSC22D4	0	0	6_EnhG	0	1	1	0	1	1	1
chr7	105683333	105683603	11586156	11586166	Intergenic	SYPL1	0	0	7_Enh	0	1	1	0	1	1	1
chr7	112062136	112062420	11630375	11630380	promoter-TSS	IFRD1	1	0	7_Enh	0	1	1	0	1	0	0
chr7	127291604	127293068	11722146	11722250	exon	SND1	1	1	1_TssA	0	1	1	0	1	0	0
chr7	128858407	128858660	11742783	11742789	Intergenic	AHCYL2	0	0	7_Enh	0	1	1	0	1	1	1
chr7	138437398	138437558	11831175	11831184	exon	ATP6V0A4	0	0	15_Quies	0	1	0	0	1	0	0
chr7	138759892	138759980	11835683	11835687	intron	ZC3HAV1	0	0	6_EnhG	0	1	1	0	1	1	1
chr7	139119498	139119555	11840251	11840258	Intergenic	LOC100129148	0	0	7_Enh	0	1	1	0	1	1	1
chr7	150573694	150574450	11955544	11955566	Intergenic	ABP1	0	0	7_Enh	0	1	1	0	1	1	1
chr8	11268984	11269232	12251446	12251455	intron	C8orf12	0	0	12_EnhBiv	0	1	1	0	1	1	1
chr8	11271263	11271445	12251487	12251493	intron	C8orf12	0	0	7_Enh	0	1	1	0	1	1	1
chr8	11536652	11536705	12255604	12255609	Intergenic	GATA4	0	0	12_EnhBiv	0	1	1	1	0	0	0
chr8	11565257	11565531	12256513	12256533	exon	GATA4	0	1	12_EnhBiv	0	1	1	1	0	1	0
chr8	11793739	11793861	12260831	12260835	Intergenic	DEFB136	0	0	12_EnhBiv	0	1	1	1	1	1	0
chr8	12899904	12900108	12274351	12274360	Intergenic	KIAA1456	0	0	15_Quies	0	1	0	0	1	1	1
chr8	22483809	22483937	12366860	12366865	intron	BIN3	0	0	7_Enh	0	1	1	0	1	0	0
chr8	33448492	33448762	12475716	12475723	TTS	DUSP26	0	0	7_Enh	0	1	1	1	1	1	1
chr8	37773817	37774039	12508200	12508205	Intergenic	RAB11FIP1	0	0	7_Enh	0	1	1	0	1	1	1
chr8	52921014	52921244	12626436	12626445	Intergenic	PCMTD1	0	0	7_Enh	0	1	1	0	1	1	1
chr8	56923309	56923387	12662583	12662588	exon	LYN	0	0	6_EnhG	0	1	1	0	1	1	1
chr8	81351578	81351751	12841585	12841589	Intergenic	ZBTB10	0	0	7_Enh	0	1	1	0	1	0	0
chr8	96314901	96315032	12943220	12943224	intron	LOC100616530	0	0	7_Enh	0	1	1	0	1	0	0
chr8	101571290	101572240	12986951	12987025	exon	ANKRD46	1	1	1_TssA	0	1	1	0	1	1	1
chr8	101847800	101848061	12990191	12990200	Intergenic	PABPC1	0	0	5_TxWk	0	1	1	0	1	1	1
chr8	103826884	103827212	13010226	13010235	Intergenic	AZIN1	0	0	7_Enh	0	1	1	0	1	1	1
chr8	134465663	134465874	13231120	13231135	Intergenic	ST3GAL1	0	0	7_Enh	0	1	1	0	1	1	1
chr9	893860	894157	13416947	13416954	exon	DMRT1	0	0	7_Enh	0	1	1	0	1	1	1
chr9	19229725	19229985	13557178	13557193	promoter-TSS	DENND4C	1	0	2_TssAFlnk	0	1	1	0	0	0	1
chr9	19230024	19232197	13557193	13557346	intron	DENND4C	1	1	1_TssA	0	1	1	0	1	1	1
chr9	35731326	35733371	13681057	13681169	promoter-TSS	CREB3,TLN1	1	1	1_TssA	0	1	1	0	1	1	1
chr9	80850576	80851639	13910240	13910342	exon	CEP78	1	1	1_TssA	0	1	1	0	1	0	0
chr9	82185180	82185497	13920073	13920087	Intergenic	TLE4	0	1	11_BivFlnk	0	1	1	0	0	0	0
chr9	92989244	92989320	14016473	14016478	Intergenic	LOC286370	0	0	7_Enh	0	1	1	0	0	1	1
chr9	94900233	94900574	14036723	14036735	exon	LOC100128076	0	0	7_Enh	0	1	0	0	1	1	1
chr9	116420266	116420538	14245192	14245199	Intergenic	RGS3	0	0	14_ReprPCWk	0	1	0	1	1	1	1
chr9	117167901	117168165	14254773	14254782	intron	DFNB31	0	0	7_Enh	0	1	1	0	1	1	1
chr9	123975505	123975678	14304207	14304214	Intergenic	RAB14	0	0	7_Enh	0	1	1	0	1	1	1
chr9	125693289	125694537	14324767	14324825	promoter-TSS	ZBTB26	1	1	1_TssA	0	1	1	0	1	1	0
chr9	130829460	130830949	14398454	14398586	promoter-TSS	SLC25A25	1	1	1_TssA	0	1	0	0	1	0	1
chr9	130879890	130880294	14399594	14399611	exon	LOC100289019	1	0	7_Enh	0	1	1	0	1	1	1
chr9	131314170	131315743	14408846	14409006	promoter-TSS	SPTAN1	1	1	1_TssA	0	1	1	0	1	1	1
chr9	131625939	131626113	14415774	14415780	intron	CCBL1	0	0	7_Enh	0	1	1	0	1	1	1
chr9	134211724	134212162	14466243	14466251	Intergenic	PPAPDC3	0	0	7_Enh	0	1	1	0	1	1	1
chr9	134630850	134631335	14474627	14474638	Intergenic	RAPGEF1	0	0	7_Enh	0	1	1	1	1	1	1
chr9	135897724	135898091	14495895	14495906	Intergenic	GTF3C5	0	0	7_Enh	0	1	1	1	1	1	1
chr9	137335263	137335521	14530833	14530848	Intergenic	MIR4669	0	0	7_Enh	0	1	1	0	1	1	1
chr9	137341411	137341802	14530928	14530936	Intergenic	MIR4669	0	0	7_Enh	0	1	1	0	1	1	1
chr9	138859392	138859682	14565012	14565027	Intergenic	UBAC1	0	0	7_Enh	0	1	1	1	1	1	1
chr9	139014780	139015112	14569967	14569987	Intergenic	C9orf69	0	1	7_Enh	0	1	1	0	0	1	1
chr9	139090421	139090788	14572155	14572200	exon	LHX3	0	1	12_EnhBiv	0	1	1	0	0	0	0
chr9	139524739	139525060	14585835	14585845	Intergenic	EGFL7	0	0	7_Enh	0	1	0	0	1	1	1
chr10	7829467	7831182	14739411	14739516	promoter-TSS	KIN	1	1	1_TssA	0	1	1	0	1	0	0
chr10	11205033	11205253	14768431	14768436	intron	CELF2	0	0	2_TssAFlnk	0	1	1	0	1	1	1
chr10	11205794	11206142	14768441	14768446	intron	CELF2	0	0	2_TssAFlnk	0	1	1	0	0	0	0
chr10	11206756	11207474	14768452	14768488	exon	CELF2	0	1	1_TssA	0	1	1	0	1	0	0
chr10	11207527	11208186	14768488	14768532	intron	CELF2	0	1	1_TssA	0	1	0	0	1	1	1
chr10	11208586	11209047	14768535	14768544	intron	CELF2	0	0	1_TssA	0	1	1	0	0	0	0
chr10	11209100	11210388	14768544	14768554	intron	CELF2	0	0	2_TssAFlnk	0	1	1	0	0	0	0
chr10	12753178	12753435	14792537	14792543	intron	CAMK1D	0	0	7_Enh	0	1	1	0	1	1	1
chr10	13702026	13702304	14806390	14806400	intron	FRMD4A	0	0	7_Enh	0	1	1	0	1	1	1
chr10	23277829	23278196	14901510	14901520	intron	ARMC3	0	0	14_ReprPCWk	0	1	1	0	1	1	1
chr10	30823519	30823815	14976210	14976220	Intergenic	LYZL2	0	0	7_Enh	0	1	1	0	1	1	1
chr10	49866344	49866598	15130892	15130901	Intergenic	ARHGAP22	0	0	7_Enh	0	1	1	0	1	1	1
chr10	69615372	69615453	15264885	15264892	Intergenic	DNAJC12	0	0	15_Quies	0	1	1	0	1	1	1
chr10	71152335	71152572	15285349	15285355	intron	HK1	0	0	5_TxWk	0	1	1	0	1	1	1
chr10	75639527	75639699	15343430	15343441	Intergenic	CAMK2G	0	0	7_Enh	0	1	1	0	1	1	1
chr10	80955200	80955507	15395381	15395397	intron	ZMIZ1	0	0	12_EnhBiv	0	1	1	1	1	1	1
chr10	81134345	81134630	15398437	15398442	Intergenic	PPIF	0	0	15_Quies	0	1	1	0	1	1	1
chr10	82265445	82265590	15411215	15411219	intron	TSPAN14	0	0	7_Enh	0	1	1	0	1	1	1
chr10	91020105	91020362	15478161	15478166	Intergenic	LIPA	0	0	7_Enh	0	1	1	0	1	1	1
chr10	94548895	94549100	15507028	15507036	Intergenic	EXOC6	0	0	7_Enh	0	1	1	0	1	0	0
chr10	98347412	98347741	15540913	15540920	intron,promoter-TSS	TM9SF3	1	0	2_TssAFlnk	0	1	1	0	1	0	1
chr10	102773895	102774369	15594595	15594604	intron	PDZD7	0	0	12_EnhBiv	0	1	1	1	1	1	1
chr10	104238989	104239061	15616728	15616733	TTS	ACTR1A	0	0	6_EnhG	0	1	1	0	1	0	1
chr10	104261441	104264762	15617083	15617258	promoter-TSS	SUFU	1	1	1_TssA	0	1	1	0	1	1	1
chr10	105245475	105245784	15631715	15631723	Intergenic	CALHM3	0	0	7_Enh	0	1	1	0	1	1	1
chr10	106113056	106113744	15642578	15642620	promoter-TSS	CCDC147	1	0	2_TssAFlnk	0	1	0	0	1	1	1
chr10	121201654	121201754	15773799	15773805	intron	GRK5	0	0	7_Enh	0	1	1	0	1	0	0
chr10	121204900	121205185	15773873	15773880	intron	GRK5	0	0	6_EnhG	0	1	0	0	1	1	1
chr10	127670949	127671378	15853834	15853839	intron	FANK1	0	0	15_Quies	0	1	1	0	1	1	1
chr10	135150341	135150583	15975644	15975673	promoter-TSS	CALY	1	1	12_EnhBiv	0	1	1	0	1	0	0
chr11	354447	354557	15989867	15989871	Intergenic	B4GALNT4	0	0	5_TxWk	0	1	1	0	0	0	0
chr11	2441954	2442256	16050660	16050678	intron	TRPM5	0	1	7_Enh	0	1	0	0	1	1	1
chr11	2552768	2552904	16052854	16052859	intron	KCNQ1	0	0	5_TxWk	0	1	1	0	1	1	1
chr11	44645119	44645158	16393061	16393065	Intergenic	CD82	0	0	7_Enh	0	1	1	0	1	0	0
chr11	46696375	46696645	16419845	16419850	exon	ATG13	0	0	7_Enh	0	1	1	0	1	0	0
chr11	47956054	47956230	16439354	16439359	Intergenic	PTPRJ	0	0	7_Enh	0	1	1	0	1	1	1
chr11	48131844	48131998	16441909	16441916	intron	PTPRJ	0	0	2_TssAFlnk	0	1	0	0	0	1	1
chr11	60542827	60543209	16507859	16507873	intron	MS4A15	0	0	7_Enh	0	1	1	1	1	1	1
chr11	61103807	61103895	16517322	16517326	intron	DAK	0	0	7_Enh	0	1	1	0	1	1	1
chr11	61334781	61335210	16521694	16521721	intron	SYT7	0	1	14_ReprPCWk	0	1	0	1	1	1	1
chr11	61666747	61666915	16528557	16528568	exon	RAB3IL1	0	0	7_Enh	0	1	1	0	1	1	1
chr11	61715122	61715449	16529376	16529382	Intergenic	BEST1	0	0	7_Enh	0	1	1	0	1	1	1
chr11	63952656	63954544	16564728	16564900	promoter-TSS	STIP1	1	1	1_TssA	0	1	1	0	1	1	1
chr11	65267563	65272310	16593942	16593983	exon	MALAT1	0	0	3_TxFlnk	0	1	1	0	0	0	0
chr11	65756545	65756862	16606284	16606289	Intergenic	BANF1	0	0	7_Enh	0	1	1	0	1	1	1
chr11	66189088	66189379	16614895	16614919	intron	NPAS4	1	1	14_ReprPCWk	0	1	0	0	1	0	0
chr11	68151559	68151665	16654099	16654105	intron	LRP5	0	0	7_Enh	0	1	1	0	1	1	1
chr11	71511555	71511656	16714440	16714445	exon	FAM86C1	0	0	7_Enh	0	1	1	0	0	1	1
chr11	73062396	73062550	16733412	16733420	intron	ARHGEF17	0	0	7_Enh	0	1	1	0	1	1	1
chr11	74972638	74972783	16753494	16753499	exon	ARRB1	0	0	7_Enh	0	1	1	0	1	0	0
chr11	75525514	75527296	16761395	16761508	exon	UVRAG	1	1	1_TssA	0	1	1	0	1	0	0
chr11	93861283	93863017	16894500	16894632	exon,promoter-TSS	PANX1	1	1	1_TssA	0	1	1	0	1	0	0
chr11	94962662	94964818	16903947	16904079	intron	SESN3	1	1	1_TssA	0	1	1	0	1	1	1
chr11	117296995	117297284	17072237	17072249	Intergenic	CEP164	0	0	7_Enh	0	1	1	0	1	1	1
chr11	117988545	117988838	17081858	17081864	exon	TMPRSS4	0	0	7_Enh	0	1	1	0	1	0	0
chr11	118777792	118778032	17092865	17092871	intron	BCL9L	0	0	6_EnhG	0	1	1	0	1	1	1
chr11	118806250	118806338	17093537	17093541	Intergenic	UPK2	0	0	7_Enh	0	1	1	0	1	0	0
chr11	118827340	118827568	17093838	17093845	intron,promoter-TSS	UPK2	1	0	7_Enh	0	1	1	1	1	1	1
chr11	119251860	119252981	17102000	17102063	promoter-TSS	LOC100499227,USP2	1	1	11_BivFlnk	0	1	1	1	1	1	1
chr11	122627532	122627687	17138627	17138631	intron	UBASH3B	0	0	7_Enh	0	1	1	0	1	0	0
chr11	128754622	128754824	17202338	17202346	Intergenic	KCNJ5	0	0	14_ReprPCWk	0	1	0	1	1	1	1
chr12	2049291	2049381	17302703	17302710	Intergenic	LOC100271702	0	0	7_Enh	0	1	1	0	1	1	1
chr12	12808971	12809084	17433216	17433221	Intergenic	GPR19	0	0	7_Enh	0	1	1	0	1	1	1
chr12	26427748	26427860	17534751	17534755	Intergenic	SSPN	0	0	7_Enh	0	1	1	0	1	1	0
chr12	27006862	27006977	17539079	17539083	Intergenic	ITPR2	0	0	7_Enh	0	1	0	0	1	1	1
chr12	27031650	27032075	17539274	17539281	Intergenic	ITPR2	0	0	7_Enh	0	1	1	0	1	0	0
chr12	31556147	31556400	17575485	17575491	intron	DENND5B	0	0	7_Enh	0	1	1	0	1	1	1
chr12	48109188	48109406	17679775	17679781	intron	ENDOU	0	0	7_Enh	0	1	1	0	1	1	1
chr12	48173099	48173421	17680779	17680786	intron	SLC48A1	0	0	7_Enh	0	1	1	0	1	1	1
chr12	49332774	49332831	17695076	17695081	exon	ARF3	0	0	6_EnhG	0	1	1	0	1	0	0
chr12	49488010	49488710	17698356	17698400	exon	DHH	1	1	12_EnhBiv	0	1	1	1	0	0	0
chr12	50156943	50156980	17709002	17709006	exon	TMBIM6	0	0	6_EnhG	0	1	1	0	1	1	1
chr12	52421390	52421497	17739517	17739521	intron	NR4A1	0	0	7_Enh	0	1	1	0	0	0	0
chr12	52515620	52515947	17741482	17741495	Intergenic	C12orf44	0	0	12_EnhBiv	0	1	1	1	0	1	1
chr12	53607106	53607412	17756110	17756123	intron	RARG	0	0	6_EnhG	0	1	1	0	1	1	1
chr12	53746417	53746732	17759014	17759019	Intergenic	SP7	0	0	7_Enh	0	1	1	0	1	1	1
chr12	54377387	54377807	17768332	17768350	Intergenic	HOXC10	0	0	12_EnhBiv	0	1	0	1	0	0	0
chr12	54585344	54585665	17772314	17772328	Intergenic	SMUG1	0	0	7_Enh	0	1	1	1	1	1	1
chr12	54601612	54601875	17772557	17772565	Intergenic	SMUG1	0	0	12_EnhBiv	0	1	1	1	1	1	1
chr12	54672685	54675540	17773607	17773739	promoter-TSS	HNRNPA1	1	1	1_TssA	0	1	1	0	1	0	0
chr12	98884814	98885069	18097115	18097125	intron	LOC643770	0	0	7_Enh	0	1	1	0	1	1	1
chr12	102311525	102311742	18125524	18125532	intron	DRAM1	0	0	7_Enh	0	1	1	0	1	1	1
chr12	109011966	109012396	18184696	18184708	Intergenic	SELPLG	0	0	7_Enh	0	1	1	0	1	1	1
chr12	109197319	109197439	18187293	18187297	intron	SSH1	0	0	5_TxWk	0	1	1	0	1	1	1
chr12	113536276	113536483	18247607	18247616	TTS	RASAL1	0	0	7_Enh	0	1	1	0	1	1	1
chr12	118312783	118312930	18305103	18305112	intron	KSR2	0	0	12_EnhBiv	0	1	1	0	1	1	1
chr12	121084711	121085015	18340531	18340540	intron	CABP1	0	0	7_Enh	0	1	1	1	1	1	1
chr12	122214077	122214344	18360883	18360899	exon	TMEM120B	0	0	7_Enh	0	1	1	0	1	1	1
chr12	122607787	122608065	18368534	18368549	intron	MLXIP	0	0	7_Enh	0	1	1	0	1	1	1
chr12	125211980	125212186	18417809	18417819	Intergenic	SCARB1	0	0	7_Enh	0	1	1	0	1	1	0
chr12	125251619	125251882	18418565	18418577	Intergenic	SCARB1	0	0	7_Enh	0	1	1	0	1	1	1
chr13	27933489	27933551	18652616	18652620	Intergenic	GTF3A	0	0	14_ReprPCWk	0	1	1	0	1	1	1
chr13	51860643	51860739	18859721	18859727	Intergenic	SERPINE3	0	0	7_Enh	0	1	0	0	1	1	1
chr13	67803751	67805776	18959501	18959622	promoter-TSS	PCDH9	1	1	1_TssA	0	1	1	1	1	0	0
chr13	79979297	79980935	19037921	19038030	promoter-TSS	RBM26	1	1	1_TssA	0	1	1	0	1	1	1
chr13	80912926	80916172	19044303	19044522	intron	SPRY2	1	1	11_BivFlnk	0	1	1	1	1	1	0
chr13	111178104	111178260	19278715	19278721	intron	RAB20	0	0	7_Enh	0	1	1	0	1	1	1
chr13	111178351	111178399	19278721	19278725	intron	RAB20	0	0	7_Enh	0	1	1	0	1	1	1
chr13	111297369	111297507	19281198	19281208	intron	CARS2	0	0	2_TssAFlnk	0	1	1	0	1	1	1
chr13	113366234	113366568	19314265	19314275	intron	ATP11A	0	0	7_Enh	0	1	1	0	1	0	0
chr13	114064152	114064199	19332822	19332827	Intergenic	ADPRHL1	0	0	7_Enh	0	1	1	0	1	0	0
chr13	114992256	114992698	19353358	19353375	Intergenic	CDC16	0	0	7_Enh	0	1	1	0	1	1	1
chr14	22942044	22942180	19393829	19393834	Intergenic	DAD1	0	0	7_Enh	0	1	1	0	1	1	1
chr14	24020113	24021182	19409786	19409862	exon	ZFHX2	1	1	1_TssA	0	1	1	0	1	0	0
chr14	50527872	50528067	19601382	19601387	Intergenic	C14orf183	0	0	7_Enh	0	1	1	0	0	0	0
chr14	58706478	58707332	19673747	19673772	Intergenic	PSMA3	0	0	1_TssA	0	1	1	0	1	0	0
chr14	58763832	58766929	19674454	19674639	promoter-TSS	FLJ31306	1	1	1_TssA	0	1	1	0	1	1	1
chr14	61110095	61110207	19693160	19693165	Intergenic	SIX1	0	0	13_ReprPC	0	1	0	1	0	0	0
chr14	61910902	61911301	19700570	19700575	intron	PRKCH	0	0	7_Enh	0	1	1	0	1	0	0
chr14	68038118	68038227	19756118	19756123	intron	PLEKHH1	0	0	15_Quies	0	1	0	1	1	1	1
chr14	74959227	74961089	19830604	19830722	promoter-TSS	ISCA2	1	1	1_TssA	0	1	1	0	1	0	0
chr14	75359558	75359661	19835668	19835672	exon	DLST	0	0	6_EnhG	0	1	1	0	1	0	0
chr14	75535692	75536442	19838236	19838294	promoter-TSS	ZC2HC1C	1	1	2_TssAFlnk	0	1	1	0	1	0	0
chr14	75770236	75770531	19841655	19841667	Intergenic	LOC731223	0	0	7_Enh	0	1	1	0	1	1	1
chr14	93147493	93147726	19995208	19995216	intron	RIN3	0	0	6_EnhG	0	1	1	0	1	1	1
chr14	93605573	93605855	20002708	20002716	Intergenic	ITPK1	0	0	7_Enh	0	1	1	0	1	1	1
chr14	94468134	94468426	20012903	20012913	intron	LINC00521	0	0	12_EnhBiv	0	1	1	1	1	1	1
chr14	96027428	96027616	20031739	20031748	Intergenic	GLRX5	0	0	14_ReprPCWk	0	1	1	1	1	1	1
chr14	102427308	102427772	20116248	20116258	Intergenic	DYNC1H1	0	0	15_Quies	0	1	1	0	1	1	1
chr14	102828776	102829919	20123995	20124101	promoter-TSS	TECPR2	1	1	1_TssA	0	1	1	0	1	0	0
chr14	104145796	104145868	20151121	20151127	exon	KLC1	0	0	6_EnhG	0	1	1	0	1	1	1
chr14	105175019	105175263	20173339	20173345	intron	INF2	0	0	7_Enh	0	1	1	0	1	1	1
chr15	40078771	40078931	20416452	20416456	Intergenic	FSIP1	0	0	15_Quies	0	1	1	0	0	1	1
chr15	40567014	40567237	20422126	20422132	intron	PAK6	0	0	15_Quies	0	1	1	1	1	1	1
chr15	40569724	40569914	20422169	20422176	TTS	PAK6	0	0	12_EnhBiv	0	1	1	0	0	0	0
chr15	40971275	40971592	20429185	20429192	Intergenic	LOC100505648	0	0	7_Enh	0	1	1	0	1	1	1
chr15	41151483	41151605	20432446	20432451	Intergenic	RHOV	0	0	7_Enh	0	1	1	0	1	1	1
chr15	59821096	59821391	20608466	20608474	Intergenic	GCNT3	0	0	7_Enh	0	1	1	0	1	1	1
chr15	59948980	59949923	20609774	20609839	intron	GTF2A2	1	1	1_TssA	0	1	1	0	1	0	1
chr15	63898234	63898309	20649969	20649974	Intergenic	LOC100130855	0	0	6_EnhG	0	1	1	0	1	0	0
chr15	63902489	63902838	20650035	20650041	intron	HERC1	0	0	6_EnhG	0	1	1	0	1	1	1
chr15	64359807	64360092	20654431	20654439	Intergenic	DAPK2	0	0	7_Enh	0	1	1	0	1	1	1
chr15	65023501	65023688	20662614	20662625	Intergenic	OAZ2	0	0	7_Enh	0	1	1	1	1	1	1
chr15	65102256	65102341	20664260	20664265	Intergenic	PIF1	0	0	7_Enh	0	1	1	0	1	1	1
chr15	67155334	67155521	20692352	20692361	Intergenic	SMAD6	0	0	7_Enh	0	1	1	0	1	1	1
chr15	67239197	67239285	20693274	20693280	Intergenic	SMAD3	0	0	7_Enh	0	1	1	0	1	1	1
chr15	68113328	68113594	20701896	20701916	intron	SKOR1	0	1	12_EnhBiv	0	1	1	1	1	0	0
chr15	74251785	74251839	20767396	20767400	Intergenic	LOXL1-AS1	0	0	7_Enh	0	1	1	0	1	0	0
chr15	74674602	74674905	20773726	20773732	Intergenic	CYP11A1	0	0	7_Enh	0	1	1	0	0	1	1
chr15	75061034	75061474	20779409	20779423	Intergenic	CSK	0	0	7_Enh	0	1	1	0	1	1	1
chr15	76442932	76443184	20800106	20800112	intron	C15orf27	0	0	7_Enh	0	1	1	0	1	0	1
chr15	76443345	76443579	20800112	20800119	intron	C15orf27	0	0	7_Enh	0	1	1	0	1	1	1
chr15	80285841	80285942	20843814	20843821	Intergenic	BCL2A1	0	0	7_Enh	0	1	1	0	1	1	1
chr15	101874359	101874661	21079110	21079121	intron	PCSK6	0	0	8_ZNF/Rpts	0	1	1	0	1	0	0
chr16	115834	115989	21089944	21089955	intron	RHBDF1	0	0	7_Enh	0	1	1	0	1	1	1
chr16	147034	147173	21090823	21090830	intron	NPRL3	0	0	7_Enh	0	1	1	0	1	1	1
chr16	1350727	1351234	21135462	21135491	Intergenic	UBE2I	0	0	2_TssAFlnk	0	1	0	0	1	1	1
chr16	2710912	2711000	21180361	21180369	exon	ERVK13-1	0	0	5_TxWk	0	1	1	0	1	1	1
chr16	2924898	2925222	21185993	21186014	Intergenic	FLYWCH2	0	0	7_Enh	0	1	1	0	1	1	1
chr16	3068102	3068383	21190502	21190525	promoter-TSS	CLDN6	1	1	12_EnhBiv	0	1	1	0	0	1	1
chr16	4715289	4715439	21226955	21226961	intron	MGRN1	0	0	7_Enh	0	1	1	0	1	0	0
chr16	8617627	8618032	21272980	21272995	Intergenic	TMEM114	0	0	7_Enh	0	1	1	1	1	1	1
chr16	8974123	8974442	21277962	21277978	Intergenic	CARHSP1	0	0	7_Enh	0	1	1	1	1	1	1
chr16	8979970	8980251	21278100	21278110	Intergenic	CARHSP1	0	0	7_Enh	0	1	1	1	1	0	0
chr16	11047922	11047986	21303290	21303294	intron	CLEC16A	0	0	7_Enh	0	1	1	0	1	1	1
chr16	16221611	16221841	21376823	21376830	intron	ABCC1	0	0	4_Tx	0	1	1	0	1	1	1
chr16	16288738	16289209	21377947	21377954	intron	ABCC6	0	0	15_Quies	0	1	0	0	1	1	1
chr16	25066994	25067298	21484207	21484214	Intergenic	LOC554206	0	0	7_Enh	0	1	1	0	1	1	1
chr16	27190820	27191054	21503864	21503872	Intergenic	KDM8	0	0	7_Enh	0	1	1	0	1	1	1
chr16	27395411	27395461	21507086	21507090	Intergenic	IL21R	0	0	7_Enh	0	1	1	0	1	0	0
chr16	30461172	30461285	21564401	21564405	Intergenic	SEPHS2	0	0	7_Enh	0	1	0	0	0	1	1
chr16	30953201	30953592	21575481	21575492	exon,intron	FBXL19	0	0	7_Enh	0	1	1	0	1	1	1
chr16	31393909	31394102	21584878	21584886	exon	ITGAX	0	0	15_Quies	0	1	1	0	1	1	1
chr16	46888018	46888203	21632781	21632785	Intergenic	C16orf87	0	0	7_Enh	0	1	1	0	1	1	1
chr16	48198801	48199041	21645177	21645186	Intergenic	ABCC12	0	0	7_Enh	0	1	1	0	1	1	1
chr16	48387546	48387734	21647098	21647103	TTS	LONP2	0	0	7_Enh	0	1	1	0	1	1	1
chr16	56998622	56998713	21734544	21734554	intron	CETP	0	0	7_Enh	0	1	1	0	1	1	1
chr16	57118148	57118432	21736134	21736142	TTS	NLRC5	0	0	7_Enh	0	1	1	0	1	1	1
chr16	57610351	57610639	21743698	21743710	exon	GPR114	0	0	6_EnhG	0	1	1	0	1	1	1
chr16	57683021	57683162	21744768	21744776	intron	GPR56	0	0	7_Enh	0	1	1	0	1	1	1
chr16	66517691	66517930	21814529	21814536	TTS,intron	BEAN1	0	0	7_Enh	0	1	1	1	1	1	1
chr16	67011652	67011897	21822149	21822158	Intergenic	CES4A	0	0	15_Quies	0	1	1	1	1	1	1
chr16	68295568	68295693	21845837	21845841	TTS	PLA2G15	0	0	7_Enh	0	1	1	0	0	1	1
chr16	68738305	68738568	21852737	21852743	Intergenic	CDH1	0	0	15_Quies	0	1	1	1	1	1	1
chr16	74896808	74896958	21933119	21933124	Intergenic	FA2H	0	0	15_Quies	0	1	1	0	1	1	1
chr16	75267940	75268043	21939164	21939173	intron	BCAR1	0	0	13_ReprPC	0	1	1	1	1	1	1
chr16	83859788	83860015	22031639	22031648	Intergenic	HSBP1	0	0	7_Enh	0	1	1	0	1	1	1
chr16	84655782	84655937	22047287	22047292	Intergenic	COTL1	0	0	7_Enh	0	1	1	0	0	1	1
chr16	84706029	84706247	22048472	22048481	Intergenic	KLHL36	0	0	7_Enh	0	1	1	0	1	1	1
chr16	85279236	85279564	22060889	22060901	Intergenic	LINC00311	0	0	12_EnhBiv	0	1	1	1	1	1	1
chr16	85751598	85751668	22073765	22073773	intron	C16orf74	0	0	7_Enh	0	1	1	0	1	1	1
chr16	85855027	85855365	22076094	22076115	Intergenic	COX4I1	0	0	7_Enh	0	1	1	0	1	1	1
chr16	86051933	86052421	22079766	22079774	Intergenic	IRF8	0	0	7_Enh	0	1	1	0	1	0	0
chr16	87096169	87096552	22098687	22098700	Intergenic	C16orf95	0	0	14_ReprPCWk	0	1	1	1	1	1	1
chr16	87811475	87811765	22114975	22114992	Intergenic	KLHDC4	0	0	7_Enh	0	1	1	1	1	1	1
chr16	88628215	88628707	22136792	22136807	Intergenic	ZC3H18	0	0	14_ReprPCWk	0	1	1	0	1	1	1
chr16	88758794	88758866	22140779	22140783	Intergenic	SNAI3	0	0	7_Enh	0	1	1	0	1	0	0
chr16	88961245	88961325	22148427	22148431	intron	CBFA2T3	0	0	7_Enh	0	1	1	0	1	0	0
chr16	88991742	88991943	22149590	22149596	intron	CBFA2T3	0	0	6_EnhG	0	1	1	0	1	1	1
chr16	89772364	89772680	22173609	22173624	Intergenic,TTS	SPATA2L,VPS9D1	0	0	7_Enh	0	1	1	0	0	1	1
chr16	89930217	89930414	22178336	22178345	intron	SPIRE2	0	0	7_Enh	0	1	1	0	1	0	0
chr17	2731748	2732096	22251241	22251252	intron	RAP1GAP2	0	0	7_Enh	0	1	1	1	1	1	1
chr17	2740739	2740786	22251413	22251417	intron	RAP1GAP2	0	0	7_Enh	0	1	1	1	1	1	1
chr17	4920617	4920696	22293588	22293597	intron	KIF1C	0	0	7_Enh	0	1	0	0	1	0	0
chr17	5152966	5153095	22297714	22297718	Intergenic	SCIMP	0	0	7_Enh	0	1	1	0	1	1	1
chr17	6339438	6339634	22313345	22313352	Intergenic,promoter-TSS	AIPL1	1	0	14_ReprPCWk	0	1	1	1	1	1	1
chr17	7039566	7039854	22324334	22324340	Intergenic	ASGR2	0	0	14_ReprPCWk	0	1	1	1	0	1	1
chr17	7227660	7227698	22329416	22329423	intron	NEURL4	0	1	6_EnhG	0	1	1	0	1	1	1
chr17	7963548	7963817	22346188	22346199	Intergenic	ALOX15B	0	0	13_ReprPC	0	1	0	1	1	1	1
chr17	8203826	8204169	22352265	22352273	Intergenic	SLC25A35	0	0	7_Enh	0	1	1	0	1	1	1
chr17	8313603	8313896	22354456	22354467	Intergenic	RNF222	0	0	12_EnhBiv	0	1	1	1	1	1	1
chr17	15160665	15161021	22433005	22433022	intron	PMP22	0	0	7_Enh	0	1	1	1	1	1	1
chr17	16905118	16905442	22456850	22456867	Intergenic	TNFRSF13B	0	0	7_Enh	0	1	1	0	1	1	1
chr17	17258310	17258560	22463383	22463390	Intergenic	NT5M	0	0	7_Enh	0	1	1	0	1	1	1
chr17	18280793	18281122	22482849	22482860	promoter-TSS	EVPLL	1	0	7_Enh	0	1	1	0	1	0	0
chr17	20550149	20550188	22517139	22517143	Intergenic	LOC100287072	0	0	7_Enh	0	1	1	0	1	1	1
chr17	21022998	21023459	22523740	22523757	Intergenic	DHRS7B	0	0	14_ReprPCWk	0	1	1	1	1	1	1
chr17	26621232	26621334	22552920	22552926	intron	KRT18P55	0	0	7_Enh	0	1	1	0	1	0	0
chr17	27077081	27077425	22560761	22560771	exon	TRAF4	0	0	6_EnhG	0	1	1	0	1	1	1
chr17	27292621	27292932	22564627	22564634	intron	SEZ6	0	0	15_Quies	0	1	0	1	1	1	1
chr17	27907575	27907632	22574061	22574065	intron	GIT1	0	0	6_EnhG	0	1	1	0	1	1	1
chr17	37391927	37392228	22693778	22693785	Intergenic	STAC2	0	0	14_ReprPCWk	0	1	1	1	1	1	1
chr17	39867050	39867128	22728416	22728420	Intergenic	GAST	0	0	14_ReprPCWk	0	1	0	1	0	0	0
chr17	40558138	40558309	22741593	22741604	intron	PTRF	0	1	7_Enh	0	1	1	0	1	1	1
chr17	40669567	40669725	22743405	22743413	intron	ATP6V0A1	0	0	6_EnhG	0	1	1	0	1	1	1
chr17	43189320	43189589	22789385	22789394	exon	PLCD3	0	0	7_Enh	0	1	1	0	1	0	0
chr17	45078644	45078724	22817862	22817867	Intergenic	RPRML	0	0	7_Enh	0	1	1	0	1	1	1
chr17	46679967	46680261	22839521	22839545	TTS	HOXB-AS3	0	0	12_EnhBiv	0	1	1	1	1	1	1
chr17	46695965	46696259	22840164	22840179	Intergenic	HOXB8	0	0	12_EnhBiv	0	1	1	1	1	1	1
chr17	46696403	46696896	22840182	22840213	Intergenic	HOXB8	0	1	12_EnhBiv	0	1	0	1	0	0	0
chr17	47485447	47485714	22853132	22853139	intron	PHB	0	0	6_EnhG	0	1	1	0	1	1	1
chr17	48374851	48374927	22867740	22867745	Intergenic	TMEM92	0	0	14_ReprPCWk	0	1	0	1	1	1	1
chr17	56190462	56190684	22936790	22936800	Intergenic	DYNLL2	0	0	14_ReprPCWk	0	1	0	1	1	1	1
chr17	61912261	61912436	23006731	23006737	intron	SMARCD2	0	0	6_EnhG	0	1	1	0	1	1	1
chr17	70114770	70115235	23094821	23094832	Intergenic	SOX9	0	0	13_ReprPC	0	1	0	1	0	1	1
chr17	71425578	71425836	23113937	23113946	intron	SDK2	0	0	5_TxWk	0	1	1	1	1	1	1
chr17	72463611	72463941	23130824	23130835	intron	CD300A	0	0	2_TssAFlnk	0	1	1	1	1	0	0
chr17	74419888	74420091	23172974	23172982	intron	UBE2O	0	0	7_Enh	0	1	1	0	1	0	1
chr17	74502529	74502789	23174773	23174788	Intergenic	RHBDF2	0	0	7_Enh	0	1	1	0	1	1	1
chr17	74692935	74693071	23178644	23178653	intron	MXRA7	0	0	7_Enh	0	1	1	0	1	0	0
chr17	75052422	75052660	23185527	23185543	Intergenic	LINC00338	0	1	12_EnhBiv	0	1	1	1	1	1	1
chr17	75895288	75895337	23201870	23201874	Intergenic	FLJ45079	0	0	7_Enh	0	1	1	0	0	0	0
chr17	76108845	76108963	23205081	23205086	TTS	TMC6	1	0	6_EnhG	0	1	1	0	1	1	1
chr17	77774773	77775254	23242325	23242372	Intergenic	CBX8	0	1	12_EnhBiv	0	1	1	1	0	0	0
chr17	77779032	77779166	23242571	23242577	Intergenic	CBX8	0	0	12_EnhBiv	0	1	1	1	0	0	0
chr17	78056497	78056733	23250285	23250297	intron	CCDC40	0	0	7_Enh	0	1	1	1	1	1	1
chr17	80549621	80549865	23322827	23322834	intron	FOXK2	0	0	7_Enh	0	1	1	0	1	0	0
chr18	8696861	8696968	23423241	23423246	Intergenic	SOGA2	0	0	7_Enh	0	1	1	0	1	1	1
chr18	10490908	10491046	23444069	23444073	Intergenic	NAPG	0	0	7_Enh	0	1	1	0	1	1	1
chr18	30294568	30294669	23600746	23600750	intron	KLHL14	0	0	7_Enh	0	1	1	0	1	1	1
chr18	43271264	43271464	23685122	23685128	Intergenic	SLC14A1	0	0	7_Enh	0	1	1	0	0	1	1
chr18	44701990	44702897	23701342	23701406	intron	IER3IP1	1	1	1_TssA	0	1	1	0	1	1	0
chr18	71958593	71959796	23922397	23922511	intron,promoter-TSS	CYB5A	1	1	1_TssA	0	1	1	0	1	1	1
chr18	74712414	74712737	23958755	23958764	intron	MBP	0	0	7_Enh	0	1	1	0	1	1	1
chr18	77139110	77139258	23995209	23995225	TTS	ATP9B	0	1	7_Enh	0	1	1	0	1	1	1
chr18	77404118	77404358	24004788	24004804	Intergenic	CTDP1	0	0	7_Enh	0	1	1	0	1	1	1
chr19	770289	770671	24041044	24041066	Intergenic	C19orf21	0	0	7_Enh	0	1	1	1	1	1	1
chr19	1546181	1546536	24074479	24074509	Intergenic	MEX3D	0	1	12_EnhBiv	0	1	1	1	1	1	1
chr19	3428594	3428834	24135493	24135509	intron	NFIC	0	0	7_Enh	0	1	1	0	1	1	0
chr19	4084264	4084369	24156906	24156914	Intergenic	ZBTB7A	0	0	2_TssAFlnk	0	1	0	0	1	0	0
chr19	4769531	4769813	24175700	24175718	exon,promoter-TSS	MIR7-3,MIR7-3HG	1	0	14_ReprPCWk	0	1	0	0	1	0	0
chr19	4809743	4809909	24176759	24176769	Intergenic	FEM1A	0	0	7_Enh	0	1	1	0	1	1	1
chr19	5031688	5031929	24182677	24182685	intron	KDM4B	0	0	7_Enh	0	1	0	0	1	1	1
chr19	5578242	5578594	24195905	24195921	Intergenic	TINCR	0	0	7_Enh	0	1	1	0	1	1	1
chr19	6633303	6633453	24220683	24220694	Intergenic	TNFSF14	0	0	7_Enh	0	1	1	0	0	1	1
chr19	8418852	8419093	24257985	24258003	Intergenic	ANGPTL4	0	0	7_Enh	0	1	1	1	1	1	1
chr19	10041576	10041889	24282891	24282904	intron	OLFM2	0	0	7_Enh	0	1	1	1	1	1	1
chr19	11698324	11698737	24323525	24323532	Intergenic	ACP5,ZNF627	0	0	7_Enh	0	1	1	0	1	1	1
chr19	12170277	12170606	24330630	24330643	Intergenic	ZNF844	0	0	7_Enh	0	1	1	0	1	1	1
chr19	14616402	14616460	24383124	24383128	Intergenic	GIPC1	0	0	7_Enh	0	1	1	1	1	1	1
chr19	16547203	16547390	24415749	24415753	intron	EPS15L1	0	0	6_EnhG	0	1	1	0	1	0	0
chr19	16677088	16677223	24418860	24418867	intron	SLC35E1	0	0	6_EnhG	0	1	1	0	1	0	0
chr19	16872944	16873067	24422510	24422514	intron	NWD1	0	0	7_Enh	0	1	1	0	1	0	0
chr19	17564348	17564457	24438073	24438081	Intergenic	TMEM221	0	0	12_EnhBiv	0	1	1	1	1	1	1
chr19	17966402	17966700	24447128	24447146	Intergenic	RPL18A	0	0	7_Enh	0	1	1	0	1	1	1
chr19	18319193	18319363	24456261	24456278	exon	PDE4C	0	1	12_EnhBiv	0	1	0	1	0	1	1
chr19	18362675	18362968	24457351	24457361	exon,intron	LOC729966	0	0	12_EnhBiv	0	1	1	1	1	1	1
chr19	18561758	18562016	24462899	24462909	intron	ELL	0	0	6_EnhG	0	1	1	0	1	1	1
chr19	19643125	19643352	24488550	24488575	intron	YJEFN3	0	1	7_Enh	0	1	1	0	1	1	1
chr19	30101546	30101813	24560983	24560992	intron	POP4	0	0	6_EnhG	0	1	1	0	1	1	1
chr19	34532873	34533039	24621676	24621685	Intergenic	LSM14A	0	0	14_ReprPCWk	0	1	0	1	0	1	1
chr19	35843726	35843990	24641444	24641455	TTS	FFAR1	0	0	7_Enh	0	1	1	0	1	1	1
chr19	36370743	36371061	24652422	24652445	TTS	APLP1	0	0	13_ReprPC	0	1	1	1	1	0	0
chr19	36438384	36438580	24653928	24653934	Intergenic	LRFN3	0	0	7_Enh	0	1	0	0	1	1	1
chr19	36705098	36706924	24659409	24659514	promoter-TSS	ZNF565	1	1	1_TssA	0	1	1	0	1	0	1
chr19	38393245	38393441	24686594	24686599	intron	WDR87	0	0	7_Enh	0	1	1	0	1	1	1
chr19	41055105	41055450	24737763	24737799	exon	SPTBN4	0	1	14_ReprPCWk	0	1	1	1	1	1	1
chr19	42103928	42104243	24756085	24756095	Intergenic	CEACAM21	0	0	7_Enh	0	1	1	0	1	1	1
chr19	42432043	42433116	24760683	24760788	Intergenic	RABAC1	0	1	1_TssA	0	1	1	0	1	0	1
chr19	42433227	42433606	24760788	24760795	Intergenic	RABAC1	0	0	11_BivFlnk	0	1	1	1	1	0	0
chr19	42455887	42456293	24761287	24761299	Intergenic	RABAC1	0	0	7_Enh	0	1	1	0	1	1	1
chr19	43951354	43951542	24781065	24781072	Intergenic	LYPD3	0	0	7_Enh	0	1	1	0	1	1	1
chr19	45157798	45157913	24796766	24796772	promoter-TSS	MIR4531	1	0	5_TxWk	0	1	1	0	1	1	1
chr19	45160550	45160742	24796803	24796811	intron	PVR	0	0	7_Enh	0	1	1	0	1	1	1
chr19	46102398	46102800	24819212	24819223	intron	GPR4	0	0	12_EnhBiv	0	1	1	1	0	0	0
chr19	46898741	46899184	24834745	24834758	Intergenic	CCDC8	0	0	14_ReprPCWk	0	1	1	0	1	1	1
chr19	47232096	47232224	24842118	24842125	intron	STRN4	0	0	6_EnhG	0	1	1	0	1	1	1
chr19	47516215	47516487	24847859	24847875	Intergenic	NPAS1	0	0	12_EnhBiv	0	1	1	1	1	1	1
chr19	47885203	47885354	24856739	24856745	exon,intron	DHX34	0	0	6_EnhG	0	1	1	0	1	0	0
chr19	47923653	47924414	24857672	24857696	Intergenic	MEIS3	1	0	12_EnhBiv	0	1	0	1	0	0	0
chr19	49178666	49178947	24885476	24885488	intron	SEC1P	0	0	7_Enh	0	1	1	1	1	1	1
chr19	49250145	49250562	24887446	24887462	promoter-TSS	IZUMO1	1	0	12_EnhBiv	0	1	1	1	1	0	0
chr19	49474270	49474407	24892850	24892862	intron	GYS1	0	0	6_EnhG	0	1	1	0	1	1	1
chr19	49540157	49540202	24894643	24894647	promoter-TSS	CGB1	1	0	15_Quies	0	1	0	0	0	1	1
chr19	49729313	49729575	24899879	24899887	Intergenic	TRPM4	0	0	7_Enh	0	1	1	1	1	1	1
chr19	50370111	50371333	24915586	24915668	intron,promoter-TSS	PNKP	1	1	1_TssA	0	1	1	0	1	0	1
chr19	50372385	50373527	24915707	24915787	exon,intron	AKT1S1	0	1	1_TssA	0	1	1	0	1	0	0
chr19	51341609	51341767	24938272	24938277	Intergenic	KLK15	0	0	14_ReprPCWk	0	1	1	1	0	1	1
chr19	54345334	54345683	24984619	24984630	Intergenic	NLRP12	0	0	7_Enh	0	1	1	1	1	1	1
chr19	54355193	54355276	24984876	24984880	Intergenic	MYADM	0	0	7_Enh	0	1	1	1	1	0	0
chr19	54382559	54383010	24985602	24985645	Intergenic	PRKCG	0	1	11_BivFlnk	0	1	1	1	1	0	0
chr19	55652597	55652977	25011846	25011866	exon,intron	TNNT1	0	0	12_EnhBiv	0	1	1	1	1	1	1
chr19	55803347	55803514	25015757	25015762	intron	BRSK1	0	0	7_Enh	0	1	1	0	1	1	1
chr19	56143077	56143300	25025813	25025822	Intergenic	ZNF784	0	0	7_Enh	0	1	1	0	1	1	1
chr20	1863802	1863823	25098037	25098041	Intergenic	SIRPA	0	0	7_Enh	0	1	1	0	1	0	0
chr20	4587900	4588153	25135593	25135599	Intergenic	PRNP	0	0	7_Enh	0	1	1	1	1	1	1
chr20	5081523	5081639	25142211	25142216	exon,intron	TMEM230	0	0	4_Tx	0	1	1	0	1	1	1
chr20	10492319	10492417	25183437	25183441	intron	SLX4IP	0	0	7_Enh	0	1	1	0	1	0	0
chr20	17976744	17976973	25240496	25240505	Intergenic	MGME1	0	0	7_Enh	0	1	1	0	1	1	1
chr20	19883918	19884086	25259284	25259291	intron	RIN2	0	0	7_Enh	0	1	1	0	1	1	1
chr20	20344752	20345231	25263979	25264024	Intergenic	INSM1	0	1	12_EnhBiv	0	1	1	1	0	0	0
chr20	32045114	32045194	25362363	25362367	Intergenic	SNTA1	0	0	7_Enh	0	1	0	0	1	1	1
chr20	34582978	34583296	25399178	25399184	exon,intron	CNBD2	0	0	15_Quies	0	1	1	1	1	1	1
chr20	42818895	42819215	25488816	25488823	Intergenic	JPH2	0	0	7_Enh	0	1	1	1	1	1	1
chr20	43160299	43160857	25493708	25493776	exon,intron	PKIG	1	1	1_TssA	0	1	1	0	1	1	1
chr20	46292672	46292753	25534055	25534061	intron	SULF2	0	0	7_Enh	0	1	1	0	1	1	1
chr20	47059918	47060438	25544806	25544818	Intergenic	LINC00494	0	0	9_Het	0	1	1	0	0	0	0
chr20	47950481	47950830	25557847	25557856	Intergenic	SNORD12	0	0	14_ReprPCWk	0	1	0	1	1	1	1
chr20	48545330	48545573	25566145	25566153	Intergenic	RNF114	0	0	7_Enh	0	1	1	0	1	1	1
chr20	49407202	49407510	25580935	25580952	Intergenic	BCAS4	0	0	7_Enh	0	1	1	0	1	1	1
chr20	49604287	49604524	25584213	25584221	Intergenic	MOCS3	0	0	14_ReprPCWk	0	1	1	1	1	1	1
chr20	55956849	55957024	25656210	25656216	intron	MIR5095	0	0	7_Enh	0	1	1	0	1	1	1
chr20	56169402	56169629	25660311	25660324	Intergenic	ZBP1	0	0	7_Enh	0	1	1	0	1	1	1
chr21	33103042	33105272	25944218	25944428	exon,intron	SCAF4	1	1	1_TssA	0	1	1	0	1	1	1
chr21	34572062	34572356	25962820	25962826	Intergenic	C21orf54	0	0	7_Enh	0	1	1	0	1	1	1
chr21	38929815	38929938	26016900	26016905	Intergenic	DYRK1A	0	0	7_Enh	0	1	1	0	1	0	0
chr21	40145386	40145426	26028845	26028849	promoter-TSS	LINC00114	1	0	13_ReprPC	0	1	1	1	1	0	0
chr21	43870196	43870420	26077060	26077067	Intergenic	RSPH1	0	0	7_Enh	0	1	1	0	1	1	1
chr21	44710487	44710640	26094301	26094305	Intergenic	CRYAA	0	0	7_Enh	0	1	1	1	1	0	0
chr21	44746061	44746150	26095192	26095197	Intergenic	SIK1	0	0	7_Enh	0	1	1	0	1	0	0
chr21	45230665	45230991	26106489	26106502	exon	LOC284837	0	0	7_Enh	0	1	1	1	1	1	1
chr21	45565755	45565836	26114733	26114738	TTS	C21orf33	0	0	7_Enh	0	1	0	0	1	0	0
chr21	45795180	45795289	26121655	26121660	intron	TRPM2	0	0	7_Enh	0	1	1	0	0	0	0
chr21	46560412	46560580	26139353	26139359	intron	ADARB1	0	0	7_Enh	0	1	1	0	1	1	1
chr21	47240514	47240836	26154813	26154825	Intergenic	LOC100129027	0	0	15_Quies	0	1	1	1	1	1	1
chr22	20810662	20810760	26250479	26250483	intron	KLHL22	0	0	6_EnhG	0	1	1	0	1	1	1
chr22	20923809	20923854	26252421	26252425	intron	MED15	0	0	6_EnhG	0	1	1	0	1	0	0
chr22	22676406	22676593	26283512	26283518	intron	LOC96610	0	0	7_Enh	0	1	1	0	1	1	1
chr22	22818389	22818579	26284633	26284641	Intergenic	ZNF280B	0	0	7_Enh	0	1	1	1	1	1	1
chr22	23296876	23297044	26289810	26289816	Intergenic	IGLL5	0	0	7_Enh	0	1	1	0	1	1	1
chr22	23297060	23297153	26289816	26289824	Intergenic	IGLL5	0	0	7_Enh	0	1	1	0	1	1	1
chr22	23298176	23298372	26289832	26289837	Intergenic	IGLL5	0	0	7_Enh	0	1	1	0	1	1	1
chr22	23301469	23301630	26289870	26289875	Intergenic	IGLL5	0	0	15_Quies	0	1	0	0	1	1	1
chr22	24921459	24921765	26316196	26316207	exon,intron	UPB1	0	0	7_Enh	0	1	1	0	1	1	1
chr22	27039025	27039087	26344554	26344558	Intergenic	MIAT	0	0	7_Enh	0	1	1	0	1	1	1
chr22	32339897	32341590	26416446	26416621	intron,promoter-TSS	YWHAH	1	1	1_TssA	0	1	1	0	1	0	0
chr22	35730097	35730195	26452544	26452548	intron	TOM1	0	0	6_EnhG	0	1	1	0	1	0	0
chr22	36697504	36697605	26465845	26465851	exon	MYH9	0	0	4_Tx	0	1	1	0	1	1	1
chr22	36866408	36866632	26469446	26469451	intron	TXN2	0	0	6_EnhG	0	1	1	0	1	1	1
chr22	37473955	37474069	26479342	26479349	intron	TMPRSS6	0	0	7_Enh	0	1	1	1	1	1	1
chr22	37710901	37710926	26483743	26483747	exon	CYTH4	0	0	6_EnhG	0	1	1	0	1	1	0
chr22	39469570	39469715	26520863	26520871	Intergenic	APOBEC3G	0	0	7_Enh	0	1	0	0	0	0	0
chr22	41079152	41079350	26547415	26547421	TTS	MCHR1	0	0	7_Enh	0	1	1	0	1	1	1
chr22	41799830	41800138	26560411	26560422	Intergenic	TEF	0	0	7_Enh	0	1	1	0	1	1	1
chr22	42752683	42752806	26578416	26578423	Intergenic	NFAM1	0	0	12_EnhBiv	0	1	1	1	1	0	0
chr22	43559964	43560112	26595422	26595430	TTS	TSPO	0	0	7_Enh	0	1	1	0	1	0	0
chr22	43781720	43782046	26600222	26600243	Intergenic	MPPED1	0	0	14_ReprPCWk	0	1	1	1	1	1	1
chr22	43784336	43784693	26600278	26600298	Intergenic	MPPED1	0	0	14_ReprPCWk	0	1	0	1	1	1	1
chr22	45060066	45060163	26621563	26621569	Intergenic	PRR5	0	0	7_Enh	0	1	1	0	1	0	0
chr22	45831569	45831905	26637137	26637153	Intergenic	RIBC2	0	0	7_Enh	0	1	1	0	1	1	1
chr22	50587574	50587895	26733315	26733328	intron	MOV10L1	0	0	7_Enh	0	1	1	0	1	1	1
chr22	50618546	50618627	26734478	26734487	TTS,exon	PANX2	0	0	7_Enh	0	1	0	1	0	0	0
chrX	15692677	15694275	26918712	26918822	intron	CA5BP1	1	1	1_TssA	0	1	1	0	1	0	0
chrX	70398949	70399018	27359720	27359724	Intergenic	NLGN3	0	0	5_TxWk	0	1	1	0	0	1	1
chrX	71346504	71346730	27373501	27373508	TTS	RGAG4	0	0	14_ReprPCWk	0	1	1	0	1	1	1
chrX	119923941	119924251	27701641	27701647	Intergenic	CT47B1	0	0	15_Quies	0	1	1	0	0	1	1
chrX	153763083	153763403	27983875	27983893	intron	G6PD	0	0	6_EnhG	0	1	1	0	1	1	1
