# Supplementary material for: A DNA methylation atlas of normal human cell types
Source: Nature. 2023 Jan 4;613(7943):355–64. doi: 10.1038/s41586-022-05580-6 (PMC9811898; doi:10.1038/s41586-022-05580-6)
Supplement: Supplementary file 6 — Genome-wide set of unmethylated regions per cell type, overlapping H3K27ac, but not J3K4me3, ChIP–seq peaks, annotated. Zip file containing bed files, listing for each cell type a set of putative enhancers defined as the subset of hypomethylated regions (Extended Dataset 1) marked by active gene regulation chromatin marks (H3K27ac peaks) but lacking promoter marks (H3K4me3 peaks). [file 41586_2022_5580_MOESM6_ESM.zip › Blood-Granul.4CpGs.U85.f85.H3K27ac-H3K4me3.bed]

chr	from	to	CpG_from	CpG_to	HOMER_anno	neigh_gene	TSS+1Kb	CpG-island	chromHMM	H3K4me3	H3K27ac	H3K4me1	H3K27me3	CTCF_BS	CTCF
chr1	1617836	1617994	40200	40207	intron	SLC35E2B	0	0	7_Enh	0	1	1	0	0	0
chr1	1676273	1678513	42384	42579	promoter-TSS	SLC35E2	1	1	1_TssA	0	1	0	0	0	0
chr1	1790207	1790359	45116	45121	intron	GNB1	0	0	7_Enh	0	1	1	0	1	0
chr1	1837770	1838023	46278	46288	Intergenic	CALML6	0	0	7_Enh	0	1	1	0	1	1
chr1	2058381	2058637	53953	53968	intron	PRKCZ	0	0	7_Enh	0	1	1	1	0	0
chr1	3807709	3807894	104021	104026	intron	C1orf174	0	0	4_Tx	0	1	1	0	0	0
chr1	6803664	6804139	152356	152367	Intergenic	CAMTA1	0	0	15_Quies	0	1	1	0	0	0
chr1	9071143	9071312	187216	187222	intron	SLC2A7	0	0	7_Enh	0	1	1	0	0	0
chr1	9127344	9127554	188222	188228	intron	SLC2A5	0	0	7_Enh	0	1	1	0	1	0
chr1	9179905	9180024	189136	189142	intron	GPR157	0	0	7_Enh	0	1	1	0	0	0
chr1	9777521	9777833	201838	201850	intron	PIK3CD	0	0	6_EnhG	0	1	1	0	1	0
chr1	10082824	10083011	207821	207826	Intergenic	UBE4B	0	0	7_Enh	0	1	1	0	0	0
chr1	10554866	10555465	215464	215479	intron	PEX14	0	0	7_Enh	0	1	1	0	1	1
chr1	11989965	11990079	242903	242908	Intergenic	KIAA2013	0	0	7_Enh	0	1	1	0	0	0
chr1	12270711	12271010	248374	248383	Intergenic	MIR4632,VPS13D	0	0	14_ReprPCWk	0	1	0	0	0	0
chr1	12404671	12405015	250043	250049	intron	VPS13D	0	0	7_Enh	0	1	1	0	0	0
chr1	12405515	12405994	250053	250058	intron	VPS13D	0	0	7_Enh	0	1	1	0	0	0
chr1	12436550	12436766	250357	250361	intron	VPS13D	0	0	7_Enh	0	1	1	0	0	0
chr1	12437136	12437240	250363	250367	intron	VPS13D	0	0	7_Enh	0	1	0	0	0	0
chr1	14031910	14032104	268436	268441	exon	PRDM2	0	0	2_TssAFlnk	0	1	1	0	0	0
chr1	15342672	15342753	284032	284037	intron	KAZN	0	0	2_TssAFlnk	0	1	1	0	0	0
chr1	15343033	15343217	284043	284048	intron	KAZN	0	0	2_TssAFlnk	0	1	1	0	0	0
chr1	15672463	15672644	289362	289371	intron	FHAD1	0	0	12_EnhBiv	0	1	1	1	0	0
chr1	16276430	16276517	300794	300799	intron	ZBTB17	0	0	7_Enh	0	1	1	0	0	0
chr1	16292642	16292825	301025	301031	intron	ZBTB17	0	0	7_Enh	0	1	1	0	0	0
chr1	16575194	16575542	306682	306687	Intergenic	RSG1	0	0	4_Tx	0	1	0	0	0	0
chr1	16827125	16827280	310924	310930	Intergenic	CROCCP3	0	0	7_Enh	0	1	1	1	0	0
chr1	16840317	16841283	311083	311129	Intergenic	CROCCP3	0	1	2_TssAFlnk	0	1	0	0	0	0
chr1	17340557	17340692	319995	320002	Intergenic	ATP13A2	0	0	7_Enh	0	1	1	0	0	0
chr1	17518085	17518137	322453	322457	Intergenic	PADI1	0	0	9_Het	0	1	0	0	0	0
chr1	17662612	17662821	324467	324476	exon	PADI4	0	0	4_Tx	0	1	1	0	1	1
chr1	17682571	17682614	324791	324795	exon	PADI4	0	0	4_Tx	0	1	0	0	0	0
chr1	19450800	19451085	351118	351123	intron	UBR4	0	0	6_EnhG	0	1	1	0	0	0
chr1	19483171	19483414	351413	351418	exon	UBR4	0	0	4_Tx	0	1	0	0	0	0
chr1	19697145	19697391	355024	355031	intron	CAPZB	0	0	2_TssAFlnk	0	1	1	0	0	0
chr1	19789695	19789841	356501	356506	intron	CAPZB	0	0	7_Enh	0	1	1	0	0	0
chr1	20901750	20901999	371513	371525	Intergenic	CDA	0	0	7_Enh	0	1	1	0	1	1
chr1	21861329	21861599	385594	385599	intron	ALPL	0	0	2_TssAFlnk	0	1	1	0	1	1
chr1	21999882	22000131	388493	388499	Intergenic	RAP1GAP	0	0	7_Enh	0	1	1	0	0	0
chr1	22048073	22048225	389060	389064	exon	USP48	0	0	6_EnhG	0	1	1	0	0	0
chr1	22349409	22349647	394832	394838	Intergenic	LINC00339	0	0	5_TxWk	0	1	1	0	1	0
chr1	23496275	23496649	411455	411460	Intergenic	LUZP1	1	0	7_Enh	0	1	1	0	0	0
chr1	23866315	23866686	417133	417146	Intergenic	E2F2	0	0	7_Enh	0	1	1	0	1	1
chr1	24098747	24098942	420988	420996	exon	LOC100506963	0	0	5_TxWk	0	1	1	0	1	1
chr1	25428096	25428288	441644	441651	Intergenic	SYF2	0	0	7_Enh	0	1	1	0	1	1
chr1	25782892	25783316	446919	446926	intron	TMEM57	0	0	7_Enh	0	1	1	0	0	0
chr1	26136203	26136298	452308	452317	exon	SEPN1	0	0	7_Enh	0	1	1	0	0	0
chr1	26297945	26298095	454882	454886	intron	PAFAH2	0	0	7_Enh	0	1	1	0	0	0
chr1	26611241	26611493	460113	460125	intron	UBXN11	0	0	6_EnhG	0	1	1	0	0	0
chr1	26647932	26648328	460761	460772	TTS	AIM1L	0	0	6_EnhG	0	1	1	0	1	1
chr1	27424030	27424243	474344	474349	Intergenic	SLC9A1	0	0	7_Enh	0	1	1	0	1	1
chr1	27429265	27429440	474476	474484	intron	SLC9A1	0	0	4_Tx	0	1	0	0	1	1
chr1	27728956	27729183	479696	479703	Intergenic	GPR3	0	0	7_Enh	0	1	0	0	1	0
chr1	27729971	27730100	479719	479727	TTS	WASF2	0	0	6_EnhG	0	1	1	0	0	0
chr1	28261307	28262081	488510	488528	exon	SMPDL3B	1	0	2_TssAFlnk	0	1	1	0	0	1
chr1	28389444	28389510	489974	489978	intron	EYA3	0	0	7_Enh	0	1	1	0	0	0
chr1	28609703	28609816	493387	493391	TTS	SESN2	0	0	7_Enh	0	1	1	0	0	1
chr1	28611493	28611604	493414	493419	Intergenic	SESN2	0	0	7_Enh	0	1	1	0	0	0
chr1	28764523	28764922	495835	495841	exon	PHACTR4	0	0	7_Enh	0	1	1	0	0	0
chr1	29529454	29529639	508998	509004	intron	MECR	0	0	7_Enh	0	1	1	0	1	1
chr1	31252564	31252759	526176	526183	Intergenic	LAPTM5	0	0	5_TxWk	0	1	1	0	1	1
chr1	33281930	33282081	557449	557453	intron	YARS	1	0	2_TssAFlnk	0	1	1	0	0	0
chr1	33833463	33833590	565780	565787	intron	PHC2	0	0	2_TssAFlnk	0	1	1	0	1	1
chr1	35856695	35856879	586328	586333	intron	ZMYM4	0	0	7_Enh	0	1	1	0	0	0
chr1	36359963	36359985	592608	592612	intron	AGO1	0	0	6_EnhG	0	1	1	0	0	1
chr1	36653765	36653937	596893	596900	Intergenic	MAP7D1	0	0	7_Enh	0	1	1	0	1	1
chr1	37937273	37937607	612788	612797	intron	LOC728431	0	0	7_Enh	0	1	1	1	0	0
chr1	39302069	39302782	630302	630311	Intergenic	RRAGC	0	0	7_Enh	0	1	1	0	0	0
chr1	39568216	39568546	634639	634645	intron	MACF1	0	0	7_Enh	0	1	1	1	1	0
chr1	40283209	40283301	644771	644776	Intergenic	BMP8B	0	0	2_TssAFlnk	0	1	1	0	1	0
chr1	40311392	40311571	645073	645078	intron	TRIT1	0	0	7_Enh	0	1	1	0	0	0
chr1	45180655	45180863	705062	705069	intron	C1orf228	0	0	7_Enh	0	1	1	0	1	1
chr1	45187257	45187366	705144	705148	intron	C1orf228	0	0	7_Enh	0	1	1	0	1	0
chr1	46813955	46814009	726477	726481	intron	NSUN4	0	0	7_Enh	0	1	1	0	1	1
chr1	47052724	47053058	730286	730294	intron	MKNK1	0	0	6_EnhG	0	1	1	0	0	0
chr1	47079391	47079777	730657	730671	intron	MOB3C	0	0	2_TssAFlnk	0	1	1	0	0	0
chr1	48935785	48936090	748483	748489	intron	SPATA6	0	0	7_Enh	0	1	1	1	0	0
chr1	52889644	52889877	780604	780608	intron	ZCCHC11	0	0	4_Tx	0	1	0	0	0	0
chr1	54358853	54358928	800283	800287	Intergenic	DIO1	1	0	7_Enh	0	1	1	0	0	0
chr1	54561630	54561735	802603	802607	intron	TCEANC2	0	0	7_Enh	0	1	1	0	0	0
chr1	54704151	54704532	804652	804660	intron	SSBP3	0	0	7_Enh	0	1	1	0	0	0
chr1	55012824	55012990	809906	809912	promoter-TSS	ACOT11	1	0	7_Enh	0	1	1	0	0	0
chr1	56961319	56961514	826474	826481	exon	PPAP2B	0	0	7_Enh	0	1	1	0	0	0
chr1	57040253	57040601	827133	827139	intron	PPAP2B	0	0	7_Enh	0	1	1	0	0	0
chr1	59365705	59365913	844655	844660	TTS	LOC100131060	0	0	7_Enh	0	1	1	0	0	0
chr1	61918921	61919405	862826	862833	intron	NFIA	0	0	15_Quies	0	1	1	0	1	0
chr1	66745135	66745283	905556	905560	intron	PDE4B	0	0	7_Enh	0	1	1	0	0	0
chr1	68023420	68023481	915218	915222	Intergenic	SERBP1	0	0	7_Enh	0	1	1	0	0	0
chr1	68027510	68027618	915293	915297	Intergenic	GADD45A	0	0	7_Enh	0	1	1	0	1	1
chr1	68101242	68101273	915916	915921	Intergenic	GADD45A	0	0	7_Enh	0	1	1	0	0	0
chr1	89725264	89725638	1054718	1054727	exon	GBP5	0	0	5_TxWk	0	1	0	0	0	0
chr1	93636677	93636966	1088231	1088246	intron	TMED5	0	0	7_Enh	0	1	1	0	0	0
chr1	94509810	94509922	1096255	1096259	intron	ABCA4	0	0	7_Enh	0	1	1	0	0	0
chr1	95533253	95533338	1105452	1105456	intron	ALG14	0	0	7_Enh	0	1	1	0	0	0
chr1	100852879	100852996	1139002	1139007	intron	CDC14A	0	0	7_Enh	0	1	1	0	0	0
chr1	101728098	101728526	1144780	1144786	Intergenic	S1PR1	0	0	7_Enh	0	1	1	0	0	0
chr1	108442821	108442922	1181790	1181794	intron	VAV3	0	0	7_Enh	0	1	1	0	0	0
chr1	109709857	109709977	1194397	1194402	intron	KIAA1324	0	0	7_Enh	0	1	1	0	0	0
chr1	109712081	109712163	1194423	1194428	intron	KIAA1324	0	0	7_Enh	0	1	1	0	0	0
chr1	110546508	110546945	1205314	1205322	exon	AHCYL1	0	0	7_Enh	0	1	1	0	0	0
chr1	111756285	111756369	1217300	1217304	Intergenic	DENND2D	0	0	7_Enh	0	1	1	0	0	0
chr1	113585399	113585471	1236200	1236205	Intergenic	LRIG2	0	0	12_EnhBiv	0	1	1	1	1	1
chr1	114303324	114303380	1242455	1242459	Intergenic	PHTF1	0	0	2_TssAFlnk	0	1	1	0	0	0
chr1	115605417	115605578	1253927	1253933	intron	TSPAN2	0	0	6_EnhG	0	1	1	0	0	0
chr1	116675825	116675917	1262470	1262475	exon	MAB21L3	0	0	7_Enh	0	1	1	0	0	0
chr1	150779741	150780020	1376384	1376390	intron	CTSK	1	0	7_Enh	0	1	1	0	0	0
chr1	152001800	152001843	1394309	1394313	Intergenic	S100A11	0	0	6_EnhG	0	1	1	0	0	0
chr1	153483530	153483661	1405376	1405383	Intergenic	S100A6	0	0	7_Enh	0	1	1	0	1	1
chr1	154914883	154915005	1427306	1427311	Intergenic	PMVK	0	0	7_Enh	0	1	1	0	0	0
chr1	155033985	155034252	1429774	1429780	intron	ADAM15	0	0	7_Enh	0	1	1	0	1	1
chr1	156066567	156066722	1447847	1447853	intron	LMNA	0	0	7_Enh	0	1	1	1	1	1
chr1	156130726	156131143	1448887	1448922	intron	SEMA4A	0	0	4_Tx	0	1	1	0	0	0
chr1	156195369	156195505	1450032	1450037	exon	PMF1	0	0	5_TxWk	0	1	1	0	1	1
chr1	156450633	156450734	1454468	1454481	exon	MEF2D	0	0	6_EnhG	0	1	0	0	1	1
chr1	156523010	156523081	1455544	1455548	intron	IQGAP3	0	0	5_TxWk	0	1	0	0	0	0
chr1	160807375	160807695	1493748	1493757	intron	CD244	0	0	7_Enh	0	1	1	0	1	0
chr1	167657192	167657322	1554335	1554340	intron	RCSD1	0	0	4_Tx	0	1	1	0	1	1
chr1	167772605	167772932	1555730	1555740	Intergenic	MPZL1	0	0	7_Enh	0	1	1	0	1	1
chr1	171282607	171283382	1580471	1580482	promoter-TSS	FMO4	1	0	15_Quies	0	1	0	0	1	1
chr1	171614062	171614349	1583426	1583436	intron	MYOC	0	0	7_Enh	0	1	1	0	1	0
chr1	173176258	173176524	1593345	1593352	exon,promoter-TSS	TNFSF4	1	0	7_Enh	0	1	1	0	1	0
chr1	173398733	173399053	1594679	1594685	intron	LOC100506023	0	0	2_TssAFlnk	0	1	1	0	1	0
chr1	173399180	173399301	1594685	1594691	intron	LOC100506023	0	0	2_TssAFlnk	0	1	1	0	0	0
chr1	173399883	173400635	1594694	1594700	intron	LOC100506023	0	0	5_TxWk	0	1	0	0	1	1
chr1	182054085	182054405	1667392	1667398	Intergenic	ZNF648	0	0	7_Enh	0	1	1	0	1	1
chr1	184951356	184951598	1692286	1692292	Intergenic	FAM129A	0	0	7_Enh	0	1	1	0	1	1
chr1	185261654	185261688	1694892	1694896	TTS	SWT1	0	0	7_Enh	0	1	1	0	0	0
chr1	185536174	185536349	1696856	1696860	Intergenic	HMCN1	0	0	7_Enh	0	1	1	0	0	0
chr1	192139430	192139596	1733833	1733837	intron	RGS18	0	0	2_TssAFlnk	0	1	1	0	0	0
chr1	198290010	198290231	1770864	1770870	exon	NEK7	0	0	7_Enh	0	1	1	0	0	0
chr1	203032520	203032750	1818534	1818542	intron	PPFIA4	0	0	7_Enh	0	1	1	0	0	0
chr1	203156579	203156634	1820075	1820079	promoter-TSS	CHI3L1	1	0	2_TssAFlnk	0	1	1	0	0	0
chr1	203562000	203562230	1824717	1824722	Intergenic	ATP2B4	0	0	7_Enh	0	1	1	0	0	0
chr1	203643188	203643251	1825763	1825767	intron	ATP2B4	0	0	7_Enh	0	1	1	0	1	1
chr1	203738680	203739026	1826900	1826909	intron	LAX1	0	0	7_Enh	0	1	1	0	0	0
chr1	204475302	204475452	1836321	1836332	Intergenic	MDM4	0	0	2_TssAFlnk	0	1	1	0	0	0
chr1	204952273	204952405	1841659	1841665	intron	NFASC	0	0	7_Enh	0	1	1	0	0	0
chr1	204958464	204958744	1841764	1841770	intron	NFASC	0	0	7_Enh	0	1	1	0	1	1
chr1	208006726	208006996	1871905	1871911	Intergenic	LOC148696	0	0	7_Enh	0	1	1	0	0	0
chr1	210011959	210012291	1888550	1888557	exon,intron	DIEXF	0	0	7_Enh	0	1	1	0	0	0
chr1	219634297	219634398	1966832	1966836	Intergenic	LYPLAL1	0	0	7_Enh	0	1	1	0	0	0
chr1	224691020	224691548	2012100	2012114	Intergenic	WDR26	0	0	7_Enh	0	1	1	1	1	0
chr1	225662653	225662952	2020076	2020106	Intergenic	LBR	0	1	7_Enh	0	1	1	0	1	1
chr1	226073122	226073403	2025577	2025583	TTS	LEFTY1	0	0	7_Enh	0	1	1	0	0	0
chr1	226370016	226370071	2030768	2030773	intron	ACBD3	0	0	7_Enh	0	1	1	0	1	0
chr1	226821857	226822309	2036741	2036749	exon	ITPKB	0	0	4_Tx	0	1	1	0	1	1
chr1	226848297	226848503	2037252	2037259	intron	ITPKB	0	0	7_Enh	0	1	1	0	0	0
chr1	226900245	226900295	2037962	2037967	intron	ITPKB	0	0	7_Enh	0	1	1	0	0	0
chr1	229085413	229085639	2070657	2070665	Intergenic	DUSP5P1	0	0	2_TssAFlnk	0	1	1	0	0	0
chr1	229144238	229144277	2071387	2071391	Intergenic	RAB4A	0	0	7_Enh	0	1	1	0	0	0
chr1	229166895	229166932	2071640	2071645	Intergenic	RAB4A	0	0	7_Enh	0	1	0	0	0	0
chr1	230139877	230140033	2082631	2082638	Intergenic	GALNT2	0	0	2_TssAFlnk	0	1	1	0	0	0
chr1	230296892	230296980	2084835	2084839	intron	GALNT2	0	0	7_Enh	0	1	1	0	0	0
chr1	230326909	230327080	2085166	2085171	intron	GALNT2	0	0	7_Enh	0	1	1	0	0	0
chr1	231495001	231495114	2099678	2099683	Intergenic	SPRTN	0	0	7_Enh	0	1	0	0	0	0
chr1	233218652	233218770	2116272	2116276	intron	PCNXL2	0	0	7_Enh	0	1	1	0	0	0
chr1	234737131	234737196	2130720	2130725	Intergenic	IRF2BP2	0	0	7_Enh	0	1	1	0	0	0
chr1	234859088	234859389	2132405	2132413	promoter-TSS	LOC100506810	1	0	7_Enh	0	1	1	0	0	0
chr1	235079017	235079079	2135370	2135374	Intergenic	SNORA14B	0	0	2_TssAFlnk	0	1	1	0	0	0
chr1	235120232	235120417	2135999	2136003	Intergenic	SNORA14B	0	0	7_Enh	0	1	1	0	0	1
chr1	235909688	235909822	2146517	2146523	exon	LYST	0	0	6_EnhG	0	1	1	0	0	0
chr1	237034162	237034319	2160527	2160532	intron	MTR	0	0	2_TssAFlnk	0	1	1	0	0	0
chr1	240073370	240073407	2185347	2185352	TTS	CHRM3	0	0	7_Enh	0	1	1	0	0	0
chr1	245473954	245474122	2242580	2242588	intron	KIF26B	0	0	2_TssAFlnk	0	1	1	0	0	0
chr1	246378353	246378434	2254279	2254283	intron	SMYD3	0	0	7_Enh	0	1	1	0	0	0
chr1	249219463	249219674	2284168	2284174	Intergenic	PGBD2	0	0	7_Enh	0	1	1	0	0	0
chr2	8520237	8520410	2384426	2384432	Intergenic	LINC00299	0	0	7_Enh	0	1	1	0	0	0
chr2	8557834	8557906	2384822	2384827	Intergenic	LINC00299	0	0	7_Enh	0	1	1	0	0	0
chr2	8607429	8607624	2385508	2385515	Intergenic	LINC00299	0	0	7_Enh	0	1	1	0	0	0
chr2	8641331	8641528	2385971	2385976	Intergenic	LINC00299	0	0	7_Enh	0	1	1	0	0	0
chr2	9371143	9371187	2395807	2395811	intron	ASAP2	0	0	7_Enh	0	1	1	0	0	0
chr2	9603817	9603940	2399355	2399360	intron	CPSF3	0	0	2_TssAFlnk	0	1	1	0	0	0
chr2	10520208	10520288	2415043	2415047	intron	HPCAL1	0	0	7_Enh	0	1	1	0	0	0
chr2	10538687	10538814	2415396	2415406	intron	HPCAL1	0	0	7_Enh	0	1	1	0	0	0
chr2	16820369	16820453	2475564	2475569	intron	FAM49A	0	0	5_TxWk	0	1	0	0	0	0
chr2	25096641	25096769	2545652	2545660	intron	ADCY3	0	0	7_Enh	0	1	1	0	0	0
chr2	26367057	26367162	2564538	2564542	Intergenic	GAREML	0	0	7_Enh	0	1	1	0	0	0
chr2	26552990	26553157	2567223	2567230	intron	GPR113	0	0	7_Enh	0	1	1	0	1	1
chr2	28633123	28633552	2595854	2595869	intron	FOSL2	0	0	4_Tx	0	1	1	0	0	0
chr2	28817140	28817389	2597993	2598004	intron	PLB1	0	0	2_TssAFlnk	0	1	1	0	1	1
chr2	28817517	28817558	2598004	2598008	intron	PLB1	0	0	2_TssAFlnk	0	1	1	0	0	0
chr2	28823177	28823247	2598076	2598080	intron	PLB1	0	0	2_TssAFlnk	0	1	1	0	0	0
chr2	30666895	30667038	2616671	2616676	Intergenic	LCLAT1	0	0	7_Enh	0	1	1	0	0	0
chr2	30935561	30935725	2618782	2618787	Intergenic	CAPN13	0	0	7_Enh	0	1	1	0	0	0
chr2	31090059	31090181	2620204	2620209	Intergenic	CAPN13	0	0	7_Enh	0	1	1	0	0	0
chr2	31541732	31541917	2624694	2624699	Intergenic	EHD3	0	0	2_TssAFlnk	0	1	1	0	0	0
chr2	33466271	33466362	2643377	2643381	intron	LTBP1	0	0	7_Enh	0	1	1	0	0	0
chr2	33561472	33561787	2644248	2644255	intron	LTBP1	0	0	7_Enh	0	1	1	0	0	0
chr2	43232970	43233166	2727170	2727175	Intergenic	HAAO	0	0	7_Enh	0	1	1	0	0	0
chr2	44471383	44471863	2741223	2741235	Intergenic	SLC3A1	0	0	7_Enh	0	1	1	0	1	0
chr2	46613710	46613908	2762732	2762737	TTS	EPAS1	0	0	7_Enh	0	1	1	0	0	0
chr2	46697372	46697448	2763474	2763478	Intergenic	TMEM247	0	0	7_Enh	0	1	1	0	0	0
chr2	47206729	47207054	2768952	2768963	intron	TTC7A	0	0	7_Enh	0	1	1	0	0	0
chr2	47214279	47214421	2769057	2769064	intron	TTC7A	0	0	7_Enh	0	1	1	0	1	1
chr2	48013041	48013496	2779469	2779477	intron	MSH6	0	0	2_TssAFlnk	0	1	1	0	0	0
chr2	48559595	48559689	2784114	2784119	intron	FOXN2	0	0	7_Enh	0	1	1	0	0	0
chr2	48642392	48642533	2784837	2784841	Intergenic	PPP1R21	0	0	7_Enh	0	1	1	0	0	0
chr2	54221725	54222236	2821124	2821131	Intergenic	PSME4	0	0	7_Enh	0	1	1	0	0	0
chr2	54795307	54795387	2826430	2826435	intron	SPTBN1	0	0	7_Enh	0	1	1	0	0	0
chr2	54807106	54807287	2826543	2826548	intron	SPTBN1	0	0	7_Enh	0	1	1	0	0	0
chr2	54908686	54908936	2827767	2827772	Intergenic	EML6	0	0	9_Het	0	1	1	0	0	0
chr2	60690546	60690656	2867971	2867975	intron	BCL11A	0	0	7_Enh	0	1	1	0	0	0
chr2	60751178	60751326	2868569	2868574	intron	BCL11A	0	0	7_Enh	0	1	1	0	0	0
chr2	60761738	60761788	2868708	2868712	intron	BCL11A	0	0	7_Enh	0	1	1	0	0	0
chr2	62536896	62537192	2889843	2889859	Intergenic	MIR5192	0	0	2_TssAFlnk	0	1	1	0	0	0
chr2	64088430	64088511	2901528	2901532	intron	UGP2	0	0	4_Tx	0	1	0	0	1	0
chr2	64642834	64643180	2906225	2906231	Intergenic	LGALSL	0	0	7_Enh	0	1	1	0	0	0
chr2	64861637	64861731	2908501	2908507	exon	SERTAD2	0	0	7_Enh	0	1	1	0	0	0
chr2	65414426	65414651	2915422	2915428	Intergenic	ACTR2	0	0	2_TssAFlnk	0	1	1	0	1	1
chr2	68515148	68515411	2939530	2939534	intron	CNRIP1	0	0	15_Quies	0	1	1	0	0	0
chr2	68921411	68922654	2942725	2942732	Intergenic	PROKR1	0	0	7_Enh	0	1	1	0	0	0
chr2	69732929	69733121	2949807	2949812	intron	AAK1	0	0	7_Enh	0	1	1	0	0	0
chr2	69804175	69804259	2950428	2950432	intron	AAK1	0	0	7_Enh	0	1	1	0	0	0
chr2	69931529	69931737	2951743	2951749	Intergenic	ANXA4	0	0	7_Enh	0	1	1	0	0	0
chr2	70331826	70332003	2956595	2956601	Intergenic	PCBP1	0	0	7_Enh	0	1	1	0	0	0
chr2	71772834	71773120	2974339	2974349	intron	DYSF	0	0	6_EnhG	0	1	1	0	1	0
chr2	71830537	71830737	2975295	2975300	intron	DYSF	0	0	6_EnhG	0	1	1	0	0	0
chr2	71830783	71830819	2975301	2975305	intron	DYSF	0	0	6_EnhG	0	1	1	0	0	0
chr2	74247936	74248018	2999810	2999814	Intergenic	TET3	0	0	7_Enh	0	1	1	0	0	0
chr2	74258258	74258463	2999908	2999914	Intergenic	TET3	0	0	2_TssAFlnk	0	1	1	0	0	0
chr2	74432890	74433045	3002598	3002603	exon	MTHFD2	0	0	7_Enh	0	1	1	0	0	0
chr2	85813886	85813995	3084556	3084563	intron	VAMP5	0	0	7_Enh	0	1	1	0	0	0
chr2	85899794	85899898	3086167	3086173	Intergenic	SFTPB	0	0	2_TssAFlnk	0	1	1	0	0	0
chr2	85943879	85943955	3086702	3086709	Intergenic	GNLY	0	0	7_Enh	0	1	1	0	0	0
chr2	87759149	87759418	3106988	3106994	intron	LINC00152	0	0	5_TxWk	0	1	0	0	0	0
chr2	87768743	87769045	3107086	3107094	intron	LINC00152	0	0	7_Enh	0	1	1	0	1	0
chr2	87810764	87811096	3107618	3107625	intron	LINC00152	0	0	7_Enh	0	1	0	0	0	0
chr2	87818573	87819317	3107702	3107713	intron	LINC00152	0	0	7_Enh	0	1	1	0	0	0
chr2	87839354	87839413	3107959	3107963	Intergenic	LINC00152	0	0	2_TssAFlnk	0	1	1	0	0	0
chr2	87868176	87868309	3108183	3108189	Intergenic	MIR4435-1	0	0	7_Enh	0	1	1	0	0	0
chr2	97061868	97062121	3162307	3162313	Intergenic	NCAPH	0	0	2_TssAFlnk	0	1	1	0	0	0
chr2	97220106	97220394	3164582	3164596	Intergenic	ARID5A	0	0	7_Enh	0	1	1	0	1	1
chr2	97868463	97868585	3174555	3174560	intron	ANKRD36	0	0	7_Enh	0	1	1	0	0	0
chr2	98527002	98527127	3181257	3181261	intron	TMEM131	0	0	7_Enh	0	1	1	0	0	0
chr2	99760705	99761005	3194645	3194657	intron	C2orf15	0	0	7_Enh	0	1	1	0	0	0
chr2	101840296	101840398	3218461	3218465	Intergenic	CNOT11	0	0	7_Enh	0	1	1	0	0	0
chr2	102622798	102622970	3227489	3227493	intron	IL1R2	0	0	6_EnhG	0	1	1	0	1	1
chr2	102637091	102637387	3227658	3227669	intron	IL1R2	0	0	6_EnhG	0	1	1	0	1	1
chr2	102720895	102721029	3228497	3228503	Intergenic	IL1R1	0	0	7_Enh	0	1	1	0	0	0
chr2	102857410	102857643	3229871	3229886	Intergenic	IL1RL2	0	0	2_TssAFlnk	0	1	1	0	1	1
chr2	103420172	103420280	3234477	3234481	intron	TMEM182	0	0	7_Enh	0	1	1	0	0	0
chr2	103507815	103508080	3235166	3235172	Intergenic	TMEM182	0	0	7_Enh	0	1	1	0	0	0
chr2	106403030	106403041	3260386	3260390	intron	NCK2	0	0	7_Enh	0	1	1	0	0	0
chr2	106421678	106421769	3260622	3260627	intron	NCK2	0	0	7_Enh	0	1	1	0	0	0
chr2	106464843	106465083	3261043	3261050	intron	NCK2	0	0	2_TssAFlnk	0	1	1	0	0	0
chr2	112139604	112139737	3318797	3318804	intron	LOC541471	0	0	5_TxWk	0	1	0	0	0	0
chr2	112417081	112417339	3321553	3321558	Intergenic	LOC541471	0	0	7_Enh	0	1	1	0	0	0
chr2	112763701	112763822	3325601	3325605	intron	MERTK	0	0	7_Enh	0	1	1	0	0	0
chr2	112768263	112768439	3325645	3325651	intron	MERTK	0	0	7_Enh	0	1	1	0	0	0
chr2	113388613	113389031	3333386	3333395	Intergenic	FLJ42351	0	0	2_TssAFlnk	0	1	1	0	0	0
chr2	113439755	113439957	3334146	3334151	Intergenic	SLC20A1	0	0	2_TssAFlnk	0	1	1	0	0	0
chr2	113484331	113484599	3334777	3334788	Intergenic	CKAP2L	0	0	7_Enh	0	1	1	0	1	1
chr2	114591729	114591880	3346903	3346908	Intergenic	ACTR3	0	0	2_TssAFlnk	0	1	1	0	0	0
chr2	118738967	118739370	3374772	3374777	intron	CCDC93	0	0	7_Enh	0	1	1	0	0	0
chr2	118855412	118855564	3375875	3375879	intron	INSIG2	0	0	7_Enh	0	1	1	0	0	0
chr2	120041491	120041738	3387434	3387439	Intergenic	STEAP3	0	0	7_Enh	0	1	1	0	0	0
chr2	128337778	128337944	3464223	3464229	intron	MYO7B	0	0	7_Enh	0	1	1	0	0	0
chr2	135160648	135161488	3541067	3541075	intron	MGAT5	0	0	7_Enh	0	1	1	0	0	0
chr2	137011274	137011438	3559137	3559143	Intergenic	CXCR4	0	0	7_Enh	0	1	1	0	0	1
chr2	144503467	144503715	3603284	3603289	intron	ARHGAP15	0	0	7_Enh	0	1	1	0	0	0
chr2	153342592	153342855	3662880	3662885	intron	FMNL2	0	0	7_Enh	0	1	1	0	0	0
chr2	160106492	160106579	3707934	3707938	intron	WDSUB1	0	0	7_Enh	0	1	0	0	0	0
chr2	169003540	169003858	3765502	3765507	intron	STK39	0	0	7_Enh	0	1	1	0	0	0
chr2	169489381	169489478	3769240	3769244	intron	CERS6	0	0	7_Enh	0	1	1	0	0	0
chr2	173061625	173061768	3803354	3803362	Intergenic	DLX2	0	0	2_TssAFlnk	0	1	1	0	0	0
chr2	174740059	174740232	3818525	3818530	Intergenic	SP3	0	0	2_TssAFlnk	0	1	1	0	0	0
chr2	174924325	174924463	3820509	3820513	Intergenic	SP3	0	0	7_Enh	0	1	1	0	0	0
chr2	182769771	182769980	3880796	3880803	intron	SSFA2	0	0	6_EnhG	0	1	1	0	0	0
chr2	196401031	196401148	3963625	3963629	Intergenic	SLC39A10	0	0	7_Enh	0	1	1	0	0	0
chr2	197852765	197852905	3974884	3974889	exon	ANKRD44	0	0	7_Enh	0	1	1	0	0	0
chr2	198464208	198464463	3981332	3981338	intron	RFTN2	0	0	7_Enh	0	1	1	0	1	0
chr2	201560598	201561059	4003146	4003155	intron	AOX2P	1	0	7_Enh	0	1	1	0	0	0
chr2	202004122	202004328	4008315	4008321	promoter-TSS	CFLAR	0	0	6_EnhG	0	1	1	0	0	0
chr2	202050759	202050856	4008896	4008900	exon	CASP10	0	0	2_TssAFlnk	0	1	1	0	0	0
chr2	208838928	208839086	4074188	4074192	intron	PLEKHM3	0	0	7_Enh	0	1	1	0	0	0
chr2	216991835	216991942	4129296	4129300	intron	XRCC5	0	0	7_Enh	0	1	1	0	0	0
chr2	217294232	217294484	4132032	4132037	intron	SMARCAL1	0	0	4_Tx	0	1	1	0	0	0
chr2	218087409	218087533	4139547	4139552	Intergenic	TNP1	0	0	7_Enh	0	1	1	0	0	0
chr2	218263641	218263788	4140718	4140724	intron	DIRC3	0	0	7_Enh	0	1	1	0	0	0
chr2	219165992	219166308	4149923	4149930	intron	PNKD	0	0	7_Enh	0	1	1	0	1	1
chr2	220074416	220074665	4164160	4164165	TTS	ZFAND2B	0	0	6_EnhG	0	1	1	0	0	0
chr2	224781998	224782346	4207202	4207207	intron	WDFY1	0	0	7_Enh	0	1	1	0	0	0
chr2	224783272	224783640	4207222	4207232	intron	WDFY1	0	0	7_Enh	0	1	1	0	0	0
chr2	228314979	228315077	4234804	4234808	Intergenic	MIR5703	0	0	2_TssAFlnk	0	1	1	0	0	0
chr2	228382042	228382085	4235518	4235522	intron	AGFG1	0	0	2_TssAFlnk	0	1	1	0	0	0
chr2	231035307	231035466	4257602	4257609	exon	SP110	0	0	6_EnhG	0	1	1	0	0	0
chr2	231530220	231530361	4261563	4261569	Intergenic	LOC151475	0	0	7_Enh	0	1	1	0	0	0
chr2	232578558	232578884	4278679	4278689	TTS	PTMA	0	0	7_Enh	0	1	1	0	1	1
chr2	233681635	233681732	4294231	4294237	exon	GIGYF2	0	0	7_Enh	0	1	1	0	0	0
chr2	234157690	234157890	4300993	4300999	Intergenic	ATG16L1	0	0	7_Enh	0	1	1	0	0	0
chr2	234327704	234327951	4303639	4303650	intron	DGKD	0	0	6_EnhG	0	1	1	0	0	0
chr2	238624317	238624603	4361099	4361111	intron	LRRFIP1	0	0	7_Enh	0	1	1	0	0	0
chr2	238650856	238650986	4361536	4361541	intron	LRRFIP1	0	0	7_Enh	0	1	1	0	0	0
chr2	238653793	238653983	4361587	4361595	intron	LRRFIP1	0	0	7_Enh	0	1	1	0	1	1
chr2	238807340	238807547	4363839	4363849	intron	RAMP1	0	0	7_Enh	0	1	1	0	1	0
chr2	238936312	238936568	4365779	4365785	intron	UBE2F	0	0	7_Enh	0	1	1	0	0	0
chr2	240261952	240262007	4390084	4390088	intron	HDAC4	0	0	7_Enh	0	1	1	0	0	0
chr2	240291484	240291762	4390638	4390647	intron	HDAC4	0	0	2_TssAFlnk	0	1	1	0	0	0
chr2	240873920	240874199	4400530	4400540	Intergenic	MIR4786	0	0	7_Enh	0	1	1	0	1	1
chr2	241551383	241551533	4413674	4413678	intron	GPR35	0	0	7_Enh	0	1	1	0	0	0
chr2	241564519	241564964	4413962	4413976	exon,promoter-TSS	GPR35	0	0	7_Enh	0	1	1	1	1	0
chr2	242096483	242096538	4426009	4426013	intron	PPP1R7	0	0	5_TxWk	0	1	1	0	0	0
chr2	242174696	242174798	4427921	4427925	intron	HDLBP	0	0	4_Tx	0	1	0	0	0	0
chr2	242824449	242824762	4442903	4442917	Intergenic	CXXC11	0	0	7_Enh	0	1	1	1	1	0
chr3	4546504	4546744	4481248	4481253	intron	ITPR1	0	0	7_Enh	0	1	1	0	0	0
chr3	5131788	5131877	4487896	4487901	Intergenic	ARL8B	0	0	7_Enh	0	1	1	0	0	0
chr3	5464852	5464922	4491448	4491452	Intergenic	MIR4790	0	0	2_TssAFlnk	0	1	1	0	0	0
chr3	9432765	9433024	4521128	4521135	intron	SETD5-AS1	0	0	7_Enh	0	1	1	0	0	0
chr3	9879866	9879980	4527883	4527888	intron	RPUSD3	0	0	7_Enh	0	1	1	0	0	0
chr3	10057374	10057466	4531218	4531223	Intergenic	LOC401052	0	0	7_Enh	0	1	1	0	0	0
chr3	10335941	10336085	4535869	4535874	TTS	GHRLOS	0	0	7_Enh	0	1	1	0	0	0
chr3	11345690	11345979	4548271	4548276	intron	ATG7	0	0	7_Enh	0	1	1	0	0	0
chr3	11497539	11497677	4549735	4549740	intron	ATG7	0	0	7_Enh	0	1	1	0	0	0
chr3	11587360	11587771	4551002	4551007	intron	ATG7	0	0	7_Enh	0	1	1	0	0	0
chr3	11612507	11612577	4551582	4551586	intron	VGLL4	0	0	7_Enh	0	1	1	0	0	0
chr3	12271168	12271237	4559017	4559021	Intergenic	PPARG	0	0	7_Enh	0	1	1	0	0	0
chr3	12944656	12944949	4568066	4568073	intron	IQSEC1	0	0	6_EnhG	0	1	1	0	0	0
chr3	12944955	12945161	4568073	4568083	intron	IQSEC1	0	0	6_EnhG	0	1	1	0	0	0
chr3	12996660	12997151	4569247	4569256	intron	IQSEC1	0	0	4_Tx	0	1	1	0	1	0
chr3	15135767	15136521	4599634	4599640	intron	ZFYVE20	0	0	6_EnhG	0	1	1	0	0	0
chr3	15419819	15419958	4602863	4602872	Intergenic	SH3BP5	0	0	15_Quies	0	1	0	0	1	1
chr3	15482580	15482699	4603519	4603523	exon	EAF1	0	0	4_Tx	0	1	1	0	0	0
chr3	15847358	15847457	4606729	4606733	intron	ANKRD28	0	0	7_Enh	0	1	1	0	0	0
chr3	18782700	18782759	4628160	4628165	Intergenic	SATB1	0	0	7_Enh	0	1	1	0	0	0
chr3	31275767	31275922	4711614	4711620	Intergenic	STT3B	0	0	7_Enh	0	1	1	0	0	0
chr3	32490735	32490843	4722708	4722714	intron	CMTM7	0	0	7_Enh	0	1	1	0	0	0
chr3	32557852	32557952	4723607	4723614	Intergenic	CMTM6	0	0	7_Enh	0	1	1	0	0	0
chr3	37352307	37352410	4759724	4759728	intron	GOLGA4	0	0	7_Enh	0	1	1	0	0	0
chr3	38359050	38359121	4769702	4769707	intron	SLC22A14	0	0	7_Enh	0	1	1	0	0	0
chr3	42234618	42234806	4802181	4802186	intron	TRAK1	0	0	7_Enh	0	1	1	0	0	0
chr3	42853078	42853222	4808977	4808983	intron	CCBP2	0	0	7_Enh	0	1	1	0	0	0
chr3	43431313	43431427	4814262	4814268	intron	ANO10	0	0	7_Enh	0	1	1	0	0	1
chr3	45079166	45079753	4829873	4829886	Intergenic	CLEC3B	0	0	5_TxWk	0	1	1	0	1	1
chr3	45721301	45721441	4836624	4836629	exon	LIMD1	0	0	7_Enh	0	1	1	0	0	0
chr3	46120370	46120556	4840584	4840592	Intergenic	XCR1	0	0	2_TssAFlnk	0	1	1	0	1	1
chr3	46410171	46410275	4842636	4842641	Intergenic	CCR5	0	0	7_Enh	0	1	1	0	1	0
chr3	47050919	47051367	4851242	4851284	TTS	NBEAL2	0	1	4_Tx	0	1	1	0	0	0
chr3	47058969	47059254	4851381	4851387	intron	SETD2	0	0	6_EnhG	0	1	1	0	0	0
chr3	48545034	48545333	4873146	4873151	Intergenic	SHISA5	0	0	5_TxWk	0	1	0	1	1	1
chr3	49419222	49419294	4889133	4889137	intron	RHOA	0	0	7_Enh	0	1	0	0	0	0
chr3	49486619	49486815	4890546	4890551	Intergenic	NICN1	0	0	7_Enh	0	1	1	0	1	1
chr3	50384686	50384890	4906711	4906721	TTS	NPRL2	0	0	5_TxWk	0	1	0	0	1	1
chr3	52104854	52104936	4926487	4926492	Intergenic	LINC00696	0	0	7_Enh	0	1	1	0	0	0
chr3	52251126	52251352	4928506	4928512	Intergenic	TLR9	0	0	6_EnhG	0	1	1	0	0	0
chr3	52877271	52877419	4939047	4939053	intron	TMEM110	0	0	7_Enh	0	1	1	0	0	0
chr3	52878410	52878597	4939067	4939074	intron	TMEM110	0	0	2_TssAFlnk	0	1	1	0	0	0
chr3	52879271	52879459	4939084	4939089	intron	TMEM110	0	0	7_Enh	0	1	1	0	0	0
chr3	53867898	53868755	4951232	4951242	intron	CHDH	0	0	7_Enh	0	1	1	0	0	0
chr3	56788931	56789060	4976390	4976396	exon,intron	ARHGEF3	0	0	7_Enh	0	1	1	0	0	0
chr3	56789091	56789340	4976396	4976410	intron	ARHGEF3	0	0	7_Enh	0	1	1	0	0	0
chr3	57715562	57715647	4986521	4986527	Intergenic	SLMAP	0	0	7_Enh	0	1	1	0	0	0
chr3	59717624	59717918	5005729	5005734	Intergenic	C3orf67	0	0	7_Enh	0	1	1	0	0	0
chr3	66491751	66491813	5058709	5058714	intron	LRIG1	0	0	7_Enh	0	1	1	0	0	0
chr3	71037312	71037474	5092134	5092138	intron	FOXP1	0	0	7_Enh	0	1	1	0	0	0
chr3	71152620	71152830	5093378	5093382	intron	FOXP1	0	0	7_Enh	0	1	1	0	0	0
chr3	71359653	71359835	5095617	5095622	intron	FOXP1	0	0	7_Enh	0	1	1	0	0	0
chr3	71365646	71365757	5095706	5095710	intron	FOXP1	0	0	7_Enh	0	1	1	0	0	0
chr3	71439117	71439233	5096565	5096571	intron	FOXP1	0	0	7_Enh	0	1	1	0	0	0
chr3	71440171	71440700	5096579	5096584	intron	FOXP1	0	0	7_Enh	0	1	1	0	0	0
chr3	71730361	71730489	5099906	5099910	exon	EIF4E3	0	0	6_EnhG	0	1	1	0	1	1
chr3	72043633	72043885	5103236	5103245	Intergenic	LOC201617	0	0	7_Enh	0	1	1	0	0	0
chr3	72359893	72360044	5106267	5106272	Intergenic	RYBP	0	0	7_Enh	0	1	1	0	1	0
chr3	72395759	72395806	5106728	5106732	Intergenic	RYBP	0	0	7_Enh	0	1	1	0	0	0
chr3	72425868	72426226	5107077	5107083	exon	RYBP	0	0	7_Enh	0	1	1	0	0	0
chr3	72523625	72523740	5108065	5108070	Intergenic	RYBP	0	0	7_Enh	0	1	1	0	0	0
chr3	72668159	72668212	5109597	5109601	Intergenic	RYBP	0	0	7_Enh	0	1	1	0	0	1
chr3	72870430	72870652	5111616	5111622	intron	SHQ1	0	0	15_Quies	0	1	1	0	0	0
chr3	120136163	120136640	5399970	5399979	intron	FSTL1	0	0	2_TssAFlnk	0	1	1	0	1	1
chr3	121714086	121714225	5411073	5411079	intron	ILDR1	0	0	7_Enh	0	1	1	0	0	0
chr3	122440390	122440569	5417523	5417528	intron	PARP14	0	0	7_Enh	0	1	1	0	0	0
chr3	126184901	126185007	5457633	5457639	intron	ZXDC	0	0	6_EnhG	0	1	1	0	0	0
chr3	126185029	126185381	5457639	5457648	intron	ZXDC	0	0	6_EnhG	0	1	1	0	0	0
chr3	126943096	126943177	5468017	5468021	Intergenic	PLXNA1	0	0	7_Enh	0	1	0	0	0	0
chr3	127453660	127453886	5474976	5474981	intron	MGLL	0	0	7_Enh	0	1	1	0	0	0
chr3	127489767	127490123	5475515	5475520	intron	MGLL	0	0	7_Enh	0	1	1	0	0	0
chr3	127490751	127490924	5475528	5475533	intron	MGLL	0	0	7_Enh	0	1	1	0	0	0
chr3	127494351	127494378	5475572	5475576	intron	MGLL	0	0	7_Enh	0	1	1	0	0	0
chr3	128532015	128532244	5489943	5489950	intron	RAB7A	0	0	6_EnhG	0	1	1	0	0	0
chr3	128583574	128583812	5490712	5490719	intron	LOC653712	0	0	2_TssAFlnk	0	1	1	0	0	0
chr3	128734522	128734869	5493204	5493213	intron	EFCC1	0	0	7_Enh	0	1	1	0	0	1
chr3	128734946	128735025	5493213	5493217	intron	EFCC1	0	0	7_Enh	0	1	1	0	0	1
chr3	128964679	128964954	5497243	5497249	Intergenic	COPG1	0	0	7_Enh	0	1	1	0	1	1
chr3	129653366	129653613	5507005	5507013	Intergenic	TRH	0	0	7_Enh	0	1	1	0	1	1
chr3	133224891	133225234	5533438	5533444	Intergenic	CDV3	0	0	14_ReprPCWk	0	1	1	0	0	0
chr3	138565546	138565609	5580274	5580279	Intergenic	PIK3CB	0	0	7_Enh	0	1	1	0	0	0
chr3	141145333	141145517	5600854	5600861	intron	ZBTB38	0	0	7_Enh	0	1	1	0	0	0
chr3	141194155	141194660	5601391	5601398	Intergenic	RASA2	0	0	7_Enh	0	1	1	0	0	0
chr3	141399065	141399110	5603179	5603183	Intergenic	RNF7	0	0	7_Enh	0	1	1	0	0	0
chr3	142888947	142889096	5618162	5618167	Intergenic	CHST2	0	0	7_Enh	0	1	1	0	0	0
chr3	148942775	148943204	5655083	5655091	Intergenic	CP	0	0	2_TssAFlnk	0	1	1	0	0	0
chr3	151814191	151814728	5677489	5677495	Intergenic	MBNL1-AS1	0	0	7_Enh	0	1	1	0	0	0
chr3	158431094	158431193	5724306	5724312	intron	RARRES1	0	0	7_Enh	0	1	1	0	0	0
chr3	169480713	169480980	5790861	5790867	Intergenic	TERC	0	0	15_Quies	0	1	1	0	1	1
chr3	169761417	169761773	5794125	5794133	intron	GPR160	0	0	2_TssAFlnk	0	1	1	0	0	0
chr3	169866884	169867100	5795085	5795090	exon	PHC3	0	0	7_Enh	0	1	1	0	0	0
chr3	171553057	171553128	5810285	5810289	Intergenic	TMEM212	0	0	7_Enh	0	1	1	0	0	0
chr3	171870931	171871382	5813289	5813298	intron	FNDC3B	0	0	2_TssAFlnk	0	1	1	0	0	0
chr3	171927051	171927219	5813812	5813818	intron	FNDC3B	0	0	7_Enh	0	1	1	0	0	0
chr3	172434371	172434380	5818492	5818496	Intergenic	NCEH1	0	0	15_Quies	0	1	1	0	0	0
chr3	176939000	176939184	5847527	5847533	Intergenic	TBL1XR1	0	0	7_Enh	0	1	1	0	0	0
chr3	177002214	177002416	5848512	5848518	Intergenic	TBL1XR1	0	0	2_TssAFlnk	0	1	1	0	0	0
chr3	178899771	178899915	5862324	5862328	intron	PIK3CA	0	0	7_Enh	0	1	1	0	0	0
chr3	183003692	183003860	5896707	5896714	intron	MCF2L2	0	0	7_Enh	0	1	1	0	0	1
chr3	183098047	183098335	5897725	5897732	intron	MCF2L2	0	0	7_Enh	0	1	1	0	0	1
chr3	184040649	184040829	5912790	5912795	exon	EIF4G1	0	0	6_EnhG	0	1	1	0	0	0
chr3	184304754	184304984	5917773	5917780	Intergenic	EPHB3	0	0	2_TssAFlnk	0	1	1	0	0	0
chr3	186091206	186091278	5939180	5939184	Intergenic	DGKG	0	0	7_Enh	0	1	1	0	0	0
chr3	190251317	190251482	5975175	5975182	intron	IL1RAP	0	0	7_Enh	0	1	1	0	0	0
chr3	194308302	194308385	6011619	6011624	TTS	TMEM44	0	0	7_Enh	0	1	1	0	0	0
chr3	194457217	194457724	6014431	6014438	intron	LOC100507391	0	0	9_Het	0	1	1	0	0	0
chr3	194600743	194600994	6016471	6016477	Intergenic	LOC100507391	0	0	7_Enh	0	1	1	0	0	0
chr3	194831797	194831848	6020030	6020034	intron	XXYLT1	0	0	7_Enh	0	1	1	0	0	0
chr3	194900945	194901149	6021255	6021264	intron	XXYLT1	0	0	2_TssAFlnk	0	1	1	0	0	0
chr3	195641892	195642212	6034538	6034545	Intergenic	TNK2	0	0	7_Enh	0	1	1	0	1	1
chr3	195823680	195823759	6038012	6038016	Intergenic	TFRC	0	0	2_TssAFlnk	0	1	1	0	0	0
chr3	195890621	195890755	6039318	6039324	Intergenic	LOC401109	0	0	7_Enh	0	1	1	0	0	0
chr3	195923532	195923732	6040048	6040055	TTS	ZDHHC19	0	0	7_Enh	0	1	1	0	1	1
chr3	195973685	195973978	6041254	6041261	intron	PCYT1A	0	0	6_EnhG	0	1	1	0	0	1
chr3	196502980	196503065	6050488	6050492	intron	PAK2	0	0	7_Enh	0	1	1	0	0	0
chr3	197439174	197439475	6064896	6064905	intron	KIAA0226	0	0	5_TxWk	0	1	0	0	0	0
chr3	197757111	197757286	6069631	6069639	intron	LMLN	0	0	15_Quies	0	1	1	0	0	0
chr4	204892	205300	6074362	6074370	Intergenic	ZNF876P	0	0	8_ZNF/Rpts	0	1	1	0	0	0
chr4	909596	909649	6090585	6090589	intron	GAK	0	0	7_Enh	0	1	1	0	0	0
chr4	914166	914288	6090660	6090664	intron	GAK	0	0	7_Enh	0	1	1	0	0	0
chr4	916701	916819	6090725	6090730	intron	GAK	0	0	7_Enh	0	1	1	0	0	0
chr4	1221838	1221941	6099750	6099758	intron	CTBP1	0	1	4_Tx	0	1	0	0	0	0
chr4	1345671	1345857	6103643	6103656	intron	UVSSA	0	0	6_EnhG	0	1	1	0	1	1
chr4	1702191	1702350	6113113	6113118	intron	SLBP	0	0	7_Enh	0	1	1	0	0	0
chr4	2592805	2592990	6133263	6133268	Intergenic	FAM193A	0	0	7_Enh	0	1	1	0	0	0
chr4	2593212	2593244	6133269	6133273	Intergenic	FAM193A	0	0	7_Enh	0	1	1	0	0	0
chr4	3061762	3061974	6142196	6142201	Intergenic	HTT-AS1	0	0	7_Enh	0	1	1	0	0	0
chr4	7072486	7072825	6208655	6208663	Intergenic	GRPEL1	0	0	7_Enh	0	1	1	0	1	1
chr4	7830035	7830299	6223415	6223421	intron	AFAP1	0	0	7_Enh	0	1	1	0	0	0
chr4	8321474	8321666	6233722	6233727	Intergenic	HTRA3	0	0	7_Enh	0	1	1	0	0	0
chr4	10007897	10008122	6261984	6261990	intron	SLC2A9	0	0	7_Enh	0	1	1	0	0	0
chr4	10065344	10065444	6262695	6262699	Intergenic	MIR3138	0	0	4_Tx	0	1	1	0	1	0
chr4	10102617	10102742	6263458	6263465	intron	WDR1	0	0	6_EnhG	0	1	1	0	0	0
chr4	10691948	10692028	6269152	6269156	Intergenic	CLNK	0	0	2_TssAFlnk	0	1	1	0	0	0
chr4	15758201	15758549	6303732	6303737	Intergenic	CD38	0	0	7_Enh	0	1	1	0	1	0
chr4	16037641	16037756	6306570	6306574	intron	PROM1	0	0	7_Enh	0	1	1	0	0	0
chr4	37737348	37737425	6455795	6455799	Intergenic	RELL1	0	0	7_Enh	0	1	1	0	0	0
chr4	38530947	38531049	6463640	6463645	Intergenic	KLF3	0	0	2_TssAFlnk	0	1	1	0	0	1
chr4	38531541	38531603	6463647	6463651	Intergenic	KLF3	0	0	2_TssAFlnk	0	1	0	0	0	0
chr4	38784546	38784660	6466472	6466478	promoter-TSS	TLR10	1	0	7_Enh	0	1	1	0	1	1
chr4	47925313	47925509	6540305	6540313	Intergenic	NFXL1	0	0	7_Enh	0	1	1	0	0	0
chr4	48754953	48755019	6547514	6547518	intron	FRYL	0	0	7_Enh	0	1	1	0	0	0
chr4	75204666	75204916	6703663	6703667	Intergenic	EREG	0	0	7_Enh	0	1	1	0	0	0
chr4	77121151	77121236	6718304	6718308	intron	SCARB2	0	0	7_Enh	0	1	1	0	1	0
chr4	77129606	77129840	6718364	6718369	intron	SCARB2	0	0	7_Enh	0	1	1	0	0	0
chr4	78774402	78774681	6732024	6732030	Intergenic	MRPL1	0	0	7_Enh	0	1	1	0	0	0
chr4	81025495	81025689	6746561	6746568	Intergenic	ANTXR2	0	0	7_Enh	0	1	1	0	0	0
chr4	84038747	84039090	6770268	6770273	Intergenic	PLAC8	0	0	7_Enh	0	1	1	0	0	0
chr4	84185870	84186006	6771861	6771865	intron	COQ2	0	0	7_Enh	0	1	1	0	0	0
chr4	84188859	84188890	6771892	6771896	exon	COQ2	0	0	2_TssAFlnk	0	1	1	0	0	0
chr4	87895964	87896114	6798021	6798026	intron	AFF1	0	0	7_Enh	0	1	1	0	0	0
chr4	87994829	87995208	6799175	6799182	intron	AFF1	0	0	7_Enh	0	1	1	0	0	0
chr4	88009431	88009498	6799291	6799296	intron	AFF1	0	0	7_Enh	0	1	1	0	0	0
chr4	89534624	89534845	6812861	6812866	intron	HERC3	0	0	7_Enh	0	1	1	0	0	0
chr4	96133771	96133848	6853320	6853324	intron	UNC5C	0	0	7_Enh	0	1	1	0	0	0
chr4	100440262	100440301	6879865	6879869	intron	C4orf17	0	0	15_Quies	0	1	1	0	0	0
chr4	104055457	104055561	6903242	6903246	intron	CENPE	0	0	7_Enh	0	1	1	0	0	0
chr4	106080086	106080148	6914115	6914121	intron	TET2	0	0	7_Enh	0	1	1	0	0	0
chr4	106382542	106382755	6915928	6915933	intron	PPA2	0	0	7_Enh	0	1	1	0	0	0
chr4	110734638	110734864	6946503	6946508	Intergenic	GAR1	0	0	7_Enh	0	1	1	0	0	0
chr4	121580047	121580239	7016924	7016930	Intergenic	PRDM5	0	0	7_Enh	0	1	1	0	0	0
chr4	139228629	139228748	7127831	7127836	Intergenic	LINC00499	0	0	7_Enh	0	1	1	0	0	0
chr4	139922382	139922961	7133115	7133127	Intergenic	CCRN4L	0	0	7_Enh	0	1	1	0	0	0
chr4	140317775	140318069	7138236	7138243	Intergenic	RAB33B	0	0	2_TssAFlnk	0	1	1	0	0	0
chr4	140661961	140661993	7142012	7142016	TTS	MGST2	0	0	7_Enh	0	1	1	0	1	0
chr4	140662107	140662150	7142016	7142020	TTS	MGST2	0	0	7_Enh	0	1	1	0	0	0
chr4	140852379	140852580	7143912	7143919	intron	MAML3	0	0	2_TssAFlnk	0	1	1	0	0	0
chr4	141158811	141159052	7146977	7146985	Intergenic	SCOC	0	0	7_Enh	0	1	1	0	0	0
chr4	152787540	152787651	7228448	7228453	Intergenic	PET112	0	0	7_Enh	0	1	1	0	0	0
chr4	154003617	154003747	7238778	7238784	Intergenic	TRIM2	0	0	2_TssAFlnk	0	1	1	0	0	0
chr4	164414999	164415028	7310671	7310675	promoter-TSS	TMA16	1	0	1_TssA	0	1	0	0	0	0
chr4	173699998	173700040	7375347	7375351	intron	GALNTL6	0	0	7_Enh	0	1	1	0	0	0
chr4	184316743	184316821	7460141	7460145	Intergenic	CDKN2AIP	0	0	7_Enh	0	1	1	0	0	0
chr4	185303579	185303777	7474155	7474161	Intergenic	LOC728175	0	0	7_Enh	0	1	1	0	0	0
chr4	185303797	185303951	7474161	7474166	Intergenic	LOC728175	0	0	7_Enh	0	1	1	0	0	0
chr4	185353814	185353912	7474929	7474934	intron	IRF2	0	0	7_Enh	0	1	1	0	0	0
chr4	185358981	185359120	7475016	7475021	intron	IRF2	0	0	7_Enh	0	1	1	0	0	0
chr4	185425121	185425425	7476100	7476108	Intergenic	IRF2	0	0	2_TssAFlnk	0	1	1	0	0	0
chr4	185435573	185435708	7476250	7476255	Intergenic	IRF2	0	0	7_Enh	0	1	1	0	0	0
chr4	185667005	185667168	7479167	7479172	Intergenic	MLF1IP	0	0	7_Enh	0	1	1	0	1	0
chr4	185880155	185880337	7481989	7481997	Intergenic	LOC100506229	0	0	7_Enh	0	1	1	0	0	0
chr5	251905	252146	7551282	7551291	intron	SDHA	0	0	4_Tx	0	1	1	0	0	0
chr5	252190	252537	7551291	7551302	intron	SDHA	0	0	4_Tx	0	1	1	0	0	0
chr5	399985	400355	7555302	7555325	intron	AHRR	0	0	13_ReprPC	0	1	1	1	0	0
chr5	400421	400518	7555325	7555332	intron	AHRR	0	0	13_ReprPC	0	1	1	1	0	0
chr5	403112	403222	7555402	7555408	intron	AHRR	0	0	14_ReprPCWk	0	1	1	1	0	0
chr5	1475254	1475347	7585587	7585592	intron	LPCAT1	0	0	6_EnhG	0	1	1	0	0	0
chr5	1564312	1564439	7587923	7587928	Intergenic	SDHAP3	0	0	15_Quies	0	1	1	0	0	0
chr5	3818925	3818971	7624817	7624821	Intergenic	IRX1	0	0	7_Enh	0	1	1	0	0	0
chr5	3819100	3819231	7624821	7624825	Intergenic	IRX1	0	0	7_Enh	0	1	1	0	0	0
chr5	7879420	7879571	7665242	7665249	intron	MTRR	0	0	2_TssAFlnk	0	1	1	0	0	0
chr5	10458243	10458288	7686085	7686089	intron	ROPN1L	0	0	7_Enh	0	1	1	0	0	0
chr5	10705332	10705355	7690374	7690378	intron	DAP	0	0	7_Enh	0	1	1	0	0	0
chr5	10729807	10729980	7690642	7690646	intron	DAP	0	0	7_Enh	0	1	1	0	0	0
chr5	10962293	10962468	7692768	7692773	Intergenic	DAP	0	0	7_Enh	0	1	1	0	0	0
chr5	14401522	14401652	7718522	7718529	intron	TRIO	0	0	7_Enh	0	1	1	0	0	0
chr5	14587332	14588177	7721339	7721346	intron	FAM105A	0	0	2_TssAFlnk	0	1	1	0	0	0
chr5	14758086	14758573	7723405	7723415	intron	ANKH	0	0	7_Enh	0	1	1	0	0	0
chr5	17118930	17119013	7746117	7746121	Intergenic	LOC285696	0	0	7_Enh	0	1	1	0	0	0
chr5	17402377	17402511	7749722	7749727	Intergenic	LOC401177	0	0	2_TssAFlnk	0	1	1	0	0	0
chr5	40388426	40388552	7913230	7913235	Intergenic	PTGER4	0	0	7_Enh	0	1	1	0	0	0
chr5	42591191	42591445	7927020	7927027	intron	GHR	0	0	15_Quies	0	1	1	0	0	0
chr5	53920475	53920731	7984262	7984267	Intergenic	SNX18	0	0	7_Enh	0	1	1	0	0	0
chr5	55825908	55826133	8001823	8001830	Intergenic	MAP3K1	0	0	7_Enh	0	1	1	0	0	0
chr5	56032176	56032377	8003367	8003374	Intergenic	MAP3K1	0	0	7_Enh	0	1	0	0	0	0
chr5	59284433	59284496	8026086	8026091	exon	PDE4D	0	0	7_Enh	0	1	1	0	0	0
chr5	59558974	59559237	8027467	8027473	intron	PDE4D	0	0	7_Enh	0	1	1	0	0	0
chr5	62015970	62016088	8046219	8046223	Intergenic	LRRC70	0	0	7_Enh	0	1	1	0	1	0
chr5	66014538	66014725	8072448	8072454	intron	MAST4	0	0	2_TssAFlnk	0	1	1	0	0	0
chr5	67522751	67522809	8083208	8083212	exon	PIK3R1	0	0	2_TssAFlnk	0	1	1	0	0	0
chr5	74903207	74903428	8151119	8151124	Intergenic	ANKDD1B	0	0	2_TssAFlnk	0	1	1	0	0	0
chr5	75016862	75016956	8152150	8152155	Intergenic	POC5	0	0	2_TssAFlnk	0	1	1	0	0	0
chr5	75686973	75687110	8157220	8157227	Intergenic	IQGAP2	0	0	15_Quies	0	1	1	0	0	0
chr5	75838885	75839150	8158695	8158702	intron	IQGAP2	0	0	7_Enh	0	1	1	0	1	0
chr5	76383784	76384026	8165025	8165033	promoter-TSS	ZBED3	1	0	12_EnhBiv	0	1	1	1	0	0
chr5	78279155	78279446	8182266	8182271	intron	ARSB	0	0	7_Enh	0	1	1	0	0	0
chr5	79437002	79437108	8193574	8193578	exon	SERINC5	0	0	7_Enh	0	1	1	0	0	0
chr5	79553593	79553687	8195151	8195158	Intergenic	SERINC5	0	0	2_TssAFlnk	0	1	1	0	0	0
chr5	79799917	79800056	8197960	8197964	intron	FAM151B	0	0	7_Enh	0	1	1	0	0	0
chr5	81119325	81119408	8209300	8209305	Intergenic	SSBP2	0	0	7_Enh	0	1	1	0	0	0
chr5	131280497	131280646	8533033	8533037	Intergenic	ACSL6	0	0	7_Enh	0	1	1	0	0	0
chr5	131439795	131439835	8534586	8534590	Intergenic	CSF2	0	0	7_Enh	0	1	1	0	0	1
chr5	131808790	131808893	8538343	8538348	intron	C5orf56	0	0	7_Enh	0	1	1	0	0	0
chr5	133880718	133880881	8563894	8563898	intron	PHF15	0	0	7_Enh	0	1	1	0	0	0
chr5	134769929	134770101	8575689	8575694	Intergenic	C5orf20	0	0	7_Enh	0	1	1	0	0	0
chr5	136900032	136900072	8592644	8592648	Intergenic	SPOCK1	0	0	7_Enh	0	1	1	0	0	0
chr5	136917870	136918257	8592813	8592820	Intergenic	MIR874	0	0	7_Enh	0	1	1	0	0	0
chr5	137854936	137855091	8603847	8603852	intron	ETF1	0	0	5_TxWk	0	1	1	0	0	0
chr5	137914978	137915314	8604865	8604873	Intergenic	HSPA9	0	0	15_Quies	0	1	0	0	1	1
chr5	138542449	138542584	8611718	8611722	Intergenic	SIL1	0	0	7_Enh	0	1	1	0	0	0
chr5	138862135	138862488	8615917	8615926	intron,promoter-TSS	TMEM173	1	0	7_Enh	0	1	1	0	0	0
chr5	140896914	140897113	8646314	8646319	intron	DIAPH1	0	0	6_EnhG	0	1	1	0	0	0
chr5	140904359	140904597	8646377	8646383	intron	DIAPH1	0	0	4_Tx	0	1	1	0	1	1
chr5	142357350	142357437	8664156	8664160	intron	ARHGAP26	0	0	7_Enh	0	1	1	0	0	0
chr5	142563071	142563243	8665868	8665873	intron	ARHGAP26	0	0	7_Enh	0	1	1	0	0	0
chr5	142601867	142602014	8666200	8666205	exon	ARHGAP26	0	0	6_EnhG	0	1	1	0	0	0
chr5	142602270	142602419	8666207	8666211	exon	ARHGAP26	0	0	6_EnhG	0	1	1	0	0	0
chr5	148352777	148352833	8705045	8705049	Intergenic	SH3TC2	0	0	7_Enh	0	1	1	0	0	0
chr5	149319932	149320130	8715593	8715599	intron	PDE6A	0	0	7_Enh	0	1	1	0	0	0
chr5	149522435	149522523	8718009	8718015	intron	PDGFRB	0	0	2_TssAFlnk	0	1	1	0	0	0
chr5	150163018	150163442	8727352	8727359	intron	SMIM3	0	0	7_Enh	0	1	1	0	0	0
chr5	150494941	150495220	8730272	8730279	intron	ANXA6	0	0	5_TxWk	0	1	1	0	1	1
chr5	150531453	150531617	8730701	8730706	intron	ANXA6	0	0	7_Enh	0	1	1	0	0	0
chr5	151057577	151057899	8736138	8736144	intron	SPARC	0	0	7_Enh	0	1	1	0	0	0
chr5	151130615	151130805	8736920	8736926	intron	ATOX1	0	0	7_Enh	0	1	1	0	0	0
chr5	157661545	157661701	8788257	8788262	Intergenic	CLINT1	0	0	7_Enh	0	1	1	0	0	0
chr5	159688056	159688240	8805758	8805763	intron	CCNJL	0	0	6_EnhG	0	1	1	1	0	0
chr5	159688269	159688307	8805763	8805767	intron	CCNJL	0	0	6_EnhG	0	1	1	1	0	0
chr5	159698402	159698618	8805920	8805925	intron	CCNJL	0	0	6_EnhG	0	1	1	0	0	0
chr5	159772342	159772678	8806981	8806993	Intergenic	C1QTNF2	0	0	7_Enh	0	1	1	0	1	1
chr5	164613123	164613170	8837780	8837784	Intergenic	MAT2B	0	0	15_Quies	0	1	1	0	0	0
chr5	169525047	169525243	8880069	8880076	Intergenic	FOXI1	0	0	7_Enh	0	1	1	0	0	0
chr5	169694012	169694098	8881709	8881713	exon	LCP2	0	0	4_Tx	0	1	1	0	0	0
chr5	169787772	169787832	8882693	8882697	intron	KCNIP1	0	0	7_Enh	0	1	1	0	0	0
chr5	171587000	171587206	8903045	8903053	intron	STK10	0	0	7_Enh	0	1	1	0	0	0
chr5	172141819	172142066	8911835	8911841	Intergenic	DUSP1	0	0	14_ReprPCWk	0	1	1	0	1	1
chr5	172441780	172441936	8916803	8916807	intron	ATP6V0E1	0	0	7_Enh	0	1	1	0	0	0
chr5	172496723	172497001	8917831	8917837	intron	CREBRF	0	0	7_Enh	0	1	1	0	0	0
chr5	173084864	173085049	8925650	8925659	Intergenic	BOD1	0	0	7_Enh	0	1	1	0	0	0
chr5	173233870	173234052	8927588	8927592	Intergenic	CPEB4	0	0	7_Enh	0	1	1	0	0	0
chr5	173235445	173235715	8927616	8927623	Intergenic	CPEB4	0	0	7_Enh	0	1	1	0	0	0
chr5	173365251	173365364	8928815	8928820	intron	CPEB4	0	0	7_Enh	0	1	1	0	0	0
chr5	175046209	175046257	8946630	8946634	Intergenic	HRH2	0	0	2_TssAFlnk	0	1	1	0	0	0
chr5	175080061	175080398	8946951	8946956	Intergenic	HRH2	0	0	7_Enh	0	1	1	0	0	0
chr5	175138246	175138441	8947972	8947977	Intergenic	HRH2	0	0	6_EnhG	0	1	1	0	0	0
chr5	176302951	176303133	8967069	8967078	intron	UNC5A	0	0	5_TxWk	0	1	1	0	0	0
chr5	176817521	176817768	8975961	8975969	TTS	SLC34A1	0	0	7_Enh	0	1	1	0	1	1
chr5	177661899	177662317	8991438	8991447	Intergenic	AGXT2L2	0	0	7_Enh	0	1	1	0	1	1
chr5	177966216	177966517	8997471	8997482	intron	COL23A1	0	0	2_TssAFlnk	0	1	1	0	0	0
chr5	179194242	179194367	9021179	9021184	intron	MAML1	0	0	6_EnhG	0	1	1	0	0	0
chr5	179202798	179202945	9021341	9021345	exon	MAML1	0	0	6_EnhG	0	1	1	0	0	0
chr5	179205088	179205165	9021378	9021382	TTS	MAML1	0	0	2_TssAFlnk	0	1	1	0	0	0
chr5	179219952	179220105	9021661	9021672	promoter-TSS	LTC4S	1	0	7_Enh	0	1	1	0	0	0
chr5	179228913	179229105	9022077	9022092	exon	MGAT4B	0	1	7_Enh	0	1	1	0	1	1
chr5	179721521	179721677	9031922	9031929	Intergenic	MAPK9	0	0	7_Enh	0	1	1	0	0	0
chr5	180214190	180214237	9041478	9041482	Intergenic	MGAT1	0	0	6_EnhG	0	1	0	0	0	0
chr6	2172166	2172314	9081817	9081822	intron	GMDS	0	0	7_Enh	0	1	1	0	0	0
chr6	2733745	2733862	9087857	9087861	intron	MYLK4	0	0	7_Enh	0	1	1	0	0	0
chr6	2820337	2820507	9089148	9089153	Intergenic	SERPINB1	0	0	7_Enh	0	1	1	0	0	0
chr6	2958575	2958762	9091397	9091407	intron	SERPINB6	0	0	7_Enh	0	1	1	0	0	0
chr6	3139627	3139857	9094955	9094964	intron	BPHL	0	0	7_Enh	0	1	1	1	0	0
chr6	6702229	6702276	9136630	9136634	Intergenic	LY86-AS1	0	0	2_TssAFlnk	0	1	1	0	0	0
chr6	7042681	7042796	9141096	9141101	Intergenic	RREB1	0	0	7_Enh	0	1	1	0	0	0
chr6	7130561	7130607	9142696	9142700	intron	RREB1	0	0	7_Enh	0	1	1	0	0	0
chr6	7618749	7618876	9149627	9149631	Intergenic	SNRNP48	0	0	15_Quies	0	1	1	0	1	0
chr6	10472696	10473081	9175435	9175439	Intergenic	MIR5689	0	0	7_Enh	0	1	1	0	0	0
chr6	10521452	10521735	9176171	9176179	promoter-TSS	GCNT2	1	0	7_Enh	0	1	1	0	0	0
chr6	10533936	10534217	9176401	9176410	intron	GCNT2	0	0	2_TssAFlnk	0	1	1	0	0	0
chr6	11219098	11219144	9185159	9185163	intron	NEDD9	0	0	7_Enh	0	1	0	0	0	0
chr6	11975831	11976025	9192292	9192297	Intergenic	HIVEP1	0	0	7_Enh	0	1	1	0	0	1
chr6	12047632	12047730	9193366	9193371	intron	HIVEP1	0	0	7_Enh	0	1	1	0	0	0
chr6	12595865	12595987	9197915	9197919	Intergenic	PHACTR1	0	0	7_Enh	0	1	1	0	0	0
chr6	13295256	13295562	9204108	9204114	intron	LOC100130357	1	0	2_TssAFlnk	0	1	1	0	0	0
chr6	13396008	13396095	9205338	9205342	intron	GFOD1	0	0	7_Enh	0	1	1	0	0	0
chr6	13697085	13697103	9208731	9208735	exon	RANBP9	0	0	7_Enh	0	1	1	0	0	0
chr6	14136268	14136419	9214221	9214225	exon	CD83	0	0	7_Enh	0	1	1	0	0	0
chr6	14639334	14639632	9219138	9219148	Intergenic	CD83	0	0	2_TssAFlnk	0	1	1	0	0	0
chr6	14682442	14682617	9219569	9219573	Intergenic	JARID2	0	0	7_Enh	0	1	1	0	0	0
chr6	14739234	14739405	9220112	9220117	Intergenic	JARID2	0	0	7_Enh	0	1	1	0	0	0
chr6	15063762	15063840	9224159	9224163	Intergenic	JARID2	0	0	7_Enh	0	1	1	0	0	0
chr6	15090115	15090183	9224561	9224566	Intergenic	JARID2	0	0	7_Enh	0	1	1	0	0	0
chr6	15133589	15133763	9225176	9225181	Intergenic	JARID2	0	0	7_Enh	0	1	1	0	0	0
chr6	15206499	15206685	9226361	9226365	Intergenic	JARID2	0	0	7_Enh	0	1	1	0	0	0
chr6	15223458	15223634	9226653	9226658	Intergenic	JARID2	0	0	7_Enh	0	1	1	0	0	0
chr6	15280522	15280636	9227708	9227712	intron	JARID2	0	0	7_Enh	0	1	1	0	0	0
chr6	15299800	15299970	9228007	9228012	intron	JARID2	0	0	7_Enh	0	1	1	0	0	0
chr6	15313763	15313853	9228174	9228179	intron	JARID2	0	0	7_Enh	0	1	1	0	0	0
chr6	15365560	15365606	9228723	9228727	intron	JARID2	0	0	7_Enh	0	1	1	0	0	0
chr6	15365652	15365952	9228727	9228737	intron	JARID2	0	0	7_Enh	0	1	1	0	0	0
chr6	15398796	15399126	9229100	9229107	intron	JARID2	0	0	5_TxWk	0	1	1	0	0	0
chr6	15421531	15421722	9229442	9229447	intron	JARID2	0	0	7_Enh	0	1	1	0	0	0
chr6	15491665	15491870	9230218	9230224	intron	JARID2	0	0	5_TxWk	0	1	1	0	1	1
chr6	15596439	15596607	9231772	9231777	intron	DTNBP1	0	0	7_Enh	0	1	1	0	0	0
chr6	16320208	16320632	9239378	9239390	intron	ATXN1	0	0	7_Enh	0	1	1	0	0	0
chr6	17584625	17584980	9253055	9253061	Intergenic	FAM8A1	0	0	7_Enh	0	1	1	0	1	1
chr6	17962661	17962727	9257560	9257564	intron	KIF13A	0	0	7_Enh	0	1	1	0	0	0
chr6	18328075	18328152	9262385	9262389	Intergenic	RNF144B	0	0	2_TssAFlnk	0	1	1	0	0	0
chr6	20320018	20320176	9277851	9277860	Intergenic	E2F3	0	0	2_TssAFlnk	0	1	0	0	0	0
chr6	20320224	20320489	9277860	9277873	Intergenic	E2F3	0	0	2_TssAFlnk	0	1	0	0	0	0
chr6	20411685	20412130	9279065	9279075	intron	E2F3	0	0	7_Enh	0	1	1	0	0	0
chr6	26043546	26043821	9327984	9328003	TTS,promoter-TSS	HIST1H2BB	1	0	8_ZNF/Rpts	0	1	1	0	0	0
chr6	28324931	28325001	9358336	9358341	intron	ZKSCAN3	0	0	2_TssAFlnk	0	1	1	0	0	0
chr6	34199027	34199212	9442045	9442050	Intergenic	HMGA1	0	0	5_TxWk	0	1	1	0	0	0
chr6	34256548	34256677	9443312	9443317	exon	RPS10-NUDT3	0	0	7_Enh	0	1	1	0	0	0
chr6	35012335	35012375	9453483	9453487	intron	ANKS1A	0	0	7_Enh	0	1	1	0	0	0
chr6	35713489	35713589	9463724	9463729	intron	ARMC12	0	0	7_Enh	0	1	1	0	0	0
chr6	36062802	36063183	9467836	9467844	intron	MAPK14	0	0	6_EnhG	0	1	1	0	1	1
chr6	36209676	36209762	9469443	9469449	Intergenic	PNPLA1	0	0	2_TssAFlnk	0	1	1	0	0	0
chr6	36407533	36407622	9472135	9472139	intron	PXT1	0	0	7_Enh	0	1	0	0	0	0
chr6	36703018	36703405	9476454	9476467	Intergenic	RAB44	0	0	2_TssAFlnk	0	1	1	0	1	0
chr6	36817824	36818037	9478270	9478276	Intergenic	CPNE5	0	0	2_TssAFlnk	0	1	1	0	0	0
chr6	36930726	36930841	9479734	9479739	exon	PI16	0	0	7_Enh	0	1	1	0	0	0
chr6	37247185	37247327	9484758	9484763	exon	TBC1D22B	0	0	7_Enh	0	1	1	0	0	0
chr6	38122973	38123279	9495084	9495091	TTS	ZFAND3	0	0	6_EnhG	0	1	1	0	0	0
chr6	42247341	42247435	9537398	9537403	intron	TRERF1	0	0	7_Enh	0	1	1	0	0	0
chr6	42416307	42416401	9539255	9539260	intron	TRERF1	0	0	7_Enh	0	1	1	0	0	0
chr6	43764696	43765069	9560573	9560580	Intergenic	VEGFA	0	0	7_Enh	0	1	1	0	0	0
chr6	43769635	43769810	9560636	9560644	Intergenic	VEGFA	0	0	7_Enh	0	1	1	0	0	0
chr6	43792326	43792422	9560870	9560875	Intergenic	VEGFA	0	0	2_TssAFlnk	0	1	1	0	0	0
chr6	44301119	44301267	9568211	9568216	Intergenic	SPATS1	0	0	7_Enh	0	1	1	0	0	0
chr6	52254556	52254967	9621660	9621668	intron	PAQR8	0	0	7_Enh	0	1	1	0	1	0
chr6	52255347	52255403	9621668	9621672	intron	PAQR8	0	0	7_Enh	0	1	1	0	0	0
chr6	53142768	53142880	9629908	9629913	TTS	MIR5685	1	0	6_EnhG	0	1	1	0	0	0
chr6	53165952	53166073	9630078	9630082	intron	ELOVL5	0	0	7_Enh	0	1	1	0	0	0
chr6	53348354	53348439	9631843	9631847	Intergenic	GCLC	0	0	7_Enh	0	1	1	0	0	0
chr6	53512361	53512633	9633282	9633287	TTS	KLHL31	0	0	7_Enh	0	1	1	0	0	0
chr6	53606432	53606524	9634091	9634096	Intergenic	LRRC1	0	0	7_Enh	0	1	1	0	0	0
chr6	73290092	73290314	9733426	9733431	Intergenic	KCNQ5	0	0	7_Enh	0	1	1	0	1	0
chr6	82651638	82651734	9793939	9793943	Intergenic	FAM46A	0	0	2_TssAFlnk	0	1	1	0	0	0
chr6	90081926	90082056	9846565	9846570	intron	RRAGD	0	0	6_EnhG	0	1	1	0	1	1
chr6	90813206	90813310	9854480	9854485	intron	BACH2	0	0	7_Enh	0	1	1	0	0	0
chr6	90981659	90982021	9855729	9855734	intron	BACH2	0	0	2_TssAFlnk	0	1	1	0	0	0
chr6	106242219	106242443	9947264	9947269	Intergenic	PRDM1	0	0	7_Enh	0	1	1	0	0	0
chr6	108913919	108914039	9976115	9976119	intron	FOXO3	0	0	7_Enh	0	1	1	0	0	0
chr6	109264072	109264279	9979562	9979569	intron	ARMC2	0	0	7_Enh	0	1	1	0	0	0
chr6	110026468	110026695	9986492	9986498	intron	FIG4	0	0	7_Enh	0	1	1	0	1	1
chr6	126240559	126240658	10097945	10097950	intron	NCOA7	0	0	7_Enh	0	1	1	0	0	0
chr6	129820214	129820827	10120006	10120013	intron	LAMA2	0	0	7_Enh	0	1	1	0	1	0
chr6	134304773	134304884	10153089	10153093	intron	TBPL1	0	0	7_Enh	0	1	1	0	0	0
chr6	135819778	135819829	10166947	10166951	promoter-TSS	AHI1	1	0	15_Quies	0	1	0	1	0	0
chr6	136887015	136887299	10174912	10174919	intron	MAP3K5	0	0	6_EnhG	0	1	1	0	0	0
chr6	137603455	137603697	10181359	10181366	Intergenic	IFNGR1	0	0	7_Enh	0	1	1	0	0	0
chr6	138168070	138168330	10186034	10186040	intron	LOC100130476	0	0	7_Enh	0	1	1	0	0	0
chr6	138820684	138820841	10192302	10192306	promoter-TSS	NHSL1	0	0	7_Enh	0	1	1	0	0	0
chr6	139348989	139349136	10197785	10197791	promoter-TSS	ABRACL	1	0	7_Enh	0	1	1	0	0	0
chr6	139795054	139795591	10202571	10202577	intron	LOC645434	1	0	7_Enh	0	1	1	0	0	0
chr6	139861538	139861665	10203326	10203331	Intergenic	LOC645434	0	0	7_Enh	0	1	1	0	0	0
chr6	139960685	139960882	10204261	10204266	Intergenic	LOC100132735	0	0	7_Enh	0	1	1	0	0	0
chr6	145096635	145097051	10239803	10239810	intron	UTRN	0	0	7_Enh	0	1	1	0	0	0
chr6	151023873	151024058	10291300	10291305	intron	PLEKHG1	0	0	15_Quies	0	1	0	0	0	0
chr6	152473122	152473245	10308330	10308336	exon	SYNE1	0	0	4_Tx	0	1	0	0	0	0
chr6	152622734	152623128	10309672	10309689	intron	SYNE1	0	0	4_Tx	0	1	1	0	1	1
chr6	152623159	152623510	10309689	10309720	intron	SYNE1	0	1	6_EnhG	0	1	1	0	1	1
chr6	152873935	152874016	10311745	10311750	intron	SYNE1	0	0	7_Enh	0	1	1	0	1	1
chr6	157102285	157103530	10349134	10349146	intron	ARID1B	0	0	7_Enh	0	1	1	0	0	0
chr6	158068701	158068885	10360652	10360659	intron	ZDHHC14	0	0	2_TssAFlnk	0	1	1	0	0	0
chr6	158400613	158401013	10364898	10364906	Intergenic	SYNJ2	0	0	7_Enh	0	1	1	0	0	0
chr6	158430332	158430784	10365535	10365544	intron	SYNJ2	0	0	7_Enh	0	1	1	0	0	0
chr6	158449697	158449754	10365881	10365886	intron	SYNJ2	0	0	7_Enh	0	1	1	0	0	0
chr6	158991113	158991304	10374072	10374079	intron	TMEM181	0	0	1_TssA	0	1	1	0	0	0
chr6	159540583	159541463	10382155	10382164	Intergenic	FNDC1	0	0	7_Enh	0	1	1	0	0	0
chr6	161530101	161530357	10403574	10403580	intron	MAP3K4	0	0	7_Enh	0	1	1	0	0	0
chr6	161787778	161787873	10406908	10406912	intron	PARK2	0	0	5_TxWk	0	1	1	0	0	0
chr6	163670669	163670723	10426036	10426040	intron	PACRG	0	0	7_Enh	0	1	1	0	0	0
chr6	163844095	163844307	10428968	10428977	intron	QKI	0	0	7_Enh	0	1	1	0	0	0
chr6	164133244	164133581	10431991	10432007	Intergenic	QKI	0	0	7_Enh	0	1	1	1	0	0
chr6	166658321	166658366	10456838	10456842	Intergenic	PRR18	0	0	15_Quies	0	1	1	0	0	0
chr6	166689162	166689454	10457408	10457429	Intergenic	PRR18	0	0	7_Enh	0	1	1	0	1	1
chr6	167012092	167012170	10463070	10463075	intron	RPS6KA2	0	0	7_Enh	0	1	1	0	0	0
chr6	167343140	167343200	10468696	10468701	exon	RNASET2	0	0	4_Tx	0	1	0	0	0	0
chr6	167356450	167356607	10468885	10468892	exon	RNASET2	0	0	6_EnhG	0	1	1	0	0	0
chr6	167507918	167508065	10471050	10471055	Intergenic	CCR6	0	0	2_TssAFlnk	0	1	1	0	0	0
chr6	170364006	170364070	10516012	10516017	Intergenic	LINC00242	0	0	2_TssAFlnk	0	1	1	0	0	0
chr6	170588045	170588116	10521912	10521916	Intergenic	DLL1	0	0	7_Enh	0	1	1	0	0	0
chr7	508533	508658	10541265	10541272	Intergenic	PDGFA	0	0	7_Enh	0	1	1	0	0	0
chr7	508791	508935	10541272	10541276	Intergenic	PDGFA	0	0	7_Enh	0	1	1	0	0	0
chr7	913041	913232	10553418	10553428	exon	SUN1	0	0	15_Quies	0	1	0	0	1	1
chr7	971126	971207	10555902	10555906	intron	ADAP1	0	0	2_TssAFlnk	0	1	1	0	0	0
chr7	1232038	1232189	10565315	10565321	Intergenic	ZFAND2A	0	0	7_Enh	0	1	1	0	0	0
chr7	1547033	1547095	10575866	10575872	Intergenic	INTS1	0	0	5_TxWk	0	1	0	0	0	0
chr7	1551175	1551439	10575994	10576003	Intergenic	INTS1	0	0	7_Enh	0	1	1	0	0	0
chr7	2288624	2288717	10597912	10597916	intron	NUDT1	0	0	2_TssAFlnk	0	1	1	0	1	0
chr7	2288764	2288857	10597917	10597922	intron	NUDT1	0	0	2_TssAFlnk	0	1	1	0	1	0
chr7	2289025	2289082	10597922	10597929	intron	NUDT1	0	0	7_Enh	0	1	1	0	1	0
chr7	2289097	2289152	10597929	10597934	intron	NUDT1	0	0	7_Enh	0	1	1	0	0	0
chr7	2432776	2432955	10601989	10601997	Intergenic	CHST12	0	0	7_Enh	0	1	1	0	0	0
chr7	2677228	2677392	10609019	10609026	intron	TTYH3	0	0	7_Enh	0	1	1	0	0	1
chr7	2832646	2832735	10612993	10612998	intron	GNA12	0	0	7_Enh	0	1	1	0	0	0
chr7	2832917	2833051	10612998	10613009	intron	GNA12	0	0	7_Enh	0	1	1	0	0	0
chr7	4745050	4745331	10641132	10641142	intron	FOXK1	0	0	7_Enh	0	1	1	0	0	0
chr7	4778440	4778609	10642150	10642155	intron	FOXK1	0	0	2_TssAFlnk	0	1	1	0	0	0
chr7	4832252	4832312	10643991	10643999	exon	AP5Z1	0	1	1_TssA	0	1	1	0	0	0
chr7	4832319	4832360	10643999	10644005	exon	AP5Z1	0	1	1_TssA	0	1	1	0	0	0
chr7	4832398	4832505	10644006	10644017	exon	AP5Z1	0	1	1_TssA	0	1	1	1	0	0
chr7	5258336	5258358	10652914	10652918	intron	WIPI2	0	0	2_TssAFlnk	0	1	1	0	0	0
chr7	5497471	5497652	10659935	10659944	Intergenic	TNRC18	0	0	14_ReprPCWk	0	1	1	0	0	0
chr7	5497834	5497866	10659945	10659949	Intergenic	TNRC18	0	0	14_ReprPCWk	0	1	1	0	0	0
chr7	5683032	5683100	10665330	10665334	intron	RNF216	0	0	7_Enh	0	1	1	0	0	0
chr7	6114893	6114954	10673250	10673254	Intergenic	EIF2AK1	0	0	2_TssAFlnk	0	1	1	0	0	0
chr7	6461853	6462013	10680142	10680150	intron	DAGLB	0	0	6_EnhG	0	1	1	0	0	0
chr7	18357146	18357249	10767707	10767711	intron	HDAC9	0	0	7_Enh	0	1	1	0	0	0
chr7	22007445	22007662	10794733	10794740	Intergenic	CDCA7L	0	0	7_Enh	0	1	1	0	0	0
chr7	23327214	23327556	10807029	10807035	Intergenic	MALSU1	0	0	7_Enh	0	1	1	0	0	0
chr7	23387339	23387397	10807739	10807744	intron	IGF2BP3	0	0	7_Enh	0	1	1	0	0	0
chr7	28152694	28152778	10855756	10855760	intron	JAZF1	0	0	7_Enh	0	1	1	0	0	0
chr7	30463351	30463713	10877751	10877760	TTS	NOD1	0	0	7_Enh	0	1	1	0	0	0
chr7	30590805	30591087	10879227	10879233	intron	LOC401320	0	0	7_Enh	0	1	0	0	0	0
chr7	32573348	32573480	10896620	10896624	intron	AVL9	0	0	5_TxWk	0	1	1	0	0	0
chr7	36087801	36087855	10925511	10925515	Intergenic	EEPD1	0	0	7_Enh	0	1	1	0	0	0
chr7	36331240	36331385	10928163	10928169	intron	EEPD1	0	0	7_Enh	0	1	1	0	1	1
chr7	36331531	36331783	10928171	10928176	intron	EEPD1	0	0	2_TssAFlnk	0	1	1	0	0	0
chr7	36718207	36718398	10931906	10931915	intron	AOAH	0	0	7_Enh	0	1	1	0	0	0
chr7	36786124	36786173	10932385	10932389	Intergenic	AOAH	0	0	7_Enh	0	1	1	0	0	0
chr7	36824630	36824708	10932690	10932695	Intergenic	AOAH	0	0	7_Enh	0	1	1	0	0	0
chr7	37248177	37248399	10936172	10936177	intron	ELMO1	0	0	7_Enh	0	1	0	0	1	0
chr7	37298914	37298994	10936602	10936606	exon	ELMO1	0	0	7_Enh	0	1	1	0	0	0
chr7	38409531	38409726	10945271	10945276	intron	LOC100506776	0	0	7_Enh	0	1	1	0	1	1
chr7	40500479	40501022	10963528	10963538	intron	C7orf10	0	0	7_Enh	0	1	1	0	0	0
chr7	40622200	40622401	10964358	10964363	intron	C7orf10	0	0	7_Enh	0	1	1	0	0	0
chr7	43550645	43550802	10987045	10987049	exon	LOC100506895	0	0	7_Enh	0	1	1	0	0	0
chr7	43550875	43550947	10987049	10987053	exon	LOC100506895	0	0	7_Enh	0	1	1	0	0	0
chr7	44059935	44060108	10993093	10993103	Intergenic	POLR2J4	0	0	7_Enh	0	1	1	0	1	1
chr7	47846577	47846619	11035862	11035866	intron	PKD1L1	0	0	2_TssAFlnk	0	1	1	0	0	0
chr7	48284593	48284707	11040548	11040552	intron	ABCA13	0	0	7_Enh	0	1	1	0	0	0
chr7	48390274	48390326	11041284	11041288	exon	ABCA13	0	0	7_Enh	0	1	1	0	0	0
chr7	55620404	55620665	11099306	11099316	intron	VOPP1	0	0	7_Enh	0	1	1	0	0	0
chr7	55766957	55767147	11100903	11100908	intron	FKBP9L	0	0	2_TssAFlnk	0	1	1	0	0	0
chr7	65961967	65962037	11180204	11180209	Intergenic	LOC493754	0	0	15_Quies	0	1	0	0	0	0
chr7	66483028	66483262	11188831	11188838	intron	TYW1	0	0	7_Enh	0	1	1	0	0	0
chr7	74204658	74204954	11288696	11288706	TTS	NCF1	0	0	5_TxWk	0	1	0	0	0	0
chr7	75957432	75957493	11320544	11320548	exon	YWHAG	0	0	7_Enh	0	1	1	0	0	0
chr7	75959381	75959472	11320613	11320619	exon	YWHAG	0	0	7_Enh	0	1	1	0	0	0
chr7	75962835	75962929	11320655	11320660	intron	YWHAG	0	0	7_Enh	0	1	1	0	0	0
chr7	75976312	75976442	11320848	11320853	intron	YWHAG	0	0	6_EnhG	0	1	1	0	0	0
chr7	76956562	76956646	11332143	11332147	intron	PION	0	0	7_Enh	0	1	1	0	0	0
chr7	77056723	77056847	11333065	11333069	Intergenic	PION	0	0	7_Enh	0	1	1	0	0	0
chr7	79735122	79735727	11352622	11352626	Intergenic	GNAI1	0	0	15_Quies	0	1	1	0	0	0
chr7	87974710	87974838	11402456	11402466	Intergenic	STEAP4	0	0	7_Enh	0	1	1	0	1	1
chr7	90794382	90794590	11418857	11418862	intron	CDK14	0	0	7_Enh	0	1	1	0	0	0
chr7	95916424	95916759	11454005	11454010	intron	SLC25A13	0	0	7_Enh	0	1	1	0	0	0
chr7	99915547	99915967	11505793	11505805	intron	SPDYE3	0	0	7_Enh	0	1	1	0	0	0
chr7	100167532	100168243	11510673	11510747	Intergenic	SAP25	0	1	12_EnhBiv	0	1	1	1	0	0
chr7	100397079	100397311	11516650	11516657	Intergenic	EPHB4	0	0	7_Enh	0	1	1	0	1	1
chr7	100401116	100401402	11516737	11516747	intron	EPHB4	0	0	6_EnhG	0	1	1	1	0	0
chr7	100508279	100508360	11519870	11519874	Intergenic	ACHE	0	0	14_ReprPCWk	0	1	1	0	0	0
chr7	100751675	100751712	11523188	11523193	Intergenic	SERPINE1	0	0	7_Enh	0	1	1	0	0	0
chr7	101526211	101526446	11538856	11538863	intron	CUX1	0	0	7_Enh	0	1	1	0	0	0
chr7	101535788	101535839	11539007	11539011	intron	CUX1	0	0	7_Enh	0	1	1	0	0	0
chr7	101671679	101671832	11541695	11541700	intron	CUX1	0	0	7_Enh	0	1	1	0	0	0
chr7	101671934	101672057	11541701	11541708	intron	CUX1	0	0	7_Enh	0	1	1	0	0	0
chr7	104584007	104584196	11572913	11572920	Intergenic	LHFPL3-AS2	0	0	2_TssAFlnk	0	1	1	0	0	0
chr7	105274407	105274693	11581704	11581711	intron	ATXN7L1	0	0	7_Enh	0	1	1	0	0	0
chr7	105313865	105314422	11582273	11582280	intron	ATXN7L1	0	0	7_Enh	0	1	1	0	0	0
chr7	105711875	105712118	11586515	11586522	Intergenic	SYPL1	0	0	2_TssAFlnk	0	1	1	0	0	0
chr7	111627577	111627738	11627223	11627228	intron	DOCK4	0	0	2_TssAFlnk	0	1	1	0	0	0
chr7	111799579	111799671	11628439	11628444	intron	DOCK4	0	0	7_Enh	0	1	1	0	0	0
chr7	128910661	128911030	11743465	11743475	intron	AHCYL2	0	0	7_Enh	0	1	1	0	0	0
chr7	129232295	129232786	11747036	11747042	Intergenic	NRF1	0	0	7_Enh	0	1	1	0	0	0
chr7	130725202	130725526	11764238	11764245	intron	FLJ43663	0	0	7_Enh	0	1	1	0	1	1
chr7	130754130	130754313	11764552	11764559	intron	FLJ43663	0	0	5_TxWk	0	1	0	0	1	0
chr7	134354683	134354904	11797256	11797263	intron	BPGM	0	0	7_Enh	0	1	1	0	0	0
chr7	135351716	135351780	11806357	11806361	intron	C7orf73	0	0	5_TxWk	0	1	1	0	0	0
chr7	137942340	137942386	11825571	11825576	Intergenic	MIR4468	0	0	2_TssAFlnk	0	1	1	0	0	0
chr7	140059097	140059371	11852711	11852721	intron	SLC37A3	0	0	6_EnhG	0	1	1	0	0	0
chr7	143092380	143092447	11882217	11882223	exon	EPHA1	0	0	5_TxWk	0	1	0	0	1	1
chr7	143105050	143105313	11882418	11882427	intron	EPHA1-AS1	1	0	7_Enh	0	1	1	1	0	0
chr7	148405546	148405592	11923948	11923952	intron	CUL1	0	0	7_Enh	0	1	1	0	0	0
chr7	148669784	148669824	11927689	11927694	Intergenic	PDIA4	0	0	14_ReprPCWk	0	1	1	0	0	0
chr7	150075089	150075318	11950264	11950270	Intergenic,promoter-TSS	ZNF775	0	0	7_Enh	0	1	1	0	1	0
chr7	155098465	155098522	12018980	12018984	intron	INSIG1	0	0	7_Enh	0	1	1	0	0	0
chr7	155486643	155486781	12027149	12027154	intron	RBM33	0	0	7_Enh	0	1	1	0	0	0
chr7	155556517	155556703	12027955	12027964	exon	RBM33	0	0	2_TssAFlnk	0	1	1	0	0	0
chr7	155556931	155557278	12027974	12027982	intron	RBM33	0	0	6_EnhG	0	1	1	0	0	0
chr7	156843312	156843365	12048929	12048933	Intergenic	LOC645249	0	0	2_TssAFlnk	0	1	1	0	0	0
chr7	156930534	156930581	12050260	12050268	Intergenic	UBE3C	0	0	7_Enh	0	1	1	0	0	0
chr7	157111181	157111344	12053675	12053680	Intergenic	DNAJB6	0	0	7_Enh	0	1	1	0	0	0
chr7	157132834	157133165	12054251	12054258	intron	DNAJB6	0	0	7_Enh	0	1	1	0	1	1
chr7	157179964	157180072	12055076	12055084	TTS	DNAJB6	0	0	7_Enh	0	1	1	0	1	1
chr7	158368970	158369030	12084313	12084317	intron	PTPRN2	0	0	7_Enh	0	1	1	0	0	0
chr7	158523220	158523283	12086596	12086600	TTS	ESYT2	0	0	2_TssAFlnk	0	1	1	0	0	0
chr8	1694618	1694659	12130701	12130705	Intergenic	CLN8	0	0	7_Enh	0	1	1	0	0	0
chr8	1703665	1703863	12130864	12130872	Intergenic	CLN8	0	0	13_ReprPC	0	1	1	1	0	0
chr8	1704046	1704091	12130875	12130879	Intergenic	CLN8	0	0	13_ReprPC	0	1	1	1	0	0
chr8	1872739	1872786	12135141	12135145	intron	ARHGEF10	0	0	7_Enh	0	1	1	0	0	0
chr8	8655168	8655205	12218398	12218403	intron	MFHAS1	0	0	2_TssAFlnk	0	1	0	0	0	0
chr8	8850218	8850296	12221123	12221127	Intergenic	ERI1	0	0	7_Enh	0	1	1	0	0	0
chr8	11662413	11662571	12258453	12258458	intron	FDFT1	0	0	7_Enh	0	1	1	0	0	0
chr8	17198759	17198899	12308276	12308283	exon,intron	MTMR7	0	0	7_Enh	0	1	1	0	0	0
chr8	19363372	19363453	12330030	12330035	exon	CSGALNACT1	0	0	4_Tx	0	1	1	0	0	0
chr8	19386596	19386710	12330287	12330293	intron	CSGALNACT1	0	0	7_Enh	0	1	1	0	0	0
chr8	21771103	21771541	12353800	12353808	promoter-TSS	DOK2	1	0	2_TssAFlnk	0	1	1	0	0	0
chr8	21843137	21843260	12354654	12354659	exon	XPO7	0	0	7_Enh	0	1	1	0	0	0
chr8	22398143	22398330	12364627	12364638	exon	PPP3CC	0	0	7_Enh	0	1	1	0	0	0
chr8	22831506	22831791	12372155	12372164	Intergenic	RHOBTB2	0	0	7_Enh	0	1	1	0	0	0
chr8	22920957	22921226	12373443	12373448	intron	TNFRSF10B	0	0	7_Enh	0	1	1	0	0	0
chr8	23037634	23037752	12375320	12375326	Intergenic	TNFRSF10D	0	0	7_Enh	0	1	1	0	0	0
chr8	23079123	23079206	12375801	12375805	intron	TNFRSF10A	0	0	7_Enh	0	1	1	0	0	0
chr8	25028928	25029060	12394074	12394078	Intergenic	DOCK5	0	0	7_Enh	0	1	1	0	0	0
chr8	26124873	26124991	12405068	12405075	Intergenic	PPP2R2A	0	0	7_Enh	0	1	1	0	0	0
chr8	26185019	26185143	12405763	12405768	intron	PPP2R2A	0	0	7_Enh	0	1	1	0	1	1
chr8	27266475	27266694	12416402	12416408	intron	PTK2B	0	0	7_Enh	0	1	1	0	0	0
chr8	28223396	28223671	12427239	12427248	intron	ZNF395	0	0	7_Enh	0	1	1	0	0	0
chr8	28918262	28918733	12435459	12435472	Intergenic	HMBOX1	0	0	7_Enh	0	1	1	0	0	0
chr8	28923079	28923231	12435563	12435570	Intergenic	HMBOX1	0	0	2_TssAFlnk	0	1	1	0	0	0
chr8	28972796	28973071	12436462	12436468	intron	KIF13B	0	0	2_TssAFlnk	0	1	1	0	0	0
chr8	29022891	29023262	12437046	12437051	intron	KIF13B	0	0	7_Enh	0	1	1	0	0	0
chr8	29492568	29492801	12442375	12442380	Intergenic	LINC00589	0	0	2_TssAFlnk	0	1	1	0	0	0
chr8	33356082	33356144	12474251	12474255	TTS,exon	TTI2	0	0	4_Tx	0	1	0	0	0	0
chr8	37773817	37774039	12508200	12508205	Intergenic	RAB11FIP1	0	0	7_Enh	0	1	1	0	1	1
chr8	38824033	38824349	12522481	12522490	intron	PLEKHA2	0	0	5_TxWk	0	1	0	0	1	1
chr8	39806095	39806206	12529106	12529110	intron	IDO2	0	0	2_TssAFlnk	0	1	1	0	0	0
chr8	41108485	41108492	12540225	12540229	Intergenic	SFRP1	0	0	7_Enh	0	1	1	0	0	0
chr8	41926389	41926499	12552021	12552026	Intergenic	KAT6A	0	0	15_Quies	0	1	1	0	0	0
chr8	42188817	42188891	12555898	12555902	exon	IKBKB	0	0	5_TxWk	0	1	1	0	0	0
chr8	42393007	42393197	12558970	12558975	intron	SLC20A2	0	0	7_Enh	0	1	1	0	0	0
chr8	43016817	43016984	12567872	12567876	intron	HGSNAT	0	0	7_Enh	0	1	1	0	0	0
chr8	48602697	48602865	12591933	12591939	intron	KIAA0146	0	0	7_Enh	0	1	1	0	0	0
chr8	52866971	52867120	12625952	12625957	Intergenic	PCMTD1	0	0	7_Enh	0	1	1	0	0	0
chr8	53081500	53081589	12627857	12627862	intron	ST18	0	0	7_Enh	0	1	1	0	0	0
chr8	56773638	56773810	12660839	12660844	Intergenic	LYN	0	0	7_Enh	0	1	1	0	0	0
chr8	56776939	56777170	12660864	12660868	Intergenic	LYN	0	0	7_Enh	0	1	1	0	0	0
chr8	56923309	56923387	12662583	12662588	exon	LYN	0	0	4_Tx	0	1	0	0	1	1
chr8	61894052	61894092	12701597	12701601	Intergenic	LOC100130298	0	0	7_Enh	0	1	1	0	0	0
chr8	62646141	62646297	12707184	12707188	Intergenic	MIR4470	0	0	7_Enh	0	1	1	0	0	0
chr8	64059444	64059517	12716197	12716202	Intergenic	YTHDF3	0	0	15_Quies	0	1	1	0	0	0
chr8	67628364	67628769	12743071	12743077	intron	SGK3	0	0	2_TssAFlnk	0	1	1	0	0	0
chr8	68262826	68263288	12749634	12749647	Intergenic	ARFGEF1	0	0	7_Enh	0	1	1	0	0	0
chr8	68379825	68380004	12750805	12750811	intron	CPA6	0	0	7_Enh	0	1	1	0	0	0
chr8	71053841	71054047	12771678	12771683	intron	NCOA2	0	0	6_EnhG	0	1	1	0	0	0
chr8	71224959	71225083	12772969	12772974	intron	NCOA2	0	0	7_Enh	0	1	1	0	0	0
chr8	74234271	74235196	12793991	12793998	intron	RDH10	0	0	7_Enh	0	1	1	0	0	0
chr8	74705974	74706006	12798264	12798268	exon	UBE2W	0	0	7_Enh	0	1	1	0	0	0
chr8	80673281	80673388	12834521	12834526	Intergenic	HEY1	0	0	13_ReprPC	0	1	0	1	0	0
chr8	80740825	80741105	12835466	12835473	Intergenic	HEY1	0	0	13_ReprPC	0	1	0	1	0	0
chr8	80741205	80741445	12835473	12835479	Intergenic	HEY1	0	0	13_ReprPC	0	1	0	1	0	0
chr8	82042861	82042893	12847909	12847913	Intergenic	PAG1	0	0	2_TssAFlnk	0	1	1	0	0	0
chr8	101942338	101942421	12991351	12991356	intron	YWHAZ	0	0	6_EnhG	0	1	1	0	0	0
chr8	103209521	103209858	13002866	13002873	Intergenic	RRM2B	0	0	7_Enh	0	1	1	0	1	0
chr8	103801487	103801677	13009736	13009744	Intergenic	AZIN1	0	0	7_Enh	0	1	1	0	0	0
chr8	122512499	122512671	13130234	13130239	Intergenic	HAS2-AS1	0	0	7_Enh	0	1	1	0	0	0
chr8	126649807	126649964	13169998	13170002	Intergenic	TRIB1	0	0	7_Enh	0	1	1	0	0	0
chr8	126709177	126709269	13170580	13170586	Intergenic	LOC100130231	0	0	7_Enh	0	1	1	0	1	1
chr8	128439115	128439455	13182885	13182893	Intergenic	POU5F1B	0	0	7_Enh	0	1	1	0	0	0
chr8	129005252	129005568	13189083	13189089	intron	PVT1	0	0	2_TssAFlnk	0	1	1	0	0	0
chr8	130594303	130594696	13199632	13199640	Intergenic	GSDMC	0	0	7_Enh	0	1	1	0	0	0
chr8	130695567	130696057	13200281	13200294	Intergenic	GSDMC	0	0	2_TssAFlnk	0	1	1	0	0	0
chr8	130696072	130696257	13200294	13200300	Intergenic	GSDMC	0	0	2_TssAFlnk	0	1	1	0	0	0
chr8	134038430	134038655	13226312	13226318	intron	TG	0	0	2_TssAFlnk	0	1	1	0	0	0
chr8	134215171	134215456	13228162	13228176	intron	WISP1	0	0	7_Enh	0	1	1	0	1	1
chr8	134295343	134295670	13229289	13229295	intron	NDRG1	0	0	6_EnhG	0	1	1	0	0	0
chr8	134416088	134416214	13230620	13230625	Intergenic	NDRG1	0	0	7_Enh	0	1	1	0	0	0
chr8	135630389	135630530	13241373	13241377	intron	ZFAT	0	0	15_Quies	0	1	1	0	0	0
chr8	135732772	135732956	13242721	13242729	Intergenic	ZFAT	0	0	15_Quies	0	1	1	0	1	0
chr8	141113198	141113365	13288972	13288978	intron	TRAPPC9	0	0	2_TssAFlnk	0	1	1	0	0	0
chr8	141124810	141124992	13289145	13289152	intron	TRAPPC9	0	0	2_TssAFlnk	0	1	1	0	0	0
chr8	141477290	141477656	13294634	13294643	Intergenic	TRAPPC9	0	0	15_Quies	0	1	1	0	1	1
chr8	141568527	141568603	13296694	13296700	intron	AGO2	0	0	6_EnhG	0	1	1	0	0	0
chr8	141609408	141609518	13297659	13297665	intron	AGO2	0	0	7_Enh	0	1	1	0	0	0
chr8	141647474	141647817	13298800	13298810	Intergenic	AGO2	0	0	7_Enh	0	1	1	0	1	1
chr8	142160200	142160299	13305350	13305357	intron	DENND3	0	0	6_EnhG	0	1	1	0	0	0
chr8	142192652	142192790	13306219	13306228	intron	DENND3	0	0	6_EnhG	0	1	1	0	0	0
chr8	144419971	144420146	13354596	13354606	intron	TOP1MT	0	0	7_Enh	0	1	1	0	0	0
chr8	144432352	144432434	13354854	13354858	intron	TOP1MT	0	0	7_Enh	0	1	1	0	0	0
chr8	144627037	144627108	13360642	13360647	Intergenic	ZC3H3	0	0	2_TssAFlnk	0	1	1	0	0	0
chr8	144629574	144629739	13360700	13360710	Intergenic	ZC3H3	0	0	2_TssAFlnk	0	1	1	0	0	0
chr8	144639165	144639273	13361009	13361022	intron	GSDMD	0	0	7_Enh	0	1	1	0	0	0
chr9	209502	209660	13408866	13408871	Intergenic	DOCK8	0	0	7_Enh	0	1	1	0	0	0
chr9	317442	317529	13409977	13409981	intron	DOCK8	0	0	6_EnhG	0	1	1	0	0	0
chr9	2023543	2023725	13426673	13426678	intron	SMARCA2	0	0	7_Enh	0	1	1	0	0	0
chr9	2159678	2160004	13428038	13428045	intron	SMARCA2	0	0	7_Enh	0	1	1	0	0	0
chr9	3900843	3901074	13441025	13441031	exon	GLIS3-AS1	0	0	15_Quies	0	1	1	0	0	0
chr9	33040582	33040723	13647856	13647861	Intergenic	DNAJA1	0	0	7_Enh	0	1	1	0	0	0
chr9	33318739	33319265	13651231	13651243	exon	NFX1	0	0	7_Enh	0	1	1	0	1	0
chr9	33722093	33722463	13655766	13655788	Intergenic	PRSS3	0	0	14_ReprPCWk	0	1	1	0	1	1
chr9	37131440	37131855	13699864	13699873	intron	ZCCHC7	0	0	7_Enh	0	1	1	0	0	0
chr9	37888176	37888413	13708281	13708289	exon	SLC25A51	0	0	7_Enh	0	1	1	0	0	0
chr9	37995095	37995249	13709844	13709853	intron	SHB	0	0	7_Enh	0	1	1	0	0	0
chr9	75567818	75568209	13868958	13868968	exon	ALDH1A1	1	0	2_TssAFlnk	0	1	1	0	0	0
chr9	77764216	77764305	13883726	13883732	Intergenic	OSTF1	0	0	7_Enh	0	1	1	0	0	0
chr9	78714644	78714948	13890258	13890263	intron	PCSK5	0	0	7_Enh	0	1	1	0	0	0
chr9	80463959	80464103	13906941	13906946	intron	GNAQ	0	0	7_Enh	0	1	1	0	0	0
chr9	80572756	80572865	13907810	13907814	intron	GNAQ	0	0	7_Enh	0	1	1	0	0	0
chr9	80612979	80613340	13908156	13908167	intron	GNAQ	0	0	7_Enh	0	1	1	0	0	0
chr9	80650350	80650617	13908716	13908723	Intergenic	GNAQ	0	0	7_Enh	0	1	1	0	1	1
chr9	82208129	82208225	13920547	13920551	intron	TLE4	0	0	7_Enh	0	1	1	0	0	0
chr9	82302051	82302412	13921236	13921245	intron	TLE4	0	0	7_Enh	0	1	1	0	0	0
chr9	86982854	86982943	13957376	13957380	intron	SLC28A3	1	0	7_Enh	0	1	1	0	0	0
chr9	88675965	88676009	13971954	13971958	intron	GOLM1	0	0	7_Enh	0	1	1	0	0	0
chr9	91538560	91538681	14002267	14002273	Intergenic	C9orf47	0	0	7_Enh	0	1	1	0	0	0
chr9	91538755	91538987	14002274	14002279	Intergenic	C9orf47	0	0	7_Enh	0	1	1	0	0	0
chr9	92098971	92099123	14008941	14008950	Intergenic	SEMA4D	0	0	7_Enh	0	1	1	0	0	0
chr9	93605338	93605577	14021750	14021759	intron	SYK	0	0	6_EnhG	0	1	1	0	0	0
chr9	95037829	95038148	14038328	14038334	intron	IARS	0	0	7_Enh	0	1	1	0	0	0
chr9	95922329	95922513	14049890	14049902	Intergenic	WNK2	0	0	7_Enh	0	1	1	0	1	1
chr9	96919363	96919477	14062874	14062880	Intergenic	MIRLET7A1	0	0	7_Enh	0	1	1	0	0	0
chr9	98637083	98638702	14085565	14085674	promoter-TSS	ERCC6L2	1	1	1_TssA	0	1	1	0	1	0
chr9	99408464	99408678	14096057	14096063	intron	AAED1	0	0	7_Enh	0	1	1	0	0	0
chr9	100681018	100681081	14110249	14110253	intron	C9orf156	0	0	7_Enh	0	1	1	0	0	0
chr9	100834212	100834284	14112327	14112331	intron	TRIM14	0	0	7_Enh	0	1	1	0	0	0
chr9	100836669	100836886	14112373	14112379	intron	TRIM14	0	0	7_Enh	0	1	1	0	1	1
chr9	100864214	100864336	14112814	14112818	intron	TRIM14	0	0	7_Enh	0	1	1	0	0	0
chr9	100904805	100904989	14113377	14113384	intron	CORO2A	0	0	7_Enh	0	1	1	0	0	0
chr9	100968005	100968340	14114318	14114330	intron	TBC1D2	0	0	7_Enh	0	1	1	0	1	1
chr9	107756039	107756219	14164406	14164411	Intergenic	ABCA1	0	0	7_Enh	0	1	1	0	0	0
chr9	107786922	107787000	14164736	14164740	Intergenic	ABCA1	0	0	7_Enh	0	1	1	0	0	0
chr9	107943145	107943195	14166323	14166327	Intergenic	SLC44A1	0	0	7_Enh	0	1	1	0	0	0
chr9	110523157	110523524	14188134	14188143	Intergenic	KLF4	0	0	7_Enh	0	1	1	0	0	0
chr9	110905135	110905387	14191301	14191308	Intergenic	KLF4	0	0	7_Enh	0	1	1	0	0	0
chr9	111578463	111578512	14196092	14196096	Intergenic	ACTL7B	0	0	7_Enh	0	1	1	0	0	0
chr9	113637276	113637953	14214713	14214727	exon	LPAR1	0	0	12_EnhBiv	0	1	1	1	1	1
chr9	114657771	114657809	14224088	14224092	Intergenic	UGCG	0	0	2_TssAFlnk	0	1	1	0	0	0
chr9	114700250	114700410	14224682	14224690	Intergenic	MIR4668	0	0	2_TssAFlnk	0	1	1	0	0	0
chr9	116285868	116286261	14243408	14243419	intron	RGS3	0	0	7_Enh	0	1	1	0	0	0
chr9	116351029	116351106	14244193	14244198	intron	RGS3	0	0	7_Enh	0	1	1	0	0	0
chr9	117102757	117102980	14253732	14253738	intron	AKNA	0	0	6_EnhG	0	1	1	0	0	1
chr9	117167901	117168165	14254773	14254782	intron	DFNB31	0	0	15_Quies	0	1	1	0	1	1
chr9	123199278	123199388	14296082	14296086	intron	CDK5RAP2	0	0	2_TssAFlnk	0	1	1	0	0	0
chr9	123518158	123518318	14299336	14299340	Intergenic	FBXW2	0	0	7_Enh	0	1	1	0	1	1
chr9	123697913	123698031	14301835	14301839	Intergenic	TRAF1	0	0	7_Enh	0	1	1	0	0	0
chr9	123975505	123975678	14304207	14304214	Intergenic	RAB14	0	0	7_Enh	0	1	1	0	1	1
chr9	123983301	123983369	14304291	14304295	Intergenic	RAB14	0	0	2_TssAFlnk	0	1	1	0	0	0
chr9	123983408	123983481	14304296	14304300	Intergenic	RAB14	0	0	2_TssAFlnk	0	1	1	0	0	0
chr9	124146101	124146261	14306273	14306278	Intergenic	STOM	0	0	7_Enh	0	1	1	0	0	0
chr9	126400102	126400417	14333219	14333226	intron	DENND1A	0	0	2_TssAFlnk	0	1	1	0	0	0
chr9	126400717	126400874	14333226	14333230	intron	DENND1A	0	0	7_Enh	0	1	1	0	0	0
chr9	127045570	127045723	14341418	14341426	intron	NEK6	0	0	7_Enh	0	1	1	0	0	0
chr9	127048336	127048465	14341492	14341499	intron	NEK6	0	0	6_EnhG	0	1	1	0	0	0
chr9	127104812	127104931	14342693	14342700	intron	NEK6	0	0	6_EnhG	0	1	0	0	0	0
chr9	127129226	127129335	14343202	14343207	intron	PSMB7	0	0	7_Enh	0	1	1	0	0	0
chr9	127143362	127143451	14343358	14343364	intron	PSMB7	0	0	7_Enh	0	1	1	0	0	0
chr9	127161685	127162188	14343555	14343566	intron	PSMB7	0	0	7_Enh	0	1	1	0	0	0
chr9	129260238	129260372	14371610	14371619	intron	MVB12B	0	0	7_Enh	0	1	1	0	0	0
chr9	129290804	129291090	14372404	14372413	Intergenic	LMX1B	0	0	7_Enh	0	1	1	0	0	0
chr9	129647424	129647536	14378900	14378904	exon	ZBTB34	0	0	7_Enh	0	1	1	0	0	0
chr9	130150573	130151083	14384512	14384520	intron	GARNL3	0	0	7_Enh	0	1	1	0	0	0
chr9	130598388	130598458	14393530	14393537	intron	ENG	0	0	7_Enh	0	1	1	1	0	0
chr9	130625554	130625614	14394077	14394081	Intergenic	MIR4672	0	0	7_Enh	0	1	1	0	0	0
chr9	130625634	130625818	14394081	14394087	Intergenic	MIR4672	0	0	7_Enh	0	1	1	0	0	0
chr9	130667057	130667251	14395064	14395070	Intergenic	ST6GALNAC6	0	0	7_Enh	0	1	1	0	0	0
chr9	131831541	131831791	14420206	14420214	intron	FAM73B	0	0	4_Tx	0	1	1	0	0	0
chr9	132525088	132525173	14435693	14435698	Intergenic	PTGES	0	0	7_Enh	0	1	1	0	0	0
chr9	132625372	132625509	14437669	14437676	intron	USP20	0	0	6_EnhG	0	1	1	0	0	0
chr9	132625606	132625723	14437677	14437681	intron	USP20	0	0	6_EnhG	0	1	1	0	0	0
chr9	132890536	132890978	14442343	14442353	intron	GPR107	0	0	7_Enh	0	1	1	0	0	0
chr9	134391033	134391379	14469957	14469966	intron	POMT1	0	0	9_Het	0	1	0	0	0	0
chr9	134465859	134466016	14471882	14471890	intron	RAPGEF1	0	0	6_EnhG	0	1	1	0	0	0
chr9	134478767	134478884	14472151	14472158	intron	RAPGEF1	0	0	7_Enh	0	1	1	0	0	0
chr9	134503528	134503624	14472624	14472629	intron	RAPGEF1	0	0	7_Enh	0	1	1	0	0	0
chr9	134576590	134576811	14473651	14473657	intron	RAPGEF1	0	0	7_Enh	0	1	1	0	0	0
chr9	135111776	135112079	14482342	14482351	intron	NTNG2	0	0	7_Enh	0	1	1	0	1	1
chr9	135259050	135259235	14484706	14484712	intron	TTF1	0	0	4_Tx	0	1	0	0	1	0
chr9	135897724	135898091	14495895	14495906	Intergenic	GTF3C5	0	0	5_TxWk	0	1	1	0	1	1
chr9	136925283	136925389	14521040	14521046	intron	BRD3	0	0	7_Enh	0	1	0	0	0	0
chr9	137333910	137334400	14530789	14530805	Intergenic	MIR4669	0	0	12_EnhBiv	0	1	1	1	0	0
chr9	137341411	137341802	14530928	14530936	Intergenic	MIR4669	0	0	9_Het	0	1	0	1	1	1
chr9	137367241	137367477	14531547	14531560	Intergenic	MIR4669	0	0	15_Quies	0	1	0	0	0	0
chr9	138779183	138779273	14562883	14562888	intron	CAMSAP1	0	0	7_Enh	0	1	1	0	0	0
chr9	139446691	139446873	14583539	14583546	Intergenic	MIR4674	0	0	7_Enh	0	1	1	0	0	0
chr9	139806556	139806684	14595320	14595326	intron	TRAF2	0	0	2_TssAFlnk	0	1	1	0	0	0
chr9	140345021	140346865	14615313	14615375	intron	NSMF	0	0	5_TxWk	0	1	0	0	0	0
chr9	140525056	140525148	14620847	14620852	intron	EHMT1	0	0	5_TxWk	0	1	1	0	0	0
chr9	140527326	140527471	14620894	14620899	intron	EHMT1	0	0	7_Enh	0	1	1	0	0	0
chr9	140572775	140572937	14621786	14621792	intron	EHMT1	0	0	7_Enh	0	1	1	0	0	0
chr9	140640094	140640121	14623141	14623145	intron	EHMT1	0	0	4_Tx	0	1	1	0	0	0
chr10	869042	869216	14648503	14648510	intron	LARP4B	0	0	6_EnhG	0	1	1	0	0	0
chr10	1290177	1290262	14656468	14656473	intron	ADARB2	0	0	7_Enh	0	1	1	0	0	0
chr10	3137847	3138092	14681180	14681188	intron	PFKP	0	0	7_Enh	0	1	1	1	0	0
chr10	3527511	3527829	14687967	14687974	Intergenic	KLF6	0	0	2_TssAFlnk	0	1	1	0	0	0
chr10	3878036	3878225	14692641	14692646	Intergenic	KLF6	0	0	7_Enh	0	1	1	0	0	0
chr10	3936508	3936615	14693303	14693310	Intergenic	KLF6	0	0	7_Enh	0	1	1	0	0	0
chr10	3938493	3938702	14693343	14693348	Intergenic	KLF6	0	0	7_Enh	0	1	1	0	0	0
chr10	3939393	3939600	14693356	14693361	Intergenic	KLF6	0	0	7_Enh	0	1	1	0	0	0
chr10	5581386	5581504	14708660	14708667	Intergenic	CALML3	0	0	7_Enh	0	1	1	0	0	0
chr10	5817784	5817978	14712446	14712460	intron	GDI2	0	0	7_Enh	0	1	1	0	0	0
chr10	6110458	6110565	14717180	14717185	Intergenic	IL2RA	0	0	7_Enh	0	1	1	0	0	0
chr10	6170767	6170927	14718190	14718198	Intergenic	MIR3155A	0	0	7_Enh	0	1	1	0	0	0
chr10	6312408	6312502	14721543	14721547	Intergenic	LOC399715	0	0	2_TssAFlnk	0	1	1	0	0	0
chr10	7126304	7126466	14730047	14730052	Intergenic	LINC00707	0	0	7_Enh	0	1	1	0	0	0
chr10	7163278	7163545	14730488	14730493	Intergenic	SFMBT2	0	0	7_Enh	0	1	1	0	1	1
chr10	7806049	7806119	14739129	14739133	intron	KIN	0	0	7_Enh	0	1	1	0	0	0
chr10	11257289	11257691	14769143	14769153	intron	CELF2	0	0	7_Enh	0	1	1	0	0	0
chr10	12126673	12126778	14782060	14782066	exon	DHTKD1	0	0	6_EnhG	0	1	1	0	0	0
chr10	12154654	12155271	14782502	14782514	exon	DHTKD1	0	0	7_Enh	0	1	1	0	0	0
chr10	12223358	12223716	14783786	14783797	intron	NUDT5	0	0	7_Enh	0	1	1	0	0	0
chr10	12431609	12431722	14787568	14787575	intron	CAMK1D	0	0	7_Enh	0	1	1	0	0	0
chr10	12549537	12549782	14789482	14789490	intron	CAMK1D	0	0	7_Enh	0	1	1	0	0	0
chr10	13895882	13896299	14809213	14809220	intron	FRMD4A	0	0	7_Enh	0	1	1	0	0	0
chr10	14725355	14725455	14818656	14818660	intron	FAM107B	0	0	7_Enh	0	1	1	0	0	0
chr10	15211744	15211890	14825526	14825530	Intergenic	NMT2	0	0	13_ReprPC	0	1	0	1	0	0
chr10	17065401	17065489	14844275	14844280	intron	CUBN	0	0	7_Enh	0	1	1	0	0	0
chr10	28670868	28671160	14951576	14951582	Intergenic	MPP7	0	0	7_Enh	0	1	1	0	1	1
chr10	29877259	29877311	14965284	14965288	intron	SVIL	0	0	2_TssAFlnk	0	1	1	0	0	0
chr10	29878170	29878201	14965299	14965304	intron	SVIL	0	0	2_TssAFlnk	0	1	1	0	0	0
chr10	29919561	29919811	14965814	14965824	intron	SVIL	0	0	2_TssAFlnk	0	1	1	0	0	0
chr10	30711382	30711522	14974725	14974730	Intergenic	MAP3K8	0	0	7_Enh	0	1	1	0	0	0
chr10	30876474	30876820	14976803	14976810	Intergenic	LYZL2	0	0	7_Enh	0	1	1	0	1	0
chr10	32261768	32261837	14989935	14989939	Intergenic	ARHGAP12	0	0	7_Enh	0	1	1	0	0	0
chr10	38321955	38322027	15046895	15046900	intron	ZNF33A	0	0	6_EnhG	0	1	1	0	0	0
chr10	43795106	43795241	15072854	15072858	Intergenic	RASGEF1A	0	0	7_Enh	0	1	1	0	0	0
chr10	50382477	50382553	15135564	15135568	intron	C10orf128	0	0	7_Enh	0	1	1	0	0	0
chr10	64520307	64520550	15230752	15230764	Intergenic	ADO	0	0	2_TssAFlnk	0	1	1	0	0	0
chr10	69615372	69615453	15264885	15264892	Intergenic	DNAJC12	0	0	15_Quies	0	1	1	0	1	1
chr10	70835161	70835241	15281030	15281034	Intergenic	SRGN	0	0	7_Enh	0	1	1	0	0	0
chr10	70975302	70975465	15282754	15282759	Intergenic	HKDC1	0	0	2_TssAFlnk	0	1	1	0	0	0
chr10	71152335	71152572	15285349	15285355	intron	HK1	0	0	6_EnhG	0	1	1	0	1	1
chr10	72056378	72056599	15296846	15296853	Intergenic	NPFFR1	0	0	7_Enh	0	1	1	0	0	0
chr10	73131840	73131997	15311362	15311366	Intergenic	CDH23	0	0	2_TssAFlnk	0	1	1	0	0	0
chr10	74989449	74989572	15334896	15334900	intron	FAM149B1	0	0	7_Enh	0	1	0	0	0	0
chr10	75578229	75578327	15342328	15342333	intron	CAMK2G	0	0	6_EnhG	0	1	1	0	0	0
chr10	75639527	75639699	15343430	15343441	Intergenic	CAMK2G	0	0	7_Enh	0	1	1	0	1	1
chr10	76498867	76498973	15351061	15351065	Intergenic	KAT6B	0	0	7_Enh	0	1	1	0	1	0
chr10	76499172	76499218	15351065	15351069	Intergenic	KAT6B	0	0	7_Enh	0	1	1	0	0	0
chr10	79379908	79380033	15377038	15377044	intron	KCNMA1	0	0	7_Enh	0	1	1	0	0	0
chr10	80008602	80008730	15384924	15384931	exon	LINC00856	1	0	7_Enh	0	1	1	0	0	0
chr10	82283626	82283721	15411517	15411521	Intergenic	SH2D4B	0	0	4_Tx	0	1	1	0	0	0
chr10	82286761	82286839	15411556	15411560	Intergenic	SH2D4B	0	0	7_Enh	0	1	1	0	0	0
chr10	82289502	82289671	15411594	15411604	Intergenic	SH2D4B	0	0	7_Enh	0	1	1	0	0	0
chr10	82359195	82359419	15412626	15412630	intron	SH2D4B	0	0	7_Enh	0	1	1	0	1	1
chr10	85915348	85915686	15435042	15435047	Intergenic	GHITM	0	0	7_Enh	0	1	1	0	0	0
chr10	89638745	89638840	15469478	15469482	intron	PTEN	0	0	7_Enh	0	1	1	0	0	0
chr10	89786744	89786816	15470465	15470470	Intergenic	PTEN	0	0	7_Enh	0	1	1	0	0	0
chr10	89802435	89802691	15470612	15470618	Intergenic	PTEN	0	0	2_TssAFlnk	0	1	1	0	0	0
chr10	89802732	89802847	15470618	15470623	Intergenic	PTEN	0	0	2_TssAFlnk	0	1	1	0	0	0
chr10	90923558	90923667	15477341	15477347	Intergenic	CH25H	0	0	7_Enh	0	1	1	0	0	0
chr10	94002951	94003211	15500064	15500071	promoter-TSS	CPEB3	0	0	2_TssAFlnk	0	1	1	0	0	0
chr10	95123870	95123891	15513201	15513205	intron	MYOF	0	0	7_Enh	0	1	1	0	0	0
chr10	97478423	97479041	15533373	15533382	intron	ENTPD1	0	0	7_Enh	0	1	1	0	0	0
chr10	98744001	98744262	15545663	15545670	exon	C10orf12	0	0	7_Enh	0	1	1	0	0	0
chr10	99176395	99176644	15552614	15552619	Intergenic	PGAM1	0	0	7_Enh	0	1	1	0	0	0
chr10	99416632	99416723	15556444	15556449	exon	PI4K2A	0	0	7_Enh	0	1	1	0	0	0
chr10	104195285	104195700	15615771	15615785	promoter-TSS	MIR146B	1	0	15_Quies	0	1	1	0	0	0
chr10	104238989	104239061	15616728	15616733	TTS	ACTR1A	0	0	4_Tx	0	1	1	0	0	1
chr10	104393081	104393344	15618949	15618955	TTS	SUFU	0	0	2_TssAFlnk	0	1	1	0	0	0
chr10	104420939	104421258	15619704	15619719	Intergenic	TRIM8	0	0	7_Enh	0	1	1	1	0	0
chr10	104578926	104579087	15622133	15622139	Intergenic	CYP17A1	0	0	7_Enh	0	1	1	0	0	0
chr10	112617429	112617568	15689173	15689178	Intergenic	LOC282997	0	0	7_Enh	0	1	1	0	0	0
chr10	114787507	114787719	15707437	15707444	intron	TCF7L2	0	0	7_Enh	0	1	1	0	0	0
chr10	116259522	116259621	15723387	15723391	intron	ABLIM1	0	0	2_TssAFlnk	0	1	1	0	0	0
chr10	116634775	116634845	15727133	15727137	intron	FAM160B1	0	0	7_Enh	0	1	1	0	1	0
chr10	116634877	116634925	15727137	15727141	intron	FAM160B1	0	0	7_Enh	0	1	1	0	1	0
chr10	119463607	119464214	15754230	15754235	Intergenic	EMX2OS	0	0	7_Enh	0	1	1	0	0	0
chr10	122509755	122510019	15787573	15787580	intron	MIR5694	0	0	7_Enh	0	1	1	0	0	0
chr10	125845731	125845858	15827160	15827167	intron	CHST15	0	0	6_EnhG	0	1	1	0	0	0
chr10	125979148	125979218	15828583	15828587	Intergenic	CHST15	0	0	7_Enh	0	1	1	0	0	0
chr10	126346538	126346604	15835617	15835621	intron	FAM53B	0	0	7_Enh	0	1	1	0	0	0
chr10	126578452	126578747	15839496	15839501	Intergenic	ZRANB1	0	0	7_Enh	0	1	1	0	0	0
chr10	126790228	126790348	15843308	15843314	intron	CTBP2	0	0	2_TssAFlnk	0	1	1	0	0	0
chr10	126835626	126835783	15844091	15844097	intron	CTBP2	0	0	7_Enh	0	1	1	0	0	0
chr10	127730499	127730679	15854365	15854372	exon	ADAM12	0	0	7_Enh	0	1	1	0	0	0
chr10	129717002	129717076	15875255	15875260	intron	PTPRE	0	0	7_Enh	0	1	1	0	0	0
chr10	129775962	129776133	15875989	15875995	intron	PTPRE	0	0	7_Enh	0	1	1	0	0	0
chr10	129787829	129788020	15876149	15876155	intron	PTPRE	0	0	7_Enh	0	1	1	0	0	0
chr10	130706493	130706656	15887947	15887951	Intergenic	MGMT	0	0	2_TssAFlnk	0	1	1	0	0	0
chr11	202099	202245	15985833	15985841	TTS	BET1L	0	0	2_TssAFlnk	0	1	1	0	0	0
chr11	350980	351188	15989757	15989765	Intergenic	B4GALNT4	0	0	2_TssAFlnk	0	1	1	1	0	0
chr11	1903711	1903991	16037145	16037156	intron	LSP1	0	0	6_EnhG	0	1	1	0	1	1
chr11	1910892	1911130	16037258	16037271	intron	LSP1	0	0	6_EnhG	0	1	1	1	0	0
chr11	1911399	1911804	16037275	16037302	intron	LSP1	0	0	4_Tx	0	1	1	0	0	0
chr11	1912049	1912437	16037303	16037324	intron	LSP1	0	0	4_Tx	0	1	1	0	0	0
chr11	1933720	1933744	16037737	16037741	Intergenic	TNNT3	0	0	7_Enh	0	1	1	0	0	0
chr11	2287347	2287395	16046651	16046655	Intergenic	ASCL2	0	0	7_Enh	0	1	1	1	0	0
chr11	2308316	2308407	16047337	16047341	Intergenic	C11orf21	0	0	7_Enh	0	1	1	0	0	0
chr11	2308443	2308512	16047341	16047345	Intergenic	C11orf21	0	0	7_Enh	0	1	1	0	0	0
chr11	2502526	2502643	16051992	16051999	intron	KCNQ1	0	0	2_TssAFlnk	0	1	1	0	0	0
chr11	3043551	3043721	16062806	16062812	intron	CARS	0	0	7_Enh	0	1	1	0	0	0
chr11	8385758	8385812	16114107	16114113	Intergenic	LMO1	0	0	15_Quies	0	1	0	0	0	0
chr11	8726932	8727044	16117079	16117084	intron	ST5	0	0	7_Enh	0	1	1	0	0	0
chr11	9159395	9159488	16122096	16122102	TTS	DENND5A	0	0	4_Tx	0	1	0	0	1	1
chr11	9183763	9183912	16122312	16122318	intron	DENND5A	0	0	5_TxWk	0	1	1	0	0	0
chr11	10309537	10309589	16135202	16135206	intron	SBF2	0	0	7_Enh	0	1	1	0	0	0
chr11	12236780	12236823	16152759	16152763	intron	MICAL2	0	0	7_Enh	0	1	1	0	0	0
chr11	16834772	16834903	16187705	16187710	intron	PLEKHA7	0	0	7_Enh	0	1	1	0	0	0
chr11	16836692	16836805	16187729	16187733	intron	PLEKHA7	0	0	2_TssAFlnk	0	1	1	0	0	0
chr11	17307285	17307480	16193254	16193259	intron	NUCB2	0	0	1_TssA	0	1	1	0	0	0
chr11	21647549	21647653	16232446	16232451	Intergenic	ANO5	0	0	7_Enh	0	1	1	0	0	0
chr11	33879476	33879725	16314273	16314284	TTS	LMO2	0	0	4_Tx	0	1	1	0	1	1
chr11	34393475	34393570	16320930	16320934	Intergenic	ABTB2	0	0	2_TssAFlnk	0	1	1	0	0	0
chr11	34453801	34454003	16321388	16321395	Intergenic	CAT	0	0	2_TssAFlnk	0	1	1	0	0	1
chr11	35066931	35067030	16326073	16326079	Intergenic	CD44	0	0	7_Enh	0	1	1	0	0	0
chr11	35104081	35104108	16326295	16326299	Intergenic	CD44	0	0	7_Enh	0	1	1	1	1	0
chr11	35105189	35105216	16326311	16326315	Intergenic	CD44	0	0	7_Enh	0	1	1	0	0	0
chr11	35329895	35330092	16327910	16327916	intron	SLC1A2	0	0	7_Enh	0	1	1	0	0	0
chr11	44645119	44645158	16393061	16393065	Intergenic	CD82	0	0	7_Enh	0	1	1	0	0	0
chr11	44937401	44937456	16396644	16396650	intron	TSPAN18	0	0	7_Enh	0	1	0	1	0	0
chr11	44958088	44958321	16397004	16397016	intron	TP53I11	0	0	4_Tx	0	1	1	0	1	1
chr11	45047824	45047883	16398303	16398309	Intergenic	LOC221122	0	0	14_ReprPCWk	0	1	0	0	0	0
chr11	46389164	46389364	16415160	16415174	exon	DGKZ	0	1	4_Tx	0	1	1	0	1	1
chr11	47569473	47569581	16433050	16433054	intron	CELF1	0	0	7_Enh	0	1	1	0	0	0
chr11	48103014	48103102	16441555	16441562	intron	PTPRJ	0	0	7_Enh	0	1	1	0	0	0
chr11	59824908	59825124	16502257	16502264	intron	MS4A3	1	0	7_Enh	0	1	1	0	0	0
chr11	60897289	60897604	16513718	16513734	TTS	VPS37C	0	0	6_EnhG	0	1	1	0	1	1
chr11	61103807	61103895	16517322	16517326	intron	DAK	0	0	7_Enh	0	1	1	0	1	1
chr11	61666747	61666915	16528557	16528568	exon	RAB3IL1	0	0	7_Enh	0	1	1	0	1	1
chr11	62361152	62361272	16539195	16539200	exon	MTA2	0	0	3_TxFlnk	0	1	1	0	1	1
chr11	62469817	62469965	16542047	16542053	intron	BSCL2	0	0	7_Enh	0	1	1	0	0	0
chr11	64122241	64122857	16569971	16569991	intron	CCDC88B	0	0	4_Tx	0	1	0	0	1	1
chr11	64422520	64422985	16575355	16575366	intron	NRXN2	0	0	7_Enh	0	1	1	0	0	0
chr11	64916977	64917025	16586732	16586736	Intergenic	SYVN1	0	0	7_Enh	0	1	1	0	0	0
chr11	64918196	64918276	16586753	16586757	Intergenic	SYVN1	0	0	7_Enh	0	1	1	0	1	1
chr11	64990580	64990724	16588147	16588151	intron	SLC22A20	0	0	7_Enh	0	1	1	0	0	0
chr11	65894360	65894500	16608859	16608864	intron	PACS1	0	0	7_Enh	0	1	1	0	1	0
chr11	65894732	65894890	16608866	16608871	intron	PACS1	0	0	7_Enh	0	1	1	0	0	0
chr11	65990169	65990519	16609978	16609991	intron	PACS1	0	0	4_Tx	0	1	1	0	1	1
chr11	66963524	66963849	16630096	16630102	intron	KDM2A	0	0	7_Enh	0	1	1	0	0	0
chr11	67776499	67776621	16646484	16646490	intron	ALDH3B1	1	0	7_Enh	0	1	1	0	0	0
chr11	67913663	67913854	16649338	16649348	Intergenic	CHKA	0	0	5_TxWk	0	1	1	0	0	0
chr11	67917552	67917848	16649421	16649427	Intergenic	CHKA	0	0	5_TxWk	0	1	1	0	0	0
chr11	67976611	67976975	16650156	16650165	intron	SUV420H1	0	0	7_Enh	0	1	1	0	1	1
chr11	68239451	68239743	16656431	16656438	intron	PPP6R3	0	0	7_Enh	0	1	1	0	0	0
chr11	68695998	68696393	16664347	16664354	intron	IGHMBP2	0	0	6_EnhG	0	1	1	0	0	0
chr11	70163780	70164052	16690469	16690475	intron	PPFIA1	0	0	7_Enh	0	1	1	0	0	0
chr11	71189402	71189474	16709268	16709273	intron	NADSYN1	0	0	6_EnhG	0	1	1	0	0	0
chr11	71709837	71709979	16716678	16716684	promoter-TSS	IL18BP	1	0	2_TssAFlnk	0	1	1	0	0	1
chr11	72325131	72325297	16724262	16724267	TTS	MIR139	1	0	7_Enh	0	1	1	0	1	0
chr11	72897443	72897471	16731060	16731064	Intergenic	P2RY2	0	0	7_Enh	0	1	1	0	0	0
chr11	75039966	75040205	16754486	16754491	intron	ARRB1	0	0	7_Enh	0	1	1	0	1	1
chr11	75807955	75808565	16763825	16763835	intron	UVRAG	0	0	7_Enh	0	1	1	0	0	0
chr11	76050202	76050473	16767805	16767810	Intergenic	PRKRIR	0	0	7_Enh	0	1	1	0	0	0
chr11	95906768	95906883	16910752	16910756	intron	MAML2	0	0	7_Enh	0	1	1	0	0	0
chr11	95948717	95948910	16911138	16911143	intron	MAML2	0	0	7_Enh	0	1	1	0	0	0
chr11	96072043	96072519	16912112	16912119	intron	MAML2	0	0	5_TxWk	0	1	1	0	0	0
chr11	114034625	114034689	17040388	17040392	intron	ZBTB16	0	0	7_Enh	0	1	1	0	0	0
chr11	114186668	114187080	17042174	17042185	Intergenic	NNMT	0	0	7_Enh	0	1	1	0	0	0
chr11	117686335	117686372	17077890	17077894	Intergenic	FXYD2	0	0	7_Enh	0	1	1	0	0	0
chr11	118069073	118069308	17083024	17083034	intron	AMICA1	0	0	6_EnhG	0	1	1	0	1	1
chr11	121394908	121395119	17127627	17127633	intron	SORL1	0	0	6_EnhG	0	1	1	0	0	0
chr11	122558913	122559058	17137658	17137663	intron	UBASH3B	0	0	2_TssAFlnk	0	1	1	0	0	0
chr11	122627532	122627687	17138627	17138631	intron	UBASH3B	0	0	7_Enh	0	1	1	0	0	0
chr11	122925143	122925367	17142439	17142444	Intergenic	HSPA8	0	0	5_TxWk	0	1	1	0	1	1
chr11	123355209	123355546	17147943	17147951	Intergenic	GRAMD1B	0	0	7_Enh	0	1	1	0	0	0
chr11	124048305	124048420	17154045	17154049	Intergenic	OR8G2	0	0	7_Enh	0	1	1	0	0	0
chr11	126337965	126338267	17180739	17180746	intron	KIRREL3	0	0	7_Enh	0	1	1	0	0	0
chr11	126348010	126348079	17180922	17180926	intron	KIRREL3	0	0	2_TssAFlnk	0	1	1	0	0	0
chr11	127908787	127908923	17194247	17194252	Intergenic	ETS1	0	0	7_Enh	0	1	1	0	0	0
chr11	128481390	128481534	17198782	17198787	Intergenic	FLI1	0	0	7_Enh	0	1	1	0	0	0
chr11	128533108	128533252	17199331	17199335	Intergenic	FLI1	0	0	7_Enh	0	1	1	0	0	0
chr11	134112363	134112574	17262090	17262098	intron	VPS26B	0	0	6_EnhG	0	1	1	0	0	0
chr12	1020738	1020879	17288206	17288211	TTS	WNK1	0	0	4_Tx	0	1	1	0	0	0
chr12	1743901	1743986	17297790	17297796	intron	WNT5B	0	0	7_Enh	0	1	1	0	1	1
chr12	1756287	1756346	17298104	17298110	TTS	WNT5B	0	0	6_EnhG	0	1	1	0	0	0
chr12	1761975	1762110	17298164	17298169	Intergenic	MIR3649	0	0	7_Enh	0	1	1	0	1	1
chr12	2467848	2468022	17308132	17308137	intron	CACNA1C	0	0	2_TssAFlnk	0	1	1	0	0	0
chr12	4227499	4227632	17333964	17333969	Intergenic	CCND2	0	0	7_Enh	0	1	1	0	0	0
chr12	4245076	4245218	17334235	17334240	Intergenic	CCND2	0	0	7_Enh	0	1	1	0	0	0
chr12	4386090	4386469	17336287	17336297	intron	CCND2	0	0	7_Enh	0	1	1	0	1	1
chr12	6254743	6254783	17356685	17356690	Intergenic	VWF	0	0	7_Enh	0	1	1	0	0	0
chr12	6485622	6486124	17361238	17361249	promoter-TSS	SCNN1A	1	0	7_Enh	0	1	1	0	0	1
chr12	6532784	6532946	17361984	17361992	Intergenic	CD27	0	0	7_Enh	0	1	1	0	1	1
chr12	6774453	6774565	17366776	17366781	Intergenic	ING4	0	0	7_Enh	0	1	1	0	0	0
chr12	7499420	7499512	17377673	17377677	Intergenic	ACSM4	0	0	2_TssAFlnk	0	1	1	0	0	0
chr12	8012492	8012726	17383513	17383518	intron	SLC2A14	0	0	7_Enh	0	1	1	0	1	1
chr12	8205375	8205603	17387242	17387249	exon	FOXJ2	0	0	7_Enh	0	1	1	0	0	1
chr12	8421963	8422055	17389937	17389941	Intergenic	FAM86FP	0	0	7_Enh	0	1	1	0	0	0
chr12	8761776	8761936	17394060	17394064	intron	AICDA	0	0	7_Enh	0	1	1	0	1	1
chr12	9055492	9055640	17397985	17397990	Intergenic	PHC1	0	0	7_Enh	0	1	1	0	0	0
chr12	9913870	9914087	17406655	17406660	promoter-TSS	CD69	1	0	7_Enh	0	1	1	0	0	0
chr12	9946480	9946705	17406884	17406889	Intergenic	CD69	0	0	7_Enh	0	1	1	0	0	0
chr12	11776042	11776374	17420839	17420845	Intergenic	ETV6	0	0	7_Enh	0	1	1	0	1	0
chr12	11826987	11827126	17421543	17421551	intron	ETV6	0	0	2_TssAFlnk	0	1	1	0	0	0
chr12	11872824	11872967	17422035	17422041	intron	ETV6	0	0	2_TssAFlnk	0	1	1	0	0	0
chr12	11899106	11899322	17422349	17422355	intron	ETV6	0	0	7_Enh	0	1	1	0	0	0
chr12	11923196	11923308	17422616	17422620	intron	ETV6	0	0	7_Enh	0	1	1	0	0	0
chr12	11952514	11952657	17422936	17422940	intron	RNU6-19	0	0	7_Enh	0	1	1	0	0	0
chr12	11965445	11965918	17423040	17423050	intron	RNU6-19	0	0	7_Enh	0	1	1	0	1	0
chr12	11965925	11966650	17423050	17423062	intron	RNU6-19	0	0	2_TssAFlnk	0	1	1	0	1	0
chr12	11975470	11975524	17423175	17423179	intron	RNU6-19	0	0	7_Enh	0	1	1	0	0	0
chr12	11989223	11989300	17423333	17423338	intron	RNU6-19	0	0	7_Enh	0	1	1	0	0	0
chr12	12008590	12008673	17423603	17423609	intron	ETV6	0	0	2_TssAFlnk	0	1	1	0	0	0
chr12	12513079	12513282	17429795	17429801	intron	LOH12CR1	0	0	7_Enh	0	1	1	0	0	0
chr12	12592684	12592745	17430659	17430663	intron	LOH12CR1	0	0	7_Enh	0	1	1	0	0	0
chr12	12602667	12602875	17430771	17430780	intron	LOH12CR1	0	0	7_Enh	0	1	1	0	0	0
chr12	12619210	12619300	17431011	17431015	exon	LOH12CR1	0	0	7_Enh	0	1	1	0	0	0
chr12	12620789	12620898	17431035	17431041	Intergenic	DUSP16	0	0	7_Enh	0	1	1	0	0	0
chr12	12620964	12621327	17431041	17431048	Intergenic	DUSP16	0	0	7_Enh	0	1	1	0	0	0
chr12	12622436	12622788	17431068	17431074	Intergenic	DUSP16	0	0	7_Enh	0	1	1	0	0	0
chr12	14783099	14783353	17451549	17451554	intron	GUCY2C	0	0	7_Enh	0	1	1	0	1	1
chr12	16502040	16502299	17464019	17464025	intron	MGST1	0	0	7_Enh	0	1	1	0	0	0
chr12	19638363	19638504	17485158	17485162	intron	AEBP2	0	0	7_Enh	0	1	1	0	0	0
chr12	25192321	25192426	17524245	17524251	Intergenic	LRMP	0	0	15_Quies	0	1	0	0	0	0
chr12	25486872	25487048	17526799	17526804	Intergenic	KRAS	0	0	15_Quies	0	1	0	0	0	0
chr12	26903855	26903934	17538021	17538026	intron	ITPR2	0	0	15_Quies	0	1	1	0	0	0
chr12	27246453	27246549	17541327	17541331	Intergenic	C12orf71	0	0	7_Enh	0	1	1	0	0	0
chr12	29357541	29357780	17556280	17556286	intron	FAR2	0	0	7_Enh	0	1	1	0	0	0
chr12	29395000	29395057	17556526	17556530	intron	FAR2	0	0	7_Enh	0	1	1	0	0	0
chr12	29470820	29471021	17557096	17557101	intron	FAR2	0	0	6_EnhG	0	1	1	0	1	1
chr12	31806097	31806493	17578478	17578485	intron	METTL20	0	0	5_TxWk	0	1	1	0	1	1
chr12	46568128	46568414	17668698	17668704	Intergenic	SLC38A1	0	0	7_Enh	0	1	1	0	0	0
chr12	47053820	47053863	17672201	17672205	Intergenic	SLC38A4	0	0	7_Enh	0	1	1	0	0	0
chr12	48151870	48152047	17680368	17680374	exon	RAPGEF3	1	0	2_TssAFlnk	0	1	1	0	0	0
chr12	48225261	48225299	17681763	17681767	Intergenic	HDAC7	0	0	7_Enh	0	1	1	0	0	0
chr12	48275613	48275765	17682456	17682461	intron	VDR	0	0	7_Enh	0	1	1	0	0	0
chr12	49422111	49422197	17696965	17696969	intron	MLL2	0	0	6_EnhG	0	1	1	0	0	0
chr12	51402909	51403066	17725423	17725428	promoter-TSS	SLC11A2	0	0	7_Enh	0	1	1	0	0	0
chr12	52348701	52348894	17738178	17738183	intron	ACVR1B	0	0	7_Enh	0	1	1	0	0	0
chr12	52591474	52591642	17742665	17742670	Intergenic	KRT80	0	0	7_Enh	0	1	1	0	0	0
chr12	53427775	53427812	17753178	17753182	exon	EIF4B	0	0	4_Tx	0	1	0	0	0	0
chr12	53432579	53432759	17753256	17753260	intron	EIF4B	0	0	4_Tx	0	1	1	0	1	0
chr12	53811267	53811581	17760392	17760398	Intergenic	AMHR2	0	0	7_Enh	0	1	1	0	0	0
chr12	56323331	56323500	17788765	17788771	Intergenic	WIBG	0	0	7_Enh	0	1	1	0	0	0
chr12	56334119	56334285	17788943	17788954	intron	DGKA	0	0	4_Tx	0	1	1	0	1	1
chr12	56959346	56959643	17799475	17799481	intron	RBMS2	0	0	7_Enh	0	1	1	0	0	0
chr12	57894060	57894297	17813435	17813444	exon	MARS	0	0	6_EnhG	0	1	1	0	0	0
chr12	63297079	63297202	17850214	17850218	intron	PPM1H	0	0	7_Enh	0	1	1	0	0	0
chr12	69166511	69166746	17896744	17896749	Intergenic	SLC35E3	0	0	7_Enh	0	1	0	0	0	0
chr12	72003959	72004099	17918884	17918888	exon	ZFC3H1	0	0	4_Tx	0	1	0	0	0	0
chr12	77079098	77079286	17950215	17950220	Intergenic	ZDHHC17	0	0	7_Enh	0	1	1	0	0	0
chr12	80253505	80253686	17970471	17970476	intron	PPP1R12A	0	0	7_Enh	0	1	1	0	0	0
chr12	93783921	93784081	18051149	18051153	intron	NUDT4P1	0	0	7_Enh	0	1	1	0	0	0
chr12	94660233	94660347	18059597	18059601	intron	PLXNC1	0	0	6_EnhG	0	1	1	0	0	0
chr12	96502143	96502357	18079071	18079077	Intergenic	LTA4H	0	0	7_Enh	0	1	1	0	0	0
chr12	98833905	98833997	18096514	18096518	Intergenic	SLC9A7P1	0	0	2_TssAFlnk	0	1	1	0	0	0
chr12	102009907	102010166	18122285	18122289	intron	MYBPC1	0	0	2_TssAFlnk	0	1	1	0	0	0
chr12	104879390	104879541	18146037	18146042	intron	CHST11	0	0	7_Enh	0	1	1	0	0	0
chr12	105616895	105617006	18153468	18153475	intron	APPL2	0	0	2_TssAFlnk	0	1	1	0	0	0
chr12	105620005	105620272	18153503	18153508	intron	APPL2	0	0	6_EnhG	0	1	1	0	0	0
chr12	106617989	106618262	18161648	18161653	Intergenic	CKAP4	0	0	14_ReprPCWk	0	1	1	0	1	1
chr12	108064853	108065069	18175545	18175551	Intergenic	PWP1	0	0	7_Enh	0	1	1	0	1	1
chr12	109108057	109108283	18185849	18185855	intron	CORO1C	0	0	7_Enh	0	1	1	0	0	0
chr12	109128198	109128487	18186238	18186243	Intergenic	CORO1C	0	0	7_Enh	0	1	1	0	0	0
chr12	109197319	109197439	18187293	18187297	intron	SSH1	0	0	6_EnhG	0	1	1	0	1	1
chr12	109219433	109219596	18187683	18187687	intron	SSH1	0	0	7_Enh	0	1	1	0	0	0
chr12	109237011	109237252	18187982	18187987	intron	SSH1	0	0	7_Enh	0	1	1	0	0	0
chr12	109608159	109608286	18192174	18192179	intron	ACACB	0	0	7_Enh	0	1	1	0	0	0
chr12	110035519	110035816	18198519	18198533	TTS	MVK	0	0	7_Enh	0	1	1	0	1	1
chr12	111023009	111023317	18213741	18213747	Intergenic	PPTC7	0	0	7_Enh	0	1	1	0	0	0
chr12	111831685	111831909	18225558	18225564	Intergenic	SH2B3	0	0	14_ReprPCWk	0	1	1	0	0	0
chr12	111872914	111873007	18226516	18226522	intron	SH2B3	0	0	7_Enh	0	1	1	0	0	0
chr12	112211809	112212033	18231926	18231933	intron	ALDH2	0	0	7_Enh	0	1	1	0	0	0
chr12	113740674	113740814	18251357	18251364	intron	SLC24A6	0	0	4_Tx	0	1	1	0	0	0
chr12	113740947	113740954	18251366	18251370	intron	SLC24A6	0	0	4_Tx	0	1	0	0	0	0
chr12	114284841	114285016	18259265	18259271	intron	RBM19	0	0	7_Enh	0	1	1	0	0	0
chr12	114298779	114299077	18259511	18259518	intron	RBM19	0	0	2_TssAFlnk	0	1	1	0	0	0
chr12	121157869	121157903	18341882	18341886	exon	UNC119B	0	0	6_EnhG	0	1	1	0	0	0
chr12	122500969	122501370	18367455	18367464	Intergenic	MLXIP	0	0	7_Enh	0	1	1	0	0	0
chr12	122720361	122720465	18371115	18371121	exon	VPS33A	0	0	7_Enh	0	1	1	0	0	0
chr12	123135242	123135439	18377784	18377791	Intergenic	HCAR2	0	0	7_Enh	0	1	1	0	0	0
chr12	123284289	123284472	18380381	18380388	intron	CCDC62	0	0	2_TssAFlnk	0	1	1	0	0	0
chr12	123469239	123469352	18384441	18384451	exon	PITPNM2	0	0	7_Enh	0	1	1	0	0	0
chr12	123890350	123890470	18392169	18392173	intron	SETD8	0	0	6_EnhG	0	1	1	0	0	0
chr12	124232919	124233164	18398677	18398684	intron	ATP6V0A2	0	0	7_Enh	0	1	1	0	0	0
chr12	125036331	125036461	18414362	18414370	intron	NCOR2	0	0	7_Enh	0	1	1	0	0	0
chr12	125299873	125300023	18419594	18419600	intron	SCARB1	0	1	2_TssAFlnk	0	1	1	0	0	0
chr12	125420871	125420915	18422210	18422214	Intergenic	MIR5188	0	0	7_Enh	0	1	1	0	0	0
chr12	129454043	129454445	18466758	18466774	intron	GLT1D1	0	0	4_Tx	0	1	1	0	1	0
chr12	132352126	132352217	18514335	18514340	Intergenic	ULK1	0	0	7_Enh	0	1	1	0	0	0
chr12	132512246	132512616	18518405	18518413	exon,intron	EP400	0	0	4_Tx	0	1	1	0	0	0
chr12	132550902	132551163	18519291	18519304	intron	EP400	0	0	6_EnhG	0	1	1	0	0	0
chr12	133083427	133083657	18533904	18533918	intron	FBRSL1	0	0	7_Enh	0	1	1	0	0	0
chr12	133239495	133239662	18539147	18539154	intron	POLE	0	0	2_TssAFlnk	0	1	1	0	0	0
chr12	133242506	133242772	18539218	18539224	intron	POLE	0	0	6_EnhG	0	1	1	0	0	0
chr12	133442886	133443041	18545526	18545533	intron	CHFR	0	0	8_ZNF/Rpts	0	1	0	0	0	0
chr13	21056697	21056813	18574933	18574938	intron	CRYL1	0	0	7_Enh	0	1	1	0	0	0
chr13	24863146	24863321	18618211	18618216	exon	SPATA13	0	0	6_EnhG	0	1	1	0	0	0
chr13	25826504	25826546	18630128	18630132	intron	MTMR6	0	0	6_EnhG	0	1	1	0	0	0
chr13	27836716	27836943	18651329	18651336	Intergenic	SNORA27	0	0	7_Enh	0	1	1	0	0	0
chr13	28020829	28021081	18653856	18653861	intron	MTIF3	0	0	7_Enh	0	1	1	0	0	0
chr13	29042372	29042453	18666417	18666422	intron	FLT1	0	0	7_Enh	0	1	1	0	0	0
chr13	29195860	29196712	18668404	18668417	Intergenic	POMP	0	0	7_Enh	0	1	1	0	0	0
chr13	30070429	30070719	18676069	18676076	intron	MTUS2	0	0	7_Enh	0	1	1	0	0	0
chr13	30509960	30509991	18680787	18680791	promoter-TSS	LINC00544	1	0	2_TssAFlnk	0	1	1	0	0	0
chr13	30517850	30517940	18680875	18680879	intron	LINC00544	0	0	7_Enh	0	1	1	0	0	0
chr13	30677677	30677763	18682498	18682502	Intergenic	LINC00544	0	0	7_Enh	0	1	1	0	0	0
chr13	31236675	31236770	18689170	18689176	Intergenic	USPL1	0	0	7_Enh	0	1	1	0	0	0
chr13	41187661	41187927	18766091	18766097	intron	FOXO1	0	0	7_Enh	0	1	1	0	0	0
chr13	46698672	46698767	18816689	18816693	Intergenic	CPB2	0	0	7_Enh	0	1	1	0	0	0
chr13	46895858	46896109	18818201	18818206	Intergenic	LINC00563	0	0	7_Enh	0	1	1	0	1	1
chr13	50104582	50104888	18842867	18842875	Intergenic	PHF11	0	0	7_Enh	0	1	1	0	0	0
chr13	53542263	53542589	18877504	18877513	Intergenic	OLFM4	0	0	7_Enh	0	1	1	0	1	1
chr13	73615599	73615819	18993400	18993405	Intergenic	KLF5	0	0	7_Enh	0	1	1	0	0	0
chr13	78132874	78132932	19025703	19025707	intron	SCEL	0	0	15_Quies	0	1	1	0	0	0
chr13	94821195	94821295	19125762	19125767	intron	GPC6	0	0	7_Enh	0	1	1	0	0	0
chr13	94848760	94849053	19125956	19125961	intron	GPC6	0	0	7_Enh	0	1	1	0	0	0
chr13	101167112	101167406	19191991	19191996	intron	PCCA	0	0	2_TssAFlnk	0	1	1	0	1	1
chr13	101262494	101262769	19193473	19193478	intron	TMTC4	0	0	7_Enh	0	1	1	0	0	0
chr13	106016163	106016470	19229043	19229049	Intergenic	DAOA	0	0	2_TssAFlnk	0	1	1	0	0	0
chr13	107145832	107146072	19238700	19238706	intron	EFNB2	0	0	7_Enh	0	1	1	0	0	0
chr13	107146093	107146366	19238706	19238716	intron	EFNB2	0	0	7_Enh	0	1	1	0	0	0
chr13	107571965	107572182	19243132	19243140	Intergenic	LINC00443	0	0	2_TssAFlnk	0	1	1	0	0	0
chr13	109016132	109016238	19254624	19254628	Intergenic	TNFSF13B	0	0	7_Enh	0	1	1	0	0	0
chr13	109784087	109784242	19260899	19260904	intron	MYO16	0	0	7_Enh	0	1	1	0	0	0
chr13	110040001	110040130	19263470	19263474	Intergenic	MYO16-AS1	0	0	2_TssAFlnk	0	1	1	0	0	0
chr13	110304312	110304402	19265767	19265773	Intergenic	IRS2	0	0	2_TssAFlnk	0	1	1	0	0	0
chr13	110320206	110320439	19265954	19265959	Intergenic	IRS2	0	0	7_Enh	0	1	1	0	0	0
chr13	110409219	110409400	19267159	19267164	intron	IRS2	0	0	6_EnhG	0	1	0	0	0	0
chr13	111177062	111177196	19278684	19278689	intron	RAB20	0	0	7_Enh	0	1	1	1	0	0
chr13	111297369	111297507	19281198	19281208	intron	CARS2	0	0	6_EnhG	0	1	1	0	1	1
chr13	113437992	113438316	19316182	19316195	intron	ATP11A	0	0	7_Enh	0	1	1	0	0	0
chr13	114241344	114241459	19337389	19337394	intron	TFDP1	0	0	3_TxFlnk	0	1	1	0	0	0
chr13	114518507	114518568	19342521	19342525	promoter-TSS	GAS6-AS1	1	0	7_Enh	0	1	1	0	0	0
chr13	114518603	114518757	19342525	19342531	intron,promoter-TSS	GAS6-AS1	1	0	7_Enh	0	1	1	0	0	0
chr13	114518803	114518842	19342532	19342537	intron	GAS6-AS1	1	0	7_Enh	0	1	1	0	0	0
chr14	20925239	20925409	19372825	19372833	TTS	TMEM55B	0	0	6_EnhG	0	1	1	0	0	0
chr14	20955255	20955343	19373270	19373275	Intergenic	PNP	0	0	7_Enh	0	1	1	0	0	0
chr14	21349496	21349629	19378113	19378118	Intergenic	RNASE3	0	0	7_Enh	0	1	1	0	0	0
chr14	21560917	21560977	19380893	19380902	exon	ZNF219	0	1	5_TxWk	0	1	1	0	1	1
chr14	23270096	23270131	19397628	19397632	intron	SLC7A7	0	0	7_Enh	0	1	1	0	0	0
chr14	23293973	23294004	19398078	19398082	Intergenic	MRPL52	0	0	7_Enh	0	1	1	1	0	0
chr14	24641513	24641718	19416946	19416953	exon	REC8	1	1	11_BivFlnk	0	1	1	1	0	0
chr14	24797275	24797433	19419824	19419833	intron	ADCY4	0	0	7_Enh	0	1	1	0	1	1
chr14	35757086	35757155	19502946	19502951	Intergenic	PSMA6	0	0	7_Enh	0	1	1	0	0	0
chr14	35813716	35813869	19503770	19503775	Intergenic	PSMA6	0	0	7_Enh	0	1	1	0	0	0
chr14	35839194	35839396	19504196	19504206	Intergenic	NFKBIA	0	0	7_Enh	0	1	1	0	0	0
chr14	50332228	50332341	19598775	19598779	Intergenic	NEMF	0	0	7_Enh	0	1	1	0	1	1
chr14	50437975	50438152	19600295	19600299	Intergenic	C14orf182	0	0	15_Quies	0	1	1	0	0	0
chr14	54768133	54768279	19638114	19638120	Intergenic	CDKN3	0	0	7_Enh	0	1	1	0	0	0
chr14	55568989	55569238	19646934	19646941	Intergenic	LGALS3	0	0	7_Enh	0	1	1	0	0	0
chr14	56616769	56617003	19656720	19656725	intron	PELI2	0	0	5_TxWk	0	1	1	0	0	0
chr14	58797800	58798283	19674940	19674947	intron	ARID4A	0	0	4_Tx	0	1	1	0	0	0
chr14	59136470	59136757	19678222	19678227	Intergenic	DACT1	0	0	7_Enh	0	1	1	0	0	0
chr14	59219504	59219885	19678878	19678887	Intergenic	DACT1	0	0	7_Enh	0	1	1	0	0	0
chr14	59803910	59804341	19683190	19683195	intron	DAAM1	0	0	7_Enh	0	1	1	0	0	0
chr14	61220241	61220768	19694870	19694877	intron	MNAT1	0	0	7_Enh	0	1	1	0	0	0
chr14	62140983	62141087	19702689	19702693	Intergenic	HIF1A	0	0	7_Enh	0	1	1	0	0	0
chr14	62204875	62204943	19703298	19703302	exon	HIF1A	0	0	4_Tx	0	1	0	0	0	0
chr14	68752547	68752656	19761884	19761888	intron	RAD51B	0	0	2_TssAFlnk	0	1	1	0	0	0
chr14	68851679	68851891	19762673	19762680	intron	RAD51B	0	0	7_Enh	0	1	1	0	0	0
chr14	69364633	69364888	19768496	19768501	intron	ACTN1	0	0	6_EnhG	0	1	1	0	0	0
chr14	70182919	70183078	19778079	19778083	Intergenic	SRSF5	0	0	7_Enh	0	1	1	0	0	0
chr14	70186289	70186606	19778112	19778118	Intergenic	SRSF5	0	0	7_Enh	0	1	1	0	0	0
chr14	73736553	73736807	19813634	19813641	intron	PAPLN	0	0	12_EnhBiv	0	1	1	1	0	0
chr14	73736837	73737059	19813641	19813670	intron	PAPLN	0	0	12_EnhBiv	0	1	1	1	0	0
chr14	74191164	74191224	19820094	19820100	intron	ELMSAN1	0	0	6_EnhG	0	1	1	0	0	0
chr14	74238705	74238867	19820924	19820930	intron	ELMSAN1	0	0	7_Enh	0	1	1	0	1	0
chr14	74642926	74643328	19826059	19826066	intron	LIN52	0	0	7_Enh	0	1	1	0	0	0
chr14	75360428	75360956	19835676	19835683	intron	DLST	0	0	6_EnhG	0	1	0	0	0	0
chr14	75456358	75456478	19837275	19837280	Intergenic	EIF2B2	0	0	7_Enh	0	1	1	0	0	0
chr14	75647298	75647369	19839681	19839686	Intergenic	TMED10	0	0	7_Enh	0	1	1	0	0	0
chr14	75774544	75774720	19841723	19841731	Intergenic	LOC731223	0	0	7_Enh	0	1	1	0	1	1
chr14	77371470	77371546	19859962	19859967	Intergenic	C14orf166B	0	0	7_Enh	0	1	1	0	0	0
chr14	77386055	77386557	19860221	19860236	Intergenic	C14orf166B	0	0	7_Enh	0	1	1	0	0	0
chr14	77396377	77396426	19860397	19860401	Intergenic	IRF2BPL	0	0	2_TssAFlnk	0	1	1	0	0	0
chr14	77417243	77417410	19860738	19860742	Intergenic	IRF2BPL	0	0	7_Enh	0	1	1	0	0	0
chr14	77504348	77504406	19862558	19862563	Intergenic	IRF2BPL	0	0	7_Enh	0	1	1	0	0	0
chr14	81889817	81890139	19898860	19898867	intron	STON2	0	0	7_Enh	0	1	1	0	0	0
chr14	88480147	88480470	19940609	19940616	exon	GPR65	0	0	7_Enh	0	1	1	0	1	1
chr14	89631665	89631928	19950743	19950749	intron	FOXN3	0	0	7_Enh	0	1	1	0	0	0
chr14	89665431	89665521	19951082	19951086	intron	FOXN3	0	0	7_Enh	0	1	1	0	0	0
chr14	89817792	89818102	19953035	19953045	intron	FOXN3	0	0	7_Enh	0	1	1	0	0	0
chr14	90135692	90135977	19957433	19957445	Intergenic	FOXN3-AS2	0	0	2_TssAFlnk	0	1	1	0	0	0
chr14	90293667	90293834	19959205	19959212	intron	EFCAB11	0	0	7_Enh	0	1	1	0	0	0
chr14	90440873	90441060	19960623	19960628	intron	TDP1	0	0	7_Enh	0	1	1	0	0	0
chr14	91163975	91164140	19970131	19970141	intron	TTC7B	0	0	7_Enh	0	1	1	0	1	1
chr14	91165049	91165116	19970149	19970153	intron	TTC7B	0	0	7_Enh	0	1	1	0	0	0
chr14	91199230	91199393	19970550	19970554	intron	TTC7B	0	0	7_Enh	0	1	1	0	0	0
chr14	91270417	91270540	19971523	19971531	intron	TTC7B	0	0	7_Enh	0	1	1	0	0	0
chr14	91798552	91798687	19978698	19978702	intron	CCDC88C	0	0	7_Enh	0	1	1	0	0	0
chr14	91828995	91829012	19979320	19979324	intron	CCDC88C	0	0	7_Enh	0	1	1	0	0	0
chr14	91847175	91847294	19979689	19979694	intron	CCDC88C	0	0	7_Enh	0	1	1	0	0	0
chr14	92986494	92986585	19993040	19993045	intron	RIN3	0	0	7_Enh	0	1	1	0	0	0
chr14	92997905	92998111	19993235	19993242	intron	RIN3	0	0	7_Enh	0	1	1	0	0	0
chr14	93016349	93016470	19993467	19993471	intron	RIN3	0	0	5_TxWk	0	1	1	0	0	0
chr14	93052474	93052525	19993915	19993919	intron	RIN3	0	0	7_Enh	0	1	1	0	0	0
chr14	93147493	93147726	19995208	19995216	intron	RIN3	0	0	6_EnhG	0	1	1	0	1	1
chr14	93766464	93766665	20005120	20005127	intron	BTBD7	0	0	7_Enh	0	1	1	0	0	0
chr14	94636663	94636707	20015003	20015007	Intergenic	PPP4R4	0	0	14_ReprPCWk	0	1	1	0	0	0
chr14	97249296	97249358	20045665	20045669	Intergenic	VRK1	0	0	7_Enh	0	1	1	0	0	0
chr14	98190692	98190806	20054450	20054455	Intergenic	LOC100129345	0	0	2_TssAFlnk	0	1	1	0	0	0
chr14	98190876	98191083	20054455	20054460	Intergenic	LOC100129345	0	0	2_TssAFlnk	0	1	1	0	0	0
chr14	100508741	100508916	20082871	20082876	Intergenic	EVL	0	0	7_Enh	0	1	1	0	0	0
chr14	100547620	100548208	20083363	20083372	intron	EVL	0	0	7_Enh	0	1	1	0	0	0
chr14	100572004	100572343	20083672	20083681	intron	EVL	0	0	7_Enh	0	1	1	0	0	0
chr14	100778553	100778697	20088499	20088506	Intergenic	MIR345	0	0	7_Enh	0	1	1	0	0	0
chr14	100778718	100779041	20088506	20088513	Intergenic	MIR345	0	0	7_Enh	0	1	1	0	0	0
chr14	100844266	100844529	20089795	20089802	intron	WDR25	0	0	7_Enh	0	1	1	0	1	1
chr14	102343051	102343183	20114458	20114465	intron	PPP2R5C	0	0	7_Enh	0	1	1	0	0	0
chr14	102667392	102667458	20120758	20120762	intron	WDR20	0	0	7_Enh	0	1	1	0	0	0
chr14	102746428	102746538	20122337	20122343	intron	MOK	0	0	7_Enh	0	1	1	0	0	0
chr14	103307313	103307629	20133268	20133273	intron	TRAF3	0	0	7_Enh	0	1	1	0	0	0
chr14	103368076	103368223	20134215	20134219	intron	TRAF3	0	0	6_EnhG	0	1	1	0	0	0
chr14	104416487	104416530	20156947	20156951	intron	TDRD9	0	0	7_Enh	0	1	1	0	0	0
chr15	28983705	28984233	20308737	20308747	exon,intron	WHAMMP2	1	0	15_Quies	0	1	0	0	0	0
chr15	38377337	38377449	20404018	20404024	Intergenic	TMCO5A	0	0	7_Enh	0	1	1	0	0	0
chr15	38940435	38940524	20408299	20408303	Intergenic	C15orf53	0	0	7_Enh	0	1	1	0	0	0
chr15	39627183	39627481	20412869	20412875	Intergenic	C15orf54	0	0	2_TssAFlnk	0	1	1	0	0	0
chr15	40340609	40340787	20418891	20418896	intron	LOC100131089	0	0	7_Enh	0	1	1	0	0	0
chr15	40390233	40390258	20419639	20419643	intron	BMF	0	0	7_Enh	0	1	1	0	0	0
chr15	41061740	41062087	20430905	20430917	promoter-TSS	C15orf62	1	0	7_Enh	0	1	1	0	0	0
chr15	41149913	41150060	20432416	20432422	TTS	SPINT1	0	0	7_Enh	0	1	1	0	1	1
chr15	41232358	41232627	20434301	20434306	Intergenic,TTS	DLL4	0	0	14_ReprPCWk	0	1	0	1	0	0
chr15	41232685	41232828	20434306	20434312	Intergenic	DLL4	0	0	7_Enh	0	1	1	1	0	0
chr15	41232860	41232933	20434312	20434317	Intergenic	DLL4	0	0	7_Enh	0	1	1	1	0	0
chr15	42413365	42413512	20453345	20453349	Intergenic	PLA2G4D	0	0	7_Enh	0	1	1	0	0	0
chr15	43532047	43532098	20465979	20465983	intron	TGM5	0	0	7_Enh	0	1	1	0	0	0
chr15	45684521	45684577	20490772	20490776	Intergenic	SPATA5L1	0	0	14_ReprPCWk	0	1	0	1	0	0
chr15	51652314	51652460	20536001	20536006	intron	GLDN	0	0	5_TxWk	0	1	1	0	0	0
chr15	56229199	56229610	20574872	20574879	intron	NEDD4	0	0	7_Enh	0	1	1	0	0	0
chr15	58808098	58808189	20596674	20596679	intron	LIPC	0	0	7_Enh	0	1	1	0	0	1
chr15	58844011	58844206	20597164	20597172	intron	LIPC	0	0	2_TssAFlnk	0	1	1	0	0	0
chr15	60268716	60269119	20612826	20612832	Intergenic	FOXB1	0	0	7_Enh	0	1	1	0	0	0
chr15	63178958	63179168	20641069	20641074	Intergenic	MIR190A	0	0	7_Enh	0	1	1	0	0	0
chr15	63194369	63194597	20641258	20641264	Intergenic	MIR190A	0	0	7_Enh	0	1	1	0	0	0
chr15	63902489	63902838	20650035	20650041	intron	HERC1	0	0	6_EnhG	0	1	0	0	1	0
chr15	64359807	64360092	20654431	20654439	Intergenic	DAPK2	0	0	5_TxWk	0	1	1	0	1	1
chr15	64445719	64446065	20655653	20655660	intron	SNX22	0	0	12_EnhBiv	0	1	1	1	1	1
chr15	66064304	66064493	20678000	20678009	intron	DENND4A	0	0	7_Enh	0	1	1	0	0	0
chr15	67373499	67373606	20695050	20695054	intron	SMAD3	0	0	7_Enh	0	1	1	0	1	0
chr15	67373667	67373810	20695054	20695059	intron	SMAD3	0	0	7_Enh	0	1	1	0	1	0
chr15	67375560	67375664	20695078	20695083	intron	SMAD3	0	0	7_Enh	0	1	1	0	0	0
chr15	67386062	67386233	20695216	20695221	intron	SMAD3	0	0	7_Enh	0	1	1	0	0	0
chr15	68431912	68433643	20705847	20705856	intron	PIAS1	0	0	7_Enh	0	1	1	0	0	0
chr15	68477256	68477879	20706149	20706154	intron	PIAS1	0	0	6_EnhG	0	1	1	0	0	0
chr15	68501084	68501247	20706481	20706490	intron	CLN6	0	0	7_Enh	0	1	1	0	0	0
chr15	69612176	69612406	20719388	20719395	intron	PAQR5	0	0	7_Enh	0	1	1	0	0	0
chr15	70011984	70012037	20723868	20723872	Intergenic	LINC00593	0	0	2_TssAFlnk	0	1	1	0	0	0
chr15	70551356	70551588	20730161	20730169	Intergenic	TLE3	0	0	2_TssAFlnk	0	1	1	0	0	0
chr15	70620596	70620669	20730864	20730868	Intergenic	TLE3	0	0	15_Quies	0	1	1	0	0	0
chr15	74304547	74304642	20768233	20768238	intron	PML	0	0	7_Enh	0	1	1	0	0	0
chr15	74695305	74695661	20774034	20774044	Intergenic	SEMA7A	0	0	2_TssAFlnk	0	1	1	0	0	0
chr15	74838508	74838897	20776231	20776251	intron	ARID3B	0	0	6_EnhG	0	1	1	0	0	0
chr15	75063447	75063695	20779445	20779455	Intergenic	CSK	0	0	7_Enh	0	1	1	1	1	1
chr15	75740699	75740767	20790380	20790386	intron	SIN3A	0	0	7_Enh	0	1	1	0	0	0
chr15	75843574	75843728	20792327	20792331	intron	PTPN9	0	0	7_Enh	0	1	1	0	0	0
chr15	77314519	77314744	20808294	20808300	intron	PSTPIP1	0	0	6_EnhG	0	1	1	0	0	0
chr15	78291531	78291693	20820412	20820418	intron	TBC1D2B	0	0	6_EnhG	0	1	1	0	0	0
chr15	78305110	78305215	20820635	20820639	exon,intron	TBC1D2B	0	0	6_EnhG	0	1	1	0	0	0
chr15	78342388	78342827	20821057	20821063	intron	TBC1D2B	0	0	7_Enh	0	1	1	0	0	0
chr15	78396219	78396380	20821705	20821710	TTS	CIB2,SH2D7	0	0	7_Enh	0	1	1	0	1	0
chr15	81292001	81292225	20854847	20854854	Intergenic	MESDC1	0	0	7_Enh	0	1	1	0	0	0
chr15	85315451	85315518	20898186	20898190	intron	ZNF592	0	0	7_Enh	0	1	1	0	0	0
chr15	86162131	86162534	20907711	20907722	intron,promoter-TSS	AKAP13	0	0	7_Enh	0	1	1	0	0	0
chr15	86245672	86245762	20908514	20908520	intron	AKAP13	0	0	6_EnhG	0	1	1	0	0	0
chr15	88300469	88300598	20923481	20923486	Intergenic	LINC00052	0	0	7_Enh	0	1	1	0	0	0
chr15	89600817	89600983	20937944	20937951	Intergenic	ABHD2	0	0	15_Quies	0	1	1	0	1	1
chr15	89743050	89743260	20939520	20939526	exon	ABHD2	0	0	4_Tx	0	1	0	0	0	0
chr15	90418289	90418437	20950064	20950071	intron	AP3S2	0	0	7_Enh	0	1	1	0	1	1
chr15	90586007	90586176	20952720	20952728	intron	ZNF710	0	0	7_Enh	0	1	1	0	0	0
chr15	91488251	91488695	20967417	20967426	intron	UNC45A	0	0	7_Enh	0	1	1	0	0	0
chr15	91913014	91913182	20972292	20972297	Intergenic	SV2B	0	0	2_TssAFlnk	0	1	1	1	0	0
chr15	92393228	92393485	20976000	20976008	Intergenic	SLCO3A1	0	0	7_Enh	0	1	1	0	1	1
chr15	92612977	92613125	20978709	20978714	intron	SLCO3A1	0	0	15_Quies	0	1	1	0	0	0
chr15	92613217	92613281	20978714	20978720	intron	SLCO3A1	0	0	15_Quies	0	1	1	0	0	0
chr15	93722443	93722540	20993018	20993026	Intergenic	RGMA	0	0	14_ReprPCWk	0	1	1	0	0	0
chr15	97263721	97263775	21024844	21024848	Intergenic	SPATA8	0	0	2_TssAFlnk	0	1	1	0	0	0
chr15	99074273	99074398	21040656	21040661	Intergenic	FAM169B	0	0	2_TssAFlnk	0	1	1	0	0	0
chr15	99297768	99297944	21044011	21044015	intron	IGF1R	0	0	7_Enh	0	1	1	0	0	0
chr15	99343701	99344029	21044522	21044531	intron	IGF1R	0	0	2_TssAFlnk	0	1	1	0	0	0
chr15	99379303	99379664	21044966	21044972	intron	IGF1R	0	0	7_Enh	0	1	1	0	0	0
chr15	100050378	100050531	21053941	21053945	Intergenic	MEF2A	0	0	2_TssAFlnk	0	1	1	0	0	0
chr15	101186024	101186063	21067817	21067821	intron	ASB7	0	0	7_Enh	0	1	1	0	0	0
chr15	101656447	101656572	21075110	21075116	Intergenic	CHSY1	0	0	7_Enh	0	1	1	1	0	0
chr15	101693245	101693289	21075734	21075738	Intergenic	CHSY1	0	0	7_Enh	0	1	1	0	1	1
chr16	646333	646495	21107395	21107405	intron	RAB40C	0	0	2_TssAFlnk	0	1	1	0	0	0
chr16	1521571	1521625	21142197	21142203	intron	CLCN7	0	0	7_Enh	0	1	1	0	0	0
chr16	1521981	1522144	21142216	21142222	intron	CLCN7	0	0	7_Enh	0	1	1	0	0	0
chr16	1696371	1696481	21147850	21147855	intron	CRAMP1L	0	0	7_Enh	0	1	0	0	0	0
chr16	2537226	2537445	21175058	21175071	intron	TBC1D24	0	0	7_Enh	0	1	1	1	1	0
chr16	2544369	2544442	21175267	21175271	intron	TBC1D24	0	0	7_Enh	0	1	1	0	0	0
chr16	2844123	2844180	21184214	21184218	Intergenic	PRSS41	0	0	7_Enh	0	1	1	0	0	0
chr16	5006184	5006709	21233884	21233894	Intergenic	SEC14L5	0	0	7_Enh	0	1	1	0	1	1
chr16	9000951	9001041	21278536	21278540	intron	USP7	0	0	6_EnhG	0	1	1	0	0	0
chr16	11146351	11146470	21304642	21304646	intron	CLEC16A	0	0	7_Enh	0	1	1	0	0	0
chr16	11399016	11399121	21308829	21308834	Intergenic	PRM1	0	0	7_Enh	0	1	1	0	0	0
chr16	11591251	11591652	21312299	21312309	Intergenic	LITAF	0	0	5_TxWk	0	1	1	0	0	0
chr16	11768828	11768977	21315685	21315692	intron	SNN	0	0	6_EnhG	0	1	1	0	0	0
chr16	12438516	12438797	21326584	21326590	intron	SNX29	0	0	7_Enh	0	1	1	0	0	0
chr16	15053620	15054097	21358347	21358354	Intergenic	PDXDC1	0	0	7_Enh	0	1	1	0	0	0
chr16	15146729	15146793	21359931	21359935	intron	NTAN1	0	0	5_TxWk	0	1	1	0	0	0
chr16	16048628	16048897	21373998	21374006	intron	ABCC1	0	0	7_Enh	0	1	1	0	0	0
chr16	16065225	16065555	21374216	21374224	intron	ABCC1	0	0	7_Enh	0	1	1	0	0	0
chr16	16081347	16081606	21374401	21374408	intron	ABCC1	0	0	7_Enh	0	1	1	0	0	0
chr16	17331468	17331496	21391360	21391364	intron	XYLT1	0	0	7_Enh	0	1	1	0	1	0
chr16	17437131	17437312	21392777	21392784	intron	XYLT1	0	0	7_Enh	0	1	1	0	0	0
chr16	17438974	17439087	21392821	21392825	intron	XYLT1	0	0	7_Enh	0	1	1	0	1	0
chr16	17458277	17458460	21393079	21393084	intron	XYLT1	0	0	7_Enh	0	1	1	0	0	0
chr16	19504971	19505319	21418930	21418936	intron	TMC5	0	0	7_Enh	0	1	1	0	0	0
chr16	20756332	20756415	21431979	21431983	Intergenic	THUMPD1	0	0	7_Enh	0	1	1	0	0	0
chr16	21642721	21642934	21443437	21443442	intron	METTL9	0	0	7_Enh	0	1	1	0	0	0
chr16	22203612	22203960	21450201	21450213	Intergenic	EEF2K	0	0	7_Enh	0	1	1	0	0	0
chr16	22252378	22252505	21451026	21451030	intron	EEF2K	0	0	7_Enh	0	1	1	0	0	0
chr16	23963602	23963713	21471692	21471696	intron	PRKCB	0	0	7_Enh	0	1	1	0	0	0
chr16	23963822	23963958	21471696	21471701	intron	PRKCB	0	0	7_Enh	0	1	1	0	0	0
chr16	24998379	24998595	21483217	21483221	intron	ARHGAP17	0	0	7_Enh	0	1	1	0	0	0
chr16	25066994	25067298	21484207	21484214	Intergenic	LOC554206	0	0	7_Enh	0	1	1	0	1	1
chr16	27166388	27166640	21503561	21503574	Intergenic	KDM8	0	0	7_Enh	0	1	1	0	1	1
chr16	27254565	27254786	21505037	21505043	intron	NSMCE1	0	0	2_TssAFlnk	0	1	1	0	0	0
chr16	27662810	27662915	21510943	21510947	intron	KIAA0556	0	0	7_Enh	0	1	1	0	0	0
chr16	27768116	27768201	21512341	21512345	intron	KIAA0556	0	0	7_Enh	0	1	1	0	0	0
chr16	28989716	28989939	21534051	21534057	intron	SPNS1	0	0	2_TssAFlnk	0	1	1	0	0	0
chr16	29126730	29127019	21536363	21536376	intron	RRN3P2	0	0	4_Tx	0	1	1	0	1	1
chr16	29164005	29164218	21537287	21537293	Intergenic	RRN3P2	0	0	7_Enh	0	1	1	0	0	0
chr16	29698474	29698648	21547553	21547559	intron	QPRT	0	0	7_Enh	0	1	1	0	0	0
chr16	29721774	29721892	21548079	21548083	Intergenic	QPRT	0	0	7_Enh	0	1	1	0	1	1
chr16	29722903	29723045	21548104	21548110	Intergenic	QPRT	0	0	7_Enh	0	1	1	0	0	0
chr16	29784626	29784769	21549128	21549135	Intergenic	ZG16	0	0	7_Enh	0	1	1	0	0	0
chr16	29859885	29860061	21551013	21551019	TTS	MVP	0	0	4_Tx	0	1	0	0	1	1
chr16	30470249	30470622	21564546	21564556	Intergenic	SEPHS2	0	0	2_TssAFlnk	0	1	1	0	0	0
chr16	30616625	30616918	21567764	21567773	exon,intron	ZNF689	0	0	7_Enh	0	1	1	0	0	0
chr16	30625193	30625218	21568017	21568021	Intergenic	ZNF689	0	0	7_Enh	0	1	1	0	0	0
chr16	30819795	30819831	21572653	21572657	Intergenic	ZNF629	0	0	2_TssAFlnk	0	1	0	0	0	0
chr16	31168589	31168609	21581010	21581014	Intergenic	PRSS36	0	0	7_Enh	0	1	1	0	0	0
chr16	31207794	31207925	21581895	21581902	Intergenic	PYCARD	0	0	6_EnhG	0	1	1	0	0	0
chr16	31342419	31342973	21584008	21584051	intron	ITGAM	0	1	4_Tx	0	1	0	0	0	0
chr16	47599510	47599631	21640314	21640320	intron	PHKB	0	0	7_Enh	0	1	1	0	0	0
chr16	48570211	48570492	21649529	21649539	Intergenic	N4BP1	0	0	7_Enh	0	1	0	1	0	0
chr16	48570684	48570930	21649539	21649546	Intergenic	N4BP1	0	0	7_Enh	0	1	1	0	0	0
chr16	50347759	50347838	21670146	21670151	intron	ADCY7	0	0	6_EnhG	0	1	1	0	0	0
chr16	50347849	50347925	21670151	21670156	intron	ADCY7	0	0	6_EnhG	0	1	1	0	0	0
chr16	50623025	50623231	21673306	21673315	intron	NKD1	0	0	2_TssAFlnk	0	1	1	0	0	0
chr16	50781201	50781324	21675633	21675638	intron	CYLD	0	0	7_Enh	0	1	1	0	0	0
chr16	50840129	50840758	21676050	21676069	Intergenic	CYLD	0	0	5_TxWk	0	1	1	0	1	1
chr16	53128055	53128336	21693903	21693909	intron	CHD9	0	0	7_Enh	0	1	1	0	0	0
chr16	53242939	53244297	21695180	21695189	intron	CHD9	0	0	7_Enh	0	1	1	0	0	0
chr16	57125484	57125735	21736256	21736268	promoter-TSS	CPNE2	1	0	2_TssAFlnk	0	1	1	0	0	0
chr16	57683021	57683162	21744768	21744776	intron	GPR56	0	0	7_Enh	0	1	1	0	1	1
chr16	66254751	66254936	21811210	21811216	Intergenic	CDH5	0	0	7_Enh	0	1	1	0	0	0
chr16	66642599	66642762	21816422	21816430	intron	CMTM3	0	0	7_Enh	0	1	1	0	1	1
chr16	67548324	67548527	21831899	21831905	Intergenic	FAM65A	0	0	7_Enh	0	1	1	0	1	1
chr16	67581907	67581986	21832690	21832695	Intergenic	CTCF	0	0	7_Enh	0	1	1	0	0	0
chr16	67755255	67755384	21836324	21836330	Intergenic	GFOD2	0	0	7_Enh	0	1	1	0	0	0
chr16	67974056	67974096	21840477	21840482	exon	LCAT	0	0	7_Enh	0	1	1	0	0	0
chr16	67974109	67974232	21840482	21840487	exon	LCAT	0	0	7_Enh	0	1	1	0	0	0
chr16	68087054	68087165	21842804	21842811	intron	DUS2L	0	0	6_EnhG	0	1	1	0	0	0
chr16	70734024	70734289	21884652	21884665	intron	VAC14	0	0	7_Enh	0	1	1	0	0	0
chr16	72405823	72406039	21903873	21903878	Intergenic	PMFBP1	0	0	7_Enh	0	1	1	0	0	0
chr16	72965169	72965201	21909031	21909035	intron	ZFHX3	0	0	7_Enh	0	1	1	0	0	0
chr16	74729219	74729356	21930709	21930715	exon,intron	MLKL	0	0	6_EnhG	0	1	1	0	0	0
chr16	74743398	74743678	21930933	21930939	Intergenic	MLKL	0	0	7_Enh	0	1	1	0	1	1
chr16	75098378	75098639	21936189	21936196	intron	ZNRF1	0	0	7_Enh	0	1	1	0	0	0
chr16	75098750	75099003	21936196	21936203	intron	ZNRF1	0	0	7_Enh	0	1	1	0	0	0
chr16	75099076	75099299	21936203	21936210	intron	ZNRF1	0	0	7_Enh	0	1	1	0	0	0
chr16	79107928	79108061	21978519	21978525	intron	WWOX	0	0	12_EnhBiv	0	1	1	1	0	0
chr16	81581540	81581638	22006952	22006957	intron	CMIP	0	0	2_TssAFlnk	0	1	1	0	0	0
chr16	81592632	81593024	22007149	22007157	intron	CMIP	0	0	7_Enh	0	1	1	0	0	0
chr16	81666583	81666693	22008495	22008501	intron	CMIP	0	0	7_Enh	0	1	1	0	0	0
chr16	84393901	84394043	22042190	22042196	Intergenic	ATP2C2	0	0	7_Enh	0	1	1	0	0	0
chr16	84544976	84545267	22045031	22045046	Intergenic	KIAA1609	0	0	7_Enh	0	1	1	0	1	1
chr16	84655782	84655937	22047287	22047292	Intergenic	COTL1	0	0	7_Enh	0	1	1	0	1	1
chr16	84676763	84676869	22047647	22047652	Intergenic	KLHL36	0	0	7_Enh	0	1	1	0	0	0
chr16	85111914	85112091	22056649	22056656	exon,intron	KIAA0513	0	0	6_EnhG	0	1	1	0	0	0
chr16	85116162	85116492	22056765	22056780	intron	KIAA0513	0	0	6_EnhG	0	1	1	1	0	0
chr16	85116504	85116634	22056780	22056787	intron	KIAA0513	0	0	6_EnhG	0	1	1	1	0	0
chr16	85116799	85116931	22056793	22056797	intron	KIAA0513	0	0	4_Tx	0	1	1	0	0	0
chr16	85603579	85603708	22069438	22069444	Intergenic	GSE1	0	0	7_Enh	0	1	1	0	0	0
chr16	87050316	87050369	22097838	22097842	Intergenic	C16orf95	0	0	2_TssAFlnk	0	1	1	1	0	0
chr16	87498008	87498272	22106541	22106548	intron	ZCCHC14	0	0	7_Enh	0	1	1	0	0	0
chr16	87498436	87498568	22106549	22106555	intron	ZCCHC14	0	0	7_Enh	0	1	1	0	0	0
chr16	87498891	87499287	22106560	22106568	intron	ZCCHC14	0	0	7_Enh	0	1	1	0	0	0
chr16	87781704	87782021	22114220	22114229	intron	KLHDC4	0	0	6_EnhG	0	1	1	0	0	0
chr16	87850128	87850464	22115816	22115826	Intergenic	KLHDC4	0	0	7_Enh	0	1	1	0	0	0
chr16	88474315	88474515	22131293	22131298	Intergenic	ZNF469	0	0	7_Enh	0	1	1	0	0	0
chr16	88849906	88850044	22144144	22144149	intron	PIEZO1	0	0	2_TssAFlnk	0	1	1	1	0	0
chr16	88866563	88866798	22144696	22144705	Intergenic	CDT1	0	0	7_Enh	0	1	1	0	0	0
chr16	88987345	88987911	22149418	22149439	intron	CBFA2T3	0	0	7_Enh	0	1	1	0	0	0
chr16	89258199	89259821	22158058	22158175	exon,intron	CDH15	0	1	5_TxWk	0	1	1	1	0	0
chr16	89382430	89382521	22162281	22162286	intron	ANKRD11	0	0	2_TssAFlnk	0	1	1	0	0	0
chr16	89419954	89420043	22163177	22163181	intron	ANKRD11	0	0	7_Enh	0	1	1	0	0	0
chr16	89430086	89430280	22163382	22163388	intron	ANKRD11	0	0	7_Enh	0	1	1	0	0	0
chr16	89449474	89449792	22163855	22163863	intron	ANKRD11	0	0	7_Enh	0	1	1	0	0	0
chr16	89475862	89475977	22164569	22164573	intron	ANKRD11	0	0	7_Enh	0	1	1	0	0	0
chr16	89566941	89567064	22166659	22166665	Intergenic	SPG7	0	0	7_Enh	0	1	1	0	0	0
chr16	89772364	89772680	22173609	22173624	Intergenic,TTS	SPATA2L,VPS9D1	0	0	7_Enh	0	1	1	0	1	1
chr16	89778023	89778612	22173814	22173860	promoter-TSS	LOC100128881	1	1	7_Enh	0	1	1	1	0	0
chr16	89816077	89816263	22175075	22175082	exon,intron	FANCA	0	0	2_TssAFlnk	0	1	1	0	0	0
chr16	89930217	89930414	22178336	22178345	intron	SPIRE2	0	0	7_Enh	0	1	1	0	0	0
chr17	943542	943706	22207245	22207254	intron	ABR	1	0	2_TssAFlnk	0	1	1	0	0	0
chr17	1568810	1568866	22225000	22225004	intron	PRPF8	0	0	7_Enh	0	1	1	0	0	0
chr17	2004882	2004978	22236401	22236409	intron	SMG6	0	0	7_Enh	0	1	1	0	0	0
chr17	2096102	2096227	22237661	22237665	intron	SMG6	0	0	7_Enh	0	1	1	0	0	0
chr17	2319450	2319688	22242422	22242432	promoter-TSS	LOC284009	1	0	5_TxWk	0	1	1	0	1	1
chr17	2343411	2343606	22242885	22242889	intron	METTL16	0	0	7_Enh	0	1	1	0	0	0
chr17	2752059	2752332	22251682	22251694	intron	RAP1GAP2	0	0	7_Enh	0	1	1	0	1	1
chr17	2808601	2808644	22253102	22253107	exon,intron	RAP1GAP2	0	0	5_TxWk	0	1	1	0	0	0
chr17	2828428	2828602	22253534	22253540	intron	RAP1GAP2	0	0	7_Enh	0	1	1	0	0	0
chr17	2847391	2847429	22253986	22253990	intron	RAP1GAP2	0	0	7_Enh	0	1	1	0	0	0
chr17	3644151	3644226	22266253	22266258	intron	ITGAE	0	0	2_TssAFlnk	0	1	1	0	0	1
chr17	3644280	3644473	22266258	22266269	intron	ITGAE	0	0	2_TssAFlnk	0	1	1	0	0	1
chr17	3738730	3738859	22268269	22268274	intron	C17orf85	0	0	7_Enh	0	1	1	0	0	0
chr17	4092656	4092828	22275724	22275730	intron	ANKFY1	0	0	7_Enh	0	1	1	0	0	0
chr17	4092877	4092950	22275730	22275734	intron	ANKFY1	0	0	7_Enh	0	1	1	0	0	0
chr17	4110399	4110520	22276004	22276011	intron	ANKFY1	0	0	4_Tx	0	1	1	0	0	0
chr17	4316556	4316777	22279432	22279444	Intergenic	SPNS3	0	0	2_TssAFlnk	0	1	1	0	1	1
chr17	4434735	4434956	22281921	22281931	intron	SPNS2	0	0	7_Enh	0	1	1	0	0	0
chr17	4812381	4812688	22290961	22290972	Intergenic	CHRNE	0	0	7_Enh	0	1	1	0	1	1
chr17	4837655	4837803	22291456	22291464	exon	GP1BA	0	0	7_Enh	0	1	1	1	1	0
chr17	7455941	7456460	22335184	22335194	intron	TNFSF12-TNFSF13	0	0	7_Enh	0	1	1	0	0	0
chr17	7492700	7492945	22336225	22336250	exon	SOX15	1	1	6_EnhG	0	1	1	0	1	1
chr17	7775011	7775120	22342577	22342582	Intergenic	LSMD1	0	0	7_Enh	0	1	1	0	0	0
chr17	8042837	8042847	22348233	22348237	TTS	PER1	0	0	2_TssAFlnk	0	1	1	0	0	0
chr17	8129928	8130256	22350761	22350781	exon	CTC1	0	0	6_EnhG	0	1	1	0	0	0
chr17	9862741	9863021	22378015	22378029	promoter-TSS	GAS7	0	0	6_EnhG	0	1	1	0	1	0
chr17	9880368	9880432	22378296	22378300	intron	GAS7	0	0	7_Enh	0	1	1	0	0	0
chr17	9916899	9916996	22378818	22378822	intron	GAS7	0	0	2_TssAFlnk	0	1	1	0	0	0
chr17	10024333	10024436	22380497	22380501	intron	GAS7	0	0	7_Enh	0	1	1	0	0	0
chr17	14215442	14215627	22424344	22424350	intron	HS3ST3B1	0	0	7_Enh	0	1	1	0	0	0
chr17	14508446	14508682	22427282	22427289	Intergenic	MGC12916	0	0	2_TssAFlnk	0	1	1	0	0	0
chr17	14650933	14651326	22428387	22428393	Intergenic	CDRT7	0	0	7_Enh	0	1	1	0	0	0
chr17	15428979	15429047	22436277	22436283	intron	TVP23C	0	0	7_Enh	0	1	1	0	0	0
chr17	15869498	15869665	22442543	22442548	intron	ADORA2B	0	0	7_Enh	0	1	1	0	0	0
chr17	25871684	25871935	22544823	22544829	intron	KSR1	0	0	7_Enh	0	1	1	0	1	0
chr17	25886248	25886430	22545001	22545008	intron	KSR1	0	0	7_Enh	0	1	1	0	0	0
chr17	29051147	29051277	22587834	22587839	intron	SUZ12P1	0	0	7_Enh	0	1	1	0	0	0
chr17	29904527	29905056	22599449	22599457	Intergenic	MIR365B	0	0	7_Enh	0	1	1	0	0	0
chr17	30007029	30007486	22600574	22600583	Intergenic	MIR365B	0	0	7_Enh	0	1	1	0	0	0
chr17	30044474	30044626	22600959	22600965	Intergenic	COPRS	0	0	7_Enh	0	1	1	0	0	0
chr17	30343383	30343590	22605392	22605398	Intergenic	LRRC37B	0	0	7_Enh	0	1	1	0	0	0
chr17	32695812	32695996	22629013	22629017	Intergenic	CCL1	0	0	7_Enh	0	1	1	0	0	0
chr17	33192858	33193036	22633892	22633898	Intergenic	CCT6B	0	0	7_Enh	0	1	1	0	0	0
chr17	33213825	33214323	22634028	22634037	Intergenic	CCT6B	0	0	2_TssAFlnk	0	1	1	0	0	0
chr17	33308785	33309035	22634933	22634939	intron	LIG3	0	0	7_Enh	0	1	1	0	0	0
chr17	33427658	33428148	22636311	22636319	exon	RAD51D	0	0	7_Enh	0	1	1	0	0	0
chr17	38115236	38115548	22705458	22705466	Intergenic	GSDMA	0	0	5_TxWk	0	1	1	0	1	1
chr17	38123955	38124087	22705610	22705617	intron	GSDMA	0	0	7_Enh	0	1	1	0	0	0
chr17	38227387	38227624	22707689	22707696	intron	THRA	0	0	7_Enh	0	1	1	0	0	0
chr17	38575885	38575922	22714203	22714207	Intergenic	TOP2A	0	0	7_Enh	0	1	1	0	0	0
chr17	40313886	40314078	22737277	22737283	intron	KCNH4	0	0	7_Enh	0	1	1	0	0	0
chr17	40340824	40340925	22737919	22737924	TTS	GHDC	0	0	7_Enh	0	1	1	0	0	0
chr17	40358359	40358404	22738212	22738216	intron	STAT5B	0	0	4_Tx	0	1	1	0	0	0
chr17	40463647	40463807	22740009	22740015	exon	STAT5A	0	0	6_EnhG	0	1	1	0	0	0
chr17	40464294	40464594	22740022	22740048	TTS	STAT3,STAT5A	0	1	6_EnhG	0	1	1	0	1	0
chr17	42172913	42173344	22770018	22770027	intron	HDAC5	0	0	5_TxWk	0	1	1	0	0	0
chr17	43511290	43511322	22796064	22796068	Intergenic,promoter-TSS	ARHGAP27	0	0	5_TxWk	0	1	1	0	0	0
chr17	44104393	44104687	22805116	22805122	exon	MAPT	0	0	7_Enh	0	1	1	0	0	0
chr17	47472419	47472640	22852953	22852959	Intergenic	PHB	0	0	7_Enh	0	1	1	0	1	1
chr17	47694160	47694224	22856564	22856568	intron	SPOP	0	0	6_EnhG	0	1	1	0	0	0
chr17	48793727	48793977	22875063	22875068	Intergenic	LUC7L3	0	0	7_Enh	0	1	1	0	0	0
chr17	54864524	54864557	22919227	22919231	Intergenic	C17orf67	0	0	7_Enh	0	1	1	0	0	0
chr17	55362799	55362977	22925623	22925630	intron	MSI2	0	0	7_Enh	0	1	1	0	0	0
chr17	56403560	56403746	22939568	22939577	intron	BZRAP1,BZRAP1-AS1	1	0	7_Enh	0	1	1	0	0	0
chr17	58471538	58471613	22965764	22965768	Intergenic	USP32	0	0	7_Enh	0	1	1	0	0	0
chr17	61912261	61912436	23006731	23006737	intron	SMARCD2	0	0	6_EnhG	0	1	1	0	1	1
chr17	62141400	62141508	23010736	23010743	exon,intron	ERN1	0	0	7_Enh	0	1	1	0	1	0
chr17	62957772	62958253	23021037	23021048	Intergenic	AMZ2P1	0	0	7_Enh	0	1	1	0	1	1
chr17	64465156	64465274	23037486	23037491	intron	PRKCA	0	0	7_Enh	0	1	1	0	0	0
chr17	65161498	65161541	23046510	23046514	intron	HELZ	0	0	6_EnhG	0	1	0	0	0	0
chr17	65207837	65208072	23046886	23046892	intron	HELZ	0	0	7_Enh	0	1	1	0	0	0
chr17	65370568	65371054	23049610	23049619	Intergenic	PITPNC1	0	0	7_Enh	0	1	1	0	1	1
chr17	65398127	65398202	23050315	23050319	intron	PITPNC1	0	0	7_Enh	0	1	1	0	0	0
chr17	65431141	65431314	23050809	23050814	intron	PITPNC1	0	0	2_TssAFlnk	0	1	1	0	0	0
chr17	65471598	65471851	23051411	23051420	intron	PITPNC1	0	0	7_Enh	0	1	1	0	1	1
chr17	65516771	65516819	23052021	23052026	intron	PITPNC1	0	0	2_TssAFlnk	0	1	1	0	0	0
chr17	65546069	65546189	23052472	23052477	intron	PITPNC1	0	0	7_Enh	0	1	1	0	0	0
chr17	70721794	70721829	23102881	23102887	intron	SLC39A11	0	0	5_TxWk	0	1	1	0	1	1
chr17	71065127	71065267	23107355	23107360	intron	SLC39A11	0	0	7_Enh	0	1	1	0	0	0
chr17	71068465	71068930	23107388	23107396	intron	SLC39A11	0	0	7_Enh	0	1	1	0	0	0
chr17	71736596	71736642	23118915	23118919	Intergenic	LOC400620	0	0	2_TssAFlnk	0	1	1	0	0	0
chr17	72489656	72489785	23131170	23131175	Intergenic	CD300A	0	0	7_Enh	0	1	1	0	1	1
chr17	72565921	72565982	23132181	23132186	Intergenic	C17orf77	0	0	12_EnhBiv	0	1	1	1	0	0
chr17	72635763	72636131	23133061	23133068	Intergenic	CD300E	0	0	11_BivFlnk	0	1	1	1	0	0
chr17	72636144	72636319	23133068	23133074	Intergenic	CD300E	0	0	12_EnhBiv	0	1	1	1	0	0
chr17	72782622	72782863	23135496	23135506	intron	TMEM104	0	0	7_Enh	0	1	1	0	0	0
chr17	72805224	72805488	23135959	23135965	intron	TMEM104	0	0	5_TxWk	0	1	1	0	0	0
chr17	73098706	73098797	23142988	23142994	intron	SLC16A5	0	0	7_Enh	0	1	1	0	0	0
chr17	73261849	73262063	23146735	23146743	TTS	MIF4GD	0	0	7_Enh	0	1	1	0	0	0
chr17	73303423	73303637	23147738	23147743	Intergenic	SLC25A19	0	0	7_Enh	0	1	1	0	0	0
chr17	73334903	73335344	23148331	23148339	intron	GRB2	0	0	2_TssAFlnk	0	1	1	0	0	0
chr17	73348387	73348511	23148511	23148515	intron	GRB2	0	0	2_TssAFlnk	0	1	1	0	0	0
chr17	74141517	74141709	23167093	23167103	intron	RNF157,RNF157-AS1	0	0	2_TssAFlnk	0	1	1	0	0	0
chr17	75321465	75321528	23191077	23191082	intron	SEPT9	0	0	7_Enh	0	1	1	0	0	0
chr17	75458179	75458363	23194209	23194215	intron	SEPT9	0	0	7_Enh	0	1	1	0	0	0
chr17	75491163	75491296	23194988	23194996	intron	SEPT9	0	0	6_EnhG	0	1	1	0	1	1
chr17	75912806	75912927	23202180	23202186	Intergenic	FLJ45079	0	0	2_TssAFlnk	0	1	1	0	0	1
chr17	76109993	76110141	23205111	23205116	intron	TMC6	0	0	6_EnhG	0	1	1	0	0	0
chr17	76113890	76113991	23205232	23205243	exon,intron	TMC6	0	0	6_EnhG	0	1	1	0	0	0
chr17	76172707	76172950	23206946	23206958	intron	TK1	0	0	7_Enh	0	1	1	0	1	1
chr17	76280454	76280549	23209523	23209527	Intergenic	LOC100996291	0	0	7_Enh	0	1	1	0	0	0
chr17	76416856	76416943	23212791	23212795	intron	PGS1	0	0	3_TxFlnk	0	1	1	0	0	0
chr17	76737849	76737959	23219539	23219543	intron	CYTH1	0	0	2_TssAFlnk	0	1	1	0	0	0
chr17	76862844	76862922	23222122	23222127	intron	TIMP2	0	0	7_Enh	0	1	1	0	0	0
chr17	78739281	78739526	23265772	23265780	intron	RPTOR	0	0	2_TssAFlnk	0	1	1	0	0	0
chr17	78793253	78793308	23266942	23266947	intron	RPTOR	0	0	2_TssAFlnk	0	1	1	0	0	0
chr17	78830434	78830519	23268107	23268114	intron	RPTOR	0	0	7_Enh	0	1	1	0	0	0
chr17	78865983	78866102	23269200	23269210	intron	RPTOR	0	0	2_TssAFlnk	0	1	1	0	0	0
chr17	79197776	79197893	23280011	23280015	Intergenic	AZI1	0	0	7_Enh	0	1	1	0	0	0
chr17	80258828	80259002	23314412	23314423	Intergenic	CD7	0	0	7_Enh	0	1	1	1	1	1
chr17	80304727	80304853	23316073	23316081	Intergenic	TEX19	0	0	7_Enh	0	1	1	1	0	0
chr17	80509676	80509999	23321855	23321861	intron	FOXK2	0	0	7_Enh	0	1	1	0	1	1
chr17	80513207	80513253	23321932	23321936	intron	FOXK2	0	0	7_Enh	0	1	1	0	0	0
chr17	80545221	80545400	23322716	23322723	intron	FOXK2	0	0	6_EnhG	0	1	0	0	0	0
chr17	80581522	80581842	23323762	23323773	intron	WDR45B	0	0	7_Enh	0	1	1	0	0	0
chr17	80836476	80836755	23331208	23331215	intron	TBCD	0	0	7_Enh	0	1	1	0	0	0
chr17	80921095	80921305	23333817	23333834	intron	B3GNTL1	0	0	1_TssA	0	1	1	0	1	1
chr18	2610704	2611070	23364462	23364469	intron	NDC80	0	0	7_Enh	0	1	1	0	0	0
chr18	3045410	3045568	23369863	23369867	Intergenic	LPIN2	0	0	2_TssAFlnk	0	1	1	0	0	0
chr18	3659806	3659994	23377895	23377904	intron	DLGAP1	0	0	7_Enh	0	1	1	0	0	0
chr18	5475406	5475581	23391737	23391743	intron	EPB41L3	0	0	7_Enh	0	1	1	0	0	0
chr18	9095343	9095435	23428283	23428288	Intergenic	NDUFV2	0	0	7_Enh	0	1	1	0	0	0
chr18	9704835	9705006	23434820	23434826	Intergenic	RAB31	0	0	7_Enh	0	1	1	0	0	0
chr18	13048227	13048497	23477149	23477155	intron	CEP192	0	0	7_Enh	0	1	1	0	0	0
chr18	20811318	20811382	23526561	23526566	intron	CABLES1	0	0	1_TssA	0	1	1	0	0	0
chr18	21767188	21767299	23537809	23537813	intron	OSBPL1A	0	0	2_TssAFlnk	0	1	1	0	0	0
chr18	21966783	21966891	23539893	23539897	intron	OSBPL1A	0	0	7_Enh	0	1	1	0	0	0
chr18	28786859	28787264	23586796	23586805	Intergenic	DSC1	0	0	7_Enh	0	1	1	0	1	0
chr18	32733987	32734139	23616011	23616015	Intergenic	ZNF397	0	0	7_Enh	0	1	1	0	0	0
chr18	42664206	42664353	23680853	23680858	Intergenic	MIR4319	0	0	7_Enh	0	1	1	0	0	0
chr18	42664392	42664474	23680858	23680863	Intergenic	MIR4319	0	0	2_TssAFlnk	0	1	1	0	0	0
chr18	43250369	43250409	23684867	23684871	intron	SLC14A2	0	0	2_TssAFlnk	0	1	1	0	0	0
chr18	43266743	43267292	23685082	23685089	Intergenic	SLC14A1	0	0	2_TssAFlnk	0	1	1	0	0	0
chr18	46201751	46201904	23716318	23716325	intron	CTIF	0	0	7_Enh	0	1	1	0	1	1
chr18	46428281	46428603	23719621	23719636	Intergenic	SMAD7	0	0	7_Enh	0	1	1	0	0	0
chr18	46443970	46444225	23719847	23719856	Intergenic	SMAD7	0	0	2_TssAFlnk	0	1	1	0	0	0
chr18	46582244	46582398	23722592	23722599	intron	DYM	0	0	7_Enh	0	1	1	0	0	0
chr18	46928015	46928212	23725150	23725155	intron	DYM	0	0	7_Enh	0	1	1	0	0	0
chr18	60646513	60646655	23840119	23840126	exon	PHLPP1	0	0	6_EnhG	0	1	1	0	0	0
chr18	60648732	60649114	23840145	23840156	Intergenic	PHLPP1	0	0	2_TssAFlnk	0	1	1	0	0	0
chr18	60867198	60867426	23842788	23842794	intron	BCL2	0	0	15_Quies	0	1	0	0	0	0
chr18	61536682	61536955	23848924	23848932	Intergenic	SERPINB2	0	0	7_Enh	0	1	1	0	0	0
chr18	72343783	72343937	23927073	23927078	exon	ZNF407	1	0	2_TssAFlnk	0	1	1	0	0	0
chr18	74101856	74101934	23947342	23947347	intron	ZNF516	0	0	7_Enh	0	1	1	0	0	0
chr18	74110937	74111114	23947513	23947525	intron	ZNF516	0	0	7_Enh	0	1	1	0	1	1
chr18	74712414	74712737	23958755	23958764	intron	MBP	0	0	15_Quies	0	1	1	0	1	1
chr18	74727288	74727550	23959080	23959085	exon	MBP	0	0	6_EnhG	0	1	1	0	0	0
chr18	74744496	74744668	23959459	23959470	intron	MBP	0	0	2_TssAFlnk	0	1	1	0	0	0
chr18	74835451	74835523	23961152	23961156	intron	MBP	0	0	7_Enh	0	1	1	0	0	0
chr18	77555007	77555087	24009352	24009361	Intergenic	KCNG2	0	0	2_TssAFlnk	0	1	1	0	0	0
chr19	560233	560310	24031908	24031913	Intergenic	BSG	0	0	7_Enh	0	1	1	0	0	0
chr19	667708	667854	24037248	24037254	Intergenic	RNF126	0	0	2_TssAFlnk	0	1	1	0	0	0
chr19	667905	667995	24037255	24037260	Intergenic	RNF126	0	0	2_TssAFlnk	0	1	1	0	0	0
chr19	697363	697422	24038404	24038410	Intergenic	PRSS57	0	0	7_Enh	0	1	1	0	0	0
chr19	850536	850799	24044405	24044421	Intergenic	ELANE	0	0	12_EnhBiv	0	1	1	1	0	0
chr19	850837	851062	24044421	24044429	Intergenic	ELANE	0	0	12_EnhBiv	0	1	1	1	0	0
chr19	921610	922101	24047619	24047661	Intergenic,TTS	ARID3A,KISS1R	0	0	7_Enh	0	1	1	1	1	1
chr19	1406709	1406760	24068300	24068304	intron,promoter-TSS	DAZAP1	1	0	2_TssAFlnk	0	1	1	0	1	0
chr19	2069760	2069992	24093677	24093688	Intergenic	MKNK2	0	0	2_TssAFlnk	0	1	1	0	1	1
chr19	2332436	2332486	24103663	24103668	intron	SPPL2B	0	0	7_Enh	0	1	1	0	0	0
chr19	2332936	2333557	24103676	24103698	intron	SPPL2B	0	0	7_Enh	0	1	1	0	0	0
chr19	2543572	2543878	24110474	24110495	intron	GNG7	0	1	2_TssAFlnk	0	1	1	0	1	0
chr19	2549700	2550176	24110682	24110693	intron	GNG7	0	0	7_Enh	0	1	1	0	0	0
chr19	2550210	2550258	24110694	24110698	intron	GNG7	0	0	7_Enh	0	1	1	0	0	0
chr19	2639420	2639622	24113051	24113059	intron	GNG7	0	0	15_Quies	0	1	1	0	0	0
chr19	2695294	2695580	24114423	24114432	intron	GNG7	0	0	2_TssAFlnk	0	1	1	0	0	0
chr19	3137308	3137343	24127463	24127467	intron	GNA15	0	0	2_TssAFlnk	0	1	1	0	0	0
chr19	3155132	3155367	24127836	24127845	intron	GNA15	0	0	7_Enh	0	1	1	0	0	0
chr19	3429893	3429928	24135534	24135538	intron	NFIC	0	0	7_Enh	0	1	1	0	0	1
chr19	3818582	3818710	24148443	24148449	intron	ZFR2	0	0	7_Enh	0	1	1	0	0	0
chr19	3818830	3818866	24148450	24148454	intron	ZFR2	0	0	7_Enh	0	1	1	0	0	0
chr19	4139849	4139999	24158610	24158617	Intergenic	CREB3L3	0	0	7_Enh	0	1	1	0	1	1
chr19	4430830	4431077	24166286	24166295	intron	CHAF1A	0	0	7_Enh	0	1	1	0	0	0
chr19	4724826	4725016	24174736	24174741	Intergenic	DPP9	1	0	7_Enh	0	1	1	0	0	0
chr19	4809743	4809909	24176759	24176769	Intergenic	FEM1A	0	0	7_Enh	0	1	1	0	1	1
chr19	4991580	4991798	24181769	24181775	intron	KDM4B	0	0	7_Enh	0	1	1	0	0	0
chr19	5031688	5031929	24182677	24182685	intron	KDM4B	0	0	5_TxWk	0	1	1	0	1	1
chr19	5951333	5951521	24206087	24206097	exon	RANBP3	0	0	7_Enh	0	1	1	0	0	0
chr19	5953964	5954046	24206143	24206149	intron	RANBP3	0	0	5_TxWk	0	1	1	0	0	0
chr19	5962031	5962139	24206308	24206316	intron	RANBP3	0	0	7_Enh	0	1	1	0	0	0
chr19	5962212	5962531	24206316	24206324	intron	RANBP3	0	0	7_Enh	0	1	1	0	0	0
chr19	5968006	5968293	24206414	24206422	intron	RANBP3	0	0	7_Enh	0	1	1	0	1	1
chr19	7402421	7402990	24233336	24233345	Intergenic	ARHGEF18	0	0	7_Enh	0	1	1	0	1	0
chr19	7405999	7406351	24233383	24233392	Intergenic	ARHGEF18	0	0	7_Enh	0	1	1	0	1	1
chr19	7419355	7419479	24233631	24233636	Intergenic	ARHGEF18	0	0	6_EnhG	0	1	1	0	1	1
chr19	9909262	9909499	24280131	24280136	Intergenic	FBXL12	0	0	7_Enh	0	1	1	0	0	0
chr19	10536046	10536202	24294739	24294744	intron	PDE4A	0	0	11_BivFlnk	0	1	1	1	0	0
chr19	10664661	10664773	24298101	24298108	TTS	ATG4D	0	0	6_EnhG	0	1	1	0	0	0
chr19	10749158	10749246	24300350	24300355	intron	SLC44A2	0	0	6_EnhG	0	1	1	0	0	0
chr19	11484316	11484503	24317894	24317899	Intergenic,promoter-TSS	SWSAP1	1	0	7_Enh	0	1	1	0	0	0
chr19	12170277	12170606	24330630	24330643	Intergenic	ZNF844	0	0	14_ReprPCWk	0	1	1	0	1	1
chr19	12750882	12750925	24339995	24340000	Intergenic	MAN2B1	0	1	2_TssAFlnk	0	1	1	0	0	0
chr19	12750936	12751279	24340000	24340027	Intergenic	MAN2B1	0	1	2_TssAFlnk	0	1	1	0	1	1
chr19	13293054	13293140	24355148	24355155	Intergenic	IER2	0	0	7_Enh	0	1	0	0	0	0
chr19	13901227	13901343	24364967	24364971	Intergenic	ZSWIM4	0	0	7_Enh	0	1	1	0	0	0
chr19	13992679	13992817	24367651	24367655	TTS	C19orf57	0	0	2_TssAFlnk	0	1	1	0	0	0
chr19	13992912	13993078	24367655	24367664	TTS	C19orf57	0	0	2_TssAFlnk	0	1	1	0	0	0
chr19	14115669	14115855	24370786	24370792	intron	RFX1	0	0	7_Enh	0	1	1	0	0	0
chr19	14250869	14251070	24374508	24374514	intron	LOC100507373	0	0	7_Enh	0	1	1	0	0	0
chr19	14466739	14467093	24379273	24379282	Intergenic	CD97	0	0	2_TssAFlnk	0	1	1	0	0	0
chr19	14616402	14616460	24383124	24383128	Intergenic	GIPC1	0	0	7_Enh	0	1	1	0	1	1
chr19	15399452	15399552	24395956	24395963	Intergenic	BRD4	0	0	7_Enh	0	1	1	0	0	0
chr19	15413243	15413264	24396175	24396179	Intergenic	BRD4	0	0	5_TxWk	0	1	0	0	0	0
chr19	15704849	15704895	24402442	24402446	Intergenic	CYP4F8	0	0	7_Enh	0	1	1	0	0	0
chr19	15706098	15706190	24402452	24402457	Intergenic	CYP4F8	0	0	7_Enh	0	1	1	0	0	0
chr19	16194358	16194484	24408291	24408295	intron	TPM4	0	0	6_EnhG	0	1	1	0	1	0
chr19	16250814	16250976	24409472	24409477	intron	HSH2D	0	0	7_Enh	0	1	1	0	0	0
chr19	16553535	16553565	24415850	24415855	intron	EPS15L1	0	0	7_Enh	0	1	1	0	0	0
chr19	17246180	17246314	24429500	24429507	intron	MYO9B	0	0	7_Enh	0	1	1	0	1	0
chr19	17246351	17246529	24429507	24429521	intron	MYO9B	0	0	7_Enh	0	1	1	0	1	0
chr19	17249368	17249528	24429576	24429581	intron	MYO9B	0	0	7_Enh	0	1	1	0	0	0
chr19	17267893	17268095	24429910	24429917	intron	MYO9B	0	0	6_EnhG	0	1	1	0	0	1
chr19	17505833	17506003	24436766	24436777	Intergenic	BST2	0	0	7_Enh	0	1	1	0	1	1
chr19	17966402	17966700	24447128	24447146	Intergenic	RPL18A	0	0	7_Enh	0	1	1	0	1	1
chr19	18134538	18134644	24451596	24451600	Intergenic	ARRDC2	0	0	7_Enh	0	1	1	0	0	0
chr19	18134678	18134779	24451600	24451604	Intergenic	ARRDC2	0	0	2_TssAFlnk	0	1	1	0	0	0
chr19	18134818	18134909	24451604	24451613	Intergenic	ARRDC2	0	0	2_TssAFlnk	0	1	1	0	0	0
chr19	18134941	18134998	24451613	24451618	Intergenic	ARRDC2	0	0	2_TssAFlnk	0	1	1	0	0	0
chr19	18400827	18401470	24458451	24458461	Intergenic	MIR3188	0	0	15_Quies	0	1	0	0	0	0
chr19	18432606	18432748	24459288	24459294	intron	LSM4	0	0	7_Enh	0	1	1	0	0	0
chr19	18475721	18476043	24460289	24460303	exon	PGPEP1	0	0	2_TssAFlnk	0	1	1	0	0	0
chr19	19295400	19295570	24480923	24480928	intron	MEF2BNB-MEF2B	0	0	2_TssAFlnk	0	1	1	0	0	0
chr19	19471952	19472263	24484791	24484801	Intergenic	GATAD2A	0	0	7_Enh	0	1	1	0	1	1
chr19	28959621	28959877	24548773	24548778	Intergenic	LOC148145	0	0	7_Enh	0	1	1	1	0	0
chr19	28960171	28960354	24548779	24548790	Intergenic	LOC148145	0	0	7_Enh	0	1	1	1	0	0
chr19	29698001	29698115	24555728	24555733	TTS	UQCRFS1	0	0	7_Enh	0	1	1	0	0	0
chr19	33184964	33185140	24599230	24599235	intron	NUDT19	0	0	2_TssAFlnk	0	1	1	0	0	0
chr19	33616979	33617116	24606048	24606055	intron	GPATCH1	0	0	7_Enh	0	1	1	0	1	1
chr19	35485321	35485472	24634201	24634208	Intergenic	GRAMD1A	0	0	7_Enh	0	1	1	0	0	0
chr19	35488886	35489051	24634271	24634277	Intergenic	GRAMD1A	0	0	7_Enh	0	1	1	0	0	0
chr19	35514425	35514543	24634899	24634909	intron	GRAMD1A	0	0	4_Tx	0	1	1	0	0	0
chr19	38775121	38775457	24694279	24694286	intron	SPINT2	0	0	6_EnhG	0	1	0	0	0	0
chr19	39125293	39125475	24702164	24702170	intron	EIF3K	0	0	5_TxWk	0	1	1	0	1	1
chr19	40867034	40867121	24733535	24733539	intron	PLD3	0	0	2_TssAFlnk	0	1	1	0	0	0
chr19	40914065	40914203	24734661	24734667	intron	PRX	0	0	7_Enh	0	1	1	0	0	0
chr19	41226560	41226764	24742000	24742008	intron	ITPKC	0	0	7_Enh	0	1	1	0	0	0
chr19	41332657	41332766	24744306	24744311	Intergenic	CYP2A6	0	0	7_Enh	0	1	1	0	0	0
chr19	41332791	41333022	24744312	24744321	Intergenic	CYP2A6	0	0	7_Enh	0	1	1	0	0	0
chr19	41808632	41808705	24751115	24751120	exon	HNRNPUL1	0	0	6_EnhG	0	1	1	0	0	0
chr19	41815062	41815100	24751206	24751210	promoter-TSS	CCDC97	1	0	2_TssAFlnk	0	1	1	0	0	0
chr19	42055439	42055843	24755601	24755608	Intergenic	CEACAM21	0	0	7_Enh	0	1	1	0	0	0
chr19	42257272	42257362	24757487	24757496	Intergenic	CEACAM6	0	0	7_Enh	0	1	1	0	1	1
chr19	42325298	42325535	24758379	24758385	Intergenic	LYPD4	0	0	7_Enh	0	1	1	0	1	1
chr19	42573093	42573235	24763687	24763693	Intergenic	GRIK5	0	0	14_ReprPCWk	0	1	1	1	0	0
chr19	42625865	42626165	24764688	24764696	intron	POU2F2	0	0	7_Enh	0	1	1	1	0	0
chr19	42754932	42755276	24767210	24767224	intron	ERF	0	0	7_Enh	0	1	1	0	0	0
chr19	42971770	42971874	24772412	24772416	intron	LOC100996307	0	0	7_Enh	0	1	1	0	0	0
chr19	43848931	43848989	24779512	24779516	Intergenic	PRG1	0	0	2_TssAFlnk	0	1	1	0	0	0
chr19	44285020	44285334	24787430	24787439	exon	KCNN4	1	0	7_Enh	0	1	1	0	0	0
chr19	45621941	45622127	24807128	24807133	intron	PPP1R37	0	0	7_Enh	0	1	1	0	0	0
chr19	46032326	46032662	24817789	24817823	exon,intron	OPA3	0	1	7_Enh	0	1	1	0	0	0
chr19	46532200	46532471	24830016	24830033	Intergenic	PGLYRP1	0	0	7_Enh	0	1	1	0	1	1
chr19	47232096	47232224	24842118	24842125	intron	STRN4	0	0	6_EnhG	0	1	1	0	1	1
chr19	47281927	47282089	24843397	24843405	exon	SLC1A5	0	0	7_Enh	0	1	1	0	0	0
chr19	47599200	47599244	24850081	24850085	intron	ZC3H4	0	0	7_Enh	0	1	1	0	0	0
chr19	47610650	47610835	24850287	24850292	intron	ZC3H4	0	0	7_Enh	0	1	1	0	0	0
chr19	47799448	47799638	24854858	24854866	Intergenic	C5AR1	0	0	7_Enh	0	1	1	0	1	1
chr19	47807180	47807638	24855044	24855053	Intergenic	C5AR1	0	0	7_Enh	0	1	0	0	0	0
chr19	47808593	47808856	24855069	24855082	Intergenic	C5AR1	0	0	7_Enh	0	1	1	0	1	1
chr19	48167475	48167672	24863047	24863053	intron	GLTSCR1	0	0	7_Enh	0	1	1	0	0	0
chr19	49474270	49474407	24892850	24892862	intron	GYS1	0	0	6_EnhG	0	1	1	0	1	1
chr19	50063912	50064061	24907270	24907277	intron	NOSIP	0	0	6_EnhG	0	1	1	0	0	0
chr19	50175648	50175886	24910371	24910384	intron	BCL2L12	0	0	7_Enh	0	1	0	0	1	1
chr19	50347627	50347751	24914783	24914789	exon	PTOV1-AS1	0	0	7_Enh	0	1	1	0	0	0
chr19	50420585	50421054	24917163	24917174	intron	NUP62	0	0	7_Enh	0	1	1	0	0	0
chr19	50457411	50457722	24917999	24918005	intron	SIGLEC11	0	0	2_TssAFlnk	0	1	1	0	0	0
chr19	50533441	50533787	24919508	24919514	intron	ZNF473	0	0	7_Enh	0	1	1	0	0	0
chr19	50995341	50995880	24929941	24929953	Intergenic	FAM71E1	0	0	7_Enh	0	1	1	0	0	0
chr19	52111362	52111494	24950057	24950063	Intergenic	FLJ30403	0	0	5_TxWk	0	1	1	0	1	1
chr19	53037090	53037501	24962326	24962332	intron	ZNF808	0	0	7_Enh	0	1	1	0	0	0
chr19	54296350	54296544	24983559	24983565	TTS	NLRP12	0	0	4_Tx	0	1	0	0	1	1
chr19	55630623	55630700	25011384	25011389	Intergenic	PPP1R12C	0	0	7_Enh	0	1	1	0	0	0
chr19	55803347	55803514	25015757	25015762	intron	BRSK1	0	0	14_ReprPCWk	0	1	0	0	1	1
chr19	56120786	56120919	25025009	25025014	Intergenic	ZNF865	0	0	2_TssAFlnk	0	1	1	0	0	0
chr19	56143077	56143300	25025813	25025822	Intergenic	ZNF784	0	0	7_Enh	0	1	1	0	1	1
chr19	56620342	56620441	25035254	25035261	intron	ZNF787	0	0	7_Enh	0	1	1	0	0	0
chr19	56620681	56620803	25035269	25035276	intron	ZNF787	0	0	7_Enh	0	1	1	0	0	0
chr19	56782509	56782814	25038752	25038758	Intergenic	ZSCAN5A	0	0	7_Enh	0	1	1	0	0	0
chr19	56830733	56830844	25039450	25039455	Intergenic	ZNF542	0	0	7_Enh	0	1	1	0	0	0
chr20	1111675	1111726	25090571	25090575	intron	PSMF1	0	0	6_EnhG	0	1	1	0	0	0
chr20	1484272	1484648	25094652	25094660	Intergenic	SIRPB2	0	0	7_Enh	0	1	1	0	1	1
chr20	1915438	1915609	25098959	25098963	intron	SIRPA	0	0	6_EnhG	0	1	0	0	0	0
chr20	4047245	4047596	25130025	25130030	Intergenic	RNF24	0	0	7_Enh	0	1	1	0	0	0
chr20	4646728	4646837	25136112	25136116	Intergenic	PRNP	0	0	7_Enh	0	1	1	0	0	0
chr20	4647698	4647787	25136121	25136125	Intergenic	PRNP	0	0	7_Enh	0	1	1	0	0	0
chr20	4866566	4867036	25139154	25139164	intron	SLC23A2	0	0	15_Quies	0	1	1	0	0	0
chr20	5081523	5081639	25142211	25142216	exon,intron	TMEM230	0	0	7_Enh	0	1	1	0	1	1
chr20	5510398	5510631	25146672	25146685	Intergenic	LINC00654	0	0	7_Enh	0	1	1	0	1	1
chr20	5626241	5626267	25148078	25148082	Intergenic	GPCPD1	0	0	2_TssAFlnk	0	1	1	0	1	1
chr20	5928064	5928229	25151521	25151526	intron	TRMT6	0	0	7_Enh	0	1	1	0	0	0
chr20	10450383	10450444	25183097	25183101	intron	SLX4IP	0	0	7_Enh	0	1	1	0	1	1
chr20	11898478	11898574	25193504	25193508	exon,promoter-TSS	BTBD3	0	0	2_TssAFlnk	0	1	1	0	0	0
chr20	13767928	13767980	25206646	25206652	intron	NDUFAF5	0	0	7_Enh	0	1	1	0	0	0
chr20	17597382	17597571	25235036	25235043	exon,intron	RRBP1	0	0	7_Enh	0	1	1	0	0	0
chr20	17615735	17615884	25235482	25235488	intron	RRBP1	0	0	6_EnhG	0	1	1	0	0	0
chr20	17629081	17629135	25235772	25235776	intron	RRBP1	0	0	7_Enh	0	1	1	0	0	0
chr20	17936940	17937090	25239810	25239814	intron	SNX5	0	0	7_Enh	0	1	1	0	0	0
chr20	18491519	18491562	25246662	25246666	exon	SEC23B	0	0	7_Enh	0	1	1	0	0	0
chr20	19241485	19241539	25253204	25253208	intron	LOC100130264	0	0	7_Enh	0	1	1	0	0	0
chr20	19317306	19317520	25253875	25253882	intron	SLC24A3	0	0	7_Enh	0	1	1	0	0	0
chr20	19865969	19866076	25259060	25259067	Intergenic	RIN2	0	0	7_Enh	0	1	1	0	0	0
chr20	20433086	20433368	25265606	25265625	intron	RALGAPA2	0	1	7_Enh	0	1	1	0	1	0
chr20	20690247	20690528	25267510	25267514	intron	RALGAPA2	0	0	7_Enh	0	1	1	0	0	0
chr20	20761277	20761315	25268259	25268263	Intergenic	RALGAPA2	0	0	7_Enh	0	1	1	0	0	0
chr20	20804458	20804507	25268751	25268755	Intergenic	RALGAPA2	0	0	7_Enh	0	1	1	0	0	0
chr20	20840880	20841120	25269187	25269193	Intergenic	RALGAPA2	0	0	7_Enh	0	1	1	0	1	1
chr20	24008061	24008127	25299470	25299475	Intergenic	GGTLC1	0	0	15_Quies	0	1	1	0	0	0
chr20	25034149	25034279	25310641	25310645	intron	ACSS1	0	0	7_Enh	0	1	1	0	0	0
chr20	32437202	32437301	25368778	25368782	intron	CHMP4B	0	0	6_EnhG	0	1	1	0	0	0
chr20	33891700	33891974	25389339	25389351	exon,intron	UQCC	0	0	7_Enh	0	1	1	0	1	1
chr20	35203738	35204118	25408166	25408173	intron	TGIF2-C20orf24	1	0	13_ReprPC	0	1	1	1	0	0
chr20	35637496	35637585	25415432	25415436	intron	RBL1	0	0	7_Enh	0	1	1	0	0	0
chr20	35905054	35905212	25419259	25419267	Intergenic	MANBAL	0	0	5_TxWk	0	1	1	0	1	0
chr20	35944661	35944944	25419858	25419866	exon	MANBAL	0	0	6_EnhG	0	1	1	0	0	0
chr20	36330162	36330361	25425242	25425256	intron	CTNNBL1	0	0	7_Enh	0	1	1	0	0	0
chr20	36432847	36433320	25426072	25426079	intron	CTNNBL1	0	0	7_Enh	0	1	1	0	0	0
chr20	36619159	36619243	25428854	25428860	intron	TTI1	0	0	7_Enh	0	1	1	0	0	0
chr20	36853042	36853182	25431758	25431764	intron	KIAA1755	0	0	7_Enh	0	1	1	0	0	0
chr20	39585247	39585392	25456114	25456119	Intergenic	TOP1	0	0	7_Enh	0	1	1	0	0	0
chr20	42357710	42357804	25483040	25483044	Intergenic	GTSF1L	0	0	7_Enh	0	1	1	0	0	0
chr20	42592877	42593021	25485939	25485944	intron	TOX2	0	0	12_EnhBiv	0	1	1	1	0	0
chr20	43226740	43226836	25494419	25494423	intron	PKIG	0	0	7_Enh	0	1	1	0	0	0
chr20	43767577	43767707	25501156	25501162	Intergenic	WFDC12	0	0	2_TssAFlnk	0	1	1	0	1	1
chr20	44985695	44985921	25517581	25517588	intron	SLC35C2	0	0	7_Enh	0	1	1	0	0	0
chr20	45946136	45946486	25529172	25529181	intron,promoter-TSS	LOC100131496,ZMYND8	1	0	2_TssAFlnk	0	1	1	0	0	0
chr20	46354171	46354395	25535239	25535245	intron	SULF2	0	0	7_Enh	0	1	1	0	1	1
chr20	47243258	47243294	25547426	25547432	intron	PREX1	0	0	4_Tx	0	1	0	0	0	0
chr20	47779597	47779715	25554954	25554959	intron	STAU1	0	0	5_TxWk	0	1	0	0	0	0
chr20	47847562	47847733	25556291	25556296	intron	DDX27	0	0	6_EnhG	0	1	1	0	0	0
chr20	48545330	48545573	25566145	25566153	Intergenic	RNF114	0	0	7_Enh	0	1	1	0	1	1
chr20	48919006	48919265	25573140	25573148	intron	LOC284751	0	0	7_Enh	0	1	1	0	0	0
chr20	49011250	49011400	25574624	25574631	Intergenic	LOC284751	0	0	2_TssAFlnk	0	1	1	0	0	0
chr20	49077325	49077601	25575681	25575687	Intergenic	PTPN1	0	0	7_Enh	0	1	1	0	1	1
chr20	49158121	49158302	25576751	25576757	intron	PTPN1	0	0	2_TssAFlnk	0	1	1	0	0	0
chr20	50268783	50268919	25593528	25593532	intron	ATP9A	0	0	7_Enh	0	1	1	0	0	0
chr20	50380802	50381044	25595436	25595440	intron	ATP9A	0	0	2_TssAFlnk	0	1	1	0	0	0
chr20	52228247	52228375	25616027	25616031	Intergenic	ZNF217	0	0	2_TssAFlnk	0	1	1	0	0	0
chr20	52445077	52445502	25619512	25619518	Intergenic	SUMO1P1	0	0	15_Quies	0	1	1	0	1	0
chr20	52565963	52566141	25621106	25621113	intron	BCAS1	0	0	7_Enh	0	1	1	0	0	0
chr20	55956849	55957024	25656210	25656216	intron	MIR5095	0	0	6_EnhG	0	1	1	0	1	1
chr20	56038958	56039096	25658241	25658246	Intergenic	CTCFL	0	0	2_TssAFlnk	0	1	1	0	0	1
chr20	56055877	56056078	25658552	25658559	Intergenic	CTCFL	0	0	7_Enh	0	1	1	0	0	0
chr20	56073516	56073693	25658809	25658815	TTS,exon	CTCFL	0	0	2_TssAFlnk	0	1	1	0	0	0
chr20	56073729	56074130	25658815	25658822	TTS	CTCFL	0	0	7_Enh	0	1	1	1	1	1
chr20	58547177	58547438	25694683	25694689	intron	CDH26	0	0	7_Enh	0	1	1	0	0	0
chr20	58714821	58714891	25696602	25696608	intron	LOC284757	0	0	2_TssAFlnk	0	1	1	0	0	0
chr20	58869881	58869937	25698032	25698036	intron	LOC284757	0	0	7_Enh	0	1	1	0	0	0
chr20	61309976	61310083	25744264	25744269	Intergenic	LOC100127888	0	0	7_Enh	0	1	1	0	0	0
chr20	61422722	61423178	25747272	25747283	Intergenic	MRGBP	0	0	7_Enh	0	1	1	0	1	1
chr20	61469526	61469608	25749102	25749107	intron	COL9A3	0	0	6_EnhG	0	1	1	0	0	0
chr20	62216479	62216655	25772885	25772891	Intergenic	HELZ2	0	0	7_Enh	0	1	1	0	0	0
chr20	62362025	62362121	25777314	25777321	intron	ZGPAT	0	0	7_Enh	0	1	1	0	1	0
chr20	62489970	62490485	25781939	25781951	Intergenic	ABHD16B	0	0	12_EnhBiv	0	1	1	1	1	0
chr20	62566104	62566137	25784309	25784313	exon	DNAJC5	0	0	4_Tx	0	1	0	0	0	0
chr20	62579628	62579712	25784847	25784855	intron	UCKL1	0	0	7_Enh	0	1	1	0	0	0
chr20	62579733	62579914	25784855	25784867	intron	UCKL1	0	0	7_Enh	0	1	1	0	0	0
chr21	16583913	16583998	25825187	25825191	Intergenic	NRIP1	0	0	7_Enh	0	1	1	0	0	0
chr21	34309713	34309821	25958924	25958928	Intergenic	OLIG2	0	0	7_Enh	0	1	1	0	0	0
chr21	34632449	34632554	25963530	25963534	intron	IFNAR2	0	0	4_Tx	0	1	0	0	0	0
chr21	34905471	34905573	25967754	25967763	intron	GART	0	0	7_Enh	0	1	1	0	0	0
chr21	36180639	36180816	25983127	25983135	intron	RUNX1	0	0	2_TssAFlnk	0	1	1	0	0	0
chr21	38597759	38598290	26012771	26012787	exon,intron	DSCR3	0	0	6_EnhG	0	1	1	0	0	0
chr21	39585024	39585108	26022884	26022889	Intergenic	DSCR10	0	0	7_Enh	0	1	1	0	0	0
chr21	39860931	39861033	26025643	26025648	intron	ERG	0	0	7_Enh	0	1	1	0	0	0
chr21	39875798	39875855	26025834	26025838	intron	ERG	0	0	7_Enh	0	1	1	0	0	0
chr21	40132492	40132619	26028687	26028692	intron	LINC00114	0	0	7_Enh	0	1	1	0	0	0
chr21	40192900	40193066	26029566	26029574	intron	ETS2	0	0	6_EnhG	0	1	1	0	0	0
chr21	40376775	40376915	26031712	26031718	Intergenic	PSMG1	0	0	7_Enh	0	1	1	0	0	0
chr21	40451627	40451788	26032623	26032632	Intergenic	PSMG1	0	0	7_Enh	0	1	1	0	0	0
chr21	40734329	40734427	26036295	26036300	Intergenic	HMGN1	0	0	2_TssAFlnk	0	1	1	0	0	0
chr21	42778301	42778511	26057690	26057695	intron	MX2	0	0	6_EnhG	0	1	1	0	0	0
chr21	43133102	43133156	26062464	26062468	exon,intron	LINC00479	0	0	12_EnhBiv	0	1	1	1	0	0
chr21	43481676	43481874	26069869	26069877	Intergenic	UMODL1	0	0	13_ReprPC	0	1	1	1	0	0
chr21	43648093	43648288	26072964	26072968	intron	ABCG1	0	0	7_Enh	0	1	1	0	0	0
chr21	43683128	43683262	26073637	26073643	intron	ABCG1	0	0	2_TssAFlnk	0	1	1	0	0	0
chr21	43710175	43710400	26074249	26074259	intron	ABCG1	0	0	7_Enh	0	1	1	0	0	0
chr21	43757954	43758254	26075117	26075127	Intergenic	TFF2	0	0	7_Enh	0	1	1	0	1	1
chr21	43870196	43870420	26077060	26077067	Intergenic	RSPH1	0	0	7_Enh	0	1	1	0	1	1
chr21	44465681	44466100	26089671	26089684	Intergenic	CBS	0	0	7_Enh	0	1	0	0	0	0
chr21	44766058	44766109	26095705	26095709	Intergenic	SIK1	0	0	15_Quies	0	1	1	1	0	0
chr21	44766129	44766158	26095709	26095713	Intergenic	SIK1	0	0	15_Quies	0	1	1	1	0	0
chr21	45434297	45434412	26111787	26111795	intron	TRAPPC10	0	0	7_Enh	0	1	1	0	0	0
chr21	45437172	45437360	26111836	26111841	intron	TRAPPC10	0	0	7_Enh	0	1	1	0	0	0
chr21	45485446	45485606	26112644	26112651	intron	TRAPPC10	0	0	6_EnhG	0	1	0	0	0	0
chr21	45573941	45574058	26114909	26114916	Intergenic	C21orf33	0	0	2_TssAFlnk	0	1	0	0	0	0
chr21	45577347	45577593	26115031	26115040	Intergenic	C21orf33	0	0	2_TssAFlnk	0	1	0	0	0	0
chr21	45577667	45577803	26115040	26115051	Intergenic	C21orf33	0	0	2_TssAFlnk	0	1	0	0	1	0
chr21	45616209	45616452	26116115	26116124	Intergenic	ICOSLG	0	0	7_Enh	0	1	0	0	0	0
chr21	45924010	45924287	26124745	26124757	intron	TSPEAR	0	0	7_Enh	0	1	1	0	0	0
chr21	46269633	46269742	26131657	26131666	exon	PTTG1IP	0	0	6_EnhG	0	1	1	0	0	0
chr21	46288328	46288465	26132164	26132170	intron	PTTG1IP	0	0	2_TssAFlnk	0	1	1	0	0	0
chr21	47129360	47129461	26153187	26153192	Intergenic	LOC100129027	0	0	7_Enh	0	1	1	0	0	1
chr22	20810662	20810760	26250479	26250483	intron	KLHL22	0	0	7_Enh	0	1	1	0	1	1
chr22	20903870	20904073	26252101	26252107	intron	MED15	0	0	7_Enh	0	1	1	0	0	0
chr22	21239949	21240108	26257824	26257830	intron	SNAP29	0	0	6_EnhG	0	1	1	0	1	1
chr22	23558247	23558297	26293689	26293693	intron	BCR	0	0	7_Enh	0	1	1	0	0	0
chr22	23588060	23588125	26294147	26294151	intron	BCR	0	0	2_TssAFlnk	0	1	1	0	0	0
chr22	23952269	23952408	26300482	26300487	intron	C22orf43	0	0	7_Enh	0	1	1	0	0	0
chr22	24113169	24113447	26303166	26303176	Intergenic	MMP11	0	0	7_Enh	0	1	1	0	1	1
chr22	24921459	24921765	26316196	26316207	exon,intron	UPB1	0	0	7_Enh	0	1	1	0	1	1
chr22	29225426	29225622	26369133	26369139	Intergenic	XBP1	0	0	2_TssAFlnk	0	1	1	0	1	1
chr22	29479751	29479799	26372702	26372706	intron	KREMEN1	0	0	7_Enh	0	1	1	0	0	0
chr22	32344113	32344203	26416648	26416652	intron	YWHAH	0	0	7_Enh	0	1	1	0	0	0
chr22	32347971	32348077	26416691	26416695	intron	YWHAH	0	0	7_Enh	0	1	1	0	1	0
chr22	32596857	32597064	26419504	26419511	intron	RFPL2	0	0	7_Enh	0	1	1	0	1	0
chr22	35763472	35763606	26453220	26453229	Intergenic	HMOX1	0	0	7_Enh	0	1	1	0	1	0
chr22	35814607	35814975	26454270	26454274	intron	MCM5	0	0	7_Enh	0	1	1	0	0	0
chr22	36617954	36618139	26464493	26464499	Intergenic	APOL4	0	0	5_TxWk	0	1	0	0	1	1
chr22	36673714	36674018	26465195	26465204	Intergenic	APOL1	0	0	7_Enh	0	1	1	0	1	1
chr22	36675373	36675664	26465224	26465229	Intergenic	APOL1	0	0	6_EnhG	0	1	1	0	0	0
chr22	36697504	36697605	26465845	26465851	exon	MYH9	0	0	4_Tx	0	1	0	0	1	1
chr22	36725327	36725798	26466560	26466574	intron	MYH9	0	0	6_EnhG	0	1	1	0	0	0
chr22	37428881	37429102	26478415	26478424	Intergenic	MPST	0	0	7_Enh	0	1	1	0	0	0
chr22	37670582	37670671	26482991	26482998	Intergenic	CYTH4	0	0	7_Enh	0	1	1	0	0	0
chr22	37977559	37977662	26489746	26489751	Intergenic	LGALS2	0	0	7_Enh	0	1	1	1	0	0
chr22	38124263	38124398	26493223	26493227	intron	TRIOBP	0	0	7_Enh	0	1	1	0	0	0
chr22	38568891	38569132	26503266	26503275	intron	PLA2G6	0	0	7_Enh	0	1	1	0	0	0
chr22	38749244	38749402	26507436	26507455	intron	LOC400927	0	0	5_TxWk	0	1	1	0	1	1
chr22	39264934	39265158	26517290	26517296	intron	CBX6	0	0	7_Enh	0	1	1	0	1	1
chr22	39486522	39486701	26521208	26521215	Intergenic	APOBEC3H	0	0	7_Enh	0	1	1	0	0	0
chr22	39490836	39490968	26521291	26521297	Intergenic	APOBEC3H	0	0	7_Enh	0	1	1	0	0	0
[truncated: 37 more rows]
