# Supplementary material for: A DNA methylation atlas of normal human cell types
Source: Nature. 2023 Jan 4;613(7943):355–64. doi: 10.1038/s41586-022-05580-6 (PMC9811898; doi:10.1038/s41586-022-05580-6)
Supplement: Supplementary file 6 — Genome-wide set of unmethylated regions per cell type, overlapping H3K27ac, but not J3K4me3, ChIP–seq peaks, annotated. Zip file containing bed files, listing for each cell type a set of putative enhancers defined as the subset of hypomethylated regions (Extended Dataset 1) marked by active gene regulation chromatin marks (H3K27ac peaks) but lacking promoter marks (H3K4me3 peaks). [file 41586_2022_5580_MOESM6_ESM.zip › Blood-Mono+Macro.4CpGs.U85.f85.H3K27ac-H3K4me3.bed]

chr	from	to	CpG_from	CpG_to	HOMER_anno	neigh_gene	TSS+1Kb	CpG-island	chromHMM	H3K4me3	H3K27ac	H3K4me1	H3K27me3	CTCF_BS	CTCF
chr1	752673	752988	6838	6850	Intergenic	LINC00115	0	0	7_Enh	0	1	1	0	0	0
chr1	975009	975241	14245	14254	intron	AGRN	0	0	12_EnhBiv	0	1	1	1	0	0
chr1	999277	999911	15547	15585	Intergenic	RNF223	0	1	12_EnhBiv	0	1	1	1	1	1
chr1	1440891	1441116	33257	33272	Intergenic	ATAD3A	0	0	7_Enh	0	1	0	0	1	1
chr1	1790207	1790359	45116	45121	intron	GNB1	0	0	7_Enh	0	1	1	0	1	1
chr1	2065031	2065124	54196	54211	intron	PRKCZ	0	0	2_TssAFlnk	0	1	1	0	0	0
chr1	2080213	2080494	54622	54636	exon	PRKCZ	0	0	2_TssAFlnk	0	1	1	0	0	0
chr1	2143969	2144482	56902	56936	promoter-TSS	C1orf86	1	1	2_TssAFlnk	0	1	1	0	1	1
chr1	2163548	2163649	57800	57805	intron	SKI	0	0	2_TssAFlnk	0	1	1	0	0	0
chr1	2165587	2165673	57866	57870	intron	SKI	0	0	2_TssAFlnk	0	1	1	0	0	0
chr1	2165744	2165825	57870	57874	intron	SKI	0	0	2_TssAFlnk	0	1	1	0	0	0
chr1	2165868	2166156	57874	57888	intron	SKI	0	0	7_Enh	0	1	1	0	0	0
chr1	2178206	2178320	58231	58235	intron	SKI	0	0	7_Enh	0	1	1	0	0	0
chr1	2221889	2222073	59584	59591	intron	SKI	0	0	7_Enh	0	1	1	1	0	0
chr1	2222176	2222347	59591	59604	intron	SKI	0	1	2_TssAFlnk	0	1	1	0	0	0
chr1	2222367	2222509	59604	59614	intron	SKI	0	1	2_TssAFlnk	0	1	1	0	0	0
chr1	2222537	2222675	59614	59621	intron	SKI	0	1	2_TssAFlnk	0	1	1	0	0	0
chr1	2222713	2222897	59621	59627	intron	SKI	0	0	7_Enh	0	1	1	0	0	0
chr1	2231862	2231989	59911	59916	intron	SKI	0	0	2_TssAFlnk	0	1	1	0	0	0
chr1	2232525	2232858	59943	59963	intron	SKI	0	1	7_Enh	0	1	1	0	0	0
chr1	2486383	2486683	68737	68742	TTS	LOC100133445	0	0	7_Enh	0	1	1	0	1	1
chr1	2509658	2510072	69371	69385	Intergenic	FAM213B	0	0	2_TssAFlnk	0	1	1	0	1	1
chr1	3091388	3091719	83246	83261	intron	PRDM16	0	0	12_EnhBiv	0	1	1	1	0	0
chr1	3594043	3594385	98403	98408	intron	TP73	0	0	7_Enh	0	1	1	0	0	1
chr1	3595088	3595178	98419	98425	intron	TP73	0	0	7_Enh	0	1	1	0	1	0
chr1	6054828	6054950	133038	133042	intron	KCNAB2	0	0	2_TssAFlnk	0	1	1	0	1	0
chr1	6408192	6408254	142274	142278	intron	ACOT7	0	0	7_Enh	0	1	1	0	1	1
chr1	6803664	6804139	152356	152367	Intergenic	CAMTA1	0	0	2_TssAFlnk	0	1	1	0	0	0
chr1	6860867	6860958	153467	153471	intron	CAMTA1	0	0	7_Enh	0	1	1	0	0	0
chr1	8002302	8002738	170838	170873	intron	TNFRSF9	1	1	2_TssAFlnk	0	1	1	0	1	1
chr1	8181067	8181345	173706	173716	Intergenic	ERRFI1	0	0	7_Enh	0	1	1	0	0	0
chr1	8285136	8285342	175541	175547	Intergenic	SLC45A1	0	0	7_Enh	0	1	1	0	0	0
chr1	8487859	8487979	179392	179398	intron	RERE	0	0	7_Enh	0	1	1	0	0	0
chr1	8488105	8488334	179398	179403	intron	RERE	0	0	7_Enh	0	1	1	0	0	0
chr1	8499090	8499186	179520	179524	intron	RERE	0	0	7_Enh	0	1	1	0	0	0
chr1	9071143	9071312	187216	187222	intron	SLC2A7	0	0	7_Enh	0	1	1	0	0	0
chr1	9143538	9143610	188530	188534	Intergenic	SLC2A5	0	0	7_Enh	0	1	1	0	0	0
chr1	9653617	9653881	199027	199032	intron	TMEM201	0	0	7_Enh	0	1	1	0	0	0
chr1	9689215	9689540	199979	199987	Intergenic	PIK3CD	0	0	7_Enh	0	1	1	0	0	0
chr1	9689665	9689817	199990	199996	Intergenic	PIK3CD	0	0	2_TssAFlnk	0	1	1	0	0	0
chr1	9689844	9689874	199996	200000	Intergenic	PIK3CD	0	0	2_TssAFlnk	0	1	1	0	0	0
chr1	9689883	9689946	200000	200004	Intergenic	PIK3CD	0	0	2_TssAFlnk	0	1	1	0	0	0
chr1	9764851	9765061	201590	201598	intron	PIK3CD	0	0	7_Enh	0	1	1	0	0	0
chr1	9777521	9777833	201838	201850	intron	PIK3CD	0	0	6_EnhG	0	1	1	0	1	0
chr1	9790652	9790704	202234	202241	exon	CLSTN1	0	1	7_Enh	0	1	1	0	0	0
chr1	9934973	9935283	205091	205102	intron	CTNNBIP1	0	0	7_Enh	0	1	1	0	1	1
chr1	11025120	11025264	225662	225667	intron	C1orf127	0	0	7_Enh	0	1	1	0	0	0
chr1	11025794	11025875	225672	225678	intron	C1orf127	0	0	7_Enh	0	1	1	0	0	0
chr1	11785735	11785948	238745	238750	Intergenic	AGTRAP	0	0	7_Enh	0	1	1	0	0	0
chr1	11789872	11789959	238814	238820	Intergenic	AGTRAP	0	0	7_Enh	0	1	1	0	0	0
chr1	12185016	12185187	246714	246720	promoter-TSS	TNFRSF8	0	0	7_Enh	0	1	1	0	1	1
chr1	12193032	12193339	246885	246894	intron	TNFRSF8	0	0	7_Enh	0	1	1	0	0	0
chr1	12203461	12203632	247095	247102	exon	TNFRSF8	0	0	7_Enh	0	1	1	0	0	1
chr1	12203747	12203829	247104	247108	exon	TNFRSF8	0	0	7_Enh	0	1	1	0	1	1
chr1	12203845	12203982	247108	247116	exon	TNFRSF8	0	0	7_Enh	0	1	1	0	1	1
chr1	12204096	12204150	247116	247120	exon	TNFRSF8	0	0	7_Enh	0	1	1	0	0	1
chr1	12210744	12210845	247225	247229	Intergenic	TNFRSF1B	0	0	7_Enh	0	1	1	0	0	0
chr1	12213248	12213354	247251	247255	Intergenic	TNFRSF1B	0	0	7_Enh	0	1	1	0	0	0
chr1	12213506	12213577	247257	247261	Intergenic	TNFRSF1B	0	0	7_Enh	0	1	1	0	0	0
chr1	12221987	12222191	247390	247395	Intergenic	TNFRSF1B	0	0	7_Enh	0	1	1	0	0	0
chr1	12240314	12240470	247800	247805	intron	TNFRSF1B	0	0	6_EnhG	0	1	1	0	0	0
chr1	12256786	12257044	248100	248110	intron	TNFRSF1B	0	0	6_EnhG	0	1	1	0	1	1
chr1	12270711	12271010	248374	248383	Intergenic	MIR4632,VPS13D	0	0	15_Quies	0	1	0	0	0	0
chr1	12437136	12437240	250363	250367	intron	VPS13D	0	0	7_Enh	0	1	1	0	0	0
chr1	12655890	12656188	253375	253405	intron	DHRS3	0	1	7_Enh	0	1	1	0	0	0
chr1	12664243	12664554	253548	253553	intron	DHRS3	0	0	7_Enh	0	1	1	0	0	0
chr1	15672463	15672644	289362	289371	intron	FHAD1	0	0	7_Enh	0	1	1	0	0	0
chr1	15757734	15757897	291081	291086	TTS	EFHD2	0	0	4_Tx	0	1	1	0	1	1
chr1	16292642	16292825	301025	301031	intron	ZBTB17	0	0	7_Enh	0	1	1	0	0	0
chr1	16499745	16499918	305172	305178	Intergenic	EPHA2	0	0	7_Enh	0	1	1	0	0	0
chr1	16500115	16500275	305178	305184	Intergenic	EPHA2	0	0	7_Enh	0	1	1	0	0	0
chr1	16575194	16575542	306682	306687	Intergenic	RSG1	0	0	6_EnhG	0	1	1	0	0	0
chr1	17239397	17239552	317364	317370	Intergenic	CROCC	0	0	7_Enh	0	1	1	0	0	0
chr1	17455140	17455319	321754	321758	Intergenic	PADI2	0	0	7_Enh	0	1	1	0	0	0
chr1	17468342	17468436	321919	321924	Intergenic	PADI2	0	0	7_Enh	0	1	1	0	0	1
chr1	17518085	17518137	322453	322457	Intergenic	PADI1	0	0	9_Het	0	1	0	0	0	0
chr1	17603149	17603341	323666	323673	intron	PADI3	0	0	7_Enh	0	1	1	0	0	1
chr1	17634543	17634717	324096	324102	promoter-TSS	PADI4	1	0	2_TssAFlnk	0	1	1	0	0	0
chr1	17638811	17638951	324171	324176	intron	PADI4	0	0	7_Enh	0	1	1	0	0	0
chr1	17683360	17683455	324805	324809	intron	PADI4	0	0	4_Tx	0	1	0	0	0	0
chr1	17758107	17758572	326219	326235	intron	RCC2	0	0	7_Enh	0	1	1	0	0	0
chr1	17962339	17962578	330076	330081	intron	ARHGEF10L	0	0	6_EnhG	0	1	1	0	0	1
chr1	19253004	19253436	348072	348083	intron	IFFO2	0	0	7_Enh	0	1	1	0	1	0
chr1	19278045	19278241	348501	348506	intron	IFFO2	0	0	7_Enh	0	1	1	0	0	0
chr1	19278721	19278770	348510	348515	intron	IFFO2	0	0	7_Enh	0	1	1	0	0	0
chr1	19337689	19337876	349387	349398	Intergenic	IFFO2	0	0	7_Enh	0	1	1	0	0	0
chr1	19408241	19408273	350608	350612	intron	UBR4	0	0	7_Enh	0	1	1	0	0	0
chr1	19641934	19642037	353826	353830	intron	PQLC2	0	0	7_Enh	0	1	1	0	0	0
chr1	19717409	19717484	355353	355357	intron	CAPZB	0	0	7_Enh	0	1	1	0	0	0
chr1	19717608	19717662	355357	355361	intron	CAPZB	0	0	7_Enh	0	1	1	0	0	0
chr1	19717844	19718102	355364	355371	intron	CAPZB	0	0	7_Enh	0	1	1	0	1	1
chr1	19775456	19775522	356283	356288	intron	CAPZB	0	0	7_Enh	0	1	1	0	0	0
chr1	19796102	19796142	356593	356597	intron	CAPZB	0	0	7_Enh	0	1	1	0	0	0
chr1	19832306	19832488	357229	357233	Intergenic	CAPZB	0	0	7_Enh	0	1	1	0	0	0
chr1	21005299	21005555	373262	373266	intron	KIF17	0	0	7_Enh	0	1	1	0	0	0
chr1	21588448	21588591	380968	380973	intron	ECE1	0	0	2_TssAFlnk	0	1	1	0	0	0
chr1	21620891	21621117	381608	381612	intron	LOC100506801	0	0	7_Enh	0	1	1	0	0	0
chr1	21621131	21621227	381612	381616	intron	LOC100506801	0	0	7_Enh	0	1	1	0	0	0
chr1	21650936	21651558	382098	382111	intron	ECE1	0	0	2_TssAFlnk	0	1	1	0	0	0
chr1	21660813	21660960	382261	382267	intron	ECE1	0	0	7_Enh	0	1	1	0	0	0
chr1	21661004	21661158	382267	382273	intron	ECE1	0	0	2_TssAFlnk	0	1	1	0	0	0
chr1	21661738	21661819	382288	382293	intron	ECE1	0	0	2_TssAFlnk	0	1	1	1	0	0
chr1	22236251	22236699	392822	392830	intron	HSPG2	0	0	7_Enh	0	1	1	0	0	0
chr1	22416311	22416584	395934	395939	exon	CDC42	0	0	6_EnhG	0	1	1	0	0	0
chr1	23076838	23077287	406084	406090	intron	EPHB2	0	0	7_Enh	0	1	1	0	0	0
chr1	23496275	23496649	411455	411460	Intergenic	LUZP1	1	0	7_Enh	0	1	1	0	0	0
chr1	23609601	23609744	413182	413186	Intergenic	HNRNPR	0	0	7_Enh	0	1	1	0	0	0
chr1	23704780	23704879	414556	414561	Intergenic	C1orf213	0	0	7_Enh	0	1	1	0	0	0
chr1	23730434	23730782	414912	414925	intron	TCEA3	0	0	7_Enh	0	1	1	0	1	1
chr1	23748878	23749154	415152	415163	intron	TCEA3	0	0	2_TssAFlnk	0	1	1	0	0	0
chr1	23866315	23866686	417133	417146	Intergenic	E2F2	0	0	7_Enh	0	1	1	0	1	1
chr1	23893720	23894048	417745	417752	Intergenic	ID3	0	0	12_EnhBiv	0	1	1	0	0	0
chr1	24053853	24054119	420221	420228	Intergenic	TCEB3	0	0	7_Enh	0	1	1	0	1	0
chr1	24235531	24235558	423457	423461	intron	CNR2	0	0	7_Enh	0	1	1	0	0	0
chr1	25059796	25060141	435697	435704	Intergenic	CLIC4	0	0	7_Enh	0	1	1	0	0	0
chr1	25174395	25174519	437345	437351	Intergenic	RUNX3	0	0	7_Enh	0	1	1	0	1	1
chr1	25283604	25283825	439520	439530	intron	RUNX3	0	0	7_Enh	0	1	1	0	0	0
chr1	25348828	25349007	440560	440568	Intergenic	RUNX3	0	0	7_Enh	0	1	1	0	0	0
chr1	25349023	25349242	440568	440573	Intergenic	RUNX3	0	0	7_Enh	0	1	1	0	0	0
chr1	25349498	25349682	440576	440582	Intergenic	RUNX3	0	0	7_Enh	0	1	1	0	0	0
chr1	25360297	25360484	440748	440755	Intergenic	RUNX3	0	0	7_Enh	0	1	1	0	0	0
chr1	25360506	25360588	440756	440764	Intergenic	RUNX3	0	0	7_Enh	0	1	1	0	0	0
chr1	25425888	25426030	441621	441626	Intergenic	SYF2	0	0	7_Enh	0	1	1	0	0	0
chr1	25426054	25426301	441626	441630	Intergenic	SYF2	0	0	7_Enh	0	1	1	0	0	0
chr1	25875954	25876233	448139	448148	intron	LDLRAP1	0	0	7_Enh	0	1	1	0	0	0
chr1	26297945	26298095	454882	454886	intron	PAFAH2	0	0	7_Enh	0	1	1	0	0	0
chr1	26611241	26611493	460113	460125	intron	UBXN11	0	0	6_EnhG	0	1	1	0	0	1
chr1	26615623	26615806	460187	460193	intron	UBXN11	0	0	7_Enh	0	1	1	0	0	0
chr1	26616293	26616482	460201	460208	intron	UBXN11	0	0	7_Enh	0	1	1	0	0	0
chr1	26633628	26633909	460526	460532	promoter-TSS	UBXN11	0	0	7_Enh	0	1	1	0	0	0
chr1	26647932	26648328	460761	460772	TTS	AIM1L	0	0	6_EnhG	0	1	1	0	1	1
chr1	26797053	26797149	463096	463101	exon	DHDDS	0	0	7_Enh	0	1	1	0	1	1
chr1	26868603	26869005	464540	464551	intron	RPS6KA1	0	0	7_Enh	0	1	1	0	1	1
chr1	26909440	26909538	465176	465180	Intergenic	MIR1976	0	0	7_Enh	0	1	1	0	0	0
chr1	27050017	27050492	467550	467563	intron	ARID1A	0	0	7_Enh	0	1	1	0	1	0
chr1	27324030	27324472	472455	472466	intron	TRNP1	0	0	2_TssAFlnk	0	1	1	0	1	1
chr1	27328451	27328593	472525	472529	Intergenic	TRNP1	0	0	7_Enh	0	1	1	0	0	0
chr1	27424030	27424243	474344	474349	Intergenic	SLC9A1	0	0	5_TxWk	0	1	1	0	1	1
chr1	27438745	27439032	474633	474637	intron	SLC9A1	0	0	7_Enh	0	1	1	0	1	1
chr1	27696457	27696537	479075	479080	intron	FCN3	0	0	7_Enh	0	1	1	0	0	0
chr1	27730110	27730210	479727	479732	TTS	WASF2	0	0	7_Enh	0	1	1	0	0	0
chr1	27958211	27958340	483765	483769	intron	FGR	0	0	2_TssAFlnk	0	1	1	0	0	0
chr1	27989724	27990187	484382	484391	Intergenic	IFI6	0	0	7_Enh	0	1	1	0	1	1
chr1	28116289	28116470	486042	486046	intron	STX12	0	0	7_Enh	0	1	1	0	0	0
chr1	28211412	28211487	487710	487714	intron	THEMIS2	0	0	6_EnhG	0	1	1	0	0	0
chr1	28212342	28212480	487724	487728	intron	THEMIS2	0	0	6_EnhG	0	1	1	0	0	0
chr1	28213760	28214029	487744	487749	TTS	THEMIS2	0	0	3_TxFlnk	0	1	1	0	0	0
chr1	28218143	28218304	487814	487818	exon	RPA2	0	0	6_EnhG	0	1	1	0	1	1
chr1	28241448	28241535	488217	488226	promoter-TSS	RPA2	1	1	8_ZNF/Rpts	0	1	1	0	0	0
chr1	28318922	28319048	489346	489350	intron	EYA3	0	0	4_Tx	0	1	0	0	0	0
chr1	28382825	28383025	489913	489917	intron	EYA3	0	0	6_EnhG	0	1	1	0	0	0
chr1	28609703	28609816	493387	493391	TTS	SESN2	0	0	7_Enh	0	1	1	0	0	1
chr1	28764523	28764922	495835	495841	exon	PHACTR4	0	0	7_Enh	0	1	1	0	0	0
chr1	28975648	28975795	499847	499858	TTS	RNU11	1	0	2_TssAFlnk	0	1	1	0	1	0
chr1	29253763	29253989	504927	504931	intron	EPB41	0	0	7_Enh	0	1	1	0	0	0
chr1	29529454	29529639	508998	509004	intron	MECR	0	0	7_Enh	0	1	1	0	1	1
chr1	31255195	31255519	526215	526230	Intergenic	LAPTM5	0	0	7_Enh	0	1	1	0	1	1
chr1	31296853	31297599	526898	526943	Intergenic	LAPTM5	0	0	2_TssAFlnk	0	1	1	1	0	0
chr1	31385913	31386228	528314	528318	Intergenic	SDC3	0	0	7_Enh	0	1	1	0	0	0
chr1	31643881	31644008	531791	531795	Intergenic	NKAIN1	0	0	7_Enh	0	1	1	0	0	0
chr1	32292618	32293057	541221	541228	Intergenic	SPOCD1	0	0	7_Enh	0	1	1	0	0	0
chr1	32404469	32404499	542781	542785	promoter-TSS	PTP4A2	1	0	2_TssAFlnk	0	1	1	0	0	0
chr1	32420390	32420651	543103	543108	Intergenic	PTP4A2	0	0	7_Enh	0	1	1	0	0	0
chr1	32532296	32532463	544762	544766	Intergenic	TMEM39B	0	0	7_Enh	0	1	1	0	0	0
chr1	32803508	32803676	549424	549429	Intergenic	MARCKSL1	0	0	2_TssAFlnk	0	1	1	0	0	0
chr1	32814803	32814934	549614	549619	Intergenic	FAM229A	0	0	7_Enh	0	1	1	0	0	0
chr1	33446906	33447146	560418	560423	Intergenic	RNF19B	0	0	7_Enh	0	1	1	0	0	0
chr1	33455057	33455178	560507	560511	Intergenic	RNF19B	0	0	7_Enh	0	1	1	0	0	0
chr1	33505506	33505676	561112	561117	Intergenic	AK2	0	0	7_Enh	0	1	1	0	0	0
chr1	33515217	33515279	561213	561217	Intergenic	AK2	0	0	7_Enh	0	1	1	0	0	0
chr1	35333156	35333318	579815	579820	intron	DLGAP3	0	0	7_Enh	0	1	1	0	0	0
chr1	35730504	35730818	585055	585060	Intergenic	ZMYM4	0	0	7_Enh	0	1	1	0	0	0
chr1	36276890	36277020	591607	591613	intron	AGO4	0	0	2_TssAFlnk	0	1	1	0	0	0
chr1	36359963	36359985	592608	592612	intron	AGO1	0	0	6_EnhG	0	1	1	0	0	1
chr1	36653765	36653937	596893	596900	Intergenic	MAP7D1	0	0	7_Enh	0	1	1	0	1	1
chr1	36816352	36816500	599923	599928	intron	STK40	0	0	7_Enh	0	1	1	0	0	0
chr1	36816581	36816669	599928	599932	intron	STK40	0	0	7_Enh	0	1	1	0	0	0
chr1	36816685	36816851	599932	599936	intron	STK40	0	0	7_Enh	0	1	1	0	0	0
chr1	36866686	36866751	600823	600827	Intergenic	LSM10	0	0	7_Enh	0	1	1	0	0	0
chr1	36923467	36923650	601639	601644	exon	MRPS15	0	0	7_Enh	0	1	1	0	0	0
chr1	37920626	37920796	612560	612565	exon	LOC728431	0	0	2_TssAFlnk	0	1	1	0	1	1
chr1	37920880	37920948	612569	612573	exon	LOC728431	0	0	2_TssAFlnk	0	1	1	0	0	1
chr1	37952976	37953160	613156	613162	Intergenic	ZC3H12A	0	0	7_Enh	0	1	1	0	1	1
chr1	39568216	39568546	634639	634645	intron	MACF1	0	0	7_Enh	0	1	1	0	1	1
chr1	39568852	39568970	634646	634650	intron	MACF1	0	0	7_Enh	0	1	1	0	0	0
chr1	40282556	40282709	644749	644756	Intergenic	BMP8B	0	0	2_TssAFlnk	0	1	1	0	1	1
chr1	40283209	40283301	644771	644776	Intergenic	BMP8B	0	0	2_TssAFlnk	0	1	1	0	1	0
chr1	40311392	40311571	645073	645078	intron	TRIT1	0	0	7_Enh	0	1	1	0	0	0
chr1	40358502	40358821	645699	645703	Intergenic	MYCL1	0	0	7_Enh	0	1	1	0	0	0
chr1	40399833	40400506	646435	646446	Intergenic	MFSD2A	0	0	7_Enh	0	1	1	0	0	0
chr1	40426487	40426611	646861	646865	intron	MFSD2A	0	0	2_TssAFlnk	0	1	1	0	0	0
chr1	40430897	40430953	646945	646950	exon	MFSD2A	0	0	6_EnhG	0	1	1	0	0	0
chr1	40778221	40778358	651234	651240	intron	COL9A2	0	0	7_Enh	0	1	1	0	1	0
chr1	41469520	41469588	660468	660472	intron	CTPS1	0	0	7_Enh	0	1	1	0	1	1
chr1	41740313	41740484	662817	662821	Intergenic	SCMH1	0	0	7_Enh	0	1	1	0	0	0
chr1	42124161	42124346	667910	667915	intron	HIVEP3	0	0	7_Enh	0	1	1	0	0	0
chr1	42193003	42193236	668785	668790	intron	HIVEP3	0	0	7_Enh	0	1	1	0	0	0
chr1	42193265	42193297	668790	668797	intron	HIVEP3	0	0	7_Enh	0	1	1	0	0	0
chr1	42193353	42193461	668798	668802	intron	HIVEP3	0	0	7_Enh	0	1	1	0	0	0
chr1	42204766	42204827	668934	668941	intron	HIVEP3	0	0	2_TssAFlnk	0	1	1	0	0	0
chr1	42204852	42205102	668941	668950	intron	HIVEP3	0	0	7_Enh	0	1	1	0	0	0
chr1	42205117	42205297	668950	668954	intron	HIVEP3	0	0	2_TssAFlnk	0	1	1	0	0	0
chr1	42206557	42206910	668962	668966	intron	HIVEP3	0	0	7_Enh	0	1	1	0	0	0
chr1	42237111	42237379	669265	669271	intron	HIVEP3	0	0	7_Enh	0	1	1	0	0	0
chr1	43397660	43397825	680680	680685	intron	SLC2A1	0	0	7_Enh	0	1	1	0	0	0
chr1	43397907	43398055	680685	680690	intron	SLC2A1	0	0	7_Enh	0	1	1	0	0	0
chr1	43409893	43410118	680847	680851	intron	SLC2A1	0	0	7_Enh	0	1	1	0	0	0
chr1	43740064	43740343	685182	685187	TTS	TMEM125	0	0	7_Enh	0	1	1	0	0	0
chr1	43795957	43796059	686017	686021	Intergenic	MPL	0	0	7_Enh	0	1	1	0	0	0
chr1	45137791	45137955	704412	704416	intron	TMEM53	0	0	7_Enh	0	1	1	0	0	0
chr1	45187257	45187366	705144	705148	intron	C1orf228	0	0	5_TxWk	0	1	0	0	1	1
chr1	45187538	45187947	705150	705157	intron	C1orf228	0	0	7_Enh	0	1	1	0	1	1
chr1	45196217	45196428	705400	705407	Intergenic	KIF2C	0	0	2_TssAFlnk	0	1	1	0	0	0
chr1	45272979	45273278	707100	707106	promoter-TSS	TCTEX1D4	1	0	7_Enh	0	1	1	0	0	0
chr1	45273399	45273681	707106	707117	promoter-TSS	TCTEX1D4	1	0	7_Enh	0	1	1	0	0	0
chr1	45273692	45273947	707117	707122	promoter-TSS	BTBD19,TCTEX1D4	1	0	2_TssAFlnk	0	1	1	0	0	0
chr1	45274206	45274308	707128	707135	exon	BTBD19	1	0	7_Enh	0	1	1	0	0	0
chr1	45275913	45275997	707151	707155	exon	BTBD19	0	0	7_Enh	0	1	1	0	0	0
chr1	45276245	45276375	707156	707160	intron	BTBD19	0	0	7_Enh	0	1	1	0	0	0
chr1	45292172	45292355	707535	707546	exon	PTCH2	0	0	7_Enh	0	1	1	0	0	0
chr1	45292392	45292554	707546	707552	intron	PTCH2	0	0	7_Enh	0	1	1	0	0	0
chr1	46008348	46008558	715979	715983	Intergenic	AKR1A1	0	0	7_Enh	0	1	1	0	0	0
chr1	46009546	46009754	715988	715995	Intergenic	AKR1A1	0	0	7_Enh	0	1	1	0	0	0
chr1	46536075	46536374	722353	722358	intron	PIK3R3	0	0	7_Enh	0	1	1	0	0	0
chr1	46839405	46839873	726838	726850	Intergenic	FAAH	0	0	7_Enh	0	1	1	0	0	0
chr1	46872073	46872356	727364	727375	intron	FAAH	0	0	7_Enh	0	1	1	0	1	1
chr1	47079391	47079777	730657	730671	intron	MOB3C	0	0	2_TssAFlnk	0	1	1	0	0	0
chr1	48693494	48693642	746827	746832	intron	SLC5A9	0	0	7_Enh	0	1	1	0	0	0
chr1	50575374	50575569	758111	758116	intron	ELAVL4	0	0	7_Enh	0	1	1	0	0	0
chr1	50575758	50575957	758117	758121	intron	ELAVL4	0	0	7_Enh	0	1	1	0	0	0
chr1	50575975	50576275	758121	758129	intron	ELAVL4	0	0	7_Enh	0	1	1	1	0	0
chr1	53102961	53103051	782998	783002	intron	FAM159A	0	0	7_Enh	0	1	1	0	0	0
chr1	53103210	53103320	783002	783006	intron	FAM159A	0	0	7_Enh	0	1	1	0	0	0
chr1	53169237	53169333	783883	783887	Intergenic	SELRC1	0	0	2_TssAFlnk	0	1	1	0	0	0
chr1	54358853	54358928	800283	800287	Intergenic	DIO1	1	0	7_Enh	0	1	1	0	0	0
chr1	54561630	54561735	802603	802607	intron	TCEANC2	0	0	7_Enh	0	1	1	0	0	0
chr1	54686467	54686554	804260	804264	Intergenic	MRPL37	0	0	7_Enh	0	1	1	0	0	0
chr1	55013691	55013861	809919	809929	promoter-TSS	ACOT11	1	0	2_TssAFlnk	0	1	1	0	0	1
chr1	55416414	55416687	815096	815104	Intergenic	TMEM61	0	0	7_Enh	0	1	1	0	1	1
chr1	55683337	55683567	818216	818221	TTS	LOC100507634	0	0	7_Enh	0	1	1	0	0	0
chr1	59063787	59064048	841912	841916	Intergenic	TACSTD2	0	0	7_Enh	0	1	1	0	0	0
chr1	59221336	59221407	843248	843252	Intergenic	JUN	0	0	7_Enh	0	1	1	0	0	0
chr1	59349302	59349362	844487	844491	intron	LOC100131060	0	0	7_Enh	0	1	1	0	0	0
chr1	59349691	59349805	844494	844498	intron	LOC100131060	0	0	7_Enh	0	1	1	0	0	0
chr1	59362447	59362553	844622	844627	intron	LOC100131060	0	0	7_Enh	0	1	1	0	0	0
chr1	59364836	59364918	844642	844646	exon	LOC100131060	0	0	7_Enh	0	1	1	0	0	0
chr1	59365705	59365913	844655	844660	TTS	LOC100131060	0	0	7_Enh	0	1	1	0	0	0
chr1	60139877	60140451	850170	850175	intron	FGGY	0	0	7_Enh	0	1	1	0	0	0
chr1	61918921	61919405	862826	862833	intron	NFIA	0	0	7_Enh	0	1	1	0	1	1
chr1	65363870	65363975	894666	894670	intron	JAK1	0	0	7_Enh	0	1	1	0	0	0
chr1	65466947	65467231	895702	895718	Intergenic	JAK1	0	0	7_Enh	0	1	1	0	0	1
chr1	66912156	66912353	906541	906546	Intergenic	SGIP1	0	0	15_Quies	0	1	1	0	1	1
chr1	68027510	68027618	915293	915297	Intergenic	GADD45A	0	0	7_Enh	0	1	1	0	1	1
chr1	81674230	81674286	998524	998528	Intergenic	LPHN2	0	0	7_Enh	0	1	1	0	0	0
chr1	90281282	90281445	1058892	1058897	Intergenic	LRRC8D	0	0	7_Enh	0	1	1	0	0	0
chr1	92037841	92037911	1072817	1072821	Intergenic	CDC7	0	0	2_TssAFlnk	0	1	1	0	0	0
chr1	92178798	92178985	1074173	1074177	intron	TGFBR3	0	0	7_Enh	0	1	1	0	0	0
chr1	92942014	92942160	1081518	1081523	intron	GFI1	0	0	7_Enh	0	1	1	0	0	0
chr1	94560081	94560399	1096740	1096747	intron	ABCA4	0	0	12_EnhBiv	0	1	1	1	0	0
chr1	95179421	95179462	1102213	1102217	Intergenic	SLC44A3	0	0	7_Enh	0	1	1	0	0	0
chr1	95186827	95187288	1102284	1102293	Intergenic	SLC44A3	0	0	7_Enh	0	1	1	0	0	0
chr1	101728098	101728526	1144780	1144786	Intergenic	S1PR1	0	0	7_Enh	0	1	1	0	0	0
chr1	108617881	108617919	1183186	1183190	Intergenic	VAV3	0	0	7_Enh	0	1	1	0	0	0
chr1	108683735	108684467	1183641	1183645	intron	SLC25A24	0	0	7_Enh	0	1	1	0	0	0
chr1	109655288	109655671	1193649	1193666	intron	C1orf194	1	0	7_Enh	0	1	1	1	1	1
chr1	109911858	109911954	1197498	1197504	intron	SORT1	0	0	7_Enh	0	1	1	0	0	0
chr1	110098372	110098698	1200064	1200070	intron	GNAI3	0	0	7_Enh	0	1	1	0	0	0
chr1	110429516	110429666	1204011	1204015	Intergenic	CSF1	0	0	7_Enh	0	1	1	0	0	0
chr1	110476585	110476669	1204637	1204641	Intergenic	CSF1	0	0	7_Enh	0	1	1	0	0	0
chr1	110810255	110810644	1209108	1209113	Intergenic	KCNC4	0	0	7_Enh	0	1	1	0	0	0
chr1	111050679	111050895	1211867	1211873	Intergenic	KCNA10	0	0	7_Enh	0	1	1	0	0	0
chr1	111177571	111177673	1213175	1213179	Intergenic	KCNA2	0	0	7_Enh	0	1	1	0	0	0
chr1	111735795	111735991	1217027	1217031	intron	DENND2D	0	0	7_Enh	0	1	1	0	0	0
chr1	111743271	111743412	1217098	1217102	promoter-TSS	DENND2D	0	0	2_TssAFlnk	0	1	1	0	0	0
chr1	113008709	113009140	1228126	1228156	Intergenic	MIR4256	1	1	2_TssAFlnk	0	1	1	0	1	1
chr1	113384536	113384836	1233139	1233146	Intergenic	AKR7A2P1	0	0	7_Enh	0	1	1	0	0	0
chr1	113585399	113585471	1236200	1236205	Intergenic	LRIG2	0	0	7_Enh	0	1	1	0	1	1
chr1	113589344	113589549	1236267	1236271	Intergenic	LRIG2	0	0	7_Enh	0	1	1	0	0	0
chr1	114205739	114205996	1241577	1241581	intron	MAGI3	0	0	7_Enh	0	1	1	0	0	0
chr1	114521897	114522104	1244583	1244589	promoter-TSS	OLFML3	1	0	7_Enh	0	1	1	0	1	0
chr1	114669264	114669485	1245952	1245958	intron	SYT6	0	0	7_Enh	0	1	1	0	0	0
chr1	114884672	114884780	1247887	1247891	Intergenic	TRIM33	0	0	7_Enh	0	1	1	0	0	0
chr1	115605417	115605578	1253927	1253933	intron	TSPAN2	0	0	7_Enh	0	1	1	0	0	0
chr1	117057904	117057978	1265816	1265822	intron	CD58	0	0	7_Enh	0	1	1	0	0	0
chr1	117058344	117058626	1265823	1265830	intron	CD58	0	0	7_Enh	0	1	1	0	0	0
chr1	117138929	117139056	1266660	1266665	intron	IGSF3	0	0	7_Enh	0	1	1	0	1	1
chr1	117148714	117148839	1266767	1266771	intron	IGSF3	0	0	2_TssAFlnk	0	1	1	0	0	0
chr1	117312085	117312754	1268476	1268482	TTS	CD2	0	0	7_Enh	0	1	1	0	0	0
chr1	117337248	117337458	1268693	1268698	Intergenic	CD2	0	0	7_Enh	0	1	1	0	0	0
chr1	117550012	117550073	1270866	1270870	intron	CD101	0	0	7_Enh	0	1	1	0	0	0
chr1	150524763	150524992	1372818	1372823	TTS	MIR4257	1	0	7_Enh	0	1	1	0	0	0
chr1	150584096	150584427	1373981	1373987	Intergenic	ENSA	0	0	7_Enh	0	1	1	0	0	0
chr1	150847647	150847918	1377158	1377163	intron	ARNT	0	0	2_TssAFlnk	0	1	1	0	0	0
chr1	151313437	151313505	1385482	1385486	exon	RFX5	0	0	7_Enh	0	1	1	0	1	1
chr1	151918244	151918408	1393425	1393429	Intergenic	THEM4	0	0	7_Enh	0	1	1	0	0	0
chr1	152020932	152021176	1394581	1394585	Intergenic	S100A11	0	0	2_TssAFlnk	0	1	1	0	0	0
chr1	152025054	152025391	1394618	1394627	Intergenic	S100A11	0	0	12_EnhBiv	0	1	1	1	1	1
chr1	153358924	153359196	1404177	1404181	Intergenic	S100A8	0	0	7_Enh	0	1	1	0	0	0
chr1	153523744	153523878	1405946	1405954	Intergenic	S100A3	0	0	7_Enh	0	1	1	0	0	0
chr1	153538964	153539217	1406172	1406179	promoter-TSS	S100A2	1	0	7_Enh	0	1	1	0	0	0
chr1	153541043	153541393	1406220	1406236	Intergenic	S100A2	0	0	7_Enh	0	1	1	0	1	1
chr1	154377091	154377305	1419374	1419379	promoter-TSS	IL6R	1	0	7_Enh	0	1	1	0	0	0
chr1	154392070	154392267	1419662	1419671	intron	IL6R	0	0	7_Enh	0	1	1	0	0	0
chr1	154465832	154465996	1420814	1420820	intron	SHE	0	0	7_Enh	0	1	1	0	0	0
chr1	154720354	154720426	1424521	1424525	intron	KCNN3	0	0	7_Enh	0	1	1	0	0	0
chr1	154720430	154720548	1424525	1424529	intron	KCNN3	0	0	7_Enh	0	1	1	0	0	0
chr1	154720620	154720864	1424529	1424538	intron	KCNN3	0	0	7_Enh	0	1	1	0	0	0
chr1	154915062	154915192	1427311	1427315	Intergenic	PMVK	0	0	7_Enh	0	1	1	0	0	0
chr1	154978274	154978319	1428714	1428718	intron	ZBTB7B	0	0	2_TssAFlnk	0	1	1	0	0	0
chr1	155176646	155176963	1433178	1433184	intron	THBS3	1	0	7_Enh	0	1	1	0	1	1
chr1	155618291	155618575	1440550	1440555	Intergenic	MSTO1	0	0	7_Enh	0	1	1	0	1	1
chr1	155940733	155941007	1445555	1445561	intron	ARHGEF2	0	0	2_TssAFlnk	0	1	1	0	0	0
chr1	156060213	156060808	1447749	1447759	intron	LMNA	0	0	7_Enh	0	1	1	1	1	1
chr1	156066567	156066722	1447847	1447853	intron	LMNA	0	0	12_EnhBiv	0	1	1	1	1	1
chr1	156075971	156076588	1447978	1448006	intron	LMNA	0	0	12_EnhBiv	0	1	1	1	0	0
chr1	156093333	156093694	1448274	1448283	intron	LMNA	0	0	12_EnhBiv	0	1	1	1	1	1
chr1	156096162	156096364	1448326	1448333	intron	LMNA	0	0	12_EnhBiv	0	1	1	1	0	1
chr1	156097062	156097198	1448345	1448349	intron	LMNA	0	0	12_EnhBiv	0	1	1	0	0	0
chr1	156116647	156116871	1448683	1448688	Intergenic	SEMA4A	0	0	7_Enh	0	1	1	0	0	0
chr1	156118142	156118386	1448693	1448699	Intergenic	SEMA4A	0	0	7_Enh	0	1	1	0	0	0
chr1	156450633	156450734	1454468	1454481	exon	MEF2D	0	0	6_EnhG	0	1	1	0	1	1
chr1	156450771	156450863	1454482	1454487	intron	MEF2D	0	0	6_EnhG	0	1	1	0	1	1
chr1	156460204	156460475	1454594	1454600	promoter-TSS	MEF2D	0	0	7_Enh	0	1	1	0	1	0
chr1	156472826	156472949	1454884	1454889	Intergenic	MEF2D	0	0	2_TssAFlnk	0	1	1	0	0	0
chr1	156478449	156478535	1455001	1455005	Intergenic	MEF2D	0	0	7_Enh	0	1	1	0	0	0
chr1	156523010	156523081	1455544	1455548	intron	IQGAP3	0	0	7_Enh	0	1	1	0	0	0
chr1	157082986	157083073	1464675	1464679	Intergenic	ETV3L	0	0	7_Enh	0	1	1	0	0	0
chr1	157373254	157373340	1466989	1466994	Intergenic	FCRL5	0	0	7_Enh	0	1	1	0	0	0
chr1	158119769	158119855	1472717	1472723	Intergenic	LOC646268	0	0	2_TssAFlnk	0	1	1	0	0	0
chr1	158260162	158260603	1473819	1473824	intron	CD1C	1	0	7_Enh	0	1	1	0	0	0
chr1	158323482	158323688	1474297	1474301	exon,promoter-TSS	CD1E	1	0	7_Enh	0	1	1	0	0	0
chr1	159796307	159796435	1483618	1483622	promoter-TSS	SLAMF8	1	0	7_Enh	0	1	1	0	0	0
chr1	159880292	159880549	1484569	1484574	Intergenic	CCDC19	0	0	7_Enh	0	1	1	0	0	0
chr1	160174888	160174999	1488199	1488204	promoter-TSS	PEA15	1	0	2_TssAFlnk	0	1	1	0	0	0
chr1	160308565	160308701	1489639	1489643	intron	COPA	0	0	6_EnhG	0	1	1	0	0	0
chr1	160345749	160345879	1490080	1490084	Intergenic	NHLH1	0	0	7_Enh	0	1	1	0	0	0
chr1	160509957	160510621	1491449	1491456	TTS	CD84	0	0	7_Enh	0	1	1	0	0	0
chr1	160682641	160682767	1492737	1492741	Intergenic	CD48	0	0	7_Enh	0	1	1	0	1	0
chr1	160696735	160696870	1492851	1492856	Intergenic	SLAMF7	0	0	7_Enh	0	1	1	0	1	1
chr1	160712330	160712469	1492950	1492954	intron	SLAMF7	0	0	7_Enh	0	1	1	0	0	0
chr1	160829105	160829293	1493928	1493932	intron	CD244	0	0	7_Enh	0	1	1	0	0	0
chr1	160833261	160833742	1493975	1493983	promoter-TSS	CD244	1	0	2_TssAFlnk	0	1	1	0	0	1
chr1	161711280	161711526	1508304	1508308	Intergenic	DUSP12	0	0	7_Enh	0	1	1	0	1	1
chr1	167596936	167597285	1553664	1553669	Intergenic	RCSD1	0	0	7_Enh	0	1	1	0	0	0
chr1	167657192	167657322	1554335	1554340	intron	RCSD1	0	0	6_EnhG	0	1	1	0	1	1
chr1	167772605	167772932	1555730	1555740	Intergenic	MPZL1	0	0	7_Enh	0	1	1	0	1	1
chr1	168454337	168454648	1562233	1562238	Intergenic	XCL2	0	0	7_Enh	0	1	1	0	0	0
chr1	169577575	169577634	1569562	1569566	intron	SELP	0	0	7_Enh	0	1	1	0	0	0
chr1	172419160	172419313	1588849	1588854	intron	C1orf105	0	0	7_Enh	0	1	1	0	1	1
chr1	173176258	173176524	1593345	1593352	exon,promoter-TSS	TNFSF4	1	0	2_TssAFlnk	0	1	1	0	1	0
chr1	173300306	173300421	1593992	1593996	intron	LOC100506023	0	0	7_Enh	0	1	1	0	0	0
chr1	173399883	173400635	1594694	1594700	intron	LOC100506023	0	0	7_Enh	0	1	1	0	1	1
chr1	174998925	174999104	1607785	1607792	Intergenic	MRPS14	0	0	7_Enh	0	1	1	0	1	1
chr1	178024360	178024504	1628967	1628972	Intergenic	LOC730102	0	0	7_Enh	0	1	1	0	1	1
chr1	180100850	180100913	1648805	1648809	Intergenic	QSOX1	0	0	7_Enh	0	1	1	0	0	0
chr1	181031745	181032091	1658725	1658734	TTS	MR1	0	0	2_TssAFlnk	0	1	1	0	0	0
chr1	181053673	181053819	1658992	1658996	Intergenic	IER5	0	0	7_Enh	0	1	1	0	1	1
chr1	181098504	181098610	1659782	1659786	Intergenic	IER5	0	0	7_Enh	0	1	1	0	0	0
chr1	181103702	181104102	1659866	1659873	Intergenic	IER5	0	0	2_TssAFlnk	0	1	1	0	0	0
chr1	181105158	181105237	1659887	1659891	Intergenic	IER5	0	0	7_Enh	0	1	1	0	0	0
chr1	182112357	182112603	1667880	1667887	Intergenic	ZNF648	0	0	7_Enh	0	1	1	0	1	1
chr1	182113317	182113818	1667894	1667900	Intergenic	ZNF648	0	0	7_Enh	0	1	1	0	0	0
chr1	182116350	182116474	1667924	1667928	Intergenic	ZNF648	0	0	7_Enh	0	1	1	0	0	0
chr1	183552545	183552895	1681215	1681222	intron	NCF2	0	0	6_EnhG	0	1	1	0	0	0
chr1	183573334	183573540	1681405	1681409	Intergenic	NCF2	0	0	7_Enh	0	1	1	0	0	0
chr1	183573617	183574248	1681411	1681422	Intergenic	NCF2	0	0	2_TssAFlnk	0	1	1	0	0	0
chr1	183865731	183866240	1683655	1683661	intron	RGL1	0	0	7_Enh	0	1	1	0	0	0
chr1	184761662	184761886	1690667	1690671	exon	FAM129A	0	0	7_Enh	0	1	1	0	0	0
chr1	185307883	185308253	1695367	1695372	Intergenic	LOC100288079	0	0	7_Enh	0	1	1	0	0	0
chr1	185536174	185536349	1696856	1696860	Intergenic	HMCN1	0	0	7_Enh	0	1	1	0	0	0
chr1	198143460	198143635	1769934	1769939	intron	NEK7	0	0	7_Enh	0	1	1	0	0	0
chr1	198746049	198746121	1773260	1773264	Intergenic	MIR181B1	0	0	7_Enh	0	1	1	0	0	0
chr1	201474745	201474806	1798731	1798735	intron	CSRP1	0	0	7_Enh	0	1	1	0	0	0
chr1	201645556	201645690	1800985	1800989	intron	NAV1	0	0	7_Enh	0	1	1	0	0	0
chr1	201684009	201684175	1801428	1801433	intron	NAV1	0	0	2_TssAFlnk	0	1	1	0	0	0
chr1	202130664	202130860	1807726	1807734	promoter-TSS	PTPN7	1	0	2_TssAFlnk	0	1	1	0	0	0
chr1	202922054	202922252	1816896	1816900	intron	ADIPOR1	0	0	7_Enh	0	1	1	0	0	0
chr1	203247643	203247808	1821025	1821033	Intergenic	LOC730227	0	0	7_Enh	0	1	1	0	0	0
chr1	203256477	203256750	1821148	1821152	Intergenic	LOC730227	0	0	7_Enh	0	1	1	0	0	0
chr1	203258714	203258909	1821178	1821184	Intergenic	LOC730227	0	0	7_Enh	0	1	1	0	1	1
chr1	203259544	203259939	1821192	1821215	Intergenic	LOC730227	0	0	7_Enh	0	1	1	0	0	0
chr1	203294673	203294955	1821687	1821693	Intergenic	BTG2	0	0	2_TssAFlnk	0	1	1	0	0	0
chr1	203294970	203295081	1821693	1821698	Intergenic	BTG2	0	0	7_Enh	0	1	1	0	0	0
chr1	203297072	203297254	1821771	1821782	Intergenic	BTG2	0	0	2_TssAFlnk	0	1	1	0	1	1
chr1	203379351	203379413	1822599	1822603	Intergenic	FMOD	0	0	7_Enh	0	1	1	0	0	0
chr1	203457136	203457182	1823441	1823445	exon	PRELP	0	0	2_TssAFlnk	0	1	1	0	1	1
chr1	203595048	203595246	1825094	1825100	promoter-TSS	ATP2B4	1	0	7_Enh	0	1	1	0	1	0
chr1	203738680	203739026	1826900	1826909	intron	LAX1	0	0	7_Enh	0	1	1	0	0	0
chr1	203798686	203798733	1827706	1827710	exon	ZC3H11A	0	0	6_EnhG	0	1	1	0	0	0
chr1	204256826	204256889	1833577	1833582	intron	PLEKHA6	0	0	7_Enh	0	1	1	0	0	0
chr1	204961786	204961870	1841814	1841820	intron	NFASC	0	0	7_Enh	0	1	1	0	0	0
chr1	205255820	205255990	1845970	1845974	Intergenic	NUAK2	0	0	7_Enh	0	1	1	0	0	0
chr1	205257384	205257480	1845984	1845989	Intergenic	NUAK2	0	0	7_Enh	0	1	1	0	1	1
chr1	206755157	206755258	1860545	1860552	intron	RASSF5	0	0	7_Enh	0	1	1	0	0	0
chr1	207095153	207095333	1864256	1864260	promoter-TSS	FAIM3	1	0	7_Enh	0	1	1	0	0	0
chr1	207103680	207103741	1864368	1864373	exon	PIGR	0	0	7_Enh	0	1	1	0	0	0
chr1	207140811	207141061	1864777	1864781	exon	FCAMR	0	0	7_Enh	0	1	1	0	0	0
chr1	207494170	207494238	1867302	1867313	promoter-TSS	CD55	1	0	2_TssAFlnk	0	1	0	0	1	0
chr1	207999237	207999317	1871822	1871826	Intergenic	LOC148696	0	0	7_Enh	0	1	1	0	0	0
chr1	207999321	207999450	1871826	1871831	Intergenic	LOC148696	0	0	7_Enh	0	1	1	0	0	0
chr1	208006726	208006996	1871905	1871911	Intergenic	LOC148696	0	0	7_Enh	0	1	1	0	0	0
chr1	208021713	208021838	1872062	1872066	Intergenic	LOC148696	0	0	7_Enh	0	1	1	0	0	0
chr1	208026513	208026610	1872098	1872103	Intergenic	LOC148696	0	0	7_Enh	0	1	1	0	0	0
chr1	208046755	208047074	1872397	1872401	Intergenic	CD34	0	0	7_Enh	0	1	1	0	0	0
chr1	209824627	209824826	1886921	1886926	promoter-TSS	LAMB3	1	0	7_Enh	0	1	1	0	0	0
chr1	209833448	209833615	1887021	1887025	Intergenic	LAMB3	0	0	7_Enh	0	1	1	0	0	0
chr1	209847368	209847397	1887112	1887116	Intergenic	G0S2	0	0	7_Enh	0	1	1	0	0	0
chr1	209921115	209921414	1887632	1887651	Intergenic	TRAF3IP3	0	1	2_TssAFlnk	0	1	1	0	1	1
chr1	212810068	212810278	1915347	1915353	Intergenic	FAM71A	0	0	7_Enh	0	1	1	0	0	0
chr1	212844823	212845010	1915739	1915744	Intergenic	BATF3	0	0	7_Enh	0	1	1	0	0	0
chr1	212927674	212927777	1916735	1916739	intron	NSL1	0	0	7_Enh	0	1	1	0	0	0
chr1	212993011	212993152	1917498	1917502	Intergenic	C1orf227	0	0	7_Enh	0	1	1	0	0	0
chr1	214601339	214601543	1932212	1932217	intron	PTPN14	0	0	7_Enh	0	1	1	0	0	0
chr1	219634297	219634398	1966832	1966836	Intergenic	LYPLAL1	0	0	7_Enh	0	1	1	0	0	0
chr1	221242985	221243087	1980809	1980813	Intergenic	HLX	0	0	7_Enh	0	1	1	0	0	0
chr1	221952002	221952129	1985419	1985423	Intergenic	DUSP10	0	0	7_Enh	0	1	1	0	0	0
chr1	222946533	222946673	1993121	1993125	Intergenic	FAM177B	0	0	7_Enh	0	1	1	0	0	0
chr1	223351166	223351330	1996893	1996897	Intergenic	TLR5	0	0	7_Enh	0	1	1	0	0	0
chr1	223904331	223904382	2002421	2002425	intron	CAPN2	0	0	7_Enh	0	1	1	0	0	0
chr1	223914343	223914625	2002541	2002545	intron	CAPN2	0	0	7_Enh	0	1	1	0	0	0
chr1	224059056	224059161	2004451	2004455	Intergenic	TP53BP2	0	0	7_Enh	0	1	1	0	0	0
chr1	224356718	224356880	2007643	2007647	Intergenic	DEGS1	0	0	7_Enh	0	1	1	0	0	0
chr1	224691020	224691548	2012100	2012114	Intergenic	WDR26	0	0	2_TssAFlnk	0	1	1	0	1	1
chr1	225612984	225613300	2019064	2019068	intron	LBR	0	0	7_Enh	0	1	1	0	0	0
chr1	225632717	225632892	2019491	2019496	Intergenic	LBR	0	0	7_Enh	0	1	1	0	0	0
chr1	226222432	226222541	2028068	2028072	Intergenic	H3F3A	0	0	7_Enh	0	1	0	0	0	1
chr1	226370016	226370071	2030768	2030773	intron	ACBD3	0	0	7_Enh	0	1	1	0	1	1
chr1	226821857	226822309	2036741	2036749	exon	ITPKB	0	0	4_Tx	0	1	0	0	1	1
chr1	226830974	226831185	2036964	2036969	intron	ITPKB	0	0	7_Enh	0	1	1	0	0	0
chr1	226850537	226850951	2037281	2037292	intron	ITPKB	0	0	7_Enh	0	1	1	0	0	0
chr1	227125807	227125949	2041012	2041016	Intergenic	ADCK3	0	0	7_Enh	0	1	1	0	0	0
chr1	228367097	228367271	2056866	2056870	exon	IBA57	0	0	7_Enh	0	1	1	0	0	0
chr1	228666638	228666905	2062798	2062803	Intergenic	RNF187	0	0	7_Enh	0	1	1	0	0	0
chr1	228672888	228672999	2062883	2062888	Intergenic	RNF187	0	0	7_Enh	0	1	1	0	0	0
chr1	229074464	229074630	2070533	2070539	Intergenic	DUSP5P1	0	0	7_Enh	0	1	1	0	0	0
chr1	229076796	229076949	2070565	2070570	Intergenic	DUSP5P1	0	0	7_Enh	0	1	1	0	0	0
chr1	229126250	229126546	2071164	2071168	Intergenic	RAB4A	0	0	7_Enh	0	1	1	0	0	0
chr1	229127027	229127163	2071177	2071183	Intergenic	RAB4A	0	0	7_Enh	0	1	1	0	0	0
chr1	229291302	229291520	2072877	2072885	Intergenic	RAB4A	0	0	7_Enh	0	1	1	0	0	0
chr1	230240468	230240778	2083900	2083911	intron	GALNT2	0	0	7_Enh	0	1	1	0	0	0
chr1	230241737	230241871	2083925	2083929	intron	GALNT2	0	0	7_Enh	0	1	1	0	0	0
chr1	230326909	230327080	2085166	2085171	intron	GALNT2	0	0	7_Enh	0	1	1	0	0	0
chr1	231748327	231748604	2102282	2102291	promoter-TSS	LINC00582	1	0	2_TssAFlnk	0	1	1	0	0	0
chr1	233427246	233427342	2118058	2118065	intron	PCNXL2	0	0	7_Enh	0	1	1	0	0	0
chr1	234466084	234466233	2127305	2127311	Intergenic	MIR4671	0	0	7_Enh	0	1	1	0	0	0
chr1	234531207	234531265	2128015	2128019	intron	TARBP1	0	0	7_Enh	0	1	1	0	0	0
chr1	234634843	234635042	2129274	2129290	Intergenic	TARBP1	0	0	7_Enh	0	1	1	0	1	1
chr1	234658332	234658533	2129640	2129647	Intergenic	LOC100506795	0	0	7_Enh	0	1	1	0	0	0
chr1	234659273	234659582	2129656	2129664	Intergenic	LOC100506795	0	0	7_Enh	0	1	1	0	0	0
chr1	234668317	234668425	2129768	2129772	promoter-TSS	LOC100506795	1	0	7_Enh	0	1	1	0	0	0
chr1	234737131	234737196	2130720	2130725	Intergenic	IRF2BP2	0	0	7_Enh	0	1	1	0	0	0
chr1	234737337	234737602	2130726	2130730	Intergenic	IRF2BP2	0	0	7_Enh	0	1	1	0	0	0
chr1	234859088	234859389	2132405	2132413	promoter-TSS	LOC100506810	1	0	7_Enh	0	1	1	0	0	0
chr1	234867483	234867690	2132545	2132552	TTS	LOC100506810	0	0	7_Enh	0	1	1	0	0	0
chr1	234908185	234908310	2133195	2133201	Intergenic	LOC100506810	0	0	7_Enh	0	1	1	0	1	0
chr1	234908366	234908389	2133201	2133205	Intergenic	LOC100506810	0	0	7_Enh	0	1	0	0	1	0
chr1	234908403	234908622	2133205	2133211	Intergenic	LOC100506810	0	0	7_Enh	0	1	0	0	1	0
chr1	234908654	234908701	2133211	2133215	Intergenic	LOC100506810	0	0	7_Enh	0	1	0	0	0	0
chr1	234980398	234980582	2134058	2134062	Intergenic	LOC100506810	0	0	7_Enh	0	1	1	0	0	0
chr1	234998883	234999053	2134228	2134236	Intergenic	LOC100506810	0	0	7_Enh	0	1	1	0	0	0
chr1	235062646	235062879	2135140	2135147	Intergenic	LOC100506810	0	0	7_Enh	0	1	1	0	0	0
chr1	235080823	235080990	2135388	2135392	Intergenic	SNORA14B	0	0	7_Enh	0	1	1	0	0	0
chr1	235090966	235091107	2135508	2135513	Intergenic	SNORA14B	0	0	7_Enh	0	1	1	0	1	0
chr1	235091187	235091381	2135513	2135518	Intergenic	SNORA14B	0	0	7_Enh	0	1	1	0	0	0
chr1	235095360	235095531	2135590	2135594	Intergenic	SNORA14B	0	0	7_Enh	0	1	1	0	0	0
chr1	235097965	235098133	2135632	2135636	Intergenic	SNORA14B	0	0	7_Enh	0	1	1	0	0	0
chr1	235098942	235099196	2135647	2135657	Intergenic	SNORA14B	0	0	7_Enh	0	1	1	0	0	0
chr1	235099368	235099536	2135657	2135661	Intergenic	SNORA14B	0	0	7_Enh	0	1	1	0	0	0
chr1	235106133	235106300	2135784	2135789	Intergenic	SNORA14B	0	0	7_Enh	0	1	1	0	0	0
chr1	235116611	235116691	2135942	2135946	Intergenic	SNORA14B	0	0	2_TssAFlnk	0	1	1	0	0	0
chr1	235116726	235116738	2135946	2135950	Intergenic	SNORA14B	0	0	2_TssAFlnk	0	1	1	0	0	0
chr1	235116951	235117082	2135953	2135958	Intergenic	SNORA14B	0	0	7_Enh	0	1	1	0	0	0
chr1	235120232	235120417	2135999	2136003	Intergenic	SNORA14B	0	0	7_Enh	0	1	1	0	0	0
chr1	235147403	235147470	2136385	2136390	Intergenic	SNORA14B	0	0	2_TssAFlnk	0	1	1	0	0	0
chr1	235147646	235147964	2136392	2136402	Intergenic	SNORA14B	0	0	2_TssAFlnk	0	1	1	0	0	0
chr1	235148289	235148474	2136407	2136414	Intergenic	SNORA14B	0	0	7_Enh	0	1	1	0	1	0
chr1	236063755	236063850	2147831	2147836	Intergenic	LYST	0	0	7_Enh	0	1	1	0	0	0
chr1	236080747	236081058	2148056	2148060	Intergenic	LYST	0	0	7_Enh	0	1	1	0	0	0
chr1	236105692	236105871	2148387	2148393	Intergenic	LYST	0	0	7_Enh	0	1	1	0	0	0
chr1	236109638	236109832	2148453	2148459	Intergenic	LYST	0	0	7_Enh	0	1	1	0	0	0
chr1	236117887	236118440	2148571	2148579	Intergenic	LYST	0	0	7_Enh	0	1	1	0	1	1
chr1	236230277	236230464	2150191	2150196	Intergenic	NID1	0	0	7_Enh	0	1	1	0	0	0
chr1	236319974	236320157	2151839	2151844	intron	GPR137B	0	0	7_Enh	0	1	1	0	0	0
chr1	236666485	236666728	2156178	2156187	Intergenic	LGALS8	0	0	7_Enh	0	1	1	0	0	0
chr1	237034162	237034319	2160527	2160532	intron	MTR	0	0	7_Enh	0	1	1	0	0	0
chr1	240073370	240073407	2185347	2185352	TTS	CHRM3	0	0	7_Enh	0	1	1	0	0	0
chr1	244417930	244418112	2228206	2228210	Intergenic	C1orf100	0	0	7_Enh	0	1	1	0	0	0
chr1	244436499	244436693	2228409	2228414	Intergenic	C1orf100	0	0	7_Enh	0	1	1	0	1	1
chr1	244829235	244829407	2232592	2232596	intron	DESI2	0	0	7_Enh	0	1	0	0	0	0
chr1	245127396	245127588	2237340	2237346	Intergenic	EFCAB2	0	0	7_Enh	0	1	1	0	0	0
chr1	245351642	245352072	2240794	2240800	intron	KIF26B	0	0	7_Enh	0	1	1	0	0	0
chr1	245650140	245650312	2245271	2245276	intron	KIF26B	0	0	7_Enh	0	1	1	0	0	0
chr1	246378353	246378434	2254279	2254283	intron	SMYD3	0	0	7_Enh	0	1	1	0	0	0
chr1	246772370	246772552	2258815	2258820	intron	CNST	0	0	7_Enh	0	1	1	0	0	1
chr1	246862504	246862802	2260233	2260248	Intergenic	SCCPDH	0	0	7_Enh	0	1	1	0	1	1
chr1	246866985	246867124	2260323	2260328	Intergenic	SCCPDH	0	0	7_Enh	0	1	1	0	0	0
chr1	247336495	247336687	2267396	2267400	Intergenic	ZNF124	0	0	7_Enh	0	1	1	0	0	0
chr1	247574941	247575000	2270620	2270625	Intergenic	NLRP3	0	0	7_Enh	0	1	1	0	0	0
chr1	247609340	247609523	2271098	2271103	intron	NLRP3	0	0	6_EnhG	0	1	1	0	0	0
chr1	249101435	249101494	2282225	2282230	Intergenic	SH3BP5L	0	0	7_Enh	0	1	1	0	1	1
chr2	3199781	3199890	2332083	2332088	intron	TSSC1	0	0	7_Enh	0	1	1	0	0	0
chr2	3246580	3246704	2332945	2332950	intron	TSSC1	0	0	7_Enh	0	1	1	0	0	0
chr2	3307385	3307599	2334119	2334136	intron	TSSC1	0	0	7_Enh	0	1	1	0	1	1
chr2	7148171	7148283	2372176	2372180	intron	RNF144A	0	0	7_Enh	0	1	1	0	1	1
chr2	7148323	7148573	2372180	2372190	intron	RNF144A	0	0	7_Enh	0	1	1	0	1	1
chr2	8442244	8442459	2383587	2383591	intron	LINC00299	0	0	7_Enh	0	1	1	0	1	0
chr2	8443595	8443694	2383606	2383610	intron	LINC00299	0	0	7_Enh	0	1	1	0	1	1
chr2	8617878	8618277	2385643	2385649	Intergenic	LINC00299	0	0	7_Enh	0	1	1	0	0	0
chr2	8655422	8655789	2386145	2386153	Intergenic	ID2	0	0	7_Enh	0	1	1	0	0	0
chr2	8665854	8666221	2386274	2386284	Intergenic	ID2	0	0	7_Enh	0	1	1	0	1	1
chr2	8666233	8666420	2386284	2386288	Intergenic	ID2	0	0	7_Enh	0	1	1	0	0	0
chr2	8674857	8675073	2386394	2386402	Intergenic	ID2	0	0	7_Enh	0	1	1	0	0	0
chr2	8680024	8680320	2386488	2386495	Intergenic	ID2	0	0	7_Enh	0	1	1	0	0	1
chr2	8683751	8683778	2386543	2386548	Intergenic	ID2	0	0	7_Enh	0	1	1	0	0	1
chr2	8683854	8684054	2386548	2386555	Intergenic	ID2	0	0	7_Enh	0	1	1	0	0	1
chr2	8684117	8684195	2386558	2386568	Intergenic	ID2	0	0	7_Enh	0	1	1	0	0	1
chr2	8685169	8685304	2386585	2386595	Intergenic	ID2	0	0	7_Enh	0	1	1	0	1	1
chr2	8685521	8685622	2386599	2386605	Intergenic	ID2	0	0	7_Enh	0	1	1	0	0	0
chr2	8686942	8687248	2386647	2386654	Intergenic	ID2	0	0	7_Enh	0	1	1	0	0	0
chr2	8715544	8715641	2387086	2387092	Intergenic	ID2	0	0	12_EnhBiv	0	1	1	0	0	0
chr2	8723636	8723729	2387220	2387228	Intergenic	ID2	0	0	2_TssAFlnk	0	1	1	0	0	0
chr2	8723856	8723907	2387228	2387237	Intergenic	ID2	0	1	7_Enh	0	1	1	0	0	0
chr2	8723940	8724122	2387237	2387251	Intergenic	ID2	0	1	7_Enh	0	1	1	0	0	0
chr2	8784813	8784925	2388305	2388309	Intergenic	ID2	0	0	7_Enh	0	1	1	0	0	0
chr2	8817803	8818356	2388880	2388904	Intergenic	ID2	0	1	12_EnhBiv	0	1	1	1	0	0
chr2	10159941	10160077	2407609	2407614	Intergenic	KLF11	0	0	7_Enh	0	1	1	0	0	0
chr2	10176302	10176531	2407977	2407982	Intergenic	KLF11	0	0	7_Enh	0	1	1	0	1	1
chr2	10264012	10264161	2410188	2410194	intron	RRM2	0	0	7_Enh	0	1	1	0	0	0
chr2	10418744	10418850	2413123	2413127	Intergenic	HPCAL1	0	0	7_Enh	0	1	1	0	0	0
chr2	10425713	10425849	2413229	2413234	Intergenic	HPCAL1	0	0	7_Enh	0	1	1	0	0	1
chr2	10471212	10471578	2414115	2414135	intron	HPCAL1	0	0	2_TssAFlnk	0	1	1	0	0	1
chr2	10471621	10471748	2414135	2414142	intron	HPCAL1	0	0	2_TssAFlnk	0	1	1	0	0	0
chr2	10471790	10471891	2414142	2414147	intron	HPCAL1	0	0	2_TssAFlnk	0	1	1	0	0	0
chr2	10538687	10538814	2415396	2415406	intron	HPCAL1	0	0	7_Enh	0	1	1	0	0	0
chr2	10548145	10548227	2415613	2415617	intron	HPCAL1	0	0	7_Enh	0	1	1	0	0	0
chr2	10549284	10549566	2415630	2415642	intron	HPCAL1	0	0	7_Enh	0	1	1	0	1	1
chr2	11837343	11837574	2435424	2435430	intron	LPIN1	0	0	7_Enh	0	1	1	0	0	0
chr2	11894442	11894589	2436244	2436248	intron	LPIN1	0	0	7_Enh	0	1	1	0	0	0
chr2	12047337	12047714	2438290	2438296	Intergenic	MIR4262	0	0	7_Enh	0	1	1	0	0	0
chr2	12309957	12310100	2440568	2440572	Intergenic	MIR4262	0	0	7_Enh	0	1	1	0	0	0
chr2	12643011	12643284	2442977	2442983	Intergenic	TRIB2	0	0	7_Enh	0	1	1	0	0	0
chr2	20386339	20386485	2501306	2501311	Intergenic	SDC1	0	0	7_Enh	0	1	1	0	0	0
chr2	21478917	21479005	2512756	2512760	Intergenic	APOB	0	0	7_Enh	0	1	1	0	0	0
chr2	24588001	24588177	2540185	2540190	Intergenic	ITSN2	0	0	7_Enh	0	1	1	0	0	0
chr2	25496309	25496377	2552428	2552432	intron	DNMT3A	0	0	7_Enh	0	1	1	0	1	0
chr2	25539093	25539311	2553293	2553297	intron	DNMT3A	0	0	7_Enh	0	1	1	0	0	0
chr2	25585740	25585878	2554432	2554436	Intergenic	DNMT3A	0	0	2_TssAFlnk	0	1	1	0	0	0
chr2	26267456	26267540	2563462	2563466	intron	RAB10	0	0	7_Enh	0	1	1	0	0	0
chr2	26291564	26291787	2563724	2563728	intron	RAB10	0	0	7_Enh	0	1	1	0	0	0
chr2	26678742	26678855	2568867	2568872	intron	CCDC164	0	0	7_Enh	0	1	1	0	0	0
chr2	27295323	27295495	2578401	2578411	promoter-TSS	OST4	1	0	7_Enh	0	1	1	0	0	0
chr2	27304103	27304423	2578557	2578567	intron	EMILIN1	0	0	7_Enh	0	1	1	0	1	1
chr2	28565505	28565571	2594455	2594459	Intergenic	LOC100505716	0	0	7_Enh	0	1	1	0	0	0
chr2	28565630	28565756	2594459	2594466	Intergenic	LOC100505716	0	0	7_Enh	0	1	1	0	0	0
chr2	28582088	28582297	2594792	2594799	Intergenic	FOSL2	0	0	7_Enh	0	1	1	0	0	0
chr2	28582306	28582592	2594799	2594809	Intergenic	FOSL2	0	0	7_Enh	0	1	1	0	0	0
chr2	28589650	28589841	2594947	2594951	Intergenic	FOSL2	0	0	7_Enh	0	1	1	0	0	0
chr2	28589902	28590104	2594951	2594959	Intergenic	FOSL2	0	0	7_Enh	0	1	1	0	0	0
chr2	28601328	28601411	2595116	2595123	Intergenic	FOSL2	0	0	7_Enh	0	1	1	0	0	0
chr2	28601998	28602150	2595131	2595136	Intergenic	FOSL2	0	0	7_Enh	0	1	1	0	0	0
chr2	28632217	28632351	2595831	2595837	intron	FOSL2	0	0	6_EnhG	0	1	1	0	0	0
chr2	28646836	28647176	2596059	2596063	Intergenic	FOSL2	0	0	7_Enh	0	1	1	0	0	0
chr2	28817140	28817389	2597993	2598004	intron	PLB1	0	0	7_Enh	0	1	1	0	1	1
chr2	28817517	28817558	2598004	2598008	intron	PLB1	0	0	7_Enh	0	1	1	0	0	1
chr2	28823177	28823247	2598076	2598080	intron	PLB1	0	0	7_Enh	0	1	1	0	0	0
chr2	28844475	28844649	2598295	2598302	intron	PLB1	0	0	7_Enh	0	1	1	0	0	1
chr2	28848150	28848424	2598341	2598346	intron	PLB1	0	0	7_Enh	0	1	1	0	0	0
chr2	29223516	29223629	2602948	2602952	intron	FAM179A	0	0	7_Enh	0	1	1	0	1	0
chr2	29237714	29237789	2603171	2603177	intron	FAM179A	0	0	7_Enh	0	1	1	0	0	0
chr2	29237851	29238138	2603177	2603181	intron	FAM179A	0	0	7_Enh	0	1	1	0	1	1
chr2	30489338	30489526	2614792	2614797	Intergenic	LBH	0	0	7_Enh	0	1	1	0	0	0
chr2	30937003	30937257	2618803	2618809	Intergenic	CAPN13	0	0	7_Enh	0	1	1	0	1	1
chr2	31015521	31015656	2619659	2619663	intron	CAPN13	0	0	7_Enh	0	1	1	0	0	0
chr2	31541732	31541917	2624694	2624699	Intergenic	EHD3	0	0	7_Enh	0	1	1	0	0	0
chr2	36905302	36905356	2668568	2668572	Intergenic	VIT	0	0	7_Enh	0	1	1	0	0	0
chr2	37316910	37317552	2673068	2673073	intron	GPATCH11	0	0	7_Enh	0	1	1	0	1	0
chr2	37782625	37782829	2677445	2677449	Intergenic	CDC42EP3	0	0	7_Enh	0	1	1	0	0	0
chr2	37813499	37813554	2677673	2677677	Intergenic	CDC42EP3	0	0	7_Enh	0	1	1	0	0	0
chr2	37880398	37880504	2678149	2678153	intron	CDC42EP3	0	0	7_Enh	0	1	1	0	0	0
chr2	37881016	37881163	2678156	2678163	intron	CDC42EP3	0	0	7_Enh	0	1	1	0	1	0
chr2	38057472	38057629	2679629	2679633	Intergenic	RMDN2	0	0	7_Enh	0	1	1	0	0	0
chr2	38082819	38083018	2679863	2679868	Intergenic	RMDN2	0	0	7_Enh	0	1	1	0	0	0
chr2	38342447	38342581	2682647	2682652	Intergenic	CYP1B1-AS1	0	0	7_Enh	0	1	1	0	1	1
chr2	38894392	38894583	2688743	2688747	intron	GALM	0	0	7_Enh	0	1	1	0	0	0
chr2	41184838	41184974	2707385	2707389	Intergenic	SLC8A1	0	0	8_ZNF/Rpts	0	1	0	0	0	0
chr2	41963282	41963488	2712044	2712049	Intergenic	LOC388942	0	0	7_Enh	0	1	1	0	0	0
chr2	42328397	42328827	2715852	2715911	Intergenic	PKDCC	0	1	7_Enh	0	1	1	0	0	0
chr2	42329789	42330105	2715962	2715976	Intergenic	PKDCC	0	0	7_Enh	0	1	1	0	0	0
chr2	42360098	42360626	2716268	2716284	Intergenic	EML4	0	0	12_EnhBiv	0	1	1	1	0	0
chr2	43245587	43245696	2727273	2727278	Intergenic	ZFP36L2	0	0	7_Enh	0	1	1	0	0	0
chr2	43354926	43354962	2728860	2728864	Intergenic	ZFP36L2	0	0	7_Enh	0	1	1	0	0	0
chr2	43357104	43357188	2728888	2728892	Intergenic	ZFP36L2	0	0	7_Enh	0	1	1	0	0	0
chr2	43358220	43358344	2728905	2728912	Intergenic	ZFP36L2	0	0	7_Enh	0	1	1	0	0	0
chr2	43358428	43358614	2728912	2728917	Intergenic	ZFP36L2	0	0	2_TssAFlnk	0	1	1	0	0	0
chr2	43358676	43358740	2728917	2728922	Intergenic	ZFP36L2	0	0	7_Enh	0	1	1	0	1	1
chr2	43361120	43361424	2728955	2728967	Intergenic	ZFP36L2	0	0	7_Enh	0	1	1	0	1	0
chr2	43385547	43385901	2729337	2729344	Intergenic	ZFP36L2	0	0	7_Enh	0	1	1	0	0	0
chr2	43386190	43386348	2729344	2729352	Intergenic	ZFP36L2	0	0	7_Enh	0	1	1	0	1	0
chr2	43405994	43406341	2729669	2729674	Intergenic	ZFP36L2	0	0	7_Enh	0	1	1	0	0	0
chr2	43456706	43456994	2730850	2730854	TTS	LOC100129726	0	0	5_TxWk	0	1	1	0	1	1
chr2	43493941	43494084	2731304	2731308	intron	THADA	0	0	7_Enh	0	1	1	0	0	0
chr2	43767080	43767447	2733613	2733617	intron	THADA	0	0	7_Enh	0	1	1	0	0	0
chr2	45957166	45957332	2755854	2755858	intron	PRKCE	0	0	7_Enh	0	1	1	0	1	1
chr2	46697372	46697448	2763474	2763478	Intergenic	TMEM247	0	0	7_Enh	0	1	1	0	0	0
chr2	46761623	46761882	2764155	2764159	Intergenic	RHOQ	0	0	7_Enh	0	1	1	0	0	0
chr2	47194293	47194421	2768771	2768775	intron	TTC7A	0	0	7_Enh	0	1	1	0	0	0
chr2	47194511	47194614	2768775	2768779	intron	TTC7A	0	0	7_Enh	0	1	1	0	0	0
chr2	47197881	47198069	2768837	2768842	intron	TTC7A	0	0	7_Enh	0	1	1	0	0	0
chr2	47210419	47210488	2769000	2769004	intron	TTC7A	0	0	6_EnhG	0	1	1	0	0	0
chr2	47210551	47210802	2769005	2769012	intron	TTC7A	0	0	6_EnhG	0	1	1	0	0	0
chr2	47214279	47214421	2769057	2769064	intron	TTC7A	0	0	6_EnhG	0	1	1	0	1	1
chr2	47262559	47262639	2769757	2769761	intron	TTC7A	0	0	7_Enh	0	1	1	0	0	0
chr2	47298672	47298867	2770232	2770237	intron	TTC7A	0	0	7_Enh	0	1	1	0	0	0
chr2	48333509	48334231	2782333	2782347	Intergenic	FOXN2	0	0	7_Enh	0	1	1	0	1	1
chr2	48559595	48559689	2784114	2784119	intron	FOXN2	0	0	7_Enh	0	1	0	0	0	0
chr2	48647927	48648163	2784891	2784907	Intergenic	PPP1R21	0	0	7_Enh	0	1	1	0	1	1
chr2	48675649	48676138	2785234	2785239	intron	PPP1R21	0	0	7_Enh	0	1	1	0	0	0
chr2	54798129	54798348	2826453	2826458	intron	SPTBN1	0	0	7_Enh	0	1	1	0	0	0
chr2	54798540	54798596	2826459	2826463	intron	SPTBN1	0	0	7_Enh	0	1	1	0	0	0
chr2	54896816	54897192	2827612	2827617	exon	SPTBN1	0	0	7_Enh	0	1	1	0	0	0
chr2	54900310	54900399	2827643	2827647	Intergenic	EML6	0	0	7_Enh	0	1	1	0	0	0
chr2	55339047	55339150	2831883	2831887	Intergenic	RTN4	0	0	7_Enh	0	1	1	0	0	0
chr2	55339557	55339717	2831891	2831895	Intergenic	RTN4	0	0	7_Enh	0	1	1	0	0	0
chr2	60533279	60533587	2866296	2866300	Intergenic	MIR4432	0	0	7_Enh	0	1	1	0	0	0
chr2	60643493	60643615	2867331	2867335	Intergenic	MIR4432	0	0	7_Enh	0	1	1	0	0	0
chr2	60743049	60743144	2868486	2868490	intron	BCL11A	0	0	7_Enh	0	1	1	0	1	1
chr2	61079704	61079889	2872711	2872715	intron	FLJ16341	0	0	7_Enh	0	1	1	0	0	0
chr2	61084263	61084408	2872753	2872757	intron	FLJ16341	0	0	7_Enh	0	1	1	0	0	0
chr2	62326361	62326476	2887439	2887443	intron	COMMD1	0	0	7_Enh	0	1	1	0	0	0
chr2	62429619	62429810	2888601	2888606	intron	B3GNT2	0	0	7_Enh	0	1	1	0	0	0
chr2	62531868	62531992	2889780	2889785	Intergenic	MIR5192	0	0	7_Enh	0	1	1	0	0	0
chr2	64431338	64431402	2904467	2904471	exon	LINC00309	0	0	2_TssAFlnk	0	1	1	0	0	0
chr2	64431425	64431588	2904471	2904476	exon	LINC00309	0	0	2_TssAFlnk	0	1	1	0	0	0
chr2	64834214	64834507	2908062	2908071	promoter-TSS	LOC339807	1	0	7_Enh	0	1	1	0	0	0
chr2	64863704	64863984	2908545	2908554	exon	SERTAD2	0	0	6_EnhG	0	1	1	0	1	0
chr2	64873592	64873989	2908690	2908697	intron	SERTAD2	0	0	7_Enh	0	1	1	0	1	1
chr2	65047084	65047196	2910545	2910549	Intergenic	LOC400958	0	0	7_Enh	0	1	1	0	0	0
chr2	65058563	65058643	2910651	2910655	Intergenic	LOC400958	0	0	7_Enh	0	1	1	0	1	0
chr2	65131600	65131793	2911622	2911627	exon	LOC400958	0	0	7_Enh	0	1	1	0	0	0
chr2	65593815	65594022	2917742	2917747	promoter-TSS	SPRED2	0	0	7_Enh	0	1	1	0	0	0
chr2	68959293	68959461	2942999	2943003	Intergenic	ARHGAP25	0	0	7_Enh	0	1	1	0	0	0
chr2	68978942	68979194	2943168	2943179	intron	ARHGAP25	0	0	7_Enh	0	1	1	0	1	1
chr2	68993400	68993748	2943258	2943264	intron	ARHGAP25	0	0	7_Enh	0	1	1	0	1	0
chr2	69056406	69056821	2943830	2943840	Intergenic	BMP10	0	0	7_Enh	0	1	1	0	0	1
chr2	69059518	69059620	2943867	2943871	Intergenic	BMP10	0	0	7_Enh	0	1	1	0	0	0
chr2	69062056	69062392	2943886	2943890	Intergenic	BMP10	0	0	7_Enh	0	1	1	0	0	0
chr2	69064580	69064635	2943914	2943918	Intergenic	BMP10	0	0	7_Enh	0	1	1	0	1	1
chr2	69135655	69135885	2944440	2944444	Intergenic	BMP10	0	0	7_Enh	0	1	1	0	0	0
chr2	69309743	69309816	2945666	2945670	intron	ANTXR1	0	0	7_Enh	0	1	1	0	0	0
chr2	69405510	69405625	2946471	2946482	intron	ANTXR1	0	0	7_Enh	0	1	1	0	0	0
chr2	70129463	70130010	2953863	2953871	intron	SNRNP27	0	0	8_ZNF/Rpts	0	1	1	0	0	0
chr2	70212924	70213166	2954929	2954938	intron	PCBP1-AS1	0	0	7_Enh	0	1	1	0	0	1
chr2	70342852	70342932	2956778	2956782	Intergenic	LOC100133985	0	0	7_Enh	0	1	1	0	0	0
chr2	70362803	70363025	2957125	2957131	Intergenic	LOC100133985	0	0	7_Enh	0	1	1	0	0	0
chr2	71292639	71292825	2969007	2969012	Intergenic	NAGK	0	0	7_Enh	0	1	1	0	0	0
chr2	74198141	74198345	2998891	2998895	Intergenic	DGUOK	0	0	7_Enh	0	1	1	0	0	0
chr2	74247936	74248018	2999810	2999814	Intergenic	TET3	0	0	6_EnhG	0	1	1	0	0	1
chr2	74259683	74259846	2999925	2999931	Intergenic	TET3	0	0	7_Enh	0	1	1	0	0	0
chr2	74425392	74425465	3002410	3002415	promoter-TSS	MTHFD2	1	1	2_TssAFlnk	0	1	1	0	0	0
chr2	74433574	74433710	3002606	3002610	intron	MTHFD2	0	0	7_Enh	0	1	1	0	0	0
chr2	74967999	74968042	3010076	3010080	Intergenic	SEMA4F	0	0	7_Enh	0	1	1	0	0	0
chr2	75067584	75067676	3011442	3011446	intron	HK2	0	0	7_Enh	0	1	1	0	0	0
chr2	75072572	75072829	3011498	3011505	intron	HK2	0	0	7_Enh	0	1	1	0	0	0
chr2	85057364	85057454	3073249	3073253	intron	TRABD2A	0	0	7_Enh	0	1	1	0	0	0
chr2	85147121	85147247	3074444	3074448	Intergenic	TMSB10	0	0	7_Enh	0	1	1	0	0	0
chr2	85173420	85173798	3074826	3074832	Intergenic	KCMF1	0	0	7_Enh	0	1	1	0	1	0
chr2	85633015	85633163	3081645	3081651	intron	CAPG	0	0	2_TssAFlnk	0	1	1	0	1	1
chr2	85633222	85633306	3081652	3081656	intron	CAPG	0	0	7_Enh	0	1	1	0	0	0
chr2	85647807	85648082	3081970	3081984	Intergenic	CAPG	0	0	7_Enh	0	1	1	0	1	1
chr2	85664703	85665372	3082255	3082317	TTS	SH2D6	0	1	7_Enh	0	1	1	0	0	0
chr2	85932115	85932480	3086553	3086559	Intergenic	GNLY	0	0	7_Enh	0	1	1	0	0	0
chr2	85934450	85934637	3086579	3086589	Intergenic	GNLY	0	0	7_Enh	0	1	1	0	1	1
chr2	85939490	85939740	3086642	3086654	Intergenic	GNLY	0	0	7_Enh	0	1	1	0	0	0
chr2	85942077	85942176	3086681	3086685	Intergenic	GNLY	0	0	7_Enh	0	1	1	0	0	0
chr2	85956191	85956432	3086839	3086853	Intergenic	ATOH8	0	0	7_Enh	0	1	1	0	1	1
chr2	86262994	86263273	3090933	3090940	intron	POLR1A	0	0	7_Enh	0	1	1	0	1	1
chr2	86263537	86263968	3090942	3090947	intron	POLR1A	0	0	7_Enh	0	1	1	0	1	1
chr2	86452777	86452932	3093294	3093300	intron	REEP1	0	0	7_Enh	0	1	1	0	1	0
chr2	86595322	86595726	3094896	3094909	Intergenic	REEP1	0	0	7_Enh	0	1	1	0	1	1
chr2	87518068	87518345	3104956	3104961	Intergenic	LOC285074	0	0	7_Enh	0	1	1	0	0	0
chr2	87559460	87559726	3105299	3105303	Intergenic	LINC00152	0	0	5_TxWk	0	1	0	0	0	0
chr2	87785619	87785755	3107293	3107303	intron	LINC00152	0	0	7_Enh	0	1	0	0	0	0
chr2	96812037	96812492	3158422	3158439	Intergenic	DUSP2	1	0	2_TssAFlnk	0	1	1	0	0	0
chr2	96823712	96823899	3158625	3158633	Intergenic	DUSP2	0	0	7_Enh	0	1	1	0	0	0
chr2	97194253	97194433	3163992	3164000	Intergenic	ARID5A	0	0	7_Enh	0	1	1	0	0	0
chr2	97197767	97198127	3164056	3164072	Intergenic	ARID5A	0	0	7_Enh	0	1	1	0	0	0
chr2	97199446	97199551	3164083	3164089	Intergenic	ARID5A	0	0	7_Enh	0	1	1	0	0	0
chr2	99080352	99081071	3187029	3187043	intron	INPP4A	0	0	7_Enh	0	1	1	0	0	0
chr2	99081492	99081590	3187047	3187051	intron	INPP4A	0	0	7_Enh	0	1	1	0	0	0
chr2	99081602	99081780	3187051	3187056	intron	INPP4A	0	0	7_Enh	0	1	1	0	0	0
chr2	99082297	99082487	3187061	3187067	intron	INPP4A	0	0	7_Enh	0	1	1	0	0	0
chr2	99125234	99125375	3187495	3187502	intron	INPP4A	0	0	7_Enh	0	1	1	0	0	0
chr2	99327406	99327620	3189831	3189836	intron	MGAT4A	0	0	7_Enh	0	1	1	0	0	0
chr2	99374456	99374921	3190453	3190463	Intergenic	MGAT4A	0	0	7_Enh	0	1	1	0	0	0
chr2	100388370	100388518	3201481	3201486	intron	AFF3	0	0	7_Enh	0	1	1	0	0	0
chr2	100388660	100388735	3201486	3201490	intron	AFF3	0	0	7_Enh	0	1	1	0	0	0
chr2	100758881	100759160	3205056	3205066	promoter-TSS	AFF3	1	0	7_Enh	0	1	1	0	0	0
chr2	101840296	101840398	3218461	3218465	Intergenic	CNOT11	0	0	7_Enh	0	1	1	0	0	0
chr2	101925467	101925607	3219674	3219680	promoter-TSS	RNF149	1	0	7_Enh	0	1	1	0	0	0
chr2	102080557	102080675	3221684	3221688	intron	RFX8	0	0	7_Enh	0	1	1	0	0	0
chr2	102239730	102239873	3223576	3223581	Intergenic	MAP4K4	0	0	7_Enh	0	1	1	0	0	0
chr2	102397930	102398168	3225587	3225591	intron	MAP4K4	0	0	7_Enh	0	1	1	0	0	0
chr2	102608155	102608237	3227351	3227357	promoter-TSS	IL1R2	1	0	7_Enh	0	1	1	0	1	1
chr2	102627416	102627565	3227574	3227579	intron	IL1R2	0	0	7_Enh	0	1	1	0	0	0
chr2	102649844	102650210	3227829	3227833	Intergenic	IL1R2	0	0	7_Enh	0	1	1	0	1	1
chr2	102680183	102680360	3228132	3228136	Intergenic	IL1R2	0	0	7_Enh	0	1	1	0	0	0
chr2	102680771	102680934	3228138	3228142	Intergenic	IL1R2	0	0	7_Enh	0	1	1	0	0	0
chr2	102720895	102721029	3228497	3228503	Intergenic	IL1R1	0	0	7_Enh	0	1	1	0	0	0
chr2	102844212	102844532	3229681	3229690	intron	IL1RL2	0	0	7_Enh	0	1	1	0	1	1
chr2	103220545	103220884	3232666	3232670	Intergenic	SLC9A2	0	0	7_Enh	0	1	1	0	0	0
chr2	106407282	106407437	3260448	3260452	intron	NCK2	0	0	7_Enh	0	1	1	0	0	0
chr2	106412159	106412196	3260520	3260524	intron	NCK2	0	0	7_Enh	0	1	1	0	0	0
chr2	106805842	106805996	3264894	3264898	intron	UXS1	0	0	7_Enh	0	1	1	0	0	0
chr2	106970233	106970535	3267036	3267042	Intergenic	PLGLA	0	0	7_Enh	0	1	1	0	0	0
chr2	107128116	107128350	3269170	3269180	Intergenic	RGPD3	0	0	1_TssA	0	1	1	0	0	0
chr2	109207788	109207979	3285451	3285456	intron	LIMS1	0	0	7_Enh	0	1	1	0	0	0
chr2	109269115	109269262	3286100	3286104	intron	LIMS1	0	0	7_Enh	0	1	0	0	0	0
chr2	109830153	109830308	3293501	3293507	intron	SH3RF3	0	0	7_Enh	0	1	1	0	0	0
chr2	109830534	109830833	3293510	3293517	intron	SH3RF3	0	0	7_Enh	0	1	1	0	0	0
chr2	109855062	109855265	3293787	3293791	intron	SH3RF3	0	0	7_Enh	0	1	1	0	0	0
chr2	110402395	110402602	3299766	3299770	Intergenic	SOWAHC	0	0	7_Enh	0	1	1	0	0	0
chr2	111434864	111434988	3311618	3311622	intron	BUB1	1	0	7_Enh	0	1	1	0	0	0
chr2	111437151	111437205	3311712	3311716	Intergenic	BUB1	0	0	7_Enh	0	1	1	0	0	1
chr2	111790599	111790771	3315038	3315043	intron	ACOXL	0	0	7_Enh	0	1	1	0	0	1
chr2	111920556	111920709	3316654	3316659	intron	BCL2L11	0	0	7_Enh	0	1	1	0	0	0
chr2	111920758	111920911	3316659	3316666	intron	BCL2L11	0	0	7_Enh	0	1	1	0	0	0
chr2	112221576	112221712	3319680	3319690	intron	LOC541471	0	0	7_Enh	0	1	0	0	0	0
chr2	112236702	112237137	3319856	3319863	intron	LOC541471	0	0	7_Enh	0	1	1	0	0	0
chr2	112382722	112382850	3321295	3321299	Intergenic	LOC541471	0	0	7_Enh	0	1	1	0	0	0
chr2	112417081	112417339	3321553	3321558	Intergenic	LOC541471	0	0	7_Enh	0	1	1	0	0	0
chr2	112456362	112456499	3322086	3322090	Intergenic	ANAPC1	0	0	2_TssAFlnk	0	1	1	0	0	0
chr2	112763701	112763822	3325601	3325605	intron	MERTK	0	0	7_Enh	0	1	1	0	0	0
chr2	112789506	112789792	3325902	3325909	Intergenic	TMEM87B	0	0	7_Enh	0	1	1	0	0	0
chr2	113384189	113384496	3333323	3333328	Intergenic	FLJ42351	0	0	2_TssAFlnk	0	1	1	0	1	1
chr2	113385047	113385265	3333332	3333337	Intergenic	FLJ42351	0	0	7_Enh	0	1	1	0	0	0
chr2	113394333	113394395	3333476	3333480	Intergenic	FLJ42351	0	0	7_Enh	0	1	1	0	0	0
chr2	113431934	113432000	3334041	3334047	Intergenic	SLC20A1	0	0	7_Enh	0	1	1	0	0	0
chr2	113448464	113448718	3334288	3334293	Intergenic	SLC20A1	0	0	7_Enh	0	1	1	0	1	1
chr2	113450149	113450280	3334308	3334312	Intergenic	SLC20A1	0	0	7_Enh	0	1	1	0	0	0
chr2	113458802	113458911	3334414	3334418	Intergenic	SLC20A1	0	0	7_Enh	0	1	1	0	0	0
chr2	113466346	113466524	3334500	3334504	Intergenic	CKAP2L	0	0	7_Enh	0	1	1	0	0	0
chr2	113484331	113484599	3334777	3334788	Intergenic	CKAP2L	0	0	7_Enh	0	1	1	0	1	1
chr2	113551784	113552034	3335439	3335443	Intergenic	IL1A	0	0	7_Enh	0	1	1	0	0	0
chr2	113569553	113569746	3335599	3335603	Intergenic	IL1B	0	0	7_Enh	0	1	1	0	0	0
chr2	113596995	113597614	3335854	3335863	Intergenic	IL1B	0	0	7_Enh	0	1	1	0	0	0
chr2	118855412	118855564	3375875	3375879	intron	INSIG2	0	0	7_Enh	0	1	1	0	0	0
chr2	118926954	118927129	3376408	3376413	Intergenic	INSIG2	0	0	7_Enh	0	1	1	0	0	0
chr2	121022806	121022915	3397891	3397897	intron	RALB	0	0	7_Enh	0	1	1	0	0	0
chr2	127416828	127416965	3452304	3452310	intron	GYPC	0	0	7_Enh	0	1	1	0	1	0
chr2	127822378	127822672	3456986	3457001	intron	BIN1	0	0	7_Enh	0	1	1	0	1	1
chr2	127843195	127843325	3457422	3457426	intron	BIN1	0	0	7_Enh	0	1	1	0	0	0
chr2	127844746	127844907	3457459	3457464	intron	BIN1	0	0	2_TssAFlnk	0	1	1	0	0	0
chr2	127844918	127845076	3457464	3457469	intron	BIN1	0	0	2_TssAFlnk	0	1	1	0	0	0
chr2	127916576	127916696	3458670	3458674	Intergenic	CYP27C1	0	0	7_Enh	0	1	1	0	0	0
chr2	128395369	128395586	3465294	3465298	TTS	MYO7B	0	0	7_Enh	0	1	1	0	0	0
chr2	129037710	129037882	3475089	3475095	intron	HS6ST1	0	0	7_Enh	0	1	1	0	0	0
chr2	129037994	129038175	3475096	3475101	intron	HS6ST1	0	0	7_Enh	0	1	1	0	0	0
chr2	129200615	129200635	3478046	3478050	Intergenic	HS6ST1	0	0	7_Enh	0	1	1	0	0	0
chr2	129231186	129231238	3478435	3478439	Intergenic	HS6ST1	0	0	2_TssAFlnk	0	1	1	0	0	0
chr2	129231251	129231398	3478439	3478444	Intergenic	HS6ST1	0	0	2_TssAFlnk	0	1	1	1	0	0
chr2	129492225	129492361	3481670	3481677	Intergenic	HS6ST1	0	0	7_Enh	0	1	1	0	1	0
chr2	129492378	129492631	3481677	3481688	Intergenic	HS6ST1	0	0	7_Enh	0	1	1	0	0	0
chr2	129492700	129492796	3481688	3481697	Intergenic	HS6ST1	0	0	7_Enh	0	1	1	0	0	0
chr2	130516557	130516681	3490646	3490650	Intergenic	LOC389033	0	0	7_Enh	0	1	1	0	0	0
chr2	136765701	136766074	3556865	3556874	Intergenic	DARS	0	0	7_Enh	0	1	1	0	0	0
chr2	136996355	136996396	3558982	3558986	Intergenic	CXCR4	0	0	7_Enh	0	1	1	0	0	0
chr2	137011274	137011438	3559137	3559143	Intergenic	CXCR4	0	0	7_Enh	0	1	1	0	0	0
chr2	137139980	137140149	3560219	3560225	Intergenic	CXCR4	0	0	7_Enh	0	1	1	0	0	0
chr2	143625826	143625982	3597824	3597829	Intergenic	KYNU	0	0	7_Enh	0	1	1	0	0	0
chr2	144017027	144017300	3600283	3600287	intron	ARHGAP15	0	0	5_TxWk	0	1	1	0	1	1
chr2	145365409	145365602	3610116	3610121	Intergenic	DKFZp686O1327	0	0	7_Enh	0	1	1	0	0	0
chr2	148388354	148388514	3626377	3626382	Intergenic	ACVR2A	0	0	7_Enh	0	1	1	0	0	0
chr2	149297849	149297919	3632211	3632215	Intergenic	EPC2	0	0	7_Enh	0	1	1	0	0	0
chr2	153342592	153342855	3662880	3662885	intron	FMNL2	0	0	7_Enh	0	1	1	0	0	0
chr2	161237212	161237358	3716671	3716676	intron	RBMS1	0	0	7_Enh	0	1	1	0	0	0
chr2	161508756	161508899	3719083	3719087	Intergenic	RBMS1	0	0	7_Enh	0	1	1	0	0	0
chr2	161560602	161560693	3719351	3719356	Intergenic	RBMS1	0	0	7_Enh	0	1	1	0	0	0
chr2	174740059	174740232	3818525	3818530	Intergenic	SP3	0	0	7_Enh	0	1	1	0	0	0
chr2	174862121	174862283	3819740	3819745	Intergenic	SP3	0	0	7_Enh	0	1	0	0	0	0
chr2	174888848	174888972	3820048	3820053	Intergenic	SP3	0	0	7_Enh	0	1	1	0	0	0
chr2	174896633	174896823	3820195	3820200	Intergenic	SP3	0	0	7_Enh	0	1	1	0	0	0
chr2	174896996	174897153	3820200	3820206	Intergenic	SP3	0	0	7_Enh	0	1	1	0	0	0
chr2	174904522	174904566	3820292	3820296	Intergenic	SP3	0	0	7_Enh	0	1	1	0	0	0
chr2	174904675	174904957	3820296	3820302	Intergenic	SP3	0	0	7_Enh	0	1	1	0	1	1
chr2	174924325	174924463	3820509	3820513	Intergenic	SP3	0	0	7_Enh	0	1	1	0	0	0
chr2	175464331	175464461	3826251	3826255	intron	WIPF1	0	0	7_Enh	0	1	1	0	0	0
chr2	175643276	175643397	3828138	3828143	Intergenic	CHRNA1	0	0	7_Enh	0	1	1	0	0	0
chr2	190735318	190735618	3927431	3927435	intron	PMS1	0	0	7_Enh	0	1	1	0	0	0
chr2	192482437	192482591	3941384	3941388	Intergenic	NABP1	0	0	7_Enh	0	1	1	0	0	0
chr2	196378104	196378240	3963380	3963385	Intergenic	SLC39A10	0	0	7_Enh	0	1	1	0	0	0
chr2	196401031	196401148	3963625	3963629	Intergenic	SLC39A10	0	0	7_Enh	0	1	1	0	0	0
chr2	196513625	196513854	3964910	3964915	Intergenic	SLC39A10	0	0	7_Enh	0	1	1	0	0	0
chr2	197105104	197105187	3969228	3969232	intron	HECW2	0	0	7_Enh	0	1	1	0	1	1
chr2	197106696	197107110	3969240	3969247	exon	HECW2	0	0	7_Enh	0	1	1	0	0	0
chr2	197852765	197852905	3974884	3974889	exon	ANKRD44	0	0	7_Enh	0	1	1	0	0	0
chr2	198017462	198017699	3976148	3976152	intron	ANKRD44	0	0	7_Enh	0	1	1	0	0	0
chr2	198077507	198077584	3976684	3976688	intron	ANKRD44	0	0	7_Enh	0	1	1	0	0	0
chr2	198158422	198158596	3977312	3977316	intron	ANKRD44	0	0	7_Enh	0	1	1	0	0	0
chr2	201560134	201560461	4003141	4003146	promoter-TSS	AOX2P	1	0	7_Enh	0	1	1	0	0	0
chr2	201934089	201934340	4007210	4007215	intron	FAM126B	0	0	7_Enh	0	1	1	0	1	1
chr2	202084903	202085234	4009230	4009234	exon	CASP10	0	0	6_EnhG	0	1	1	0	0	0
chr2	202096971	202097174	4009360	4009367	Intergenic	CASP8	1	0	7_Enh	0	1	1	0	1	1
chr2	202101150	202101401	4009415	4009421	intron	CASP8	0	0	7_Enh	0	1	1	0	1	1
chr2	202986721	202986781	4017930	4017934	Intergenic	FZD7	0	0	7_Enh	0	1	1	0	0	0
chr2	203830589	203830759	4028715	4028719	intron	ALS2CR8	0	0	5_TxWk	0	1	1	0	0	0
chr2	204521386	204521611	4036143	4036148	Intergenic	CD28	0	0	7_Enh	0	1	1	0	0	0
chr2	205832248	205832643	4045599	4045604	intron	PARD3B	0	0	7_Enh	0	1	1	0	0	0
chr2	206565092	206565229	4051199	4051203	intron	NRP2	0	0	7_Enh	0	1	1	0	0	0
chr2	206571547	206571651	4051266	4051270	intron	NRP2	0	0	7_Enh	0	1	1	0	0	0
chr2	208015025	208015256	4065268	4065273	intron	KLF7	0	0	7_Enh	0	1	1	0	0	0
chr2	208103937	208104373	4066026	4066032	Intergenic	KLF7	0	0	7_Enh	0	1	1	0	0	0
chr2	208369598	208369740	4068081	4068085	Intergenic	CREB1	0	0	7_Enh	0	1	1	0	0	0
chr2	216545848	216546244	4125204	4125208	intron	LINC00607	0	0	7_Enh	0	1	1	0	0	0
chr2	218087409	218087533	4139547	4139552	Intergenic	TNP1	0	0	7_Enh	0	1	1	0	0	0
chr2	218663868	218663966	4143559	4143563	TTS	TNS1	0	0	7_Enh	0	1	1	0	0	0
chr2	218767516	218767764	4144856	4144865	intron	TNS1	0	0	7_Enh	0	1	1	0	0	0
chr2	218799653	218799787	4145320	4145326	intron	TNS1	0	0	2_TssAFlnk	0	1	1	0	0	0
chr2	218928141	218928548	4146964	4146970	intron	RUFY4	0	0	7_Enh	0	1	1	0	0	0
chr2	219198051	219198238	4150462	4150466	intron	PNKD	0	0	2_TssAFlnk	0	1	1	0	0	0
chr2	219252422	219252601	4151509	4151525	intron	SLC11A1	0	1	6_EnhG	0	1	1	0	0	0
chr2	219434703	219435052	4154216	4154222	intron	RQCD1	0	0	7_Enh	0	1	1	0	0	0
chr2	219671147	219671207	4157176	4157180	intron	CYP27A1	0	0	7_Enh	0	1	1	0	0	0
chr2	219671232	219671367	4157180	4157184	intron	CYP27A1	0	0	7_Enh	0	1	1	0	0	0
chr2	220142506	220142726	4165567	4165580	Intergenic	DNAJB2	0	0	7_Enh	0	1	1	0	1	1
chr2	220142877	220142904	4165581	4165585	Intergenic	DNAJB2	0	0	7_Enh	0	1	1	0	0	0
chr2	220468531	220468717	4172377	4172382	intron	STK11IP	0	0	7_Enh	0	1	1	0	0	0
chr2	223269279	223269499	4194258	4194263	Intergenic	SGPP2	0	0	7_Enh	0	1	1	0	0	0
chr2	225848260	225848412	4217320	4217327	intron	DOCK10	0	0	7_Enh	0	1	1	0	0	0
chr2	227288447	227288548	4225848	4225852	Intergenic	MIR5702	0	0	7_Enh	0	1	1	0	0	0
chr2	228235541	228235614	4233857	4233861	intron	TM4SF20	0	0	7_Enh	0	1	1	0	0	0
chr2	228314979	228315077	4234804	4234808	Intergenic	MIR5703	0	0	7_Enh	0	1	1	0	0	0
chr2	228382042	228382085	4235518	4235522	intron	AGFG1	0	0	7_Enh	0	1	1	0	0	0
chr2	230195667	230195922	4249135	4249140	Intergenic	PID1	0	0	7_Enh	0	1	1	0	0	1
chr2	231194815	231195150	4258748	4258752	intron	SP140L	0	0	7_Enh	0	1	1	0	0	0
chr2	231525504	231525728	4261505	4261509	Intergenic	LOC151475	0	0	7_Enh	0	1	1	0	0	1
chr2	231576140	231576284	4262151	4262156	Intergenic	CAB39	0	0	7_Enh	0	1	1	0	0	0
chr2	231658754	231658980	4263136	4263141	intron	CAB39	0	0	6_EnhG	0	1	1	0	0	0
chr2	231789465	231789522	4265227	4265231	intron	GPR55	1	0	2_TssAFlnk	0	1	1	0	1	1
chr2	231789529	231789635	4265231	4265236	intron	GPR55	1	0	2_TssAFlnk	0	1	1	0	0	1
chr2	232046756	232046857	4268566	4268570	Intergenic	ARMC9	0	0	7_Enh	0	1	1	0	0	0
chr2	232186450	232186993	4270561	4270580	intron	ARMC9	0	0	7_Enh	0	1	1	0	0	0
chr2	232409880	232410006	4274720	4274726	Intergenic	NMUR1	0	0	7_Enh	0	1	1	0	0	0
chr2	232477249	232477579	4275826	4275839	Intergenic	C2orf57	0	0	7_Enh	0	1	1	0	1	1
chr2	232477873	232478160	4275845	4275853	Intergenic	C2orf57	0	0	12_EnhBiv	0	1	1	1	0	0
chr2	232539627	232540054	4277371	4277383	Intergenic	PTMA	0	0	7_Enh	0	1	1	0	1	1
chr2	232577546	232577605	4278662	4278666	promoter-TSS	MIR1244-1	0	0	6_EnhG	0	1	1	0	0	0
chr2	232578558	232578884	4278679	4278689	TTS	PTMA	0	0	7_Enh	0	1	1	0	1	1
chr2	233180362	233180528	4285344	4285352	intron	DIS3L2	0	0	7_Enh	0	1	1	0	1	1
chr2	233704575	233704674	4294418	4294424	exon	GIGYF2	0	0	7_Enh	0	1	1	0	0	0
chr2	233949143	233949251	4298520	4298525	intron	INPP5D	0	0	2_TssAFlnk	0	1	1	0	0	0
chr2	233949304	233949570	4298526	4298535	intron	INPP5D	0	0	7_Enh	0	1	1	0	0	0
chr2	233951799	233951878	4298562	4298566	intron	INPP5D	0	0	7_Enh	0	1	1	0	0	0
chr2	233952553	233952611	4298572	4298576	intron	INPP5D	0	0	7_Enh	0	1	1	0	0	0
chr2	234074703	234074896	4299681	4299693	intron	INPP5D	0	0	7_Enh	0	1	1	0	0	0
chr2	234151322	234151389	4300909	4300913	Intergenic	ATG16L1	0	0	7_Enh	0	1	1	0	0	0
chr2	234157690	234157890	4300993	4300999	Intergenic	ATG16L1	0	0	7_Enh	0	1	1	0	0	0
chr2	234240204	234240419	4302242	4302254	exon,intron	SAG	0	0	7_Enh	0	1	1	0	0	0
chr2	234240421	234240597	4302254	4302258	intron	SAG	0	0	7_Enh	0	1	1	0	0	0
chr2	234257912	234257987	4302546	4302550	Intergenic	DGKD	0	0	7_Enh	0	1	1	0	0	0
chr2	234327448	234327644	4303633	4303639	intron	DGKD	0	0	7_Enh	0	1	1	0	0	0
chr2	234327704	234327951	4303639	4303650	intron	DGKD	0	0	6_EnhG	0	1	1	0	0	0
chr2	235199408	235199584	4313061	4313066	Intergenic	ARL4C	0	0	7_Enh	0	1	1	0	0	0
chr2	235217508	235217656	4313272	4313276	Intergenic	ARL4C	0	0	7_Enh	0	1	1	0	0	0
chr2	235353606	235353785	4314829	4314833	Intergenic	ARL4C	0	0	7_Enh	0	1	1	0	0	0
chr2	235353834	235353938	4314833	4314839	Intergenic	ARL4C	0	0	7_Enh	0	1	1	0	0	0
chr2	235355211	235355401	4314856	4314862	Intergenic	ARL4C	0	0	7_Enh	0	1	1	0	0	0
chr2	235952851	235952959	4322435	4322440	intron	SH3BP4	0	0	7_Enh	0	1	1	0	0	0
chr2	235952976	235953064	4322440	4322445	intron	SH3BP4	0	0	7_Enh	0	1	1	0	0	0
chr2	237657168	237657308	4348632	4348637	Intergenic	CXCR7	0	0	7_Enh	0	1	1	0	0	0
chr2	237696713	237696898	4349076	4349080	Intergenic	CXCR7	0	0	7_Enh	0	1	1	0	0	0
chr2	238571310	238571696	4360018	4360032	intron	LRRFIP1	0	0	7_Enh	0	1	1	0	0	0
chr2	238585541	238585606	4360279	4360283	intron	LRRFIP1	0	0	7_Enh	0	1	1	0	0	0
chr2	238586783	238586915	4360294	4360298	intron	LRRFIP1	0	0	7_Enh	0	1	1	0	0	0
chr2	238595648	238595736	4360414	4360420	intron	LRRFIP1	0	0	7_Enh	0	1	1	0	0	1
chr2	238611176	238611532	4360839	4360848	intron	LRRFIP1	0	0	2_TssAFlnk	0	1	1	0	0	0
chr2	238611735	238611912	4360848	4360854	intron	LRRFIP1	0	0	6_EnhG	0	1	1	0	1	0
chr2	238616149	238616286	4360933	4360937	intron	LRRFIP1	0	0	7_Enh	0	1	1	0	0	0
chr2	238624317	238624603	4361099	4361111	intron	LRRFIP1	0	0	7_Enh	0	1	1	0	0	0
chr2	239285509	239285704	4372948	4372955	intron	TRAF3IP1	0	0	7_Enh	0	1	1	0	0	0
chr2	239685127	239685448	4378524	4378532	Intergenic	TWIST2	0	0	9_Het	0	1	0	0	0	0
chr2	239685487	239686208	4378533	4378552	Intergenic	TWIST2	0	0	9_Het	0	1	0	0	0	0
chr2	240146999	240147292	4387637	4387643	intron	HDAC4	0	0	7_Enh	0	1	1	0	0	0
chr2	240152409	240152583	4387755	4387762	intron	HDAC4	0	0	7_Enh	0	1	1	0	0	0
chr2	240181298	240181517	4388357	4388361	intron	HDAC4	0	0	2_TssAFlnk	0	1	1	0	0	0
chr2	240189392	240189487	4388565	4388570	intron	HDAC4	0	0	7_Enh	0	1	1	0	1	1
chr2	240302786	240302860	4390970	4390979	intron	HDAC4	0	0	2_TssAFlnk	0	1	1	0	0	0
chr2	240422121	240422169	4393304	4393308	Intergenic	HDAC4	0	0	2_TssAFlnk	0	1	1	0	0	0
chr2	240422978	240423097	4393321	4393327	Intergenic	HDAC4	0	0	7_Enh	0	1	1	0	0	0
chr2	240867832	240867921	4400352	4400356	Intergenic	MIR4786	0	0	7_Enh	0	1	1	0	0	0
chr2	240884544	240884763	4400771	4400783	Intergenic	MIR4786	0	0	7_Enh	0	1	1	0	0	1
chr2	240884831	240884961	4400783	4400796	Intergenic	MIR4786	0	0	7_Enh	0	1	1	0	0	1
chr2	241505273	241505451	4412302	4412311	Intergenic	RNPEPL1	0	0	2_TssAFlnk	0	1	1	0	0	0
chr2	241506731	241506813	4412374	4412380	Intergenic	RNPEPL1	0	0	2_TssAFlnk	0	1	1	0	0	0
chr2	241551383	241551533	4413674	4413678	intron	GPR35	0	0	7_Enh	0	1	1	0	0	0
chr2	241562565	241562605	4413896	4413900	intron	GPR35	0	1	7_Enh	0	1	1	0	0	1
chr2	241899958	241900310	4421724	4421745	intron	LOC200772	0	0	2_TssAFlnk	0	1	1	0	0	0
chr2	241904917	241905026	4421891	4421896	intron	LOC200772	0	0	2_TssAFlnk	0	1	1	0	0	0
chr2	242096483	242096538	4426009	4426013	intron	PPP1R7	0	0	7_Enh	0	1	1	0	0	0
chr2	242908361	242908546	4444885	4444891	Intergenic	CXXC11	0	0	7_Enh	0	1	1	0	0	0
chr3	4515852	4515953	4480870	4480875	Intergenic	SUMF1	0	0	7_Enh	0	1	1	0	0	0
chr3	4782512	4782587	4483643	4483647	intron	ITPR1	0	0	7_Enh	0	1	1	0	0	0
chr3	4782713	4782786	4483647	4483651	intron	ITPR1	0	0	7_Enh	0	1	1	0	0	0
chr3	4783059	4783159	4483653	4483657	intron	ITPR1	0	0	7_Enh	0	1	1	0	0	0
chr3	4873196	4873252	4484797	4484801	intron	ITPR1	0	0	7_Enh	0	1	1	0	0	0
chr3	5025868	5025956	4486457	4486463	exon	BHLHE40	0	0	2_TssAFlnk	0	1	1	0	0	0
chr3	5048457	5048566	4486780	4486784	Intergenic	BHLHE40	0	0	7_Enh	0	1	1	0	0	1
chr3	5048659	5048789	4486785	4486789	Intergenic	BHLHE40	0	0	7_Enh	0	1	1	0	1	1
chr3	5053420	5053452	4486842	4486847	Intergenic	BHLHE40	0	0	2_TssAFlnk	0	1	1	0	0	0
chr3	5053493	5053658	4486847	4486853	Intergenic	BHLHE40	0	0	2_TssAFlnk	0	1	1	0	0	0
chr3	5181694	5181942	4488708	4488712	intron	ARL8B	0	0	7_Enh	0	1	1	0	0	0
chr3	8906301	8906527	4515889	4515894	Intergenic	OXTR	0	0	7_Enh	0	1	1	0	0	0
chr3	9757472	9757754	4525677	4525682	intron	CPNE9	0	0	7_Enh	0	1	1	0	1	1
chr3	10057204	10057332	4531213	4531218	Intergenic	LOC401052	0	0	2_TssAFlnk	0	1	1	0	0	0
chr3	10215747	10215857	4533884	4533888	intron	IRAK2	0	0	7_Enh	0	1	0	0	0	0
chr3	10231209	10231601	4534153	4534159	intron	IRAK2	0	0	7_Enh	0	1	1	0	0	1
chr3	10240764	10241027	4534321	4534327	intron	IRAK2	0	0	7_Enh	0	1	1	0	0	0
chr3	10335941	10336085	4535869	4535874	TTS	GHRLOS	0	0	7_Enh	0	1	1	0	0	0
chr3	11138295	11138739	4545592	4545610	Intergenic	HRH1	0	0	2_TssAFlnk	0	1	1	1	0	0
chr3	11330864	11331056	4548081	4548085	intron	ATG7	0	0	7_Enh	0	1	1	0	0	0
chr3	11497539	11497677	4549735	4549740	intron	ATG7	0	0	7_Enh	0	1	1	0	0	0
chr3	12391955	12392195	4560322	4560328	intron,promoter-TSS	PPARG	0	0	7_Enh	0	1	1	0	0	0
chr3	12504074	12504194	4561367	4561373	Intergenic	TSEN2	0	0	7_Enh	0	1	1	0	0	0
chr3	12631852	12631927	4563166	4563170	intron	RAF1	0	0	6_EnhG	0	1	1	0	0	0
chr3	12996660	12997151	4569247	4569256	intron	IQSEC1	0	0	6_EnhG	0	1	1	0	1	0
chr3	13001502	13001618	4569330	4569335	intron	IQSEC1	0	0	7_Enh	0	1	1	0	0	0
chr3	13040890	13041054	4570124	4570128	intron	IQSEC1	0	0	7_Enh	0	1	1	0	0	0
chr3	13041060	13041226	4570128	4570134	intron	IQSEC1	0	0	7_Enh	0	1	1	0	0	0
chr3	13050891	13050967	4570254	4570258	intron	IQSEC1	0	0	7_Enh	0	1	1	0	0	0
chr3	13053101	13053281	4570286	4570292	intron	IQSEC1	0	0	7_Enh	0	1	1	0	1	0
chr3	13087956	13088051	4570943	4570947	intron	IQSEC1	0	0	7_Enh	0	1	1	0	0	0
chr3	13455488	13455924	4577519	4577529	intron	NUP210	0	0	7_Enh	0	1	1	0	0	0
chr3	14413374	14413485	4590049	4590053	Intergenic	SLC6A6	0	0	7_Enh	0	1	1	0	0	1
chr3	14466337	14466452	4590917	4590927	intron	SLC6A6	0	0	7_Enh	0	1	1	0	0	0
chr3	14467712	14467806	4590947	4590953	intron	SLC6A6	0	0	7_Enh	0	1	1	0	1	1
chr3	14473030	14473206	4591019	4591024	intron	SLC6A6	0	0	2_TssAFlnk	0	1	1	0	1	1
chr3	14473591	14474111	4591031	4591038	intron	SLC6A6	0	0	7_Enh	0	1	1	0	1	0
chr3	14481141	14481250	4591135	4591142	intron	SLC6A6	0	0	7_Enh	0	1	1	0	0	0
chr3	15309513	15309710	4601436	4601445	intron	SH3BP5	0	0	7_Enh	0	1	1	0	1	1
chr3	15311085	15311359	4601467	4601484	exon	SH3BP5	0	0	7_Enh	0	1	1	0	0	0
chr3	15313274	15313640	4601504	4601513	intron	SH3BP5	0	0	7_Enh	0	1	1	0	1	0
chr3	15313694	15313805	4601513	4601518	intron	SH3BP5	0	0	7_Enh	0	1	1	0	0	0
chr3	15337088	15337252	4601831	4601836	intron	SH3BP5	0	0	7_Enh	0	1	1	0	0	0
chr3	15419819	15419958	4602863	4602872	Intergenic	SH3BP5	0	0	15_Quies	0	1	1	0	1	1
chr3	15482580	15482699	4603519	4603523	exon	EAF1	0	0	6_EnhG	0	1	1	0	0	0
chr3	15847358	15847457	4606729	4606733	intron	ANKRD28	0	0	5_TxWk	0	1	1	0	0	0
chr3	16883861	16884085	4615169	4615175	Intergenic	PLCL2	0	0	7_Enh	0	1	1	0	0	0
chr3	16884118	16884340	4615175	4615179	Intergenic	PLCL2	0	0	2_TssAFlnk	0	1	1	0	0	0
chr3	32440191	32440304	4722093	4722100	intron	CMTM7	0	0	7_Enh	0	1	1	0	0	0
chr3	32463464	32463841	4722405	4722412	intron	CMTM7	0	0	7_Enh	0	1	1	0	0	0
chr3	32499547	32499878	4722841	4722848	Intergenic	CMTM6	0	0	7_Enh	0	1	1	0	0	0
chr3	32526106	32526209	4723183	4723187	intron	CMTM6	0	0	7_Enh	0	1	1	0	0	0
chr3	32557852	32557952	4723607	4723614	Intergenic	CMTM6	0	0	7_Enh	0	1	0	0	0	0
chr3	32855954	32856105	4727515	4727519	Intergenic	TRIM71	0	0	7_Enh	0	1	1	0	0	0
chr3	33096824	33097046	4730807	4730814	intron	GLB1	0	0	7_Enh	0	1	1	0	0	0
chr3	33116017	33116124	4731022	4731026	intron	GLB1	0	0	7_Enh	0	1	1	0	1	1
chr3	33190896	33190957	4732056	4732060	TTS	SUSD5	0	0	7_Enh	0	1	1	0	0	0
chr3	34304775	34304892	4740920	4740924	Intergenic	PDCD6IP	0	0	7_Enh	0	1	1	0	0	0
chr3	36967104	36967175	4755661	4755665	intron	TRANK1	0	0	7_Enh	0	1	1	0	0	0
chr3	37536008	37536175	4761269	4761274	exon	ITGA9	0	0	7_Enh	0	1	1	0	0	0
chr3	38081601	38081780	4766701	4766708	intron	DLEC1	1	0	7_Enh	0	1	1	0	1	1
chr3	38188991	38189563	4768170	4768174	Intergenic	MYD88	0	0	7_Enh	0	1	1	0	0	0
chr3	39187665	39187756	4777397	4777401	intron	CSRNP1	0	0	6_EnhG	0	1	1	0	1	1
chr3	39302535	39302644	4778771	4778777	Intergenic	CX3CR1	0	0	7_Enh	0	1	1	0	1	1
chr3	40270957	40271049	4785741	4785745	intron	MYRIP	0	0	7_Enh	0	1	1	0	0	1
chr3	40811698	40811766	4790197	4790201	Intergenic	ZNF621	0	0	7_Enh	0	1	1	0	0	0
chr3	41158995	41159316	4792498	4792513	Intergenic	CTNNB1	0	0	7_Enh	0	1	1	0	0	0
chr3	42066313	42066769	4800238	4800244	Intergenic	ULK4	0	0	7_Enh	0	1	1	0	0	0
chr3	42113514	42114020	4800743	4800756	Intergenic	TRAK1	0	0	2_TssAFlnk	0	1	1	0	0	0
chr3	42114092	42114211	4800756	4800760	Intergenic	TRAK1	0	0	7_Enh	0	1	1	0	0	0
chr3	43220607	43220780	4812386	4812392	Intergenic	GTDC2	0	0	7_Enh	0	1	1	0	0	0
chr3	43431313	43431427	4814262	4814268	intron	ANO10	0	0	7_Enh	0	1	1	0	0	0
chr3	45053726	45053790	4829522	4829526	TTS	EXOSC7	0	0	7_Enh	0	1	1	0	0	0
chr3	45209044	45209399	4831279	4831295	Intergenic	CDCP1	0	0	7_Enh	0	1	1	0	0	0
chr3	45601833	45601940	4835156	4835161	Intergenic	LIMD1	0	0	7_Enh	0	1	1	0	0	0
chr3	45601959	45602082	4835161	4835166	Intergenic	LIMD1	0	0	7_Enh	0	1	1	0	0	0
chr3	45670513	45670644	4836070	4836074	intron	LIMD1	0	0	7_Enh	0	1	1	0	0	0
chr3	45698287	45698461	4836369	4836374	intron	LIMD1	0	0	7_Enh	0	1	1	0	1	1
chr3	46174143	46174271	4840957	4840961	Intergenic	CCR1	0	0	7_Enh	0	1	1	0	0	0
chr3	46410171	46410275	4842636	4842641	Intergenic	CCR5	0	0	7_Enh	0	1	1	0	1	1
chr3	46737136	46737255	4846502	4846506	Intergenic	ALS2CL	0	0	7_Enh	0	1	1	0	0	1
chr3	46968703	46969012	4849741	4849748	intron	CCDC12	0	0	2_TssAFlnk	0	1	1	0	0	0
chr3	47050919	47051367	4851242	4851284	TTS	NBEAL2	0	1	6_EnhG	0	1	1	0	0	0
chr3	47269400	47269456	4853832	4853836	TTS	KIF9	0	0	7_Enh	0	1	1	0	0	0
chr3	47404295	47404423	4855575	4855579	Intergenic	PTPN23	0	0	7_Enh	0	1	1	0	0	0
chr3	47462590	47462818	4856678	4856683	intron	SCAP	0	0	7_Enh	0	1	1	0	1	1
chr3	48545034	48545333	4873146	4873151	Intergenic	SHISA5	0	0	7_Enh	0	1	1	0	1	1
chr3	48581013	48581057	4873681	4873686	exon	PFKFB4	0	0	7_Enh	0	1	1	0	0	0
chr3	48595171	48595895	4873935	4873954	Intergenic	PFKFB4	1	0	2_TssAFlnk	0	1	1	0	1	1
chr3	48722078	48722215	4876831	4876835	intron	NCKIPSD	0	0	7_Enh	0	1	1	0	0	0
chr3	50264106	50264404	4903629	4903650	Intergenic	GNAI2	0	1	7_Enh	0	1	1	0	0	0
chr3	50627708	50627966	4910451	4910459	Intergenic	HEMK1	0	0	7_Enh	0	1	1	0	0	0
chr3	50628441	50628562	4910463	4910467	Intergenic	CISH	0	0	7_Enh	0	1	1	0	1	1
chr3	50638378	50639332	4910573	4910593	Intergenic	CISH	0	0	7_Enh	0	1	1	0	0	1
chr3	50642719	50642866	4910628	4910634	Intergenic	CISH	0	0	6_EnhG	0	1	1	0	0	0
chr3	50661709	50661924	4911001	4911005	intron	MAPKAPK3	0	0	6_EnhG	0	1	1	0	0	0
chr3	52104854	52104936	4926487	4926492	Intergenic	LINC00696	0	0	7_Enh	0	1	1	0	0	1
chr3	52265608	52265748	4928841	4928848	intron	TWF2	0	0	4_Tx	0	1	0	0	1	1
chr3	52278298	52278500	4929117	4929121	Intergenic	PPM1M	0	0	7_Enh	0	1	1	0	0	0
chr3	52287444	52287759	4929338	4929345	TTS	WDR82	0	0	6_EnhG	0	1	1	0	0	0
chr3	52334007	52334365	4930152	4930160	Intergenic	MIR135A1	0	0	7_Enh	0	1	1	1	1	1
chr3	52532422	52532478	4933816	4933821	intron	STAB1	0	0	2_TssAFlnk	0	1	1	0	0	0
chr3	52532585	52532735	4933822	4933827	intron	STAB1	0	0	2_TssAFlnk	0	1	1	0	0	0
chr3	53148089	53148280	4942588	4942592	intron	RFT1	0	0	7_Enh	0	1	1	0	1	1
chr3	53229957	53230275	4943862	4943885	Intergenic	PRKCD	0	1	7_Enh	0	1	1	0	1	1
chr3	57094277	57094405	4979495	4979500	promoter-TSS	SPATA12	1	0	7_Enh	0	1	1	0	0	0
chr3	57945732	57945916	4988877	4988883	Intergenic	FLNB	0	0	2_TssAFlnk	0	1	1	0	0	0
chr3	58202928	58203252	4992472	4992478	Intergenic	DNASE1L3	0	0	7_Enh	0	1	1	0	1	1
chr3	58203340	58203447	4992480	4992484	Intergenic	DNASE1L3	0	0	7_Enh	0	1	1	0	1	1
chr3	58203470	58203517	4992484	4992488	Intergenic	DNASE1L3	0	0	7_Enh	0	1	1	0	1	1
chr3	58341096	58341193	4994372	4994378	intron	PXK	0	0	7_Enh	0	1	1	0	0	0
chr3	59413092	59413194	5003574	5003578	Intergenic	C3orf67	0	0	7_Enh	0	1	1	0	0	0
chr3	59734950	59735153	5005835	5005840	TTS	FHIT	0	0	7_Enh	0	1	1	0	0	0
chr3	60994937	60995032	5014578	5014582	intron	FHIT	0	0	7_Enh	0	1	1	0	0	0
chr3	69143668	69143763	5078017	5078021	intron	ARL6IP5	0	0	7_Enh	0	1	1	0	0	0
chr3	69380047	69380345	5080357	5080364	intron	FRMD4B	0	0	7_Enh	0	1	1	0	0	0
chr3	71180032	71180142	5093668	5093674	promoter-TSS	FOXP1	0	0	7_Enh	0	1	1	0	0	0
chr3	71489044	71489611	5097158	5097168	intron	FOXP1	0	0	7_Enh	0	1	1	0	0	0
chr3	71493242	71493414	5097212	5097220	intron	FOXP1	0	0	7_Enh	0	1	1	0	0	0
chr3	71493650	71494108	5097223	5097230	intron	FOXP1	0	0	7_Enh	0	1	1	0	0	0
chr3	71635777	71635996	5098968	5098972	Intergenic	FOXP1	0	0	15_Quies	0	1	1	0	1	1
chr3	72149976	72150377	5104230	5104246	Intergenic	LOC201617	0	0	7_Enh	0	1	1	0	0	0
chr3	72319347	72319415	5105832	5105837	Intergenic	LOC201617	0	0	7_Enh	0	1	1	0	0	0
chr3	72320605	72320637	5105848	5105852	Intergenic	LOC201617	0	0	7_Enh	0	1	1	0	0	0
chr3	72323843	72324119	5105880	5105886	Intergenic	LOC201617	0	0	7_Enh	0	1	1	0	0	0
chr3	72359893	72360044	5106267	5106272	Intergenic	RYBP	0	0	7_Enh	0	1	1	0	1	0
chr3	72396977	72397197	5106748	5106756	Intergenic	RYBP	0	0	7_Enh	0	1	1	0	1	0
chr3	72397206	72397301	5106756	5106764	Intergenic	RYBP	0	0	7_Enh	0	1	1	0	1	0
chr3	72496605	72496710	5107771	5107785	promoter-TSS	RYBP	1	1	2_TssAFlnk	0	1	1	0	1	0
chr3	72668159	72668212	5109597	5109601	Intergenic	RYBP	0	0	7_Enh	0	1	1	0	0	0
chr3	72686293	72686485	5109766	5109770	Intergenic	RYBP	0	0	7_Enh	0	1	1	0	0	0
chr3	73143378	73143514	5114902	5114906	Intergenic	EBLN2	0	0	7_Enh	0	1	1	0	0	1
chr3	99224778	99224996	5260760	5260764	Intergenic	COL8A1	0	0	7_Enh	0	1	1	0	0	0
chr3	107705890	107706433	5315417	5315425	Intergenic	CD47	0	0	7_Enh	0	1	1	0	0	0
chr3	107818957	107819089	5316576	5316582	Intergenic	CD47	0	0	7_Enh	0	1	1	0	0	0
chr3	107843769	107843948	5316783	5316789	Intergenic	CD47	0	0	7_Enh	0	1	1	0	0	0
chr3	111266312	111267285	5338316	5338322	intron	CD96	0	0	7_Enh	0	1	1	0	0	0
chr3	111851996	111852326	5342643	5342650	promoter-TSS	GCSAM	1	0	7_Enh	0	1	1	0	0	0
chr3	112098007	112098341	5344208	5344213	Intergenic	CD200	0	0	7_Enh	0	1	1	0	0	0
chr3	112995070	112995145	5351094	5351099	intron	BOC	0	0	2_TssAFlnk	0	1	1	0	0	0
chr3	116774040	116774293	5376509	5376513	Intergenic	LSAMP-AS3	0	0	7_Enh	0	1	1	0	0	0
chr3	119071213	119071366	5390631	5390635	intron	ARHGAP31	0	0	7_Enh	0	1	1	0	0	0
chr3	119278420	119278638	5392568	5392574	promoter-TSS	CD80	1	0	7_Enh	0	1	1	0	1	1
chr3	119346422	119346504	5393290	5393295	intron	PLA1A	0	0	7_Enh	0	1	1	0	1	1
chr3	121714086	121714225	5411073	5411079	intron	ILDR1	0	0	7_Enh	0	1	1	0	0	0
chr3	122440390	122440569	5417523	5417528	intron	PARP14	0	0	6_EnhG	0	1	0	0	0	0
chr3	123476226	123476314	5429357	5429361	intron	MYLK	0	0	7_Enh	0	1	1	0	0	0
chr3	124860367	124860577	5441610	5441628	intron	SLC12A8	0	1	2_TssAFlnk	0	1	1	0	0	0
chr3	124865028	124865255	5441718	5441723	intron	SLC12A8	0	0	7_Enh	0	1	1	0	0	0
chr3	124866088	124866302	5441740	5441745	intron	SLC12A8	0	0	7_Enh	0	1	1	0	0	0
chr3	126108072	126108488	5456379	5456429	Intergenic	CCDC37	0	1	7_Enh	0	1	0	1	1	1
chr3	126259550	126259676	5459121	5459125	intron	CHST13	0	0	2_TssAFlnk	0	1	1	0	0	0
chr3	126630130	126630577	5463015	5463025	intron	CHCHD6	0	0	12_EnhBiv	0	1	1	1	0	0
chr3	126701114	126701252	5463966	5463975	Intergenic	PLXNA1	0	0	11_BivFlnk	0	1	1	1	0	0
chr3	127328525	127328630	5472866	5472870	intron	MCM2	0	0	7_Enh	0	1	1	0	0	0
chr3	127415904	127415987	5474442	5474446	intron	MGLL	0	0	7_Enh	0	1	1	0	0	0
chr3	127453660	127453886	5474976	5474981	intron	MGLL	0	0	7_Enh	0	1	1	0	0	0
chr3	127455098	127455304	5474991	5474995	intron	MGLL	0	0	7_Enh	0	1	1	0	0	0
chr3	127473871	127474121	5475282	5475290	intron	MGLL	0	0	7_Enh	0	1	1	0	1	0
chr3	127494351	127494378	5475572	5475576	intron	MGLL	0	0	7_Enh	0	1	1	0	0	0
chr3	128393549	128393801	5487912	5487918	Intergenic	RPN1	0	0	7_Enh	0	1	1	0	0	0
chr3	128399331	128399379	5487999	5488003	Intergenic	RPN1	0	0	7_Enh	0	1	1	0	0	0
chr3	128437918	128438031	5488714	5488718	Intergenic	RAB7A	0	0	7_Enh	0	1	1	0	0	0
chr3	128583226	128583369	5490704	5490708	intron	LOC653712	0	0	7_Enh	0	1	1	0	0	0
chr3	128745669	128745778	5493361	5493365	intron	EFCC1	0	0	2_TssAFlnk	0	1	1	0	0	0
chr3	128952552	128952829	5497056	5497062	Intergenic	COPG1	0	0	7_Enh	0	1	1	0	0	0
chr3	128964679	128964954	5497243	5497249	Intergenic	COPG1	0	0	5_TxWk	0	1	1	0	1	1
chr3	129209126	129209372	5501232	5501236	intron	IFT122	0	0	7_Enh	0	1	1	0	1	1
chr3	129312688	129312707	5503092	5503096	intron	PLXND1	0	0	7_Enh	0	1	1	0	0	0
chr3	129316021	129316141	5503168	5503175	intron	PLXND1	0	0	7_Enh	0	1	1	0	0	0
chr3	129335695	129335790	5503801	5503805	Intergenic	PLXND1	0	0	7_Enh	0	1	1	0	0	0
chr3	129337380	129337582	5503827	5503832	Intergenic	PLXND1	0	0	7_Enh	0	1	1	0	0	0
chr3	129338047	129338072	5503850	5503855	Intergenic	PLXND1	0	0	7_Enh	0	1	1	0	0	0
chr3	129344930	129345035	5503992	5503996	Intergenic	PLXND1	0	0	7_Enh	0	1	1	0	0	0
chr3	129347028	129347225	5504090	5504095	Intergenic	PLXND1	0	0	2_TssAFlnk	0	1	1	0	1	1
chr3	129513063	129513428	5505663	5505670	intron	TMCC1	0	0	7_Enh	0	1	1	0	0	0
chr3	129812678	129812875	5509455	5509465	intron	ALG1L2	0	0	7_Enh	0	1	1	0	0	0
chr3	129812969	129813010	5509465	5509469	intron	ALG1L2	0	0	2_TssAFlnk	0	1	1	0	0	0
chr3	135970173	135970222	5556901	5556905	intron	PCCB	0	0	2_TssAFlnk	0	1	1	0	1	1
chr3	138129606	138129733	5575490	5575496	Intergenic	ESYT3	0	0	7_Enh	0	1	1	0	0	0
chr3	141515030	141515228	5604487	5604491	intron	GRK7	0	0	7_Enh	0	1	1	0	0	0
chr3	141568385	141568504	5605146	5605150	Intergenic	ATP1B3	0	0	7_Enh	0	1	1	0	0	0
chr3	149057820	149058622	5655842	5655847	Intergenic	TM4SF18	0	0	7_Enh	0	1	1	0	0	0
chr3	150102877	150102977	5664068	5664072	Intergenic	TSC22D2	0	0	2_TssAFlnk	0	1	1	0	1	1
chr3	150863795	150864155	5671234	5671242	intron	MED12L	0	0	7_Enh	0	1	1	0	1	1
chr3	150945621	150945735	5671892	5671896	intron	P2RY14	0	0	7_Enh	0	1	1	0	1	1
chr3	152760850	152761182	5683566	5683575	Intergenic	RAP2B	0	0	7_Enh	0	1	1	0	1	1
chr3	152939561	152939676	5685695	5685699	Intergenic	RAP2B	0	0	7_Enh	0	1	1	0	0	0
chr3	156202383	156202555	5708748	5708752	intron	KCNAB1	0	0	7_Enh	0	1	1	0	0	0
chr3	156807650	156807901	5712959	5712968	exon	LOC100498859	1	0	2_TssAFlnk	0	1	1	0	0	0
chr3	169583250	169583470	5792177	5792183	intron	LRRC31	0	0	7_Enh	0	1	1	0	1	0
chr3	169663305	169663337	5792995	5792999	exon	LOC100128164	0	0	7_Enh	0	1	1	0	0	0
chr3	170070814	170070988	5797620	5797625	Intergenic	SKIL	0	0	7_Enh	0	1	1	0	0	0
chr3	171678746	171678924	5811364	5811369	Intergenic	FNDC3B	0	0	7_Enh	0	1	1	0	0	0
chr3	171847846	171847937	5813072	5813077	intron	FNDC3B	0	0	7_Enh	0	1	0	0	0	0
chr3	171870931	171871382	5813289	5813298	intron	FNDC3B	0	0	7_Enh	0	1	1	0	0	0
chr3	172230330	172230412	5816427	5816431	intron	TNFSF10	0	0	6_EnhG	0	1	1	0	0	0
chr3	172310094	172310427	5817135	5817144	Intergenic	TNFSF10	0	0	7_Enh	0	1	1	0	0	0
chr3	172434371	172434380	5818492	5818496	Intergenic	NCEH1	0	0	7_Enh	0	1	1	0	0	0
chr3	176919547	176919714	5847198	5847204	Intergenic	TBL1XR1	0	0	7_Enh	0	1	1	0	0	0
chr3	176969614	176969766	5848001	5848005	Intergenic	TBL1XR1	0	0	7_Enh	0	1	1	0	0	0
chr3	177002214	177002416	5848512	5848518	Intergenic	TBL1XR1	0	0	7_Enh	0	1	1	0	0	0
chr3	177017954	177018188	5848747	5848752	Intergenic	TBL1XR1	0	0	7_Enh	0	1	1	0	0	0
chr3	177063225	177063403	5849361	5849366	Intergenic	LINC00578	0	0	7_Enh	0	1	1	0	0	0
chr3	177077182	177077213	5849507	5849511	Intergenic	LINC00578	0	0	2_TssAFlnk	0	1	1	0	0	0
chr3	177079042	177079231	5849571	5849575	Intergenic	LINC00578	0	0	7_Enh	0	1	1	0	0	0
chr3	178899771	178899915	5862324	5862328	intron	PIK3CA	0	0	5_TxWk	0	1	1	0	0	0
chr3	182930319	182930658	5895798	5895804	intron	MCF2L2	0	0	7_Enh	0	1	1	0	0	0
chr3	182977819	182978188	5896440	5896445	intron	B3GNT5	0	0	7_Enh	0	1	1	0	0	0
chr3	183003692	183003860	5896707	5896714	intron	MCF2L2	0	0	7_Enh	0	1	1	0	0	0
chr3	183093624	183093863	5897675	5897680	intron	MCF2L2	0	0	7_Enh	0	1	1	0	0	0
chr3	183098047	183098335	5897725	5897732	intron	MCF2L2	0	0	7_Enh	0	1	1	0	0	0
chr3	183258655	183258752	5899759	5899767	intron	KLHL6	0	0	7_Enh	0	1	1	0	0	0
chr3	183493743	183493795	5903163	5903167	exon	YEATS2	0	0	7_Enh	0	1	1	0	0	0
chr3	183502483	183502532	5903291	5903296	intron	YEATS2	0	0	7_Enh	0	1	1	0	0	0
chr3	184037664	184038093	5912743	5912750	promoter-TSS	EIF4G1	0	0	7_Enh	0	1	1	0	0	0
chr3	184394844	184394994	5919218	5919222	Intergenic	MAGEF1	0	0	7_Enh	0	1	1	0	0	0
chr3	184430337	184430478	5919813	5919819	promoter-TSS	MAGEF1	1	0	7_Enh	0	1	1	0	0	0
chr3	184504197	184504485	5920920	5920924	Intergenic	VPS8	0	0	7_Enh	0	1	1	0	0	0
chr3	185255206	185255492	5928522	5928527	intron	LIPH	0	0	7_Enh	0	1	1	0	0	0
chr3	185960354	185960503	5937691	5937699	intron	DGKG	0	0	4_Tx	0	1	1	0	1	1
chr3	185972503	185972742	5937824	5937829	intron	DGKG	0	0	6_EnhG	0	1	1	0	0	0
chr3	186463907	186463956	5942986	5942991	Intergenic	KNG1	0	0	7_Enh	0	1	0	0	0	0
chr3	186730682	186730715	5947074	5947078	intron	ST6GAL1	0	0	7_Enh	0	1	1	0	0	0
chr3	187637004	187637097	5954855	5954860	Intergenic	BCL6	0	0	7_Enh	0	1	1	0	0	0
chr3	187653704	187653874	5954997	5955002	Intergenic	BCL6	0	0	7_Enh	0	1	1	0	0	0
chr3	187676539	187676668	5955171	5955180	Intergenic	LPP-AS2	0	0	7_Enh	0	1	1	0	0	0
chr3	188157047	188157253	5959439	5959444	intron	LPP	0	0	7_Enh	0	1	1	0	0	0
chr3	188668792	188668941	5963508	5963513	Intergenic	TPRG1	0	0	7_Enh	0	1	1	0	0	0
chr3	188771199	188771445	5964265	5964270	Intergenic	TPRG1	0	0	9_Het	0	1	1	0	0	0
chr3	189819443	189819512	5971704	5971708	intron	LEPREL1	0	0	7_Enh	0	1	1	0	0	0
chr3	190251317	190251482	5975175	5975182	intron	IL1RAP	0	0	7_Enh	0	1	1	0	0	0
chr3	190963889	190964133	5980279	5980284	intron	OSTN	0	0	7_Enh	0	1	1	0	0	0
chr3	193689285	193689385	6002011	6002015	intron	LOC647323	0	0	12_EnhBiv	0	1	1	1	0	0
chr3	193721593	193721718	6002481	6002487	promoter-TSS	LOC647323	1	0	7_Enh	0	1	1	0	0	0
chr3	193807367	193807512	6003596	6003602	Intergenic	HES1	0	0	7_Enh	0	1	1	0	0	0
chr3	193807556	193807676	6003602	6003609	Intergenic	HES1	0	0	7_Enh	0	1	1	0	0	0
chr3	194212880	194213219	6010176	6010182	Intergenic	FLJ34208	0	0	7_Enh	0	1	1	0	0	0
chr3	194247954	194248065	6010630	6010634	Intergenic	FLJ34208	0	0	7_Enh	0	1	0	0	0	0
chr3	194457217	194457724	6014431	6014438	intron	LOC100507391	0	0	8_ZNF/Rpts	0	1	1	0	0	0
chr3	194592702	194592867	6016330	6016334	Intergenic	LOC100507391	0	0	7_Enh	0	1	1	0	0	0
chr3	194600743	194600994	6016471	6016477	Intergenic	LOC100507391	0	0	7_Enh	0	1	1	0	0	0
chr3	194723755	194723870	6017968	6017973	Intergenic	XXYLT1	0	0	7_Enh	0	1	1	0	0	0
chr3	194823465	194823523	6019846	6019851	intron	XXYLT1	0	0	7_Enh	0	1	1	0	0	0
chr3	194827197	194827396	6019926	6019951	intron	XXYLT1	0	0	7_Enh	0	1	1	0	1	1
chr3	194831797	194831848	6020030	6020034	intron	XXYLT1	0	0	7_Enh	0	1	1	0	0	0
chr3	194869559	194870065	6020716	6020721	intron	XXYLT1	0	0	7_Enh	0	1	1	0	0	0
chr3	194981525	194981570	6022595	6022599	intron	XXYLT1	0	0	2_TssAFlnk	0	1	1	0	1	0
chr3	195627570	195627608	6034094	6034098	intron	TNK2	0	0	2_TssAFlnk	0	1	1	0	0	0
chr3	195627635	195627733	6034098	6034102	intron	TNK2	0	0	7_Enh	0	1	1	0	0	0
chr3	195823372	195823632	6038007	6038011	Intergenic	TFRC	0	0	7_Enh	0	1	1	0	0	0
chr3	195886865	195886986	6039257	6039261	exon	LOC401109	0	0	7_Enh	0	1	1	0	0	0
chr3	195887033	195887207	6039261	6039265	exon	LOC401109	0	0	7_Enh	0	1	1	0	0	0
chr3	195906626	195906837	6039654	6039659	Intergenic	ZDHHC19	0	0	7_Enh	0	1	1	0	1	1
chr3	195906967	195907036	6039663	6039669	Intergenic	ZDHHC19	0	0	7_Enh	0	1	1	0	1	1
chr3	195919095	195919146	6039955	6039959	Intergenic	ZDHHC19	0	0	7_Enh	0	1	1	0	0	0
chr3	196347208	196347380	6047477	6047483	Intergenic	LRRC33	0	0	7_Enh	0	1	1	0	0	0
chr3	196361248	196361464	6047774	6047778	Intergenic	LRRC33	0	0	2_TssAFlnk	0	1	1	0	0	0
chr3	196397272	196397495	6048600	6048604	Intergenic	LRRC33	0	0	7_Enh	0	1	1	0	0	0
chr3	196411880	196412090	6048893	6048903	Intergenic	CEP19	0	0	7_Enh	0	1	1	0	1	1
chr3	196420320	196420408	6049047	6049054	Intergenic	CEP19	0	0	7_Enh	0	1	1	0	0	0
chr3	196758338	196758602	6055352	6055358	Intergenic	MFI2	0	0	7_Enh	0	1	1	0	0	0
chr3	197605322	197605661	6067528	6067536	Intergenic	RPL35A	0	0	7_Enh	0	1	1	0	0	0
chr4	693249	693313	6083041	6083045	Intergenic	PCGF3	0	0	7_Enh	0	1	1	0	0	0
chr4	693333	693400	6083046	6083050	Intergenic	PCGF3	0	0	7_Enh	0	1	1	0	0	0
chr4	909482	909566	6090581	6090585	intron	GAK	0	0	7_Enh	0	1	1	0	0	0
chr4	909596	909649	6090585	6090589	intron	GAK	0	0	7_Enh	0	1	1	0	0	0
chr4	1037520	1037740	6095480	6095494	Intergenic	FGFRL1	0	0	7_Enh	0	1	1	0	0	0
chr4	1042695	1042768	6095709	6095714	Intergenic	FGFRL1	0	0	9_Het	0	1	0	0	0	0
chr4	1195307	1195348	6098733	6098738	intron	LOC100130872	0	0	2_TssAFlnk	0	1	1	0	0	0
chr4	1195804	1195894	6098754	6098761	intron	LOC100130872	0	0	2_TssAFlnk	0	1	1	0	0	0
chr4	1195997	1196350	6098763	6098776	intron	LOC100130872	0	0	2_TssAFlnk	0	1	1	0	0	0
chr4	1212683	1212862	6099383	6099388	intron	CTBP1	0	0	7_Enh	0	1	1	0	0	0
chr4	1294846	1295065	6101974	6101984	intron	MAEA	0	0	7_Enh	0	1	1	0	0	0
chr4	1295085	1295220	6101985	6101989	intron	MAEA	0	0	7_Enh	0	1	1	0	0	0
chr4	1303055	1303515	6102163	6102181	intron	MAEA	0	1	2_TssAFlnk	0	1	1	0	0	0
chr4	1717293	1717391	6113576	6113580	TTS	TMEM129	0	0	7_Enh	0	1	1	0	0	0
chr4	1724723	1724790	6113932	6113936	intron	TACC3	0	0	2_TssAFlnk	0	1	1	0	0	1
chr4	1729228	1729310	6114037	6114041	intron	TACC3	0	0	2_TssAFlnk	0	1	1	0	0	0
chr4	1754401	1754743	6114796	6114814	Intergenic	TACC3	0	0	2_TssAFlnk	0	1	1	0	0	0
chr4	2486677	2486782	6131149	6131153	intron	RNF4	0	0	2_TssAFlnk	0	1	1	0	0	0
chr4	2592805	2592990	6133263	6133268	Intergenic	FAM193A	0	0	7_Enh	0	1	1	0	0	0
chr4	2747928	2748037	6135785	6135789	intron	TNIP2	0	0	6_EnhG	0	1	0	0	0	0
chr4	2766203	2766337	6136314	6136320	Intergenic	TNIP2	0	0	2_TssAFlnk	0	1	1	0	0	1
chr4	2788986	2789299	6136694	6136702	Intergenic	TNIP2	0	0	7_Enh	0	1	1	0	0	0
chr4	2807568	2807730	6137213	6137222	intron	SH3BP2	0	0	6_EnhG	0	1	1	0	0	0
chr4	2933531	2933810	6139527	6139545	intron	MFSD10	0	1	7_Enh	0	1	1	0	1	1
chr4	3047316	3047487	6141974	6141983	Intergenic	HTT-AS1	0	0	7_Enh	0	1	1	0	0	1
chr4	3060812	3060994	6142184	6142190	Intergenic	HTT-AS1	0	0	7_Enh	0	1	1	0	0	0
chr4	3288006	3288084	6146132	6146136	Intergenic	RGS12	0	0	7_Enh	0	1	1	0	0	0
chr4	3374686	3374784	6148050	6148058	intron	RGS12	0	1	7_Enh	0	1	1	0	1	1
chr4	3374870	3374993	6148061	6148070	intron	RGS12	0	1	7_Enh	0	1	1	0	1	1
chr4	3404363	3404392	6148558	6148562	intron	RGS12	0	0	7_Enh	0	1	1	0	0	0
chr4	3416219	3416400	6148895	6148900	intron	RGS12	0	0	7_Enh	0	1	1	0	0	0
chr4	3559041	3559108	6153129	6153133	Intergenic	FLJ35424	0	0	7_Enh	0	1	1	0	0	0
chr4	5035157	5035331	6177081	6177086	Intergenic	CYTL1	0	0	2_TssAFlnk	0	1	1	0	0	0
chr4	6259125	6259289	6192656	6192663	Intergenic	WFS1	0	0	7_Enh	0	1	1	0	0	0
chr4	6259331	6259487	6192664	6192669	Intergenic	WFS1	0	0	7_Enh	0	1	1	0	0	0
chr4	6888031	6888101	6204203	6204208	Intergenic	TBC1D14	0	0	7_Enh	0	1	1	0	1	1
chr4	6889466	6889564	6204238	6204243	Intergenic	TBC1D14	0	0	7_Enh	0	1	1	0	0	0
chr4	6889656	6889775	6204244	6204248	Intergenic	TBC1D14	0	0	7_Enh	0	1	1	0	0	0
chr4	6894052	6894366	6204353	6204364	Intergenic	TBC1D14	0	0	2_TssAFlnk	0	1	1	0	1	1
chr4	6919564	6919632	6205029	6205035	intron	TBC1D14	0	0	7_Enh	0	1	1	0	1	1
chr4	6920103	6920299	6205041	6205046	intron	TBC1D14	0	0	7_Enh	0	1	1	0	0	0
chr4	6927266	6927540	6205214	6205223	intron	TBC1D14	0	0	7_Enh	0	1	1	0	0	0
chr4	6928001	6928065	6205241	6205246	intron	TBC1D14	0	0	7_Enh	0	1	1	0	0	0
chr4	6965812	6966065	6206033	6206041	intron	TBC1D14	0	0	7_Enh	0	1	1	0	0	0
chr4	7651549	7651731	6219718	6219728	intron	SORCS2	0	0	7_Enh	0	1	1	0	0	1
chr4	7655866	7655971	6219829	6219833	exon	SORCS2	0	0	7_Enh	0	1	1	0	0	1
chr4	8193067	8193174	6230666	6230673	Intergenic	SH3TC1	0	0	2_TssAFlnk	0	1	1	0	0	0
chr4	8193236	8193398	6230673	6230682	Intergenic	SH3TC1	0	0	7_Enh	0	1	1	0	0	0
chr4	8200398	8200550	6230826	6230834	promoter-TSS	SH3TC1	1	0	7_Enh	0	1	1	0	0	0
chr4	8208026	8208124	6231072	6231076	intron	SH3TC1	0	0	6_EnhG	0	1	1	0	0	0
chr4	8223443	8223567	6231452	6231456	intron	SH3TC1	0	0	7_Enh	0	1	1	0	0	0
chr4	8437538	8437764	6236151	6236156	intron	ACOX3	0	0	7_Enh	0	1	1	0	0	0
chr4	10007897	10008122	6261984	6261990	intron	SLC2A9	0	0	7_Enh	0	1	1	0	0	0
chr4	10034366	10034581	6262347	6262351	intron	SLC2A9	0	0	7_Enh	0	1	1	0	0	0
chr4	10102617	10102742	6263458	6263465	intron	WDR1	0	0	6_EnhG	0	1	1	0	0	1
chr4	10691948	10692028	6269152	6269156	Intergenic	CLNK	0	0	7_Enh	0	1	1	0	0	0
chr4	14170560	14170749	6292771	6292775	Intergenic	LOC152742	0	0	7_Enh	0	1	1	0	0	0
chr4	15402630	15402770	6300788	6300793	intron	C1QTNF7	0	0	7_Enh	0	1	1	0	0	0
chr4	16233452	16233878	6308677	6308682	intron	TAPT1-AS1	0	0	7_Enh	0	1	1	0	0	0
chr4	16271881	16272231	6308964	6308968	Intergenic	TAPT1-AS1	0	0	2_TssAFlnk	0	1	1	0	0	0
chr4	24977233	24977721	6371384	6371389	intron	CCDC149	0	0	7_Enh	0	1	1	0	0	0
chr4	25861412	25861587	6381322	6381326	intron	SEL1L3	0	0	7_Enh	0	1	1	0	0	0
chr4	26320567	26320700	6386375	6386381	promoter-TSS	RBPJ	1	0	1_TssA	0	1	0	0	0	0
chr4	36387604	36387842	6446447	6446451	Intergenic	DTHD1	0	0	7_Enh	0	1	1	0	0	0
chr4	37668470	37668602	6454954	6454958	intron	RELL1	0	0	7_Enh	0	1	1	0	0	0
chr4	37953207	37953314	6458072	6458076	intron	TBC1D1	0	0	7_Enh	0	1	1	0	0	0
chr4	38178750	38178926	6460687	6460693	Intergenic	PTTG2	0	0	7_Enh	0	1	1	0	0	0
chr4	38179370	38179589	6460695	6460704	Intergenic	PTTG2	0	0	7_Enh	0	1	1	0	1	0
chr4	38235810	38235985	6461331	6461335	Intergenic	PTTG2	0	0	7_Enh	0	1	1	0	0	0
chr4	38321303	38321710	6462105	6462114	Intergenic	KLF3	0	0	7_Enh	0	1	1	0	1	1
chr4	38530947	38531049	6463640	6463645	Intergenic	KLF3	0	0	7_Enh	0	1	1	0	0	0
chr4	38672705	38672968	6465252	6465259	intron	KLF3	0	0	7_Enh	0	1	1	0	0	0
chr4	38677161	38677449	6465306	6465312	intron	KLF3	0	0	7_Enh	0	1	1	0	1	1
chr4	38763314	38763440	6466288	6466292	Intergenic	TLR10	0	0	1_TssA	0	1	1	0	1	0
chr4	40123162	40123379	6482873	6482877	exon	N4BP2	0	0	7_Enh	0	1	1	0	0	0
chr4	40206977	40207419	6483871	6483877	intron	RHOH	0	0	7_Enh	0	1	1	0	0	0
chr4	40556163	40556359	6488136	6488140	intron	RBM47	0	0	7_Enh	0	1	1	0	0	0
chr4	40556839	40556975	6488144	6488148	intron	RBM47	0	0	2_TssAFlnk	0	1	1	0	0	0
chr4	40579060	40579527	6488451	6488458	intron	RBM47	0	0	7_Enh	0	1	1	0	0	0
chr4	40624018	40624053	6489117	6489121	intron	RBM47	0	0	7_Enh	0	1	1	0	0	0
chr4	40994817	40994874	6493871	6493875	intron	APBB2	0	0	7_Enh	0	1	1	0	0	0
chr4	47925313	47925509	6540305	6540313	Intergenic	NFXL1	0	0	9_Het	0	1	1	0	0	0
chr4	54721747	54721966	6572148	6572152	Intergenic	RPL21P44	0	0	7_Enh	0	1	1	0	0	0
chr4	54796203	54796390	6572747	6572751	Intergenic	RPL21P44	0	0	7_Enh	0	1	1	0	1	1
chr4	54860519	54860780	6573212	6573216	Intergenic	RPL21P44	0	0	7_Enh	0	1	1	0	0	0
chr4	55575759	55575933	6580319	6580323	intron	KIT	0	0	7_Enh	0	1	1	0	0	0
chr4	57624039	57624581	6598029	6598036	Intergenic	SPINK2	0	0	7_Enh	0	1	1	0	0	0
chr4	68503902	68504146	6661313	6661318	intron	UBA6	0	0	6_EnhG	0	1	1	0	0	0
chr4	71793274	71793494	6682244	6682250	intron	MOB1B	0	0	7_Enh	0	1	1	0	1	1
chr4	74573761	74573905	6699875	6699879	Intergenic	IL8	0	0	7_Enh	0	1	1	0	0	0
chr4	74597871	74598059	6700017	6700021	Intergenic	IL8	0	0	7_Enh	0	1	1	0	0	0
chr4	75204666	75204916	6703663	6703667	Intergenic	EREG	0	0	5_TxWk	0	1	1	0	0	0
chr4	75230258	75230474	6703821	6703829	promoter-TSS	EREG	1	0	2_TssAFlnk	0	1	0	0	0	0
chr4	77119183	77119261	6718286	6718291	intron	SCARB2	0	0	7_Enh	0	1	1	0	0	0
chr4	77120907	77120996	6718300	6718304	intron	SCARB2	0	0	7_Enh	0	1	1	0	1	0
chr4	77121151	77121236	6718304	6718308	intron	SCARB2	0	0	7_Enh	0	1	1	0	1	0
chr4	78058782	78058800	6727054	6727058	Intergenic	CCNG2	0	0	7_Enh	0	1	1	0	0	0
chr4	78774402	78774681	6732024	6732030	Intergenic	MRPL1	0	0	7_Enh	0	1	1	0	0	0
chr4	82375853	82375918	6755207	6755211	intron	RASGEF1B	0	0	7_Enh	0	1	1	0	0	0
chr4	82426364	82426692	6755661	6755669	Intergenic	RASGEF1B	0	0	7_Enh	0	1	1	0	0	0
chr4	84119173	84119376	6771278	6771282	Intergenic	PLAC8	0	0	7_Enh	0	1	1	0	0	0
chr4	84177994	84178147	6771798	6771802	Intergenic	COQ2	0	0	7_Enh	0	1	1	0	0	0
chr4	84241800	84242116	6772424	6772430	intron	HPSE	0	0	7_Enh	0	1	1	0	0	0
chr4	87966301	87966385	6798872	6798876	intron	AFF1	0	0	7_Enh	0	1	1	0	0	0
chr4	88013924	88014164	6799340	6799344	intron	AFF1	0	0	7_Enh	0	1	1	0	0	0
chr4	88772588	88772921	6805574	6805582	Intergenic	MEPE	0	0	7_Enh	0	1	1	0	0	0
chr4	88817473	88817766	6805926	6805931	Intergenic	MEPE	0	0	7_Enh	0	1	1	0	0	0
chr4	90410736	90410919	6818908	6818915	Intergenic	GPRIN3	0	0	9_Het	0	1	1	0	0	0
chr4	95264019	95264128	6846777	6846781	promoter-TSS	HPGDS	1	0	7_Enh	0	1	1	0	0	0
chr4	99367946	99368093	6871297	6871301	Intergenic	RAP1GDS1	0	0	7_Enh	0	1	1	0	0	0
chr4	99851211	99851347	6875631	6875638	exon,promoter-TSS	EIF4E	1	0	1_TssA	0	1	0	0	0	0
chr4	100440262	100440301	6879865	6879869	intron	C4orf17	0	0	7_Enh	0	1	0	0	0	0
chr4	103664606	103664805	6900222	6900226	intron	MANBA	0	0	7_Enh	0	1	1	0	1	1
chr4	105944040	105944201	6913189	6913193	Intergenic	TET2	0	0	7_Enh	0	1	1	0	0	0
chr4	124337377	124337446	7036510	7036516	Intergenic	SPRY1	0	0	7_Enh	0	1	1	0	0	0
chr4	124365448	124365858	7036854	7036864	Intergenic	SPRY1	0	0	2_TssAFlnk	0	1	1	0	0	0
chr4	124538037	124538218	7038379	7038383	Intergenic	LOC285419	0	0	7_Enh	0	1	1	0	0	0
chr4	139228629	139228748	7127831	7127836	Intergenic	LINC00499	0	0	7_Enh	0	1	1	0	0	0
chr4	140661961	140661993	7142012	7142016	TTS	MGST2	0	0	7_Enh	0	1	1	0	1	1
chr4	140662107	140662150	7142016	7142020	TTS	MGST2	0	0	7_Enh	0	1	1	0	0	1
chr4	141015800	141015921	7145425	7145429	intron	MAML3	0	0	2_TssAFlnk	0	1	1	0	0	0
chr4	141016042	141016199	7145429	7145434	intron	MAML3	0	0	2_TssAFlnk	0	1	1	0	0	0
chr4	141021144	141021224	7145484	7145488	intron	MAML3	0	0	7_Enh	0	1	1	0	0	0
chr4	141158811	141159052	7146977	7146985	Intergenic	SCOC	0	0	2_TssAFlnk	0	1	1	0	0	0
chr4	141164003	141164278	7147045	7147050	Intergenic	SCOC	0	0	7_Enh	0	1	1	0	0	0
chr4	141164492	141164722	7147050	7147055	Intergenic	SCOC	0	0	7_Enh	0	1	1	0	0	0
chr4	141710968	141711146	7151838	7151842	Intergenic	TBC1D9	0	0	7_Enh	0	1	1	0	0	0
chr4	144298936	144299140	7167635	7167639	intron	GAB1	0	0	7_Enh	0	1	1	0	0	0
chr4	146716625	146716896	7184176	7184181	intron	ZNF827	0	0	7_Enh	0	1	1	0	0	0
chr4	149297248	149297470	7203776	7203780	intron	NR3C2	0	0	7_Enh	0	1	1	0	0	0
chr4	153473392	153473637	7233810	7233814	Intergenic	MIR4453	0	0	7_Enh	0	1	1	0	0	0
chr4	153771625	153771778	7236401	7236405	intron	ARFIP1	0	0	7_Enh	0	1	1	0	0	0
chr4	158954547	158954678	7274064	7274068	Intergenic	FAM198B	0	0	7_Enh	0	1	1	0	0	0
chr4	159732951	159733189	7279961	7279966	intron	FNIP2	0	0	7_Enh	0	1	1	0	0	0
chr4	160096542	160096849	7283261	7283268	Intergenic	MIR3688-1	0	0	7_Enh	0	1	1	0	1	1
chr4	160322026	160322082	7285274	7285278	Intergenic	RAPGEF2	0	0	7_Enh	0	1	1	0	0	0
chr4	162571975	162572138	7298824	7298828	intron	FSTL5	0	0	7_Enh	0	1	1	0	0	0
chr4	169802635	169803021	7348156	7348160	intron	PALLD	0	0	7_Enh	0	1	1	0	0	0
chr4	174337568	174337764	7380472	7380480	Intergenic	SCRG1	0	0	2_TssAFlnk	0	1	1	0	0	1
chr4	175028783	175029013	7386243	7386247	Intergenic	CEP44	0	0	7_Enh	0	1	1	0	0	0
chr4	175344441	175344598	7388558	7388562	promoter-TSS	MIR4276	1	0	7_Enh	0	1	1	0	0	0
chr4	176934743	176934889	7398931	7398935	Intergenic	GPM6A	0	0	7_Enh	0	1	1	0	0	0
chr4	185151427	185151664	7472456	7472465	Intergenic	ENPP6	0	0	2_TssAFlnk	0	1	1	0	0	0
chr4	185185335	185185537	7472830	7472839	Intergenic	ENPP6	0	0	7_Enh	0	1	0	0	1	1
chr4	185189222	185189301	7472876	7472882	Intergenic	ENPP6	0	0	2_TssAFlnk	0	1	1	0	0	0
chr4	185189317	185189404	7472882	7472887	Intergenic	ENPP6	0	0	2_TssAFlnk	0	1	0	0	0	0
chr4	185268636	185268888	7473781	7473785	intron	LOC728175	0	0	7_Enh	0	1	1	0	0	0
chr4	185270582	185270659	7473814	7473818	intron	LOC728175	0	0	7_Enh	0	1	1	0	0	0
chr4	185305347	185305645	7474180	7474186	Intergenic	LOC728175	0	0	7_Enh	0	1	1	0	0	0
chr4	185358981	185359120	7475016	7475021	intron	IRF2	0	0	7_Enh	0	1	1	0	0	0
chr4	185374604	185374917	7475239	7475247	intron	IRF2	0	0	7_Enh	0	1	1	0	0	0
chr4	185435573	185435708	7476250	7476255	Intergenic	IRF2	0	0	7_Enh	0	1	1	0	0	0
chr4	185578257	185578434	7478078	7478082	exon	CCDC111	0	0	7_Enh	0	1	1	0	0	0
chr4	185667005	185667168	7479167	7479172	Intergenic	MLF1IP	0	0	7_Enh	0	1	1	0	1	1
chr4	185714524	185714647	7479759	7479764	intron	ACSL1	0	0	7_Enh	0	1	1	0	0	0
chr4	185734543	185734674	7480032	7480037	intron	ACSL1	0	0	7_Enh	0	1	1	0	0	0
chr4	185734712	185734799	7480037	7480041	intron	ACSL1	0	0	7_Enh	0	1	1	0	0	0
chr4	185735971	185736032	7480061	7480065	intron	ACSL1	0	0	7_Enh	0	1	1	0	0	0
chr4	185775966	185776096	7480744	7480749	Intergenic	MIR3945	0	0	7_Enh	0	1	1	0	0	0
chr4	186808421	186808569	7494277	7494281	intron	SORBS2	0	0	7_Enh	0	1	0	0	0	0
chr5	399985	400355	7555302	7555325	intron	AHRR	0	0	12_EnhBiv	0	1	1	1	0	0
chr5	400421	400518	7555325	7555332	intron	AHRR	0	0	12_EnhBiv	0	1	1	1	0	0
chr5	1479911	1479947	7585723	7585727	intron	LPCAT1	0	0	7_Enh	0	1	1	0	1	1
chr5	1480563	1480596	7585745	7585749	intron	LPCAT1	0	0	7_Enh	0	1	1	0	0	0
chr5	1495431	1495769	7586201	7586211	intron	LPCAT1	0	0	7_Enh	0	1	1	0	0	0
chr5	1503555	1503633	7586411	7586415	intron	LPCAT1	0	0	2_TssAFlnk	0	1	1	0	0	0
chr5	1503714	1503780	7586415	7586423	intron	LPCAT1	0	0	7_Enh	0	1	1	0	0	0
chr5	1564312	1564439	7587923	7587928	Intergenic	SDHAP3	0	0	7_Enh	0	1	1	0	0	0
chr5	6766746	6766989	7654762	7654768	Intergenic	PAPD7	0	0	2_TssAFlnk	0	1	1	0	0	0
chr5	6767101	6767181	7654768	7654774	Intergenic	PAPD7	0	0	2_TssAFlnk	0	1	1	0	0	0
chr5	6775041	6775237	7654991	7655000	Intergenic	MIR4278	0	0	2_TssAFlnk	0	1	1	0	0	0
chr5	10607274	10607429	7688575	7688580	intron	ANKRD33B	0	0	7_Enh	0	1	1	0	0	0
chr5	10607504	10607559	7688580	7688584	intron	ANKRD33B	0	0	7_Enh	0	1	1	0	0	0
chr5	10627430	10627612	7688878	7688884	intron	ANKRD33B	0	0	7_Enh	0	1	1	0	0	0
chr5	10627622	10628180	7688884	7688897	intron	ANKRD33B	0	0	2_TssAFlnk	0	1	1	0	1	1
chr5	10635529	10635620	7689031	7689037	intron	ANKRD33B	0	0	7_Enh	0	1	1	0	0	0
chr5	10705332	10705355	7690374	7690378	intron	DAP	0	0	7_Enh	0	1	1	0	0	0
chr5	14154335	14154477	7715712	7715717	intron	TRIO	0	0	7_Enh	0	1	1	0	0	0
chr5	14174469	14174652	7715941	7715945	intron	TRIO	0	0	2_TssAFlnk	0	1	1	0	0	0
chr5	14202816	14202938	7716242	7716247	intron	TRIO	0	0	7_Enh	0	1	1	0	0	0
chr5	14205147	14205351	7716269	7716275	intron	TRIO	0	0	7_Enh	0	1	1	0	0	0
chr5	14362726	14362929	7718039	7718047	intron	TRIO	0	0	7_Enh	0	1	1	0	0	0
chr5	14560530	14560646	7720948	7720954	Intergenic	FAM105A	0	0	7_Enh	0	1	1	0	0	0
chr5	14587332	14588177	7721339	7721346	intron	FAM105A	0	0	7_Enh	0	1	1	0	0	0
chr5	16600590	16600747	7738242	7738247	intron	FAM134B	0	0	7_Enh	0	1	1	0	0	0
chr5	16629596	16629783	7738695	7738701	Intergenic	FAM134B	0	0	7_Enh	0	1	1	0	0	0
chr5	17118930	17119013	7746117	7746121	Intergenic	LOC285696	0	0	7_Enh	0	1	1	0	0	0
chr5	17317767	17317862	7748818	7748822	Intergenic	LOC401177	0	0	7_Enh	0	1	1	0	0	0
chr5	32231433	32231531	7847746	7847751	intron	MTMR12	0	0	7_Enh	0	1	1	0	0	0
chr5	32232642	32232926	7847764	7847770	intron	MTMR12	0	0	7_Enh	0	1	1	0	1	1
chr5	32522953	32523007	7851284	7851289	Intergenic	SUB1	0	0	7_Enh	0	1	1	0	0	0
chr5	32582895	32582971	7851955	7851960	Intergenic	SUB1	0	0	7_Enh	0	1	1	0	0	0
chr5	32583862	32584000	7851972	7851976	Intergenic	SUB1	0	0	7_Enh	0	1	1	0	0	0
chr5	33300090	33300573	7857218	7857224	Intergenic	TARS	0	0	7_Enh	0	1	1	0	1	0
chr5	39470228	39470465	7907665	7907669	Intergenic	DAB2	0	0	7_Enh	0	1	1	0	0	0
chr5	40406981	40407266	7913334	7913338	Intergenic	PTGER4	0	0	7_Enh	0	1	1	0	0	0
chr5	40436764	40436873	7913476	7913480	Intergenic	PTGER4	0	0	7_Enh	0	1	1	0	0	0
chr5	40485851	40486635	7913794	7913799	Intergenic	PTGER4	0	0	7_Enh	0	1	1	0	0	0
chr5	40515160	40515462	7913955	7913960	Intergenic	PTGER4	0	0	7_Enh	0	1	1	0	0	0
chr5	40688324	40688552	7915153	7915161	intron	PTGER4	0	0	6_EnhG	0	1	1	0	1	1
chr5	53873414	53873716	7983911	7983915	Intergenic	SNX18	0	0	7_Enh	0	1	1	0	0	0
chr5	53897356	53897688	7984077	7984083	Intergenic	SNX18	0	0	7_Enh	0	1	1	0	0	0
chr5	54082277	54082343	7985432	7985436	Intergenic	ESM1	0	0	7_Enh	0	1	1	0	0	0
chr5	55152448	55152607	7995004	7995008	intron	IL31RA	0	0	7_Enh	0	1	1	0	0	0
chr5	55199338	55199454	7995416	7995423	intron	IL31RA	0	0	7_Enh	0	1	1	0	0	0
chr5	55455683	55455783	7998515	7998520	intron	ANKRD55	0	0	7_Enh	0	1	1	0	0	0
chr5	56032176	56032377	8003367	8003374	Intergenic	MAP3K1	0	0	7_Enh	0	1	1	0	0	0
chr5	56495950	56496070	8008144	8008149	intron	GPBP1	0	0	7_Enh	0	1	1	0	0	0
chr5	60571825	60571950	8034486	8034493	Intergenic	ZSWIM6	0	0	7_Enh	0	1	1	0	0	0
chr5	60585925	60586055	8034573	8034577	Intergenic	ZSWIM6	0	0	7_Enh	0	1	1	0	0	0
chr5	66498328	66498841	8076103	8076107	Intergenic	CD180	0	0	7_Enh	0	1	1	0	0	0
chr5	66502709	66503061	8076141	8076146	Intergenic	CD180	0	0	7_Enh	0	1	1	0	0	0
chr5	66511589	66511721	8076269	8076274	Intergenic	CD180	0	0	7_Enh	0	1	1	0	0	0
chr5	66511742	66511923	8076274	8076279	Intergenic	CD180	0	0	7_Enh	0	1	1	0	0	0
chr5	67337305	67337440	8081475	8081479	Intergenic	PIK3R1	0	0	7_Enh	0	1	1	0	0	0
chr5	67492823	67493050	8082803	8082809	Intergenic	PIK3R1	0	0	7_Enh	0	1	1	0	0	0
chr5	67535502	67535751	8083314	8083322	intron	PIK3R1	0	0	7_Enh	0	1	1	0	0	0
chr5	67730071	67730287	8084774	8084788	Intergenic	PIK3R1	0	0	7_Enh	0	1	1	0	0	0
chr5	71761345	71761630	8123857	8123862	intron	ZNF366	0	0	7_Enh	0	1	1	0	0	0
chr5	71813800	71813953	8124264	8124268	Intergenic	ZNF366	0	0	7_Enh	0	1	1	0	0	0
chr5	71813961	71814029	8124268	8124272	Intergenic	ZNF366	0	0	7_Enh	0	1	1	0	0	0
chr5	73092296	73092542	8136246	8136250	intron	ARHGEF28	0	0	7_Enh	0	1	1	0	0	0
chr5	73553629	73553752	8139536	8139541	Intergenic	ENC1	0	0	7_Enh	0	1	1	0	0	0
chr5	77231975	77232063	8172885	8172889	Intergenic	TBCA	0	0	7_Enh	0	1	1	0	0	0
chr5	77797502	77797599	8177598	8177602	intron	LHFPL2	0	0	7_Enh	0	1	1	0	0	0
chr5	77825358	77825461	8177953	8177963	intron	LHFPL2	0	0	7_Enh	0	1	1	0	0	0
chr5	79387616	79387888	8193064	8193074	Intergenic	THBS4	0	0	15_Quies	0	1	1	0	1	1
chr5	79437002	79437108	8193574	8193578	exon	SERINC5	0	0	7_Enh	0	1	1	0	0	1
chr5	79482455	79482716	8194109	8194114	intron	SERINC5	0	0	7_Enh	0	1	1	0	0	0
chr5	82726341	82726442	8220412	8220417	Intergenic	VCAN	0	0	7_Enh	0	1	1	0	1	1
chr5	82860048	82860428	8221447	8221451	intron	VCAN	0	0	4_Tx	0	1	0	0	1	1
chr5	86594180	86594353	8242711	8242715	intron	RASA1	0	0	7_Enh	0	1	1	0	0	0
chr5	88078539	88078642	8252101	8252105	intron	MEF2C	0	0	7_Enh	0	1	1	0	0	0
chr5	88080843	88081137	8252126	8252130	intron	MEF2C	0	0	7_Enh	0	1	1	0	0	0
chr5	94405608	94405816	8291189	8291195	intron	MCTP1	0	0	7_Enh	0	1	1	0	0	0
chr5	95178855	95179083	8297211	8297217	Intergenic	C5orf27	0	0	7_Enh	0	1	1	0	1	1
chr5	95194466	95194824	8297423	8297445	exon	C5orf27	0	0	7_Enh	0	1	1	0	1	1
chr5	95197115	95197162	8297472	8297477	Intergenic	C5orf27	0	0	7_Enh	0	1	1	0	0	0
chr5	95197231	95197417	8297477	8297484	Intergenic	C5orf27	0	0	7_Enh	0	1	1	0	0	0
chr5	96433734	96433807	8306570	8306574	intron	LIX1	0	0	7_Enh	0	1	1	0	0	0
chr5	98269178	98269395	8317606	8317611	Intergenic	LOC100289230	0	0	7_Enh	0	1	1	0	0	0
chr5	100224991	100225256	8329806	8329810	intron	ST8SIA4	0	0	7_Enh	0	1	1	0	0	0
chr5	110866064	110866314	8393203	8393211	intron	STARD4-AS1	0	0	7_Enh	0	1	1	0	0	0
chr5	110867489	110867634	8393236	8393240	intron	STARD4-AS1	0	0	7_Enh	0	1	1	0	1	1
chr5	118352167	118352278	8444740	8444745	Intergenic	DTWD2	0	0	7_Enh	0	1	1	0	0	0
chr5	118750039	118750108	8448244	8448249	Intergenic	HSD17B4	0	0	7_Enh	0	1	1	0	0	0
chr5	127858209	127858304	8510856	8510860	intron	FBN2	0	0	5_TxWk	0	1	1	0	0	0
chr5	130588305	130588519	8527088	8527092	Intergenic	CDC42SE2	0	0	7_Enh	0	1	1	0	0	0
chr5	130593041	130593274	8527140	8527145	Intergenic	CDC42SE2	0	0	7_Enh	0	1	1	0	0	0
chr5	130715452	130715676	8528510	8528516	intron	CDC42SE2	0	0	7_Enh	0	1	1	0	0	0
chr5	131280497	131280646	8533033	8533037	Intergenic	ACSL6	0	0	7_Enh	0	1	1	0	0	0
chr5	131755191	131755652	8537839	8537848	intron	C5orf56	0	0	7_Enh	0	1	1	0	1	1
chr5	131756675	131756922	8537853	8537859	intron	C5orf56	0	0	7_Enh	0	1	1	0	0	0
chr5	131762326	131762449	8537913	8537917	intron	C5orf56	0	0	2_TssAFlnk	0	1	1	0	0	0
chr5	131800049	131800431	8538236	8538242	intron	C5orf56	0	0	7_Enh	0	1	1	0	1	1
chr5	133772498	133772694	8562240	8562249	Intergenic	CDKN2AIPNL	0	0	7_Enh	0	1	1	0	0	0
chr5	133772733	133772891	8562249	8562255	Intergenic	CDKN2AIPNL	0	0	7_Enh	0	1	1	0	0	0
chr5	133891682	133891831	8564040	8564044	intron	PHF15	0	0	7_Enh	0	1	1	0	0	0
chr5	134708465	134708607	8575006	8575010	intron	H2AFY	0	0	4_Tx	0	1	1	0	0	0
chr5	134769929	134770101	8575689	8575694	Intergenic	C5orf20	0	0	7_Enh	0	1	1	0	0	0
chr5	134772981	134773157	8575742	8575746	Intergenic	C5orf20	0	0	2_TssAFlnk	0	1	1	0	0	0
chr5	134773168	134773357	8575746	8575751	Intergenic	C5orf20	0	0	7_Enh	0	1	1	0	0	0
chr5	135356163	135356289	8581707	8581711	Intergenic	TGFBI	0	0	7_Enh	0	1	1	0	0	0
chr5	135372639	135372976	8581913	8581918	intron	TGFBI	0	0	6_EnhG	0	1	1	0	0	0
chr5	136917870	136918257	8592813	8592820	Intergenic	MIR874	0	0	7_Enh	0	1	1	0	0	0
chr5	138289132	138289385	8609372	8609379	intron	SIL1	0	0	7_Enh	0	1	1	0	0	0
chr5	138855075	138855215	8615800	8615805	TTS	TMEM173	0	0	7_Enh	0	1	1	0	0	0
chr5	139031625	139031988	8618935	8618957	intron	CXXC5	0	0	12_EnhBiv	0	1	1	1	0	0
chr5	139040482	139040990	8619093	8619121	intron	CXXC5	0	1	2_TssAFlnk	0	1	1	0	0	0
chr5	139154738	139155022	8621443	8621463	Intergenic	PSD2	0	0	2_TssAFlnk	0	1	1	0	1	1
chr5	139624191	139624379	8626865	8626876	TTS	PFDN1	0	0	7_Enh	0	1	1	0	1	1
chr5	139631189	139631361	8626958	8626962	intron	PFDN1	0	0	7_Enh	0	1	1	0	0	1
chr5	139633554	139633816	8626990	8626995	intron	PFDN1	0	0	7_Enh	0	1	1	0	0	0
chr5	139722008	139722168	8627854	8627859	intron	HBEGF	0	0	7_Enh	0	1	1	0	0	0
chr5	139948914	139949005	8630554	8630558	TTS	SLC35A4	0	0	6_EnhG	0	1	1	0	0	0
chr5	139982522	139982954	8630860	8630865	Intergenic	CD14	0	0	7_Enh	0	1	1	0	0	0
chr5	139991845	139991994	8630921	8630926	Intergenic	CD14	0	0	7_Enh	0	1	1	0	0	0
chr5	140018627	140018717	8631308	8631315	exon,promoter-TSS	TMCO6	1	0	2_TssAFlnk	0	1	1	0	1	1
chr5	141320601	141320755	8652042	8652046	exon	KIAA0141	0	0	7_Enh	0	1	1	0	0	1
chr5	141395447	141395922	8652929	8652934	Intergenic	GNPDA1	0	0	7_Enh	0	1	1	0	0	0
chr5	142183064	142183237	8662645	8662653	intron	ARHGAP26	0	0	7_Enh	0	1	1	0	0	0
chr5	142260126	142260252	8663387	8663391	intron	ARHGAP26	0	0	6_EnhG	0	1	1	0	1	1
chr5	142357350	142357437	8664156	8664160	intron	ARHGAP26	0	0	7_Enh	0	1	1	0	0	0
chr5	142388813	142388957	8664402	8664408	intron	ARHGAP26	0	0	7_Enh	0	1	0	0	1	0
chr5	142431272	142431524	8664734	8664738	intron	ARHGAP26	0	0	6_EnhG	0	1	1	0	0	0
chr5	142601867	142602014	8666200	8666205	exon	ARHGAP26	0	0	7_Enh	0	1	1	0	0	0
chr5	142602270	142602419	8666207	8666211	exon	ARHGAP26	0	0	7_Enh	0	1	1	0	0	0
chr5	149114852	149114983	8713229	8713233	intron	PPARGC1B	0	0	7_Enh	0	1	1	0	0	0
chr5	149339132	149339360	8715806	8715810	Intergenic	SLC26A2	1	0	7_Enh	0	1	1	0	1	1
chr5	149445604	149445752	8716990	8716994	intron	CSF1R	0	0	6_EnhG	0	1	1	0	0	0
chr5	149492735	149492843	8717490	8717494	TTS	PDGFRB	1	0	7_Enh	0	1	1	0	0	0
chr5	149833658	149833751	8722595	8722599	Intergenic	RPS14	0	0	7_Enh	0	1	1	0	0	0
chr5	150163018	150163442	8727352	8727359	intron	SMIM3	0	0	7_Enh	0	1	1	0	0	0
chr5	150169781	150170104	8727406	8727411	intron	SMIM3	0	0	7_Enh	0	1	1	0	0	0
chr5	150439661	150439688	8729496	8729500	intron	TNIP1	0	0	7_Enh	0	1	1	0	0	0
chr5	150477977	150478301	8730051	8730056	Intergenic	TNIP1	0	0	7_Enh	0	1	1	0	0	0
chr5	150494941	150495220	8730272	8730279	intron	ANXA6	0	0	4_Tx	0	1	0	0	1	1
chr5	150505853	150505971	8730401	8730405	intron	ANXA6	0	0	7_Enh	0	1	1	0	1	1
chr5	150531453	150531617	8730701	8730706	intron	ANXA6	0	0	7_Enh	0	1	1	0	0	0
chr5	150614450	150614509	8731691	8731695	Intergenic	CCDC69	0	0	7_Enh	0	1	1	0	0	0
chr5	150614543	150614620	8731695	8731700	Intergenic	CCDC69	0	0	7_Enh	0	1	1	0	0	0
chr5	150637334	150637400	8732049	8732053	intron	GM2A	0	0	7_Enh	0	1	1	0	0	0
chr5	150862898	150863236	8734119	8734123	intron	SLC36A1	0	0	7_Enh	0	1	1	0	0	0
chr5	150863292	150863422	8734123	8734127	intron	SLC36A1	0	0	7_Enh	0	1	1	0	0	0
chr5	150957254	150957386	8735170	8735175	Intergenic	FAT2	0	0	7_Enh	0	1	1	0	0	0
chr5	151057577	151057899	8736138	8736144	intron	SPARC	0	0	7_Enh	0	1	1	0	0	0
chr5	156755447	156755727	8778825	8778833	intron	CYFIP2	0	0	5_TxWk	0	1	1	0	1	1
chr5	156929199	156929635	8780517	8780525	intron	ADAM19	0	0	7_Enh	0	1	1	0	0	0
chr5	156994149	156994316	8781246	8781251	intron	ADAM19	0	0	7_Enh	0	1	1	0	0	0
chr5	156998546	156998688	8781294	8781298	intron	ADAM19	0	0	7_Enh	0	1	1	0	0	0
chr5	157661545	157661701	8788257	8788262	Intergenic	CLINT1	0	0	7_Enh	0	1	1	0	0	0
chr5	158444967	158445073	8793910	8793914	intron	EBF1	0	0	7_Enh	0	1	1	0	0	0
chr5	159897910	159898196	8808347	8808352	Intergenic	MIR3142	0	0	7_Enh	0	1	1	0	0	0
chr5	159933669	159933857	8808656	8808661	Intergenic	MIR146A	0	0	7_Enh	0	1	1	0	0	0
chr5	164613123	164613170	8837780	8837784	Intergenic	MAT2B	0	0	7_Enh	0	1	1	0	0	0
chr5	169704214	169704409	8881856	8881860	intron	LCP2	0	0	7_Enh	0	1	1	0	0	0
chr5	169705420	169705633	8881875	8881879	intron	LCP2	0	0	7_Enh	0	1	1	0	0	0
chr5	169705714	169705957	8881879	8881884	intron	LCP2	0	0	2_TssAFlnk	0	1	1	0	0	0
chr5	169720271	169720469	8881995	8882000	exon	LCP2	0	0	6_EnhG	0	1	1	0	1	1
chr5	169734739	169734848	8882193	8882198	Intergenic	LCP2	0	0	7_Enh	0	1	0	0	0	0
chr5	169757754	169757860	8882361	8882365	promoter-TSS	LOC257358	1	0	2_TssAFlnk	0	1	1	0	0	0
chr5	169758316	169758500	8882370	8882375	promoter-TSS	LOC257358	1	0	7_Enh	0	1	1	0	0	0
chr5	169760342	169760438	8882397	8882401	exon	LOC257358	0	0	7_Enh	0	1	1	0	0	1
chr5	169784957	169785348	8882669	8882677	intron	KCNIP1	0	0	7_Enh	0	1	1	0	0	0
chr5	169787772	169787832	8882693	8882697	intron	KCNIP1	0	0	7_Enh	0	1	1	0	0	0
chr5	169820498	169820629	8883090	8883094	intron	KCNIP1	0	0	7_Enh	0	1	1	0	0	0
chr5	171283003	171283152	8899066	8899071	Intergenic	FBXW11	0	0	7_Enh	0	1	1	0	0	0
chr5	171533901	171534150	8902113	8902132	intron	STK10	0	0	6_EnhG	0	1	1	0	1	1
chr5	171538138	171538437	8902208	8902216	intron	STK10	0	0	6_EnhG	0	1	1	0	1	0
chr5	171541688	171541945	8902275	8902293	intron	STK10	0	0	7_Enh	0	1	1	0	0	0
chr5	171542053	171542269	8902294	8902303	intron	STK10	0	0	2_TssAFlnk	0	1	1	0	0	0
chr5	171577879	171578118	8902904	8902913	intron	STK10	0	0	7_Enh	0	1	1	0	0	0
chr5	171601028	171601121	8903290	8903297	intron	STK10	0	0	7_Enh	0	1	1	0	0	0
chr5	171839814	171840032	8907010	8907017	intron	SH3PXD2B	0	0	7_Enh	0	1	1	0	0	0
chr5	171840054	171840181	8907017	8907022	intron	SH3PXD2B	0	0	7_Enh	0	1	1	0	0	0
chr5	172087043	172087179	8910695	8910700	intron	NEURL1B	0	0	7_Enh	0	1	1	0	0	0
chr5	172141819	172142066	8911835	8911841	Intergenic	DUSP1	0	0	7_Enh	0	1	1	0	1	1
chr5	172199642	172199797	8913000	8913006	Intergenic	DUSP1	0	0	7_Enh	0	1	1	0	0	0
chr5	172204563	172204674	8913066	8913071	Intergenic	DUSP1	0	0	7_Enh	0	1	1	0	0	1
chr5	172227377	172227526	8913377	8913383	Intergenic	DUSP1	0	0	7_Enh	0	1	1	0	0	0
chr5	172264681	172264937	8913888	8913894	intron	ERGIC1	0	0	7_Enh	0	1	1	0	0	0
chr5	172314016	172314251	8914625	8914635	intron	ERGIC1	0	0	7_Enh	0	1	1	0	0	0
chr5	172496723	172497001	8917831	8917837	intron	CREBRF	0	0	7_Enh	0	1	1	0	0	0
chr5	172698596	172698683	8920968	8920972	Intergenic	NKX2-5	0	0	7_Enh	0	1	1	0	0	0
chr5	173091293	173091384	8925745	8925750	Intergenic	BOD1	0	0	2_TssAFlnk	0	1	1	0	0	0
chr5	173209185	173209240	8927306	8927311	Intergenic	CPEB4	0	0	7_Enh	0	1	1	0	0	0
chr5	173312866	173312942	8928343	8928347	Intergenic	CPEB4	0	0	7_Enh	0	1	1	0	1	1
chr5	173961129	173961172	8934909	8934913	Intergenic	MSX2	0	0	7_Enh	0	1	1	0	0	0
chr5	175118103	175118187	8947630	8947640	Intergenic	HRH2	0	0	6_EnhG	0	1	1	0	0	1
chr5	175123409	175123677	8947731	8947736	Intergenic	HRH2	0	0	2_TssAFlnk	0	1	1	0	1	1
chr5	175123711	175123752	8947736	8947740	Intergenic	HRH2	0	0	7_Enh	0	1	1	0	1	1
chr5	175123812	175123893	8947740	8947744	Intergenic	HRH2	0	0	7_Enh	0	1	1	0	1	1
chr5	175968424	175968733	8959836	8959841	promoter-TSS	CDHR2	1	0	2_TssAFlnk	0	1	1	0	0	0
chr5	176540880	176541258	8970951	8970962	Intergenic	NSD1	0	0	7_Enh	0	1	1	0	1	1
chr5	176727320	176727378	8973861	8973865	TTS	RAB24	0	0	7_Enh	0	1	1	0	1	0
chr5	176739632	176739904	8974300	8974312	promoter-TSS	MXD3	1	0	2_TssAFlnk	0	1	1	0	1	0
chr5	176740035	176740149	8974316	8974320	promoter-TSS	MXD3	1	0	7_Enh	0	1	1	0	1	0
chr5	176816848	176817014	8975946	8975951	exon	SLC34A1	0	0	7_Enh	0	1	1	0	0	0
chr5	176817521	176817768	8975961	8975969	TTS	SLC34A1	0	0	7_Enh	0	1	1	0	1	1
chr5	176832952	176833165	8976476	8976481	exon	F12	0	0	7_Enh	0	1	1	0	1	1
chr5	176881049	176881114	8977620	8977625	intron	PRR7	0	0	12_EnhBiv	0	1	1	1	0	0
chr5	176881191	176881355	8977627	8977646	exon,intron	PRR7	0	1	11_BivFlnk	0	1	1	1	0	0
chr5	176906431	176906569	8978553	8978560	Intergenic	DBN1	0	0	7_Enh	0	1	1	0	0	0
chr5	177661899	177662317	8991438	8991447	Intergenic	AGXT2L2	0	0	7_Enh	0	1	1	0	1	1
chr5	177666511	177666849	8991512	8991526	intron	COL23A1	0	0	7_Enh	0	1	1	0	0	0
chr5	177667788	177668022	8991552	8991560	intron	COL23A1	0	0	7_Enh	0	1	1	0	0	0
chr5	177668604	177668928	8991569	8991575	intron	COL23A1	0	0	7_Enh	0	1	1	0	0	0
chr5	177820231	177820295	8994732	8994736	intron	COL23A1	0	0	7_Enh	0	1	1	0	0	0
chr5	177894578	177894860	8996126	8996131	intron	COL23A1	0	0	7_Enh	0	1	1	0	0	0
chr5	177910741	177910921	8996393	8996401	intron	COL23A1	0	0	7_Enh	0	1	1	0	0	0
chr5	178204611	178204797	9001515	9001521	Intergenic	AACSP1	0	0	7_Enh	0	1	1	0	0	0
chr5	178936393	178936434	9015356	9015360	Intergenic	RUFY1	0	0	7_Enh	0	1	1	0	0	0
chr5	179205088	179205165	9021378	9021382	TTS	MAML1	0	0	7_Enh	0	1	1	0	0	0
chr5	179218983	179219282	9021637	9021643	Intergenic	LTC4S	0	0	7_Enh	0	1	1	0	0	0
chr5	179220795	179221003	9021679	9021687	promoter-TSS	LTC4S	1	0	7_Enh	0	1	1	0	0	0
chr5	179221020	179221091	9021687	9021694	promoter-TSS	LTC4S	1	0	7_Enh	0	1	1	0	0	0
chr5	179245814	179246388	9022750	9022791	intron	SQSTM1	0	0	2_TssAFlnk	0	1	1	0	0	0
chr5	179246511	179246638	9022794	9022803	intron	SQSTM1	0	0	2_TssAFlnk	0	1	1	0	0	0
chr5	179341255	179341360	9025158	9025162	Intergenic	TBC1D9B	0	0	7_Enh	0	1	1	0	0	0
chr5	179587876	179588024	9029323	9029328	intron	RASGEF1C	0	0	7_Enh	0	1	1	0	0	0
chr5	179720311	179720852	9031903	9031913	Intergenic	MAPK9	0	0	2_TssAFlnk	0	1	1	0	1	1
chr5	180234905	180234985	9041952	9041956	intron	MGAT1	0	0	7_Enh	0	1	1	0	0	0
chr5	180243889	180244290	9042186	9042192	Intergenic	LINC00847	0	0	7_Enh	0	1	1	0	0	0
chr6	225186	225392	9054536	9054541	Intergenic	DUSP22	0	0	2_TssAFlnk	0	1	1	0	0	0
chr6	225419	225600	9054541	9054548	Intergenic	DUSP22	0	0	2_TssAFlnk	0	1	1	0	1	0
chr6	225622	225728	9054548	9054556	Intergenic	DUSP22	0	0	2_TssAFlnk	0	1	1	0	1	0
chr6	2733745	2733862	9087857	9087861	intron	MYLK4	0	0	7_Enh	0	1	1	0	0	0
chr6	2793994	2794061	9088840	9088844	Intergenic	WRNIP1	0	0	7_Enh	0	1	1	0	0	0
chr6	2846536	2846798	9089488	9089495	Intergenic	SERPINB1	0	0	5_TxWk	0	1	1	0	1	1
chr6	2854296	2854733	9089634	9089643	promoter-TSS	MIR4645	1	0	7_Enh	0	1	1	0	1	1
chr6	2854952	2855115	9089648	9089652	promoter-TSS	MIR4645	1	0	2_TssAFlnk	0	1	1	0	0	0
chr6	2858116	2858296	9089703	9089710	intron	MGC39372	0	0	7_Enh	0	1	1	0	0	0
chr6	2858317	2858659	9089710	9089718	intron	MGC39372	0	0	7_Enh	0	1	1	0	0	0
chr6	2958776	2958859	9091407	9091415	intron	SERPINB6	0	0	7_Enh	0	1	1	0	0	0
chr6	2981889	2982131	9091803	9091808	Intergenic	DKFZP686I15217	0	0	7_Enh	0	1	1	0	0	0
chr6	3355998	3356078	9099278	9099283	intron	SLC22A23	0	0	2_TssAFlnk	0	1	1	0	0	0
chr6	3743455	3743487	9104367	9104371	intron	PXDC1	0	0	2_TssAFlnk	0	1	1	0	0	0
chr6	5132975	5133216	9121008	9121013	intron	LYRM4	0	0	7_Enh	0	1	1	0	0	0
chr6	5262541	5262580	9122604	9122608	intron	FARS2	1	0	2_TssAFlnk	0	1	1	0	0	0
chr6	5724114	5724223	9127171	9127176	intron	FARS2	0	0	2_TssAFlnk	0	1	1	0	0	0
chr6	5831831	5831956	9128433	9128437	Intergenic	NRN1	0	0	7_Enh	0	1	1	0	0	0
chr6	6592588	6592687	9135352	9135356	intron	LY86	0	0	7_Enh	0	1	1	0	0	0
chr6	6677165	6677351	9136333	9136338	Intergenic	LY86-AS1	0	0	7_Enh	0	1	1	0	1	1
chr6	6712030	6712332	9136764	9136773	Intergenic	LY86-AS1	0	0	7_Enh	0	1	1	0	0	0
chr6	6713367	6713441	9136790	9136794	Intergenic	LY86-AS1	0	0	7_Enh	0	1	1	0	0	0
chr6	6724202	6724257	9136937	9136941	Intergenic	LY86-AS1	0	0	2_TssAFlnk	0	1	1	0	0	0
chr6	6750333	6750510	9137358	9137367	Intergenic	LY86-AS1	0	0	2_TssAFlnk	0	1	1	0	0	0
chr6	6807163	6807191	9138064	9138068	Intergenic	LY86-AS1	0	0	7_Enh	0	1	1	0	0	0
chr6	6840668	6841463	9138491	9138498	Intergenic	LY86-AS1	0	0	7_Enh	0	1	1	0	0	0
chr6	6856820	6857270	9138649	9138662	Intergenic	LY86-AS1	0	0	2_TssAFlnk	0	1	1	0	0	0
chr6	6859017	6859087	9138687	9138691	Intergenic	LY86-AS1	0	0	7_Enh	0	1	1	0	0	0
chr6	6885866	6885909	9139016	9139021	Intergenic	RREB1	0	0	7_Enh	0	1	1	0	0	0
chr6	6943265	6943418	9139877	9139886	Intergenic	RREB1	0	0	2_TssAFlnk	0	1	1	0	0	0
chr6	7042681	7042796	9141096	9141101	Intergenic	RREB1	0	0	7_Enh	0	1	1	0	0	0
chr6	7074157	7074200	9141686	9141691	Intergenic	RREB1	0	0	7_Enh	0	1	1	0	0	0
chr6	7137200	7137316	9142775	9142780	intron	RREB1	0	0	7_Enh	0	1	1	0	0	0
chr6	7146575	7146983	9142968	9142979	intron	RREB1	0	0	7_Enh	0	1	1	0	0	0
chr6	7154954	7155082	9143046	9143050	intron	RREB1	0	0	7_Enh	0	1	1	0	0	0
chr6	7155162	7155325	9143052	9143057	intron	RREB1	0	0	7_Enh	0	1	1	0	0	0
chr6	7188705	7189070	9143445	9143451	intron	RREB1	0	0	7_Enh	0	1	1	0	0	0
chr6	7202397	7202445	9143581	9143585	intron	RREB1	0	0	7_Enh	0	1	1	0	0	0
chr6	7239209	7239278	9144183	9144187	intron	RREB1	0	0	5_TxWk	0	1	0	0	1	1
chr6	7255753	7256026	9144541	9144546	Intergenic	SSR1	0	0	2_TssAFlnk	0	1	1	0	0	0
chr6	7618749	7618876	9149627	9149631	Intergenic	SNRNP48	0	0	7_Enh	0	1	1	0	1	1
chr6	8876346	8876545	9161406	9161410	Intergenic	HULC	0	0	7_Enh	0	1	1	0	0	0
chr6	10562020	10562232	9176819	9176823	intron	GCNT2	0	0	7_Enh	0	1	1	0	0	0
chr6	11144613	11144824	9184237	9184242	Intergenic	ERVFRD-1	0	0	7_Enh	0	1	1	0	1	1
chr6	11213003	11213190	9185080	9185084	intron	NEDD9	0	0	7_Enh	0	1	1	0	0	0
chr6	11219098	11219144	9185159	9185163	intron	NEDD9	0	0	7_Enh	0	1	1	0	0	0
chr6	11496522	11496690	9187837	9187841	Intergenic	TMEM170B	0	0	7_Enh	0	1	1	0	1	1
chr6	11732427	11732579	9190058	9190067	intron	ADTRP	0	0	7_Enh	0	1	1	0	0	0
chr6	11975831	11976025	9192292	9192297	Intergenic	HIVEP1	0	0	7_Enh	0	1	1	0	0	0
chr6	12595865	12595987	9197915	9197919	Intergenic	PHACTR1	0	0	7_Enh	0	1	1	0	0	0
chr6	13354916	13355068	9204860	9204864	Intergenic	TBC1D7	0	0	7_Enh	0	1	1	0	0	0
chr6	13428369	13428523	9205709	9205714	intron	GFOD1	0	0	7_Enh	0	1	1	0	1	1
chr6	13428549	13428689	9205714	9205722	intron	GFOD1	0	0	7_Enh	0	1	1	0	1	1
chr6	14109131	14109273	9213826	9213831	Intergenic	CD83	0	0	7_Enh	0	1	1	0	0	0
chr6	14857807	14857915	9221535	9221541	Intergenic	JARID2	0	0	2_TssAFlnk	0	1	1	0	0	1
chr6	14877409	14877531	9221727	9221731	Intergenic	JARID2	0	0	7_Enh	0	1	1	0	0	0
chr6	14911022	14911135	9222071	9222075	Intergenic	JARID2	0	0	7_Enh	0	1	1	0	0	0
chr6	14911463	14911636	9222079	9222083	Intergenic	JARID2	0	0	7_Enh	0	1	1	0	0	0
chr6	14922340	14922560	9222266	9222273	Intergenic	JARID2	0	0	7_Enh	0	1	1	0	0	0
chr6	14922626	14922802	9222273	9222278	Intergenic	JARID2	0	0	7_Enh	0	1	1	0	0	0
chr6	15063762	15063840	9224159	9224163	Intergenic	JARID2	0	0	7_Enh	0	1	1	0	0	0
chr6	15066941	15067146	9224199	9224203	Intergenic	JARID2	0	0	7_Enh	0	1	1	0	0	0
chr6	15067182	15067253	9224203	9224207	Intergenic	JARID2	0	0	7_Enh	0	1	1	0	0	0
chr6	15090115	15090183	9224561	9224566	Intergenic	JARID2	0	0	7_Enh	0	1	1	0	0	0
chr6	15280522	15280636	9227708	9227712	intron	JARID2	0	0	7_Enh	0	1	1	0	0	0
chr6	15299800	15299970	9228007	9228012	intron	JARID2	0	0	7_Enh	0	1	1	0	0	0
chr6	15356509	15356898	9228618	9228624	intron	JARID2	0	0	7_Enh	0	1	1	0	0	0
chr6	15365652	15365952	9228727	9228737	intron	JARID2	0	0	7_Enh	0	1	1	0	0	0
chr6	15398796	15399126	9229100	9229107	intron	JARID2	0	0	7_Enh	0	1	1	0	0	0
chr6	15421531	15421722	9229442	9229447	intron	JARID2	0	0	7_Enh	0	1	1	0	0	0
chr6	15491665	15491870	9230218	9230224	intron	JARID2	0	0	7_Enh	0	1	0	0	1	1
chr6	15691501	15691844	9232666	9232682	Intergenic	DTNBP1	0	0	7_Enh	0	1	1	0	1	1
chr6	16320208	16320632	9239378	9239390	intron	ATXN1	0	0	7_Enh	0	1	1	0	0	0
chr6	16769419	16769706	9244419	9244424	Intergenic	ATXN1	0	0	7_Enh	0	1	1	0	0	0
chr6	16825130	16825663	9244841	9244847	Intergenic	ATXN1	0	0	7_Enh	0	1	1	0	0	0
chr6	17993827	17993964	9258153	9258157	Intergenic	KIF13A	0	0	7_Enh	0	1	1	0	0	0
chr6	18180209	18180506	9260494	9260499	intron	KDM1B	0	0	7_Enh	0	1	1	0	0	0
chr6	18215887	18216104	9260940	9260944	intron	KDM1B	0	0	6_EnhG	0	1	1	0	0	0
chr6	20206054	20206189	9276473	9276477	intron	MBOAT1	0	0	2_TssAFlnk	0	1	1	0	0	0
chr6	24856246	24856451	9318071	9318079	intron	FAM65B	0	0	6_EnhG	0	1	1	0	1	1
chr6	24922520	24922634	9318798	9318802	Intergenic	FAM65B	0	0	7_Enh	0	1	1	0	0	0
chr6	24951857	24952432	9319026	9319033	Intergenic	FAM65B	0	0	7_Enh	0	1	1	0	0	0
chr6	25056723	25056888	9319999	9320005	Intergenic	CMAHP	0	0	7_Enh	0	1	1	0	0	0
chr6	25071079	25071194	9320126	9320131	Intergenic	CMAHP	0	0	7_Enh	0	1	1	0	1	1
chr6	27741722	27741976	9351937	9351943	Intergenic	LOC100131289	0	0	7_Enh	0	1	1	0	0	0
chr6	33544928	33545039	9430639	9430643	intron	BAK1	0	0	7_Enh	0	1	1	0	0	0
chr6	33807881	33808126	9435627	9435632	Intergenic	MLN	0	0	7_Enh	0	1	1	0	0	0
chr6	34158054	34158256	9441260	9441265	Intergenic	GRM4	0	0	7_Enh	0	1	1	0	1	1
chr6	34256548	34256677	9443312	9443317	exon	RPS10-NUDT3	0	0	7_Enh	0	1	1	0	0	0
chr6	35267580	35267720	9456826	9456830	intron	DEF6	0	0	2_TssAFlnk	0	1	1	0	0	0
chr6	35279223	35279651	9456958	9456964	intron	DEF6	0	0	2_TssAFlnk	0	1	1	0	0	0
chr6	36062802	36063183	9467836	9467844	intron	MAPK14	0	0	5_TxWk	0	1	0	0	1	1
chr6	36088939	36089236	9468088	9468095	Intergenic	MAPK13	0	0	7_Enh	0	1	1	0	1	0
chr6	36091664	36091966	9468117	9468123	Intergenic	MAPK13	0	0	7_Enh	0	1	1	0	1	1
chr6	36099502	36099721	9468322	9468327	intron	MAPK13	0	0	7_Enh	0	1	1	1	1	0
chr6	36209676	36209762	9469443	9469449	Intergenic	PNPLA1	0	0	7_Enh	0	1	1	0	0	0
chr6	36258892	36258976	9470032	9470037	intron	PNPLA1	0	0	7_Enh	0	1	1	0	0	1
chr6	36259131	36259219	9470039	9470043	exon	PNPLA1	0	0	2_TssAFlnk	0	1	1	0	0	1
chr6	36409250	36409496	9472160	9472166	intron	PXT1	0	0	7_Enh	0	1	1	0	0	0
chr6	36547772	36547899	9473955	9473959	Intergenic	SRSF3	0	0	7_Enh	0	1	1	0	0	0
chr6	36591226	36591530	9474676	9474684	Intergenic	MIR3925	1	0	7_Enh	0	1	1	0	1	1
chr6	36596747	36596888	9474758	9474762	Intergenic	MIR3925	0	0	7_Enh	0	1	1	0	0	0
chr6	36653883	36654066	9475789	9475794	exon	CDKN1A	0	0	6_EnhG	0	1	1	0	0	0
chr6	36702894	36702977	9476450	9476454	Intergenic	RAB44	0	0	7_Enh	0	1	1	0	1	1
chr6	36723533	36723818	9476749	9476755	intron	CPNE5	0	0	7_Enh	0	1	1	0	0	0
chr6	36795384	36795646	9477824	9477832	intron	CPNE5	0	0	7_Enh	0	1	1	0	0	0
chr6	36985932	36986652	9480644	9480653	intron	FGD2	0	0	6_EnhG	0	1	1	0	1	1
chr6	37017874	37018206	9481140	9481154	Intergenic	FGD2	0	0	7_Enh	0	1	1	0	0	0
chr6	37019271	37019466	9481171	9481187	Intergenic	FGD2	0	0	7_Enh	0	1	1	0	1	1
chr6	37151383	37151548	9483641	9483646	Intergenic	PIM1	0	0	7_Enh	0	1	1	0	0	0
chr6	39194077	39194175	9504870	9504875	intron	KCNK5	0	0	7_Enh	0	1	1	0	0	0
chr6	41246826	41246982	9521803	9521807	TTS	TREM1	0	0	7_Enh	0	1	1	0	1	1
chr6	41673829	41674190	9528323	9528329	intron	TFEB	0	0	7_Enh	0	1	1	0	1	1
chr6	41675581	41675747	9528346	9528353	intron	TFEB	0	0	7_Enh	0	1	1	0	0	0
chr6	41691449	41691545	9528536	9528542	intron	TFEB	0	0	7_Enh	0	1	1	0	0	0
chr6	41977984	41978289	9533159	9533164	intron	CCND3	0	0	7_Enh	0	1	1	0	0	0
chr6	42375356	42375417	9538773	9538777	intron	TRERF1	0	0	7_Enh	0	1	1	0	0	0
chr6	42379175	42379498	9538808	9538814	intron	TRERF1	0	0	7_Enh	0	1	1	0	0	0
chr6	43280446	43280578	9553177	9553181	Intergenic	CRIP3	0	0	7_Enh	0	1	1	0	0	0
chr6	43598063	43598174	9558080	9558086	intron	MAD2L1BP	1	0	2_TssAFlnk	0	1	1	0	0	0
chr6	43692879	43693137	9559532	9559545	Intergenic	MRPS18A	0	0	7_Enh	0	1	1	0	0	0
chr6	44026307	44026567	9563553	9563563	Intergenic	C6orf223	0	0	2_TssAFlnk	0	1	1	0	0	0
chr6	44186105	44186299	9565852	9565856	Intergenic	SLC29A1	1	0	7_Enh	0	1	1	0	0	0
chr6	44301119	44301267	9568211	9568216	Intergenic	SPATS1	0	0	7_Enh	0	1	1	0	0	0
chr6	47210348	47210539	9590626	9590633	intron	TNFRSF21	0	0	7_Enh	0	1	1	0	0	0
chr6	47303351	47303493	9591494	9591498	Intergenic	TNFRSF21	0	0	7_Enh	0	1	1	0	0	0
chr6	52217109	52217465	9621208	9621213	Intergenic	PAQR8	0	0	7_Enh	0	1	1	0	0	0
chr6	52439488	52439808	9623433	9623440	intron	TRAM2	0	0	7_Enh	0	1	1	0	0	0
chr6	53109846	53110113	9629644	9629649	Intergenic	MIR5685	0	0	7_Enh	0	1	1	0	0	0
chr6	70591681	70591903	9715494	9715499	intron	COL19A1	0	0	14_ReprPCWk	0	1	1	0	0	0
chr6	73290092	73290314	9733426	9733431	Intergenic	KCNQ5	0	0	15_Quies	0	1	1	0	1	1
chr6	74290136	74290517	9743450	9743466	Intergenic	EEF1A1	0	0	2_TssAFlnk	0	1	0	0	1	1
chr6	74405393	74405433	9745055	9745063	promoter-TSS	CD109	1	0	2_TssAFlnk	0	1	0	0	0	0
chr6	89754713	89754991	9842774	9842779	Intergenic	PNRC1	0	0	7_Enh	0	1	1	0	0	0
chr6	90081926	90082056	9846565	9846570	intron	RRAGD	0	0	7_Enh	0	1	1	0	1	1
chr6	91189135	91189287	9857558	9857565	Intergenic	MAP3K7	0	0	15_Quies	0	1	1	0	1	1
chr6	106233112	106233464	9947199	9947203	Intergenic	PRDM1	0	0	7_Enh	0	1	1	0	0	0
chr6	106328014	106328213	9948035	9948039	Intergenic	PRDM1	0	0	7_Enh	0	1	0	0	0	0
chr6	106328243	106328361	9948039	9948048	Intergenic	PRDM1	0	0	7_Enh	0	1	1	0	0	0
chr6	106357054	106357240	9948275	9948280	Intergenic	PRDM1	0	0	7_Enh	0	1	1	0	0	0
chr6	106611942	106612160	9951010	9951014	Intergenic	PRDM1	0	0	2_TssAFlnk	0	1	1	0	0	0
chr6	106612312	106612417	9951015	9951020	Intergenic	PRDM1	0	0	2_TssAFlnk	0	1	1	0	0	0
chr6	106896003	106896247	9953364	9953368	Intergenic	AIM1	0	0	7_Enh	0	1	1	0	0	0
chr6	107979031	107979302	9965196	9965203	intron	SOBP	0	0	7_Enh	0	1	1	0	1	1
chr6	108145209	108145375	9967005	9967010	exon,intron	SCML4	1	0	12_EnhBiv	0	1	1	1	0	0
chr6	108943936	108944075	9976328	9976333	intron	FOXO3	0	0	7_Enh	0	1	1	0	0	1
chr6	109162701	109163013	9978609	9978614	Intergenic	ARMC2	0	0	7_Enh	0	1	1	0	0	0
chr6	109288488	109288599	9979856	9979861	intron	ARMC2	0	0	7_Enh	0	1	1	0	0	0
chr6	110213285	110213430	9987936	9987940	Intergenic	GPR6	0	0	7_Enh	0	1	1	0	0	0
chr6	112163100	112163353	10006649	10006654	intron	FYN	0	0	7_Enh	0	1	1	0	0	0
chr6	112294518	112294557	10007816	10007821	Intergenic	WISP3	0	0	7_Enh	0	1	1	0	0	0
chr6	113754685	113754899	10016937	10016941	Intergenic	MARCKS	0	0	7_Enh	0	1	1	0	0	0
chr6	113970549	113970702	10018294	10018300	Intergenic	MARCKS	0	0	7_Enh	0	1	1	0	0	0
chr6	119090224	119090511	10052035	10052039	Intergenic	LOC100287632	0	0	7_Enh	0	1	1	0	0	0
chr6	119636194	119636286	10056555	10056559	intron	MAN1A1	0	0	7_Enh	0	1	1	0	0	0
chr6	123031227	123031475	10076841	10076845	intron	PKIB	0	0	7_Enh	0	1	1	0	0	0
chr6	125523128	125523278	10092296	10092301	intron	TPD52L1	0	0	7_Enh	0	1	1	0	0	0
chr6	129820214	129820827	10120006	10120013	intron	LAMA2	0	0	7_Enh	0	1	1	0	1	1
chr6	130008157	130008261	10121321	10121325	intron	ARHGAP18	0	0	7_Enh	0	1	1	0	0	0
chr6	134304773	134304884	10153089	10153093	intron	TBPL1	0	0	7_Enh	0	1	1	0	0	0
chr6	134551621	134551838	10155807	10155812	intron	SGK1	0	0	7_Enh	0	1	1	0	0	0
chr6	134561914	134562045	10155912	10155917	intron	SGK1	0	0	7_Enh	0	1	1	0	0	0
chr6	134598249	134598491	10156368	10156372	intron	SGK1	0	0	7_Enh	0	1	1	0	0	0
chr6	134710226	134710483	10157455	10157459	Intergenic	LOC154092	0	0	7_Enh	0	1	1	0	0	0
chr6	134840754	134840828	10158558	10158562	Intergenic	LOC154092	0	0	7_Enh	0	1	1	0	0	0
chr6	135046253	135046285	10160164	10160168	Intergenic	ALDH8A1	0	0	7_Enh	0	1	1	0	0	0
chr6	135497665	135497957	10164092	10164098	Intergenic	MYB	0	0	7_Enh	0	1	1	0	0	0
chr6	136687092	136687260	10173112	10173118	intron	MAP7	0	0	7_Enh	0	1	1	0	0	0
chr6	136915079	136915368	10175131	10175135	intron	MAP3K5	0	0	7_Enh	0	1	1	0	0	0
chr6	137082826	137083139	10176543	10176549	intron	MAP3K5	0	0	7_Enh	0	1	1	0	0	0
chr6	137555737	137555876	10181015	10181019	Intergenic	IFNGR1	0	0	7_Enh	0	1	1	0	0	0
chr6	137673140	137673286	10181902	10181906	Intergenic	IFNGR1	0	0	7_Enh	0	1	1	0	0	0
chr6	138028817	138028957	10184932	10184936	Intergenic	TNFAIP3	0	0	7_Enh	0	1	1	0	0	1
chr6	138029187	138029333	10184936	10184943	Intergenic	TNFAIP3	0	0	7_Enh	0	1	1	0	1	1
chr6	138132664	138132784	10185755	10185763	Intergenic	TNFAIP3	0	0	7_Enh	0	1	0	0	0	0
chr6	138168070	138168330	10186034	10186040	intron	LOC100130476	0	0	7_Enh	0	1	1	0	0	0
chr6	139600985	139601253	10200394	10200405	intron	TXLNB	0	0	7_Enh	0	1	1	0	0	0
chr6	139612994	139613247	10200559	10200569	promoter-TSS	TXLNB	1	0	7_Enh	0	1	1	0	1	0
chr6	139763444	139763665	10202222	10202226	Intergenic	LOC645434	0	0	7_Enh	0	1	1	0	0	0
chr6	139861538	139861665	10203326	10203331	Intergenic	LOC645434	0	0	7_Enh	0	1	1	0	0	0
chr6	140205068	140205255	10206192	10206196	Intergenic	LOC100132735	0	0	7_Enh	0	1	1	0	0	0
chr6	143189237	143189431	10223517	10223521	intron	HIVEP2	0	0	7_Enh	0	1	1	0	0	0
chr6	147178624	147178939	10252245	10252265	intron	STXBP5-AS1	0	0	7_Enh	0	1	1	0	1	1
chr6	148685221	148685439	10264461	10264466	intron	SASH1	0	0	7_Enh	0	1	1	0	0	0
chr6	148685665	148685823	10264468	10264472	intron	SASH1	0	0	7_Enh	0	1	1	0	0	0
chr6	148688532	148688642	10264512	10264516	intron	SASH1	0	0	7_Enh	0	1	1	0	0	0
chr6	148688736	148688990	10264516	10264521	intron	SASH1	0	0	7_Enh	0	1	1	0	0	0
chr6	148878916	148879123	10266905	10266910	Intergenic	UST	0	0	2_TssAFlnk	0	1	1	0	0	0
chr6	148998742	148998874	10267882	10267886	Intergenic	UST	0	0	7_Enh	0	1	1	0	0	0
chr6	149079735	149079975	10268758	10268762	intron	UST	0	0	7_Enh	0	1	1	0	0	0
chr6	149082648	149082945	10268819	10268825	intron	UST	0	0	7_Enh	0	1	1	0	0	0
chr6	149387319	149387409	10271808	10271812	intron	UST	0	0	7_Enh	0	1	1	0	0	0
chr6	149532262	149532294	10272916	10272920	Intergenic	TAB2	0	0	7_Enh	0	1	1	0	0	0
chr6	149571598	149571886	10273301	10273306	Intergenic	TAB2	0	0	7_Enh	0	1	1	0	0	0
chr6	151023873	151024058	10291300	10291305	intron	PLEKHG1	0	0	7_Enh	0	1	1	0	0	0
chr6	151380818	151380909	10296067	10296071	intron	MTHFD1L	0	0	7_Enh	0	1	1	0	0	0
chr6	152421414	152421568	10307710	10307716	exon	ESR1	0	0	7_Enh	0	1	1	0	0	0
chr6	152473255	152473413	10308336	10308341	intron	SYNE1	0	0	7_Enh	0	1	1	0	0	0
chr6	154555386	154555742	10323732	10323736	intron	IPCEF1	0	0	7_Enh	0	1	1	0	0	0
chr6	156669534	156669795	10344363	10344367	Intergenic	ARID1B	0	0	7_Enh	0	1	1	0	0	0
chr6	157726262	157726400	10355936	10355940	intron	TMEM242	0	0	7_Enh	0	1	1	0	0	0
chr6	157735848	157736042	10356086	10356091	intron	TMEM242	0	0	5_TxWk	0	1	0	0	1	1
chr6	158088311	158088514	10360967	10360973	intron	ZDHHC14	0	0	7_Enh	0	1	1	0	1	1
chr6	158430332	158430784	10365535	10365544	intron	SYNJ2	0	0	7_Enh	0	1	1	0	0	0
chr6	158447456	158447545	10365820	10365826	intron	SYNJ2	0	0	2_TssAFlnk	0	1	1	0	1	1
chr6	158447645	158447816	10365826	10365830	intron	SYNJ2	0	0	2_TssAFlnk	0	1	1	0	0	1
chr6	158452623	158452694	10365938	10365942	intron	SYNJ2	0	0	2_TssAFlnk	0	1	1	0	0	0
chr6	159070959	159071149	10375509	10375517	promoter-TSS	SYTL3	1	0	7_Enh	0	1	1	0	0	0
chr6	159076310	159076459	10375607	10375612	intron	SYTL3	0	0	7_Enh	0	1	1	0	0	1
chr6	159107875	159108243	10376123	10376128	intron	SYTL3	0	0	7_Enh	0	1	1	0	0	0
chr6	159235211	159235418	10378079	10378084	intron	EZR	0	0	7_Enh	0	1	1	0	1	0
chr6	159483420	159484185	10381454	10381461	Intergenic	TAGAP	0	0	7_Enh	0	1	1	0	0	0
chr6	159525154	159525368	10381961	10381971	Intergenic	TAGAP	0	0	7_Enh	0	1	1	0	1	1
chr6	159528538	159528727	10382007	10382016	Intergenic	FNDC1	0	0	7_Enh	0	1	1	0	0	0
chr6	159535266	159535431	10382092	10382097	Intergenic	FNDC1	0	0	7_Enh	0	1	1	0	0	0
chr6	159537575	159537710	10382126	10382130	Intergenic	FNDC1	0	0	7_Enh	0	1	1	0	0	0
chr6	159540583	159541463	10382155	10382164	Intergenic	FNDC1	0	0	7_Enh	0	1	1	0	0	0
chr6	161621004	161621215	10404848	10404852	intron	AGPAT4	0	0	7_Enh	0	1	1	0	0	0
chr6	161796585	161796654	10407095	10407099	intron	PARK2	0	0	7_Enh	0	1	1	0	0	1
chr6	162540588	162540734	10415493	10415497	intron	PARK2	0	0	7_Enh	0	1	1	0	0	0
chr6	163670669	163670723	10426036	10426040	intron	PACRG	0	0	7_Enh	0	1	1	0	0	0
chr6	163777506	163777604	10427710	10427714	Intergenic	DKFZp451B082	0	0	7_Enh	0	1	1	0	0	0
chr6	164088751	164088842	10431505	10431509	Intergenic	QKI	0	0	7_Enh	0	1	1	0	0	0
chr6	164133244	164133581	10431991	10432007	Intergenic	QKI	0	0	7_Enh	0	1	1	0	0	1
chr6	164530183	164530269	10436538	10436543	Intergenic	QKI	0	0	7_Enh	0	1	1	0	0	0
chr6	166672579	166672689	10457145	10457151	Intergenic	PRR18	0	0	7_Enh	0	1	1	0	0	0
chr6	167383236	167383401	10469467	10469472	Intergenic	RNASET2	0	0	7_Enh	0	1	1	0	0	0
chr6	167504829	167505090	10470957	10470963	Intergenic	CCR6	0	0	7_Enh	0	1	1	0	0	0
chr6	167506228	167506344	10470987	10470994	Intergenic	CCR6	0	0	7_Enh	0	1	1	0	0	0
chr6	167507586	167507883	10471036	10471050	Intergenic	CCR6	0	1	2_TssAFlnk	0	1	1	0	0	0
chr6	167507918	167508065	10471050	10471055	Intergenic	CCR6	0	0	7_Enh	0	1	1	0	0	0
chr6	167567135	167567254	10471955	10471960	Intergenic	GPR31	0	0	7_Enh	0	1	1	0	0	0
chr6	170362024	170362111	10515975	10515980	Intergenic	LINC00242	0	0	7_Enh	0	1	1	0	0	0
chr6	170362138	170362192	10515981	10515986	Intergenic	LINC00242	0	0	7_Enh	0	1	1	0	0	0
chr6	170364006	170364070	10516012	10516017	Intergenic	LINC00242	0	0	7_Enh	0	1	1	0	0	0
chr7	115494	115574	10530207	10530212	Intergenic	FAM20C	0	0	7_Enh	0	1	1	0	0	0
chr7	119353	119549	10530336	10530346	Intergenic	FAM20C	0	0	2_TssAFlnk	0	1	1	0	0	1
chr7	119558	119634	10530346	10530352	Intergenic	FAM20C	0	0	2_TssAFlnk	0	1	1	0	0	1
chr7	119663	119808	10530352	10530360	Intergenic	FAM20C	0	0	2_TssAFlnk	0	1	1	0	0	0
chr7	129713	129857	10530569	10530575	Intergenic	FAM20C	0	0	7_Enh	0	1	1	0	0	0
chr7	508533	508658	10541265	10541272	Intergenic	PDGFA	0	0	8_ZNF/Rpts	0	1	1	0	0	0
chr7	508791	508935	10541272	10541276	Intergenic	PDGFA	0	0	8_ZNF/Rpts	0	1	1	0	0	0
chr7	641448	641771	10545722	10545739	intron	PRKAR1B	0	0	2_TssAFlnk	0	1	1	0	0	0
chr7	641778	641954	10545739	10545747	intron	PRKAR1B	0	0	2_TssAFlnk	0	1	1	0	0	0
chr7	643794	644009	10545799	10545809	intron	PRKAR1B	0	0	7_Enh	0	1	1	0	0	0
chr7	644019	644408	10545809	10545829	intron	PRKAR1B	0	1	2_TssAFlnk	0	1	1	0	0	1
chr7	644430	644461	10545830	10545834	intron	PRKAR1B	0	1	2_TssAFlnk	0	1	1	0	0	1
chr7	658218	658264	10546192	10546196	intron	PRKAR1B	0	0	7_Enh	0	1	1	0	0	0
chr7	852606	852726	10551599	10551604	Intergenic	SUN1	0	0	2_TssAFlnk	0	1	1	0	0	0
chr7	913041	913232	10553418	10553428	exon	SUN1	0	0	7_Enh	0	1	1	0	1	1
chr7	949721	949752	10555069	10555074	intron	ADAP1	0	0	2_TssAFlnk	0	1	1	0	0	0
chr7	971228	971352	10555906	10555910	intron	ADAP1	0	0	7_Enh	0	1	1	0	0	0
chr7	997743	997866	10556855	10556860	Intergenic	ADAP1	0	0	7_Enh	0	1	1	0	0	0
chr7	1003637	1003804	10557066	10557082	TTS	COX19	0	0	7_Enh	0	1	1	0	0	0
chr7	1004123	1004228	10557086	10557090	TTS	COX19	0	0	7_Enh	0	1	1	0	0	0
chr7	1004301	1004358	10557090	10557095	TTS	COX19	0	0	2_TssAFlnk	0	1	1	0	0	0
chr7	1101925	1102139	10560804	10560814	intron	C7orf50	0	0	12_EnhBiv	0	1	1	0	1	0
chr7	1215824	1216044	10564890	10564908	Intergenic	ZFAND2A	0	0	2_TssAFlnk	0	1	1	0	1	1
chr7	1232038	1232189	10565315	10565321	Intergenic	ZFAND2A	0	0	7_Enh	0	1	1	0	0	0
chr7	1552623	1552721	10576039	10576043	Intergenic	INTS1	0	0	7_Enh	0	1	1	0	0	0
chr7	1552787	1552966	10576043	10576051	Intergenic	INTS1	0	0	2_TssAFlnk	0	1	1	0	0	0
chr7	1552973	1553041	10576052	10576058	Intergenic	INTS1	0	0	2_TssAFlnk	0	1	1	0	0	0
chr7	1553086	1553159	10576058	10576062	Intergenic	INTS1	0	0	2_TssAFlnk	0	1	1	0	0	0
chr7	1553562	1553595	10576076	10576080	Intergenic	INTS1	0	0	2_TssAFlnk	0	1	1	0	0	0
chr7	1980289	1980450	10588752	10588762	intron	MAD1L1	0	0	2_TssAFlnk	0	1	1	0	0	0
chr7	2058480	2058737	10591257	10591264	intron	MAD1L1	0	0	2_TssAFlnk	0	1	1	0	0	0
chr7	2276994	2277076	10597557	10597562	intron	FTSJ2	0	0	7_Enh	0	1	1	0	0	0
chr7	2288624	2288717	10597912	10597916	intron	NUDT1	0	0	7_Enh	0	1	1	0	1	1
chr7	2288764	2288857	10597917	10597922	intron	NUDT1	0	0	7_Enh	0	1	1	0	1	1
chr7	2289025	2289082	10597922	10597929	intron	NUDT1	0	0	7_Enh	0	1	1	0	1	1
chr7	2289097	2289152	10597929	10597934	intron	NUDT1	0	0	7_Enh	0	1	1	0	0	1
chr7	2339649	2339883	10599511	10599517	intron	SNX8	0	0	7_Enh	0	1	1	0	0	0
chr7	2347458	2347684	10599751	10599755	intron	SNX8	0	0	7_Enh	0	1	1	0	0	0
chr7	2548147	2548254	10604798	10604811	Intergenic	LFNG	0	0	7_Enh	0	1	1	0	0	0
chr7	2548409	2548523	10604814	10604819	Intergenic	LFNG	0	0	7_Enh	0	1	1	0	0	0
chr7	2548565	2548789	10604819	10604828	Intergenic	LFNG	0	0	7_Enh	0	1	1	0	0	0
chr7	2550591	2550666	10604880	10604884	Intergenic	LFNG	0	0	2_TssAFlnk	0	1	1	0	0	0
chr7	2550729	2550826	10604887	10604892	Intergenic	LFNG	0	0	2_TssAFlnk	0	1	1	0	0	0
chr7	2551085	2551555	10604896	10604913	promoter-TSS	LFNG	1	0	2_TssAFlnk	0	1	1	0	0	0
chr7	2570292	2570405	10605612	10605618	Intergenic	MIR4648	0	0	2_TssAFlnk	0	1	1	0	0	0
chr7	2648289	2648405	10608161	10608167	intron	IQCE	0	0	7_Enh	0	1	1	0	0	0
chr7	2677228	2677392	10609019	10609026	intron	TTYH3	0	0	7_Enh	0	1	1	0	0	0
chr7	2681106	2681343	10609163	10609176	intron	TTYH3	0	0	7_Enh	0	1	1	0	0	0
chr7	2774326	2774451	10611992	10611997	intron	GNA12	0	1	2_TssAFlnk	0	1	1	0	0	0
chr7	2774456	2774647	10611997	10612010	intron	GNA12	0	1	2_TssAFlnk	0	1	1	0	0	0
chr7	2774654	2774889	10612010	10612018	intron	GNA12	0	1	2_TssAFlnk	0	1	1	0	0	0
chr7	2812727	2812834	10612684	10612688	intron	GNA12	0	0	7_Enh	0	1	0	0	0	0
chr7	2903222	2903324	10614278	10614282	Intergenic	GNA12	0	0	2_TssAFlnk	0	1	1	0	0	0
chr7	2903344	2903479	10614282	10614289	Intergenic	GNA12	0	0	2_TssAFlnk	0	1	1	0	0	0
chr7	2903595	2903766	10614289	10614294	Intergenic	GNA12	0	0	2_TssAFlnk	0	1	1	0	0	0
chr7	2980944	2981089	10616062	10616066	intron	CARD11	0	0	7_Enh	0	1	1	0	0	0
chr7	3132247	3132549	10618458	10618465	Intergenic	CARD11	0	0	2_TssAFlnk	0	1	1	0	0	0
chr7	4755374	4755432	10641468	10641473	intron	FOXK1	0	0	2_TssAFlnk	0	1	1	0	0	0
chr7	4778440	4778609	10642150	10642155	intron	FOXK1	0	0	7_Enh	0	1	1	0	0	1
chr7	5258336	5258358	10652914	10652918	intron	WIPI2	0	0	7_Enh	0	1	1	0	0	0
chr7	5258457	5258530	10652919	10652926	intron	WIPI2	0	0	7_Enh	0	1	1	0	0	0
chr7	5271556	5271750	10653295	10653300	exon	WIPI2	0	0	6_EnhG	0	1	1	0	0	0
chr7	5276991	5277035	10653458	10653463	Intergenic	SLC29A4	0	0	2_TssAFlnk	0	1	1	0	0	0
chr7	5277188	5277295	10653465	10653473	Intergenic	SLC29A4	0	0	2_TssAFlnk	0	1	1	0	0	0
chr7	5594622	5594817	10662819	10662844	Intergenic	ACTB	0	1	2_TssAFlnk	0	1	1	0	0	0
chr7	5744152	5744604	10666290	10666295	intron	RNF216	0	0	7_Enh	0	1	1	0	1	1
chr7	5860206	5860484	10668210	10668216	Intergenic	ZNF815P	0	0	7_Enh	0	1	1	0	0	0
chr7	6272333	6272523	10676346	10676353	intron	CYTH3	0	0	7_Enh	0	1	1	0	0	0
chr7	6296695	6296850	10676691	10676696	intron	CYTH3	0	0	7_Enh	0	1	1	0	0	0
chr7	6463757	6463906	10680193	10680197	intron	DAGLB	0	0	2_TssAFlnk	0	1	1	0	0	1
chr7	6475207	6475243	10680457	10680461	intron	DAGLB	0	0	7_Enh	0	1	1	0	0	1
chr7	6475383	6475610	10680463	10680474	intron	DAGLB	0	0	7_Enh	0	1	1	0	1	1
chr7	6475671	6475814	10680474	10680478	intron	DAGLB	0	0	2_TssAFlnk	0	1	1	0	0	1
chr7	6476000	6476275	10680481	10680494	exon	DAGLB	0	0	2_TssAFlnk	0	1	1	0	0	0
chr7	8165484	8165854	10701219	10701224	intron	ICA1	0	0	7_Enh	0	1	1	0	1	0
chr7	8215896	8216092	10701654	10701658	intron	ICA1	0	0	7_Enh	0	1	1	0	0	0
chr7	12624831	12624875	10728648	10728652	intron	SCIN	0	0	7_Enh	0	1	1	0	0	0
chr7	12678593	12678728	10729112	10729116	intron	SCIN	0	0	5_TxWk	0	1	1	0	1	1
chr7	12759857	12759948	10729988	10729992	Intergenic	ARL4A	0	0	7_Enh	0	1	1	0	0	0
chr7	16856293	16856526	10757788	10757792	Intergenic	AGR2	0	0	7_Enh	0	1	1	0	0	0
chr7	17273867	17274083	10760465	10760469	Intergenic	AHR	0	0	7_Enh	0	1	1	0	0	0
chr7	17409847	17409967	10761417	10761421	Intergenic	AHR	0	0	7_Enh	0	1	1	0	0	0
chr7	17448245	17448350	10761668	10761673	Intergenic	AHR	0	0	7_Enh	0	1	1	0	0	0
chr7	17719787	17719931	10763330	10763334	Intergenic	SNX13	0	0	7_Enh	0	1	1	0	0	0
chr7	18357146	18357249	10767707	10767711	intron	HDAC9	0	0	1_TssA	0	1	1	0	0	0
chr7	18395816	18396129	10767887	10767892	intron	HDAC9	0	0	7_Enh	0	1	1	0	1	1
chr7	20259850	20260004	10779979	10779983	Intergenic	MACC1	0	0	7_Enh	0	1	1	0	1	0
chr7	20278437	20278642	10780083	10780087	Intergenic	MACC1	0	0	7_Enh	0	1	1	0	0	0
chr7	20478344	20478590	10781550	10781557	Intergenic	ITGB8	0	0	7_Enh	0	1	1	0	0	0
chr7	22617277	22617542	10800409	10800414	Intergenic	LOC100506178	0	0	7_Enh	0	1	1	0	0	0
chr7	24820842	24821031	10820848	10820852	Intergenic	DFNA5	0	0	7_Enh	0	1	1	0	0	0
chr7	24860015	24860681	10821257	10821266	intron	OSBPL3	0	0	7_Enh	0	1	1	0	1	1
chr7	24861000	24861390	10821268	10821275	intron	OSBPL3	0	0	7_Enh	0	1	1	0	1	1
chr7	24873345	24873910	10821375	10821383	intron	OSBPL3	0	0	7_Enh	0	1	1	0	0	0
chr7	24874007	24874068	10821385	10821389	intron	OSBPL3	0	0	2_TssAFlnk	0	1	1	0	0	0
chr7	25005771	25005842	10822401	10822405	intron	OSBPL3	0	0	7_Enh	0	1	1	0	0	0
chr7	28312195	28312360	10857192	10857200	Intergenic	CREB5	0	0	2_TssAFlnk	0	1	1	0	1	1
chr7	29218001	29218039	10865360	10865364	Intergenic	CHN2	0	0	7_Enh	0	1	1	0	0	0
chr7	29310960	29311074	10866414	10866418	intron	CHN2	0	0	7_Enh	0	1	1	0	0	0
chr7	29324949	29325213	10866565	10866570	intron	CHN2	0	0	7_Enh	0	1	1	0	0	0
chr7	30203292	30203397	10875522	10875526	Intergenic,TTS	C7orf41	0	0	7_Enh	0	1	1	0	0	0
chr7	30265509	30265992	10876011	10876015	Intergenic	ZNRF2	0	0	7_Enh	0	1	1	0	0	1
chr7	30485573	30485650	10878009	10878014	intron	NOD1	0	0	7_Enh	0	1	1	0	1	1
chr7	30590805	30591087	10879227	10879233	intron	LOC401320	0	0	7_Enh	0	1	1	0	0	0
chr7	36215497	36216047	10926810	10926820	intron	EEPD1	0	0	7_Enh	0	1	1	0	0	0
chr7	36327591	36327834	10928100	10928107	intron	EEPD1	0	0	7_Enh	0	1	1	0	0	0
chr7	36610192	36610383	10930971	10930976	intron	AOAH	0	0	6_EnhG	0	1	1	0	0	0
chr7	36783018	36783217	10932358	10932362	Intergenic	AOAH	0	0	7_Enh	0	1	1	0	0	0
chr7	36786124	36786173	10932385	10932389	Intergenic	AOAH	0	0	7_Enh	0	1	1	0	0	0
chr7	36824630	36824708	10932690	10932695	Intergenic	AOAH	0	0	7_Enh	0	1	1	0	0	1
chr7	37248177	37248399	10936172	10936177	intron	ELMO1	0	0	6_EnhG	0	1	1	0	1	1
chr7	37389537	37389883	10937575	10937580	intron	ELMO1	0	0	7_Enh	0	1	1	0	0	0
chr7	37392409	37392683	10937610	10937615	intron	ELMO1	0	0	7_Enh	0	1	1	0	1	1
chr7	37394313	37394388	10937650	10937654	intron	ELMO1	0	0	7_Enh	0	1	1	0	0	0
chr7	38272629	38272782	10943979	10943984	Intergenic	TARP	0	0	7_Enh	0	1	1	0	1	0
chr7	38272850	38272926	10943984	10943988	Intergenic	TARP	0	0	7_Enh	0	1	1	0	1	0
chr7	38409531	38409726	10945271	10945276	intron	LOC100506776	0	0	7_Enh	0	1	1	0	1	1
chr7	39629428	39629607	10954872	10954877	Intergenic	LOC646999	0	0	15_Quies	0	1	1	0	0	0
chr7	40638493	40638903	10964458	10964466	intron	C7orf10	0	0	7_Enh	0	1	1	0	0	0
chr7	41921169	41921381	10973345	10973352	Intergenic	INHBA	0	0	7_Enh	0	1	1	0	0	0
chr7	41921477	41921688	10973352	10973357	Intergenic	INHBA	0	0	7_Enh	0	1	1	0	0	0
chr7	44113810	44113907	10994147	10994151	intron	POLM	0	0	7_Enh	0	1	1	0	0	0
chr7	44280643	44280820	10997063	10997068	intron	CAMK2B	0	0	15_Quies	0	1	0	0	1	1
chr7	44677772	44677902	11002349	11002353	intron	OGDH	0	0	7_Enh	0	1	1	0	0	0
chr7	44809632	44809798	11004417	11004422	TTS	ZMIZ2	0	0	7_Enh	0	1	1	0	0	0
chr7	47493362	47493466	11030423	11030429	intron	TNS3	0	0	7_Enh	0	1	1	0	0	0
chr7	47514862	47515016	11030708	11030714	intron	TNS3	0	0	7_Enh	0	1	1	0	1	1
chr7	47515060	47515132	11030714	11030719	intron	TNS3	0	0	7_Enh	0	1	1	0	0	1
chr7	47521783	47521989	11030820	11030828	intron	TNS3	0	0	7_Enh	0	1	1	0	0	0
chr7	47537253	47537400	11031112	11031118	intron	TNS3	0	0	7_Enh	0	1	1	0	0	0
chr7	47611020	47611632	11032412	11032433	intron	TNS3	0	0	2_TssAFlnk	0	1	1	0	0	0
chr7	47626068	47626197	11032807	11032812	Intergenic	TNS3	0	0	7_Enh	0	1	1	0	0	0
chr7	47640474	47640630	11033041	11033046	Intergenic	TNS3	0	0	7_Enh	0	1	1	0	0	0
chr7	48009722	48009936	11037872	11037880	intron	HUS1	0	0	7_Enh	0	1	0	0	0	0
chr7	48031299	48031356	11038174	11038179	intron	SUN3	0	0	1_TssA	0	1	1	0	1	1
chr7	48285713	48286088	11040557	11040562	intron	ABCA13	0	0	7_Enh	0	1	1	0	0	0
chr7	50246451	50246522	11052987	11052993	Intergenic	IKZF1	0	0	7_Enh	0	1	1	0	0	0
chr7	50424252	50424401	11054298	11054306	intron	IKZF1	0	0	7_Enh	0	1	1	0	0	0
chr7	50477791	50478111	11054939	11054948	Intergenic	FIGNL1	0	0	7_Enh	0	1	1	0	0	0
chr7	55602109	55602373	11099021	11099025	intron	VOPP1	0	0	7_Enh	0	1	1	0	0	0
chr7	66092397	66092563	11182633	11182638	Intergenic	KCTD7	0	0	7_Enh	0	1	1	0	0	0
chr7	66224066	66224200	11185029	11185033	intron	RABGEF1	0	0	7_Enh	0	1	1	0	0	0
chr7	68721780	68721896	11212636	11212642	Intergenic	AUTS2	0	0	7_Enh	0	1	0	0	0	0
chr7	71868693	71868914	11245950	11245956	intron	CALN1	0	0	7_Enh	0	1	1	0	0	0
chr7	71870549	71870627	11245976	11245981	intron	CALN1	0	0	7_Enh	0	1	1	0	0	0
chr7	76074999	76075298	11322712	11322717	Intergenic	DTX2	0	0	15_Quies	0	1	0	0	0	0
chr7	76235376	76235675	11325383	11325389	intron	LOC100133091	0	0	15_Quies	0	1	1	0	0	0
chr7	76956562	76956646	11332143	11332147	intron	PION	0	0	7_Enh	0	1	1	0	0	0
chr7	76980941	76981177	11332382	11332386	intron	PION	0	0	2_TssAFlnk	0	1	1	0	0	0
chr7	90929757	90930028	11420074	11420078	Intergenic	FZD1	0	0	7_Enh	0	1	1	0	0	0
chr7	90937665	90937932	11420112	11420116	Intergenic	FZD1	0	0	7_Enh	0	1	1	0	0	0
chr7	99966729	99967005	11506681	11506685	Intergenic	PILRA	0	0	7_Enh	0	1	1	0	0	0
chr7	100042193	100042329	11508028	11508032	Intergenic	PPP1R35	0	0	7_Enh	0	1	1	0	0	0
chr7	100070546	100070716	11508637	11508643	intron	TSC22D4	0	0	6_EnhG	0	1	1	0	0	0
chr7	100401482	100401697	11516747	11516751	intron	EPHB4	0	0	7_Enh	0	1	1	0	0	0
chr7	100485079	100485239	11519042	11519046	intron	SRRT	0	0	6_EnhG	0	1	1	0	0	0
chr7	100485489	100485563	11519053	11519057	TTS	UFSP1	0	0	6_EnhG	0	1	1	0	0	0
chr7	100508279	100508360	11519870	11519874	Intergenic	ACHE	0	0	7_Enh	0	1	0	0	0	0
chr7	101331580	101331964	11534923	11534958	Intergenic	MYL10	0	1	2_TssAFlnk	0	1	1	0	1	1
chr7	101360997	101361252	11535493	11535504	Intergenic	MYL10	0	0	7_Enh	0	1	1	0	0	1
chr7	101361326	101361426	11535504	11535508	Intergenic	MYL10	0	0	7_Enh	0	1	1	0	0	1
chr7	101596349	101596405	11540249	11540253	intron	CUX1	0	0	7_Enh	0	1	1	0	0	0
chr7	101688616	101688680	11541960	11541967	intron	CUX1	0	0	7_Enh	0	1	1	0	0	0
chr7	101688683	101688864	11541967	11541979	intron	CUX1	0	0	7_Enh	0	1	1	0	0	0
chr7	101707921	101708153	11542280	11542284	intron	CUX1	0	0	7_Enh	0	1	1	0	0	0
chr7	101927741	101927928	11546819	11546825	promoter-TSS	SH2B2	1	0	7_Enh	0	1	1	0	0	0
chr7	102072222	102072451	11549682	11549693	Intergenic	ORAI2	0	0	7_Enh	0	1	1	0	0	0
chr7	102576008	102576371	11557492	11557497	intron	LRRC17	0	0	7_Enh	0	1	1	0	0	0
chr7	104584899	104585041	11572925	11572929	Intergenic	LHFPL3-AS2	0	0	7_Enh	0	1	1	0	0	0
chr7	104585482	104585958	11572940	11572955	Intergenic	LHFPL3-AS2	0	0	7_Enh	0	1	1	0	1	1
chr7	105985487	105985560	11588954	11588958	Intergenic	NAMPT	0	0	7_Enh	0	1	0	0	0	0
chr7	106239122	106239425	11590595	11590601	Intergenic	CCDC71L	0	0	7_Enh	0	1	1	0	0	0
chr7	106743953	106744151	11594841	11594845	intron	PRKAR2B	0	0	7_Enh	0	1	1	0	0	0
chr7	107516206	107516330	11601031	11601036	Intergenic	DLD	0	0	7_Enh	0	1	1	0	0	0
chr7	107776071	107776366	11603733	11603738	Intergenic	LAMB4	0	0	7_Enh	0	1	1	0	0	0
chr7	108056805	108057012	11605739	11605744	intron	NRCAM	0	0	7_Enh	0	1	1	0	0	0
chr7	111799579	111799671	11628439	11628444	intron	DOCK4	0	0	7_Enh	0	1	1	0	0	0
chr7	112062136	112062420	11630375	11630380	promoter-TSS	IFRD1	1	0	7_Enh	0	1	1	0	0	0
chr7	126341273	126341470	11715733	11715737	intron	GRM8	0	0	7_Enh	0	1	1	0	0	0
chr7	127749240	127749336	11726470	11726474	Intergenic	MIR593	0	0	7_Enh	0	1	1	0	0	0
chr7	128580694	128580745	11739296	11739300	promoter-TSS	IRF5	0	0	2_TssAFlnk	0	1	1	0	0	0
chr7	130741961	130742619	11764395	11764402	intron	FLJ43663	0	0	7_Enh	0	1	1	0	0	0
chr7	134040833	134041084	11794402	11794407	Intergenic	SLC35B4	0	0	7_Enh	0	1	1	0	0	0
chr7	134117115	134117204	11795052	11795058	Intergenic	AKR1B1	0	0	7_Enh	0	1	1	0	1	0
chr7	134117237	134117786	11795058	11795082	Intergenic	AKR1B1	0	0	2_TssAFlnk	0	1	1	0	1	1
chr7	134836339	134836560	11800921	11800925	intron	TMEM140	0	0	7_Enh	0	1	1	0	0	0
chr7	135351716	135351780	11806357	11806361	intron	C7orf73	0	0	7_Enh	0	1	1	0	0	0
chr7	137588460	137588681	11822239	11822246	intron	CREB3L2	0	0	5_TxWk	0	1	1	0	1	1
chr7	137942340	137942386	11825571	11825576	Intergenic	MIR4468	0	0	7_Enh	0	1	1	0	0	0
chr7	138759892	138759980	11835683	11835687	intron	ZC3HAV1	0	0	6_EnhG	0	1	1	0	1	1
chr7	138779834	138780044	11835949	11835954	intron	ZC3HAV1	0	0	7_Enh	0	1	1	0	1	0
chr7	138780120	138780323	11835954	11835960	intron	ZC3HAV1	0	0	7_Enh	0	1	1	0	1	0
chr7	139333930	139334018	11843763	11843770	intron	HIPK2	0	0	7_Enh	0	1	1	0	0	0
chr7	139418713	139418913	11844564	11844569	intron	HIPK2	0	0	7_Enh	0	1	1	0	0	0
chr7	139431103	139431271	11844685	11844689	intron	HIPK2	0	0	7_Enh	0	1	1	0	0	0
chr7	139910122	139910311	11850491	11850497	Intergenic	LOC100134229	0	0	7_Enh	0	1	1	0	0	0
chr7	139929679	139929794	11850760	11850767	Intergenic	LOC100134229	0	0	2_TssAFlnk	0	1	1	0	0	0
chr7	140017635	140017745	11852075	11852079	Intergenic	SLC37A3	0	0	7_Enh	0	1	1	0	0	0
chr7	142998295	142998487	11880588	11880593	intron	CASP2	0	0	6_EnhG	0	1	1	0	0	0
chr7	143111086	143111125	11882539	11882543	intron	EPHA1-AS1	0	0	7_Enh	0	1	0	0	0	0
chr7	148669784	148669824	11927689	11927694	Intergenic	PDIA4	0	0	7_Enh	0	1	1	0	0	0
chr7	148724365	148724464	11928736	11928742	intron	PDIA4	0	0	7_Enh	0	1	1	0	0	0
chr7	148959430	148959769	11933925	11933977	intron	ZNF783	1	1	7_Enh	0	1	1	0	0	1
chr7	150075089	150075318	11950264	11950270	Intergenic,promoter-TSS	ZNF775	0	0	7_Enh	0	1	1	0	1	0
chr7	150145783	150146095	11951862	11951870	TTS	LOC285972	0	0	7_Enh	0	1	1	0	1	1
chr7	150785963	150786023	11960636	11960640	intron	AGAP3	0	0	2_TssAFlnk	0	1	1	0	0	0
chr7	151440071	151440146	11973290	11973295	intron	PRKAG2	0	0	7_Enh	0	1	1	0	0	0
chr7	151453247	151453385	11973563	11973568	intron	PRKAG2	0	0	7_Enh	0	1	1	0	0	0
chr7	151479855	151480009	11973995	11974004	intron	PRKAG2	0	1	7_Enh	0	1	1	0	0	1
chr7	151480012	151480066	11974004	11974012	intron	PRKAG2	0	1	7_Enh	0	1	1	0	1	1
chr7	151480108	151480353	11974012	11974043	intron	PRKAG2	0	1	7_Enh	0	1	1	0	1	1
chr7	151494890	151494926	11974346	11974350	intron	PRKAG2	0	0	7_Enh	0	1	1	0	0	0
chr7	151535961	151536026	11975151	11975155	intron	PRKAG2	0	0	7_Enh	0	1	1	0	0	0
chr7	151536181	151536313	11975155	11975160	intron	PRKAG2	0	0	7_Enh	0	1	1	0	0	0
chr7	151536404	151536473	11975160	11975169	intron	PRKAG2	0	0	7_Enh	0	1	1	0	0	0
chr7	151548152	151548409	11975409	11975416	intron	PRKAG2	0	0	2_TssAFlnk	0	1	1	0	0	1
chr7	151620387	151620523	11976868	11976875	Intergenic	GALNTL5	0	0	7_Enh	0	1	1	0	0	0
chr7	151630420	151630632	11977067	11977072	Intergenic	GALNTL5	0	0	7_Enh	0	1	1	0	1	1
chr7	154998356	154998406	12016919	12016923	Intergenic	INSIG1	0	0	1_TssA	0	1	0	0	0	0
[truncated: 3,657 more rows]
