# Supplementary material for: A DNA methylation atlas of normal human cell types
Source: Nature. 2023 Jan 4;613(7943):355–64. doi: 10.1038/s41586-022-05580-6 (PMC9811898; doi:10.1038/s41586-022-05580-6)
Supplement: Supplementary file 6 — Genome-wide set of unmethylated regions per cell type, overlapping H3K27ac, but not J3K4me3, ChIP–seq peaks, annotated. Zip file containing bed files, listing for each cell type a set of putative enhancers defined as the subset of hypomethylated regions (Extended Dataset 1) marked by active gene regulation chromatin marks (H3K27ac peaks) but lacking promoter marks (H3K4me3 peaks). [file 41586_2022_5580_MOESM6_ESM.zip › Blood-NK.4CpGs.U85.f85.H3K27ac-H3K4me3.bed]

chr	from	to	CpG_from	CpG_to	HOMER_anno	neigh_gene	TSS+1Kb	CpG-island	chromHMM	H3K4me3	H3K27ac	H3K4me1	H3K27me3	CTCF_BS
chr1	3537826	3538024	96470	96480	Intergenic	TPRG1L	0	0	7_Enh	0	1	1	0	1
chr1	6425319	6425552	142641	142646	intron	ACOT7	0	0	7_Enh	0	1	1	1	0
chr1	9934973	9935283	205091	205102	intron	CTNNBIP1	0	0	7_Enh	0	1	1	0	1
chr1	10010440	10010677	206548	206554	intron	NMNAT1	0	0	7_Enh	0	1	1	0	1
chr1	11380290	11380504	231376	231385	Intergenic	UBIAD1	0	0	7_Enh	0	1	1	1	1
chr1	12185016	12185187	246714	246720	promoter-TSS	TNFRSF8	0	0	7_Enh	0	1	1	0	1
chr1	14136088	14136243	269904	269913	intron	PRDM2	0	0	7_Enh	0	1	1	0	0
chr1	15426927	15427133	285606	285615	intron	KAZN	0	0	12_EnhBiv	0	1	1	1	1
chr1	15650231	15650310	288969	288975	intron	FHAD1	0	0	7_Enh	0	1	1	0	1
chr1	16245931	16246117	300098	300105	intron	SPEN	0	0	4_Tx	0	1	1	0	0
chr1	19986336	19986653	359440	359453	Intergenic	HTR6	0	0	12_EnhBiv	0	1	1	0	1
chr1	23866315	23866686	417133	417146	Intergenic	E2F2	0	0	7_Enh	0	1	1	1	1
chr1	23888903	23889099	417654	417671	Intergenic	ID3	0	0	12_EnhBiv	0	1	1	0	0
chr1	24825278	24825359	431937	431943	intron	RCAN3AS	0	0	7_Enh	0	1	1	1	0
chr1	26221884	26222108	453738	453745	intron	STMN1	0	0	7_Enh	0	1	1	0	1
chr1	36653765	36653937	596893	596900	Intergenic	MAP7D1	0	0	7_Enh	0	1	1	0	1
chr1	36886443	36886626	601114	601122	intron	OSCP1	0	0	7_Enh	0	1	1	0	1
chr1	39981053	39981441	639560	639596	intron	BMP8A	0	1	7_Enh	0	1	0	0	0
chr1	40626780	40628224	649357	649438	intron	RLF	1	1	1_TssA	0	1	1	1	1
chr1	41095460	41095738	655108	655115	intron	RIMS3	0	0	7_Enh	0	1	1	0	0
chr1	41469520	41469588	660468	660472	intron	CTPS1	0	0	6_EnhG	0	1	1	0	1
chr1	47799146	47800490	736765	736900	intron	CMPK1	1	1	1_TssA	0	1	1	1	1
chr1	53017813	53019654	781818	781965	intron	ZCCHC11	1	1	1_TssA	0	1	1	1	1
chr1	60280020	60281114	851092	851192	promoter-TSS	HOOK1	1	1	1_TssA	0	1	1	1	0
chr1	65885494	65887172	900046	900161	promoter-TSS	LEPR	1	1	1_TssA	0	1	1	1	0
chr1	72747776	72751056	944939	945097	Intergenic	NEGR1	1	1	1_TssA	0	1	1	1	1
chr1	94883469	94884722	1099543	1099669	exon	ABCD3	1	1	1_TssA	0	1	1	1	0
chr1	100925138	100925318	1139456	1139461	intron	CDC14A	0	0	7_Enh	0	1	1	1	1
chr1	100925351	100925425	1139461	1139465	intron	CDC14A	0	0	7_Enh	0	1	1	0	0
chr1	117601860	117603595	1271302	1271399	promoter-TSS	TTF2	1	1	1_TssA	0	1	1	1	1
chr1	150206242	150207068	1367328	1367358	promoter-TSS	ANP32E	0	1	2_TssAFlnk	0	1	1	1	0
chr1	152025054	152025391	1394618	1394627	Intergenic	S100A11	0	0	7_Enh	0	1	1	1	1
chr1	152430961	152431121	1397887	1397892	Intergenic	CRNN	0	0	7_Enh	0	1	1	0	1
chr1	153541043	153541393	1406220	1406236	Intergenic	S100A2	0	0	7_Enh	0	1	1	0	1
chr1	154955250	154956389	1428097	1428134	exon	FLAD1	1	0	1_TssA	0	1	0	0	0
chr1	156326705	156327160	1452241	1452261	Intergenic	RHBG	0	0	12_EnhBiv	0	1	0	0	1
chr1	156736687	156738168	1459660	1459745	exon	PRCC	1	1	1_TssA	0	1	1	0	0
chr1	160070822	160071102	1486915	1486923	Intergenic	IGSF8	0	0	7_Enh	0	1	1	0	1
chr1	161101627	161103431	1497704	1497802	promoter-TSS	DEDD	1	1	1_TssA	0	1	1	1	1
chr1	162122246	162122434	1511754	1511760	intron	NOS1AP	0	0	7_Enh	0	1	1	0	0
chr1	167772605	167772932	1555730	1555740	Intergenic	MPZL1	0	0	7_Enh	0	1	1	0	1
chr1	178971878	178972167	1637019	1637029	Intergenic	FAM20B	0	0	7_Enh	0	1	1	1	1
chr1	180600890	180602022	1654256	1654342	intron	XPR1	1	1	1_TssA	0	1	1	1	1
chr1	181111658	181112149	1659971	1659986	Intergenic	IER5	0	0	7_Enh	0	1	1	0	1
chr1	198904681	198906495	1774099	1774118	intron	LOC100131234	1	0	1_TssA	0	1	0	0	0
chr1	209996582	209996694	1888353	1888357	Intergenic	DIEXF	0	0	14_ReprPCWk	0	1	1	0	1
chr1	212650542	212650828	1913388	1913395	Intergenic	NENF	0	0	7_Enh	0	1	1	0	1
chr1	213030948	213032283	1918002	1918113	promoter-TSS	FLVCR1	1	1	1_TssA	0	1	1	1	0
chr1	225662653	225662952	2020076	2020106	Intergenic	LBR	0	1	7_Enh	0	1	1	0	1
chr1	226312888	226313188	2029960	2029972	Intergenic	ACBD3	0	0	7_Enh	0	1	1	1	1
chr1	232861985	232862458	2112870	2112876	Intergenic	MAP10	0	0	7_Enh	0	1	1	1	0
chr1	235246730	235247376	2137028	2137040	Intergenic	SNORA14B	0	0	7_Enh	0	1	1	0	1
chr1	249131916	249133554	2282748	2282887	exon	ZNF672	1	1	1_TssA	0	1	1	1	0
chr2	9562619	9564447	2398694	2398842	promoter-TSS	CPSF3	1	1	1_TssA	0	1	1	1	1
chr2	10684425	10684541	2418390	2418394	Intergenic	ODC1	0	0	7_Enh	0	1	1	1	0
chr2	20549361	20551290	2503436	2503578	Intergenic	PUM2	0	1	1_TssA	0	1	1	1	0
chr2	25433212	25433366	2551118	2551123	Intergenic	POMC	0	0	7_Enh	0	1	1	0	0
chr2	28496711	28496998	2593653	2593659	intron	BRE	0	0	7_Enh	0	1	1	0	0
chr2	28904192	28904283	2598977	2598981	Intergenic	PPP1CB	0	0	7_Enh	0	1	1	0	0
chr2	38881356	38881532	2688550	2688554	Intergenic	GALM	0	0	7_Enh	0	1	1	0	0
chr2	42396274	42397410	2716677	2716775	intron	EML4	1	1	2_TssAFlnk	0	1	1	1	0
chr2	43054771	43055106	2724799	2724825	Intergenic	HAAO	0	1	7_Enh	0	1	1	1	1
chr2	45864848	45864964	2754715	2754720	Intergenic	PRKCE	0	0	7_Enh	0	1	1	0	0
chr2	46688620	46689045	2763380	2763387	Intergenic	TMEM247	0	0	7_Enh	0	1	1	0	1
chr2	48647927	48648163	2784891	2784907	Intergenic	PPP1R21	0	0	7_Enh	0	1	1	1	1
chr2	59822027	59822103	2861447	2861452	Intergenic	MIR4432	0	0	15_Quies	0	1	1	0	0
chr2	64558045	64558328	2905582	2905590	Intergenic	LGALSL	0	0	7_Enh	0	1	1	0	1
chr2	65100572	65100867	2911232	2911248	Intergenic	LOC400958	0	0	7_Enh	0	1	1	0	1
chr2	69941873	69942041	2951859	2951865	Intergenic	ANXA4	0	0	7_Enh	0	1	1	1	1
chr2	74618369	74619443	3004434	3004504	intron	DCTN1-AS1	1	1	1_TssA	0	1	1	1	1
chr2	75147257	75147392	3012433	3012443	Intergenic	POLE4	0	1	11_BivFlnk	0	1	0	0	0
chr2	86041350	86041625	3088330	3088337	promoter-TSS	LOC284950	1	0	7_Enh	0	1	0	1	1
chr2	86054590	86054807	3088478	3088488	TTS	LOC284950	0	0	7_Enh	0	1	1	1	1
chr2	87810764	87811096	3107618	3107625	intron	LINC00152	0	0	5_TxWk	0	1	0	0	0
chr2	96803101	96803291	3158147	3158153	intron	ASTL	1	0	7_Enh	0	1	1	0	0
chr2	97220106	97220394	3164582	3164596	Intergenic	ARID5A	0	0	7_Enh	0	1	1	0	1
chr2	102239730	102239873	3223576	3223581	Intergenic	MAP4K4	0	0	5_TxWk	0	1	1	1	0
chr2	103059800	103059988	3231431	3231436	exon	IL18RAP	0	0	6_EnhG	0	1	1	0	1
chr2	113484331	113484599	3334777	3334788	Intergenic	CKAP2L	0	0	7_Enh	0	1	1	0	1
chr2	122458611	122458706	3418975	3418979	intron	LOC254128	0	0	7_Enh	0	1	1	1	0
chr2	131090127	131090472	3498459	3498469	Intergenic	CCDC115	0	0	12_EnhBiv	0	1	1	1	1
chr2	136287773	136289874	3551763	3551891	promoter-TSS	R3HDM1	1	1	1_TssA	0	1	1	0	1
chr2	144004881	144005023	3600218	3600223	intron	ARHGAP15	0	0	2_TssAFlnk	0	1	0	0	0
chr2	169312275	169313866	3767952	3768086	exon	CERS6	1	1	1_TssA	0	1	1	1	0
chr2	203132198	203132520	4019986	4019994	intron	NOP58	0	0	1_TssA	0	1	0	0	0
chr2	204680095	204680516	4037558	4037566	Intergenic	CTLA4	0	0	15_Quies	0	1	1	1	1
chr2	219051045	219051314	4148181	4148187	Intergenic	CXCR1	0	0	7_Enh	0	1	1	0	1
chr2	219165992	219166308	4149923	4149930	intron	PNKD	0	0	7_Enh	0	1	1	0	1
chr2	220507276	220507564	4173197	4173217	TTS	SLC4A3	0	0	7_Enh	0	1	1	1	1
chr2	232270583	232270804	4272210	4272216	Intergenic	B3GNT7	0	0	7_Enh	0	1	1	0	1
chr2	232539627	232540054	4277371	4277383	Intergenic	PTMA	0	0	7_Enh	0	1	1	0	1
chr2	233918773	233918938	4298062	4298073	Intergenic	INPP5D	0	0	7_Enh	0	1	1	1	1
chr2	234352247	234352483	4304070	4304075	intron	DGKD	0	0	6_EnhG	0	1	1	0	1
chr2	235073258	235073345	4311787	4311794	Intergenic	SPP2	0	0	7_Enh	0	1	1	0	0
chr2	238661564	238661707	4361730	4361735	intron	LRRFIP1	0	0	6_EnhG	0	1	1	0	0
chr2	240467003	240467116	4394256	4394262	Intergenic	HDAC4	0	0	7_Enh	0	1	1	1	0
chr2	241949229	241949839	4422830	4422854	intron	SNED1	0	0	7_Enh	0	1	0	1	0
chr2	242679708	242679803	4438698	4438705	intron	D2HGDH	0	0	7_Enh	0	1	1	1	0
chr3	13133738	13133917	4571815	4571826	Intergenic	IQSEC1	0	0	7_Enh	0	1	1	0	1
chr3	15149594	15149886	4599886	4599894	Intergenic	ZFYVE20	0	0	7_Enh	0	1	0	0	1
chr3	15419819	15419958	4602863	4602872	Intergenic	SH3BP5	0	0	7_Enh	0	1	1	0	1
chr3	37000235	37000480	4756115	4756120	Intergenic	TRANK1	0	0	7_Enh	0	1	1	0	1
chr3	46951048	46951302	4849490	4849501	Intergenic	PTH1R	0	0	7_Enh	0	1	1	0	1
chr3	53787658	53787816	4950066	4950072	intron	CACNA1D	0	0	7_Enh	0	1	1	0	0
chr3	58518607	58518822	4996522	4996530	intron	ACOX2	0	0	7_Enh	0	1	1	1	1
chr3	71136567	71136627	5093230	5093234	intron	FOXP1	0	0	7_Enh	0	1	1	0	0
chr3	123303215	123305181	5427509	5427637	promoter-TSS	PTPLB	1	1	1_TssA	0	1	1	0	1
chr3	124407768	124408187	5436335	5436343	intron	KALRN	0	0	7_Enh	0	1	1	1	1
chr3	128943935	128944221	5496913	5496921	Intergenic	COPG1	0	0	7_Enh	0	1	1	0	0
chr3	130465073	130466062	5514807	5514853	exon	PIK3R4	1	1	2_TssAFlnk	0	1	1	1	0
chr3	130466155	130466753	5514853	5514894	promoter-TSS	PIK3R4	1	0	1_TssA	0	1	0	1	0
chr3	156242467	156242734	5708979	5708985	intron	KCNAB1	0	0	7_Enh	0	1	1	1	0
chr3	167742548	167742701	5779879	5779883	intron	GOLIM4	0	0	4_Tx	0	1	1	0	0
chr3	185293238	185293539	5929114	5929124	Intergenic	SENP2	0	0	15_Quies	0	1	1	1	1
chr3	195641892	195642212	6034538	6034545	Intergenic	TNK2	0	0	7_Enh	0	1	1	1	1
chr4	693249	693313	6083041	6083045	Intergenic	PCGF3	0	0	7_Enh	0	1	1	0	0
chr4	693333	693400	6083046	6083050	Intergenic	PCGF3	0	0	7_Enh	0	1	1	0	0
chr4	1066715	1066917	6096227	6096235	exon	RNF212	0	0	7_Enh	0	1	1	1	1
chr4	1124502	1124684	6097214	6097220	Intergenic	TMED11P	0	0	7_Enh	0	1	1	0	1
chr4	1345671	1345857	6103643	6103656	intron	UVSSA	0	0	7_Enh	0	1	1	0	1
chr4	1900972	1901230	6119260	6119271	exon	WHSC1	0	0	7_Enh	0	1	1	0	1
chr4	3108307	3108621	6143037	6143044	intron	HTT	0	0	6_EnhG	0	1	1	0	1
chr4	6722000	6722324	6201629	6201642	Intergenic	BLOC1S4	0	0	7_Enh	0	1	1	0	1
chr4	7509758	7509801	6217183	6217189	intron	SORCS2	0	0	14_ReprPCWk	0	1	1	0	0
chr4	25378376	25379392	6375448	6375532	promoter-TSS	ANAPC4	1	1	1_TssA	0	1	0	1	0
chr4	56719660	56720579	6589319	6589379	intron	EXOC1	1	1	1_TssA	0	1	0	1	0
chr4	77121151	77121236	6718304	6718308	intron	SCARB2	0	0	7_Enh	0	1	1	1	1
chr4	77995836	77998021	6726342	6726493	exon	CCNI	1	1	1_TssA	0	1	1	1	0
chr4	78508131	78508538	6729888	6729895	intron	CXCL13	0	0	7_Enh	0	1	1	0	0
chr4	114468788	114468895	6974889	6974893	intron	CAMK2D	0	0	7_Enh	0	1	1	1	1
chr4	147442184	147444205	7189376	7189486	promoter-TSS	SLC10A7	1	1	1_TssA	0	1	1	0	0
chr4	185185335	185185537	7472830	7472839	Intergenic	ENPP6	0	0	7_Enh	0	1	1	1	1
chr5	673042	673196	7563900	7563909	intron	TPPP	0	0	7_Enh	0	1	1	0	0
chr5	1380622	1380788	7583114	7583130	Intergenic	CLPTM1L	0	0	7_Enh	0	1	1	0	1
chr5	10682251	10682713	7690074	7690085	intron	DAP	0	0	7_Enh	0	1	1	0	0
chr5	34486168	34486569	7866319	7866329	Intergenic	RAI14	0	0	14_ReprPCWk	0	1	1	0	1
chr5	58187599	58187776	8019313	8019320	Intergenic	RAB3C	0	0	7_Enh	0	1	1	0	1
chr5	60240421	60241904	8032320	8032406	promoter-TSS	ERCC8	1	1	1_TssA	0	1	1	0	0
chr5	66505009	66505353	8076160	8076168	Intergenic	CD180	0	0	7_Enh	0	1	1	0	1
chr5	66651284	66651396	8077243	8077248	Intergenic	CD180	0	0	15_Quies	0	1	1	0	0
chr5	75552105	75552356	8155887	8155893	intron	SV2C	0	0	5_TxWk	0	1	0	0	1
chr5	75599945	75600004	8156278	8156283	intron	SV2C	0	0	7_Enh	0	1	1	0	0
chr5	98396117	98396303	8318477	8318483	Intergenic	LOC100289230	0	0	15_Quies	0	1	1	0	1
chr5	114961111	114962461	8421985	8422077	promoter-TSS	TMED7-TICAM2	1	1	1_TssA	0	1	1	1	0
chr5	130753083	130753176	8528814	8528818	Intergenic	CDC42SE2	0	0	5_TxWk	0	1	1	0	1
chr5	133375221	133375458	8557083	8557098	Intergenic	VDAC1	0	0	7_Enh	0	1	1	0	1
chr5	137785636	137785931	8602485	8602502	Intergenic	REEP2	0	0	7_Enh	0	1	1	0	1
chr5	139780040	139782502	8628573	8628749	promoter-TSS	ANKHD1	1	1	1_TssA	0	1	1	0	0
chr5	141081719	141082729	8648662	8648727	Intergenic	ARAP3	0	1	11_BivFlnk	0	1	1	1	1
chr5	149815701	149816010	8722249	8722258	Intergenic	RPS14	0	0	7_Enh	0	1	1	0	1
chr5	149838272	149838743	8722681	8722708	Intergenic	RPS14	0	0	7_Enh	0	1	0	0	1
chr5	153451974	153452211	8751454	8751462	Intergenic	MFAP3	0	0	7_Enh	0	1	1	0	1
chr5	159935767	159936115	8808676	8808685	Intergenic	MIR146A	0	0	7_Enh	0	1	1	0	1
chr5	172143887	172144147	8911874	8911888	Intergenic	DUSP1	0	0	12_EnhBiv	0	1	1	1	1
chr5	173209185	173209240	8927306	8927311	Intergenic	CPEB4	0	0	7_Enh	0	1	1	0	0
chr6	432161	432203	9058074	9058078	Intergenic	IRF4	0	0	7_Enh	0	1	1	0	0
chr6	1945556	1945886	9080031	9080037	intron	GMDS	0	0	7_Enh	0	1	1	0	0
chr6	10656043	10656337	9177947	9177956	Intergenic	C6orf52	0	0	7_Enh	0	1	1	0	0
chr6	13336783	13337058	9204626	9204634	Intergenic	TBC1D7	0	0	7_Enh	0	1	1	0	1
chr6	14723114	14723280	9219960	9219967	Intergenic	JARID2	0	0	7_Enh	0	1	1	0	0
chr6	15691501	15691844	9232666	9232682	Intergenic	DTNBP1	0	0	7_Enh	0	1	1	1	1
chr6	20291899	20292225	9277500	9277507	Intergenic	MBOAT1	0	0	15_Quies	0	1	1	1	1
chr6	22063473	22063585	9296550	9296559	intron	LINC00340	0	0	7_Enh	0	1	1	0	0
chr6	24856246	24856451	9318071	9318079	intron	FAM65B	0	0	6_EnhG	0	1	1	1	1
chr6	26271218	26271349	9331796	9331804	exon	HIST1H3G	1	1	2_TssAFlnk	0	1	0	1	0
chr6	26271387	26271885	9331805	9331840	exon,promoter-TSS	HIST1H2BI,HIST1H3G	1	1	2_TssAFlnk	0	1	0	1	1
chr6	26555125	26555564	9335432	9335449	Intergenic	HMGN4	0	0	2_TssAFlnk	0	1	1	1	0
chr6	27763649	27763986	9352258	9352262	Intergenic	HIST1H2BL	0	0	15_Quies	0	1	1	1	1
chr6	27858221	27858381	9354210	9354224	exon	HIST1H3J	1	1	2_TssAFlnk	0	1	1	1	1
chr6	27858397	27858883	9354224	9354253	promoter-TSS	HIST1H3J	1	1	2_TssAFlnk	0	1	1	1	1
chr6	34256548	34256677	9443312	9443317	exon	RPS10-NUDT3	0	0	7_Enh	0	1	1	0	0
chr6	34359461	34360975	9444461	9444630	exon	NUDT3	1	1	1_TssA	0	1	1	0	1
chr6	34361072	34361124	9444630	9444637	promoter-TSS	NUDT3	1	0	2_TssAFlnk	0	1	1	0	0
chr6	36062802	36063183	9467836	9467844	intron	MAPK14	0	0	7_Enh	0	1	1	0	1
chr6	36270302	36270564	9470231	9470238	intron	PNPLA1	0	0	7_Enh	0	1	1	0	1
chr6	40608699	40608781	9516564	9516568	Intergenic	LRFN2	0	0	7_Enh	0	1	1	0	0
chr6	40974034	40974152	9519419	9519425	Intergenic	UNC5CL	0	0	14_ReprPCWk	0	1	0	0	1
chr6	41862260	41863936	9531172	9531280	promoter-TSS	USP49	1	1	1_TssA	0	1	1	0	0
chr6	42629447	42629547	9541564	9541569	intron	UBR2	0	0	4_Tx	0	1	1	0	1
chr6	44026307	44026567	9563553	9563563	Intergenic	C6orf223	0	0	7_Enh	0	1	1	0	0
chr6	44140500	44140768	9565210	9565220	intron	CAPN11	0	0	7_Enh	0	1	1	0	1
chr6	52284632	52285793	9621936	9622008	promoter-TSS	EFHC1	1	1	2_TssAFlnk	0	1	0	0	0
chr6	91189135	91189287	9857558	9857565	Intergenic	MAP3K7	0	0	7_Enh	0	1	1	0	1
chr6	133119176	133120408	10144296	10144347	promoter-TSS	SLC18B1	1	1	1_TssA	0	1	1	0	1
chr6	134517713	134517913	10155354	10155359	intron	SGK1	0	0	7_Enh	0	1	1	0	0
chr6	136372387	136372524	10170352	10170358	intron	PDE7B	0	0	7_Enh	0	1	1	0	0
chr6	139349512	139350959	10197796	10197916	intron	ABRACL	1	1	1_TssA	0	1	1	1	0
chr6	158493300	158493509	10366698	10366710	intron	SYNJ2	0	0	6_EnhG	0	1	1	0	1
chr6	159498201	159498321	10381614	10381621	Intergenic	TAGAP	0	0	7_Enh	0	1	1	0	0
chr6	159525154	159525368	10381961	10381971	Intergenic	TAGAP	0	0	7_Enh	0	1	1	0	1
chr6	163670669	163670723	10426036	10426040	intron	PACRG	0	0	7_Enh	0	1	1	0	0
chr6	166689162	166689454	10457408	10457429	Intergenic	PRR18	0	0	7_Enh	0	1	1	0	1
chr7	913041	913232	10553418	10553428	exon	SUN1	0	0	5_TxWk	0	1	1	0	1
chr7	2139319	2139396	10593765	10593770	intron	MAD1L1	0	0	7_Enh	0	1	1	1	1
chr7	2353451	2354495	10599914	10600020	exon	SNX8	1	1	1_TssA	0	1	1	1	1
chr7	2387718	2387943	10600682	10600689	Intergenic	EIF3B	0	0	7_Enh	0	1	1	0	1
chr7	2926670	2926953	10614749	10614759	Intergenic	GNA12	0	0	7_Enh	0	1	1	0	1
chr7	29453961	29454108	10867910	10867917	intron	CHN2	0	0	7_Enh	0	1	1	0	0
chr7	30065817	30067222	10873998	10874046	promoter-TSS	FKBP14	1	1	1_TssA	0	1	1	0	0
chr7	30067281	30067453	10874046	10874052	promoter-TSS	PLEKHA8	1	0	1_TssA	0	1	1	0	0
chr7	30067575	30069177	10874052	10874171	exon	PLEKHA8	1	1	1_TssA	0	1	1	1	0
chr7	30517819	30518685	10878467	10878543	exon	NOD1	1	1	1_TssA	0	1	1	0	1
chr7	32573348	32573480	10896620	10896624	intron	AVL9	0	0	5_TxWk	0	1	1	0	0
chr7	32886340	32886566	10899648	10899654	Intergenic	KBTBD2	0	0	14_ReprPCWk	0	1	1	0	1
chr7	48149803	48150123	11039538	11039545	Intergenic	UPP1	0	0	7_Enh	0	1	1	0	1
chr7	50682458	50682518	11057330	11057334	exon	GRB10	0	0	7_Enh	0	1	1	0	1
chr7	51277267	51277410	11063822	11063826	intron	COBL	0	0	7_Enh	0	1	1	0	0
chr7	65667315	65667422	11176555	11176559	Intergenic	TPST1	0	0	14_ReprPCWk	0	1	1	0	0
chr7	100743446	100743683	11523016	11523026	Intergenic	TRIM56	0	0	7_Enh	0	1	1	1	0
chr7	100787281	100787573	11523810	11523820	Intergenic	AP1S1	0	0	13_ReprPC	0	1	1	0	1
chr7	105649986	105650270	11585782	11585805	intron	CDHR3	0	1	7_Enh	0	1	1	1	1
chr7	127291604	127293068	11722146	11722250	exon	SND1	1	1	1_TssA	0	1	0	1	0
chr7	131198373	131198497	11768969	11768975	intron	PODXL	0	0	7_Enh	0	1	1	0	1
chr7	138423540	138423765	11830951	11830959	intron	ATP6V0A4	0	0	15_Quies	0	1	0	0	1
chr7	138560744	138560891	11832779	11832784	intron	KIAA1549	0	0	7_Enh	0	1	1	1	0
chr7	139736156	139736434	11848263	11848271	intron	PARP12	0	0	6_EnhG	0	1	1	1	0
chr7	149580499	149580723	11943633	11943640	Intergenic	ATP6V0E2-AS1	0	0	7_Enh	0	1	1	1	1
chr7	150118198	150118494	11951433	11951451	Intergenic	LOC285972	0	0	7_Enh	0	1	1	0	1
chr7	150573694	150574450	11955544	11955566	Intergenic	ABP1	0	0	7_Enh	0	1	1	0	1
chr7	151012172	151012361	11965755	11965761	Intergenic	NUB1	0	0	7_Enh	0	1	1	0	1
chr7	156701643	156701918	12045124	12045151	Intergenic	LMBR1	0	0	7_Enh	0	1	1	1	1
chr7	157066336	157066508	12052395	12052407	Intergenic	DNAJB6	0	0	7_Enh	0	1	0	0	1
chr8	22452849	22453034	12366035	12366044	exon	PDLIM2	0	0	6_EnhG	0	1	1	0	1
chr8	22613853	22614064	12369275	12369283	intron	PEBP4	0	0	7_Enh	0	1	1	1	1
chr8	26185019	26185143	12405763	12405768	intron	PPP2R2A	0	0	5_TxWk	0	1	1	0	1
chr8	27172975	27173086	12415451	12415456	intron	PTK2B	0	0	15_Quies	0	1	1	0	1
chr8	27252702	27252788	12416302	12416306	intron	PTK2B	0	0	6_EnhG	0	1	1	0	0
chr8	28181954	28182179	12426607	12426615	intron	PNOC	0	0	7_Enh	0	1	1	1	1
chr8	29412954	29413053	12441630	12441635	Intergenic	LINC00589	0	0	7_Enh	0	1	1	0	0
chr8	29999229	29999375	12446975	12446980	intron	MBOAT4	0	0	7_Enh	0	1	1	0	0
chr8	38625723	38626106	12519970	12519978	intron	TACC1	0	0	7_Enh	0	1	0	0	1
chr8	38824033	38824349	12522481	12522490	intron	PLEKHA2	0	0	6_EnhG	0	1	1	0	1
chr8	42547711	42547969	12561110	12561121	Intergenic	CHRNB3	0	0	7_Enh	0	1	1	1	1
chr8	59720567	59720811	12685227	12685240	exon	TOX	0	0	7_Enh	0	1	1	1	1
chr8	61325088	61325400	12695729	12695745	Intergenic	RAB2A	0	0	7_Enh	0	1	1	1	1
chr8	80997426	80997544	12837567	12837572	intron	TPD52	0	0	7_Enh	0	1	1	0	1
chr8	101847800	101848061	12990191	12990200	Intergenic	PABPC1	0	0	7_Enh	0	1	1	1	1
chr8	102743372	102743472	12999672	12999677	intron	NCALD	0	0	7_Enh	0	1	1	0	0
chr8	125985352	125986020	13162998	13163030	intron	ZNF572	1	0	2_TssAFlnk	0	1	0	1	0
chr8	134215171	134215456	13228162	13228176	intron	WISP1	0	0	7_Enh	0	1	1	0	1
chr8	134465663	134465874	13231120	13231135	Intergenic	ST3GAL1	0	0	7_Enh	0	1	1	0	1
chr8	141404006	141404095	13293388	13293396	intron	TRAPPC9	0	0	7_Enh	0	1	1	0	1
chr8	141477290	141477656	13294634	13294643	Intergenic	TRAPPC9	0	0	7_Enh	0	1	1	0	1
chr8	142046211	142046398	13302927	13302940	Intergenic	PTK2	0	0	12_EnhBiv	0	1	1	1	1
chr8	142094488	142094790	13303828	13303850	Intergenic	DENND3	0	0	12_EnhBiv	0	1	1	1	1
chr8	142160200	142160299	13305350	13305357	intron	DENND3	0	0	6_EnhG	0	1	1	0	0
chr9	19230024	19232197	13557193	13557346	intron	DENND4C	1	1	1_TssA	0	1	1	1	1
chr9	21031428	21031760	13570544	13570580	promoter-TSS	PTPLAD2	1	1	1_TssA	0	1	0	0	0
chr9	21031784	21031823	13570580	13570587	promoter-TSS	PTPLAD2	1	1	2_TssAFlnk	0	1	0	0	0
chr9	35731326	35733371	13681057	13681169	promoter-TSS	CREB3,TLN1	1	1	1_TssA	0	1	1	0	1
chr9	37415248	37415547	13702280	13702291	Intergenic	GRHPR	0	0	7_Enh	0	1	1	0	1
chr9	77738842	77738946	13883556	13883561	intron	OSTF1	0	0	7_Enh	0	1	1	0	0
chr9	80850576	80851639	13910240	13910342	exon	CEP78	1	1	1_TssA	0	1	1	1	0
chr9	80853000	80853203	13910377	13910383	intron	CEP78	0	0	2_TssAFlnk	0	1	1	1	0
chr9	94668390	94668579	14033722	14033730	intron	ROR2	0	0	2_TssAFlnk	0	1	0	0	0
chr9	101761240	101761488	14123510	14123519	intron	COL15A1	0	0	7_Enh	0	1	1	0	1
chr9	102028862	102029145	14126077	14126090	Intergenic	SEC61B	0	0	7_Enh	0	1	1	0	1
chr9	117501239	117501346	14258802	14258807	Intergenic	LOC100505478	0	0	7_Enh	0	1	1	0	1
chr9	125693289	125694537	14324767	14324825	promoter-TSS	ZBTB26	1	1	2_TssAFlnk	0	1	1	0	1
chr9	129160814	129160989	14369999	14370013	TTS	MVB12B	0	0	7_Enh	0	1	1	0	1
chr9	129246091	129246303	14371356	14371362	intron	MVB12B	0	0	12_EnhBiv	0	1	1	1	0
chr9	130683949	130684200	14395481	14395509	exon	PIP5KL1	0	1	7_Enh	0	1	1	0	1
chr9	130879890	130880294	14399594	14399611	exon	LOC100289019	1	0	7_Enh	0	1	1	1	1
chr9	132546180	132546317	14436066	14436072	Intergenic	TOR1B	0	0	15_Quies	0	1	0	0	1
chr9	135777386	135777479	14494166	14494171	intron	TSC1	0	0	6_EnhG	0	1	1	0	1
chr9	135862072	135862241	14495336	14495345	exon	GFI1B	0	0	7_Enh	0	1	1	0	0
chr9	137335263	137335521	14530833	14530848	Intergenic	MIR4669	0	0	12_EnhBiv	0	1	1	0	1
chr9	137341411	137341802	14530928	14530936	Intergenic	MIR4669	0	0	7_Enh	0	1	1	0	1
chr9	139595476	139595579	14588270	14588279	Intergenic	FAM69B	0	0	12_EnhBiv	0	1	1	1	0
chr9	139595656	139595716	14588282	14588287	Intergenic	FAM69B	0	0	11_BivFlnk	0	1	1	1	0
chr9	139595793	139595900	14588287	14588294	Intergenic	FAM69B	0	1	11_BivFlnk	0	1	1	1	0
chr9	139853947	139854192	14596734	14596746	Intergenic	LCN12	0	0	7_Enh	0	1	0	0	0
chr9	139900697	139900802	14598340	14598347	TTS	ABCA2	0	0	7_Enh	0	1	1	0	0
chr9	140365307	140365555	14616113	14616120	intron	PNPLA7	0	0	7_Enh	0	1	1	0	0
chr9	140431247	140431483	14617965	14617974	intron	PNPLA7	0	0	7_Enh	0	1	1	0	0
chr10	850453	850625	14648059	14648066	Intergenic	DIP2C	0	0	7_Enh	0	1	1	1	0
chr10	1295849	1296188	14656521	14656531	intron	ADARB2	0	0	8_ZNF/Rpts	0	1	1	1	0
chr10	3085782	3085987	14680062	14680068	Intergenic	PFKP	0	0	15_Quies	0	1	0	0	1
chr10	3863427	3863510	14692420	14692424	Intergenic	KLF6	0	0	7_Enh	0	1	1	0	0
chr10	4891878	4892219	14702250	14702260	Intergenic	AKR1E2	0	0	15_Quies	0	1	1	1	1
chr10	6342117	6342311	14721897	14721902	intron	LOC399715	0	0	7_Enh	0	1	1	1	0
chr10	6443922	6444149	14723028	14723036	Intergenic	LOC399715	0	0	15_Quies	0	1	1	0	1
chr10	7829467	7831182	14739411	14739516	promoter-TSS	KIN	1	1	1_TssA	0	1	0	0	0
chr10	11205033	11205253	14768431	14768436	intron	CELF2	0	0	7_Enh	0	1	1	1	1
chr10	11206756	11207474	14768452	14768488	exon	CELF2	0	1	1_TssA	0	1	1	1	0
chr10	11207527	11208186	14768488	14768532	intron	CELF2	0	1	1_TssA	0	1	0	1	1
chr10	14540969	14541267	14816334	14816345	Intergenic	MIR1265	0	0	7_Enh	0	1	0	0	1
chr10	15251992	15252189	14826037	14826044	Intergenic	NMT2	0	0	7_Enh	0	1	1	0	1
chr10	17045224	17045388	14844067	14844072	intron	CUBN	0	0	7_Enh	0	1	1	0	0
chr10	30823519	30823815	14976210	14976220	Intergenic	LYZL2	0	0	7_Enh	0	1	1	0	1
chr10	31996660	31997053	14987290	14987298	Intergenic	ARHGAP12	0	0	7_Enh	0	1	1	0	0
chr10	33500231	33500241	15001189	15001193	intron	NRP1	0	0	7_Enh	0	1	1	0	0
chr10	43788777	43788948	15072754	15072760	Intergenic	RASGEF1A	0	0	7_Enh	0	1	1	0	1
chr10	43843956	43844250	15073789	15073796	Intergenic	FXYD4	0	0	7_Enh	0	1	1	1	1
chr10	71173096	71173283	15285695	15285704	intron	TACR2	0	0	14_ReprPCWk	0	1	0	0	1
chr10	71981389	71981527	15295674	15295679	intron	PPA1	0	0	5_TxWk	0	1	1	0	1
chr10	75639527	75639699	15343430	15343441	Intergenic	CAMK2G	0	0	7_Enh	0	1	1	0	1
chr10	75909922	75911856	15346732	15346825	promoter-TSS	ADK	1	1	1_TssA	0	1	0	0	1
chr10	78641989	78642189	15370784	15370789	intron	KCNMA1	0	0	7_Enh	0	1	1	0	0
chr10	104261441	104264762	15617083	15617258	promoter-TSS	SUFU	1	1	1_TssA	0	1	1	0	1
chr10	111767092	111768879	15679674	15679817	exon	ADD3	1	1	1_TssA	0	1	1	1	0
chr10	114929808	114930226	15709378	15709390	Intergenic	TCF7L2	0	0	7_Enh	0	1	1	0	0
chr10	115144982	115145288	15711349	15711358	Intergenic	HABP2	0	0	7_Enh	0	1	1	0	1
chr10	116231200	116231365	15723098	15723105	intron	ABLIM1	0	0	7_Enh	0	1	1	0	1
chr10	116399186	116399349	15724791	15724795	intron	ABLIM1	0	0	7_Enh	0	1	1	0	0
chr10	125795478	125795745	15826318	15826331	intron	CHST15	0	0	7_Enh	0	1	1	0	0
chr10	131331151	131331458	15895845	15895856	intron	MGMT	0	0	7_Enh	0	1	1	0	0
chr10	134201357	134202108	15944927	15944999	Intergenic	PWWP2B	0	0	5_TxWk	0	1	0	0	1
chr10	135150341	135150583	15975644	15975673	promoter-TSS	CALY	1	1	7_Enh	0	1	0	0	0
chr11	406917	407476	15992236	15992297	intron	SIGIRR	0	1	7_Enh	0	1	0	1	1
chr11	702978	703112	16003447	16003456	exon	TMEM80	0	0	7_Enh	0	1	0	0	0
chr11	1683067	1683479	16031883	16031896	intron	MOB2	0	0	7_Enh	0	1	1	1	0
chr11	1684298	1684315	16031911	16031915	intron	MOB2	0	0	7_Enh	0	1	1	0	0
chr11	2440988	2441157	16050614	16050626	intron	TRPM5	0	0	7_Enh	0	1	0	0	1
chr11	3113041	3113195	16064144	16064158	intron	OSBPL5	0	0	6_EnhG	0	1	0	1	1
chr11	8054723	8054963	16109872	16109885	Intergenic	EIF3F	0	0	12_EnhBiv	0	1	1	1	1
chr11	10757293	10757718	16139775	16139789	Intergenic	CTR9	0	0	7_Enh	0	1	1	0	1
chr11	16301945	16302144	16183992	16183997	intron	SOX6	0	0	14_ReprPCWk	0	1	1	1	0
chr11	18693791	18694037	16208393	16208398	Intergenic	TMEM86A	0	0	7_Enh	0	1	1	0	0
chr11	43338157	43338294	16379383	16379389	intron	API5	0	0	5_TxWk	0	1	1	0	0
chr11	58903468	58903720	16493969	16493985	Intergenic	FAM111A	0	0	7_Enh	0	1	1	0	1
chr11	60789198	60789462	16512017	16512029	Intergenic	CD6	0	0	7_Enh	0	1	1	0	0
chr11	61501008	61501390	16524806	16524815	intron	DAGLA	0	0	7_Enh	0	1	1	0	1
chr11	61666747	61666915	16528557	16528568	exon	RAB3IL1	0	0	7_Enh	0	1	1	1	1
chr11	61849621	61849862	16531476	16531488	Intergenic	INCENP	0	0	7_Enh	0	1	1	0	1
chr11	64877803	64878122	16585730	16585744	exon	VPS51	0	0	7_Enh	0	1	1	1	1
chr11	65239634	65239897	16593307	16593315	Intergenic	MALAT1	0	0	7_Enh	0	1	1	1	0
chr11	65267563	65272310	16593942	16593983	exon	MALAT1	0	0	3_TxFlnk	0	1	1	1	0
chr11	65990169	65990519	16609978	16609991	intron	PACS1	0	0	7_Enh	0	1	1	0	1
chr11	66049855	66050292	16611414	16611448	intron	CNIH2	0	1	7_Enh	0	1	1	1	1
chr11	68024912	68025197	16651143	16651154	Intergenic	C11orf24	0	0	7_Enh	0	1	1	0	1
chr11	73062396	73062550	16733412	16733420	intron	ARHGEF17	0	0	7_Enh	0	1	1	0	1
chr11	86167240	86167459	16845034	16845041	intron	ME3	0	0	7_Enh	0	1	1	0	1
chr11	94501187	94502759	16900005	16900147	intron,promoter-TSS	AMOTL1	1	1	1_TssA	0	1	1	1	0
chr11	94609944	94610081	16901063	16901069	TTS,exon	AMOTL1	0	0	7_Enh	0	1	1	0	1
chr11	117688508	117688673	17077934	17077944	Intergenic	FXYD2	0	0	7_Enh	0	1	1	0	1
chr11	119153272	119153531	17099971	17099976	intron	CBL	0	0	7_Enh	0	1	1	0	0
chr11	123325084	123325189	17147574	17147579	Intergenic	GRAMD1B	0	0	7_Enh	0	1	1	0	0
chr11	123941906	123942262	17153155	17153161	Intergenic	OR10G7	0	0	14_ReprPCWk	0	1	1	1	1
chr11	126335686	126335955	17180684	17180694	intron	KIRREL3	0	0	7_Enh	0	1	1	0	0
chr11	127901707	127901768	17194145	17194151	Intergenic	ETS1	0	0	7_Enh	0	1	1	0	1
chr11	129793286	129793537	17213214	17213223	exon,intron	PRDM10	0	0	7_Enh	0	1	1	1	1
chr12	656169	656436	17282996	17283021	intron	B4GALNT3	0	0	7_Enh	0	1	1	0	1
chr12	1598230	1598264	17294861	17294865	intron	ERC1	0	0	7_Enh	0	1	1	0	0
chr12	6532784	6532946	17361984	17361992	Intergenic	CD27	0	0	7_Enh	0	1	1	0	1
chr12	6714715	6717241	17365511	17365651	intron	CHD4	1	1	1_TssA	0	1	1	1	1
chr12	8012492	8012726	17383513	17383518	intron	SLC2A14	0	0	7_Enh	0	1	1	0	1
chr12	12808971	12809084	17433216	17433221	Intergenic	GPR19	0	0	7_Enh	0	1	1	0	1
chr12	26013058	26013140	17530918	17530922	Intergenic	MIR4302	0	0	15_Quies	0	1	1	0	0
chr12	27006862	27006977	17539079	17539083	Intergenic	ITPR2	0	0	7_Enh	0	1	0	0	1
chr12	49381959	49382173	17696201	17696210	Intergenic	WNT1	0	0	12_EnhBiv	0	1	1	1	1
chr12	52672850	52673029	17743776	17743796	Intergenic	KRT81	0	0	12_EnhBiv	0	1	1	0	1
chr12	56334119	56334285	17788943	17788954	intron	DGKA	0	0	6_EnhG	0	1	1	0	1
chr12	57608202	57608561	17808705	17808719	Intergenic	NXPH4	0	0	12_EnhBiv	0	1	1	1	1
chr12	98520849	98520924	18094257	18094261	Intergenic	MIR4303	0	0	7_Enh	0	1	1	0	0
chr12	98884814	98885069	18097115	18097125	intron	LOC643770	0	0	7_Enh	0	1	1	0	1
chr12	104765902	104766283	18144728	18144739	Intergenic	EID3	0	0	7_Enh	0	1	1	0	0
chr12	108440840	108440975	18179061	18179066	Intergenic	WSCD2	0	0	14_ReprPCWk	0	1	1	0	0
chr12	110840798	110842032	18210637	18210722	exon	ANAPC7	1	1	1_TssA	0	1	1	1	0
chr12	111136272	111136387	18215363	18215370	Intergenic	HVCN1	0	0	7_Enh	0	1	1	0	1
chr12	113536276	113536483	18247607	18247616	TTS	RASAL1	0	0	7_Enh	0	1	0	0	1
chr12	122214077	122214344	18360883	18360899	exon	TMEM120B	0	0	7_Enh	0	1	0	0	1
chr12	122607787	122608065	18368534	18368549	intron	MLXIP	0	0	7_Enh	0	1	1	0	1
chr12	125256392	125256753	18418669	18418688	Intergenic	SCARB1	0	0	7_Enh	0	1	1	0	1
chr12	128872488	128872695	18458195	18458203	intron	TMEM132C	0	0	7_Enh	0	1	1	0	1
chr13	45057894	45058341	18799691	18799697	intron	TSC22D1	0	0	5_TxWk	0	1	1	0	1
chr13	67803751	67805776	18959501	18959622	promoter-TSS	PCDH9	1	1	2_TssAFlnk	0	1	1	1	0
chr13	80912926	80916172	19044303	19044522	intron	SPRY2	1	1	2_TssAFlnk	0	1	1	1	1
chr13	80916324	80917374	19044522	19044578	Intergenic,intron	SPRY2	0	0	2_TssAFlnk	0	1	1	0	1
chr13	98039493	98039576	19153010	19153014	intron	MBNL2	0	0	7_Enh	0	1	1	0	0
chr14	21149169	21152835	19375756	19375919	Intergenic	ANG	1	1	2_TssAFlnk	0	1	1	0	1
chr14	23764234	23764541	19405873	19405882	TTS	PPP1R3E	0	0	7_Enh	0	1	1	1	1
chr14	24020113	24021182	19409786	19409862	exon	ZFHX2	1	1	11_BivFlnk	0	1	1	1	0
chr14	35891697	35891947	19505045	19505054	Intergenic	NFKBIA	0	0	15_Quies	0	1	1	0	1
chr14	50809487	50809792	19604437	19604443	intron	CDKL1	0	0	7_Enh	0	1	1	0	1
chr14	51133941	51135605	19607287	19607422	exon	SAV1	1	1	1_TssA	0	1	1	1	1
chr14	61923459	61923586	19700674	19700680	intron	PRKCH	0	0	6_EnhG	0	1	1	1	1
chr14	71284326	71284806	19788559	19788573	Intergenic	MAP3K9	0	0	7_Enh	0	1	1	1	1
chr14	74959227	74961089	19830604	19830722	promoter-TSS	ISCA2	1	1	1_TssA	0	1	1	1	0
chr14	75535692	75536442	19838236	19838294	promoter-TSS	ZC2HC1C	1	1	2_TssAFlnk	0	1	1	1	0
chr14	77413499	77414176	19860664	19860691	Intergenic	IRF2BPL	0	0	7_Enh	0	1	1	0	1
chr14	77519702	77519848	19862865	19862874	Intergenic	IRF2BPL	0	0	7_Enh	0	1	1	0	1
chr14	91621511	91621667	19975530	19975536	intron	C14orf159	0	0	7_Enh	0	1	1	0	0
chr14	92434804	92434885	19986016	19986020	exon	TRIP11	0	0	6_EnhG	0	1	1	0	0
chr14	93185664	93185689	19995957	19995962	intron	LGMN	0	0	5_TxWk	0	1	1	0	0
chr14	93192538	93192732	19996051	19996056	intron	LGMN	0	0	7_Enh	0	1	1	0	0
chr14	102427308	102427772	20116248	20116258	Intergenic	DYNC1H1	0	0	7_Enh	0	1	1	1	1
chr14	102828776	102829919	20123995	20124101	promoter-TSS	TECPR2	1	1	1_TssA	0	1	1	1	0
chr14	104544282	104544627	20158459	20158469	Intergenic	ASPG	0	0	7_Enh	0	1	1	0	1
chr14	105234872	105235340	20175311	20175330	TTS	AKT1	0	0	7_Enh	0	1	0	0	1
chr14	105512062	105512417	20182939	20182974	Intergenic	GPR132	0	1	7_Enh	0	1	1	0	1
chr15	43532047	43532098	20465979	20465983	intron	TGM5	0	0	7_Enh	0	1	1	0	0
chr15	45490617	45491861	20488658	20488721	exon,intron	SHF	0	1	2_TssAFlnk	0	1	0	1	1
chr15	55509777	55510027	20566623	20566628	intron	RAB27A	0	0	5_TxWk	0	1	1	0	1
chr15	58845840	58846008	20597214	20597220	intron	LIPC	0	0	7_Enh	0	1	1	1	0
chr15	59062832	59064485	20599311	20599433	exon,promoter-TSS	FAM63B	1	1	1_TssA	0	1	1	0	1
chr15	59948980	59949923	20609774	20609839	intron	GTF2A2	1	1	1_TssA	0	1	0	1	0
chr15	63898234	63898309	20649969	20649974	Intergenic	LOC100130855	0	0	7_Enh	0	1	1	0	0
chr15	64359807	64360092	20654431	20654439	Intergenic	DAPK2	0	0	7_Enh	0	1	1	0	1
chr15	65023501	65023688	20662614	20662625	Intergenic	OAZ2	0	0	7_Enh	0	1	1	0	1
chr15	73989381	73989575	20764100	20764106	intron	CD276	0	0	7_Enh	0	1	1	1	0
chr15	74243577	74243825	20767255	20767266	intron	LOXL1	0	0	7_Enh	0	1	1	0	1
chr15	74251785	74251839	20767396	20767400	Intergenic	LOXL1-AS1	0	0	7_Enh	0	1	1	0	0
chr15	74257181	74257441	20767466	20767476	Intergenic	STOML1	0	0	7_Enh	0	1	1	1	1
chr15	75063447	75063695	20779445	20779455	Intergenic	CSK	0	0	7_Enh	0	1	0	0	1
chr15	81567393	81567753	20857550	20857560	intron	IL16	0	0	15_Quies	0	1	1	0	1
chr15	84116855	84117300	20886382	20886398	intron	SH3GL3	1	1	12_EnhBiv	0	1	0	1	0
chr15	89631112	89632180	20938255	20938332	exon,promoter-TSS	ABHD2	1	1	1_TssA	0	1	0	0	0
chr15	89634098	89634388	20938358	20938365	intron	ABHD2	0	0	2_TssAFlnk	0	1	1	0	1
chr15	90701218	90701436	20954812	20954818	Intergenic	SEMA4B	0	0	7_Enh	0	1	1	0	1
chr15	91370195	91370328	20964623	20964633	Intergenic	FURIN	0	0	7_Enh	0	1	1	0	0
chr15	101141403	101143545	21067261	21067361	intron,promoter-TSS	LINS	1	1	1_TssA	0	1	1	1	0
chr15	102181424	102181564	21084252	21084257	TTS	TM2D3	0	0	4_Tx	0	1	1	0	1
chr16	2720088	2720272	21180546	21180559	exon	ERVK13-1	0	0	7_Enh	0	1	1	0	1
chr16	2977054	2977389	21187569	21187586	intron	FLYWCH1	0	0	7_Enh	0	1	1	0	1
chr16	4250130	4250420	21215524	21215531	intron	SRL	0	0	7_Enh	0	1	1	0	1
chr16	4598766	4599082	21223929	21223936	Intergenic	C16orf96	0	0	7_Enh	0	1	1	0	1
chr16	8617627	8618032	21272980	21272995	Intergenic	TMEM114	0	0	7_Enh	0	1	1	0	1
chr16	11047922	11047986	21303290	21303294	intron	CLEC16A	0	0	7_Enh	0	1	1	0	1
chr16	11735359	11735552	21314869	21314875	Intergenic	SNN	0	0	7_Enh	0	1	1	0	1
chr16	21371698	21371767	21438839	21438844	intron	SNX29P1	0	0	7_Enh	0	1	1	0	0
chr16	25066994	25067298	21484207	21484214	Intergenic	LOC554206	0	0	7_Enh	0	1	1	0	1
chr16	25245074	25245228	21486894	21486901	Intergenic	AQP8	0	0	7_Enh	0	1	0	0	1
chr16	29721774	29721892	21548079	21548083	Intergenic	QPRT	0	0	15_Quies	0	1	1	0	1
chr16	29732959	29733144	21548253	21548264	Intergenic	C16orf54	0	0	7_Enh	0	1	1	0	1
chr16	30461172	30461285	21564401	21564405	Intergenic	SEPHS2	0	0	7_Enh	0	1	1	0	1
chr16	48387546	48387734	21647098	21647103	TTS	LONP2	0	0	5_TxWk	0	1	1	0	1
chr16	56736034	56736316	21731113	21731121	Intergenic	MT1X	0	0	15_Quies	0	1	1	0	1
chr16	56763716	56764687	21731378	21731450	intron,promoter-TSS	NUP93	1	1	2_TssAFlnk	0	1	1	0	0
chr16	56998622	56998713	21734544	21734554	intron	CETP	0	0	7_Enh	0	1	1	1	1
chr16	57118148	57118432	21736134	21736142	TTS	NLRC5	0	0	7_Enh	0	1	1	1	1
chr16	67850523	67850840	21837807	21837826	intron	TSNAXIP1	0	0	7_Enh	0	1	0	0	1
chr16	75145240	75145483	21936897	21936908	TTS	ZNRF1	0	0	12_EnhBiv	0	1	1	1	1
chr16	81437121	81437475	22004041	22004066	Intergenic	MIR4720	0	1	7_Enh	0	1	0	0	1
chr16	84544976	84545267	22045031	22045046	Intergenic	KIAA1609	0	0	7_Enh	0	1	1	0	1
chr16	84784983	84785084	22049811	22049815	intron	USP10	0	0	7_Enh	0	1	1	0	0
chr16	85004200	85004429	22054321	22054333	Intergenic	ZDHHC7	0	0	7_Enh	0	1	1	0	1
chr16	85339901	85340068	22062482	22062491	promoter-TSS	MIR5093	1	0	7_Enh	0	1	1	1	0
chr16	85812683	85812877	22075092	22075099	exon	EMC8	0	0	6_EnhG	0	1	1	0	0
chr16	85878454	85878688	22076596	22076603	Intergenic	COX4I1	0	0	7_Enh	0	1	1	0	0
chr16	85878711	85878784	22076603	22076608	Intergenic	COX4I1	0	0	7_Enh	0	1	1	0	0
chr16	86246402	86246749	22082871	22082879	Intergenic	LOC146513	0	0	7_Enh	0	1	1	0	0
chr16	87811475	87811765	22114975	22114992	Intergenic	KLHDC4	0	0	7_Enh	0	1	1	1	1
chr16	87905213	87905560	22117522	22117532	Intergenic	SLC7A5	0	0	7_Enh	0	1	1	1	1
chr16	88144685	88144791	22124085	22124093	Intergenic	BANP	0	0	15_Quies	0	1	1	0	0
chr16	88748308	88748436	22140430	22140436	intron	SNAI3	0	0	7_Enh	0	1	1	0	0
chr16	89772364	89772680	22173609	22173624	Intergenic,TTS	SPATA2L,VPS9D1	0	0	7_Enh	0	1	1	1	1
chr16	90075183	90075295	22182782	22182791	exon,intron	DBNDD1	0	0	2_TssAFlnk	0	1	1	0	0
chr17	1026356	1026614	22209624	22209638	intron	ABR	0	0	7_Enh	0	1	1	1	1
chr17	1090512	1090810	22211527	22211540	exon,promoter-TSS	ABR	1	0	7_Enh	0	1	1	1	1
chr17	1235872	1236161	22215941	22215948	Intergenic	TUSC5	0	0	7_Enh	0	1	1	1	1
chr17	1268798	1269084	22216662	22216670	intron	YWHAE	0	0	7_Enh	0	1	1	1	1
chr17	3640974	3641191	22266173	22266181	intron	ITGAE	0	0	7_Enh	0	1	1	0	1
chr17	3817038	3817428	22270370	22270381	intron	P2RX1	0	0	7_Enh	0	1	1	1	1
chr17	4792430	4792646	22290301	22290308	intron	MINK1	0	0	4_Tx	0	1	0	0	1
chr17	4870036	4871748	22292362	22292476	TTS,intron	CAMTA2,SPAG7	1	1	1_TssA	0	1	1	0	0
chr17	8092528	8092630	22349717	22349728	exon	C17orf59	1	1	2_TssAFlnk	0	1	0	0	0
chr17	8092638	8094022	22349728	22349844	exon	C17orf59	1	1	1_TssA	0	1	1	1	1
chr17	21183305	21183616	22526418	22526426	Intergenic	MAP2K3	0	0	7_Enh	0	1	1	0	1
chr17	27292621	27292932	22564627	22564634	intron	SEZ6	0	0	15_Quies	0	1	0	1	1
chr17	35404998	35405156	22661853	22661861	intron	AATF	0	0	7_Enh	0	1	1	0	1
chr17	38115236	38115548	22705458	22705466	Intergenic	GSDMA	0	0	7_Enh	0	1	1	0	1
chr17	38170078	38170324	22706480	22706486	Intergenic	CSF3	0	0	7_Enh	0	1	1	1	1
chr17	41411653	41411813	22757107	22757115	Intergenic	LINC00854	0	0	7_Enh	0	1	1	0	1
chr17	41837800	41838130	22763967	22763974	Intergenic	SOST	0	0	7_Enh	0	1	0	0	1
chr17	46190702	46190723	22833762	22833767	exon,intron	SNX11	0	0	7_Enh	0	1	1	0	0
chr17	47472419	47472640	22852953	22852959	Intergenic	PHB	0	0	7_Enh	0	1	1	0	1
chr17	47485447	47485714	22853132	22853139	intron	PHB	0	0	6_EnhG	0	1	1	0	1
chr17	48860526	48860804	22876090	22876098	Intergenic	LINC00483	0	0	7_Enh	0	1	1	1	1
chr17	48997084	48997375	22878332	22878345	Intergenic	TOB1-AS1	0	0	7_Enh	0	1	1	1	0
chr17	53044951	53046739	22905159	22905256	intron,promoter-TSS	COX11,STXBP4	1	1	1_TssA	0	1	1	1	1
chr17	61663111	61663282	23002927	23002932	intron	DCAF7	0	0	6_EnhG	0	1	1	1	0
chr17	62957772	62958253	23021037	23021048	Intergenic	AMZ2P1	0	0	7_Enh	0	1	1	0	1
chr17	71718394	71718470	23118679	23118684	Intergenic	LOC400620	0	0	7_Enh	0	1	1	0	0
chr17	72463611	72463941	23130824	23130835	intron	CD300A	0	0	1_TssA	0	1	0	0	0
chr17	73850963	73852408	23159825	23159922	intron,promoter-TSS	WBP2	1	1	1_TssA	0	1	1	1	1
chr17	74178328	74178628	23167671	23167680	intron	RNF157	0	0	7_Enh	0	1	1	1	1
chr17	74656014	74656284	23177952	23177960	Intergenic	ST6GALNAC1	0	0	7_Enh	0	1	1	0	0
chr17	75491163	75491296	23194988	23194996	intron	SEPT9	0	0	6_EnhG	0	1	1	1	1
chr17	76113890	76113991	23205232	23205243	exon,intron	TMC6	0	0	6_EnhG	0	1	1	0	0
chr17	79282934	79283301	23282895	23282911	intron,promoter-TSS	LINC00482	1	0	7_Enh	0	1	1	1	1
chr17	80549621	80549865	23322827	23322834	intron	FOXK2	0	0	7_Enh	0	1	1	0	0
chr18	12934548	12934736	23475649	23475656	Intergenic	SEH1L	0	0	15_Quies	0	1	1	1	1
chr18	18690161	18692665	23503227	23503385	exon,intron	ROCK1	1	1	1_TssA	0	1	1	1	0
chr18	19818082	19818366	23516835	23516841	Intergenic	GATA6	0	0	7_Enh	0	1	1	1	0
chr18	20711871	20712164	23524773	23524779	Intergenic	CABLES1	0	0	14_ReprPCWk	0	1	1	1	1
chr18	20760543	20760616	23525804	23525808	intron	CABLES1	0	0	7_Enh	0	1	1	0	0
chr18	39694397	39694570	23663758	23663763	Intergenic	LOC284260	0	0	7_Enh	0	1	1	0	1
chr18	42258864	42260983	23677474	23677687	Intergenic,promoter-TSS	SETBP1	1	1	1_TssA	0	1	1	1	1
chr18	47485523	47485881	23731337	23731344	intron	MYO5B	0	0	7_Enh	0	1	1	0	0
chr18	71958593	71959796	23922397	23922511	intron,promoter-TSS	CYB5A	1	1	1_TssA	0	1	1	1	1
chr18	72152205	72152383	23924878	23924884	Intergenic	CNDP2	0	0	7_Enh	0	1	1	0	0
chr18	74712414	74712737	23958755	23958764	intron	MBP	0	0	15_Quies	0	1	1	0	1
chr18	75362800	75363083	23967321	23967345	Intergenic	GALR1	0	0	7_Enh	0	1	1	0	1
chr18	77128686	77128981	23994932	23994947	intron	ATP9B	0	0	7_Enh	0	1	1	0	0
chr19	734129	734326	24039848	24039860	exon,intron	PALM	0	0	7_Enh	0	1	1	1	1
chr19	1074563	1075154	24054022	24054071	exon,intron	HMHA1	0	1	6_EnhG	0	1	0	1	0
chr19	2962085	2962516	24122189	24122197	Intergenic	TLE6	0	0	7_Enh	0	1	1	1	1
chr19	2974501	2974797	24122479	24122487	Intergenic	TLE6	0	0	12_EnhBiv	0	1	0	1	0
chr19	3822189	3822234	24148620	24148625	intron	ZFR2	0	1	7_Enh	0	1	1	1	0
chr19	4139849	4139999	24158610	24158617	Intergenic	CREB3L3	0	0	7_Enh	0	1	1	0	1
chr19	5578242	5578594	24195905	24195921	Intergenic	TINCR	0	0	7_Enh	0	1	1	0	1
chr19	6633303	6633453	24220683	24220694	Intergenic	TNFSF14	0	0	7_Enh	0	1	1	0	1
chr19	7741725	7741846	24241896	24241902	promoter-TSS	C19orf59	1	0	7_Enh	0	1	0	0	0
chr19	9247163	9247424	24271619	24271630	Intergenic	ZNF317	0	0	15_Quies	0	1	0	0	1
chr19	10691698	10691984	24298992	24299008	exon,intron	AP1M2	0	1	7_Enh	0	1	1	0	1
chr19	11698324	11698737	24323525	24323532	Intergenic	ACP5,ZNF627	0	0	7_Enh	0	1	1	0	1
chr19	13207993	13208245	24352597	24352609	exon	NFIX	0	0	12_EnhBiv	0	1	1	1	0
chr19	13388075	13388264	24357158	24357163	intron	CACNA1A	0	0	7_Enh	0	1	1	1	1
chr19	14319941	14320679	24376307	24376359	Intergenic	LPHN1	0	1	7_Enh	0	1	1	0	0
chr19	14399709	14399840	24377970	24377980	Intergenic	LPHN1	0	0	7_Enh	0	1	1	0	1
chr19	14583063	14583518	24382140	24382187	TTS	PKN1,PTGER1	0	1	2_TssAFlnk	0	1	0	1	1
chr19	17577065	17577406	24438399	24438408	Intergenic	SLC27A1	0	0	5_TxWk	0	1	0	0	1
chr19	18107710	18107972	24450685	24450696	intron	KCNN1	0	0	7_Enh	0	1	1	0	1
chr19	18521447	18521766	24461311	24461319	Intergenic	SSBP4	0	0	5_TxWk	0	1	1	1	1
chr19	30101546	30101813	24560983	24560992	intron	POP4	0	0	6_EnhG	0	1	1	0	1
chr19	32692684	32692867	24592272	24592282	Intergenic	ZNF507	0	0	7_Enh	0	1	1	0	0
chr19	33634789	33635129	24606442	24606456	intron	WDR88	0	0	7_Enh	0	1	1	1	1
chr19	35911383	35911562	24642315	24642321	Intergenic	LOC100128682	0	0	7_Enh	0	1	1	1	1
chr19	36661620	36661812	24658694	24658704	Intergenic	COX7A1	0	0	7_Enh	0	1	1	1	1
chr19	41140453	41140761	24740126	24740153	Intergenic	LTBP4	0	0	15_Quies	0	1	0	1	1
chr19	42048509	42048581	24755533	24755539	Intergenic	CEACAM21	0	0	15_Quies	0	1	1	0	1
chr19	42501262	42501605	24762404	24762427	Intergenic,TTS	ATP1A3,GRIK5	0	1	12_EnhBiv	0	1	0	1	0
chr19	42501678	42502136	24762427	24762449	TTS	GRIK5	0	0	12_EnhBiv	0	1	0	1	0
chr19	42944628	42944764	24772070	24772079	intron	CXCL17	0	0	7_Enh	0	1	1	0	1
chr19	43951354	43951542	24781065	24781072	Intergenic	LYPD3	0	0	7_Enh	0	1	1	0	1
chr19	46110523	46110834	24819407	24819423	Intergenic	GPR4	0	0	7_Enh	0	1	1	0	1
chr19	46905603	46905813	24834901	24834911	Intergenic	CCDC8	0	0	12_EnhBiv	0	1	1	0	1
chr19	47120296	47120610	24839362	24839372	Intergenic	PTGIR	0	0	7_Enh	0	1	1	1	1
chr19	49016690	49017365	24881459	24881509	promoter-TSS	LMTK3	1	1	2_TssAFlnk	0	1	1	1	0
chr19	49895030	49895373	24902640	24902648	intron	CCDC155	0	0	7_Enh	0	1	1	0	1
chr19	50050226	50050513	24906828	24906835	Intergenic	RCN3	0	0	7_Enh	0	1	1	0	1
chr19	50175648	50175886	24910371	24910384	intron	BCL2L12	0	0	7_Enh	0	1	1	0	1
chr19	50183947	50184228	24910639	24910659	intron	PRMT1	0	1	6_EnhG	0	1	1	0	1
chr19	50370111	50371333	24915586	24915668	intron,promoter-TSS	PNKP	1	1	1_TssA	0	1	1	1	0
chr19	50372385	50373527	24915707	24915787	exon,intron	AKT1S1	0	1	1_TssA	0	1	1	0	0
chr19	56028218	56028664	25022381	25022425	exon,intron	SSC5D	0	1	2_TssAFlnk	0	1	0	0	1
chr19	58533414	58533546	25063110	25063116	Intergenic	ZSCAN1	0	0	15_Quies	0	1	1	0	1
chr20	270774	271480	25078180	25078225	intron,promoter-TSS	C20orf96	1	1	1_TssA	0	1	0	0	1
chr20	4701448	4701632	25136848	25136860	Intergenic,promoter-TSS	PRND	1	0	7_Enh	0	1	1	1	1
chr20	5081523	5081639	25142211	25142216	exon,intron	TMEM230	0	0	4_Tx	0	1	1	0	1
chr20	23422505	23422652	25294596	25294601	intron	CSTL1	0	0	7_Enh	0	1	0	0	1
chr20	24129180	24129216	25300542	25300546	Intergenic	FLJ33581	0	0	7_Enh	0	1	1	1	0
chr20	31109676	31109840	25348620	25348631	intron	C20orf112	0	0	7_Enh	0	1	1	0	1
chr20	35184804	35185183	25407665	25407675	Intergenic	MYL9	0	0	7_Enh	0	1	1	0	1
chr20	35515609	35515964	25413456	25413468	intron	C20orf118	0	0	7_Enh	0	1	1	0	1
chr20	48802774	48803040	25570974	25570985	Intergenic	CEBPB	0	0	13_ReprPC	0	1	0	1	1
chr20	48927222	48927482	25573296	25573306	intron	LOC284751	0	0	7_Enh	0	1	1	1	0
chr20	49008905	49009024	25574565	25574570	Intergenic	LOC284751	0	0	7_Enh	0	1	1	1	0
chr20	49080825	49081144	25575729	25575742	Intergenic	PTPN1	0	0	12_EnhBiv	0	1	1	1	1
chr20	55958610	55958775	25656239	25656245	intron	MIR5095	0	0	7_Enh	0	1	1	1	0
chr20	56045365	56045438	25658373	25658378	Intergenic	CTCFL	0	0	7_Enh	0	1	1	0	0
chr20	56784717	56785253	25669491	25669530	Intergenic	C20orf85	0	0	7_Enh	0	1	1	1	1
chr20	56803401	56803839	25669835	25669899	Intergenic	C20orf85	0	1	12_EnhBiv	0	1	1	1	0
chr20	57663054	57663153	25683566	25683570	Intergenic	SLMO2	0	0	14_ReprPCWk	0	1	1	0	1
chr21	34451327	34451574	25961174	25961179	Intergenic	OLIG1	0	0	7_Enh	0	1	1	1	1
chr21	43315983	43316048	26066698	26066702	intron	C2CD2	0	0	7_Enh	0	1	1	0	1
chr21	43565709	43565945	26071657	26071664	Intergenic	C21orf128	0	0	7_Enh	0	1	1	0	1
chr21	44343941	44344320	26087214	26087224	Intergenic	NDUFV3	0	0	7_Enh	0	1	1	0	1
chr21	45065540	45065738	26101899	26101906	intron	HSF2BP	0	0	7_Enh	0	1	1	0	1
chr21	45717547	45717824	26119042	26119052	exon	AIRE	0	0	7_Enh	0	1	1	0	1
chr22	20810662	20810760	26250479	26250483	intron	KLHL22	0	0	6_EnhG	0	1	1	0	1
chr22	21051682	21052110	26254619	26254630	Intergenic	TMEM191A	0	0	7_Enh	0	1	1	0	1
chr22	22511105	22511387	26281620	26281625	Intergenic	VPREB1	0	0	7_Enh	0	1	1	0	1
chr22	24113169	24113447	26303166	26303176	Intergenic	MMP11	0	0	7_Enh	0	1	1	0	1
chr22	26962071	26962141	26343375	26343379	promoter-TSS	TPST2	0	0	6_EnhG	0	1	1	1	0
chr22	29985961	29986148	26381082	26381087	Intergenic	NIPSNAP1	0	0	7_Enh	0	1	1	1	1
chr22	37178078	37178433	26474588	26474606	Intergenic	IFT27	0	0	7_Enh	0	1	1	1	1
chr22	37656983	37657221	26482754	26482765	Intergenic	RAC2	0	0	7_Enh	0	1	1	0	1
chr22	38330065	38330255	26498108	26498119	intron	MICALL1	0	0	6_EnhG	0	1	1	0	1
chr22	38448340	38448670	26500441	26500454	Intergenic	PICK1	0	0	7_Enh	0	1	1	0	1
chr22	39650900	39651125	26524880	26524888	Intergenic	PDGFB	0	0	7_Enh	0	1	1	1	0
chr22	41042252	41042581	26546748	26546761	Intergenic	MKL1	0	0	7_Enh	0	1	1	0	1
chr22	43627229	43627567	26597189	26597200	intron	SCUBE1	0	0	7_Enh	0	1	1	0	1
chr22	44991804	44991887	26620297	26620305	Intergenic	LINC00207	0	0	12_EnhBiv	0	1	0	1	0
chr22	46390713	46391013	26647489	26647499	Intergenic	LOC730668	0	0	7_Enh	0	1	1	1	1
chr22	50274225	50274240	26725880	26725884	intron	ZBED4	0	0	7_Enh	0	1	1	1	0
chr22	50483386	50483461	26730835	26730842	Intergenic	IL17REL	0	1	7_Enh	0	1	1	0	0
chr22	50483485	50483564	26730842	26730848	Intergenic	IL17REL	0	1	7_Enh	0	1	1	0	0
chrX	10087521	10087915	26876086	26876099	intron	WWC3	0	0	7_Enh	0	1	1	1	1
chrX	135659880	135660088	27821220	27821226	Intergenic	MIR934	0	0	7_Enh	0	1	1	1	1
