# Supplementary material for: A DNA methylation atlas of normal human cell types
Source: Nature. 2023 Jan 4;613(7943):355–64. doi: 10.1038/s41586-022-05580-6 (PMC9811898; doi:10.1038/s41586-022-05580-6)
Supplement: Supplementary file 6 — Genome-wide set of unmethylated regions per cell type, overlapping H3K27ac, but not J3K4me3, ChIP–seq peaks, annotated. Zip file containing bed files, listing for each cell type a set of putative enhancers defined as the subset of hypomethylated regions (Extended Dataset 1) marked by active gene regulation chromatin marks (H3K27ac peaks) but lacking promoter marks (H3K4me3 peaks). [file 41586_2022_5580_MOESM6_ESM.zip › Blood-T.4CpGs.U85.f85.H3K27ac-H3K4me3.bed]

chr	from	to	CpG_from	CpG_to	HOMER_anno	neigh_gene	TSS+1Kb	CpG-island	chromHMM	H3K4me3	H3K27ac	H3K4me1	H3K27me3	ATAC	CTCF_BS
chr1	1144200	1144559	21113	21131	Intergenic	TNFRSF18	0	0	2_TssAFlnk	0	1	1	0	1	0
chr1	6498207	6498388	144508	144512	intron	ESPN	0	0	12_EnhBiv	0	1	1	0	1	1
chr1	15744011	15744164	290748	290752	intron	EFHD2	0	0	7_Enh	0	1	1	0	1	0
chr1	16142202	16142291	298049	298053	Intergenic	UQCRHL	0	0	7_Enh	0	1	1	0	1	1
chr1	16570928	16571111	306634	306638	Intergenic	RSG1	0	0	7_Enh	0	1	1	0	1	1
chr1	20966789	20966969	372522	372526	intron	PINK1	0	0	5_TxWk	0	1	0	0	1	1
chr1	21695009	21695308	382957	382963	Intergenic	NBPF3	0	0	7_Enh	0	1	1	0	1	1
chr1	22290512	22290649	393839	393843	Intergenic	CELA3B	0	0	7_Enh	0	1	1	0	1	1
chr1	23730434	23730782	414912	414925	intron	TCEA3	0	0	7_Enh	0	1	1	0	1	1
chr1	23871242	23871502	417252	417256	Intergenic	E2F2	0	0	12_EnhBiv	0	1	1	0	1	1
chr1	24913735	24913953	433393	433398	intron	NCMAP	0	0	7_Enh	0	1	1	0	1	1
chr1	26221884	26222108	453738	453745	intron	STMN1	0	0	7_Enh	0	1	1	0	1	1
chr1	27372442	27372680	473407	473416	Intergenic	FAM46B	0	0	12_EnhBiv	0	1	1	0	1	1
chr1	28499070	28499256	491460	491464	intron	PTAFR	0	0	7_Enh	0	1	1	0	1	0
chr1	29208642	29208873	504168	504175	Intergenic	EPB41	0	0	7_Enh	0	1	1	0	1	1
chr1	32429735	32430039	543233	543237	Intergenic	PTP4A2	0	0	7_Enh	0	1	1	0	1	1
chr1	39564310	39564545	634558	634562	intron	MACF1	0	0	7_Enh	0	1	1	0	1	1
chr1	40265465	40265610	644457	644465	Intergenic	BMP8B	0	0	2_TssAFlnk	0	1	1	0	1	1
chr1	43231483	43233524	678681	678829	promoter-TSS	C1orf50	1	1	1_TssA	0	1	1	0	1	1
chr1	43539443	43539606	682915	682920	Intergenic	FAM183A	0	0	15_Quies	0	1	1	0	1	1
chr1	45301649	45301789	707730	707734	intron	PTCH2	0	0	7_Enh	0	1	1	0	1	1
chr1	66556840	66556927	904402	904406	intron	PDE4B	0	0	15_Quies	0	1	1	0	1	0
chr1	66647840	66647978	904916	904920	intron	PDE4B	0	0	15_Quies	0	1	1	0	0	0
chr1	72747776	72751056	944939	945097	Intergenic	NEGR1	1	1	11_BivFlnk	0	1	1	0	1	1
chr1	85401980	85402427	1022841	1022846	intron	MCOLN2	0	0	5_TxWk	0	1	1	0	1	1
chr1	110679627	110680019	1207151	1207160	Intergenic	SLC6A17	0	0	12_EnhBiv	0	1	1	0	1	0
chr1	111323491	111323743	1214310	1214320	Intergenic	CD53	0	0	7_Enh	0	1	1	0	1	1
chr1	120351740	120351889	1291479	1291485	exon	REG4	0	0	14_ReprPCWk	0	1	1	0	1	1
chr1	147112703	147112840	1336645	1336650	Intergenic	ACP6	0	0	7_Enh	0	1	1	0	1	1
chr1	149223770	149224740	1355278	1355330	Intergenic	LOC388692	0	1	10_TssBiv	0	1	0	0	1	1
chr1	151918244	151918408	1393425	1393429	Intergenic	THEM4	0	0	7_Enh	0	1	1	0	1	0
chr1	152413378	152413548	1397770	1397776	Intergenic	CRNN	0	0	12_EnhBiv	0	1	0	0	1	1
chr1	153483530	153483661	1405376	1405383	Intergenic	S100A6	0	0	7_Enh	0	1	0	0	1	1
chr1	153642801	153644583	1407854	1407930	promoter-TSS	ILF2	1	1	1_TssA	0	1	0	0	1	1
chr1	154915062	154915192	1427311	1427315	Intergenic	PMVK	0	0	2_TssAFlnk	0	1	1	0	1	0
chr1	155043363	155043799	1430062	1430103	Intergenic	LOC100505666	0	1	2_TssAFlnk	0	1	1	0	1	1
chr1	155974623	155974954	1446115	1446119	Intergenic	SSR2	0	0	2_TssAFlnk	0	1	1	0	1	0
chr1	156060213	156060808	1447749	1447759	intron	LMNA	0	0	12_EnhBiv	0	1	1	1	1	1
chr1	156195369	156195505	1450032	1450037	exon	PMF1	0	0	7_Enh	0	1	1	0	1	1
chr1	156355520	156355750	1452662	1452669	TTS	RHBG	0	0	12_EnhBiv	0	1	1	0	1	1
chr1	156577705	156578133	1456471	1456476	Intergenic	GPATCH4	0	0	5_TxWk	0	1	1	0	1	1
chr1	174998925	174999104	1607785	1607792	Intergenic	MRPS14	0	0	7_Enh	0	1	1	0	1	1
chr1	179778995	179779261	1645531	1645538	intron	FAM163A	0	0	12_EnhBiv	0	1	1	0	1	1
chr1	183884949	183885392	1683816	1683823	intron	RGL1	0	0	7_Enh	0	1	1	0	1	1
chr1	200591627	200591751	1787284	1787288	Intergenic	KIF14	0	0	7_Enh	0	1	1	0	0	1
chr1	202284771	202285089	1809756	1809761	intron	LGR6	0	0	14_ReprPCWk	0	1	0	0	1	1
chr1	203240296	203240480	1820894	1820898	Intergenic	LOC730227	0	0	7_Enh	0	1	1	0	1	0
chr1	203309040	203309433	1821948	1821954	TTS	FMOD	0	0	14_ReprPCWk	0	1	1	0	1	1
chr1	205110842	205111113	1843925	1843933	TTS	DSTYK	0	0	7_Enh	0	1	1	0	1	1
chr1	209742939	209743164	1886049	1886057	Intergenic	CAMK1G	0	0	2_TssAFlnk	0	1	1	0	1	1
chr1	210506288	210506449	1893110	1893114	intron	HHAT	0	0	7_Enh	0	1	1	0	1	0
chr1	224701512	224701729	2012219	2012229	Intergenic	WDR26	0	0	7_Enh	0	1	1	1	1	1
chr1	224805147	224805444	2013197	2013220	intron	CNIH3	1	1	12_EnhBiv	0	1	1	1	0	0
chr1	225662653	225662952	2020076	2020106	Intergenic	LBR	0	1	7_Enh	0	1	1	0	1	1
chr1	226150231	226150395	2026946	2026957	Intergenic	LEFTY2	0	0	12_EnhBiv	0	1	1	0	1	1
chr1	226163717	226163859	2027220	2027225	Intergenic	SDE2	0	0	7_Enh	0	1	1	0	1	1
chr1	228187142	228187296	2052891	2052896	Intergenic	WNT3A	0	0	13_ReprPC	0	1	0	0	1	1
chr1	234445729	234445928	2127052	2127059	intron	SLC35F3	0	0	7_Enh	0	1	1	0	1	1
chr1	235676948	235677435	2143305	2143310	Intergenic	B3GALNT2	0	0	15_Quies	0	1	0	0	1	1
chr1	236162727	236162940	2149128	2149132	intron	NID1	0	0	7_Enh	0	1	1	0	1	0
chr1	239883024	239883283	2183635	2183640	intron	CHRM3	0	0	1_TssA	0	1	0	1	1	0
chr1	239883464	239883790	2183642	2183646	intron	CHRM3	0	0	1_TssA	0	1	0	0	1	0
chr1	244436499	244436693	2228409	2228414	Intergenic	C1orf100	0	0	15_Quies	0	1	1	0	1	1
chr1	247334586	247335703	2267311	2267391	intron	ZNF124	1	1	15_Quies	0	1	0	0	1	0
chr2	1568302	1568380	2308061	2308068	Intergenic	TPO	0	0	7_Enh	0	1	1	0	1	0
chr2	10972477	10972783	2422921	2422937	Intergenic	PDIA6	0	0	12_EnhBiv	0	1	0	0	1	1
chr2	20624587	20624863	2504399	2504405	Intergenic	RHOB	0	0	7_Enh	0	1	1	1	0	0
chr2	26552990	26553157	2567223	2567230	intron	GPR113	0	0	7_Enh	0	1	1	0	1	1
chr2	28904192	28904283	2598977	2598981	Intergenic	PPP1CB	0	0	7_Enh	0	1	1	0	1	0
chr2	30489338	30489526	2614792	2614797	Intergenic	LBH	0	0	2_TssAFlnk	0	1	1	0	1	0
chr2	46691646	46691839	2763417	2763421	Intergenic	TMEM247	0	0	15_Quies	0	1	1	0	1	1
chr2	47214279	47214421	2769057	2769064	intron	TTC7A	0	0	6_EnhG	0	1	1	0	1	1
chr2	54749916	54750344	2825906	2825910	intron	SPTBN1	0	0	14_ReprPCWk	0	1	1	0	1	1
chr2	71250779	71250930	2968255	2968260	intron	OR7E91P	1	0	7_Enh	0	1	1	0	0	1
chr2	73312854	73312949	2989204	2989209	intron	RAB11FIP5	0	0	7_Enh	0	1	0	0	1	1
chr2	74618369	74619443	3004434	3004504	intron	DCTN1-AS1	1	1	1_TssA	0	1	1	0	1	1
chr2	84722852	84723036	3071177	3071182	Intergenic	DNAH6	0	0	15_Quies	0	1	1	0	1	1
chr2	87825146	87825523	3107775	3107780	Intergenic	LINC00152	0	0	7_Enh	0	1	1	0	1	0
chr2	97616958	97617216	3171831	3171839	exon	FAM178B	0	0	12_EnhBiv	0	1	1	0	1	1
chr2	99439068	99439504	3191301	3191365	exon	KIAA1211L	0	1	2_TssAFlnk	0	1	0	0	1	1
chr2	100175700	100175818	3199093	3199108	intron	AFF3	0	0	7_Enh	0	1	0	0	1	1
chr2	101958806	101958909	3220019	3220023	Intergenic	MIR5696	0	0	7_Enh	0	1	1	0	1	1
chr2	109830153	109830308	3293501	3293507	intron	SH3RF3	0	0	12_EnhBiv	0	1	1	1	1	0
chr2	113011937	113012900	3328571	3328641	intron	ZC3H8	1	1	1_TssA	0	1	0	0	1	1
chr2	113190498	113190671	3330593	3330616	intron	RGPD5	0	1	1_TssA	0	1	0	0	1	0
chr2	113340031	113340183	3332676	3332681	Intergenic	CHCHD5	0	0	7_Enh	0	1	1	0	1	1
chr2	113357695	113357850	3332987	3332995	Intergenic	CHCHD5	0	0	7_Enh	0	1	1	0	1	1
chr2	113382055	113382264	3333294	3333298	Intergenic	FLJ42351	0	0	7_Enh	0	1	1	0	1	0
chr2	113448464	113448718	3334288	3334293	Intergenic	SLC20A1	0	0	7_Enh	0	1	1	0	1	1
chr2	119698273	119698444	3383609	3383613	Intergenic	MARCO	0	0	12_EnhBiv	0	1	0	0	0	0
chr2	120460543	120460661	3392161	3392169	Intergenic	TMEM177	0	0	12_EnhBiv	0	1	1	0	1	1
chr2	131911679	131911908	3511327	3511332	Intergenic	PLEKHB2	0	0	7_Enh	0	1	1	0	1	1
chr2	136287773	136289874	3551763	3551891	promoter-TSS	R3HDM1	1	1	1_TssA	0	1	1	0	1	1
chr2	159975188	159975354	3706467	3706472	intron	TANC1	0	0	7_Enh	0	1	1	0	1	1
chr2	167992237	167992561	3758447	3758451	intron	XIRP2	0	0	15_Quies	0	1	1	0	0	0
chr2	169312275	169313866	3767952	3768086	exon	CERS6	1	1	1_TssA	0	1	1	0	1	0
chr2	175613725	175613840	3827805	3827809	intron	CHRNA1	0	0	14_ReprPCWk	0	1	1	0	1	1
chr2	190305348	190306949	3924034	3924104	promoter-TSS	WDR75	1	1	1_TssA	0	1	1	1	1	0
chr2	197852765	197852905	3974884	3974889	exon	ANKRD44	0	0	4_Tx	0	1	1	0	1	0
chr2	218027393	218027556	4139158	4139162	Intergenic	TNP1	0	0	12_EnhBiv	0	1	1	0	1	0
chr2	219051045	219051314	4148181	4148187	Intergenic	CXCR1	0	0	7_Enh	0	1	1	1	1	1
chr2	219165992	219166308	4149923	4149930	intron	PNKD	0	0	7_Enh	0	1	1	0	1	1
chr2	220507276	220507564	4173197	4173217	TTS	SLC4A3	0	0	12_EnhBiv	0	1	1	0	1	1
chr2	232542348	232542709	4277440	4277448	Intergenic	PTMA	0	0	7_Enh	0	1	1	0	1	1
chr2	232580073	232580216	4278707	4278712	Intergenic	MIR1244-1	0	0	7_Enh	0	1	1	0	1	1
chr2	234352247	234352483	4304070	4304075	intron	DGKD	0	0	6_EnhG	0	1	1	0	1	1
chr2	238813934	238814109	4363974	4363978	intron	RAMP1	0	0	12_EnhBiv	0	1	1	1	0	0
chr2	240072303	240072505	4386015	4386019	intron	HDAC4	0	0	8_ZNF/Rpts	0	1	1	0	1	0
chr2	241564519	241564964	4413962	4413976	exon,promoter-TSS	GPR35	0	0	2_TssAFlnk	0	1	1	0	1	1
chr2	242549570	242550070	4434840	4434890	intron	THAP4	0	1	2_TssAFlnk	0	1	0	0	1	1
chr3	8343742	8344027	4510281	4510285	intron	LMCD1-AS1	0	0	15_Quies	0	1	0	0	1	1
chr3	12228986	12229021	4558639	4558644	exon	SYN2	0	0	12_EnhBiv	0	1	1	0	1	0
chr3	15419819	15419958	4602863	4602872	Intergenic	SH3BP5	0	0	7_Enh	0	1	1	1	1	1
chr3	16592162	16592641	4613203	4613210	Intergenic	RFTN1	0	0	5_TxWk	0	1	1	0	1	1
chr3	32218783	32219043	4719710	4719717	Intergenic	CMTM8	0	0	7_Enh	0	1	1	0	1	1
chr3	32992969	32993117	4729740	4729745	promoter-TSS	CCR4	1	0	2_TssAFlnk	0	1	1	0	1	0
chr3	42288989	42289264	4802827	4802838	Intergenic	CCK	0	0	14_ReprPCWk	0	1	1	0	1	1
chr3	48545034	48545333	4873146	4873151	Intergenic	SHISA5	0	0	7_Enh	0	1	1	0	1	1
chr3	50230051	50230339	4902838	4902849	intron	GNAT1	0	0	13_ReprPC	0	1	0	0	1	1
chr3	52481119	52481326	4932701	4932708	Intergenic	SEMA3G	0	0	7_Enh	0	1	1	0	1	1
chr3	58518607	58518822	4996522	4996530	intron	ACOX2	0	0	7_Enh	0	1	1	0	1	1
chr3	61880724	61880962	5022130	5022134	intron	PTPRG	0	0	15_Quies	0	1	1	0	1	1
chr3	66270718	66271959	5056416	5056477	exon	SLC25A26	0	1	1_TssA	0	1	0	0	1	0
chr3	71635777	71635996	5098968	5098972	Intergenic	FOXP1	0	0	15_Quies	0	1	1	0	0	1
chr3	101355171	101355244	5275895	5275899	Intergenic	LOC100009676	0	0	7_Enh	0	1	1	0	1	1
chr3	108381057	108381226	5320008	5320012	intron	DZIP3	0	0	5_TxWk	0	1	1	0	1	1
chr3	111686528	111686679	5341217	5341224	exon	PHLDB2	0	0	15_Quies	0	1	1	0	1	1
chr3	128689155	128689326	5492351	5492361	TTS	KIAA1257	0	0	14_ReprPCWk	0	1	1	0	1	1
chr3	129817253	129817445	5509543	5509549	TTS	ALG1L2	0	0	12_EnhBiv	0	1	1	0	0	1
chr3	130569160	130569561	5515619	5515625	promoter-TSS	ATP2C1	1	0	15_Quies	0	1	1	0	1	0
chr3	150945621	150945735	5671892	5671896	intron	P2RY14	0	0	7_Enh	0	1	1	0	1	1
chr3	184503029	184503147	5920891	5920895	Intergenic	VPS8	0	0	7_Enh	0	1	1	0	0	0
chr3	185977400	185977522	5937907	5937915	intron	DGKG	0	0	7_Enh	0	1	1	0	1	1
chr3	186258311	186258555	5940758	5940765	intron	CRYGS	0	0	5_TxWk	0	1	1	0	1	1
chr3	194403314	194403659	6013508	6013514	Intergenic	FAM43A	0	0	12_EnhBiv	0	1	1	0	1	1
chr3	195529136	195529247	6031153	6031160	intron	MUC4	0	0	12_EnhBiv	0	1	1	1	0	0
chr3	195641892	195642212	6034538	6034545	Intergenic	TNK2	0	0	7_Enh	0	1	1	0	1	1
chr4	1066715	1066917	6096227	6096235	exon	RNF212	0	0	7_Enh	0	1	1	1	1	1
chr4	1124502	1124684	6097214	6097220	Intergenic	TMED11P	0	0	14_ReprPCWk	0	1	1	0	1	1
chr4	1165395	1165699	6098075	6098104	intron	SPON2	0	1	11_BivFlnk	0	1	0	0	1	0
chr4	1345671	1345857	6103643	6103656	intron	UVSSA	0	0	6_EnhG	0	1	1	0	1	1
chr4	2244322	2244381	6125249	6125257	promoter-TSS	HAUS3	1	0	2_TssAFlnk	0	1	0	0	1	0
chr4	3108307	3108621	6143037	6143044	intron	HTT	0	0	6_EnhG	0	1	1	0	1	1
chr4	3881390	3881659	6160526	6160551	Intergenic	FAM86EP	0	0	12_EnhBiv	0	1	1	1	1	0
chr4	7962697	7963014	6225558	6225565	Intergenic	AFAP1	0	0	7_Enh	0	1	1	0	1	0
chr4	10589432	10589537	6268246	6268250	intron	CLNK	0	0	7_Enh	0	1	1	0	1	0
chr4	25378376	25379392	6375448	6375532	promoter-TSS	ANAPC4	1	1	1_TssA	0	1	1	0	1	0
chr4	56719660	56720579	6589319	6589379	intron	EXOC1	1	1	1_TssA	0	1	0	0	1	0
chr4	57396475	57397056	6595780	6595827	promoter-TSS	THEGL	1	1	11_BivFlnk	0	1	0	0	1	0
chr4	76438805	76440094	6711024	6711097	promoter-TSS	THAP6	1	1	1_TssA	0	1	1	0	1	0
chr4	99977195	99977344	6876867	6876871	intron	METAP1	0	0	5_TxWk	0	1	1	0	1	1
chr4	101014616	101014843	6884056	6884061	Intergenic	DDIT4L	0	0	15_Quies	0	1	1	0	1	1
chr4	114468788	114468895	6974889	6974893	intron	CAMK2D	0	0	7_Enh	0	1	1	0	1	1
chr4	141294048	141295328	7148213	7148293	promoter-TSS	SCOC	1	1	1_TssA	0	1	1	0	1	1
chr4	154004681	154004851	7238792	7238797	Intergenic	TRIM2	0	0	7_Enh	0	1	1	0	1	1
chr4	154049080	154049300	7239222	7239233	Intergenic	TRIM2	0	0	15_Quies	0	1	1	0	1	1
chr4	185185335	185185537	7472830	7472839	Intergenic	ENPP6	0	0	7_Enh	0	1	1	1	1	1
chr5	54442418	54442679	7987955	7987965	exon	CDC20B	0	0	7_Enh	0	1	1	0	1	1
chr5	64776029	64779231	8062232	8062289	promoter-TSS	ADAMTS6	1	0	1_TssA	0	1	1	1	1	1
chr5	66505009	66505353	8076160	8076168	Intergenic	CD180	0	0	7_Enh	0	1	1	0	1	1
chr5	80490897	80491149	8204144	8204164	intron	RASGRF2	0	0	7_Enh	0	1	1	0	1	1
chr5	90610164	90610423	8267646	8267650	Intergenic	ARRDC3-AS1	0	0	7_Enh	0	1	1	0	1	0
chr5	110867489	110867634	8393236	8393240	intron	STARD4-AS1	0	0	15_Quies	0	1	0	0	0	1
chr5	118399436	118399645	8445182	8445186	Intergenic	DMXL1	0	0	15_Quies	0	1	1	0	0	0
chr5	130753083	130753176	8528814	8528818	Intergenic	CDC42SE2	0	0	5_TxWk	0	1	1	0	1	1
chr5	132112459	132113432	8541923	8542042	exon	SEPT8	1	1	10_TssBiv	0	1	0	0	1	0
chr5	139631189	139631361	8626958	8626962	intron	PFDN1	0	0	7_Enh	0	1	1	0	0	0
chr5	139780040	139782502	8628573	8628749	promoter-TSS	ANKHD1	1	1	1_TssA	0	1	1	0	1	0
chr5	141081719	141082729	8648662	8648727	Intergenic	ARAP3	0	1	11_BivFlnk	0	1	1	1	1	1
chr5	149815701	149816010	8722249	8722258	Intergenic	RPS14	0	0	7_Enh	0	1	1	0	1	1
chr5	149838272	149838743	8722681	8722708	Intergenic	RPS14	0	0	7_Enh	0	1	1	0	1	1
chr5	150505853	150505971	8730401	8730405	intron	ANXA6	0	0	6_EnhG	0	1	1	0	1	1
chr5	153451974	153452211	8751454	8751462	Intergenic	MFAP3	0	0	7_Enh	0	1	1	0	1	1
chr5	159933669	159933857	8808656	8808661	Intergenic	MIR146A	0	0	7_Enh	0	1	1	0	1	0
chr5	159935767	159936115	8808676	8808685	Intergenic	MIR146A	0	0	7_Enh	0	1	1	0	1	1
chr5	173000090	173000404	8924587	8924614	Intergenic	LOC285593	0	0	12_EnhBiv	0	1	1	1	1	1
chr5	173209185	173209240	8927306	8927311	Intergenic	CPEB4	0	0	7_Enh	0	1	1	0	1	0
chr6	193959	194288	9054035	9054040	Intergenic	DUSP22	0	0	2_TssAFlnk	0	1	1	0	1	0
chr6	1436925	1437168	9072293	9072300	Intergenic	FOXF2	0	0	13_ReprPC	0	1	0	1	1	1
chr6	6677165	6677351	9136333	9136338	Intergenic	LY86-AS1	0	0	12_EnhBiv	0	1	1	0	1	1
chr6	15880401	15880460	9234331	9234335	Intergenic	DTNBP1	0	0	7_Enh	0	1	1	1	1	0
chr6	26064635	26065108	9328369	9328377	Intergenic	HIST1H1C	0	0	5_TxWk	0	1	1	1	1	1
chr6	26271218	26271349	9331796	9331804	exon	HIST1H3G	1	1	2_TssAFlnk	0	1	1	0	0	0
chr6	26271387	26271885	9331805	9331840	exon,promoter-TSS	HIST1H2BI,HIST1H3G	1	1	2_TssAFlnk	0	1	1	0	1	1
chr6	27804642	27807720	9353184	9353327	promoter-TSS	HIST1H2AK	1	1	2_TssAFlnk	0	1	0	0	1	0
chr6	31409409	31409874	9397546	9397565	Intergenic	HCP5	0	0	12_EnhBiv	0	1	1	0	1	1
chr6	31972721	31972867	9408919	9408924	intron	C4A	0	0	7_Enh	0	1	1	0	1	0
chr6	32076967	32077128	9411308	9411316	intron	TNXB	1	0	12_EnhBiv	0	1	1	0	1	0
chr6	32952545	32953084	9421137	9421145	Intergenic	BRD2	0	0	7_Enh	0	1	1	0	1	1
chr6	34359461	34360975	9444461	9444630	exon	NUDT3	1	1	1_TssA	0	1	1	0	1	1
chr6	34361072	34361124	9444630	9444637	promoter-TSS	NUDT3	1	0	2_TssAFlnk	0	1	1	0	0	0
chr6	36062802	36063183	9467836	9467844	intron	MAPK14	0	0	7_Enh	0	1	1	0	1	1
chr6	36985932	36986652	9480644	9480653	intron	FGD2	0	0	7_Enh	0	1	1	0	1	1
chr6	41862260	41863936	9531172	9531280	promoter-TSS	USP49	1	1	1_TssA	0	1	1	0	1	0
chr6	42134254	42134634	9535873	9535879	intron	GUCA1A	0	0	12_EnhBiv	0	1	0	0	1	1
chr6	42629447	42629547	9541564	9541569	intron	UBR2	0	0	5_TxWk	0	1	0	0	1	1
chr6	42866660	42866848	9545241	9545250	Intergenic	C6orf226	0	0	7_Enh	0	1	1	0	1	1
chr6	43214665	43215394	9551909	9551947	intron	TTBK1	0	0	2_TssAFlnk	0	1	1	0	1	1
chr6	43474490	43474774	9555933	9555941	TTS	LRRC73	0	0	12_EnhBiv	0	1	0	0	1	1
chr6	43968252	43968283	9562821	9562825	promoter-TSS	C6orf223	1	0	13_ReprPC	0	1	1	0	0	0
chr6	53590758	53590899	9633938	9633945	Intergenic	KLHL31	0	0	14_ReprPCWk	0	1	1	0	1	1
chr6	86033331	86033470	9815852	9815856	Intergenic	NT5E	0	0	14_ReprPCWk	0	1	1	0	1	1
chr6	90650189	90650673	9853042	9853048	intron	BACH2	0	0	7_Enh	0	1	1	0	1	1
chr6	105872082	105872318	9944702	9944706	Intergenic	PREP	0	0	14_ReprPCWk	0	1	0	0	1	1
chr6	132990981	132991449	10143219	10143224	Intergenic	TAAR1	0	0	15_Quies	0	1	0	0	0	1
chr6	138028817	138028957	10184932	10184936	Intergenic	TNFAIP3	0	0	7_Enh	0	1	1	0	1	0
chr6	154475612	154475737	10323047	10323051	TTS	IPCEF1	0	0	15_Quies	0	1	1	0	0	1
chr6	155249315	155249703	10331533	10331538	Intergenic	TIAM2	0	0	15_Quies	0	1	0	0	1	1
chr7	913041	913232	10553418	10553428	exon	SUN1	0	0	7_Enh	0	1	1	0	1	1
chr7	1232038	1232189	10565315	10565321	Intergenic	ZFAND2A	0	0	12_EnhBiv	0	1	1	0	1	0
chr7	2760514	2760714	10611556	10611566	Intergenic	AMZ1	0	0	7_Enh	0	1	1	0	1	1
chr7	4793608	4793746	10642591	10642599	intron	FOXK1	0	0	7_Enh	0	1	1	0	1	1
chr7	5683032	5683100	10665330	10665334	intron	RNF216	0	0	7_Enh	0	1	1	0	1	0
chr7	29324949	29325213	10866565	10866570	intron	CHN2	0	0	7_Enh	0	1	1	0	1	0
chr7	32886340	32886566	10899648	10899654	Intergenic	KBTBD2	0	0	14_ReprPCWk	0	1	1	0	1	1
chr7	39620164	39620372	10954773	10954777	Intergenic	YAE1D1	0	0	15_Quies	0	1	1	0	1	1
chr7	39629428	39629607	10954872	10954877	Intergenic	LOC646999	0	0	7_Enh	0	1	1	0	1	0
chr7	44961715	44961964	11007039	11007047	Intergenic	PURB	0	0	12_EnhBiv	0	1	1	0	1	1
chr7	75920983	75921297	11319682	11319697	Intergenic	HSPB1	0	0	12_EnhBiv	0	1	1	0	1	1
chr7	101151052	101151284	11532062	11532069	intron	COL26A1	0	0	12_EnhBiv	0	1	1	0	0	1
chr7	127291604	127293068	11722146	11722250	exon	SND1	1	1	2_TssAFlnk	0	1	1	1	1	0
chr7	134199426	134199574	11795896	11795900	Intergenic	AKR1B10	0	0	14_ReprPCWk	0	1	0	1	1	1
chr7	138560744	138560891	11832779	11832784	intron	KIAA1549	0	0	7_Enh	0	1	1	0	1	0
chr7	139330855	139330970	11843717	11843723	intron	HIPK2	0	0	7_Enh	0	1	1	0	1	1
chr7	144088936	144089211	11890567	11890573	Intergenic	NOBOX	0	0	7_Enh	0	1	1	0	1	1
chr7	150639290	150639488	11956305	11956310	Intergenic	KCNH2	0	0	7_Enh	0	1	1	0	1	0
chr7	151480108	151480353	11974012	11974043	intron	PRKAG2	0	1	2_TssAFlnk	0	1	1	0	1	1
chr7	158968001	158968423	12095755	12095765	Intergenic	VIPR2	0	0	8_ZNF/Rpts	0	1	0	0	0	0
chr8	1424523	1424640	12125044	12125051	Intergenic	DLGAP2	0	0	2_TssAFlnk	0	1	0	0	0	0
chr8	8923243	8923505	12222014	12222019	Intergenic	MIR4660	0	0	15_Quies	0	1	1	0	1	1
chr8	11447026	11447250	12254369	12254380	Intergenic	LINC00208	0	0	12_EnhBiv	0	1	1	0	1	1
chr8	20898657	20898906	12344788	12344799	Intergenic	LOC286114	0	0	12_EnhBiv	0	1	1	0	1	1
chr8	27172975	27173086	12415451	12415456	intron	PTK2B	0	0	5_TxWk	0	1	1	0	1	1
chr8	29197737	29198033	12439181	12439189	intron	DUSP4	0	0	7_Enh	0	1	1	0	1	1
chr8	42547711	42547969	12561110	12561121	Intergenic	CHRNB3	0	0	7_Enh	0	1	1	0	1	1
chr8	61325088	61325400	12695729	12695745	Intergenic	RAB2A	0	0	12_EnhBiv	0	1	1	0	1	1
chr8	74883406	74885219	12800271	12800371	promoter-TSS	TCEB1	1	1	1_TssA	0	1	1	0	1	0
chr8	82543060	82543369	12851278	12851299	Intergenic	IMPA1	0	1	11_BivFlnk	0	1	0	0	1	1
chr8	94948162	94948378	12929190	12929195	Intergenic	PDP1	0	0	7_Enh	0	1	1	0	1	0
chr8	101571290	101572240	12986951	12987025	exon	ANKRD46	1	1	1_TssA	0	1	1	0	1	1
chr8	120879477	120879580	13118170	13118174	Intergenic	DEPTOR	0	0	14_ReprPCWk	0	1	1	0	1	1
chr8	122754077	122754360	13132288	13132293	Intergenic	HAS2	0	0	15_Quies	0	1	1	0	0	0
chr8	141404006	141404095	13293388	13293396	intron	TRAPPC9	0	0	7_Enh	0	1	1	0	1	1
chr8	141477290	141477656	13294634	13294643	Intergenic	TRAPPC9	0	0	7_Enh	0	1	1	0	0	1
chr8	142160200	142160299	13305350	13305357	intron	DENND3	0	0	7_Enh	0	1	1	0	0	0
chr8	144328270	144328307	13351023	13351032	promoter-TSS	ZFP41	1	1	1_TssA	0	1	0	0	1	0
chr8	145022693	145022927	13374108	13374117	intron	PLEC	0	0	7_Enh	0	1	1	0	1	0
chr8	145051987	145052013	13375231	13375235	exon	PARP10	0	1	2_TssAFlnk	0	1	0	0	0	0
chr8	145052032	145052076	13375235	13375240	exon	PARP10	0	1	2_TssAFlnk	0	1	0	0	1	0
chr9	6701823	6701840	13465863	13465867	Intergenic	KDM4C	0	0	15_Quies	0	1	0	0	0	0
chr9	19174303	19174582	13556436	13556441	Intergenic	PLIN2	0	0	7_Enh	0	1	1	1	1	1
chr9	36555975	36556147	13691965	13691971	Intergenic	MELK	0	0	14_ReprPCWk	0	1	0	0	1	1
chr9	37415248	37415547	13702280	13702291	Intergenic	GRHPR	0	0	7_Enh	0	1	1	0	1	1
chr9	80650350	80650617	13908716	13908723	Intergenic	GNAQ	0	0	7_Enh	0	1	1	0	0	1
chr9	80850576	80851639	13910240	13910342	exon	CEP78	1	1	1_TssA	0	1	0	0	1	0
chr9	92864661	92864845	14015135	14015140	Intergenic	LOC286370	0	0	7_Enh	0	1	1	0	1	1
chr9	100968005	100968340	14114318	14114330	intron	TBC1D2	0	0	7_Enh	0	1	1	0	1	1
chr9	101026045	101026255	14115204	14115208	Intergenic	TBC1D2	0	0	15_Quies	0	1	0	0	1	1
chr9	101338209	101338584	14118374	14118382	intron	GABBR2	0	0	7_Enh	0	1	1	1	0	0
chr9	102028862	102029145	14126077	14126090	Intergenic	SEC61B	0	0	7_Enh	0	1	1	0	1	1
chr9	124082477	124082689	14305553	14305563	intron	GSN	0	0	5_TxWk	0	1	1	0	1	1
chr9	125693289	125694537	14324767	14324825	promoter-TSS	ZBTB26	1	1	2_TssAFlnk	0	1	1	0	1	1
chr9	130624572	130624781	14394048	14394059	Intergenic	MIR4672	0	0	7_Enh	0	1	1	0	1	0
chr9	134630850	134631335	14474627	14474638	Intergenic	RAPGEF1	0	0	12_EnhBiv	0	1	1	0	1	1
chr9	135777386	135777479	14494166	14494171	intron	TSC1	0	0	6_EnhG	0	1	1	0	1	1
chr9	136351452	136351642	14506410	14506415	Intergenic	SLC2A6	0	0	12_EnhBiv	0	1	1	0	1	1
chr9	139989952	139990143	14601882	14601887	intron	MAN1B1	0	0	2_TssAFlnk	0	1	1	0	1	1
chr9	140431247	140431483	14617965	14617974	intron	PNPLA7	0	0	7_Enh	0	1	1	0	1	0
chr10	1518029	1518481	14660493	14660497	intron	ADARB2	0	0	14_ReprPCWk	0	1	0	0	0	1
chr10	4891878	4892219	14702250	14702260	Intergenic	AKR1E2	0	0	7_Enh	0	1	1	1	1	1
chr10	5671801	5671983	14710375	14710381	Intergenic	ASB13	0	0	7_Enh	0	1	1	0	1	1
chr10	6342117	6342311	14721897	14721902	intron	LOC399715	0	0	7_Enh	0	1	1	0	1	0
chr10	7163278	7163545	14730488	14730493	Intergenic	SFMBT2	0	0	15_Quies	0	1	1	0	1	1
chr10	7567395	7567707	14735957	14735964	Intergenic	ITIH5	0	0	12_EnhBiv	0	1	1	0	1	1
chr10	13820022	13820221	14808205	14808213	intron	FRMD4A	0	0	14_ReprPCWk	0	1	1	0	1	1
chr10	14540969	14541267	14816334	14816345	Intergenic	MIR1265	0	0	7_Enh	0	1	1	0	1	1
chr10	22625379	22625740	14895181	14895217	Intergenic	SPAG6	0	1	12_EnhBiv	0	1	1	0	1	0
chr10	22625759	22625813	14895217	14895227	Intergenic	SPAG6	0	1	11_BivFlnk	0	1	1	0	0	0
chr10	35507577	35507655	15021428	15021432	Intergenic	CCNY	0	0	7_Enh	0	1	1	0	1	1
chr10	49866344	49866598	15130892	15130901	Intergenic	ARHGAP22	0	0	13_ReprPC	0	1	0	1	0	1
chr10	65479854	65480262	15240195	15240201	Intergenic	REEP3	0	0	14_ReprPCWk	0	1	1	0	1	1
chr10	69615372	69615453	15264885	15264892	Intergenic	DNAJC12	0	0	7_Enh	0	1	1	0	1	1
chr10	70982460	70982653	15282851	15282855	intron	HKDC1	0	0	2_TssAFlnk	0	1	1	0	1	0
chr10	71152335	71152572	15285349	15285355	intron	HK1	0	0	6_EnhG	0	1	1	0	1	1
chr10	72124404	72124613	15297728	15297738	intron	LRRC20	0	0	7_Enh	0	1	1	0	1	1
chr10	74100323	74100366	15326350	15326356	intron	DNAJB12	0	0	6_EnhG	0	1	1	0	1	1
chr10	75608853	75609037	15342850	15342855	intron	CAMK2G	0	0	6_EnhG	0	1	1	0	1	1
chr10	79633773	79633845	15380409	15380415	intron	DLG5	0	0	7_Enh	0	1	1	0	1	0
chr10	82265445	82265590	15411215	15411219	intron	TSPAN14	0	0	6_EnhG	0	1	1	0	1	1
chr10	85965509	85965644	15435720	15435725	intron	CDHR1	0	0	14_ReprPCWk	0	1	0	0	1	1
chr10	99629223	99629581	15559688	15559698	exon	GOLGA7B	0	0	7_Enh	0	1	1	0	1	1
chr10	104261441	104264762	15617083	15617258	promoter-TSS	SUFU	1	1	1_TssA	0	1	1	0	1	1
chr10	114741386	114741641	15706797	15706804	intron	TCF7L2	0	0	12_EnhBiv	0	1	1	0	0	0
chr10	118556476	118556770	15743231	15743236	Intergenic	ENO4	0	0	12_EnhBiv	0	1	0	0	1	1
chr10	129092273	129092325	15868150	15868155	intron	DOCK1	0	0	7_Enh	0	1	1	1	1	0
chr11	406917	407476	15992236	15992297	intron	SIGIRR	0	1	7_Enh	0	1	0	0	1	1
chr11	407478	407555	15992297	15992306	exon	SIGIRR	0	1	2_TssAFlnk	0	1	0	0	1	0
chr11	1569382	1569829	16029070	16029097	intron	MOB2	0	0	12_EnhBiv	0	1	0	0	0	0
chr11	1858983	1859279	16035858	16035868	TTS	SYT8	1	0	7_Enh	0	1	0	0	1	1
chr11	2909643	2909818	16059885	16059897	exon	SLC22A18AS	0	0	7_Enh	0	1	1	0	1	1
chr11	3430072	3430247	16069812	16069817	exon	LOC650368	0	0	7_Enh	0	1	1	0	0	1
chr11	12739503	12739889	16157641	16157647	intron	TEAD1	0	0	12_EnhBiv	0	1	1	1	1	0
chr11	18136925	18137336	16202185	16202193	intron	SAA3P	1	0	12_EnhBiv	0	1	1	1	1	1
chr11	45392760	45393046	16402264	16402280	Intergenic	SYT13	0	0	11_BivFlnk	0	1	1	1	1	1
chr11	47875120	47875237	16438215	16438219	Intergenic	NUP160	0	0	5_TxWk	0	1	1	0	1	1
chr11	58984433	58984573	16494919	16494926	Intergenic	MPEG1	0	0	7_Enh	0	1	1	0	1	0
chr11	60666845	60667002	16509735	16509739	intron	PRPF19	0	0	6_EnhG	0	1	0	0	1	1
chr11	61103807	61103895	16517322	16517326	intron	DAK	0	0	7_Enh	0	1	1	0	1	1
chr11	61501008	61501390	16524806	16524815	intron	DAGLA	0	0	14_ReprPCWk	0	1	1	0	1	1
chr11	61666747	61666915	16528557	16528568	exon	RAB3IL1	0	0	7_Enh	0	1	1	0	1	1
chr11	61849621	61849862	16531476	16531488	Intergenic	INCENP	0	0	12_EnhBiv	0	1	1	0	1	1
chr11	64614704	64614870	16579985	16579992	Intergenic	CDC42BPG	0	0	7_Enh	0	1	1	0	1	1
chr11	65267563	65272310	16593942	16593983	exon	MALAT1	0	0	3_TxFlnk	0	1	1	1	0	0
chr11	65278296	65278567	16594117	16594121	Intergenic	MIR548AR	0	0	7_Enh	0	1	1	0	1	1
chr11	65355650	65355771	16596458	16596462	intron	EHBP1L1	0	0	7_Enh	0	1	1	0	1	0
chr11	65652274	65652450	16603672	16603679	intron	FIBP	0	0	6_EnhG	0	1	1	0	1	1
chr11	65666719	65667173	16604123	16604177	intron	FOSL1	1	1	11_BivFlnk	0	1	0	0	1	1
chr11	65756545	65756862	16606284	16606289	Intergenic	BANF1	0	0	7_Enh	0	1	1	0	1	1
chr11	65990169	65990519	16609978	16609991	intron	PACS1	0	0	6_EnhG	0	1	1	0	1	1
chr11	67080183	67080358	16632592	16632600	TTS	SSH3	0	0	7_Enh	0	1	1	0	0	0
chr11	68024912	68025197	16651143	16651154	Intergenic	C11orf24	0	0	12_EnhBiv	0	1	1	0	1	1
chr11	68847932	68848058	16667750	16667756	intron	TPCN2	0	0	6_EnhG	0	1	1	0	1	0
chr11	73062396	73062550	16733412	16733420	intron	ARHGEF17	0	0	7_Enh	0	1	0	0	1	1
chr11	74851658	74851937	16751953	16751963	Intergenic	SLCO2B1	0	0	7_Enh	0	1	1	0	1	1
chr11	76382178	76382295	16771390	16771405	promoter-TSS	LRRC32	1	1	11_BivFlnk	0	1	1	0	0	0
chr11	76515045	76515147	16773272	16773276	Intergenic	TSKU	0	0	12_EnhBiv	0	1	1	0	1	0
chr11	118359385	118359446	17086249	17086254	intron	MLL	0	0	4_Tx	0	1	1	0	1	1
chr11	118827340	118827568	17093838	17093845	intron,promoter-TSS	UPK2	1	0	12_EnhBiv	0	1	1	0	1	1
chr11	130731865	130732131	17225987	17226007	Intergenic	SNX19	0	0	12_EnhBiv	0	1	1	0	1	1
chr11	134453316	134453432	17268310	17268314	Intergenic	LOC283177	0	0	7_Enh	0	1	1	0	0	0
chr12	1692708	1693000	17296771	17296777	intron	FBXL14	0	0	7_Enh	0	1	1	0	1	1
chr12	1900426	1900625	17299783	17299787	TTS	CACNA2D4	0	0	7_Enh	0	1	1	0	1	1
chr12	1913825	1913883	17300164	17300168	intron	CACNA2D4	0	0	2_TssAFlnk	0	1	1	0	1	0
chr12	7074324	7074502	17373418	17373426	TTS	PHB2	0	0	6_EnhG	0	1	1	0	1	1
chr12	8012492	8012726	17383513	17383518	intron	SLC2A14	0	0	7_Enh	0	1	1	0	1	1
chr12	11706951	11707168	17420196	17420202	intron	LOC338817	0	0	7_Enh	0	1	1	0	1	1
chr12	26013058	26013140	17530918	17530922	Intergenic	MIR4302	0	0	15_Quies	0	1	1	0	1	0
chr12	27006862	27006977	17539079	17539083	Intergenic	ITPR2	0	0	7_Enh	0	1	0	0	1	1
chr12	48109188	48109406	17679775	17679781	intron	ENDOU	0	0	7_Enh	0	1	1	0	1	1
chr12	49284538	49285176	17694254	17694288	Intergenic	CCDC65	0	0	12_EnhBiv	0	1	1	0	1	1
chr12	49594821	49595128	17700187	17700191	Intergenic	TUBA1A	0	0	14_ReprPCWk	0	1	1	0	1	0
chr12	50464340	50464793	17713940	17713944	intron	ASIC1	0	0	12_EnhBiv	0	1	1	0	1	1
chr12	52477318	52477485	17740786	17740792	Intergenic	C12orf44	0	0	7_Enh	0	1	1	0	1	1
chr12	53553215	53553467	17755236	17755246	intron	CSAD	0	0	7_Enh	0	1	1	0	1	1
chr12	53607106	53607412	17756110	17756123	intron	RARG	0	0	6_EnhG	0	1	1	0	1	1
chr12	53746417	53746732	17759014	17759019	Intergenic	SP7	0	0	7_Enh	0	1	1	0	1	1
chr12	53902460	53902691	17762077	17762081	intron	ATF7	0	0	7_Enh	0	1	1	0	1	1
chr12	55387044	55387369	17780402	17780408	Intergenic	TESPA1	0	0	7_Enh	0	1	1	0	1	1
chr12	56389918	56390231	17789767	17789773	promoter-TSS	SUOX	1	0	7_Enh	0	1	1	0	1	1
chr12	57151297	57151569	17802740	17802746	Intergenic	PRIM1	0	0	15_Quies	0	1	1	0	1	1
chr12	66122556	66122899	17873072	17873087	Intergenic	HMGA2	0	1	14_ReprPCWk	0	1	1	1	0	0
chr12	67749681	67749895	17885425	17885430	Intergenic	CAND1	0	0	15_Quies	0	1	1	0	1	1
chr12	69684762	69685008	17901728	17901733	Intergenic	MIR1279	0	0	12_EnhBiv	0	1	1	0	1	1
chr12	90647651	90647890	18030715	18030720	Intergenic	LOC338758	0	0	7_Enh	0	1	1	0	1	1
chr12	96910542	96911365	18083839	18083844	Intergenic	CDK17	0	0	15_Quies	0	1	1	0	1	1
chr12	98793459	98793644	18096141	18096148	Intergenic	SLC9A7P1	0	0	7_Enh	0	1	1	0	1	0
chr12	106617989	106618262	18161648	18161653	Intergenic	CKAP4	0	0	7_Enh	0	1	1	0	1	1
chr12	109011966	109012396	18184696	18184708	Intergenic	SELPLG	0	0	7_Enh	0	1	1	0	1	1
chr12	109197319	109197439	18187293	18187297	intron	SSH1	0	0	5_TxWk	0	1	0	0	1	1
chr12	111136272	111136387	18215363	18215370	Intergenic	HVCN1	0	0	7_Enh	0	1	1	0	1	1
chr12	111868684	111868835	18226457	18226464	intron	SH2B3	0	0	2_TssAFlnk	0	1	1	0	1	1
chr12	111889523	111889768	18226768	18226772	TTS	ATXN2	0	0	4_Tx	0	1	1	0	1	1
chr12	112250986	112251199	18232594	18232602	Intergenic	MAPKAPK5	0	0	7_Enh	0	1	1	0	1	1
chr12	115813165	115813293	18275595	18275599	Intergenic	TBX3	0	0	15_Quies	0	1	1	0	0	0
chr12	122214077	122214344	18360883	18360899	exon	TMEM120B	0	0	7_Enh	0	1	0	0	1	1
chr12	122430088	122430401	18365605	18365616	intron	WDR66	0	0	12_EnhBiv	0	1	1	0	1	0
chr12	123214961	123215108	18379147	18379152	promoter-TSS	HCAR1	1	0	12_EnhBiv	0	1	0	0	0	0
chr12	131589326	131589556	18499745	18499759	exon	GPR133	0	0	12_EnhBiv	0	1	1	1	1	1
chr13	27559504	27559697	18648113	18648118	Intergenic	USP12	0	0	14_ReprPCWk	0	1	0	0	1	1
chr13	44629904	44630103	18795795	18795799	Intergenic	LINC00284	0	0	14_ReprPCWk	0	1	1	0	0	0
chr13	67803751	67805776	18959501	18959622	promoter-TSS	PCDH9	1	1	11_BivFlnk	0	1	1	0	1	0
chr13	80973562	80973895	19045115	19045121	Intergenic	SPRY2	0	0	7_Enh	0	1	1	0	1	0
chr13	101159057	101159086	19191861	19191865	intron	PCCA	0	0	7_Enh	0	1	1	0	0	0
chr13	103109760	103109939	19207881	19207885	Intergenic	FGF14	0	0	14_ReprPCWk	0	1	1	0	1	1
chr13	109613904	109614075	19259458	19259463	exon	MYO16	0	0	14_ReprPCWk	0	1	0	0	1	1
chr14	21149169	21152835	19375756	19375919	Intergenic	ANG	1	1	2_TssAFlnk	0	1	1	1	1	1
chr14	21560781	21560883	19380884	19380893	exon	ZNF219	0	1	7_Enh	0	1	0	0	1	1
chr14	21560917	21560977	19380893	19380902	exon	ZNF219	0	1	7_Enh	0	1	0	0	1	1
chr14	24020113	24021182	19409786	19409862	exon	ZFHX2	1	1	11_BivFlnk	0	1	1	0	1	0
chr14	24021319	24021369	19409863	19409867	promoter-TSS	ZFHX2	1	0	2_TssAFlnk	0	1	1	0	0	0
chr14	50527872	50528067	19601382	19601387	Intergenic	C14orf183	0	0	7_Enh	0	1	1	0	0	0
chr14	51133941	51135605	19607287	19607422	exon	SAV1	1	1	1_TssA	0	1	1	0	1	1
chr14	65140597	65140825	19730111	19730117	Intergenic	PLEKHG3	0	0	7_Enh	0	1	1	0	0	0
chr14	69378464	69378559	19768723	19768727	intron	ACTN1	0	0	6_EnhG	0	1	1	0	1	1
chr14	71284326	71284806	19788559	19788573	Intergenic	MAP3K9	0	0	7_Enh	0	1	1	0	1	1
chr14	74959227	74961089	19830604	19830722	promoter-TSS	ISCA2	1	1	1_TssA	0	1	1	0	1	0
chr14	77444372	77444539	19861272	19861280	Intergenic	IRF2BPL	0	0	7_Enh	0	1	1	0	1	0
chr14	77519702	77519848	19862865	19862874	Intergenic	IRF2BPL	0	0	7_Enh	0	1	1	0	1	1
chr14	77561056	77561235	19863379	19863384	Intergenic	KIAA1737	0	0	15_Quies	0	1	1	0	0	1
chr14	78432329	78432697	19874777	19874805	Intergenic	ADCK1	0	1	13_ReprPC	0	1	1	0	0	0
chr14	93605573	93605855	20002708	20002716	Intergenic	ITPK1	0	0	7_Enh	0	1	1	0	1	1
chr14	96027428	96027616	20031739	20031748	Intergenic	GLRX5	0	0	12_EnhBiv	0	1	1	0	1	1
chr14	101908817	101908893	20107107	20107115	Intergenic	DIO3OS	0	1	12_EnhBiv	0	1	1	0	1	0
chr14	102001841	102001957	20109076	20109081	Intergenic	DIO3OS	0	0	11_BivFlnk	0	1	1	0	0	0
chr14	104544282	104544627	20158459	20158469	Intergenic	ASPG	0	0	12_EnhBiv	0	1	1	0	1	1
chr14	105363088	105363301	20179233	20179237	TTS	CEP170B	0	0	14_ReprPCWk	0	1	0	1	1	1
chr14	105512062	105512417	20182939	20182974	Intergenic	GPR132	0	1	7_Enh	0	1	1	0	1	1
chr14	105818646	105818890	20192086	20192092	intron	PACS2	0	0	7_Enh	0	1	1	0	1	1
chr14	105974020	105974297	20197412	20197417	Intergenic	C14orf80	0	0	13_ReprPC	0	1	0	0	0	0
chr14	106572996	106573158	20208140	20208149	Intergenic	ADAM6	0	0	7_Enh	0	1	1	0	0	1
chr14	106573236	106573263	20208149	20208153	Intergenic	ADAM6	0	0	7_Enh	0	1	1	0	0	1
chr14	106725107	106725147	20209536	20209540	Intergenic	LINC00226	0	0	12_EnhBiv	0	1	1	0	1	1
chr15	40630304	40630372	20423536	20423540	intron	C15orf52	0	0	12_EnhBiv	0	1	1	0	1	1
chr15	41149913	41150060	20432416	20432422	TTS	SPINT1	0	0	12_EnhBiv	0	1	1	0	1	1
chr15	44358547	44358612	20475959	20475963	intron	FRMD5	0	0	14_ReprPCWk	0	1	0	0	0	1
chr15	59062832	59064485	20599311	20599433	exon,promoter-TSS	FAM63B	1	1	1_TssA	0	1	1	0	1	1
chr15	61209185	61209486	20622450	20622454	intron	RORA	0	0	7_Enh	0	1	1	1	1	1
chr15	63902489	63902838	20650035	20650041	intron	HERC1	0	0	6_EnhG	0	1	1	0	1	1
chr15	64359807	64360092	20654431	20654439	Intergenic	DAPK2	0	0	7_Enh	0	1	1	0	1	1
chr15	69686975	69687288	20720196	20720212	intron	PAQR5	0	0	12_EnhBiv	0	1	1	0	1	1
chr15	74163433	74163575	20766205	20766210	Intergenic	TBC1D21	0	0	14_ReprPCWk	0	1	0	0	0	0
chr15	74340798	74340977	20768750	20768759	TTS	PML	0	0	7_Enh	0	1	1	0	1	1
chr15	74695305	74695661	20774034	20774044	Intergenic	SEMA7A	0	0	7_Enh	0	1	1	0	1	0
chr15	74913624	74913738	20777434	20777438	intron	CLK3	0	0	6_EnhG	0	1	1	0	1	1
chr15	75063447	75063695	20779445	20779455	Intergenic	CSK	0	0	7_Enh	0	1	1	0	1	1
chr15	81212739	81213013	20853855	20853860	intron	KIAA1199	0	0	7_Enh	0	1	1	0	0	0
chr15	92199323	92199543	20974437	20974442	Intergenic	SLCO3A1	0	0	14_ReprPCWk	0	1	1	0	1	0
chr15	93684746	93684801	20992470	20992474	Intergenic	RGMA	0	0	7_Enh	0	1	1	0	1	0
chr15	93695515	93695788	20992642	20992647	Intergenic	RGMA	0	0	7_Enh	0	1	1	0	1	0
chr15	98703725	98703835	21036403	21036407	Intergenic	ARRDC4	0	0	12_EnhBiv	0	1	1	0	1	0
chr15	99640746	99641106	21048883	21048919	Intergenic	SYNM	0	1	12_EnhBiv	0	1	0	0	0	1
chr15	101141403	101143545	21067261	21067361	intron,promoter-TSS	LINS	1	1	1_TssA	0	1	1	0	1	0
chr15	102181424	102181564	21084252	21084257	TTS	TM2D3	0	0	6_EnhG	0	1	1	0	1	1
chr16	115834	115989	21089944	21089955	intron	RHBDF1	0	0	12_EnhBiv	0	1	0	0	1	1
chr16	1429098	1429834	21138622	21138719	intron	UNKL	0	1	2_TssAFlnk	0	1	1	0	1	0
chr16	1696371	1696481	21147850	21147855	intron	CRAMP1L	0	0	4_Tx	0	1	1	0	1	0
chr16	2977054	2977389	21187569	21187586	intron	FLYWCH1	0	0	7_Enh	0	1	1	0	1	1
chr16	3145980	3146146	21192823	21192827	Intergenic	ZSCAN10	0	0	7_Enh	0	1	1	0	1	1
chr16	4250130	4250420	21215524	21215531	intron	SRL	0	0	12_EnhBiv	0	1	0	0	0	1
chr16	4256835	4257129	21215656	21215667	intron	SRL	0	0	11_BivFlnk	0	1	1	0	1	0
chr16	4635523	4635686	21224651	21224656	intron	C16orf96	0	0	12_EnhBiv	0	1	0	1	1	1
chr16	8617627	8618032	21272980	21272995	Intergenic	TMEM114	0	0	7_Enh	0	1	0	0	1	1
chr16	10350522	10350940	21293700	21293714	Intergenic	GRIN2A	0	0	12_EnhBiv	0	1	1	0	1	1
chr16	11735359	11735552	21314869	21314875	Intergenic	SNN	0	0	7_Enh	0	1	1	0	1	1
chr16	12161784	12162040	21322399	21322403	intron	SNX29	0	0	7_Enh	0	1	0	0	1	1
chr16	21652036	21652207	21443583	21443587	TTS	IGSF6	0	0	5_TxWk	0	1	1	1	1	1
chr16	21846570	21848415	21445889	21445989	Intergenic	RRN3P1	0	0	7_Enh	0	1	0	0	0	0
chr16	25236813	25236921	21486762	21486771	intron	AQP8	0	0	7_Enh	0	1	0	0	1	1
chr16	27166388	27166640	21503561	21503574	Intergenic	KDM8	0	0	7_Enh	0	1	1	0	1	1
chr16	27437877	27437971	21507513	21507518	promoter-TSS	IL21R	0	0	6_EnhG	0	1	1	0	1	0
chr16	28328480	28328603	21520422	21520429	intron	SBK1	0	0	2_TssAFlnk	0	1	1	0	1	1
chr16	28761489	28762258	21528985	21529060	Intergenic	EIF3CL	0	1	15_Quies	0	1	0	0	1	0
chr16	29721774	29721892	21548079	21548083	Intergenic	QPRT	0	0	7_Enh	0	1	1	0	1	1
chr16	29859885	29860061	21551013	21551019	TTS	MVP	0	0	6_EnhG	0	1	1	1	1	1
chr16	30953201	30953592	21575481	21575492	exon,intron	FBXL19	0	0	7_Enh	0	1	1	0	1	1
chr16	56610947	56611172	21728962	21728966	Intergenic	MT3,MT4	0	0	7_Enh	0	1	1	0	1	1
chr16	57610351	57610639	21743698	21743710	exon	GPR114	0	0	7_Enh	0	1	1	0	1	1
chr16	66512622	66512841	21814439	21814447	intron	BEAN1	0	0	7_Enh	0	1	1	1	1	1
chr16	66642599	66642762	21816422	21816430	intron	CMTM3	0	0	6_EnhG	0	1	1	0	1	1
chr16	68295568	68295693	21845837	21845841	TTS	PLA2G15	0	0	7_Enh	0	1	1	0	0	1
chr16	69430125	69430266	21863404	21863409	Intergenic	TERF2	0	0	7_Enh	0	1	1	0	1	1
chr16	75233241	75233545	21938276	21938286	Intergenic	CTRB2	0	0	13_ReprPC	0	1	1	0	1	1
chr16	75798124	75798393	21947417	21947421	Intergenic	TERF2IP	0	0	14_ReprPCWk	0	1	0	0	1	1
chr16	81650042	81650106	22008194	22008198	intron	CMIP	0	0	2_TssAFlnk	0	1	1	0	1	0
chr16	84063295	84063487	22035814	22035820	intron	SLC38A8	0	0	12_EnhBiv	0	1	1	0	0	0
chr16	84119502	84119640	22036992	22036997	intron	MBTPS1	0	0	6_EnhG	0	1	1	0	0	0
chr16	85004200	85004429	22054321	22054333	Intergenic	ZDHHC7	0	0	7_Enh	0	1	1	0	1	1
chr16	85295880	85296034	22061329	22061336	Intergenic	LINC00311	0	0	12_EnhBiv	0	1	1	0	1	0
chr16	85336954	85337076	22062389	22062397	Intergenic	MIR5093	0	0	11_BivFlnk	0	1	1	0	1	1
chr16	85337083	85337229	22062397	22062407	Intergenic	MIR5093	0	0	11_BivFlnk	0	1	1	0	1	1
chr16	85852815	85853103	22076044	22076055	Intergenic	COX4I1	0	0	13_ReprPC	0	1	0	0	1	1
chr16	86553695	86554046	22088640	22088657	Intergenic	FOXF1	0	0	12_EnhBiv	0	1	1	0	1	1
chr16	87811475	87811765	22114975	22114992	Intergenic	KLHDC4	0	0	12_EnhBiv	0	1	1	1	1	1
chr16	87905213	87905560	22117522	22117532	Intergenic	SLC7A5	0	0	7_Enh	0	1	1	0	1	1
chr16	87929315	87929565	22118135	22118141	intron	CA5A	0	0	7_Enh	0	1	1	0	1	0
chr16	88718071	88718115	22139458	22139464	promoter-TSS	CYBA	1	0	2_TssAFlnk	0	1	0	0	1	0
chr16	88857433	88857856	22144507	22144516	Intergenic	PIEZO1	0	0	7_Enh	0	1	1	0	1	0
chr17	2285999	2286217	22241209	22241218	Intergenic	MNT	0	0	7_Enh	0	1	1	0	1	1
chr17	3817038	3817428	22270370	22270381	intron	P2RX1	0	0	7_Enh	0	1	1	1	1	1
chr17	5152966	5153095	22297714	22297718	Intergenic	SCIMP	0	0	7_Enh	0	1	1	0	1	1
chr17	7259368	7259667	22330332	22330343	intron	TMEM95	1	0	7_Enh	0	1	1	1	1	1
chr17	8092638	8094022	22349728	22349844	exon	C17orf59	1	1	1_TssA	0	1	1	0	1	1
chr17	8203826	8204169	22352265	22352273	Intergenic	SLC25A35	0	0	7_Enh	0	1	1	0	1	1
chr17	8313603	8313896	22354456	22354467	Intergenic	RNF222	0	0	12_EnhBiv	0	1	0	1	1	1
chr17	8838703	8838754	22361984	22361988	intron	PIK3R5	0	0	7_Enh	0	1	1	1	1	0
chr17	16323434	16323493	22449016	22449023	exon,intron	TRPV2	0	0	6_EnhG	0	1	1	0	0	0
chr17	17258310	17258560	22463383	22463390	Intergenic	NT5M	0	0	12_EnhBiv	0	1	0	0	1	1
chr17	19669799	19670286	22505808	22505818	Intergenic	ALDH3A1	0	0	12_EnhBiv	0	1	1	0	1	1
chr17	20370504	20370906	22514411	22514418	intron,promoter-TSS	LGALS9B	1	0	7_Enh	0	1	1	0	1	0
chr17	25808477	25808578	22544021	22544025	intron	KSR1	0	0	7_Enh	0	1	1	1	1	0
chr17	27292621	27292932	22564627	22564634	intron	SEZ6	0	0	13_ReprPC	0	1	0	0	1	1
chr17	27472491	27472682	22567534	22567538	intron	MYO18A	0	0	7_Enh	0	1	1	0	1	1
chr17	27907575	27907632	22574061	22574065	intron	GIT1	0	0	6_EnhG	0	1	1	0	1	1
chr17	29046434	29046570	22587751	22587755	intron	SUZ12P1	0	0	7_Enh	0	1	1	0	1	1
chr17	31325453	31325716	22617751	22617767	TTS	SPACA3	0	0	12_EnhBiv	0	1	1	1	1	1
chr17	37396004	37396181	22693836	22693847	Intergenic	STAC2	0	0	7_Enh	0	1	1	0	1	1
chr17	38115236	38115548	22705458	22705466	Intergenic	GSDMA	0	0	7_Enh	0	1	1	1	1	1
chr17	38170078	38170324	22706480	22706486	Intergenic	CSF3	0	0	7_Enh	0	1	1	0	1	1
chr17	40558138	40558309	22741593	22741604	intron	PTRF	0	1	7_Enh	0	1	1	0	1	1
chr17	42287754	42288059	22772591	22772625	intron	UBTF	0	1	6_EnhG	0	1	1	0	1	1
chr17	45579830	45580102	22823569	22823576	Intergenic	MRPL45P2	0	0	7_Enh	0	1	1	0	1	0
chr17	46696403	46696896	22840182	22840213	Intergenic	HOXB8	0	1	12_EnhBiv	0	1	1	1	1	0
chr17	46882267	46882571	22843511	22843520	exon,intron	TTLL6	0	0	12_EnhBiv	0	1	0	0	1	1
chr17	55520684	55520788	22927611	22927618	intron	MSI2	0	0	7_Enh	0	1	1	0	1	0
chr17	56394926	56395102	22939366	22939370	intron	BZRAP1	0	0	7_Enh	0	1	1	0	1	1
chr17	56494964	56495284	22940547	22940553	promoter-TSS	RNF43	1	0	7_Enh	0	1	1	0	1	1
chr17	56565428	56565474	22941277	22941285	exon	HSF5	1	1	1_TssA	0	1	0	0	1	0
chr17	62957772	62958253	23021037	23021048	Intergenic	AMZ2P1	0	0	7_Enh	0	1	1	0	1	1
chr17	63555279	63555553	23028415	23028429	intron	AXIN2	0	0	11_BivFlnk	0	1	1	0	0	0
chr17	66259254	66259559	23063554	23063562	intron	ARSG	0	0	7_Enh	0	1	1	0	1	1
chr17	72276388	72276511	23126835	23126839	intron	DNAI2	0	0	7_Enh	0	1	1	0	1	0
chr17	72297334	72297498	23127197	23127201	intron	DNAI2	0	0	12_EnhBiv	0	1	0	0	1	1
chr17	72740934	72741051	23134586	23134594	exon,intron	RAB37	0	0	6_EnhG	0	1	1	0	1	1
chr17	73319178	73319453	23148066	23148070	intron	GRB2	0	0	6_EnhG	0	1	1	0	1	1
chr17	73422880	73422920	23149694	23149698	Intergenic	MIR3678	0	0	7_Enh	0	1	1	1	1	0
chr17	73432175	73432248	23149883	23149887	Intergenic	KIAA0195	0	0	7_Enh	0	1	1	0	0	0
chr17	74275738	74275790	23169592	23169597	intron	QRICH2	0	0	7_Enh	0	1	1	0	1	1
chr17	74502529	74502789	23174773	23174788	Intergenic	RHBDF2	0	0	12_EnhBiv	0	1	1	0	1	1
chr17	75052422	75052660	23185527	23185543	Intergenic	LINC00338	0	1	12_EnhBiv	0	1	0	1	1	1
chr17	75338113	75338125	23191368	23191372	intron	SEPT9	0	0	7_Enh	0	1	1	0	1	0
chr17	75491163	75491296	23194988	23194996	intron	SEPT9	0	0	6_EnhG	0	1	1	0	1	1
chr17	76133761	76133861	23205907	23205911	exon,intron	TMC8	0	0	6_EnhG	0	1	1	0	0	0
chr17	76967423	76967704	23224638	23224650	TTS,exon	LGALS3BP	0	0	12_EnhBiv	0	1	1	1	1	1
chr17	77979700	77979944	23248285	23248296	intron	TBC1D16	0	0	12_EnhBiv	0	1	1	0	1	1
chr17	78754398	78754487	23266109	23266113	intron	RPTOR	0	0	7_Enh	0	1	1	0	1	0
chr17	78997617	78997887	23273157	23273168	Intergenic	BAIAP2-AS1	0	0	12_EnhBiv	0	1	1	0	1	1
chr18	3129426	3129556	23370849	23370857	exon,intron	MYOM1	0	0	7_Enh	0	1	1	0	1	1
chr18	5057917	5058097	23388319	23388324	Intergenic	C18orf42	0	0	7_Enh	0	1	1	0	1	1
chr18	10490908	10491046	23444069	23444073	Intergenic	NAPG	0	0	7_Enh	0	1	1	0	1	1
chr18	13375425	13375541	23481847	23481853	intron	LDLRAD4	0	0	7_Enh	0	1	1	0	1	0
chr18	18690161	18692665	23503227	23503385	exon,intron	ROCK1	1	1	1_TssA	0	1	1	0	1	0
chr18	47385167	47385468	23730359	23730363	intron	MYO5B	0	0	12_EnhBiv	0	1	0	0	0	1
chr18	56431609	56431895	23802354	23802362	Intergenic	MALT1	0	0	12_EnhBiv	0	1	1	0	1	1
chr18	77139110	77139258	23995209	23995225	TTS	ATP9B	0	1	7_Enh	0	1	1	0	1	1
chr19	940724	941296	24048482	24048544	intron	ARID3A	0	1	2_TssAFlnk	0	1	1	0	1	0
chr19	1260316	1260396	24062381	24062389	Intergenic	CIRBP	0	1	2_TssAFlnk	0	1	1	0	1	0
chr19	1260409	1260431	24062389	24062393	Intergenic	CIRBP	0	1	2_TssAFlnk	0	1	0	0	1	0
chr19	2041792	2041968	24092673	24092691	exon,intron	MKNK2	0	1	3_TxFlnk	0	1	0	0	1	0
chr19	2156002	2156280	24096690	24096696	Intergenic	AP3D1	0	0	7_Enh	0	1	0	0	0	1
chr19	2962085	2962516	24122189	24122197	Intergenic	TLE6	0	0	7_Enh	0	1	1	1	1	1
chr19	3133503	3133595	24127350	24127356	Intergenic	GNA15	0	0	12_EnhBiv	0	1	1	0	1	0
chr19	3133624	3133727	24127356	24127361	Intergenic	GNA15	0	0	12_EnhBiv	0	1	1	0	1	0
chr19	4069449	4069535	24156563	24156568	Intergenic	ZBTB7A	0	0	7_Enh	0	1	1	0	0	0
chr19	7994365	7994496	24248545	24248550	intron	TIMM44	0	0	7_Enh	0	1	1	0	1	1
chr19	8318030	8318192	24255505	24255512	intron	CERS4	0	0	7_Enh	0	1	0	0	1	1
chr19	10691698	10691984	24298992	24299008	exon,intron	AP1M2	0	1	12_EnhBiv	0	1	1	0	1	1
chr19	14097080	14097231	24370430	24370435	intron	RFX1	0	0	2_TssAFlnk	0	1	1	0	1	0
chr19	16999483	16999769	24424857	24424867	promoter-TSS	F2RL3	1	0	12_EnhBiv	0	1	0	0	0	0
chr19	17457014	17457328	24435583	24435602	Intergenic	GTPBP3	0	0	12_EnhBiv	0	1	1	0	1	1
chr19	18107710	18107972	24450685	24450696	intron	KCNN1	0	0	12_EnhBiv	0	1	1	0	1	1
chr19	19643125	19643352	24488550	24488575	intron	YJEFN3	0	1	7_Enh	0	1	1	0	1	1
chr19	30101546	30101813	24560983	24560992	intron	POP4	0	0	6_EnhG	0	1	1	0	1	1
chr19	30251146	30251293	24563611	24563627	Intergenic	C19orf12	0	0	11_BivFlnk	0	1	0	0	1	1
chr19	35557941	35558300	24635948	24635955	TTS	HPN	0	0	12_EnhBiv	0	1	1	0	1	1
chr19	35786787	35786913	24640255	24640264	exon,intron	MAG	0	1	7_Enh	0	1	0	0	1	0
chr19	35843726	35843990	24641444	24641455	TTS	FFAR1	0	0	12_EnhBiv	0	1	0	0	1	1
chr19	35942831	35942893	24642849	24642854	Intergenic,exon	FFAR2	0	0	7_Enh	0	1	1	0	1	0
chr19	36705098	36706924	24659409	24659514	promoter-TSS	ZNF565	1	1	1_TssA	0	1	0	0	1	0
chr19	38704696	38704841	24692501	24692506	intron	DPF1	0	0	12_EnhBiv	0	1	1	0	1	0
chr19	39035112	39035363	24700220	24700225	intron	RYR1	0	0	7_Enh	0	1	1	0	1	1
chr19	39127681	39127752	24702204	24702209	TTS	EIF3K	0	0	7_Enh	0	1	1	0	1	1
chr19	39260547	39260727	24705049	24705070	TTS	LGALS7	0	1	2_TssAFlnk	0	1	1	0	1	1
chr19	39360860	39360962	24707677	24707689	intron	RINL	0	1	2_TssAFlnk	0	1	0	0	1	0
chr19	40372320	40372379	24725312	24725316	intron	FCGBP	0	0	5_TxWk	0	1	1	0	1	1
chr19	41480478	41480754	24746133	24746137	Intergenic	CYP2B6	0	0	14_ReprPCWk	0	1	0	0	1	1
chr19	41650490	41650570	24748159	24748163	Intergenic	CYP2F1	0	0	7_Enh	0	1	0	1	1	1
chr19	43951354	43951542	24781065	24781072	Intergenic	LYPD3	0	0	7_Enh	0	1	1	0	1	1
chr19	44129136	44129322	24784596	24784615	exon,intron	CADM4	0	0	7_Enh	0	1	1	0	1	1
chr19	45227283	45227410	24797868	24797873	Intergenic	BCL3,CEACAM16	0	0	12_EnhBiv	0	1	1	0	1	1
chr19	45690876	45690986	24809083	24809088	Intergenic	BLOC1S3	0	0	7_Enh	0	1	1	0	1	1
chr19	47032786	47033302	24837954	24837963	intron	PPP5D1	0	0	12_EnhBiv	0	1	1	0	1	1
chr19	47930548	47931911	24857835	24857875	TTS,exon	SLC8A2	0	0	12_EnhBiv	0	1	0	0	1	1
chr19	49178666	49178947	24885476	24885488	intron	SEC1P	0	0	12_EnhBiv	0	1	1	0	1	1
chr19	49895030	49895373	24902640	24902648	intron	CCDC155	0	0	7_Enh	0	1	1	1	1	1
chr19	49939686	49939926	24903646	24903665	exon,intron	SLC17A7	0	1	12_EnhBiv	0	1	1	0	1	0
chr19	50183947	50184228	24910639	24910659	intron	PRMT1	0	1	6_EnhG	0	1	1	0	1	1
chr19	50964499	50964821	24929113	24929127	exon,intron	MYBPC2	0	0	12_EnhBiv	0	1	0	0	1	1
chr19	51182693	51182993	24934614	24934631	intron	SHANK1	0	0	12_EnhBiv	0	1	1	0	1	0
chr19	51425150	51425828	24939395	24939414	Intergenic	KLK4	0	0	12_EnhBiv	0	1	1	1	1	1
chr19	54382559	54383010	24985602	24985645	Intergenic	PRKCG	0	1	11_BivFlnk	0	1	1	0	1	0
chr19	55803347	55803514	25015757	25015762	intron	BRSK1	0	0	7_Enh	0	1	1	0	1	1
chr20	270774	271480	25078180	25078225	intron,promoter-TSS	C20orf96	1	1	2_TssAFlnk	0	1	0	0	1	1
chr20	311298	311493	25079327	25079331	TTS	SOX12	0	0	15_Quies	0	1	1	0	1	1
chr20	799719	800004	25086998	25087009	Intergenic	FAM110A	0	0	14_ReprPCWk	0	1	0	0	1	1
chr20	1193579	1193915	25091487	25091505	Intergenic	C20orf202	0	0	14_ReprPCWk	0	1	1	0	1	1
chr20	1294173	1294377	25092754	25092767	promoter-TSS	SDCBP2	0	1	12_EnhBiv	0	1	1	0	1	1
chr20	3199217	3199378	25117076	25117096	intron	ITPA	0	0	7_Enh	0	1	0	0	1	1
chr20	4701448	4701632	25136848	25136860	Intergenic,promoter-TSS	PRND	1	0	7_Enh	0	1	1	0	1	1
chr20	24627069	24627233	25305479	25305484	intron	SYNDIG1	0	0	12_EnhBiv	0	1	1	0	0	0
chr20	30048284	30048983	25331987	25331999	Intergenic	DEFB124	0	0	14_ReprPCWk	0	1	0	0	1	1
chr20	30101823	30102957	25332956	25333044	intron,promoter-TSS	HM13	1	1	1_TssA	0	1	0	0	1	1
chr20	30619176	30619569	25341120	25341138	exon	CCM2L	0	0	11_BivFlnk	0	1	0	0	1	1
chr20	35237597	35237622	25408780	25408784	intron	C20orf24	0	0	4_Tx	0	1	0	0	0	0
chr20	39958234	39958381	25460027	25460032	Intergenic	LPIN3	0	0	7_Enh	0	1	1	0	1	0
chr20	42378382	42378695	25483333	25483354	Intergenic	GTSF1L	0	0	12_EnhBiv	0	1	1	0	1	1
chr20	42583880	42584312	25485824	25485829	exon,intron	TOX2	0	0	12_EnhBiv	0	1	1	1	1	0
chr20	42818895	42819215	25488816	25488823	Intergenic	JPH2	0	0	13_ReprPC	0	1	0	0	1	1
chr20	43017187	43017510	25491684	25491707	intron	HNF4A	0	0	12_EnhBiv	0	1	1	0	1	1
chr20	46354171	46354395	25535239	25535245	intron	SULF2	0	0	7_Enh	0	1	1	0	1	1
chr20	47059918	47060438	25544806	25544818	Intergenic	LINC00494	0	0	9_Het	0	1	1	0	0	0
chr20	48802774	48803040	25570974	25570985	Intergenic	CEBPB	0	0	12_EnhBiv	0	1	0	0	1	1
chr20	49094861	49095026	25575914	25575922	Intergenic	PTPN1	0	0	7_Enh	0	1	1	0	1	1
chr20	49407202	49407510	25580935	25580952	Intergenic	BCAS4	0	0	7_Enh	0	1	1	0	1	1
chr20	50664491	50664757	25600305	25600318	Intergenic	ZFP64	0	0	7_Enh	0	1	1	0	0	0
chr20	57267695	57268420	25676517	25676624	exon,intron	NPEPL1	0	1	1_TssA	0	1	0	0	1	1
chr20	57663054	57663153	25683566	25683570	Intergenic	SLMO2	0	0	15_Quies	0	1	1	0	1	1
chr21	32470920	32471122	25935736	25935750	Intergenic	KRTAP19-8	0	0	12_EnhBiv	0	1	0	0	1	1
chr21	43729785	43730015	26074719	26074730	Intergenic	TFF3	0	0	12_EnhBiv	0	1	1	0	1	1
chr21	43870196	43870420	26077060	26077067	Intergenic	RSPH1	0	0	7_Enh	0	1	1	1	1	1
chr21	45066611	45066752	26101914	26101918	intron	HSF2BP	0	0	7_Enh	0	1	1	0	1	1
chr21	47240514	47240836	26154813	26154825	Intergenic	LOC100129027	0	0	12_EnhBiv	0	1	1	0	1	1
chr22	20144661	20144838	26237441	26237446	Intergenic	LOC388849	0	0	12_EnhBiv	0	1	0	0	1	1
chr22	21051682	21052110	26254619	26254630	Intergenic	TMEM191A	0	0	7_Enh	0	1	1	0	0	1
chr22	21457087	21457446	26262116	26262133	exon,promoter-TSS	BCRP2	1	0	12_EnhBiv	0	1	1	1	1	1
chr22	22562359	22562562	26282077	26282081	Intergenic	VPREB1	0	0	7_Enh	0	1	1	0	1	1
chr22	23096117	23096250	26287843	26287847	Intergenic	MIR650	0	0	7_Enh	0	1	1	0	1	1
chr22	23863844	23864574	26299004	26299072	Intergenic	IGLL1	0	1	11_BivFlnk	0	1	0	0	1	1
chr22	30682924	30683012	26390408	26390412	exon,intron	GATSL3	0	0	7_Enh	0	1	1	0	1	1
chr22	36026071	36026362	26457642	26457647	Intergenic	MB	0	0	15_Quies	0	1	1	0	0	0
chr22	36697504	36697605	26465845	26465851	exon	MYH9	0	0	6_EnhG	0	1	1	0	1	1
chr22	36831753	36831808	26468732	26468736	Intergenic	TXN2	0	0	7_Enh	0	1	1	0	1	0
chr22	37178078	37178433	26474588	26474606	Intergenic	IFT27	0	0	12_EnhBiv	0	1	1	0	1	1
chr22	37656983	37657221	26482754	26482765	Intergenic	RAC2	0	0	7_Enh	0	1	1	1	1	1
chr22	37710901	37710926	26483743	26483747	exon	CYTH4	0	0	7_Enh	0	1	1	0	1	1
chr22	37888962	37889137	26487690	26487694	intron	CARD10	0	0	7_Enh	0	1	1	0	1	1
chr22	39518081	39518323	26521762	26521767	Intergenic	APOBEC3H	0	0	7_Enh	0	1	1	0	1	1
chr22	40420909	40421066	26538289	26538298	intron	FAM83F	0	0	12_EnhBiv	0	1	1	0	1	1
chr22	41042252	41042581	26546748	26546761	Intergenic	MKL1	0	0	7_Enh	0	1	1	0	1	1
chr22	42353683	42353967	26571422	26571454	exon	LINC00634	0	1	1_TssA	0	1	1	1	1	1
chr22	43781720	43782046	26600222	26600243	Intergenic	MPPED1	0	0	12_EnhBiv	0	1	1	0	1	1
chr22	45021938	45022258	26620947	26620961	Intergenic,promoter-TSS	LINC00229	1	0	12_EnhBiv	0	1	1	0	1	1
chr22	45831569	45831905	26637137	26637153	Intergenic	RIBC2	0	0	7_Enh	0	1	1	0	1	1
chr22	50431800	50431992	26729242	26729254	Intergenic,TTS	IL17REL	0	0	12_EnhBiv	0	1	1	0	1	1
chr22	50457412	50457587	26730063	26730067	Intergenic	IL17REL	0	0	7_Enh	0	1	0	0	1	0
chr22	50524032	50524212	26732070	26732077	promoter-TSS	MLC1	1	0	11_BivFlnk	0	1	0	0	0	0
chr22	50638648	50638763	26735348	26735360	promoter-TSS	SELO	1	1	2_TssAFlnk	0	1	0	0	1	0
chrX	18409126	18409345	26943489	26943495	Intergenic	CDKL5	0	0	14_ReprPCWk	0	1	0	0	1	1
chrX	43817556	43818003	27151014	27151021	exon	NDP	0	0	14_ReprPCWk	0	1	1	0	1	1
chrX	78525971	78526276	27425566	27425570	Intergenic	ITM2A	0	0	7_Enh	0	1	1	0	1	1
chrX	135659880	135660088	27821220	27821226	Intergenic	MIR934	0	0	7_Enh	0	1	1	0	1	1
chrX	136007483	136007644	27824801	27824805	Intergenic	RBMX	0	0	15_Quies	0	1	1	0	1	1
chrX	153389372	153389464	27973450	27973454	Intergenic	OPN1LW	0	0	7_Enh	0	1	1	0	1	0
chrX	153763083	153763403	27983875	27983893	intron	G6PD	0	0	6_EnhG	0	1	1	0	1	1
