# Supplementary material for: A DNA methylation atlas of normal human cell types
Source: Nature. 2023 Jan 4;613(7943):355–64. doi: 10.1038/s41586-022-05580-6 (PMC9811898; doi:10.1038/s41586-022-05580-6)
Supplement: Supplementary file 6 — Genome-wide set of unmethylated regions per cell type, overlapping H3K27ac, but not J3K4me3, ChIP–seq peaks, annotated. Zip file containing bed files, listing for each cell type a set of putative enhancers defined as the subset of hypomethylated regions (Extended Dataset 1) marked by active gene regulation chromatin marks (H3K27ac peaks) but lacking promoter marks (H3K4me3 peaks). [file 41586_2022_5580_MOESM6_ESM.zip › Breast-Basal-Ep.4CpGs.U85.f85.H3K27ac-H3K4me3.bed]

chr	from	to	CpG_from	CpG_to	HOMER_anno	neigh_gene	TSS+1Kb	CpG-island	chromHMM	H3K4me3	H3K27ac	H3K4me1	H3K27me3	ATAC	CTCF_BS	CTCF
chr1	1007481	1007624	15978	15992	exon	RNF223	0	0	12_EnhBiv	0	1	0	0	0	0	0
chr1	1216970	1217402	24212	24229	intron	SCNN1D	0	0	7_Enh	0	1	0	0	1	0	0
chr1	2066712	2066776	54283	54288	exon	PRKCZ	0	0	7_Enh	0	1	0	0	0	0	0
chr1	2067105	2067251	54295	54303	intron	PRKCZ	0	0	7_Enh	0	1	0	0	1	0	0
chr1	2123694	2123814	56142	56149	exon	C1orf86	0	0	2_TssAFlnk	0	1	0	0	0	0	0
chr1	2130172	2130335	56382	56388	exon	C1orf86	0	0	7_Enh	0	1	0	0	0	0	0
chr1	2183330	2183504	58392	58402	intron	SKI	0	0	2_TssAFlnk	0	1	1	0	1	0	0
chr1	2210738	2211074	59143	59153	intron	SKI	0	0	7_Enh	0	1	1	0	0	0	0
chr1	2234907	2235062	60031	60038	intron	SKI	0	0	2_TssAFlnk	0	1	0	0	1	0	0
chr1	2262288	2262565	61218	61233	intron	MORN1	0	0	7_Enh	0	1	0	0	1	0	0
chr1	2267318	2267641	61447	61465	intron	MORN1	0	0	2_TssAFlnk	0	1	0	0	1	0	0
chr1	3456727	3456805	94140	94145	intron	MEGF6	0	0	7_Enh	0	1	0	0	1	0	0
chr1	3456825	3456863	94145	94150	intron	MEGF6	0	0	7_Enh	0	1	0	0	1	0	0
chr1	3459643	3459796	94238	94242	intron	MEGF6	0	0	7_Enh	0	1	1	0	1	0	0
chr1	3470263	3470494	94582	94593	intron	MEGF6	0	0	2_TssAFlnk	0	1	0	0	1	0	0
chr1	4143879	4143926	107392	107396	Intergenic	LOC728716	0	0	7_Enh	0	1	0	0	1	0	0
chr1	4169317	4169371	107737	107742	Intergenic	LOC728716	0	0	7_Enh	0	1	0	0	1	0	0
chr1	4207781	4207879	108405	108411	Intergenic	LOC728716	0	0	7_Enh	0	1	0	0	1	0	0
chr1	5550825	5550869	124811	124815	Intergenic	MIR4417	0	0	7_Enh	0	1	0	0	0	0	0
chr1	5550951	5551060	124818	124822	Intergenic	MIR4417	0	0	7_Enh	0	1	0	0	0	0	0
chr1	5553989	5554235	124866	124872	Intergenic	MIR4417	0	0	7_Enh	0	1	1	0	1	0	0
chr1	5562483	5562545	125002	125007	Intergenic	MIR4417	0	0	7_Enh	0	1	0	0	1	0	0
chr1	5586121	5586237	125349	125356	Intergenic	MIR4417	0	0	7_Enh	0	1	0	0	1	0	0
chr1	5586278	5586379	125356	125363	Intergenic	MIR4417	0	0	7_Enh	0	1	0	0	1	0	0
chr1	6410580	6410728	142327	142333	intron	ACOT7	0	0	7_Enh	0	1	1	0	1	0	0
chr1	6419878	6419994	142531	142535	promoter-TSS	ACOT7	0	0	7_Enh	0	1	1	0	0	1	0
chr1	6445333	6445441	143020	143024	intron	ACOT7	0	0	7_Enh	0	1	0	0	1	0	0
chr1	6487976	6488064	144308	144313	intron	ESPN	0	0	7_Enh	0	1	0	0	1	0	0
chr1	6580110	6580185	147226	147230	promoter-TSS	PLEKHG5	1	0	7_Enh	0	1	1	0	1	0	0
chr1	6580308	6580542	147231	147238	promoter-TSS	PLEKHG5	1	0	7_Enh	0	1	1	0	1	0	0
chr1	6615447	6615511	147966	147970	promoter-TSS	NOL9	1	0	7_Enh	0	1	0	0	1	0	0
chr1	6683250	6683507	149982	149989	exon	PHF13	0	0	6_EnhG	0	1	0	0	1	0	0
chr1	6683541	6683669	149990	149994	exon	PHF13	0	0	6_EnhG	0	1	1	0	1	0	0
chr1	6941122	6941594	154295	154302	intron	CAMTA1	0	0	7_Enh	0	1	0	0	1	0	0
chr1	6941607	6941786	154302	154308	intron	CAMTA1	0	0	7_Enh	0	1	0	0	1	0	0
chr1	6975011	6975070	154688	154692	intron	CAMTA1	0	0	7_Enh	0	1	0	0	0	0	0
chr1	6976327	6976523	154710	154719	intron	CAMTA1	0	0	7_Enh	0	1	1	0	0	0	0
chr1	6978571	6978721	154739	154746	intron	CAMTA1	0	0	7_Enh	0	1	0	0	1	0	0
chr1	6978798	6978921	154746	154750	intron	CAMTA1	0	0	7_Enh	0	1	0	0	1	0	0
chr1	6978939	6979451	154750	154759	intron	CAMTA1	0	0	7_Enh	0	1	0	0	1	0	0
chr1	6982887	6983052	154785	154791	intron	CAMTA1	0	0	7_Enh	0	1	0	0	1	0	0
chr1	7326230	7326346	159977	159982	intron	CAMTA1	0	0	7_Enh	0	1	0	0	1	0	0
chr1	7531931	7532146	162800	162808	intron	CAMTA1	0	0	7_Enh	0	1	0	0	0	0	0
chr1	7551651	7551985	163163	163172	intron	CAMTA1	0	0	7_Enh	0	1	0	0	1	0	0
chr1	7805739	7806225	167926	167937	exon	CAMTA1	0	0	7_Enh	0	1	0	0	1	0	0
chr1	8257899	8258038	174933	174941	Intergenic	SLC45A1	0	0	7_Enh	0	1	1	0	1	0	0
chr1	8258063	8258180	174941	174947	Intergenic	SLC45A1	0	0	7_Enh	0	1	1	0	1	0	0
chr1	8433625	8433893	178597	178607	intron	RERE	0	0	7_Enh	0	1	1	0	1	0	0
chr1	8441838	8442048	178721	178726	intron	RERE	0	0	7_Enh	0	1	1	0	0	0	0
chr1	8499090	8499186	179520	179524	intron	RERE	0	0	7_Enh	0	1	0	0	1	0	0
chr1	8849802	8849901	183418	183422	intron	RERE	0	0	7_Enh	0	1	0	0	1	0	0
chr1	8908924	8909171	184344	184352	Intergenic	ENO1-AS1	0	0	7_Enh	0	1	1	0	1	1	1
chr1	8950014	8950474	185200	185211	Intergenic	ENO1	0	0	1_TssA	0	1	0	0	1	0	0
chr1	9007843	9007981	186116	186123	intron	CA6	0	0	7_Enh	0	1	0	0	1	0	0
chr1	9046324	9046564	186758	186765	Intergenic	SLC2A7	0	0	7_Enh	0	1	0	0	1	0	1
chr1	9293524	9293774	191370	191377	Intergenic	H6PD	0	0	7_Enh	0	1	0	0	1	0	0
chr1	9309108	9309204	191788	191793	intron	H6PD	0	0	7_Enh	0	1	0	0	0	0	0
chr1	9384892	9385035	193559	193570	intron	SPSB1	0	0	7_Enh	0	1	1	0	1	0	0
chr1	9402192	9402344	193957	193963	intron	SPSB1	0	0	7_Enh	0	1	0	0	1	0	0
chr1	9402382	9402603	193963	193969	intron	SPSB1	0	0	7_Enh	0	1	1	0	1	0	0
chr1	9406149	9406276	194040	194045	intron	SPSB1	0	0	2_TssAFlnk	0	1	1	0	1	0	0
chr1	9473388	9473859	195481	195492	Intergenic	SPSB1	0	0	7_Enh	0	1	1	0	1	0	0
chr1	9494744	9494769	195875	195879	Intergenic	SLC25A33	0	0	7_Enh	0	1	0	0	0	0	0
chr1	9501316	9501394	195957	195961	Intergenic	SLC25A33	0	0	7_Enh	0	1	1	0	0	0	0
chr1	9504218	9504344	196009	196014	Intergenic	SLC25A33	0	0	7_Enh	0	1	0	0	1	0	0
chr1	9591308	9591391	197664	197668	Intergenic	SLC25A33	0	0	5_TxWk	0	1	0	0	1	0	0
chr1	9592961	9593040	197691	197696	Intergenic	SLC25A33	0	0	7_Enh	0	1	0	0	1	0	0
chr1	9781438	9781597	201969	201976	exon	PIK3CD	0	0	2_TssAFlnk	0	1	0	0	0	0	0
chr1	9896913	9897152	204460	204466	Intergenic	CLSTN1	0	0	7_Enh	0	1	0	0	0	0	0
chr1	9904311	9904637	204599	204609	Intergenic	CLSTN1	0	0	7_Enh	0	1	1	0	1	0	0
chr1	9912508	9912613	204758	204763	intron	CTNNBIP1	0	0	7_Enh	0	1	0	0	1	0	0
chr1	9949225	9949397	205350	205357	intron	CTNNBIP1	0	0	7_Enh	0	1	0	0	1	0	0
chr1	10010440	10010677	206548	206554	intron	NMNAT1	0	0	5_TxWk	0	1	0	0	1	1	1
chr1	10126856	10126959	208671	208676	intron	UBE4B	0	0	7_Enh	0	1	0	0	0	0	0
chr1	10355252	10355818	212040	212048	intron	KIF1B	0	0	5_TxWk	0	1	0	0	1	0	0
chr1	10437649	10437779	213045	213052	exon	KIF1B	0	0	6_EnhG	0	1	0	0	1	1	1
chr1	10556175	10556260	215492	215499	intron	PEX14	0	0	1_TssA	0	1	0	0	1	0	0
chr1	10556294	10556409	215499	215504	intron	PEX14	0	0	1_TssA	0	1	0	0	1	0	0
chr1	10588836	10588967	215984	215991	intron	PEX14	0	0	2_TssAFlnk	0	1	0	0	1	0	0
chr1	10700512	10700648	218021	218028	intron	CASZ1	0	0	7_Enh	0	1	1	0	0	0	0
chr1	10726111	10726225	218888	218893	intron	CASZ1	0	0	7_Enh	0	1	1	0	1	0	0
chr1	10786502	10786703	220599	220612	intron	CASZ1	0	0	7_Enh	0	1	1	0	1	0	0
chr1	10796812	10796950	220820	220826	intron	CASZ1	0	0	7_Enh	0	1	1	0	1	0	0
chr1	10797260	10797579	220830	220843	intron	CASZ1	0	0	7_Enh	0	1	1	0	0	0	0
chr1	10821938	10822152	221416	221425	intron	CASZ1	0	0	7_Enh	0	1	1	0	0	0	0
chr1	10885203	10885310	222845	222849	Intergenic	CASZ1	0	0	7_Enh	0	1	0	0	1	0	1
chr1	11034577	11034822	225826	225832	intron	C1orf127	0	0	7_Enh	0	1	0	0	1	0	0
chr1	11035922	11036028	225853	225859	intron	C1orf127	0	0	7_Enh	0	1	1	0	1	0	0
chr1	11036247	11036351	225862	225867	exon	C1orf127	0	0	7_Enh	0	1	0	0	1	0	0
chr1	11128298	11128374	227750	227755	intron	EXOSC10	0	0	6_EnhG	0	1	0	0	1	0	0
chr1	11199298	11199706	228882	228891	intron	MTOR	0	0	7_Enh	0	1	0	0	0	0	0
chr1	11199787	11200163	228891	228905	intron	MTOR	0	0	7_Enh	0	1	0	0	0	0	0
chr1	11204730	11204911	228955	228963	exon	MTOR-AS1	1	0	7_Enh	0	1	0	0	1	0	0
chr1	11376690	11376758	231310	231314	Intergenic	UBIAD1	0	0	2_TssAFlnk	0	1	0	0	1	0	0
chr1	12239199	12239289	247769	247773	intron	TNFRSF1B	0	0	12_EnhBiv	0	1	0	0	0	0	0
chr1	12239325	12239394	247773	247780	intron	TNFRSF1B	0	0	12_EnhBiv	0	1	0	0	0	0	0
chr1	12304707	12304938	248927	248931	intron	VPS13D	0	0	6_EnhG	0	1	0	0	1	0	0
chr1	12508046	12508138	251034	251038	intron	VPS13D	0	0	7_Enh	0	1	1	0	1	0	0
chr1	12538139	12538351	251344	251353	intron	VPS13D	0	0	7_Enh	0	1	1	0	1	0	0
chr1	12538386	12538585	251353	251362	intron	VPS13D	0	0	7_Enh	0	1	1	0	1	0	0
chr1	12579022	12579331	251987	251999	Intergenic	SNORA59B	0	0	7_Enh	0	1	0	0	1	0	0
chr1	12640558	12640640	253110	253115	exon	DHRS3	0	0	7_Enh	0	1	0	0	1	0	0
chr1	12651403	12651647	253260	253269	intron	DHRS3	0	0	7_Enh	0	1	1	0	1	0	0
chr1	12682034	12682240	253951	253958	Intergenic	DHRS3	0	0	7_Enh	0	1	1	0	0	0	0
chr1	12682555	12682838	253963	253972	Intergenic	DHRS3	0	0	7_Enh	0	1	0	0	1	0	0
chr1	13992177	13992477	267798	267804	Intergenic	PRDM2	0	0	7_Enh	0	1	0	0	1	1	1
chr1	14467330	14467579	273136	273145	Intergenic	PRDM2	0	0	7_Enh	0	1	1	0	1	0	0
chr1	15216459	15216515	281590	281594	intron	KAZN	0	0	7_Enh	0	1	0	0	0	0	0
chr1	15226280	15226418	281725	281732	intron	KAZN	0	0	7_Enh	0	1	0	0	1	0	0
chr1	15234015	15234139	281886	281891	intron	KAZN	0	0	7_Enh	0	1	0	0	0	0	0
chr1	15237866	15237996	281944	281948	intron	KAZN	0	0	7_Enh	0	1	0	0	1	0	0
chr1	15239258	15239380	281962	281966	intron	KAZN	0	0	7_Enh	0	1	0	0	0	0	0
chr1	15239522	15239625	281967	281971	intron	KAZN	0	0	7_Enh	0	1	0	0	1	0	0
chr1	15240263	15240465	281978	281986	intron	KAZN	0	0	7_Enh	0	1	0	0	1	0	0
chr1	15276422	15276632	282774	282785	intron	KAZN	0	0	7_Enh	0	1	0	0	0	0	0
chr1	15325968	15326378	283709	283721	intron	KAZN	0	0	7_Enh	0	1	0	0	0	0	0
chr1	15354112	15354213	284246	284250	intron	KAZN	0	0	7_Enh	0	1	0	0	1	1	1
chr1	15372951	15372988	284598	284602	intron	KAZN	0	0	6_EnhG	0	1	0	0	1	0	0
chr1	15373089	15373246	284604	284610	intron	KAZN	0	0	6_EnhG	0	1	0	0	1	1	1
chr1	15416965	15417205	285412	285422	intron	KAZN	0	0	7_Enh	0	1	0	0	1	0	0
chr1	15609706	15610112	288385	288390	intron	FHAD1	0	0	7_Enh	0	1	0	0	1	1	0
chr1	16114717	16114942	297524	297533	Intergenic	UQCRHL	0	0	7_Enh	0	1	0	0	1	0	0
chr1	16127043	16127214	297766	297773	Intergenic	UQCRHL	0	0	2_TssAFlnk	0	1	0	0	1	0	0
chr1	16157946	16158041	298361	298368	Intergenic	SPEN	0	0	7_Enh	0	1	0	0	0	0	0
chr1	16449572	16449671	303935	303940	Intergenic	EPHA2	0	0	6_EnhG	0	1	0	0	1	0	0
chr1	16468175	16468372	304384	304393	intron	EPHA2	0	0	3_TxFlnk	0	1	1	0	0	0	0
chr1	16508237	16508702	305344	305354	Intergenic	EPHA2	0	0	7_Enh	0	1	1	0	1	0	0
chr1	16510936	16511008	305408	305412	Intergenic	ARHGEF19	0	0	7_Enh	0	1	0	0	1	0	0
chr1	16575194	16575542	306682	306687	Intergenic	RSG1	0	0	7_Enh	0	1	1	0	1	0	0
chr1	17275045	17275338	318294	318300	intron	CROCC	0	0	7_Enh	0	1	1	0	1	0	0
chr1	17275668	17275818	318304	318311	intron	CROCC	0	0	7_Enh	0	1	0	0	1	0	0
chr1	17416050	17416283	321092	321102	intron	PADI2	0	0	7_Enh	0	1	0	0	1	0	0
chr1	17494783	17495058	322206	322213	Intergenic	PADI1	0	0	7_Enh	0	1	0	0	1	0	0
chr1	17560343	17560510	323047	323052	intron	PADI1	0	0	7_Enh	0	1	0	0	1	0	0
chr1	17828916	17829185	327829	327841	Intergenic	ARHGEF10L	0	0	7_Enh	0	1	0	0	1	1	1
chr1	17896037	17896312	328879	328889	intron	ARHGEF10L	0	0	7_Enh	0	1	1	0	1	0	0
chr1	17909000	17909110	329095	329100	intron	ARHGEF10L	0	0	7_Enh	0	1	0	0	1	0	0
chr1	17914703	17915069	329169	329179	intron	ARHGEF10L	0	0	2_TssAFlnk	0	1	0	0	1	0	0
chr1	19250393	19250559	348030	348036	intron	IFFO2	0	0	2_TssAFlnk	0	1	0	0	0	0	0
chr1	19268576	19268701	348320	348324	intron	IFFO2	0	0	3_TxFlnk	0	1	1	0	1	0	0
chr1	19337020	19337485	349374	349382	Intergenic	IFFO2	0	0	7_Enh	0	1	1	0	1	0	0
chr1	19337532	19337569	349382	349387	Intergenic	IFFO2	0	0	7_Enh	0	1	1	0	1	0	0
chr1	19337689	19337876	349387	349398	Intergenic	IFFO2	0	0	7_Enh	0	1	0	0	1	0	0
chr1	19360504	19361002	349706	349721	Intergenic	IFFO2	0	0	7_Enh	0	1	0	0	1	0	0
chr1	19393830	19394051	350309	350317	Intergenic	IFFO2	0	0	7_Enh	0	1	1	0	1	0	1
chr1	19399945	19400103	350432	350438	Intergenic	IFFO2	0	0	6_EnhG	0	1	1	0	1	0	0
chr1	19400230	19400283	350438	350444	TTS	UBR4	0	0	6_EnhG	0	1	1	0	0	0	0
chr1	19401965	19402119	350483	350491	intron	UBR4	0	0	2_TssAFlnk	0	1	0	0	1	0	0
chr1	19403538	19403865	350525	350535	intron	UBR4	0	0	6_EnhG	0	1	0	0	1	0	0
chr1	19412689	19412838	350680	350689	exon	UBR4	0	0	6_EnhG	0	1	0	0	1	0	0
chr1	19491216	19491339	351492	351497	intron	UBR4	0	0	6_EnhG	0	1	0	0	1	0	0
chr1	19679118	19679307	354674	354682	intron	CAPZB	0	0	6_EnhG	0	1	0	0	0	0	0
chr1	19712470	19712659	355272	355278	intron	CAPZB	0	0	6_EnhG	0	1	1	0	0	0	0
chr1	19772509	19772599	356234	356239	intron	CAPZB	0	0	7_Enh	0	1	1	0	0	1	1
chr1	19772614	19772739	356239	356243	intron	CAPZB	0	0	7_Enh	0	1	1	0	0	0	1
chr1	19978788	19979027	359276	359284	intron	NBL1	0	0	7_Enh	0	1	1	0	0	0	0
chr1	19980270	19980520	359313	359320	intron	NBL1	0	0	7_Enh	0	1	0	0	1	1	1
chr1	20031110	20031324	360277	360285	intron	TMCO4	0	0	7_Enh	0	1	1	0	1	1	1
chr1	20062458	20062589	360668	360672	intron	TMCO4	0	0	5_TxWk	0	1	0	0	1	0	0
chr1	20513734	20513828	366075	366079	intron	UBXN10	0	0	2_TssAFlnk	0	1	0	0	1	0	1
chr1	20940438	20940596	372104	372109	intron	CDA	0	0	7_Enh	0	1	0	0	1	0	0
chr1	21583963	21584143	380875	380883	intron	ECE1	0	0	6_EnhG	0	1	0	0	1	0	0
chr1	21584248	21584381	380883	380888	intron	ECE1	0	0	6_EnhG	0	1	0	0	1	0	0
chr1	21594961	21595153	381096	381101	intron	ECE1	0	0	7_Enh	0	1	1	0	1	0	1
chr1	21595415	21595624	381106	381112	intron	ECE1	0	0	7_Enh	0	1	1	0	1	0	0
chr1	21637825	21637904	381875	381880	intron	ECE1	0	0	7_Enh	0	1	0	0	1	0	0
chr1	21643711	21643844	381950	381956	intron	ECE1	0	0	7_Enh	0	1	0	0	1	0	0
chr1	21643915	21644033	381956	381963	intron	ECE1	0	0	7_Enh	0	1	0	0	1	0	0
chr1	21650936	21651558	382098	382111	intron	ECE1	0	0	7_Enh	0	1	1	0	1	0	0
chr1	21837464	21837613	385240	385245	intron	ALPL	0	0	7_Enh	0	1	1	0	0	0	0
chr1	21900648	21900871	386343	386351	intron	ALPL	0	0	7_Enh	0	1	0	0	1	1	1
chr1	21999882	22000131	388493	388499	Intergenic	RAP1GAP	0	0	7_Enh	0	1	1	0	1	0	0
chr1	22114783	22114934	390133	390140	Intergenic	USP48	0	0	15_Quies	0	1	1	0	1	0	0
chr1	22223268	22223552	392582	392590	intron	HSPG2	0	0	7_Enh	0	1	1	0	1	0	0
chr1	22231285	22231539	392729	392735	intron	HSPG2	0	0	7_Enh	0	1	0	0	1	0	0
chr1	22239870	22239936	392869	392874	intron	HSPG2	0	0	6_EnhG	0	1	0	0	1	0	0
chr1	22241489	22241839	392892	392909	intron	HSPG2	0	0	6_EnhG	0	1	1	0	0	0	0
chr1	22257680	22257850	393179	393188	intron	HSPG2	0	0	2_TssAFlnk	0	1	0	0	1	0	0
chr1	22257894	22258034	393188	393194	intron	HSPG2	0	0	2_TssAFlnk	0	1	1	0	1	0	0
chr1	22258756	22258800	393198	393202	intron	HSPG2	0	0	2_TssAFlnk	0	1	1	0	0	0	0
chr1	22266247	22266402	393467	393471	Intergenic	HSPG2	0	0	7_Enh	0	1	0	0	1	0	1
chr1	22270924	22271211	393551	393560	Intergenic	HSPG2	0	0	7_Enh	0	1	0	0	1	0	0
chr1	22283340	22283751	393728	393735	Intergenic	HSPG2	0	0	7_Enh	0	1	1	0	1	0	0
chr1	22283783	22283979	393735	393742	Intergenic	CELA3B	0	0	7_Enh	0	1	1	0	1	0	0
chr1	22284000	22284156	393743	393748	Intergenic	CELA3B	0	0	7_Enh	0	1	1	0	1	0	0
chr1	23105592	23105684	406488	406493	intron	EPHB2	0	0	7_Enh	0	1	0	0	1	0	0
chr1	23153043	23153203	407143	407148	intron	EPHB2	0	0	7_Enh	0	1	0	0	1	0	0
chr1	23551638	23551894	412345	412352	Intergenic	HTR1D	0	0	7_Enh	0	1	1	0	1	0	0
chr1	23698598	23698707	414456	414461	TTS	C1orf213	0	0	7_Enh	0	1	1	0	0	0	0
chr1	23703729	23703795	414529	414534	Intergenic	C1orf213	0	0	7_Enh	0	1	0	0	1	0	0
chr1	23703928	23704232	414534	414540	Intergenic	C1orf213	0	0	7_Enh	0	1	0	0	1	0	0
chr1	23711784	23711935	414657	414662	intron	TCEA3	0	0	7_Enh	0	1	0	0	1	0	0
chr1	23712028	23712116	414664	414668	intron	TCEA3	0	0	7_Enh	0	1	0	0	1	0	0
chr1	23778597	23778907	415668	415674	intron	ASAP3	0	0	7_Enh	0	1	1	0	1	0	1
chr1	23888903	23889099	417654	417671	Intergenic	ID3	0	0	5_TxWk	0	1	0	0	1	0	0
chr1	23963929	23964276	418819	418835	intron	MDS2	0	0	14_ReprPCWk	0	1	0	0	0	1	1
chr1	24522379	24522541	428001	428010	Intergenic	LOC284632	0	0	7_Enh	0	1	0	0	1	0	0
chr1	24522568	24522599	428012	428017	Intergenic	LOC284632	0	0	7_Enh	0	1	0	0	1	0	0
chr1	24522619	24522669	428017	428021	Intergenic	LOC284632	0	0	7_Enh	0	1	0	0	1	0	0
chr1	24530094	24530194	428140	428146	intron	LOC284632	0	0	5_TxWk	0	1	0	0	1	0	1
chr1	24746055	24746110	430988	430992	exon	NIPAL3	0	0	2_TssAFlnk	0	1	0	0	1	0	0
chr1	24799116	24799190	431567	431571	exon	NIPAL3	0	0	7_Enh	0	1	0	0	1	0	0
chr1	24885664	24885727	432956	432960	intron	NCMAP	0	0	7_Enh	0	1	1	0	1	0	0
chr1	24894555	24894737	433081	433087	intron	NCMAP	0	0	7_Enh	0	1	0	0	1	0	1
chr1	24948239	24948391	433794	433799	Intergenic	SRRM1	0	0	7_Enh	0	1	0	0	1	0	0
chr1	25041640	25041881	435332	435338	Intergenic	CLIC4	0	0	7_Enh	0	1	0	0	1	0	0
chr1	25473034	25473185	442230	442239	Intergenic	SYF2	0	0	7_Enh	0	1	0	0	1	0	0
chr1	25521118	25521280	442845	442854	Intergenic	SYF2	0	0	7_Enh	0	1	0	0	1	0	0
chr1	25521304	25521508	442854	442860	Intergenic	SYF2	0	0	7_Enh	0	1	0	0	1	0	0
chr1	25524514	25524699	442919	442924	Intergenic	SYF2	0	0	2_TssAFlnk	0	1	0	0	1	0	0
chr1	25810674	25810801	447156	447166	exon	TMEM57	0	0	7_Enh	0	1	0	0	0	0	0
chr1	25853975	25854341	447703	447710	Intergenic	LDLRAP1	0	0	7_Enh	0	1	0	0	1	0	0
chr1	25886299	25886386	448282	448287	intron	LDLRAP1	0	0	7_Enh	0	1	0	0	1	0	0
chr1	25893352	25893787	448397	448413	exon	LDLRAP1	0	0	7_Enh	0	1	0	0	0	1	0
chr1	25894889	25895136	448433	448439	exon	LDLRAP1	0	0	7_Enh	0	1	1	0	1	0	1
chr1	25895156	25895220	448439	448444	exon	LDLRAP1	0	0	7_Enh	0	1	1	0	1	0	1
chr1	25895248	25895383	448445	448450	TTS	LDLRAP1	0	0	2_TssAFlnk	0	1	0	0	1	0	0
chr1	26075447	26075643	451191	451196	intron	MAN1C1	0	0	7_Enh	0	1	0	0	1	0	0
chr1	26123014	26123245	451985	451991	Intergenic	SEPN1	0	0	2_TssAFlnk	0	1	1	0	1	0	0
chr1	26123439	26123750	451991	452009	Intergenic	SEPN1	0	0	7_Enh	0	1	0	0	1	1	1
chr1	26137438	26137672	452334	452345	intron	SEPN1	0	0	6_EnhG	0	1	0	0	1	1	1
chr1	26882110	26882377	464769	464777	exon,intron	RPS6KA1	0	0	6_EnhG	0	1	0	0	1	0	0
chr1	27050017	27050492	467550	467563	intron	ARID1A	0	0	7_Enh	0	1	1	0	1	1	0
chr1	27325870	27326243	472492	472497	intron	TRNP1	0	0	7_Enh	0	1	1	0	1	0	0
chr1	27328451	27328593	472525	472529	Intergenic	TRNP1	0	0	6_EnhG	0	1	0	0	1	0	1
chr1	27331337	27331648	472567	472574	TTS	FAM46B	0	0	6_EnhG	0	1	1	0	0	0	0
chr1	27334888	27334988	472662	472667	intron	FAM46B	0	0	7_Enh	0	1	0	0	1	0	0
chr1	27397489	27397637	473967	473972	Intergenic	FAM46B	0	0	7_Enh	0	1	1	0	1	0	0
chr1	27425020	27425277	474361	474370	TTS	SLC9A1	0	0	7_Enh	0	1	0	0	1	0	0
chr1	27445356	27445460	474734	474738	intron	SLC9A1	0	0	7_Enh	0	1	0	0	1	0	0
chr1	27445635	27445728	474739	474743	intron	SLC9A1	0	0	7_Enh	0	1	1	0	1	0	0
chr1	27623332	27623456	477400	477406	intron	WDTC1	0	0	4_Tx	0	1	0	0	0	1	1
chr1	27625886	27626248	477427	477435	intron	WDTC1	0	0	6_EnhG	0	1	1	0	1	0	0
chr1	27704703	27705005	479200	479210	TTS	CD164L2	0	0	7_Enh	0	1	0	0	0	0	0
chr1	27706066	27706228	479231	479237	exon	CD164L2	0	0	7_Enh	0	1	1	0	1	0	0
chr1	27744942	27745368	479902	479910	intron	WASF2	0	0	6_EnhG	0	1	1	0	1	0	0
chr1	27847994	27848263	481482	481497	Intergenic	WASF2	0	0	7_Enh	0	1	0	0	0	0	0
chr1	27862948	27863186	481840	481846	intron	AHDC1	0	0	6_EnhG	0	1	1	0	0	0	0
chr1	27863299	27863604	481846	481856	intron	AHDC1	0	0	6_EnhG	0	1	1	0	1	0	0
chr1	27869474	27869562	481948	481952	intron	AHDC1	0	0	6_EnhG	0	1	1	0	1	0	0
chr1	27869577	27869727	481952	481957	intron	AHDC1	0	0	6_EnhG	0	1	1	0	1	0	0
chr1	27875955	27876190	482122	482137	exon	AHDC1	0	0	3_TxFlnk	0	1	0	0	0	0	0
chr1	27884158	27884320	482377	482381	intron	AHDC1	0	0	6_EnhG	0	1	1	0	1	0	0
chr1	27989724	27990187	484382	484391	Intergenic	IFI6	0	0	7_Enh	0	1	0	0	1	1	1
chr1	28921170	28921513	498862	498870	TTS	RAB42	0	0	7_Enh	0	1	1	0	1	0	0
chr1	29529454	29529639	508998	509004	intron	MECR	0	0	5_TxWk	0	1	0	0	1	1	1
chr1	30891112	30891227	522090	522095	Intergenic	MATN1-AS1	0	0	7_Enh	0	1	0	0	1	0	0
chr1	31289161	31289425	526798	526808	Intergenic	LAPTM5	0	0	7_Enh	0	1	1	0	1	0	0
chr1	32279749	32279960	541026	541035	exon	SPOCD1	0	0	7_Enh	0	1	0	0	1	0	0
chr1	32363457	32363568	542156	542161	Intergenic	PTP4A2	0	0	7_Enh	0	1	1	0	1	0	0
chr1	32804085	32804246	549434	549442	Intergenic	MARCKSL1	0	0	7_Enh	0	1	0	0	1	0	0
chr1	33182332	33182611	555574	555581	Intergenic	SYNC	0	0	7_Enh	0	1	1	0	1	0	0
chr1	33227221	33227467	556520	556526	intron	KIAA1522	0	0	7_Enh	0	1	0	0	1	0	0
chr1	33455057	33455178	560507	560511	Intergenic	RNF19B	0	0	7_Enh	0	1	1	0	1	0	0
chr1	33520769	33521084	561451	561458	Intergenic	AK2	0	0	7_Enh	0	1	0	0	1	1	1
chr1	33565018	33565229	562003	562008	intron	ADC	0	0	7_Enh	0	1	0	0	1	1	0
chr1	33565342	33565421	562010	562014	intron	ADC	0	0	7_Enh	0	1	0	0	1	1	1
chr1	33686696	33687085	563441	563450	Intergenic	ZNF362	0	0	7_Enh	0	1	0	0	1	0	0
chr1	33760905	33760937	564503	564507	intron	ZNF362	0	0	6_EnhG	0	1	0	0	1	0	0
chr1	33761272	33761376	564512	564516	intron	ZNF362	0	0	6_EnhG	0	1	0	0	1	1	1
chr1	33829584	33830159	565723	565732	intron	PHC2	0	0	2_TssAFlnk	0	1	1	0	1	0	0
chr1	33833463	33833590	565780	565787	intron	PHC2	0	0	7_Enh	0	1	1	0	1	1	1
chr1	33833624	33833731	565787	565793	intron	PHC2	0	0	7_Enh	0	1	1	0	1	1	1
chr1	36581070	36581216	595380	595385	Intergenic	COL8A2	0	0	6_EnhG	0	1	1	0	1	0	0
chr1	36653765	36653937	596893	596900	Intergenic	MAP7D1	0	0	7_Enh	0	1	0	0	1	1	1
chr1	36886443	36886626	601114	601122	intron	OSCP1	0	0	7_Enh	0	1	1	0	1	1	1
chr1	38604332	38604477	623536	623540	Intergenic	MIR3659	0	0	7_Enh	0	1	0	0	1	0	1
chr1	39279748	39279923	629936	629942	Intergenic	RRAGC	0	0	2_TssAFlnk	0	1	0	0	0	0	0
chr1	40409237	40409438	646539	646543	Intergenic	MFSD2A	0	0	7_Enh	0	1	0	0	1	0	0
chr1	41204577	41204835	656507	656512	exon	NFYC	0	0	7_Enh	0	1	0	0	0	0	0
chr1	41385195	41385255	659212	659217	Intergenic	CITED4	0	0	7_Enh	0	1	0	0	1	0	0
chr1	41410709	41410847	659498	659502	Intergenic	CTPS1	0	0	7_Enh	0	1	1	0	1	0	0
chr1	41511452	41511766	661043	661048	intron	SCMH1	0	0	7_Enh	0	1	1	0	1	0	0
chr1	41819541	41819636	663574	663580	Intergenic	SCMH1	0	0	7_Enh	0	1	0	0	1	0	1
chr1	41823835	41823957	663617	663623	Intergenic	SCMH1	0	0	7_Enh	0	1	1	0	0	0	0
chr1	41824248	41824299	663630	663635	Intergenic	SCMH1	0	0	7_Enh	0	1	0	0	0	0	0
chr1	41853342	41853716	664375	664385	Intergenic	EDN2	0	0	7_Enh	0	1	1	0	1	0	0
chr1	41884613	41884796	664778	664786	Intergenic	EDN2	0	0	7_Enh	0	1	0	0	1	0	1
chr1	41884902	41885231	664787	664794	Intergenic	EDN2	0	0	7_Enh	0	1	0	0	1	0	1
chr1	41898134	41898232	665012	665019	Intergenic	EDN2	0	0	7_Enh	0	1	1	0	1	0	0
chr1	41898247	41898322	665019	665024	Intergenic	EDN2	0	0	7_Enh	0	1	1	0	1	0	0
chr1	41920152	41920382	665256	665262	Intergenic	EDN2	0	0	7_Enh	0	1	1	0	1	0	0
chr1	41940291	41940569	665469	665480	Intergenic	EDN2	0	0	7_Enh	0	1	1	0	1	0	0
chr1	41940634	41940746	665480	665485	Intergenic	EDN2	0	0	7_Enh	0	1	1	0	1	0	0
chr1	41964474	41964782	665919	665930	Intergenic	EDN2	0	0	7_Enh	0	1	1	0	1	0	1
chr1	41966227	41966449	665945	665953	Intergenic	EDN2	0	0	7_Enh	0	1	1	0	1	0	0
chr1	42083858	42084077	667456	667463	intron	HIVEP3	0	0	7_Enh	0	1	1	0	1	0	0
chr1	42084109	42084205	667463	667467	intron	HIVEP3	0	0	7_Enh	0	1	1	0	1	0	0
chr1	42091947	42092171	667556	667562	intron	HIVEP3	0	0	7_Enh	0	1	0	0	1	0	0
chr1	42096868	42097076	667615	667621	intron	HIVEP3	0	0	7_Enh	0	1	0	0	0	0	0
chr1	42237111	42237379	669265	669271	intron	HIVEP3	0	0	7_Enh	0	1	1	0	1	0	0
chr1	42248972	42249120	669399	669404	intron	HIVEP3	0	0	7_Enh	0	1	0	0	1	0	0
chr1	42326661	42326723	670044	670048	intron	HIVEP3	0	0	7_Enh	0	1	1	0	0	0	0
chr1	42356634	42356817	670295	670300	intron	HIVEP3	0	0	7_Enh	0	1	0	0	1	0	0
chr1	42638465	42638680	672759	672764	Intergenic	GUCA2A	0	0	7_Enh	0	1	1	0	1	0	0
chr1	42778731	42778781	673872	673876	intron	FOXJ3	0	0	7_Enh	0	1	0	0	1	0	0
chr1	43208738	43209099	678291	678299	Intergenic	CLDN19	0	0	7_Enh	0	1	0	0	1	0	0
chr1	43406769	43406872	680805	680810	intron	SLC2A1	0	0	3_TxFlnk	0	1	0	0	1	0	0
chr1	43408979	43409194	680835	680840	intron	SLC2A1	0	0	6_EnhG	0	1	1	0	1	0	0
chr1	43487359	43487505	682156	682161	Intergenic	SLC2A1	0	0	7_Enh	0	1	1	0	1	0	0
chr1	43487572	43487846	682161	682166	Intergenic	SLC2A1	0	0	7_Enh	0	1	1	0	1	0	0
chr1	43868337	43868465	687177	687181	intron	SZT2	0	0	7_Enh	0	1	0	0	1	0	0
chr1	44007872	44007964	689150	689155	intron	PTPRF	0	0	6_EnhG	0	1	0	0	1	0	0
chr1	44043651	44043916	689855	689865	intron	PTPRF	0	0	6_EnhG	0	1	1	0	1	0	0
chr1	45111297	45111550	703993	704008	intron	RNF220	0	0	3_TxFlnk	0	1	0	0	1	0	0
chr1	45272979	45273278	707100	707106	promoter-TSS	TCTEX1D4	1	0	1_TssA	0	1	1	0	1	0	1
chr1	45273399	45273681	707106	707117	promoter-TSS	TCTEX1D4	1	0	1_TssA	0	1	1	0	1	0	0
chr1	45731874	45731920	712406	712410	Intergenic	LOC400752	0	0	7_Enh	0	1	0	0	0	0	0
chr1	46358131	46358328	720712	720717	intron	MAST2	0	0	7_Enh	0	1	0	0	1	0	0
chr1	46502805	46503018	722059	722065	Intergenic	PIK3R3	0	0	7_Enh	0	1	0	0	1	1	1
chr1	46645046	46645698	723558	723567	intron	TSPAN1	0	0	7_Enh	0	1	0	0	1	1	1
chr1	46646158	46646372	723575	723580	exon	TSPAN1	0	0	7_Enh	0	1	0	0	0	1	1
chr1	48217634	48217896	742277	742282	Intergenic	TRABD2B	0	0	7_Enh	0	1	1	0	1	0	0
chr1	48217909	48218059	742282	742293	Intergenic	TRABD2B	0	0	7_Enh	0	1	1	0	1	0	0
chr1	48229388	48229539	742428	742433	exon	TRABD2B	0	0	7_Enh	0	1	0	0	1	0	0
chr1	48484419	48484657	745165	745170	Intergenic	TRABD2B	0	0	7_Enh	0	1	0	0	1	0	0
chr1	48494152	48494533	745233	745242	Intergenic	TRABD2B	0	0	7_Enh	0	1	0	0	0	0	0
chr1	49158100	49158189	750232	750238	intron	AGBL4	0	0	7_Enh	0	1	0	0	0	0	0
chr1	49159139	49159220	750244	750251	intron	AGBL4	0	0	2_TssAFlnk	0	1	0	0	1	0	0
chr1	49397315	49397433	751788	751793	intron	AGBL4	0	0	7_Enh	0	1	0	0	1	0	0
chr1	52049066	52049288	771458	771464	Intergenic	OSBPL9	0	0	7_Enh	0	1	0	0	1	0	0
chr1	52102901	52103031	772068	772072	intron	OSBPL9	0	0	7_Enh	0	1	0	0	1	0	0
chr1	54719814	54720017	804943	804950	intron	SSBP3	0	0	7_Enh	0	1	1	0	1	0	0
chr1	54739022	54739412	805317	805329	intron	SSBP3	0	0	7_Enh	0	1	1	0	1	0	0
chr1	54830868	54830988	806736	806742	intron	SSBP3	0	0	7_Enh	0	1	0	0	1	0	1
chr1	54831281	54831361	806746	806750	intron	SSBP3	0	0	7_Enh	0	1	0	0	1	0	0
chr1	55047143	55047737	810443	810450	intron	ACOT11	0	0	7_Enh	0	1	1	0	1	0	0
chr1	56055467	56055722	820953	820958	Intergenic	MIR4422	0	0	7_Enh	0	1	0	0	1	0	0
chr1	56842338	56842572	825374	825381	Intergenic	PPAP2B	0	0	7_Enh	0	1	1	0	1	0	0
chr1	59049988	59050456	841781	841786	Intergenic	TACSTD2	0	0	7_Enh	0	1	1	0	1	0	0
chr1	59187101	59187203	842947	842951	Intergenic	MYSM1	0	0	7_Enh	0	1	0	0	0	0	0
chr1	59221336	59221407	843248	843252	Intergenic	JUN	0	0	7_Enh	0	1	0	0	1	0	0
chr1	59314607	59315061	844277	844285	intron	LOC100131060	0	0	7_Enh	0	1	0	0	1	0	0
chr1	59408557	59408715	845046	845050	Intergenic	LOC100131060	0	0	7_Enh	0	1	0	0	1	0	0
chr1	59745508	59745688	847228	847233	Intergenic	FGGY	0	0	7_Enh	0	1	0	0	1	0	0
chr1	59986687	59986896	848976	848982	intron	FGGY	0	0	7_Enh	0	1	1	0	1	0	0
chr1	61369399	61369504	857608	857616	Intergenic	NFIA	0	0	7_Enh	0	1	0	0	1	0	0
chr1	61914656	61914924	862780	862789	intron	NFIA	0	0	7_Enh	0	1	1	0	1	0	0
chr1	61918921	61919405	862826	862833	intron	NFIA	0	0	7_Enh	0	1	0	0	1	1	1
chr1	64087264	64087628	884091	884097	intron	PGM1	0	0	7_Enh	0	1	0	0	1	0	0
chr1	64127963	64128048	884437	884442	Intergenic	PGM1	0	0	7_Enh	0	1	0	0	1	0	0
chr1	64135304	64135558	884496	884503	Intergenic	PGM1	0	0	7_Enh	0	1	0	0	1	0	0
chr1	64135617	64135640	884503	884507	Intergenic	PGM1	0	0	7_Enh	0	1	0	0	1	0	0
chr1	65322528	65322579	894246	894250	intron	JAK1	0	0	6_EnhG	0	1	0	0	1	0	0
chr1	66744392	66744564	905550	905555	intron	PDE4B	0	0	7_Enh	0	1	1	0	0	0	0
chr1	66815929	66816009	905972	905976	intron	PDE4B	0	0	7_Enh	0	1	0	0	1	0	0
chr1	67859145	67859319	913441	913448	intron	IL12RB2	0	0	7_Enh	0	1	0	0	1	0	0
chr1	68003340	68003518	914996	915002	Intergenic	SERBP1	0	0	7_Enh	0	1	0	0	1	0	0
chr1	68219906	68220060	916974	916979	intron	GNG12	0	0	6_EnhG	0	1	1	0	1	0	0
chr1	68611301	68611617	919709	919714	intron	WLS	0	0	6_EnhG	0	1	0	0	1	0	0
chr1	68639542	68640147	920009	920020	intron	WLS	0	0	7_Enh	0	1	1	0	1	0	0
chr1	77980153	77980427	975355	975360	intron	AK5	0	0	7_Enh	0	1	0	0	1	0	0
chr1	81911858	81912079	1000194	1000200	Intergenic	LPHN2	0	0	7_Enh	0	1	0	0	1	0	0
chr1	81975457	81975636	1000682	1000687	Intergenic	LPHN2	0	0	5_TxWk	0	1	0	0	1	0	0
chr1	85961531	85961663	1027531	1027537	intron	DDAH1	0	0	7_Enh	0	1	0	0	1	0	0
chr1	90032391	90032656	1056734	1056739	intron	LRRC8B	0	0	7_Enh	0	1	0	0	1	0	0
chr1	90074569	90074701	1057010	1057016	Intergenic	FLJ27354	0	0	7_Enh	0	1	1	0	0	0	0
chr1	92196474	92196567	1074318	1074323	intron	TGFBR3	0	0	7_Enh	0	1	0	0	1	0	0
chr1	92202550	92202672	1074395	1074401	intron	TGFBR3	0	0	7_Enh	0	1	0	0	1	0	0
chr1	92220922	92221175	1074555	1074562	intron	TGFBR3	0	0	6_EnhG	0	1	1	0	1	0	1
chr1	92293427	92293712	1075239	1075245	intron	TGFBR3	0	0	2_TssAFlnk	0	1	0	0	1	0	0
chr1	92311629	92311769	1075424	1075428	intron	TGFBR3	0	0	7_Enh	0	1	1	0	0	0	0
chr1	94042003	94042066	1091520	1091526	intron	BCAR3	0	0	6_EnhG	0	1	0	0	0	0	0
chr1	94045478	94045538	1091573	1091578	intron	BCAR3	0	0	6_EnhG	0	1	1	0	1	0	0
chr1	94059517	94059662	1091769	1091778	intron	LOC100129046	0	0	7_Enh	0	1	0	0	0	0	0
chr1	94063410	94063642	1091800	1091806	intron	LOC100129046	0	0	2_TssAFlnk	0	1	1	0	1	0	0
chr1	94080920	94081081	1092004	1092011	intron	BCAR3	0	0	2_TssAFlnk	0	1	1	0	1	0	0
chr1	94234685	94234820	1093594	1093599	intron	BCAR3	0	0	7_Enh	0	1	0	0	0	0	0
chr1	94511237	94511427	1096278	1096288	intron	ABCA4	0	0	7_Enh	0	1	1	0	1	1	1
chr1	94791275	94791721	1098829	1098833	Intergenic	ARHGAP29	0	0	5_TxWk	0	1	0	0	1	0	0
chr1	95086398	95086494	1101418	1101423	Intergenic	F3	0	0	7_Enh	0	1	0	0	1	0	0
chr1	95149185	95149581	1101970	1101978	Intergenic	SLC44A3	0	0	7_Enh	0	1	0	0	1	0	0
chr1	95249186	95249367	1102717	1102722	Intergenic	SLC44A3	0	0	7_Enh	0	1	1	0	1	0	0
chr1	95341655	95341683	1103576	1103580	intron	SLC44A3	0	0	7_Enh	0	1	0	0	1	0	0
chr1	95509020	95509482	1105256	1105263	intron	ALG14	0	0	7_Enh	0	1	0	0	1	1	1
chr1	100046068	100046225	1132425	1132430	Intergenic	PALMD	0	0	7_Enh	0	1	0	0	1	0	1
chr1	100110875	100111016	1132788	1132793	promoter-TSS	PALMD	1	0	7_Enh	0	1	0	0	1	0	0
chr1	109631710	109631869	1193138	1193142	Intergenic	TMEM167B	0	0	7_Enh	0	1	0	0	0	1	0
chr1	109728042	109728171	1194660	1194667	promoter-TSS	KIAA1324	0	0	7_Enh	0	1	0	0	1	0	0
chr1	109782622	109782893	1195366	1195373	Intergenic	CELSR2	0	0	7_Enh	0	1	0	0	1	0	0
chr1	109805822	109806007	1195985	1195993	intron	CELSR2	0	0	6_EnhG	0	1	0	0	1	0	0
chr1	109842453	109842604	1196769	1196775	intron	MYBPHL	0	0	7_Enh	0	1	1	0	1	0	0
chr1	110471635	110471987	1204577	1204587	exon	CSF1	0	0	6_EnhG	0	1	1	0	1	0	0
chr1	111765565	111765706	1217383	1217389	Intergenic	CHI3L2	0	0	7_Enh	0	1	0	0	1	1	1
chr1	112491857	112491982	1223869	1223874	intron	KCND3	0	0	2_TssAFlnk	0	1	0	0	0	0	0
chr1	113305241	113305361	1232016	1232020	Intergenic	FAM19A3	0	0	7_Enh	0	1	0	0	1	0	0
chr1	113305989	113306035	1232024	1232028	Intergenic	FAM19A3	0	0	7_Enh	0	1	0	0	1	0	0
chr1	115681624	115681847	1254621	1254633	Intergenic	TSPAN2	0	0	7_Enh	0	1	0	0	1	1	1
chr1	116314387	116314764	1259535	1259543	Intergenic	CASQ2	0	0	7_Enh	0	1	0	0	1	1	1
chr1	117351058	117351405	1268801	1268807	Intergenic	CD2	0	0	7_Enh	0	1	0	0	1	0	0
chr1	117533428	117533520	1270760	1270765	TTS	PTGFRN	0	0	7_Enh	0	1	0	0	1	0	0
chr1	117533744	117533783	1270767	1270771	TTS	PTGFRN	0	0	7_Enh	0	1	0	0	1	0	0
chr1	117714642	117714818	1272429	1272442	intron	VTCN1	0	0	7_Enh	0	1	0	0	1	0	0
chr1	117811788	117811880	1273223	1273227	Intergenic	VTCN1	0	0	7_Enh	0	1	0	0	1	0	0
chr1	118134955	118135132	1275665	1275670	Intergenic	FAM46C	0	0	7_Enh	0	1	1	0	1	0	0
chr1	118137552	118137724	1275702	1275708	Intergenic	FAM46C	0	0	7_Enh	0	1	0	0	0	0	0
chr1	120216809	120217025	1290216	1290220	Intergenic	ZNF697	0	0	7_Enh	0	1	0	0	1	0	0
chr1	120280196	120280268	1290824	1290828	intron	PHGDH	0	0	6_EnhG	0	1	0	0	1	0	0
chr1	150954554	150954873	1379003	1379010	exon	ANXA9	1	0	7_Enh	0	1	0	0	1	0	0
chr1	151801425	151801758	1392070	1392080	intron	RORC	0	0	7_Enh	0	1	1	0	1	0	0
chr1	153462831	153463043	1405176	1405183	Intergenic	S100A7	0	0	7_Enh	0	1	0	0	1	0	0
chr1	154392070	154392267	1419662	1419671	intron	IL6R	0	0	7_Enh	0	1	1	0	1	0	0
chr1	154519846	154520110	1421771	1421778	exon	TDRD10	0	0	7_Enh	0	1	1	0	0	0	0
chr1	154904454	154904863	1427079	1427089	intron	PMVK	0	0	7_Enh	0	1	1	0	1	0	0
chr1	155971033	155971336	1446070	1446076	Intergenic	SSR2	0	0	7_Enh	0	1	1	0	0	0	0
chr1	155976896	155976992	1446138	1446142	Intergenic	SSR2	0	0	6_EnhG	0	1	0	0	1	0	0
chr1	156060213	156060808	1447749	1447759	intron	LMNA	0	0	7_Enh	0	1	1	0	1	1	1
chr1	156073947	156074190	1447933	1447942	intron	LMNA	0	0	7_Enh	0	1	1	0	1	0	0
chr1	156480645	156480830	1455034	1455040	Intergenic	MEF2D	0	0	7_Enh	0	1	0	0	1	0	0
chr1	156661648	156661900	1458042	1458049	Intergenic	CRABP2	0	0	7_Enh	0	1	1	0	1	0	0
chr1	157060030	157060149	1464343	1464349	Intergenic	ETV3L	0	0	7_Enh	0	1	1	0	1	1	1
chr1	160063673	160063911	1486759	1486770	exon	IGSF8	0	0	6_EnhG	0	1	1	0	0	0	0
chr1	160070822	160071102	1486915	1486923	Intergenic	IGSF8	0	0	7_Enh	0	1	1	0	1	1	1
chr1	161044646	161044981	1496892	1496900	intron	PVRL4	0	0	7_Enh	0	1	0	0	1	0	0
chr1	161050185	161050350	1497010	1497014	intron	PVRL4	0	0	7_Enh	0	1	0	0	0	0	0
chr1	161214733	161214857	1499751	1499755	Intergenic	NR1I3	0	0	7_Enh	0	1	0	0	1	0	0
chr1	162183344	162183587	1512217	1512223	intron	NOS1AP	0	0	7_Enh	0	1	0	0	1	0	0
chr1	162289941	162290238	1512931	1512937	intron	NOS1AP	0	0	7_Enh	0	1	0	0	1	0	0
chr1	162583500	162583786	1516124	1516131	Intergenic	DDR2	0	0	7_Enh	0	1	0	0	1	1	1
chr1	164756691	164756812	1530130	1530137	intron	PBX1	0	0	7_Enh	0	1	0	0	1	1	1
chr1	165132236	165132374	1532819	1532824	Intergenic	LMX1A	0	0	7_Enh	0	1	0	0	1	0	0
chr1	165870221	165870332	1539662	1539668	intron	UCK2	0	0	2_TssAFlnk	0	1	1	0	1	0	0
chr1	167574166	167574782	1553472	1553480	Intergenic	RCSD1	0	0	7_Enh	0	1	0	0	1	0	0
chr1	167632072	167632226	1554084	1554089	intron	RCSD1	0	0	1_TssA	0	1	0	0	0	0	0
chr1	167632287	167632416	1554089	1554093	intron	RCSD1	0	0	1_TssA	0	1	0	0	1	0	0
chr1	167653144	167653311	1554270	1554280	exon,intron	RCSD1	0	0	7_Enh	0	1	0	0	1	0	0
chr1	167667095	167667363	1554459	1554468	intron	RCSD1	0	0	6_EnhG	0	1	1	0	1	0	0
chr1	167766049	167766196	1555647	1555654	Intergenic	MPZL1	0	0	5_TxWk	0	1	0	0	1	0	0
chr1	168069122	168070254	1558524	1558535	intron	GPR161	0	0	7_Enh	0	1	0	0	1	0	0
chr1	168091000	168091204	1558772	1558777	intron	GPR161	0	0	7_Enh	0	1	0	0	1	0	0
chr1	170183470	170183540	1573587	1573592	Intergenic	MIR3119-1	0	0	2_TssAFlnk	0	1	0	0	1	0	0
chr1	171868191	171868424	1585672	1585678	intron	DNM3	0	0	2_TssAFlnk	0	1	0	0	1	0	0
chr1	173159378	173159537	1593248	1593252	intron	TNFSF4	0	0	5_TxWk	0	1	1	0	1	0	0
chr1	175288855	175289274	1610329	1610335	Intergenic	KIAA0040	0	0	15_Quies	0	1	0	0	1	1	1
chr1	177244154	177244334	1623969	1623974	intron	FAM5B	0	0	7_Enh	0	1	1	0	1	0	0
chr1	180491288	180491531	1653282	1653288	Intergenic	ACBD6	0	0	7_Enh	0	1	0	0	1	0	0
chr1	180924915	180925421	1657555	1657565	Intergenic	KIAA1614	0	0	7_Enh	0	1	1	0	0	0	0
chr1	181122097	181122367	1660061	1660073	Intergenic	IER5	0	0	2_TssAFlnk	0	1	0	0	1	1	0
chr1	182070668	182070989	1667541	1667546	Intergenic	ZNF648	0	0	7_Enh	0	1	0	0	1	0	0
chr1	182089792	182090257	1667720	1667732	Intergenic	ZNF648	0	0	7_Enh	0	1	0	0	1	0	0
chr1	182570340	182570836	1671739	1671745	intron	RGS16	0	0	6_EnhG	0	1	1	0	1	1	1
chr1	183134257	183134456	1677316	1677320	Intergenic	LAMC2	0	0	7_Enh	0	1	0	0	1	0	0
chr1	183167688	183167907	1677638	1677645	intron	LAMC2	0	0	7_Enh	0	1	0	0	1	0	0
chr1	183884949	183885392	1683816	1683823	intron	RGL1	0	0	5_TxWk	0	1	0	0	1	1	1
chr1	184510959	184511194	1688574	1688581	intron	C1orf21	0	0	7_Enh	0	1	0	0	1	0	0
chr1	184514664	184515118	1688596	1688603	intron	C1orf21	0	0	7_Enh	0	1	0	0	1	0	0
chr1	197191550	197191697	1763391	1763397	intron	CRB1	0	0	7_Enh	0	1	0	0	1	0	0
chr1	201244412	201244689	1795517	1795526	Intergenic	PKP1	0	0	7_Enh	0	1	0	0	1	0	0
chr1	201244691	201244822	1795526	1795533	Intergenic	PKP1	0	0	7_Enh	0	1	0	0	1	0	0
chr1	201271543	201271756	1795916	1795921	intron	PKP1	0	0	7_Enh	0	1	0	0	1	0	0
chr1	201278730	201278889	1796004	1796013	intron	PKP1	0	0	7_Enh	0	1	1	0	1	1	1
chr1	201280188	201280393	1796025	1796029	intron	PKP1	0	0	7_Enh	0	1	1	0	1	0	0
chr1	201304518	201304647	1796331	1796335	Intergenic	TNNT2	0	0	7_Enh	0	1	0	0	1	0	0
chr1	201366125	201366494	1797138	1797147	intron	LAD1	0	0	2_TssAFlnk	0	1	0	0	1	0	0
chr1	201399056	201399282	1797641	1797648	Intergenic	TNNI1	0	0	7_Enh	0	1	0	0	1	0	0
chr1	201417321	201417498	1797849	1797857	Intergenic	PHLDA3	0	0	7_Enh	0	1	1	0	1	1	1
chr1	201460841	201461842	1798552	1798561	intron	CSRP1	0	0	6_EnhG	0	1	1	0	0	0	0
chr1	201463534	201463721	1798578	1798583	intron	CSRP1	0	0	6_EnhG	0	1	1	0	1	0	0
chr1	201482203	201482417	1798875	1798881	Intergenic	CSRP1	0	0	5_TxWk	0	1	1	0	1	1	1
chr1	201500154	201500196	1799083	1799087	Intergenic	RPS10P7	0	0	1_TssA	0	1	0	0	1	1	1
chr1	201500330	201500394	1799087	1799092	Intergenic	RPS10P7	0	0	1_TssA	0	1	0	0	1	0	0
chr1	201500450	201500547	1799092	1799099	Intergenic	RPS10P7	0	0	2_TssAFlnk	0	1	0	0	1	0	0
chr1	201534243	201534636	1799613	1799620	Intergenic	RPS10P7	0	0	7_Enh	0	1	0	0	1	0	0
chr1	201865077	201865298	1803393	1803401	TTS	LMOD1	0	0	6_EnhG	0	1	0	0	1	1	1
chr1	201885854	201886006	1803649	1803654	intron	LMOD1	0	0	6_EnhG	0	1	0	0	1	0	0
chr1	202076935	202077169	1806714	1806718	Intergenic	GPR37L1	0	0	7_Enh	0	1	1	0	0	0	0
chr1	202081744	202081934	1806800	1806806	Intergenic	GPR37L1	0	0	7_Enh	0	1	0	0	1	0	0
chr1	202102389	202102504	1807132	1807141	TTS	ARL8A	0	0	6_EnhG	0	1	1	0	1	0	1
chr1	202104075	202104113	1807171	1807176	intron	ARL8A	0	0	6_EnhG	0	1	1	0	1	0	0
chr1	202104325	202104623	1807178	1807186	intron	ARL8A	0	0	6_EnhG	0	1	1	0	1	1	1
chr1	202252555	202252900	1809426	1809436	intron	LGR6	0	0	7_Enh	0	1	0	0	1	0	0
chr1	202255886	202255964	1809458	1809462	intron	LGR6	0	0	7_Enh	0	1	0	0	1	0	0
chr1	202531803	202532074	1811832	1811843	intron	PPP1R12B	0	0	6_EnhG	0	1	0	0	1	0	0
chr1	203159334	203159437	1820099	1820104	Intergenic	CHI3L1	0	0	7_Enh	0	1	0	0	1	0	0
chr1	203410007	203410198	1822873	1822879	Intergenic	PRELP	0	0	7_Enh	0	1	1	0	1	1	1
chr1	203526708	203526898	1824312	1824318	Intergenic	OPTC	0	0	7_Enh	0	1	0	0	0	0	0
chr1	203643188	203643251	1825763	1825767	intron	ATP2B4	0	0	7_Enh	0	1	1	0	1	1	1
chr1	204195079	204195184	1832844	1832851	intron	PLEKHA6	0	0	7_Enh	0	1	1	0	1	0	0
chr1	204413099	204413259	1835460	1835467	intron	PIK3C2B	0	0	6_EnhG	0	1	0	0	1	0	0
chr1	204435956	204436090	1835766	1835773	intron	PIK3C2B	0	0	7_Enh	0	1	1	0	1	0	0
chr1	204449107	204449151	1835940	1835944	intron	PIK3C2B	0	0	7_Enh	0	1	1	0	1	0	0
chr1	204587133	204587349	1837810	1837815	exon	LRRN2	0	0	7_Enh	0	1	0	0	1	0	0
chr1	204799888	204799947	1840121	1840125	intron	NFASC	0	0	2_TssAFlnk	0	1	0	0	0	0	0
chr1	205270454	205270649	1846176	1846185	TTS	NUAK2	0	0	7_Enh	0	1	0	0	1	0	0
chr1	205446898	205447079	1848664	1848671	Intergenic	CDK18	0	0	7_Enh	0	1	1	0	1	0	1
chr1	205634043	205634189	1851393	1851398	intron	SLC45A3	0	0	7_Enh	0	1	1	0	1	0	0
chr1	207191641	207191750	1865166	1865170	TTS	C1orf116	0	0	7_Enh	0	1	0	0	1	0	0
chr1	207981873	207981972	1871545	1871549	Intergenic	MIR29B2	0	0	6_EnhG	0	1	0	0	0	0	0
chr1	208058465	208058722	1872520	1872526	Intergenic	CD34	0	0	7_Enh	0	1	1	0	1	1	1
chr1	208221514	208221574	1874269	1874274	intron	PLXNA2	0	0	7_Enh	0	1	0	0	1	0	0
chr1	208377340	208377526	1875875	1875879	intron	PLXNA2	0	0	7_Enh	0	1	1	0	0	0	0
chr1	208393088	208393302	1876050	1876059	intron	PLXNA2	0	0	1_TssA	0	1	0	0	1	0	0
chr1	209527729	209527980	1884579	1884585	Intergenic	MIR205HG	0	0	7_Enh	0	1	0	0	1	1	1
chr1	209529051	209529235	1884597	1884603	Intergenic	MIR205HG	0	0	7_Enh	0	1	0	0	1	0	0
chr1	210431145	210431166	1892195	1892199	Intergenic	SERTAD4-AS1	0	0	7_Enh	0	1	0	0	1	0	0
chr1	210495033	210495097	1892884	1892889	Intergenic	HHAT	0	0	7_Enh	0	1	0	0	1	0	0
chr1	211805751	211805846	1904618	1904622	Intergenic	NEK2	0	0	7_Enh	0	1	1	0	1	0	0
chr1	211806403	211806521	1904634	1904640	Intergenic	NEK2	0	0	2_TssAFlnk	0	1	0	0	1	0	0
chr1	211816860	211816914	1904785	1904790	Intergenic	NEK2	0	0	7_Enh	0	1	0	0	1	0	0
chr1	211909181	211909290	1905878	1905883	Intergenic	NEK2	0	0	7_Enh	0	1	1	0	1	0	0
chr1	211909455	211909555	1905885	1905889	Intergenic	NEK2	0	0	7_Enh	0	1	0	0	1	0	0
chr1	211909735	211909977	1905890	1905896	Intergenic	NEK2	0	0	7_Enh	0	1	0	0	1	0	0
chr1	212691964	212692210	1913895	1913905	Intergenic	NENF	0	0	7_Enh	0	1	0	0	1	0	0
chr1	213154553	213154647	1919625	1919629	intron	VASH2	0	0	7_Enh	0	1	0	0	1	0	0
chr1	214551307	214551399	1931671	1931678	exon	PTPN14	0	0	6_EnhG	0	1	0	0	1	0	0
chr1	214650429	214650708	1932644	1932649	intron	PTPN14	0	0	7_Enh	0	1	0	0	1	0	0
chr1	215019753	215019813	1935941	1935945	Intergenic	KCNK2	0	0	7_Enh	0	1	0	0	0	0	0
chr1	215233321	215233688	1937362	1937370	intron	KCNK2	0	0	7_Enh	0	1	1	0	1	0	0
chr1	217202627	217202739	1949818	1949822	intron	ESRRG	0	0	5_TxWk	0	1	0	0	1	0	1
chr1	220473933	220474088	1973941	1973946	Intergenic	RAB3GAP2	0	0	5_TxWk	0	1	0	0	1	0	0
chr1	223403522	223403577	1997399	1997403	intron	SUSD4	0	0	7_Enh	0	1	0	0	0	0	0
chr1	223406825	223407096	1997436	1997443	intron	SUSD4	0	0	7_Enh	0	1	0	0	1	0	0
chr1	223665557	223665701	1999929	1999934	Intergenic	C1orf65	0	0	7_Enh	0	1	0	0	1	0	0
chr1	224392601	224392812	2008357	2008365	Intergenic	DEGS1	0	0	7_Enh	0	1	0	0	1	0	0
chr1	224638804	224639175	2011553	2011559	Intergenic	WDR26	0	0	7_Enh	0	1	0	0	1	0	0
chr1	224644733	224644792	2011628	2011632	Intergenic	WDR26	0	0	7_Enh	0	1	0	0	1	0	0
chr1	224645278	224645452	2011635	2011640	Intergenic	WDR26	0	0	7_Enh	0	1	0	0	1	1	1
chr1	224686655	224686802	2012042	2012046	Intergenic	WDR26	0	0	7_Enh	0	1	0	0	0	0	0
chr1	224693972	224693985	2012134	2012141	Intergenic	WDR26	0	0	7_Enh	0	1	0	0	1	0	0
chr1	224694006	224694238	2012143	2012149	Intergenic	WDR26	0	0	7_Enh	0	1	1	0	1	0	0
chr1	224920255	224920368	2014427	2014431	intron	CNIH3	0	0	7_Enh	0	1	0	0	1	0	0
chr1	225936282	225936575	2023326	2023336	Intergenic	SRP9	0	0	7_Enh	0	1	0	0	1	0	0
chr1	225951730	225951837	2023523	2023527	Intergenic	SRP9	0	0	7_Enh	0	1	1	0	0	0	0
chr1	225954692	225954770	2023570	2023575	Intergenic	SRP9	0	0	7_Enh	0	1	1	0	0	0	0
chr1	226110029	226110062	2026208	2026212	exon	PYCR2	0	0	7_Enh	0	1	1	0	1	0	0
chr1	226322740	226323050	2030147	2030162	Intergenic	ACBD3	0	0	7_Enh	0	1	1	0	0	0	0
chr1	226538270	226538365	2033135	2033140	Intergenic	LIN9	0	0	7_Enh	0	1	0	0	1	0	0
chr1	226756044	226756206	2035889	2035893	intron	C1orf95	0	0	7_Enh	0	1	0	0	1	0	1
chr1	226826137	226826420	2036838	2036845	intron	ITPKB	0	0	7_Enh	0	1	0	0	1	0	0
chr1	226826445	226826598	2036845	2036851	intron	ITPKB	0	0	7_Enh	0	1	0	0	1	0	0
chr1	226826626	226826673	2036851	2036857	intron	ITPKB	0	0	5_TxWk	0	1	0	0	1	0	0
chr1	226844375	226844489	2037186	2037190	intron	ITPKB	0	0	7_Enh	0	1	1	0	0	0	0
chr1	226845693	226845741	2037206	2037211	intron	ITPKB	0	0	7_Enh	0	1	0	0	1	0	0
chr1	226966383	226966562	2038993	2038998	Intergenic	ITPKB	0	0	7_Enh	0	1	0	0	1	0	0
chr1	227002874	227003129	2039412	2039419	Intergenic	PSEN2	0	0	7_Enh	0	1	1	0	1	0	0
chr1	227015812	227016263	2039583	2039600	Intergenic	PSEN2	0	0	7_Enh	0	1	0	0	1	1	1
chr1	228083415	228083607	2051004	2051015	Intergenic	MIR5008	0	0	7_Enh	0	1	0	0	1	0	0
chr1	228967085	228967125	2069418	2069422	Intergenic	DUSP5P1	0	0	7_Enh	0	1	0	0	1	0	0
chr1	229038836	229039127	2070175	2070182	Intergenic	DUSP5P1	0	0	7_Enh	0	1	1	0	1	0	0
chr1	229193874	229194093	2071862	2071870	Intergenic	RAB4A	0	0	7_Enh	0	1	1	0	1	0	0
chr1	229359323	229359493	2073643	2073648	Intergenic	RAB4A	0	0	7_Enh	0	1	0	0	0	0	0
chr1	229363258	229363551	2073692	2073705	Intergenic	RAB4A	0	0	7_Enh	0	1	0	0	0	1	1
chr1	229367062	229367412	2073745	2073752	Intergenic	RAB4A	0	0	7_Enh	0	1	0	0	0	0	0
chr1	230942852	230943183	2092501	2092507	Intergenic	CAPN9	0	0	7_Enh	0	1	1	0	1	0	0
chr1	230985359	230985468	2092998	2093002	intron	C1orf198	0	0	7_Enh	0	1	0	0	1	0	0
chr1	230994881	230994980	2093116	2093120	intron	C1orf198	0	0	7_Enh	0	1	1	0	1	0	0
chr1	231935901	231936034	2103972	2103976	intron	TSNAX-DISC1	0	0	15_Quies	0	1	0	0	0	0	0
chr1	232442200	232442357	2108389	2108393	Intergenic	SIPA1L2	0	0	7_Enh	0	1	0	0	1	0	1
chr1	234342576	234342689	2125906	2125912	intron	SLC35F3	0	0	7_Enh	0	1	0	0	1	0	0
chr1	234659273	234659582	2129656	2129664	Intergenic	LOC100506795	0	0	7_Enh	0	1	1	0	1	0	0
chr1	234672688	234672830	2129842	2129847	Intergenic	LOC100506795	0	0	7_Enh	0	1	1	0	0	0	0
chr1	234698424	234698493	2130230	2130234	Intergenic	LOC100506795	0	0	7_Enh	0	1	1	0	0	0	0
chr1	234754564	234754618	2131293	2131297	Intergenic	IRF2BP2	0	0	7_Enh	0	1	1	0	1	0	0
chr1	234819745	234819763	2131959	2131963	Intergenic	LOC100506810	0	0	7_Enh	0	1	0	0	1	0	0
chr1	234857667	234857932	2132365	2132374	Intergenic	LOC100506810	0	0	2_TssAFlnk	0	1	1	0	1	0	0
chr1	234859088	234859389	2132405	2132413	promoter-TSS	LOC100506810	1	0	7_Enh	0	1	0	0	1	0	1
chr1	234861001	234861188	2132446	2132451	intron	LOC100506810	0	0	7_Enh	0	1	1	0	0	0	0
chr1	234882792	234882874	2132831	2132836	Intergenic	LOC100506810	0	0	7_Enh	0	1	0	0	1	0	0
chr1	234921423	234922192	2133387	2133403	Intergenic	LOC100506810	0	0	15_Quies	0	1	0	0	1	0	0
chr1	234952039	234952447	2133731	2133748	Intergenic	LOC100506810	0	0	7_Enh	0	1	0	0	1	0	0
chr1	235106626	235106719	2135791	2135795	Intergenic	SNORA14B	0	0	7_Enh	0	1	0	0	1	0	0
chr1	235106948	235107122	2135795	2135800	Intergenic	SNORA14B	0	0	7_Enh	0	1	0	0	1	0	0
chr1	235123244	235123476	2136063	2136069	Intergenic	SNORA14B	0	0	7_Enh	0	1	1	0	1	0	1
chr1	235132948	235133052	2136182	2136186	Intergenic	SNORA14B	0	0	7_Enh	0	1	0	0	1	0	0
chr1	235134029	235134229	2136202	2136210	Intergenic	SNORA14B	0	0	7_Enh	0	1	0	0	1	0	0
chr1	236081558	236081702	2148068	2148076	Intergenic	LYST	0	0	2_TssAFlnk	0	1	0	0	1	0	0
chr1	236096696	236096902	2148273	2148277	Intergenic	LYST	0	0	7_Enh	0	1	0	0	1	1	0
chr1	236105692	236105871	2148387	2148393	Intergenic	LYST	0	0	7_Enh	0	1	0	0	1	0	0
chr1	236105992	236106220	2148393	2148399	Intergenic	LYST	0	0	7_Enh	0	1	0	0	1	0	0
chr1	243654293	243654937	2220560	2220568	intron	SDCCAG8	0	0	7_Enh	0	1	0	0	1	0	0
chr1	244436499	244436693	2228409	2228414	Intergenic	C1orf100	0	0	15_Quies	0	1	0	0	1	1	1
chr1	245127396	245127588	2237340	2237346	Intergenic	EFCAB2	0	0	5_TxWk	0	1	0	0	0	0	0
chr2	33708	33870	2284822	2284827	Intergenic	FAM110C	0	0	7_Enh	0	1	0	0	1	0	0
chr2	555672	555757	2292382	2292386	Intergenic	TMEM18	0	0	7_Enh	0	1	0	0	1	0	0
chr2	1597602	1597741	2308729	2308734	Intergenic	PXDN	0	0	7_Enh	0	1	1	0	1	0	0
chr2	1629170	1629525	2309401	2309409	Intergenic	PXDN	0	0	7_Enh	0	1	1	0	1	0	1
chr2	1656977	1657056	2310017	2310023	intron	PXDN	0	0	7_Enh	0	1	0	0	1	0	0
chr2	1657190	1657407	2310023	2310028	intron	PXDN	0	0	7_Enh	0	1	0	0	1	0	0
chr2	1657462	1657556	2310029	2310036	exon	PXDN	0	0	7_Enh	0	1	0	0	1	0	0
chr2	1720882	1721145	2311288	2311296	intron	PXDN	0	0	7_Enh	0	1	0	0	1	0	0
chr2	1820315	1820406	2313386	2313390	intron	MYT1L	0	0	7_Enh	0	1	1	0	1	0	0
chr2	1821149	1821300	2313411	2313415	intron	MYT1L	0	0	7_Enh	0	1	1	0	1	0	1
chr2	1821330	1821642	2313415	2313432	intron	MYT1L	0	0	7_Enh	0	1	0	0	1	1	1
chr2	6342724	6342775	2364809	2364813	Intergenic	LOC400940	0	0	7_Enh	0	1	0	0	1	0	0
chr2	7101021	7101174	2371622	2371626	intron	RNF144A	0	0	7_Enh	0	1	0	0	1	0	0
chr2	7889329	7889420	2378467	2378471	Intergenic	LOC339788	0	0	7_Enh	0	1	0	0	1	0	0
chr2	7965872	7966193	2379089	2379095	Intergenic	LOC339788	0	0	7_Enh	0	1	0	0	1	0	0
chr2	8665854	8666221	2386274	2386284	Intergenic	ID2	0	0	7_Enh	0	1	0	0	1	1	1
chr2	9293253	9293524	2394558	2394567	Intergenic	ASAP2	0	0	7_Enh	0	1	1	0	0	0	0
chr2	9331233	9331383	2395092	2395097	Intergenic	ASAP2	0	0	7_Enh	0	1	0	0	1	0	0
chr2	9451798	9451840	2396962	2396968	intron	ASAP2	0	0	7_Enh	0	1	0	0	1	0	0
chr2	9451884	9452006	2396968	2396974	intron	ASAP2	0	0	7_Enh	0	1	0	0	1	0	0
chr2	9549086	9549169	2398453	2398457	intron	ITGB1BP1	0	0	5_TxWk	0	1	0	0	1	0	0
chr2	9549245	9549337	2398457	2398466	intron	ITGB1BP1	0	0	7_Enh	0	1	0	0	1	0	0
chr2	9815890	9816087	2402294	2402299	Intergenic	YWHAQ	0	0	2_TssAFlnk	0	1	0	0	1	0	0
chr2	9939848	9940289	2404246	2404258	Intergenic	TAF1B	0	0	7_Enh	0	1	1	0	0	1	1
chr2	9941234	9941331	2404271	2404276	Intergenic	TAF1B	0	0	7_Enh	0	1	0	0	1	0	0
chr2	9941358	9941479	2404276	2404281	Intergenic	TAF1B	0	0	7_Enh	0	1	1	0	1	1	0
chr2	9941662	9941801	2404285	2404290	Intergenic	TAF1B	0	0	7_Enh	0	1	1	0	1	0	0
chr2	9941824	9942229	2404290	2404302	Intergenic	TAF1B	0	0	7_Enh	0	1	1	0	1	0	1
chr2	10104303	10104495	2406448	2406452	exon	GRHL1	0	0	7_Enh	0	1	0	0	1	0	0
chr2	10150078	10150392	2407162	2407176	Intergenic	KLF11	0	0	7_Enh	0	1	1	0	1	0	0
chr2	10176302	10176531	2407977	2407982	Intergenic	KLF11	0	0	7_Enh	0	1	0	0	1	1	1
chr2	10425713	10425849	2413229	2413234	Intergenic	HPCAL1	0	0	7_Enh	0	1	0	0	1	0	0
chr2	10549284	10549566	2415630	2415642	intron	HPCAL1	0	0	7_Enh	0	1	0	0	1	1	1
chr2	10633889	10633998	2417416	2417423	Intergenic	ODC1	0	0	14_ReprPCWk	0	1	0	0	1	0	0
chr2	11515869	11515936	2430198	2430202	Intergenic	LINC00570	0	0	7_Enh	0	1	0	0	0	0	0
chr2	12078298	12078613	2438579	2438592	Intergenic	MIR4262	0	0	7_Enh	0	1	0	0	1	0	0
chr2	12458674	12459137	2441557	2441565	Intergenic	TRIB2	0	0	7_Enh	0	1	0	0	1	0	0
chr2	12874023	12874173	2445085	2445091	intron	TRIB2	0	0	6_EnhG	0	1	1	0	1	0	0
chr2	13058717	13058973	2446610	2446616	Intergenic	LOC100506474	0	0	5_TxWk	0	1	0	0	1	0	0
chr2	16052383	16052526	2468200	2468208	Intergenic	MYCN	0	0	7_Enh	0	1	0	0	1	0	0
chr2	16210061	16210289	2470404	2470413	Intergenic	MYCNOS	0	0	7_Enh	0	1	0	0	1	0	0
chr2	16863831	16864210	2475982	2475988	Intergenic	FAM49A	0	0	7_Enh	0	1	0	0	1	0	0
chr2	16938466	16938739	2476510	2476518	Intergenic	FAM49A	0	0	15_Quies	0	1	0	0	1	1	1
chr2	17996994	17997139	2483361	2483366	promoter-TSS	MSGN1	1	0	7_Enh	0	1	0	0	1	0	0
chr2	18701853	18702149	2488060	2488065	Intergenic	RDH14	0	0	7_Enh	0	1	0	0	1	1	1
chr2	19875287	19875418	2496075	2496080	Intergenic	FLJ12334	0	0	7_Enh	0	1	0	0	1	0	0
chr2	20371971	20372182	2501084	2501091	Intergenic	SDC1	0	0	7_Enh	0	1	0	0	1	0	0
chr2	20372401	20372635	2501094	2501101	Intergenic	SDC1	0	0	7_Enh	0	1	0	0	1	0	0
chr2	20412934	20413092	2501778	2501783	intron	SDC1	0	0	7_Enh	0	1	1	0	1	0	0
chr2	20578970	20579155	2503896	2503903	Intergenic	PUM2	0	0	7_Enh	0	1	1	0	1	1	1
chr2	20601422	20601500	2504140	2504146	Intergenic	RHOB	0	0	7_Enh	0	1	0	0	1	0	0
chr2	20621816	20622077	2504366	2504371	Intergenic	RHOB	0	0	7_Enh	0	1	1	0	1	0	0
chr2	20690505	20690702	2505267	2505273	Intergenic	RHOB	0	0	7_Enh	0	1	0	0	1	0	0
chr2	20768167	20768227	2506319	2506324	Intergenic	HS1BP3	0	0	7_Enh	0	1	0	0	1	0	0
chr2	20779108	20779269	2506457	2506462	Intergenic	HS1BP3	0	0	7_Enh	0	1	1	0	1	0	0
chr2	20799110	20799161	2506753	2506758	Intergenic	HS1BP3	0	0	7_Enh	0	1	1	0	1	0	0
chr2	20835666	20835861	2507289	2507302	intron	HS1BP3	0	0	7_Enh	0	1	1	0	1	1	1
chr2	23472229	23472449	2525376	2525381	Intergenic	KLHL29	0	0	7_Enh	0	1	0	0	1	0	0
chr2	23574508	23574754	2526332	2526352	Intergenic	KLHL29	0	0	7_Enh	0	1	0	0	1	1	1
chr2	23719911	23720314	2528568	2528576	intron	KLHL29	0	0	7_Enh	0	1	1	0	1	0	0
chr2	23724939	23725158	2528654	2528662	intron	KLHL29	0	0	7_Enh	0	1	0	0	1	0	0
chr2	23725177	23725295	2528662	2528670	intron	KLHL29	0	0	7_Enh	0	1	0	0	1	0	0
chr2	23748233	23748396	2529036	2529041	intron	KLHL29	0	0	7_Enh	0	1	0	0	1	0	0
chr2	23756323	23756389	2529216	2529220	intron	KLHL29	0	0	7_Enh	0	1	0	0	0	0	0
chr2	23777236	23777303	2529562	2529569	intron	KLHL29	0	0	7_Enh	0	1	0	0	1	0	0
chr2	23786016	23786251	2529760	2529767	intron	KLHL29	0	0	7_Enh	0	1	1	0	0	0	0
chr2	23786453	23786521	2529771	2529776	intron	KLHL29	0	0	7_Enh	0	1	0	0	1	0	0
chr2	23786588	23786821	2529776	2529784	intron	KLHL29	0	0	7_Enh	0	1	0	0	1	0	1
chr2	23786860	23787073	2529784	2529792	intron	KLHL29	0	0	7_Enh	0	1	0	0	1	0	1
chr2	23787447	23787671	2529797	2529806	intron	KLHL29	0	0	7_Enh	0	1	0	0	1	0	0
chr2	23792904	23793195	2529869	2529875	intron	KLHL29	0	0	7_Enh	0	1	0	0	0	0	0
chr2	23818946	23819038	2530384	2530389	intron	KLHL29	0	0	7_Enh	0	1	1	0	1	0	0
chr2	23870504	23870601	2531256	2531260	intron	KLHL29	0	0	6_EnhG	0	1	0	0	1	0	0
chr2	25285408	25285528	2548607	2548613	intron	EFR3B	0	0	7_Enh	0	1	0	0	1	0	0
chr2	25287013	25287129	2548640	2548647	intron	EFR3B	0	0	7_Enh	0	1	1	0	0	0	0
chr2	25533904	25534533	2553175	2553189	intron	DNMT3A	0	0	7_Enh	0	1	1	0	1	0	0
chr2	27544093	27544206	2583165	2583170	intron	MPV17	0	0	7_Enh	0	1	0	0	1	1	1
chr2	27939894	27940232	2589030	2589039	Intergenic	SUPT7L	0	0	7_Enh	0	1	0	0	1	0	0
chr2	27946211	27946469	2589102	2589108	Intergenic	MRPL33	0	0	7_Enh	0	1	0	0	1	1	1
chr2	28022184	28022289	2590017	2590024	intron	RBKS	0	0	7_Enh	0	1	0	0	1	0	0
chr2	28177553	28177602	2591247	2591251	intron	BRE	0	0	7_Enh	0	1	1	0	0	0	0
chr2	28373472	28373632	2592595	2592600	intron	BRE	0	0	7_Enh	0	1	0	0	1	0	0
chr2	28579041	28579233	2594736	2594744	Intergenic	FOSL2	0	0	7_Enh	0	1	1	0	1	0	0
chr2	28601328	28601411	2595116	2595123	Intergenic	FOSL2	0	0	7_Enh	0	1	0	0	0	0	0
chr2	28659428	28659604	2596192	2596201	Intergenic	FOSL2	0	0	7_Enh	0	1	0	0	1	0	0
chr2	28659656	28659778	2596201	2596206	Intergenic	FOSL2	0	0	7_Enh	0	1	0	0	1	0	0
chr2	28762020	28762125	2597235	2597242	intron	PLB1	0	0	7_Enh	0	1	0	0	1	0	0
chr2	28762168	28762398	2597242	2597249	intron	PLB1	0	0	7_Enh	0	1	0	0	1	0	0
chr2	28768262	28768331	2597341	2597346	intron	PLB1	0	0	7_Enh	0	1	0	0	1	0	0
chr2	28817140	28817389	2597993	2598004	intron	PLB1	0	0	7_Enh	0	1	1	0	1	1	1
chr2	28836739	28837164	2598219	2598226	exon	PLB1	0	0	7_Enh	0	1	0	0	1	0	0
chr2	28887565	28887581	2598813	2598818	Intergenic	PPP1CB	0	0	7_Enh	0	1	0	0	1	0	0
chr2	28888046	28888226	2598821	2598825	Intergenic	PPP1CB	0	0	7_Enh	0	1	0	0	1	0	0
chr2	28904192	28904283	2598977	2598981	Intergenic	PPP1CB	0	0	7_Enh	0	1	0	0	1	0	0
chr2	29331199	29331312	2604261	2604266	Intergenic	CLIP4	0	0	7_Enh	0	1	0	0	1	0	0
chr2	30249166	30249210	2611939	2611943	Intergenic	ALK	0	0	15_Quies	0	1	0	0	1	0	0
chr2	30249336	30249668	2611945	2611954	Intergenic	ALK	0	0	7_Enh	0	1	1	0	1	1	1
chr2	30387679	30388185	2613407	2613417	Intergenic	YPEL5	0	0	7_Enh	0	1	0	0	1	1	1
chr2	30444328	30444761	2614062	2614070	Intergenic	LBH	0	0	7_Enh	0	1	0	0	1	0	0
chr2	30497545	30497940	2614907	2614913	Intergenic	LBH	0	0	7_Enh	0	1	0	0	1	0	0
chr2	30913042	30913299	2618555	2618560	Intergenic	CAPN13	0	0	7_Enh	0	1	0	0	1	0	0
chr2	31204573	31204769	2621353	2621358	intron	GALNT14	0	0	7_Enh	0	1	0	0	1	0	0
chr2	31461268	31461415	2623872	2623876	intron	EHD3	0	0	2_TssAFlnk	0	1	0	0	0	0	0
chr2	31462752	31462854	2623899	2623907	intron	EHD3	0	0	7_Enh	0	1	0	0	1	0	0
chr2	31463017	31463225	2623911	2623916	intron	EHD3	0	0	7_Enh	0	1	0	0	1	0	0
chr2	31477256	31477487	2624089	2624100	intron	EHD3	0	0	7_Enh	0	1	0	0	1	0	0
chr2	31526001	31526455	2624586	2624594	Intergenic	EHD3	0	0	7_Enh	0	1	1	0	1	0	0
chr2	31556516	31556767	2624826	2624832	TTS	XDH	0	0	7_Enh	0	1	0	0	1	1	1
chr2	31559210	31559315	2624843	2624847	intron	XDH	0	0	7_Enh	0	1	0	0	1	0	0
chr2	33295343	33295435	2641817	2641821	intron	LTBP1	0	0	7_Enh	0	1	0	0	1	0	0
chr2	36603496	36603717	2665886	2665893	intron	CRIM1	0	0	2_TssAFlnk	0	1	0	0	0	0	0
chr2	36635459	36635572	2666131	2666136	intron	CRIM1	0	0	6_EnhG	0	1	1	0	1	0	0
chr2	36668427	36668652	2666408	2666418	exon	CRIM1	0	0	3_TxFlnk	0	1	0	0	1	0	0
chr2	37813499	37813554	2677673	2677677	Intergenic	CDC42EP3	0	0	7_Enh	0	1	1	0	1	0	0
chr2	37881016	37881163	2678156	2678163	intron	CDC42EP3	0	0	2_TssAFlnk	0	1	0	0	1	1	0
chr2	37881277	37881463	2678165	2678170	intron	CDC42EP3	0	0	2_TssAFlnk	0	1	0	0	1	0	0
chr2	38014110	38014277	2679347	2679351	Intergenic	CDC42EP3	0	0	7_Enh	0	1	0	0	1	0	0
chr2	38082819	38083018	2679863	2679868	Intergenic	RMDN2	0	0	7_Enh	0	1	0	0	1	0	0
chr2	38323484	38323563	2682462	2682466	Intergenic	CYP1B1	0	0	7_Enh	0	1	0	0	1	0	0
chr2	38373775	38373910	2682893	2682899	intron	CYP1B1-AS1	0	0	7_Enh	0	1	1	0	1	0	0
chr2	38635970	38636018	2685602	2685606	Intergenic	ATL2	0	0	7_Enh	0	1	0	0	1	0	0
chr2	42193753	42193946	2714050	2714060	Intergenic	C2orf91	0	0	7_Enh	0	1	0	0	1	0	0
chr2	43056018	43056226	2724853	2724858	Intergenic	HAAO	0	0	7_Enh	0	1	1	0	1	1	1
chr2	43081511	43081598	2725183	2725190	Intergenic	HAAO	0	0	7_Enh	0	1	0	0	1	0	0
chr2	43084306	43084693	2725251	2725259	Intergenic	HAAO	0	0	7_Enh	0	1	0	0	1	0	0
chr2	43084734	43084831	2725260	2725267	Intergenic	HAAO	0	0	7_Enh	0	1	0	0	1	0	0
chr2	43094501	43094785	2725379	2725385	Intergenic	HAAO	0	0	7_Enh	0	1	1	0	1	0	0
chr2	43102783	43102951	2725450	2725456	Intergenic	HAAO	0	0	7_Enh	0	1	1	0	1	0	0
chr2	43151819	43151939	2725991	2725997	Intergenic	HAAO	0	0	2_TssAFlnk	0	1	1	0	1	0	0
chr2	43151961	43152139	2725997	2726004	Intergenic	HAAO	0	0	2_TssAFlnk	0	1	1	0	1	0	0
chr2	43153331	43153558	2726024	2726031	Intergenic	HAAO	0	0	7_Enh	0	1	1	0	1	0	0
chr2	43153663	43153868	2726032	2726043	Intergenic	HAAO	0	0	7_Enh	0	1	1	0	1	0	0
chr2	43161186	43161353	2726149	2726154	Intergenic	HAAO	0	0	7_Enh	0	1	0	0	1	0	0
chr2	43187894	43188079	2726534	2726539	Intergenic	HAAO	0	0	7_Enh	0	1	1	0	0	0	0
chr2	43245587	43245696	2727273	2727278	Intergenic	ZFP36L2	0	0	7_Enh	0	1	0	0	1	0	0
chr2	43248910	43249013	2727317	2727325	Intergenic	ZFP36L2	0	0	7_Enh	0	1	0	0	1	0	0
chr2	43259693	43259757	2727486	2727492	Intergenic	ZFP36L2	0	0	7_Enh	0	1	0	0	1	0	0
chr2	43310565	43310649	2728316	2728320	Intergenic	ZFP36L2	0	0	7_Enh	0	1	1	0	1	0	0
chr2	43311591	43311693	2728331	2728335	Intergenic	ZFP36L2	0	0	7_Enh	0	1	1	0	0	0	0
chr2	43313622	43313890	2728373	2728380	Intergenic	ZFP36L2	0	0	7_Enh	0	1	0	0	1	0	0
chr2	43313999	43314080	2728380	2728386	Intergenic	ZFP36L2	0	0	2_TssAFlnk	0	1	0	0	1	0	0
chr2	43358220	43358344	2728905	2728912	Intergenic	ZFP36L2	0	0	7_Enh	0	1	1	0	1	0	0
chr2	43478683	43478744	2731133	2731137	intron	THADA	0	0	7_Enh	0	1	0	0	1	0	0
chr2	43642661	43642889	2732651	2732657	intron	THADA	0	0	7_Enh	0	1	0	0	1	0	0
chr2	45964123	45964224	2755924	2755931	intron	PRKCE	0	0	7_Enh	0	1	0	0	0	0	0
chr2	45964323	45964755	2755932	2755950	intron	PRKCE	0	0	7_Enh	0	1	0	0	1	0	0
chr2	45964898	45965205	2755950	2755956	intron	PRKCE	0	0	7_Enh	0	1	0	0	1	0	0
chr2	46049147	46049177	2756863	2756867	intron	PRKCE	0	0	7_Enh	0	1	1	0	1	0	0
chr2	46050995	46051064	2756882	2756886	intron	PRKCE	0	0	7_Enh	0	1	1	0	1	0	0
chr2	46118980	46119083	2757566	2757570	intron	PRKCE	0	0	7_Enh	0	1	1	0	1	0	0
chr2	46137959	46138170	2757789	2757795	intron	PRKCE	0	0	7_Enh	0	1	0	0	0	0	0
chr2	46163532	46163708	2758104	2758111	intron	PRKCE	0	0	7_Enh	0	1	1	0	1	1	1
chr2	46165916	46166250	2758138	2758147	intron	PRKCE	0	0	7_Enh	0	1	1	0	1	0	0
chr2	46189613	46189984	2758389	2758395	intron	PRKCE	0	0	7_Enh	0	1	1	0	1	0	0
chr2	46219467	46219953	2758717	2758726	intron	PRKCE	0	0	7_Enh	0	1	1	0	1	0	0
chr2	46361650	46361970	2760004	2760011	intron	PRKCE	0	0	7_Enh	0	1	1	0	1	0	0
chr2	46564649	46564698	2762163	2762167	intron	EPAS1	0	0	7_Enh	0	1	1	0	1	0	1
chr2	46635879	46636201	2762972	2762980	Intergenic	TMEM247	0	0	7_Enh	0	1	0	0	1	0	0
chr2	46636301	46636678	2762980	2762987	Intergenic	TMEM247	0	0	7_Enh	0	1	0	0	1	0	0
chr2	46688620	46689045	2763380	2763387	Intergenic	TMEM247	0	0	7_Enh	0	1	1	0	1	1	1
chr2	46875394	46875617	2765337	2765344	Intergenic	CRIPT	0	0	7_Enh	0	1	0	0	0	0	0
chr2	47008015	47008260	2766522	2766532	Intergenic	LOC388948	0	0	7_Enh	0	1	1	0	1	0	0
chr2	47072780	47072949	2767151	2767157	intron	LOC100134259	0	0	7_Enh	0	1	0	0	1	0	0
chr2	47073057	47073131	2767157	2767161	intron	LOC100134259	0	0	7_Enh	0	1	0	0	1	0	0
chr2	47074388	47074678	2767176	2767186	intron	LOC100134259	0	0	7_Enh	0	1	1	0	1	0	0
chr2	47194511	47194614	2768775	2768779	intron	TTC7A	0	0	5_TxWk	0	1	0	0	1	0	0
chr2	47196743	47196908	2768816	2768823	intron	TTC7A	0	0	7_Enh	0	1	1	0	0	0	0
chr2	47214279	47214421	2769057	2769064	intron	TTC7A	0	0	7_Enh	0	1	1	0	1	1	1
chr2	47235979	47236215	2769370	2769377	intron	TTC7A	0	0	6_EnhG	0	1	0	0	1	0	0
chr2	47261254	47261382	2769729	2769734	intron	TTC7A	0	0	7_Enh	0	1	1	0	1	0	1
chr2	47261556	47261768	2769739	2769745	intron	TTC7A	0	0	7_Enh	0	1	1	0	1	0	1
chr2	47550268	47550497	2773188	2773194	Intergenic	EPCAM	0	0	11_BivFlnk	0	1	0	0	1	1	1
chr2	48647927	48648163	2784891	2784907	Intergenic	PPP1R21	0	0	7_Enh	0	1	1	0	1	1	1
chr2	54611906	54611991	2824384	2824389	Intergenic	C2orf73	0	0	7_Enh	0	1	0	0	1	0	0
chr2	55131953	55132322	2829904	2829910	intron	EML6	0	0	7_Enh	0	1	0	0	1	0	0
chr2	55347858	55347913	2831968	2831972	Intergenic	RTN4	0	0	7_Enh	0	1	0	0	1	0	0
chr2	56006966	56007117	2838861	2838866	Intergenic	PNPT1	0	0	7_Enh	0	1	0	0	1	0	0
chr2	56219763	56219872	2840318	2840322	Intergenic	MIR216A	0	0	7_Enh	0	1	0	0	0	0	0
chr2	60488094	60488296	2865838	2865843	Intergenic	MIR4432	0	0	7_Enh	0	1	0	0	1	0	0
chr2	60522229	60522283	2866156	2866160	Intergenic	MIR4432	0	0	2_TssAFlnk	0	1	0	0	1	0	0
chr2	60522448	60522599	2866163	2866170	Intergenic	MIR4432	0	0	2_TssAFlnk	0	1	0	0	1	0	0
chr2	60522674	60522747	2866170	2866175	Intergenic	MIR4432	0	0	2_TssAFlnk	0	1	0	0	1	0	0
chr2	60706573	60706961	2868102	2868112	intron	BCL11A	0	0	2_TssAFlnk	0	1	0	0	1	0	0
chr2	62165625	62165842	2886013	2886017	intron	COMMD1	0	0	7_Enh	0	1	0	0	0	0	0
chr2	64490511	64490594	2905034	2905038	Intergenic	LINC00309	0	0	7_Enh	0	1	1	0	1	0	0
chr2	64538320	64539048	2905369	2905389	Intergenic	LINC00309	0	0	2_TssAFlnk	0	1	0	0	1	0	0
chr2	64587328	64587432	2905802	2905806	Intergenic	LGALSL	0	0	7_Enh	0	1	1	0	1	0	0
chr2	64873592	64873989	2908690	2908697	intron	SERTAD2	0	0	7_Enh	0	1	1	0	0	1	1
chr2	65289286	65289434	2913615	2913621	intron	CEP68	0	0	7_Enh	0	1	0	0	1	0	0
chr2	65527600	65527660	2916817	2916825	Intergenic	ACTR2	0	0	7_Enh	0	1	0	0	1	0	0
chr2	65615433	65615530	2917979	2917985	intron	SPRED2	0	0	7_Enh	0	1	0	0	1	0	0
chr2	68993400	68993748	2943258	2943264	intron	ARHGAP25	0	0	7_Enh	0	1	0	0	1	1	0
chr2	69026221	69026748	2943549	2943556	intron	ARHGAP25	0	0	2_TssAFlnk	0	1	0	0	1	0	0
chr2	69033688	69033876	2943615	2943623	intron	ARHGAP25	0	0	7_Enh	0	1	0	0	0	0	0
chr2	69056406	69056821	2943830	2943840	Intergenic	BMP10	0	0	7_Enh	0	1	0	0	1	0	0
chr2	69411340	69411962	2946541	2946550	intron	ANTXR1	0	0	6_EnhG	0	1	0	0	1	0	0
chr2	69480988	69481184	2947046	2947051	Intergenic	GFPT1	0	0	5_TxWk	0	1	0	0	1	0	0
chr2	70556142	70556430	2960463	2960468	Intergenic	FAM136A	0	0	7_Enh	0	1	0	0	1	0	0
chr2	71927300	71927468	2976380	2976385	Intergenic	DYSF	0	0	7_Enh	0	1	0	0	1	0	0
chr2	71928221	71928353	2976404	2976409	Intergenic	DYSF	0	0	7_Enh	0	1	0	0	1	0	0
chr2	71970076	71970117	2976779	2976784	Intergenic	DYSF	0	0	7_Enh	0	1	0	0	1	0	0
chr2	71970203	71970284	2976784	2976788	Intergenic	DYSF	0	0	7_Enh	0	1	0	0	1	0	0
chr2	72110185	72110530	2978038	2978046	Intergenic	CYP26B1	0	0	7_Enh	0	1	1	0	1	0	0
chr2	72180064	72180301	2978690	2978695	Intergenic	CYP26B1	0	0	7_Enh	0	1	0	0	1	0	0
chr2	74649643	74649693	3005067	3005072	intron	WDR54	1	0	5_TxWk	0	1	0	0	1	0	0
chr2	75076533	75076618	3011532	3011537	intron	HK2	0	0	7_Enh	0	1	0	0	1	0	0
chr2	75829952	75829983	3017258	3017262	Intergenic	EVA1A	0	0	7_Enh	0	1	0	0	1	0	0
chr2	85281029	85281164	3076452	3076458	exon	KCMF1	0	0	7_Enh	0	1	0	0	1	0	0
chr2	85484358	85484564	3079253	3079258	intron	TCF7L1	0	0	7_Enh	0	1	1	0	0	0	0
chr2	85486397	85486735	3079288	3079294	intron	TCF7L1	0	0	7_Enh	0	1	1	0	1	0	0
chr2	85501701	85501800	3079485	3079490	intron	TCF7L1	0	0	7_Enh	0	1	0	0	1	0	0
chr2	85698044	85698188	3082743	3082747	Intergenic	SH2D6	0	0	7_Enh	0	1	0	0	1	0	0
chr2	85698222	85698561	3082747	3082752	Intergenic	SH2D6	0	0	7_Enh	0	1	1	0	1	0	0
chr2	85726323	85726558	3083087	3083092	Intergenic	LOC100630918	0	0	15_Quies	0	1	0	0	1	0	0
chr2	85934450	85934637	3086579	3086589	Intergenic	GNLY	0	0	7_Enh	0	1	0	0	1	1	1
chr2	85940537	85940623	3086661	3086666	Intergenic	GNLY	0	0	14_ReprPCWk	0	1	0	0	1	0	0
chr2	85968350	85968600	3087002	3087009	Intergenic	ATOH8	0	0	7_Enh	0	1	1	0	1	0	0
chr2	87939641	87939785	3108880	3108884	Intergenic	MIR4435-1	0	0	7_Enh	0	1	0	0	1	0	0
chr2	95958792	95958924	3148712	3148717	Intergenic	KCNIP3	0	0	7_Enh	0	1	0	0	1	0	0
chr2	95971601	95971772	3148961	3148967	intron	KCNIP3	0	0	7_Enh	0	1	0	0	1	0	0
chr2	95982005	95982089	3149194	3149200	intron	KCNIP3	0	0	7_Enh	0	1	1	0	1	0	0
chr2	95999579	96000024	3149588	3149600	intron	KCNIP3	0	0	7_Enh	0	1	0	0	1	0	0
chr2	96812037	96812492	3158422	3158439	Intergenic	DUSP2	1	0	2_TssAFlnk	0	1	1	0	1	0	0
chr2	96996611	96996744	3161449	3161455	Intergenic	ITPRIPL1	0	0	7_Enh	0	1	0	0	1	0	0
chr2	97072915	97073128	3162470	3162476	Intergenic	NCAPH	0	0	7_Enh	0	1	1	0	1	0	1
chr2	97073216	97073540	3162476	3162486	Intergenic	NCAPH	0	0	7_Enh	0	1	1	0	1	1	1
chr2	97075716	97075875	3162518	3162526	Intergenic	NCAPH	0	0	2_TssAFlnk	0	1	0	0	0	0	0
chr2	97175150	97175487	3163692	3163710	Intergenic	NEURL3	0	0	15_Quies	0	1	0	0	1	1	1
chr2	97199446	97199551	3164083	3164089	Intergenic	ARID5A	0	0	7_Enh	0	1	1	0	1	0	0
chr2	97530507	97530599	3169891	3169897	exon	SEMA4C	0	1	6_EnhG	0	1	0	0	0	0	0
chr2	97540221	97540487	3170320	3170327	Intergenic	SEMA4C	0	0	7_Enh	0	1	0	0	0	0	0
chr2	97553231	97553400	3170617	3170626	intron	FAM178B	0	0	7_Enh	0	1	1	0	0	0	0
chr2	97554280	97554559	3170637	3170645	intron	FAM178B	0	0	7_Enh	0	1	1	0	1	0	0
chr2	97578638	97578754	3171104	3171109	intron	FAM178B	0	0	7_Enh	0	1	0	0	0	0	0
chr2	98779193	98779289	3183819	3183824	intron	VWA3B	0	0	7_Enh	0	1	0	0	1	0	0
chr2	98779333	98779439	3183824	3183831	exon	VWA3B	0	0	7_Enh	0	1	0	0	1	0	0
chr2	99389107	99389297	3190670	3190677	Intergenic	MGAT4A	0	0	7_Enh	0	1	0	0	0	0	0
chr2	99422762	99423072	3191075	3191081	intron	KIAA1211L	0	0	7_Enh	0	1	1	0	1	0	0
chr2	100253122	100253358	3200111	3200119	intron	AFF3	0	0	7_Enh	0	1	0	0	1	0	0
chr2	100327676	100327737	3200904	3200909	intron	AFF3	0	0	2_TssAFlnk	0	1	1	0	0	0	0
chr2	100814141	100814293	3205625	3205632	Intergenic	AFF3	0	0	7_Enh	0	1	1	0	1	0	0
chr2	101402329	101402811	3212240	3212247	Intergenic	NPAS2	0	0	7_Enh	0	1	0	0	1	0	0
chr2	101402832	101403044	3212247	3212252	Intergenic	NPAS2	0	0	7_Enh	0	1	0	0	1	0	0
chr2	101947057	101947143	3219865	3219871	Intergenic	MIR5696	0	0	7_Enh	0	1	0	0	1	0	0
chr2	102358797	102359028	3225234	3225239	intron	MAP4K4	0	0	2_TssAFlnk	0	1	1	0	1	0	0
chr2	102369261	102369395	3225311	3225316	intron	MAP4K4	0	0	7_Enh	0	1	0	0	1	0	0
chr2	102666274	102666445	3227980	3227987	Intergenic	IL1R2	0	0	7_Enh	0	1	0	0	1	0	0
chr2	102857410	102857643	3229871	3229886	Intergenic	IL1RL2	0	0	5_TxWk	0	1	0	0	1	1	1
chr2	105199133	105199180	3246472	3246476	Intergenic	LOC150568	0	0	7_Enh	0	1	0	0	1	0	0
chr2	105986366	105986602	3255572	3255583	intron	FHL2	0	0	6_EnhG	0	1	0	0	1	1	1
chr2	105989915	105990062	3255643	3255647	intron	FHL2	0	0	6_EnhG	0	1	0	0	0	0	0
chr2	105992595	105992712	3255692	3255697	intron	FHL2	0	0	6_EnhG	0	1	0	0	1	0	0
chr2	106005482	106005753	3255887	3255893	intron	FHL2	0	0	3_TxFlnk	0	1	1	0	0	0	0
chr2	106024965	106025055	3256219	3256223	intron	FHL2	0	0	7_Enh	0	1	0	0	0	0	0
chr2	106026337	106026565	3256231	3256236	intron	FHL2	0	0	7_Enh	0	1	0	0	1	0	0
chr2	106132012	106132353	3257225	3257234	Intergenic	FHL2	0	0	7_Enh	0	1	0	0	1	0	0
chr2	106428942	106428993	3260705	3260710	intron	NCK2	0	0	7_Enh	0	1	1	0	1	0	0
chr2	106496272	106496624	3261518	3261524	intron	NCK2	0	0	7_Enh	0	1	0	0	0	0	0
chr2	106545029	106545357	3262074	3262080	Intergenic	C2orf40	0	0	7_Enh	0	1	0	0	1	0	0
chr2	106551027	106551260	3262135	3262141	Intergenic	C2orf40	0	0	7_Enh	0	1	0	0	1	0	0
chr2	109542927	109543015	3289257	3289262	intron	EDAR	0	0	7_Enh	0	1	1	0	1	0	0
chr2	109543277	109543396	3289269	3289274	intron	EDAR	0	0	7_Enh	0	1	0	0	1	0	0
chr2	109574612	109574785	3289753	3289758	intron	EDAR	0	0	7_Enh	0	1	0	0	1	0	0
chr2	109790245	109790407	3293003	3293009	intron	SH3RF3	0	0	7_Enh	0	1	0	0	1	0	0
chr2	109802342	109802468	3293092	3293097	intron	SH3RF3	0	0	7_Enh	0	1	0	0	1	0	0
chr2	109834407	109834514	3293570	3293575	intron	SH3RF3	0	0	7_Enh	0	1	0	0	0	0	0
chr2	109858103	109858291	3293825	3293831	intron	SH3RF3	0	0	7_Enh	0	1	0	0	1	0	0
chr2	109934665	109934745	3294876	3294880	intron	SH3RF3	0	0	2_TssAFlnk	0	1	1	0	1	0	0
chr2	110402266	110402348	3299762	3299766	Intergenic	SOWAHC	0	0	7_Enh	0	1	0	0	1	0	0
chr2	110456494	110456915	3300453	3300461	Intergenic	SOWAHC	0	0	7_Enh	0	1	1	0	1	0	0
chr2	110478470	110479030	3300732	3300742	Intergenic	RGPD5	0	0	7_Enh	0	1	0	0	1	0	0
chr2	112070050	112070226	3318136	3318142	Intergenic	MIR4435-2	0	0	7_Enh	0	1	0	0	1	0	0
chr2	112103765	112104145	3318428	3318436	Intergenic	MIR4435-2	0	0	15_Quies	0	1	0	0	1	0	0
chr2	112789506	112789792	3325902	3325909	Intergenic	TMEM87B	0	0	7_Enh	0	1	0	0	0	0	0
chr2	113388613	113389031	3333386	3333395	Intergenic	FLJ42351	0	0	7_Enh	0	1	0	0	1	0	1
chr2	113498228	113498470	3334941	3334947	intron	CKAP2L	0	0	7_Enh	0	1	0	0	1	0	0
chr2	114736062	114736160	3348278	3348283	exon	LOC100499194	1	0	7_Enh	0	1	0	0	1	0	0
chr2	120128830	120129006	3388408	3388412	intron	DBI	0	0	7_Enh	0	1	0	0	1	0	1
chr2	120452638	120452808	3392064	3392069	Intergenic	TMEM177	0	0	7_Enh	0	1	1	0	0	0	0
chr2	121077874	121077978	3398777	3398783	Intergenic	INHBB	0	0	7_Enh	0	1	0	0	1	0	0
chr2	121227921	121228059	3401545	3401552	Intergenic	LOC84931	0	0	7_Enh	0	1	0	0	1	0	0
chr2	121605561	121605710	3407581	3407591	intron	GLI2	0	0	7_Enh	0	1	0	0	1	0	0
chr2	121616510	121616596	3407720	3407726	intron	GLI2	0	0	7_Enh	0	1	0	0	1	0	0
chr2	121932746	121932995	3412605	3412611	Intergenic	TFCP2L1	0	0	7_Enh	0	1	0	0	1	0	0
chr2	121955058	121955264	3412931	3412936	Intergenic	TFCP2L1	0	0	7_Enh	0	1	0	0	1	0	0
chr2	122113781	122113916	3415476	3415480	intron	CLASP1	0	0	6_EnhG	0	1	0	0	1	1	1
chr2	122238526	122238563	3416544	3416548	intron	CLASP1	0	0	7_Enh	0	1	1	0	1	0	0
chr2	127841490	127841594	3457380	3457385	intron	BIN1	0	0	7_Enh	0	1	1	0	1	0	1
chr2	128617311	128617511	3469006	3469014	Intergenic	POLR2D	0	0	2_TssAFlnk	0	1	0	0	1	0	0
chr2	129059194	129059264	3475451	3475457	intron	HS6ST1	0	0	7_Enh	0	1	1	0	0	0	0
chr2	129063877	129063942	3475534	3475539	intron	HS6ST1	0	0	2_TssAFlnk	0	1	1	0	1	0	1
chr2	129105384	129105449	3476523	3476528	Intergenic	HS6ST1	0	0	7_Enh	0	1	0	0	1	0	0
chr2	129105529	129105950	3476528	3476537	Intergenic	HS6ST1	0	0	7_Enh	0	1	1	0	1	0	0
chr2	129131797	129131988	3476942	3476949	Intergenic	HS6ST1	0	0	7_Enh	0	1	0	0	1	0	0
chr2	129278462	129278725	3479092	3479101	Intergenic	HS6ST1	0	0	7_Enh	0	1	0	0	1	0	0
chr2	129284188	129284371	3479158	3479167	Intergenic	HS6ST1	0	0	7_Enh	0	1	0	0	1	0	0
chr2	129548958	129549077	3482499	3482506	Intergenic	HS6ST1	0	0	7_Enh	0	1	0	0	1	0	0
chr2	131578011	131578312	3505744	3505752	Intergenic	AMER3	0	0	7_Enh	0	1	0	0	1	0	0
chr2	133736343	133736800	3530123	3530131	intron	NCKAP5	0	0	7_Enh	0	1	0	0	1	0	0
chr2	134147200	134147318	3532921	3532925	intron	NCKAP5	0	0	15_Quies	0	1	0	0	1	0	0
chr2	134357989	134358106	3534439	3534446	Intergenic	NCKAP5	0	0	7_Enh	0	1	0	0	0	0	0
chr2	134644370	134644558	3536473	3536478	Intergenic	MIR3679	0	0	7_Enh	0	1	1	0	1	1	1
chr2	136882817	136883012	3558116	3558122	Intergenic	CXCR4	0	0	7_Enh	0	1	0	0	1	0	0
chr2	142751964	142752070	3592712	3592716	intron	LRP1B	0	0	15_Quies	0	1	0	0	1	0	0
chr2	143625826	143625982	3597824	3597829	Intergenic	KYNU	0	0	2_TssAFlnk	0	1	0	0	1	0	0
chr2	143626132	143626216	3597831	3597836	Intergenic	KYNU	0	0	2_TssAFlnk	0	1	0	0	1	0	0
chr2	157458303	157459472	3688091	3688099	Intergenic	GPD2	0	0	7_Enh	0	1	0	0	1	0	0
chr2	158117669	158117862	3691809	3691814	intron	GALNT5	0	0	7_Enh	0	1	0	0	0	0	0
chr2	159579857	159579980	3702222	3702229	Intergenic	DAPL1	0	0	7_Enh	0	1	1	0	0	0	0
chr2	159590053	159590223	3702346	3702350	Intergenic	DAPL1	0	0	5_TxWk	0	1	0	0	1	0	0
chr2	159947090	159947271	3706187	3706192	intron	TANC1	0	0	7_Enh	0	1	1	0	1	0	0
chr2	160968519	160968980	3714655	3714662	intron	ITGB6	0	0	6_EnhG	0	1	0	0	0	0	0
chr2	161062100	161062256	3715367	3715371	Intergenic	ITGB6	0	0	7_Enh	0	1	0	0	1	0	0
chr2	161064746	161064818	3715392	3715396	Intergenic	ITGB6	0	0	7_Enh	0	1	0	0	1	0	0
chr2	161670183	161670250	3719979	3719983	Intergenic	RBMS1	0	0	7_Enh	0	1	0	0	1	0	0
chr2	161777367	161777468	3720566	3720572	Intergenic	TANK	0	0	7_Enh	0	1	0	0	1	0	0
chr2	165849398	165849689	3745712	3745717	Intergenic	SLC38A11	0	0	7_Enh	0	1	0	0	1	1	1
chr2	166225685	166225729	3748026	3748031	intron	SCN2A	0	0	7_Enh	0	1	0	0	1	0	0
chr2	167376166	167376274	3755090	3755096	Intergenic	SCN7A	0	0	7_Enh	0	1	0	0	0	0	0
chr2	172272644	172272762	3794650	3794654	intron	METTL8	0	0	7_Enh	0	1	0	0	1	1	1
chr2	173061473	173061573	3803349	3803354	Intergenic	DLX2	0	0	7_Enh	0	1	0	0	1	0	0
chr2	173061625	173061768	3803354	3803362	Intergenic	DLX2	0	0	7_Enh	0	1	0	0	1	0	0
chr2	173078216	173078717	3803503	3803515	Intergenic	DLX2	0	0	7_Enh	0	1	0	0	0	0	0
chr2	173079907	173080052	3803522	3803530	Intergenic	DLX2	0	0	7_Enh	0	1	0	0	1	0	0
chr2	173093026	173093107	3803636	3803641	Intergenic	DLX2	0	0	2_TssAFlnk	0	1	0	0	1	0	0
chr2	173093231	173093473	3803641	3803646	Intergenic	DLX2	0	0	1_TssA	0	1	0	0	1	0	0
chr2	173093901	173094004	3803647	3803651	Intergenic	DLX2	0	0	2_TssAFlnk	0	1	1	0	0	0	0
chr2	173326882	173326983	3805951	3805958	intron	ITGA6	0	0	7_Enh	0	1	0	0	1	1	1
chr2	173327008	173327121	3805958	3805962	intron	ITGA6	0	0	7_Enh	0	1	0	0	1	1	1
chr2	173850282	173850416	3810371	3810376	intron	RAPGEF4	0	0	7_Enh	0	1	0	0	1	0	0
chr2	173892211	173892438	3810754	3810760	intron	RAPGEF4	0	0	5_TxWk	0	1	0	0	1	1	1
chr2	173894873	173894976	3810771	3810776	exon	RAPGEF4	0	0	7_Enh	0	1	0	0	0	0	0
chr2	173895896	173896131	3810780	3810785	intron	RAPGEF4	0	0	7_Enh	0	1	0	0	1	0	0
chr2	174075446	174075558	3812342	3812348	intron	MLK7-AS1	0	0	6_EnhG	0	1	0	0	1	1	1
chr2	174079141	174079222	3812385	3812390	exon	MLK7-AS1	0	0	7_Enh	0	1	0	0	1	0	0
chr2	174147838	174148599	3813035	3813045	Intergenic	MLK7-AS1	0	0	7_Enh	0	1	0	0	1	0	0
chr2	174848651	174848677	3819622	3819627	Intergenic	SP3	0	0	7_Enh	0	1	1	0	0	0	0
chr2	174856009	174856512	3819690	3819699	Intergenic	SP3	0	0	7_Enh	0	1	1	0	1	0	0
chr2	174888344	174888643	3820040	3820047	Intergenic	SP3	0	0	7_Enh	0	1	0	0	1	0	0
chr2	174904675	174904957	3820296	3820302	Intergenic	SP3	0	0	7_Enh	0	1	0	0	1	1	1
chr2	178035371	178035577	3848606	3848612	Intergenic	HNRNPA3	0	0	7_Enh	0	1	0	0	0	0	0
chr2	178094401	178094640	3849410	3849415	TTS	NFE2L2	0	0	6_EnhG	0	1	0	0	1	0	0
chr2	191223104	191223224	3930886	3930890	intron	INPP1	0	0	7_Enh	0	1	0	0	1	0	0
chr2	191332287	191332433	3931947	3931953	intron	MFSD6	0	0	7_Enh	0	1	1	0	0	0	0
chr2	192093660	192093908	3937967	3937973	Intergenic	MYO1B	0	0	7_Enh	0	1	0	0	1	0	0
chr2	192170092	192170376	3938696	3938703	intron	MYO1B	0	0	7_Enh	0	1	0	0	1	0	0
chr2	192731467	192731589	3943258	3943262	Intergenic	SDPR	0	0	7_Enh	0	1	1	0	1	0	0
chr2	193013744	193014079	3945001	3945006	intron	TMEFF2	0	0	7_Enh	0	1	0	0	0	0	0
chr2	197097923	197097989	3969173	3969178	intron	HECW2	0	0	7_Enh	0	1	0	0	1	0	0
chr2	197852765	197852905	3974884	3974889	exon	ANKRD44	0	0	5_TxWk	0	1	0	0	1	0	0
chr2	202798534	202798662	4015599	4015603	Intergenic	FZD7	0	0	5_TxWk	0	1	0	0	1	0	0
chr2	202845368	202845550	4016188	4016194	Intergenic	FZD7	0	0	7_Enh	0	1	0	0	1	0	0
chr2	202849934	202850186	4016241	4016247	Intergenic	FZD7	0	0	7_Enh	0	1	0	0	1	1	0
chr2	202850301	202850388	4016248	4016253	Intergenic	FZD7	0	0	7_Enh	0	1	0	0	1	0	0
chr2	202978161	202978530	4017872	4017878	Intergenic	FZD7	0	0	7_Enh	0	1	0	0	1	0	0
chr2	203014213	203014349	4018308	4018314	Intergenic	SUMO1	0	0	7_Enh	0	1	0	0	1	0	0
chr2	204521386	204521611	4036143	4036148	Intergenic	CD28	0	0	7_Enh	0	1	0	0	1	0	0
chr2	204816282	204816411	4038678	4038683	intron	ICOS	0	0	15_Quies	0	1	0	0	1	0	0
chr2	205317264	205317468	4042314	4042319	Intergenic	PARD3B	0	0	5_TxWk	0	1	0	0	1	0	0
chr2	206525395	206525475	4050600	4050604	Intergenic	NRP2	0	0	7_Enh	0	1	0	0	1	0	0
chr2	206569082	206569250	4051234	4051239	intron	NRP2	0	0	7_Enh	0	1	0	0	1	0	0
chr2	206640078	206640197	4052056	4052060	intron	NRP2	0	0	7_Enh	0	1	0	0	1	0	0
chr2	206642994	206643214	4052098	4052103	intron	NRP2	0	0	7_Enh	0	1	0	0	1	0	0
chr2	206789562	206789640	4053565	4053571	Intergenic	INO80D	0	0	7_Enh	0	1	0	0	1	0	0
chr2	206789882	206789941	4053574	4053582	Intergenic	INO80D	0	0	7_Enh	0	1	0	0	1	0	0
chr2	207951151	207951183	4064757	4064761	intron	KLF7	0	0	6_EnhG	0	1	0	0	1	0	0
chr2	210233306	210233951	4084531	4084537	Intergenic	MAP2	0	0	7_Enh	0	1	0	0	1	0	0
chr2	216870904	216871048	4127806	4127811	intron	MREG	0	0	7_Enh	0	1	1	0	1	0	0
chr2	216871228	216871408	4127811	4127818	intron	MREG	0	0	7_Enh	0	1	1	0	1	0	0
chr2	217398328	217398748	4133016	4133024	Intergenic	RPL37A	0	0	7_Enh	0	1	0	0	1	0	0
chr2	217400127	217400325	4133028	4133034	Intergenic	RPL37A	0	0	7_Enh	0	1	1	0	1	0	0
chr2	217400345	217400607	4133034	4133040	Intergenic	RPL37A	0	0	7_Enh	0	1	1	0	1	0	0
chr2	217404995	217405066	4133076	4133080	Intergenic	RPL37A	0	0	7_Enh	0	1	1	0	1	0	0
chr2	217524193	217524323	4134675	4134681	intron	IGFBP2	0	0	7_Enh	0	1	0	0	1	0	0
chr2	217524431	217524604	4134681	4134686	intron	IGFBP2	0	0	7_Enh	0	1	0	0	0	0	0
chr2	217547264	217547501	4135103	4135111	intron	IGFBP5	0	0	7_Enh	0	1	0	0	1	1	1
chr2	217977115	217977662	4138771	4138777	Intergenic	TNP1	0	0	7_Enh	0	1	0	0	1	0	0
chr2	218221561	218221706	4140418	4140425	intron	DIRC3	0	0	7_Enh	0	1	0	0	1	0	0
chr2	218236837	218236864	4140541	4140545	intron	DIRC3	0	0	7_Enh	0	1	0	0	1	0	0
chr2	218375557	218375825	4141434	4141440	intron	DIRC3	0	0	7_Enh	0	1	0	0	1	1	1
chr2	218578035	218578486	4142769	4142777	intron	DIRC3	0	0	7_Enh	0	1	1	0	1	1	1
chr2	218579132	218579189	4142786	4142792	intron	DIRC3	0	0	7_Enh	0	1	1	0	1	0	0
chr2	218687504	218687624	4143864	4143872	intron	TNS1	0	0	7_Enh	0	1	0	0	0	0	0
chr2	218752873	218752960	4144635	4144641	intron	TNS1	0	0	6_EnhG	0	1	0	0	0	0	0
chr2	218764346	218764456	4144806	4144811	intron	TNS1	0	0	7_Enh	0	1	1	0	1	1	1
chr2	218770208	218770370	4144898	4144904	intron	TNS1	0	0	6_EnhG	0	1	0	0	1	0	0
chr2	218781146	218781197	4145050	4145054	intron	TNS1	0	0	6_EnhG	0	1	0	0	0	0	0
chr2	218787459	218787748	4145168	4145180	intron	TNS1	0	0	7_Enh	0	1	0	0	1	0	0
chr2	218853390	218853582	4146016	4146024	Intergenic	TNS1	0	0	7_Enh	0	1	1	0	1	1	1
chr2	219596347	219596538	4156377	4156382	intron	TTLL4	0	0	7_Enh	0	1	1	0	1	0	1
chr2	219611039	219612074	4156535	4156549	intron	TTLL4	0	0	6_EnhG	0	1	0	0	1	0	0
chr2	219671147	219671207	4157176	4157180	intron	CYP27A1	0	0	7_Enh	0	1	0	0	1	0	0
chr2	219671232	219671367	4157180	4157184	intron	CYP27A1	0	0	7_Enh	0	1	0	0	1	0	0
chr2	220151339	220151394	4165807	4165811	exon	DNAJB2	0	0	7_Enh	0	1	0	0	1	0	0
chr2	220154278	220154446	4165859	4165865	TTS,exon	PTPRN	0	0	7_Enh	0	1	0	0	1	0	0
chr2	220316314	220316475	4168720	4168731	intron	SPEG	0	0	7_Enh	0	1	0	0	0	0	0
chr2	220318074	220318105	4168768	4168772	intron	SPEG	0	0	7_Enh	0	1	0	0	1	0	0
chr2	220507276	220507564	4173197	4173217	TTS	SLC4A3	0	0	7_Enh	0	1	1	0	1	1	1
chr2	220941508	220941625	4176861	4176866	Intergenic	MIR4268	0	0	7_Enh	0	1	0	0	1	0	0
chr2	227514760	227515136	4227303	4227312	Intergenic	MIR5702	0	0	7_Enh	0	1	1	0	1	0	0
chr2	227849892	227850166	4230240	4230245	intron	RHBDD1	0	0	7_Enh	0	1	0	0	1	1	1
chr2	228270867	228271442	4234323	4234332	Intergenic	TM4SF20	0	0	7_Enh	0	1	0	0	1	1	1
chr2	231871666	231871817	4266545	4266550	intron	SPATA3	0	0	7_Enh	0	1	0	0	1	0	0
chr2	232462050	232462242	4275546	4275556	Intergenic	C2orf57	0	0	7_Enh	0	1	0	0	1	0	0
chr2	232476893	232477091	4275818	4275824	Intergenic	C2orf57	0	0	7_Enh	0	1	1	0	1	0	0
chr2	232539627	232540054	4277371	4277383	Intergenic	PTMA	0	0	7_Enh	0	1	0	0	1	1	1
chr2	232578558	232578884	4278679	4278689	TTS	PTMA	0	0	3_TxFlnk	0	1	0	0	1	1	1
chr2	232580073	232580216	4278707	4278712	Intergenic	MIR1244-1	0	0	5_TxWk	0	1	0	0	0	1	1
chr2	233093080	233093163	4284525	4284529	intron	DIS3L2	0	0	7_Enh	0	1	0	0	0	0	0
chr2	233094192	233094264	4284532	4284536	intron	DIS3L2	0	0	7_Enh	0	1	0	0	0	0	0
chr2	233175152	233175249	4285306	4285311	intron	DIS3L2	0	0	7_Enh	0	1	0	0	1	0	0
chr2	233180362	233180528	4285344	4285352	intron	DIS3L2	0	0	7_Enh	0	1	1	0	1	1	1
chr2	233853010	233853454	4297148	4297154	intron	NGEF	0	0	7_Enh	0	1	0	0	1	0	0
chr2	234322324	234322360	4303589	4303593	intron	DGKD	0	0	7_Enh	0	1	0	0	1	0	0
chr2	234991024	234991423	4310985	4310994	Intergenic	SPP2	0	0	7_Enh	0	1	0	0	1	0	0
chr2	235111959	235112223	4312183	4312189	Intergenic	SPP2	0	0	7_Enh	0	1	0	0	1	0	0
chr2	235163994	235164091	4312703	4312707	Intergenic	SPP2	0	0	7_Enh	0	1	0	0	1	0	0
chr2	235166819	235167016	4312724	4312729	Intergenic	SPP2	0	0	7_Enh	0	1	1	0	1	0	1
chr2	235232849	235233074	4313436	4313441	Intergenic	ARL4C	0	0	7_Enh	0	1	0	0	1	0	0
chr2	235244386	235244597	4313570	4313579	Intergenic	ARL4C	0	0	7_Enh	0	1	0	0	1	0	0
chr2	235355211	235355401	4314856	4314862	Intergenic	ARL4C	0	0	2_TssAFlnk	0	1	0	0	1	0	0
chr2	235355532	235355610	4314865	4314870	Intergenic	ARL4C	0	0	2_TssAFlnk	0	1	0	0	1	0	0
chr2	235599827	235599992	4317722	4317727	Intergenic	ARL4C	0	0	7_Enh	0	1	0	0	0	0	0
chr2	235772114	235772223	4319392	4319398	Intergenic	SH3BP4	0	0	7_Enh	0	1	0	0	1	0	0
chr2	235872575	235872658	4320826	4320830	intron	SH3BP4	0	0	7_Enh	0	1	1	0	1	0	1
chr2	235897846	235897917	4321326	4321332	intron	SH3BP4	0	0	7_Enh	0	1	0	0	1	0	0
chr2	235897992	235898168	4321332	4321339	intron	SH3BP4	0	0	7_Enh	0	1	0	0	1	0	1
chr2	235898349	235898430	4321339	4321343	intron	SH3BP4	0	0	7_Enh	0	1	1	0	1	0	1
chr2	235904319	235904557	4321470	4321484	intron	SH3BP4	0	0	7_Enh	0	1	0	0	1	0	0
chr2	236341995	236342089	4327138	4327143	Intergenic	AGAP1	0	0	7_Enh	0	1	0	0	0	0	0
chr2	236550184	236550225	4330684	4330689	intron	AGAP1	0	0	7_Enh	0	1	0	0	0	0	0
chr2	237571966	237572151	4347512	4347518	Intergenic	CXCR7	0	0	7_Enh	0	1	1	0	1	0	0
chr2	237572342	237572458	4347518	4347524	Intergenic	CXCR7	0	0	7_Enh	0	1	0	0	1	0	0
chr2	238080181	238080232	4353332	4353336	Intergenic	COPS8	0	0	7_Enh	0	1	0	0	1	1	0
chr2	238223944	238224198	4354695	4354702	Intergenic	COL6A3	0	0	7_Enh	0	1	1	0	1	0	1
chr2	238330249	238330459	4356102	4356118	Intergenic	COL6A3	0	0	12_EnhBiv	0	1	0	0	1	1	1
chr2	238467740	238467826	4358212	4358216	Intergenic	PRLH	0	0	2_TssAFlnk	0	1	1	0	1	0	0
chr2	238480621	238480992	4358472	4358491	Intergenic	PRLH	0	0	7_Enh	0	1	1	0	1	1	1
chr2	238491092	238491319	4358692	4358698	intron	RAB17	0	0	7_Enh	0	1	1	0	1	0	0
chr2	238503892	238504145	4358907	4358914	Intergenic	RAB17	0	0	7_Enh	0	1	1	0	0	0	0
chr2	238611176	238611532	4360839	4360848	intron	LRRFIP1	0	0	7_Enh	0	1	1	0	0	0	0
chr2	238616317	238616565	4360937	4360943	intron	LRRFIP1	0	0	7_Enh	0	1	0	0	1	0	0
chr2	238653793	238653983	4361587	4361595	intron	LRRFIP1	0	0	5_TxWk	0	1	0	0	1	1	1
chr2	238807076	238807132	4363835	4363839	intron	RAMP1	0	0	7_Enh	0	1	0	0	1	0	0
chr2	238807340	238807547	4363839	4363849	intron	RAMP1	0	0	7_Enh	0	1	0	0	1	1	0
chr2	238814126	238814155	4363978	4363982	intron	RAMP1	0	0	7_Enh	0	1	0	0	0	0	0
chr2	239172178	239172453	4370902	4370909	intron	PER2	0	0	6_EnhG	0	1	1	0	1	1	1
chr2	239330019	239330109	4373602	4373606	Intergenic	ASB1	0	0	7_Enh	0	1	0	0	1	0	0
chr2	239330202	239330366	4373609	4373614	Intergenic	ASB1	0	0	7_Enh	0	1	0	0	1	0	0
chr2	239478484	239478613	4375929	4375937	Intergenic	LOC151171	0	0	7_Enh	0	1	0	0	1	0	0
chr2	239482681	239482894	4376014	4376021	Intergenic	LOC151171	0	0	7_Enh	0	1	0	0	1	0	0
chr2	239505708	239505819	4376346	4376351	Intergenic	LOC151171	0	0	7_Enh	0	1	0	0	1	0	0
chr2	239506073	239506182	4376355	4376360	Intergenic	LOC151171	0	0	7_Enh	0	1	0	0	1	0	0
chr2	239538919	239539138	4376663	4376668	Intergenic	LOC151171	0	0	7_Enh	0	1	0	0	1	0	0
chr2	239547769	239547886	4376873	4376880	Intergenic	LOC151171	0	0	7_Enh	0	1	0	0	1	0	0
chr2	239693699	239693946	4378684	4378694	Intergenic	TWIST2	0	0	14_ReprPCWk	0	1	0	0	1	1	1
chr2	240145664	240145774	4387612	4387618	intron	HDAC4	0	0	7_Enh	0	1	1	0	1	0	0
chr2	240212884	240212961	4389035	4389041	intron	HDAC4	0	0	7_Enh	0	1	0	0	1	0	0
chr2	240212978	240213095	4389041	4389046	intron	HDAC4	0	0	7_Enh	0	1	0	0	1	0	0
chr2	240226930	240227129	4389375	4389385	promoter-TSS	MIR4269	1	0	7_Enh	0	1	0	0	1	0	0
chr2	240238904	240239094	4389668	4389676	intron	HDAC4	0	0	7_Enh	0	1	0	0	0	0	0
chr2	240367065	240367217	4392314	4392319	Intergenic	HDAC4	0	0	7_Enh	0	1	0	0	1	0	0
chr2	240552720	240552903	4395696	4395701	Intergenic	LOC150935	0	0	7_Enh	0	1	0	0	1	0	0
chr2	240892855	240892916	4400992	4400996	Intergenic	MIR4786	0	0	7_Enh	0	1	1	0	1	0	0
chr2	241259729	241259799	4406792	4406798	Intergenic	GPC1	0	0	7_Enh	0	1	0	0	1	0	0
chr2	241899958	241900310	4421724	4421745	intron	LOC200772	0	0	7_Enh	0	1	0	0	1	0	0
chr2	241912564	241912870	4422087	4422097	Intergenic	LOC200772	0	0	7_Enh	0	1	0	0	1	0	0
chr3	4347823	4348074	4479444	4479451	intron	SETMAR	0	0	7_Enh	0	1	0	0	0	0	0
chr3	4348909	4349084	4479452	4479457	intron	SETMAR	0	0	7_Enh	0	1	0	0	1	0	0
chr3	4458679	4459117	4480309	4480316	exon	SUMF1	0	0	7_Enh	0	1	0	0	1	0	0
chr3	4624104	4624163	4481952	4481956	intron	ITPR1	0	0	2_TssAFlnk	0	1	0	0	0	0	0
chr3	4760952	4761122	4483399	4483406	intron	ITPR1	0	0	7_Enh	0	1	0	0	1	0	0
chr3	4762421	4762543	4483423	4483428	intron	ITPR1	0	0	7_Enh	0	1	1	0	1	1	0
chr3	4778321	4778341	4483589	4483593	intron	ITPR1	0	0	7_Enh	0	1	1	0	1	0	0
chr3	4782713	4782786	4483647	4483651	intron	ITPR1	0	0	7_Enh	0	1	0	0	0	0	0
chr3	4798249	4798362	4483856	4483862	intron	ITPR1	0	0	6_EnhG	0	1	0	0	0	0	0
chr3	5065165	5065227	4487017	4487022	Intergenic	BHLHE40	0	0	5_TxWk	0	1	0	0	1	0	0
chr3	8570596	8570770	4511975	4511979	intron	LMCD1	0	0	7_Enh	0	1	0	0	0	0	0
chr3	9214581	9214755	4518936	4518941	intron	SRGAP3	0	0	7_Enh	0	1	1	0	0	0	0
chr3	9908325	9908519	4528455	4528460	TTS	CIDEC	0	0	7_Enh	0	1	0	0	1	0	0
chr3	10054886	10054967	4531168	4531174	Intergenic	LOC401052	0	0	5_TxWk	0	1	0	0	0	0	0
chr3	10056914	10057081	4531207	4531213	Intergenic	LOC401052	0	0	7_Enh	0	1	0	0	1	0	0
chr3	10057374	10057466	4531218	4531223	Intergenic	LOC401052	0	0	7_Enh	0	1	0	0	1	0	0
chr3	10235852	10235949	4534233	4534239	intron	IRAK2	0	0	7_Enh	0	1	0	0	0	0	0
chr3	10593786	10593887	4539404	4539414	Intergenic	ATP2B2	0	0	7_Enh	0	1	0	0	1	0	0
chr3	10642237	10642310	4539918	4539922	Intergenic	ATP2B2	0	0	7_Enh	0	1	0	0	1	0	0
chr3	11571524	11571838	4550725	4550736	intron	ATG7	0	0	7_Enh	0	1	0	0	1	0	0
chr3	11641975	11642326	4551995	4552003	intron	VGLL4	0	0	7_Enh	0	1	1	0	1	0	0
chr3	12185657	12185816	4558238	4558243	intron	SYN2	0	0	7_Enh	0	1	0	0	1	0	0
chr3	12996660	12997151	4569247	4569256	intron	IQSEC1	0	0	7_Enh	0	1	0	0	1	1	0
chr3	13133738	13133917	4571815	4571826	Intergenic	IQSEC1	0	0	7_Enh	0	1	0	0	1	1	1
chr3	13549288	13549445	4579151	4579158	Intergenic	HDAC11	0	0	7_Enh	0	1	1	0	1	0	0
chr3	13549615	13549736	4579158	4579168	Intergenic	HDAC11	0	0	7_Enh	0	1	1	0	1	0	0
chr3	13560010	13560094	4579359	4579365	Intergenic	FBLN2	0	0	7_Enh	0	1	0	0	1	0	0
chr3	13664644	13664803	4581100	4581110	intron	FBLN2	0	0	7_Enh	0	1	0	0	1	0	0
chr3	14243959	14244005	4587806	4587810	Intergenic	LSM3	0	0	7_Enh	0	1	0	0	1	0	0
chr3	14343179	14343334	4589035	4589043	Intergenic	SLC6A6	0	0	7_Enh	0	1	0	0	1	0	0
chr3	14383035	14383139	4589543	4589548	Intergenic	SLC6A6	0	0	7_Enh	0	1	0	0	1	0	0
chr3	14494419	14494916	4591340	4591361	intron	SLC6A6	0	0	7_Enh	0	1	1	0	1	0	1
chr3	14502186	14502492	4591456	4591464	intron	SLC6A6	0	0	6_EnhG	0	1	1	0	1	0	0
chr3	15309513	15309710	4601436	4601445	intron	SH3BP5	0	0	6_EnhG	0	1	0	0	1	1	1
chr3	15419819	15419958	4602863	4602872	Intergenic	SH3BP5	0	0	15_Quies	0	1	0	0	1	1	1
chr3	20122623	20122907	4637181	4637187	intron	KAT2B	0	0	7_Enh	0	1	0	0	1	0	0
chr3	24283577	24284035	4665722	4665728	intron	THRB	0	0	7_Enh	0	1	1	0	1	0	0
chr3	25490611	25490701	4673787	4673791	intron	RARB	0	0	7_Enh	0	1	1	0	1	0	0
chr3	27575386	27575529	4687871	4687875	Intergenic	SLC4A7	0	0	5_TxWk	0	1	0	0	1	0	1
chr3	27722876	27723085	4689382	4689386	Intergenic	EOMES	0	0	15_Quies	0	1	0	0	1	1	1
chr3	29495858	29496224	4700633	4700639	intron	RBMS3	0	0	5_TxWk	0	1	0	0	1	0	0
chr3	32352869	32353004	4721042	4721047	intron	CMTM8	0	0	15_Quies	0	1	0	0	1	0	0
chr3	32463464	32463841	4722405	4722412	intron	CMTM7	0	0	7_Enh	0	1	1	0	1	0	0
chr3	36854955	36855033	4754600	4754604	Intergenic	DCLK3	0	0	7_Enh	0	1	0	0	1	0	0
chr3	37535793	37535932	4761264	4761269	exon,intron	ITGA9	0	0	2_TssAFlnk	0	1	0	0	1	0	0
chr3	38046828	38046860	4766013	4766017	intron	VILL	0	0	7_Enh	0	1	1	0	1	0	0
chr3	38046993	38047126	4766017	4766021	intron	VILL	0	0	7_Enh	0	1	1	0	1	0	0
chr3	40374794	40374974	4786601	4786605	Intergenic	EIF1B-AS1	0	0	7_Enh	0	1	0	0	1	0	0
chr3	40919541	40919732	4790897	4790903	Intergenic	CTNNB1	0	0	7_Enh	0	1	1	0	1	0	0
chr3	41287899	41288395	4793623	4793631	TTS	ULK4	0	0	7_Enh	0	1	0	0	1	0	0
chr3	42073748	42073957	4800343	4800348	Intergenic	ULK4	0	0	7_Enh	0	1	1	0	1	0	0
chr3	42074280	42074339	4800348	4800353	Intergenic	ULK4	0	0	7_Enh	0	1	0	0	1	0	0
chr3	42094668	42094881	4800545	4800552	Intergenic	ULK4	0	0	7_Enh	0	1	1	0	1	0	0
chr3	42158765	42158850	4801298	4801303	intron	TRAK1	0	0	7_Enh	0	1	1	0	0	1	1
chr3	42159378	42159459	4801306	4801311	intron	TRAK1	0	0	7_Enh	0	1	0	0	0	0	0
chr3	42556554	42556642	4805106	4805110	intron	VIPR1	0	0	7_Enh	0	1	0	0	1	0	0
chr3	42556854	42557073	4805110	4805118	intron	VIPR1	0	0	7_Enh	0	1	0	0	1	0	0
chr3	42557151	42557229	4805118	4805122	intron	VIPR1	0	0	7_Enh	0	1	0	0	1	0	0
chr3	42785945	42786125	4807940	4807949	intron	CCDC13-AS1	0	0	15_Quies	0	1	0	0	0	1	1
chr3	45209044	45209399	4831279	4831295	Intergenic	CDCP1	0	0	7_Enh	0	1	0	0	1	0	0
chr3	45293721	45293923	4832418	4832423	Intergenic	TMEM158	0	0	7_Enh	0	1	0	0	1	0	0
chr3	45601959	45602082	4835161	4835166	Intergenic	LIMD1	0	0	7_Enh	0	1	0	0	1	0	0
chr3	46653921	46654122	4845374	4845379	promoter-TSS	LOC100132146	1	0	7_Enh	0	1	0	0	1	0	0
chr3	46909085	46909229	4848509	4848520	Intergenic	MYL3	0	0	7_Enh	0	1	1	0	1	0	0
chr3	46955194	46955367	4849565	4849569	Intergenic	PTH1R	0	0	5_TxWk	0	1	0	0	1	0	0
chr3	46988091	46988173	4849957	4849961	intron	CCDC12	0	0	7_Enh	0	1	1	0	0	0	0
chr3	48394111	48394317	4870724	4870729	Intergenic	FBXW12	0	0	7_Enh	0	1	0	0	1	0	0
chr3	48443472	48443595	4871151	4871155	Intergenic	PLXNB1	0	0	7_Enh	0	1	1	0	1	0	0
chr3	48475235	48475589	4871882	4871890	intron	CCDC51	0	0	7_Enh	0	1	0	0	0	0	0
chr3	48545034	48545333	4873146	4873151	Intergenic	SHISA5	0	0	7_Enh	0	1	1	0	1	1	1
chr3	48590013	48590080	4873799	4873803	intron	PFKFB4	0	0	7_Enh	0	1	0	0	0	0	0
chr3	48636487	48636704	4874775	4874785	exon	UQCRC1	0	0	7_Enh	0	1	0	0	1	0	0
chr3	48752014	48752213	4877391	4877398	intron	IP6K2	0	0	1_TssA	0	1	0	0	0	0	0
chr3	48776524	48776639	4877807	4877811	Intergenic	IP6K2	0	0	7_Enh	0	1	0	0	1	0	0
chr3	48777404	48777458	4877821	4877825	Intergenic	IP6K2	0	0	7_Enh	0	1	1	0	1	1	1
chr3	48785289	48785446	4877951	4877955	Intergenic	IP6K2	0	0	7_Enh	0	1	0	0	1	0	0
chr3	49415828	49415962	4889086	4889091	intron	RHOA	0	0	7_Enh	0	1	0	0	1	0	0
chr3	49522687	49522754	4891375	4891381	intron	DAG1	0	0	7_Enh	0	1	0	0	1	0	0
chr3	49556973	49557077	4891810	4891815	intron	DAG1	0	0	7_Enh	0	1	0	0	1	0	0
chr3	50188111	50188703	4901964	4901979	Intergenic	SEMA3F	0	0	7_Enh	0	1	1	0	1	0	0
chr3	50188761	50189156	4901979	4901987	Intergenic	SEMA3F	0	0	7_Enh	0	1	1	0	1	0	0
chr3	50202818	50203051	4902319	4902324	intron	SEMA3F	0	0	2_TssAFlnk	0	1	1	0	1	0	0
chr3	50645060	50645118	4910660	4910667	exon	CISH	0	0	6_EnhG	0	1	1	0	0	0	0
chr3	52039590	52039736	4925228	4925236	Intergenic	RPL29	0	0	7_Enh	0	1	1	0	1	0	0
chr3	52073930	52074230	4925771	4925787	Intergenic	DUSP7	0	0	7_Enh	0	1	0	0	1	0	0
chr3	52104854	52104936	4926487	4926492	Intergenic	LINC00696	0	0	7_Enh	0	1	0	0	1	0	0
chr3	52211287	52211615	4927925	4927935	Intergenic	ALAS1	0	0	7_Enh	0	1	1	0	1	0	0
chr3	52251126	52251352	4928506	4928512	Intergenic	TLR9	0	0	7_Enh	0	1	1	0	1	0	0
chr3	52254389	52254716	4928560	4928566	TTS	TLR9	0	0	7_Enh	0	1	1	0	1	1	1
chr3	52471884	52472204	4932488	4932503	exon	SEMA3G	0	0	7_Enh	0	1	0	0	1	0	0
chr3	52484071	52484326	4932753	4932760	TTS	TNNC1	0	0	7_Enh	0	1	1	0	1	0	0
chr3	52517908	52518158	4933429	4933437	intron	NISCH	0	0	7_Enh	0	1	0	0	1	0	0
chr3	53189777	53190215	4943040	4943049	Intergenic	PRKCD	0	0	7_Enh	0	1	1	0	1	0	0
chr3	53304080	53304323	4945053	4945059	Intergenic	TKT	0	0	7_Enh	0	1	1	0	1	0	0
chr3	53876883	53877180	4951331	4951339	intron	CHDH	0	0	7_Enh	0	1	0	0	1	1	1
chr3	54591601	54591720	4958203	4958207	intron	CACNA2D3	0	0	7_Enh	0	1	0	0	1	0	0
chr3	55606063	55606343	4967020	4967030	intron	ERC2	0	0	7_Enh	0	1	1	0	1	1	1
chr3	56883564	56884099	4977289	4977297	intron	ARHGEF3	0	0	7_Enh	0	1	0	0	1	0	0
chr3	57136521	57136554	4980092	4980097	intron	IL17RD	0	0	6_EnhG	0	1	0	0	1	0	0
chr3	57144251	57144335	4980196	4980200	exon	IL17RD	0	0	6_EnhG	0	1	0	0	0	0	0
chr3	57184313	57184466	4980661	4980666	intron	IL17RD	0	0	7_Enh	0	1	0	0	1	0	0
chr3	57184624	57184719	4980667	4980671	intron	IL17RD	0	0	7_Enh	0	1	0	0	1	0	0
chr3	58000109	58000238	4989751	4989757	intron	FLNB	0	0	7_Enh	0	1	0	0	0	0	0
chr3	58006110	58006245	4989827	4989833	intron	FLNB	0	0	2_TssAFlnk	0	1	1	0	1	0	0
chr3	58036985	58037247	4990182	4990190	intron	FLNB	0	0	2_TssAFlnk	0	1	0	0	1	0	0
chr3	59561240	59561382	5004686	5004693	Intergenic	C3orf67	0	0	7_Enh	0	1	0	0	1	1	1
chr3	59799088	59799357	5006415	5006422	intron	FHIT	0	0	7_Enh	0	1	0	0	1	0	0
chr3	61636059	61636227	5019773	5019779	intron	PTPRG	0	0	5_TxWk	0	1	0	0	1	0	0
chr3	62486073	62486583	5027978	5027984	intron	CADPS	0	0	7_Enh	0	1	0	0	0	0	0
chr3	64193139	64193342	5040113	5040118	intron	PRICKLE2	0	0	7_Enh	0	1	1	0	0	0	0
chr3	64195623	64195847	5040140	5040145	intron	PRICKLE2	0	0	7_Enh	0	1	0	0	1	0	0
chr3	64224747	64225035	5040373	5040382	Intergenic	PRICKLE2	0	0	7_Enh	0	1	0	0	1	0	0
chr3	64329629	64330131	5041132	5041137	Intergenic	PRICKLE2	0	0	7_Enh	0	1	0	0	0	0	0
chr3	64519273	64519647	5042753	5042765	intron	ADAMTS9	0	0	6_EnhG	0	1	0	0	1	1	1
chr3	64784097	64784180	5045034	5045038	intron	MIR548A2	0	0	7_Enh	0	1	0	0	1	0	0
chr3	65990005	65990080	5054489	5054495	intron	MAGI1	0	0	7_Enh	0	1	0	0	1	0	0
chr3	66491751	66491813	5058709	5058714	intron	LRIG1	0	0	7_Enh	0	1	1	0	1	0	0
chr3	66492956	66493100	5058727	5058732	intron	LRIG1	0	0	7_Enh	0	1	1	0	1	0	0
chr3	66531898	66531979	5059189	5059193	intron	LRIG1	0	0	7_Enh	0	1	1	0	0	0	0
chr3	69147034	69147126	5078050	5078054	intron	ARL6IP5	0	0	7_Enh	0	1	0	0	1	0	0
chr3	69840380	69840506	5083956	5083961	intron	MITF	0	0	5_TxWk	0	1	0	0	1	0	0
chr3	71032088	71032255	5092071	5092077	intron	FOXP1	0	0	7_Enh	0	1	0	0	1	0	0
chr3	71289392	71289422	5094818	5094822	intron	FOXP1	0	0	7_Enh	0	1	0	0	0	0	0
chr3	71292227	71292740	5094877	5094888	intron	FOXP1	0	0	1_TssA	0	1	0	0	0	0	0
chr3	71307125	71307205	5095041	5095046	intron	FOXP1	0	0	7_Enh	0	1	0	0	1	0	0
chr3	71439117	71439233	5096565	5096571	intron	FOXP1	0	0	7_Enh	0	1	0	0	1	0	0
chr3	71463188	71463277	5096823	5096828	intron	FOXP1	0	0	1_TssA	0	1	0	0	0	0	0
chr3	71463308	71463485	5096828	5096835	intron	FOXP1	0	0	1_TssA	0	1	0	0	1	0	0
chr3	71463591	71463997	5096835	5096844	intron	FOXP1	0	0	2_TssAFlnk	0	1	0	0	1	0	0
chr3	71472543	71472662	5096933	5096937	intron	FOXP1	0	0	7_Enh	0	1	0	0	1	0	1
chr3	71482791	71483042	5097064	5097070	intron	FOXP1	0	0	2_TssAFlnk	0	1	0	0	0	0	0
chr3	71487450	71487603	5097141	5097145	intron	FOXP1	0	0	7_Enh	0	1	0	0	1	0	0
chr3	71493242	71493414	5097212	5097220	intron	FOXP1	0	0	7_Enh	0	1	1	0	1	0	0
chr3	71586325	71586488	5098221	5098227	intron	FOXP1	0	0	7_Enh	0	1	1	0	1	0	0
chr3	71730361	71730489	5099906	5099910	exon	EIF4E3	0	0	5_TxWk	0	1	0	0	1	1	1
chr3	71739160	71739284	5099980	5099986	exon	EIF4E3	0	0	2_TssAFlnk	0	1	1	0	0	0	0
chr3	71739791	71740054	5099986	5099992	intron	EIF4E3	0	0	7_Enh	0	1	1	0	1	0	0
chr3	72397206	72397301	5106756	5106764	Intergenic	RYBP	0	0	5_TxWk	0	1	0	0	1	1	1
chr3	73468643	73468676	5118156	5118160	intron	PDZRN3	0	0	7_Enh	0	1	0	0	1	0	1
chr3	73468865	73468929	5118163	5118167	intron	PDZRN3	0	0	7_Enh	0	1	0	0	1	0	1
chr3	73560732	73560905	5119034	5119041	intron	PDZRN3	0	0	7_Enh	0	1	0	0	1	0	0
chr3	73858192	73858388	5121407	5121414	Intergenic	PDZRN3	0	0	7_Enh	0	1	0	0	1	0	0
chr3	90256680	90257064	5225886	5225891	Intergenic	EPHA3	0	0	7_Enh	0	1	0	0	1	0	0
chr3	101909291	101909400	5280698	5280703	Intergenic	ZPLD1	0	0	7_Enh	0	1	0	0	1	0	0
chr3	107689419	107689617	5315313	5315318	Intergenic	LINC00636	0	0	7_Enh	0	1	1	0	1	0	0
chr3	107705890	107706433	5315417	5315425	Intergenic	CD47	0	0	7_Enh	0	1	1	0	1	0	0
chr3	107725008	107725368	5315631	5315639	Intergenic	CD47	0	0	7_Enh	0	1	0	0	1	0	0
chr3	112935898	112936235	5350523	5350529	intron	BOC	0	0	6_EnhG	0	1	0	0	0	0	0
chr3	112968446	112968673	5350797	5350805	intron	BOC	0	0	7_Enh	0	1	0	0	1	0	0
chr3	112983421	112983795	5350939	5350945	intron	BOC	0	0	6_EnhG	0	1	0	0	0	0	0
chr3	113672455	113672914	5357257	5357265	exon	ZDHHC23	0	0	7_Enh	0	1	0	0	1	0	0
chr3	114099076	114099192	5360536	5360541	exon	ZBTB20	0	0	7_Enh	0	1	0	0	1	0	0
chr3	114165474	114165649	5361019	5361024	intron	ZBTB20	0	0	7_Enh	0	1	1	0	0	0	0
chr3	119896024	119896270	5397949	5397954	intron	GPR156	0	0	7_Enh	0	1	0	0	1	0	0
chr3	120137596	120138020	5399988	5399995	intron	FSTL1	0	0	7_Enh	0	1	0	0	1	1	1
chr3	123048781	123048891	5424328	5424332	intron	ADCY5	0	0	7_Enh	0	1	0	0	1	0	0
chr3	123048949	123049057	5424332	5424336	intron	ADCY5	0	0	7_Enh	0	1	1	0	1	0	0
chr3	123095887	123095937	5424922	5424926	intron	ADCY5	0	0	7_Enh	0	1	0	0	1	0	0
chr3	123351676	123352034	5428035	5428042	intron	MYLK	0	0	6_EnhG	0	1	0	0	1	0	0
chr3	123354153	123354228	5428068	5428072	intron	MYLK	0	0	3_TxFlnk	0	1	0	0	1	0	0
chr3	123432180	123432579	5428930	5428937	intron	MYLK	0	0	7_Enh	0	1	0	0	1	0	0
chr3	123438041	123438177	5428995	5429000	intron	MYLK	0	0	7_Enh	0	1	0	0	1	1	1
chr3	123438539	123438759	5429003	5429008	intron	MYLK	0	0	7_Enh	0	1	0	0	1	0	0
chr3	123439100	123439347	5429016	5429021	intron	MYLK	0	0	7_Enh	0	1	0	0	1	0	0
chr3	123535653	123535865	5429913	5429917	intron	MYLK	0	0	7_Enh	0	1	0	0	1	0	0
chr3	124480148	124480424	5437211	5437224	Intergenic	UMPS	0	0	7_Enh	0	1	0	0	1	1	1
chr3	124498765	124498961	5437482	5437489	intron	ITGB5	0	0	2_TssAFlnk	0	1	1	0	1	0	0
chr3	124499829	124499913	5437503	5437507	intron	ITGB5	0	0	2_TssAFlnk	0	1	0	0	1	0	0
chr3	124503621	124503869	5437553	5437559	intron	ITGB5	0	0	7_Enh	0	1	1	0	0	0	0
chr3	124537810	124537912	5438016	5438020	intron	ITGB5	0	0	7_Enh	0	1	0	0	0	0	0
chr3	124556653	124556993	5438195	5438201	intron	ITGB5	0	0	6_EnhG	0	1	1	0	0	0	0
chr3	124758329	124758459	5440437	5440441	intron	HEG1	0	0	7_Enh	0	1	0	0	0	0	0
chr3	125366610	125366698	5446730	5446734	Intergenic	OSBPL11	0	0	7_Enh	0	1	0	0	1	0	0
chr3	126471602	126471993	5461514	5461520	intron	CHCHD6	0	0	7_Enh	0	1	0	0	1	0	0
chr3	126472106	126472539	5461521	5461531	intron	CHCHD6	0	0	7_Enh	0	1	0	0	1	0	0
chr3	126630130	126630577	5463015	5463025	intron	CHCHD6	0	0	7_Enh	0	1	1	0	1	0	0
chr3	126680699	126681083	5463689	5463696	Intergenic	PLXNA1	0	0	7_Enh	0	1	0	0	0	0	0
chr3	126720886	126721050	5464622	5464631	intron	PLXNA1	0	0	6_EnhG	0	1	1	0	1	0	0
chr3	126721086	126721319	5464631	5464644	intron	PLXNA1	0	0	6_EnhG	0	1	1	0	1	1	0
chr3	126770965	126771153	5465847	5465856	Intergenic	PLXNA1	0	0	7_Enh	0	1	0	0	1	0	1
chr3	127293979	127294180	5472036	5472054	exon	TPRA1	0	0	6_EnhG	0	1	0	0	1	1	1
chr3	127453660	127453886	5474976	5474981	intron	MGLL	0	0	7_Enh	0	1	1	0	1	0	0
chr3	127462324	127462544	5475094	5475099	intron	MGLL	0	0	7_Enh	0	1	0	0	0	0	0
chr3	127494351	127494378	5475572	5475576	intron	MGLL	0	0	7_Enh	0	1	0	0	0	0	0
chr3	127725018	127725041	5478016	5478020	Intergenic	SEC61A1	0	0	7_Enh	0	1	0	0	1	0	0
chr3	128056366	128056651	5481762	5481771	intron	EEFSEC	0	0	7_Enh	0	1	0	0	1	0	0
chr3	128806331	128806408	5494480	5494484	TTS	RAB43	0	0	7_Enh	0	1	1	0	1	0	0
chr3	128964679	128964954	5497243	5497249	Intergenic	COPG1	0	0	7_Enh	0	1	0	0	1	1	1
chr3	129200725	129200810	5501116	5501120	intron	IFT122	0	0	7_Enh	0	1	1	0	1	0	0
chr3	129204558	129204735	5501168	5501173	intron	IFT122	0	0	7_Enh	0	1	0	0	1	0	0
chr3	129330754	129330882	5503709	5503715	Intergenic	PLXND1	0	0	7_Enh	0	1	0	0	1	0	0
chr3	132697790	132698320	5529566	5529572	Intergenic	TMEM108	0	0	7_Enh	0	1	0	0	1	0	0
chr3	133662510	133662670	5538011	5538015	intron	SLCO2A1	0	0	7_Enh	0	1	1	0	0	0	0
chr3	133663715	133663892	5538021	5538025	intron	SLCO2A1	0	0	7_Enh	0	1	1	0	1	0	0
chr3	133663983	133664125	5538025	5538032	exon	SLCO2A1	0	0	7_Enh	0	1	1	0	1	0	0
chr3	134027200	134027434	5541479	5541487	Intergenic	RYK	0	0	7_Enh	0	1	1	0	1	1	1
chr3	134079032	134079174	5542113	5542121	exon	AMOTL2	0	0	6_EnhG	0	1	0	0	0	0	0
chr3	134413946	134414009	5545387	5545391	Intergenic	KY	0	0	7_Enh	0	1	0	0	1	0	0
chr3	137831319	137831440	5572263	5572268	exon,intron	DZIP1L	0	0	7_Enh	0	1	0	0	1	0	0
chr3	139251908	139252107	5586975	5586982	intron	RBP1	0	0	7_Enh	0	1	1	0	0	0	0
chr3	141145333	141145517	5600854	5600861	intron	ZBTB38	0	0	7_Enh	0	1	1	0	1	0	0
chr3	141659407	141659487	5606397	5606402	Intergenic	ATP1B3	0	0	7_Enh	0	1	0	0	1	0	0
chr3	141659556	141659685	5606402	5606408	Intergenic	ATP1B3	0	0	7_Enh	0	1	0	0	1	0	0
chr3	143842613	143843759	5624411	5624419	Intergenic	C3orf58	0	0	7_Enh	0	1	0	0	0	0	0
chr3	149254357	149254477	5657446	5657455	intron	WWTR1	0	0	7_Enh	0	1	0	0	1	0	0
chr3	149265242	149265301	5657561	5657565	intron	WWTR1	0	0	7_Enh	0	1	0	0	1	0	0
chr3	149271710	149271909	5657624	5657630	intron	WWTR1	0	0	7_Enh	0	1	1	0	1	0	0
chr3	149293348	149293524	5657847	5657852	intron	WWTR1	0	0	7_Enh	0	1	1	0	1	0	0
chr3	149299952	149300148	5657915	5657919	intron	WWTR1	0	0	5_TxWk	0	1	1	0	1	0	1
chr3	149973160	149973438	5663208	5663213	Intergenic	TSC22D2	0	0	7_Enh	0	1	0	0	1	0	0
chr3	155230827	155230983	5700522	5700527	intron	PLCH1	0	0	7_Enh	0	1	0	0	0	0	0
chr3	156177384	156177506	5708588	5708595	intron	KCNAB1	0	0	7_Enh	0	1	0	0	1	0	0
chr3	156799514	156799820	5712823	5712833	exon	LOC339894	0	0	7_Enh	0	1	0	0	1	1	1
chr3	156979060	156979145	5714576	5714581	exon	VEPH1	0	0	7_Enh	0	1	0	0	1	0	0
chr3	159599685	159599745	5732091	5732095	intron	SCHIP1	0	0	7_Enh	0	1	0	0	1	0	0
chr3	167532172	167532467	5778597	5778602	intron	SERPINI1	0	0	7_Enh	0	1	0	0	1	0	0
chr3	167883427	167883939	5780896	5780901	Intergenic	GOLIM4	0	0	15_Quies	0	1	0	0	1	1	1
chr3	168707448	168707897	5785428	5785433	Intergenic	MECOM	0	0	7_Enh	0	1	0	0	1	0	0
chr3	171024608	171024748	5805803	5805808	intron	TNIK	0	0	7_Enh	0	1	0	0	1	0	0
chr3	171547954	171548074	5810235	5810240	Intergenic	TMEM212	0	0	7_Enh	0	1	1	0	1	1	1
chr3	171800151	171800423	5812651	5812656	intron	FNDC3B	0	0	6_EnhG	0	1	0	0	1	0	0
chr3	171847846	171847937	5813072	5813077	intron	FNDC3B	0	0	7_Enh	0	1	0	0	1	0	0
chr3	171848359	171848482	5813080	5813085	intron	FNDC3B	0	0	2_TssAFlnk	0	1	1	0	1	0	0
chr3	171874143	171874333	5813326	5813332	intron	FNDC3B	0	0	7_Enh	0	1	1	0	1	0	1
chr3	171921608	171921968	5813755	5813762	intron	FNDC3B	0	0	7_Enh	0	1	0	0	0	0	0
chr3	171927051	171927219	5813812	5813818	intron	FNDC3B	0	0	2_TssAFlnk	0	1	0	0	1	0	0
chr3	171927583	171927621	5813825	5813829	intron	FNDC3B	0	0	3_TxFlnk	0	1	0	0	1	0	0
chr3	171963967	171964094	5814085	5814089	intron	FNDC3B	0	0	6_EnhG	0	1	0	0	0	0	0
chr3	171977126	171977305	5814206	5814212	intron	FNDC3B	0	0	7_Enh	0	1	0	0	1	0	0
chr3	172341168	172341208	5817435	5817440	Intergenic	NCEH1	0	0	7_Enh	0	1	0	0	1	1	1
chr3	172384751	172384801	5817906	5817910	intron	NCEH1	0	0	5_TxWk	0	1	0	0	1	1	1
chr3	177094862	177095036	5849788	5849795	Intergenic	LINC00578	0	0	7_Enh	0	1	0	0	1	0	1
chr3	177169369	177169514	5850595	5850600	intron	LINC00578	0	0	7_Enh	0	1	1	0	0	0	0
chr3	177196778	177196859	5850852	5850856	intron	LINC00578	0	0	7_Enh	0	1	0	0	1	0	0
chr3	177233919	177234096	5851134	5851141	intron	LINC00578	0	0	7_Enh	0	1	0	0	0	0	0
chr3	178754940	178755108	5860756	5860761	intron	ZMAT3	0	0	7_Enh	0	1	0	0	1	0	0
chr3	180024556	180024679	5872482	5872486	Intergenic	PEX5L	0	0	7_Enh	0	1	0	0	1	0	0
chr3	183003692	183003860	5896707	5896714	intron	MCF2L2	0	0	7_Enh	0	1	0	0	1	0	0
chr3	183530698	183531244	5903764	5903772	TTS	YEATS2	0	0	7_Enh	0	1	0	0	1	0	0
chr3	184050356	184050427	5912983	5912987	intron	EIF4G1	0	0	6_EnhG	0	1	0	0	0	0	0
chr3	184070098	184070203	5913426	5913432	intron	CLCN2	0	0	7_Enh	0	1	0	0	1	0	0
chr3	184070244	184070529	5913432	5913439	intron	CLCN2	0	0	7_Enh	0	1	0	0	1	0	0
chr3	184267860	184268019	5916793	5916798	Intergenic	EPHB3	0	0	7_Enh	0	1	0	0	1	0	0
chr3	184370535	184370594	5918856	5918860	Intergenic	MAGEF1	0	0	7_Enh	0	1	0	0	1	0	0
chr3	184375289	184375370	5918896	5918901	Intergenic	MAGEF1	0	0	7_Enh	0	1	0	0	1	0	0
chr3	184455989	184456166	5920132	5920136	Intergenic	MAGEF1	0	0	7_Enh	0	1	0	0	1	0	0
chr3	184459064	184459424	5920169	5920178	Intergenic	MAGEF1	0	0	7_Enh	0	1	0	0	1	0	0
chr3	184625794	184626281	5921861	5921871	intron	VPS8	0	0	7_Enh	0	1	0	0	1	0	0
chr3	185376279	185376380	5930449	5930453	exon,intron	IGF2BP2	0	0	14_ReprPCWk	0	1	0	0	1	0	0
chr3	185763021	185763057	5935255	5935259	Intergenic	ETV5	0	0	7_Enh	0	1	0	0	1	0	0
chr3	185918099	185918807	5937173	5937182	intron	DGKG	0	0	7_Enh	0	1	0	0	1	0	0
chr3	185927836	185928118	5937284	5937291	intron	DGKG	0	0	7_Enh	0	1	1	0	1	0	0
chr3	185928164	185928436	5937291	5937302	intron	DGKG	0	0	7_Enh	0	1	1	0	1	0	0
chr3	185938694	185938887	5937403	5937411	intron	DGKG	0	0	7_Enh	0	1	0	0	1	0	0
chr3	186358297	186358473	5941907	5941915	exon	FETUB	1	0	7_Enh	0	1	0	0	1	0	0
chr3	187443122	187443314	5952860	5952876	intron	BCL6	0	0	6_EnhG	0	1	0	0	1	0	0
chr3	187443345	187443751	5952876	5952884	intron	BCL6	0	0	6_EnhG	0	1	0	0	1	0	0
chr3	187467940	187468155	5953465	5953474	Intergenic	BCL6	0	0	1_TssA	0	1	0	0	1	0	0
chr3	187482251	187482334	5953582	5953586	Intergenic	BCL6	0	0	7_Enh	0	1	0	0	1	0	0
chr3	187897982	187898073	5957171	5957175	exon	FLJ42393	0	0	6_EnhG	0	1	0	0	0	0	0
chr3	188012863	188013089	5958242	5958248	intron	LPP	0	0	7_Enh	0	1	0	0	1	0	0
chr3	188618319	188618939	5963022	5963027	Intergenic	TPRG1	0	0	7_Enh	0	1	1	0	1	0	0
chr3	188978764	188978842	5965820	5965826	intron	TPRG1	0	0	7_Enh	0	1	0	0	1	0	0
chr3	189022661	189022787	5966116	5966123	intron	TPRG1	0	0	7_Enh	0	1	0	0	1	0	0
chr3	189172803	189173202	5967090	5967096	Intergenic	TP63	0	0	7_Enh	0	1	0	0	1	0	0
chr3	189561303	189561400	5969570	5969574	intron	TP63	0	0	6_EnhG	0	1	0	0	1	0	0
chr3	189679323	189679586	5970573	5970581	intron	LEPREL1	0	0	7_Enh	0	1	0	0	1	1	1
chr3	190251317	190251482	5975175	5975182	intron	IL1RAP	0	0	7_Enh	0	1	0	0	1	0	0
chr3	190251599	190251691	5975182	5975186	intron	IL1RAP	0	0	7_Enh	0	1	0	0	1	0	0
chr3	193452621	193452972	5999362	5999372	Intergenic	OPA1-AS1	0	0	7_Enh	0	1	0	0	1	0	0
chr3	193498729	193498905	5999858	5999865	Intergenic	OPA1-AS1	0	0	7_Enh	0	1	1	0	1	1	1
chr3	193504863	193505015	5999938	5999945	Intergenic	OPA1-AS1	0	0	7_Enh	0	1	1	0	1	0	0
chr3	193548517	193548933	6000436	6000446	Intergenic	DPPA2P3	0	0	7_Enh	0	1	1	0	1	0	0
chr3	193807367	193807512	6003596	6003602	Intergenic	HES1	0	0	7_Enh	0	1	0	0	1	0	0
chr3	193807556	193807676	6003602	6003609	Intergenic	HES1	0	0	7_Enh	0	1	0	0	1	0	0
chr3	193815414	193815612	6003733	6003738	Intergenic	HES1	0	0	7_Enh	0	1	1	0	1	0	0
chr3	193830398	193830643	6003912	6003919	Intergenic	HES1	0	0	7_Enh	0	1	0	0	1	0	0
chr3	193879132	193879267	6004992	6004999	Intergenic	HES1	0	0	7_Enh	0	1	0	0	1	0	0
chr3	193930951	193931017	6005741	6005745	Intergenic	HES1	0	0	7_Enh	0	1	0	0	1	0	0
chr3	193994972	193995182	6006705	6006714	Intergenic	LOC100131551	0	0	7_Enh	0	1	1	0	1	0	0
chr3	193995347	193995610	6006714	6006721	Intergenic	LOC100131551	0	0	2_TssAFlnk	0	1	1	0	1	0	0
chr3	194018360	194018439	6007114	6007118	TTS	LOC100131551	0	0	7_Enh	0	1	0	0	1	0	1
chr3	194030880	194031042	6007296	6007302	promoter-TSS	LOC100131551	1	0	7_Enh	0	1	0	0	1	0	0
chr3	194403314	194403659	6013508	6013514	Intergenic	FAM43A	0	0	7_Enh	0	1	0	0	1	1	1
chr3	194592276	194592494	6016319	6016328	Intergenic	LOC100507391	0	0	7_Enh	0	1	1	0	1	1	0
chr3	194751772	194752021	6018367	6018373	Intergenic	XXYLT1	0	0	7_Enh	0	1	0	0	1	0	0
chr3	195338948	195339051	6026763	6026767	Intergenic	APOD	0	0	7_Enh	0	1	0	0	1	0	0
chr3	195586993	195587014	6032691	6032695	Intergenic	MUC4	0	0	7_Enh	0	1	0	0	1	0	0
chr3	195600887	195600983	6033196	6033206	intron	TNK2	0	1	2_TssAFlnk	0	1	0	0	0	0	0
chr3	195853957	195854041	6038595	6038600	Intergenic	LOC401109	0	0	7_Enh	0	1	0	0	1	0	0
chr3	195863648	195863732	6038798	6038803	Intergenic	LOC401109	0	0	7_Enh	0	1	0	0	1	0	0
chr3	195865964	195866150	6038836	6038842	Intergenic	LOC401109	0	0	7_Enh	0	1	0	0	0	0	0
chr3	196393016	196393269	6048519	6048527	Intergenic	LRRC33	0	0	7_Enh	0	1	0	0	1	0	0
chr3	197044525	197044578	6058000	6058004	Intergenic	DLG1	0	0	2_TssAFlnk	0	1	0	0	1	0	0
chr3	197094201	197094318	6058724	6058730	Intergenic	DLG1	0	0	7_Enh	0	1	1	0	1	0	0
chr3	197121225	197121420	6059131	6059141	Intergenic	DLG1	0	0	2_TssAFlnk	0	1	0	0	1	0	0
chr3	197121438	197121577	6059141	6059145	Intergenic	DLG1	0	0	2_TssAFlnk	0	1	0	0	1	0	0
chr3	197121633	197121791	6059146	6059152	Intergenic	DLG1	0	0	7_Enh	0	1	0	0	1	0	0
chr3	197121841	197121935	6059152	6059156	Intergenic	DLG1	0	0	7_Enh	0	1	0	0	1	0	0
chr3	197616554	197616763	6067704	6067712	exon	IQCG	0	0	5_TxWk	0	1	0	0	1	0	0
chr4	1039167	1039237	6095531	6095537	Intergenic	FGFRL1	0	0	2_TssAFlnk	0	1	1	0	0	0	0
chr4	1076360	1076506	6096404	6096408	intron	RNF212	0	0	7_Enh	0	1	0	0	1	0	0
chr4	1317205	1317410	6102615	6102623	intron	MAEA	0	0	6_EnhG	0	1	0	0	1	0	0
chr4	1317454	1317679	6102623	6102629	intron	MAEA	0	0	6_EnhG	0	1	0	0	1	0	0
chr4	1323818	1323937	6102860	6102866	intron	MAEA	0	0	1_TssA	0	1	0	0	1	0	0
chr4	1323982	1324041	6102866	6102870	intron	MAEA	0	0	1_TssA	0	1	0	0	1	0	0
chr4	1748987	1749154	6114616	6114627	Intergenic	TACC3	0	0	7_Enh	0	1	0	0	1	0	0
chr4	2673198	2673529	6134568	6134577	intron	FAM193A	0	0	6_EnhG	0	1	1	0	1	0	0
chr4	2938574	2938762	6139801	6139807	TTS	NOP14	0	0	1_TssA	0	1	1	0	1	0	0
chr4	2938941	2939075	6139808	6139815	TTS	NOP14	0	0	1_TssA	0	1	1	0	1	0	0
chr4	3108307	3108621	6143037	6143044	intron	HTT	0	0	4_Tx	0	1	0	0	1	1	1
chr4	3301265	3301369	6146593	6146597	Intergenic	RGS12	0	0	7_Enh	0	1	0	0	1	0	0
chr4	3463182	3463522	6150216	6150229	Intergenic	DOK7	0	0	7_Enh	0	1	0	0	1	0	0
chr4	3485272	3485373	6150978	6150989	promoter-TSS	DOK7	0	0	7_Enh	0	1	0	1	1	0	0
chr4	3906244	3906328	6161076	6161080	Intergenic	FAM86EP	0	0	14_ReprPCWk	0	1	0	0	0	0	0
chr4	6578274	6578433	6198666	6198680	exon	MAN2B2	0	0	2_TssAFlnk	0	1	0	0	1	0	0
chr4	6698339	6698517	6201152	6201156	intron	S100P	0	0	7_Enh	0	1	1	0	1	0	0
chr4	6726460	6726555	6201722	6201727	Intergenic	BLOC1S4	0	0	7_Enh	0	1	1	0	1	0	0
chr4	6726608	6726793	6201727	6201735	Intergenic	BLOC1S4	0	0	7_Enh	0	1	1	0	1	0	0
chr4	6748543	6748764	6202165	6202171	Intergenic	BLOC1S4	0	0	7_Enh	0	1	0	0	1	0	0
chr4	6751172	6751527	6202223	6202239	Intergenic	KIAA0232	0	0	7_Enh	0	1	1	0	1	0	0
chr4	6765325	6765379	6202509	6202515	Intergenic	KIAA0232	0	0	7_Enh	0	1	0	0	1	0	1
chr4	6773009	6773272	6202635	6202641	Intergenic	KIAA0232	0	0	7_Enh	0	1	0	0	1	0	0
chr4	6907378	6907475	6204630	6204637	Intergenic	TBC1D14	0	0	7_Enh	0	1	0	0	0	0	0
chr4	6918814	6918974	6205018	6205022	intron	TBC1D14	0	0	7_Enh	0	1	1	0	1	0	0
chr4	6957538	6957632	6205852	6205858	intron	TBC1D14	0	0	2_TssAFlnk	0	1	0	0	0	0	0
chr4	6995090	6995244	6206630	6206635	intron	TBC1D14	0	0	7_Enh	0	1	0	0	1	0	0
chr4	7137232	7137279	6209826	6209831	Intergenic	FLJ36777	0	0	7_Enh	0	1	0	0	0	0	0
chr4	7157414	7157488	6210269	6210276	Intergenic	SORCS2	0	0	7_Enh	0	1	1	0	1	0	0
chr4	7157629	7157671	6210276	6210280	Intergenic	SORCS2	0	0	7_Enh	0	1	1	0	1	0	0
chr4	7209131	7209246	6211291	6211297	intron	SORCS2	0	0	7_Enh	0	1	1	0	1	0	0
chr4	7311532	7311892	6213413	6213423	promoter-TSS	MIR4798	1	0	7_Enh	0	1	0	0	1	0	0
chr4	7315402	7315465	6213487	6213491	intron	SORCS2	0	0	7_Enh	0	1	0	0	1	0	0
chr4	7337377	7337517	6213905	6213910	intron	SORCS2	0	0	7_Enh	0	1	0	0	1	0	0
chr4	7653397	7653659	6219777	6219783	intron	SORCS2	0	0	7_Enh	0	1	0	0	1	0	0
chr4	7653696	7653931	6219783	6219790	intron	SORCS2	0	0	7_Enh	0	1	0	0	1	0	0
chr4	7844588	7844728	6223589	6223596	intron	AFAP1	0	0	7_Enh	0	1	0	0	1	0	0
chr4	7854608	7854752	6223774	6223782	intron	AFAP1	0	0	6_EnhG	0	1	0	0	1	0	0
chr4	7887559	7887767	6224272	6224278	intron	AFAP1	0	0	7_Enh	0	1	0	0	0	0	0
chr4	7895950	7896025	6224379	6224383	intron	AFAP1	0	0	2_TssAFlnk	0	1	0	0	1	0	0
chr4	8200075	8200374	6230817	6230826	promoter-TSS	SH3TC1	1	0	2_TssAFlnk	0	1	0	0	1	0	0
chr4	8200398	8200550	6230826	6230834	promoter-TSS	SH3TC1	1	0	2_TssAFlnk	0	1	0	0	1	0	0
chr4	8230222	8230304	6231607	6231612	exon	SH3TC1	0	0	7_Enh	0	1	0	0	1	0	0
chr4	8343564	8343681	6234011	6234016	Intergenic	HTRA3	0	0	7_Enh	0	1	0	0	1	0	0
chr4	8396056	8396316	6235286	6235299	intron	ACOX3	0	0	6_EnhG	0	1	0	0	0	0	0
chr4	8404107	8404220	6235494	6235499	intron	ACOX3	0	0	6_EnhG	0	1	0	0	0	0	0
chr4	8506052	8506273	6237454	6237464	Intergenic	TRMT44	0	0	7_Enh	0	1	1	0	0	0	0
chr4	8508604	8508668	6237500	6237504	Intergenic	TRMT44	0	0	7_Enh	0	1	0	0	1	0	0
chr4	8538995	8539117	6237983	6237989	Intergenic	GPR78	0	0	7_Enh	0	1	0	0	1	0	0
chr4	10007897	10008122	6261984	6261990	intron	SLC2A9	0	0	7_Enh	0	1	0	0	1	0	0
chr4	10024304	10024428	6262233	6262241	intron	SLC2A9	0	0	7_Enh	0	1	0	0	1	0	0
chr4	10065344	10065444	6262695	6262699	Intergenic	MIR3138	0	0	7_Enh	0	1	0	0	1	1	1
chr4	10103349	10103663	6263476	6263482	intron	WDR1	0	0	6_EnhG	0	1	0	0	1	0	0
chr4	10174091	10174169	6264545	6264550	Intergenic	WDR1	0	0	2_TssAFlnk	0	1	0	0	0	0	0
chr4	11749957	11750014	6276744	6276748	Intergenic	HS3ST1	0	0	7_Enh	0	1	0	0	1	0	0
chr4	13707179	13707585	6290023	6290032	Intergenic	MIR5091	0	0	7_Enh	0	1	0	0	1	0	0
chr4	14220479	14220567	6293122	6293126	Intergenic	LOC152742	0	0	7_Enh	0	1	0	0	1	0	0
chr4	15402630	15402770	6300788	6300793	intron	C1QTNF7	0	0	7_Enh	0	1	0	0	1	0	0
chr4	16069290	16069371	6306948	6306952	intron	PROM1	0	0	7_Enh	0	1	0	0	1	0	0
chr4	22663202	22663364	6353595	6353600	Intergenic	GBA3	0	0	5_TxWk	0	1	0	0	1	0	0
chr4	23906525	23906710	6361383	6361389	Intergenic	PPARGC1A	0	0	7_Enh	0	1	0	0	1	0	0
chr4	23932617	23932647	6361587	6361592	Intergenic	PPARGC1A	0	0	7_Enh	0	1	0	0	1	0	0
chr4	25554323	25554378	6377388	6377392	Intergenic	SLC34A2	0	0	7_Enh	0	1	0	0	1	0	0
chr4	37668470	37668602	6454954	6454958	intron	RELL1	0	0	7_Enh	0	1	0	0	1	0	1
chr4	37910482	37910523	6457616	6457620	intron	TBC1D1	0	0	15_Quies	0	1	0	0	0	0	0
chr4	38134027	38134131	6460229	6460235	intron	TBC1D1	0	0	7_Enh	0	1	0	0	1	0	0
chr4	38321303	38321710	6462105	6462114	Intergenic	KLF3	0	0	7_Enh	0	1	0	0	1	1	1
chr4	38677161	38677449	6465306	6465312	intron	KLF3	0	0	5_TxWk	0	1	1	0	1	1	1
chr4	40311411	40311620	6485081	6485091	Intergenic	CHRNA9	0	0	7_Enh	0	1	0	0	1	1	1
chr4	40324038	40324097	6485255	6485259	Intergenic	CHRNA9	0	0	7_Enh	0	1	0	0	1	0	0
chr4	53421681	53421873	6561728	6561733	Intergenic	USP46	0	0	2_TssAFlnk	0	1	0	0	1	0	0
chr4	53705420	53705508	6564361	6564365	Intergenic	RASL11B	0	0	7_Enh	0	1	0	0	0	0	0
chr4	53708362	53708467	6564394	6564400	Intergenic	RASL11B	0	0	7_Enh	0	1	1	0	1	0	0
chr4	53718819	53718934	6564475	6564479	Intergenic	RASL11B	0	0	7_Enh	0	1	0	0	0	0	0
chr4	54507037	54507371	6570715	6570724	Intergenic	LNX1-AS2	0	0	7_Enh	0	1	1	0	0	0	0
chr4	55147607	55147947	6576688	6576695	intron	PDGFRA	0	0	7_Enh	0	1	0	0	1	0	0
chr4	57570362	57570481	6597498	6597504	Intergenic	HOPX	0	0	2_TssAFlnk	0	1	0	0	1	0	0
chr4	73650248	73650287	6693695	6693699	Intergenic	ADAMTS3	0	0	7_Enh	0	1	0	0	1	0	0
chr4	75801243	75802372	6707246	6707252	Intergenic	PARM1	0	0	15_Quies	0	1	0	0	1	0	0
chr4	77119183	77119261	6718286	6718291	intron	SCARB2	0	0	7_Enh	0	1	0	0	1	0	0
chr4	77511488	77511581	6721713	6721718	intron	SHROOM3	0	0	5_TxWk	0	1	0	0	1	0	0
chr4	77545737	77545792	6721988	6721992	intron	SHROOM3	0	0	7_Enh	0	1	0	0	1	0	0
chr4	77561513	77561565	6722121	6722125	intron	SHROOM3	0	0	7_Enh	0	1	0	0	1	0	0
chr4	83701988	83702186	6766221	6766227	intron	SCD5	0	0	7_Enh	0	1	0	0	0	0	0
chr4	88894762	88895056	6806540	6806546	Intergenic	SPP1	0	0	5_TxWk	0	1	0	0	1	1	1
chr4	90674731	90675077	6820453	6820459	intron	SNCA	0	0	7_Enh	0	1	0	0	1	0	0
chr4	94651853	94652168	6842348	6842355	intron	GRID2	0	0	7_Enh	0	1	0	0	1	0	1
chr4	99389943	99390166	6871481	6871487	Intergenic	TSPAN5	0	0	7_Enh	0	1	0	0	0	0	0
chr4	99923951	99924015	6876485	6876489	intron	METAP1	0	0	7_Enh	0	1	0	0	0	0	0
chr4	100359652	100359896	6879465	6879469	Intergenic	ADH7	0	0	7_Enh	0	1	0	0	0	0	0
chr4	101014616	101014843	6884056	6884061	Intergenic	DDIT4L	0	0	7_Enh	0	1	1	0	1	1	1
chr4	103533966	103534159	6899219	6899225	intron	NFKB1	0	0	6_EnhG	0	1	0	0	1	0	0
chr4	106915411	106915474	6919414	6919418	Intergenic	NPNT	0	0	7_Enh	0	1	0	0	0	0	0
chr4	110105604	110105659	6940814	6940818	intron	COL25A1	0	0	7_Enh	0	1	0	0	1	0	0
chr4	113199281	113199517	6963838	6963843	exon	TIFA	0	0	7_Enh	0	1	1	0	0	0	0
chr4	114357194	114357308	6974201	6974206	Intergenic	CAMK2D	0	0	7_Enh	0	1	0	0	1	0	0
chr4	114468788	114468895	6974889	6974893	intron	CAMK2D	0	0	5_TxWk	0	1	0	0	1	1	1
chr4	114893720	114894231	6977425	6977430	intron	ARSJ	0	0	7_Enh	0	1	0	0	0	0	0
chr4	119679586	119679791	7004391	7004396	intron	SEC24D	0	0	5_TxWk	0	1	0	0	0	0	0
chr4	119786356	119786578	7005328	7005333	Intergenic	SYNPO2	0	0	15_Quies	0	1	0	0	1	1	1
chr4	119963235	119963426	7006643	7006649	intron	SYNPO2	0	0	7_Enh	0	1	0	0	1	1	1
chr4	123505199	123505240	7029754	7029758	Intergenic	IL21	0	0	7_Enh	0	1	0	0	1	0	0
chr4	124466891	124467767	7037834	7037842	Intergenic	SPRY1	0	0	2_TssAFlnk	0	1	0	0	1	0	0
chr4	124476574	124476898	7037931	7037937	Intergenic	SPRY1	0	0	7_Enh	0	1	0	0	1	0	0
chr4	124570883	124571218	7038583	7038589	Intergenic	LOC285419	0	0	7_Enh	0	1	0	0	1	0	0
chr4	129308114	129308419	7068829	7068838	Intergenic	PGRMC2	0	0	7_Enh	0	1	0	0	1	0	0
chr4	129522558	129522894	7070362	7070370	Intergenic	PHF17	0	0	7_Enh	0	1	0	0	1	0	0
chr4	129784690	129784820	7073550	7073555	exon	PHF17	0	0	6_EnhG	0	1	0	0	1	1	1
chr4	139229555	139229701	7127841	7127845	Intergenic	LINC00499	0	0	5_TxWk	0	1	0	0	1	0	0
chr4	139859462	139859684	7132408	7132413	Intergenic	CCRN4L	0	0	1_TssA	0	1	0	0	1	1	1
chr4	140705377	140705602	7142489	7142496	intron	MAML3	0	0	7_Enh	0	1	0	0	1	0	0
chr4	140779696	140779950	7143160	7143168	intron	MAML3	0	0	7_Enh	0	1	0	0	1	0	0
chr4	141868752	141868824	7152906	7152910	exon	RNF150	0	0	7_Enh	0	1	0	0	1	0	0
chr4	146803219	146803443	7184995	7185000	intron	ZNF827	0	0	7_Enh	0	1	0	0	1	0	0
chr4	147056063	147056212	7186912	7186918	Intergenic	LOC100505545	0	0	7_Enh	0	1	0	0	1	0	0
chr4	148734575	148734919	7199073	7199079	intron	ARHGAP10	0	0	7_Enh	0	1	1	0	0	0	0
chr4	148758128	148758175	7199310	7199315	intron	ARHGAP10	0	0	7_Enh	0	1	0	0	1	0	0
chr4	148939152	148939289	7200894	7200899	intron	ARHGAP10	0	0	7_Enh	0	1	0	0	1	0	0
chr4	149124718	149124902	7202602	7202611	intron	NR3C2	0	0	7_Enh	0	1	0	0	1	0	0
chr4	152608442	152608773	7226851	7226859	intron	PET112	0	0	7_Enh	0	1	0	0	1	0	0
chr4	153550211	153550532	7234481	7234488	intron	TMEM154	0	0	7_Enh	0	1	0	0	0	0	0
chr4	153618175	153618324	7235073	7235077	Intergenic	TMEM154	0	0	7_Enh	0	1	0	0	1	0	0
chr4	153943346	153943655	7238295	7238307	Intergenic	FHDC1	0	0	7_Enh	0	1	0	0	1	0	0
chr4	154004681	154004851	7238792	7238797	Intergenic	TRIM2	0	0	7_Enh	0	1	0	0	1	1	1
chr4	154669859	154669907	7245825	7245829	exon	RNF175	0	0	7_Enh	0	1	1	0	1	0	0
chr4	155419283	155419310	7251244	7251248	Intergenic	PLRG1	0	0	7_Enh	0	1	0	0	1	0	0
chr4	159103220	159103328	7275089	7275094	Intergenic	FAM198B	0	0	7_Enh	0	1	0	0	1	0	0
chr4	160096542	160096849	7283261	7283268	Intergenic	MIR3688-1	0	0	1_TssA	0	1	1	0	1	1	1
chr4	169468296	169468552	7344825	7344832	intron	PALLD	0	0	15_Quies	0	1	0	0	0	0	0
chr4	169656655	169656987	7346513	7346519	intron	PALLD	0	0	7_Enh	0	1	0	0	1	0	0
chr4	169764832	169765049	7347733	7347739	intron	PALLD	0	0	3_TxFlnk	0	1	0	0	1	0	0
chr4	169770236	169770710	7347784	7347792	intron	PALLD	0	0	2_TssAFlnk	0	1	1	0	0	0	0
chr4	170256336	170256534	7352254	7352259	Intergenic	SH3RF1	0	0	5_TxWk	0	1	0	0	1	0	0
chr4	170273207	170273463	7352387	7352392	Intergenic	SH3RF1	0	0	7_Enh	0	1	0	0	1	0	0
chr4	182202725	182202821	7436893	7436898	Intergenic	LINC00290	0	0	15_Quies	0	1	0	0	1	0	0
chr4	185252620	185252779	7473619	7473623	Intergenic	LOC728175	0	0	7_Enh	0	1	0	0	1	0	0
chr4	185277602	185277816	7473913	7473920	Intergenic	LOC728175	0	0	7_Enh	0	1	0	0	1	0	0
chr4	185306112	185306196	7474191	7474195	Intergenic	LOC728175	0	0	7_Enh	0	1	0	0	0	0	0
chr4	185328110	185328392	7474571	7474578	intron	IRF2	0	0	7_Enh	0	1	0	0	0	0	0
chr4	185346478	185346843	7474821	7474837	intron	IRF2	0	0	6_EnhG	0	1	0	0	1	0	0
chr4	185374604	185374917	7475239	7475247	intron	IRF2	0	0	7_Enh	0	1	1	0	1	0	0
chr4	185489947	185490184	7476896	7476902	Intergenic	CASP3	0	0	1_TssA	0	1	0	0	0	0	0
chr4	185669543	185669703	7479188	7479194	Intergenic	MLF1IP	0	0	7_Enh	0	1	1	0	1	0	0
chr4	185729659	185729966	7479956	7479962	intron	ACSL1	0	0	7_Enh	0	1	0	0	0	0	0
chr4	186300477	186300998	7488200	7488209	promoter-TSS	LRP2BP	1	0	7_Enh	0	1	0	0	1	0	0
chr4	186488712	186488800	7490615	7490622	Intergenic	PDLIM3	0	0	7_Enh	0	1	0	0	1	0	0
chr5	957576	957799	7570031	7570039	Intergenic	LOC100506688	0	0	7_Enh	0	1	1	0	1	1	0
chr5	958714	958809	7570066	7570071	Intergenic	LOC100506688	0	1	2_TssAFlnk	0	1	0	0	1	0	0
chr5	958818	958894	7570071	7570077	Intergenic	LOC100506688	0	1	1_TssA	0	1	0	0	1	0	0
chr5	958915	959037	7570077	7570088	Intergenic	LOC100506688	0	1	1_TssA	0	1	0	0	1	0	0
chr5	959064	959123	7570088	7570096	Intergenic	LOC100506688	0	1	2_TssAFlnk	0	1	0	0	1	0	0
chr5	1052767	1053471	7572677	7572705	intron	SLC12A7	0	0	6_EnhG	0	1	0	0	1	0	1
chr5	1118594	1118697	7575384	7575392	Intergenic	SLC12A7	0	0	7_Enh	0	1	1	0	1	0	0
chr5	1118914	1119158	7575395	7575406	Intergenic	SLC12A7	0	0	7_Enh	0	1	1	0	1	0	0
chr5	1131233	1131506	7575747	7575761	Intergenic	SLC12A7	0	0	7_Enh	0	1	1	0	1	0	0
chr5	1131583	1131599	7575761	7575765	Intergenic	SLC12A7	0	0	7_Enh	0	1	1	0	0	0	0
chr5	1140012	1140097	7576001	7576006	Intergenic	SLC12A7	0	0	7_Enh	0	1	0	0	1	0	0
chr5	1140438	1140735	7576020	7576031	Intergenic	SLC12A7	0	0	7_Enh	0	1	0	0	1	1	1
chr5	1330385	1330600	7581826	7581836	exon,intron	CLPTM1L	0	0	2_TssAFlnk	0	1	0	0	1	0	0
chr5	1330631	1330913	7581836	7581846	intron	CLPTM1L	0	0	2_TssAFlnk	0	1	0	0	1	0	0
chr5	1974405	1974495	7598028	7598033	Intergenic	IRX4	0	0	5_TxWk	0	1	0	0	1	0	0
chr5	1975520	1975673	7598051	7598055	Intergenic	IRX4	0	0	7_Enh	0	1	0	0	1	0	0
chr5	2094179	2094361	7599667	7599681	Intergenic	IRX4	0	0	7_Enh	0	1	0	0	1	0	0
chr5	2780489	2780545	7610785	7610789	Intergenic	C5orf38	0	0	7_Enh	0	1	0	0	1	0	1
chr5	3310687	3310924	7617882	7617892	Intergenic	LOC285577	0	0	5_TxWk	0	1	0	0	1	0	0
chr5	3311044	3311207	7617892	7617898	Intergenic	LOC285577	0	0	5_TxWk	0	1	0	0	1	0	0
chr5	3311209	3311320	7617898	7617906	Intergenic	LOC285577	0	0	7_Enh	0	1	0	0	1	0	0
chr5	3311363	3311417	7617906	7617910	Intergenic	LOC285577	0	0	7_Enh	0	1	0	0	1	0	0
chr5	3605905	3606030	7622222	7622231	Intergenic	IRX1	0	0	1_TssA	0	1	0	1	0	0	0
chr5	3613140	3613265	7622389	7622393	Intergenic	IRX1	0	0	6_EnhG	0	1	0	0	1	0	0
chr5	3931988	3932214	7625995	7626004	Intergenic	IRX1	0	0	7_Enh	0	1	0	0	1	0	0
chr5	4370639	4370791	7630103	7630109	Intergenic	LOC340094	0	0	7_Enh	0	1	0	0	0	0	0
chr5	5340372	5340569	7639058	7639064	Intergenic	KIAA0947	0	0	7_Enh	0	1	0	0	1	0	0
chr5	9266016	9266133	7675074	7675079	intron	SEMA5A	0	0	1_TssA	0	1	0	0	1	0	0
chr5	9266186	9266273	7675079	7675083	intron	SEMA5A	0	0	2_TssAFlnk	0	1	0	0	1	0	0
chr5	9301458	9301559	7675311	7675315	intron	SEMA5A	0	0	7_Enh	0	1	0	0	1	0	0
chr5	9467846	9468166	7676632	7676639	intron	SEMA5A	0	0	7_Enh	0	1	0	0	1	0	0
chr5	9535126	9535285	7677178	7677183	intron	SEMA5A	0	0	1_TssA	0	1	0	0	1	0	0
chr5	9535326	9535713	7677183	7677194	intron	SEMA5A	0	0	1_TssA	0	1	0	0	1	0	0
chr5	10467487	10467717	7686288	7686295	Intergenic	ROPN1L	0	0	7_Enh	0	1	0	0	1	0	0
chr5	10962293	10962468	7692768	7692773	Intergenic	DAP	0	0	15_Quies	0	1	0	0	1	0	0
chr5	14119084	14119104	7715039	7715043	Intergenic	TRIO	0	0	7_Enh	0	1	0	0	1	0	0
chr5	14219584	14219697	7716405	7716409	intron	TRIO	0	0	7_Enh	0	1	0	0	0	0	0
chr5	15008692	15008862	7726217	7726224	Intergenic	ANKH	0	0	7_Enh	0	1	1	0	1	0	0
chr5	16580837	16581074	7738041	7738046	intron	FAM134B	0	0	7_Enh	0	1	0	0	1	0	0
chr5	16736070	16736157	7740202	7740206	intron	MYO10	0	0	7_Enh	0	1	1	0	1	0	0
chr5	31948334	31948432	7843357	7843361	intron	PDZD2	0	0	7_Enh	0	1	0	0	1	0	0
chr5	32218299	32218316	7847542	7847546	Intergenic	GOLPH3	0	0	7_Enh	0	1	0	0	1	0	0
chr5	32232642	32232926	7847764	7847770	intron	MTMR12	0	0	7_Enh	0	1	0	0	1	1	1
chr5	32233833	32233993	7847778	7847783	exon,intron	MTMR12	0	0	7_Enh	0	1	0	0	1	0	0
chr5	32234258	32234294	7847783	7847787	intron	MTMR12	0	0	7_Enh	0	1	0	0	1	0	0
chr5	32505078	32505586	7851105	7851114	Intergenic	ZFR	0	0	7_Enh	0	1	1	0	1	0	0
chr5	32843436	32843583	7854531	7854536	Intergenic	LOC340113	0	0	7_Enh	0	1	0	0	0	0	0
chr5	38466445	38466672	7899512	7899520	TTS	EGFLAM	0	0	7_Enh	0	1	0	0	1	0	0
chr5	38809951	38810099	7902536	7902544	Intergenic	OSMR	0	0	7_Enh	0	1	1	0	1	1	1
chr5	52023570	52023731	7970394	7970400	Intergenic	PELO	0	0	5_TxWk	0	1	1	0	1	0	0
chr5	52283703	52283761	7972095	7972099	Intergenic	ITGA2	0	0	5_TxWk	0	1	0	0	1	0	0
chr5	52293385	52293572	7972231	7972236	intron	ITGA2	0	0	3_TxFlnk	0	1	0	0	0	0	0
chr5	53829824	53830304	7983525	7983532	intron	SNX18	0	0	7_Enh	0	1	0	0	1	0	0
chr5	53996914	53997006	7984850	7984854	Intergenic	SNX18	0	0	7_Enh	0	1	0	0	1	0	0
chr5	54734455	54734546	7990928	7990935	intron	PPAP2A	0	0	7_Enh	0	1	0	0	1	0	0
chr5	54735146	54735202	7990945	7990949	intron	PPAP2A	0	0	7_Enh	0	1	1	0	1	0	0
chr5	54864700	54864896	7992266	7992270	Intergenic	PPAP2A	0	0	7_Enh	0	1	0	0	1	0	0
chr5	54873386	54873465	7992355	7992359	Intergenic	PPAP2A	0	0	7_Enh	0	1	1	0	1	0	0
chr5	54897072	54897374	7992586	7992594	Intergenic	PPAP2A	0	0	5_TxWk	0	1	0	0	1	0	0
chr5	55746654	55746732	8000990	8000995	Intergenic	ANKRD55	0	0	7_Enh	0	1	0	0	1	0	0
chr5	55912099	55912341	8002480	8002486	Intergenic	MAP3K1	0	0	7_Enh	0	1	0	0	0	0	0
chr5	56594084	56594374	8009026	8009031	Intergenic	GPBP1	0	0	7_Enh	0	1	0	0	1	1	1
chr5	56594910	56594994	8009033	8009038	Intergenic	GPBP1	0	0	7_Enh	0	1	0	0	1	1	1
chr5	57158341	57158457	8012529	8012533	Intergenic	ACTBL2	0	0	7_Enh	0	1	0	0	1	0	0
chr5	58187599	58187776	8019313	8019320	Intergenic	RAB3C	0	0	5_TxWk	0	1	0	0	0	1	1
chr5	59082432	59082592	8024713	8024718	intron	PDE4D	0	0	15_Quies	0	1	0	0	1	0	0
chr5	64362966	64363558	8059337	8059343	Intergenic	CWC27	0	0	7_Enh	0	1	0	0	1	0	0
chr5	66478313	66478492	8075937	8075943	exon	CD180	0	0	7_Enh	0	1	1	0	1	0	0
chr5	66505009	66505353	8076160	8076168	Intergenic	CD180	0	0	7_Enh	0	1	1	0	1	1	1
chr5	66564016	66564801	8076683	8076695	Intergenic	CD180	0	0	7_Enh	0	1	1	0	1	0	0
chr5	67602566	67602729	8083891	8083896	Intergenic	PIK3R1	0	0	7_Enh	0	1	0	0	1	0	0
chr5	67891140	67891874	8085772	8085779	Intergenic	PIK3R1	0	0	5_TxWk	0	1	0	0	0	0	0
chr5	68010778	68010945	8086440	8086445	Intergenic	SLC30A5	0	0	7_Enh	0	1	0	0	1	0	0
chr5	68258787	68259027	8088215	8088224	Intergenic	SLC30A5	0	0	7_Enh	0	1	0	0	1	1	1
chr5	68291114	68291249	8088443	8088447	Intergenic	SLC30A5	0	0	7_Enh	0	1	0	0	1	0	0
chr5	71684575	71684747	8123110	8123117	Intergenic	PTCD2	0	0	7_Enh	0	1	0	0	1	0	0
chr5	71781306	71781573	8123994	8123999	intron	ZNF366	0	0	7_Enh	0	1	0	0	1	0	0
chr5	73197045	73197187	8137097	8137104	intron	ARHGEF28	0	0	7_Enh	0	1	0	0	1	0	0
chr5	73198538	73198649	8137109	8137114	intron	ARHGEF28	0	0	7_Enh	0	1	0	0	0	1	1
chr5	73264932	73264949	8137674	8137678	Intergenic	ARHGEF28	0	0	7_Enh	0	1	0	0	0	0	0
chr5	73330891	73331121	8138101	8138107	Intergenic	ARHGEF28	0	0	7_Enh	0	1	0	0	1	0	0
chr5	73497119	73497207	8139179	8139185	Intergenic	ARHGEF28	0	0	7_Enh	0	1	0	0	1	0	0
chr5	73839015	73839043	8141583	8141587	Intergenic	ENC1	0	0	7_Enh	0	1	0	0	1	0	0
chr5	73839425	73839620	8141590	8141595	Intergenic	ENC1	0	0	7_Enh	0	1	0	0	1	0	0
chr5	76464152	76464255	8165630	8165636	Intergenic	PDE8B	0	0	7_Enh	0	1	0	0	1	0	0
chr5	77793803	77793868	8177562	8177567	intron	LHFPL2	0	0	7_Enh	0	1	1	0	0	0	0
chr5	79543123	79543299	8194861	8194866	intron	SERINC5	0	0	7_Enh	0	1	1	0	1	0	0
chr5	88081495	88081845	8252130	8252137	intron	MEF2C	0	0	5_TxWk	0	1	0	0	1	0	0
chr5	90607524	90607787	8267610	8267614	Intergenic	ARRDC3-AS1	0	0	1_TssA	0	1	0	0	1	0	1
chr5	92414305	92414541	8277302	8277308	Intergenic	FLJ42709	0	0	5_TxWk	0	1	0	0	1	0	0
chr5	95107030	95107275	8296442	8296447	intron	RHOBTB3	0	0	7_Enh	0	1	0	0	1	0	0
chr5	95672121	95672250	8300455	8300460	Intergenic	PCSK1	0	0	7_Enh	0	1	1	0	1	1	1
chr5	96054591	96054658	8303500	8303505	intron	CAST	0	0	7_Enh	0	1	0	0	1	0	1
chr5	96964859	96965120	8309622	8309627	Intergenic	RIOK2	0	0	1_TssA	0	1	0	0	1	0	0
chr5	106890599	106890761	8367448	8367452	intron	EFNA5	0	0	7_Enh	0	1	0	0	0	0	0
chr5	106893128	106893317	8367473	8367479	intron	EFNA5	0	0	7_Enh	0	1	0	0	1	0	0
chr5	110886370	110886529	8393385	8393390	intron	STARD4-AS1	0	0	7_Enh	0	1	0	0	1	1	1
chr5	111016518	111016595	8394163	8394167	intron	STARD4-AS1	0	0	7_Enh	0	1	1	0	1	0	0
chr5	112426203	112426262	8404993	8404997	intron	MCC	0	0	7_Enh	0	1	1	0	0	0	0
chr5	115988154	115988211	8429811	8429816	Intergenic	SEMA6A	0	0	5_TxWk	0	1	0	0	1	0	0
chr5	118734846	118734882	8448107	8448111	Intergenic	TNFAIP8	0	0	7_Enh	0	1	0	0	1	0	0
chr5	121519123	121519363	8463962	8463967	TTS	LOC100505841	0	0	7_Enh	0	1	0	0	1	0	0
chr5	123625162	123625264	8478851	8478856	Intergenic	ZNF608	0	0	7_Enh	0	1	0	0	1	0	1
chr5	123916824	123916962	8480904	8480909	Intergenic	ZNF608	0	0	7_Enh	0	1	1	0	1	0	0
chr5	124242237	124242572	8483979	8483985	Intergenic	ZNF608	0	0	7_Enh	0	1	1	0	1	0	1
chr5	124248723	124248995	8484055	8484065	Intergenic	ZNF608	0	0	7_Enh	0	1	0	0	1	0	0
chr5	124394299	124394470	8485350	8485355	Intergenic	ZNF608	0	0	7_Enh	0	1	0	0	0	0	0
chr5	125785833	125785966	8493428	8493432	intron	GRAMD3	0	0	3_TxFlnk	0	1	0	0	0	0	0
chr5	125797957	125798144	8493526	8493530	intron	GRAMD3	0	0	6_EnhG	0	1	0	0	1	0	0
chr5	125813403	125813498	8493656	8493660	exon	GRAMD3	0	0	2_TssAFlnk	0	1	0	0	1	0	0
chr5	125826010	125826161	8493741	8493745	intron	GRAMD3	0	0	6_EnhG	0	1	1	0	1	0	0
chr5	125855093	125855142	8494007	8494011	Intergenic	ALDH7A1	0	0	7_Enh	0	1	0	0	1	0	0
chr5	126983341	126983610	8504821	8504827	Intergenic	CTXN3	0	0	7_Enh	0	1	0	0	1	0	0
chr5	127180347	127180513	8506037	8506042	Intergenic	CTXN3	0	0	7_Enh	0	1	0	0	1	0	0
chr5	127261402	127261450	8506634	8506638	Intergenic	FLJ33630	0	0	7_Enh	0	1	0	0	0	0	0
chr5	131551121	131551191	8535402	8535407	intron	P4HA2	0	0	7_Enh	0	1	0	0	1	0	0
chr5	131601500	131601724	8536039	8536046	intron	PDLIM4	0	0	6_EnhG	0	1	1	0	1	0	0
chr5	131755191	131755652	8537839	8537848	intron	C5orf56	0	0	7_Enh	0	1	0	0	1	1	1
chr5	131876563	131876811	8539199	8539203	TTS	IL5	0	0	7_Enh	0	1	0	0	1	0	0
chr5	132758736	132758936	8550473	8550479	intron	FSTL4	0	0	2_TssAFlnk	0	1	0	0	1	0	0
chr5	133375221	133375458	8557083	8557098	Intergenic	VDAC1	0	0	7_Enh	0	1	0	0	1	1	1
chr5	133446275	133446515	8558118	8558127	Intergenic	TCF7	0	0	7_Enh	0	1	0	0	0	0	0
chr5	133449031	133449215	8558157	8558168	Intergenic	TCF7	0	0	2_TssAFlnk	0	1	1	0	0	0	0
chr5	134713777	134714060	8575065	8575074	intron	H2AFY	0	0	6_EnhG	0	1	0	0	1	0	0
chr5	135394234	135394400	8582152	8582156	intron	TGFBI	0	0	7_Enh	0	1	0	0	1	0	0
chr5	135423680	135423889	8582426	8582432	Intergenic	VTRNA2-1	0	0	7_Enh	0	1	0	0	1	0	0
chr5	136958539	136958721	8593129	8593134	intron	KLHL3	0	0	7_Enh	0	1	0	0	1	0	0
chr5	137371762	137372059	8596732	8596738	Intergenic	FAM13B	0	0	7_Enh	0	1	0	0	1	1	1
chr5	137727622	137728136	8601620	8601631	exon	KDM3B	0	0	7_Enh	0	1	1	0	1	0	0
chr5	137840909	137840987	8603687	8603691	TTS	ETF1	0	0	7_Enh	0	1	0	0	1	0	0
chr5	137914978	137915314	8604865	8604873	Intergenic	HSPA9	0	0	5_TxWk	0	1	0	0	0	1	1
chr5	138179922	138180354	8608135	8608140	intron	CTNNA1	0	0	7_Enh	0	1	0	0	1	0	0
chr5	138265718	138266206	8608964	8608971	intron	CTNNA1	0	0	6_EnhG	0	1	0	0	1	0	0
chr5	138289132	138289385	8609372	8609379	intron	SIL1	0	0	7_Enh	0	1	1	0	1	0	0
chr5	138440577	138440752	8610627	8610633	intron	SIL1	0	0	7_Enh	0	1	0	0	1	0	0
chr5	138517901	138517993	8611413	8611417	intron	SIL1	0	0	7_Enh	0	1	1	0	1	0	0
chr5	138709250	138709914	8614197	8614203	intron	SLC23A1	0	0	6_EnhG	0	1	0	0	1	0	0
chr5	138751163	138751315	8615144	8615148	intron	DNAJC18	0	0	7_Enh	0	1	1	0	1	0	0
chr5	139057397	139057568	8619442	8619452	intron	CXXC5	0	0	7_Enh	0	1	1	0	1	0	0
chr5	139113471	139113724	8620587	8620593	Intergenic	PSD2	0	0	7_Enh	0	1	0	0	1	0	0
chr5	139207835	139208007	8622335	8622339	intron	PSD2	0	0	7_Enh	0	1	0	0	1	0	0
chr5	139225626	139225810	8622547	8622553	TTS	NRG2	0	0	2_TssAFlnk	0	1	0	0	1	0	0
chr5	139348477	139348768	8623941	8623955	intron	NRG2	0	0	7_Enh	0	1	0	0	1	1	1
chr5	139531963	139532075	8625870	8625878	Intergenic	CYSTM1	0	0	7_Enh	0	1	1	0	1	0	0
chr5	140904359	140904597	8646377	8646383	intron	DIAPH1	0	0	6_EnhG	0	1	0	0	1	1	1
chr5	141220949	141221464	8650207	8650217	Intergenic	PCDH1	0	0	7_Enh	0	1	1	0	1	0	0
chr5	141245719	141245967	8650707	8650720	intron	PCDH1	0	0	7_Enh	0	1	0	0	1	0	0
chr5	141812183	141812412	8658566	8658577	Intergenic	SPRY4	0	0	7_Enh	0	1	1	0	1	0	0
chr5	142005116	142005231	8660636	8660641	intron	FGF1	0	0	7_Enh	0	1	0	0	1	0	0
chr5	142035339	142035533	8661009	8661018	intron	FGF1	0	0	7_Enh	0	1	0	0	1	1	1
chr5	142047105	142047253	8661179	8661186	intron	FGF1	0	0	5_TxWk	0	1	0	0	1	0	0
chr5	142047302	142047623	8661186	8661195	intron	FGF1	0	0	2_TssAFlnk	0	1	0	0	1	0	0
chr5	142047938	142047974	8661196	8661200	intron	FGF1	0	0	7_Enh	0	1	0	0	0	0	0
chr5	142096684	142097336	8661736	8661742	Intergenic	ARHGAP26	0	0	7_Enh	0	1	0	0	1	1	1
chr5	142100503	142100814	8661789	8661799	Intergenic	ARHGAP26	0	0	7_Enh	0	1	0	0	1	0	0
chr5	142522740	142522953	8665545	8665552	intron	ARHGAP26	0	0	7_Enh	0	1	1	0	1	0	0
chr5	147130903	147131219	8697299	8697305	intron	JAKMIP2	0	0	7_Enh	0	1	0	0	1	0	0
chr5	148345446	148345615	8704993	8704999	Intergenic	SH3TC2	0	0	7_Enh	0	1	0	0	1	0	0
chr5	148346043	148346082	8705003	8705007	Intergenic	SH3TC2	0	0	7_Enh	0	1	0	0	1	0	0
chr5	148442608	148443000	8705610	8705619	promoter-TSS	SH3TC2	1	0	7_Enh	0	1	1	0	1	0	0
chr5	148758497	148758572	8708623	8708628	intron	IL17B	1	0	7_Enh	0	1	0	0	0	0	0
chr5	148761560	148761757	8708680	8708689	Intergenic	IL17B	0	0	7_Enh	0	1	1	0	1	1	1
chr5	148819403	148819693	8709481	8709488	Intergenic	MIR145	0	0	7_Enh	0	1	0	0	1	0	1
chr5	148822171	148822344	8709540	8709547	Intergenic	MIR145	0	0	7_Enh	0	1	1	0	1	1	1
chr5	148832884	148833044	8709701	8709708	Intergenic	MIR145	0	0	7_Enh	0	1	0	0	1	0	0
chr5	148869201	148869291	8710237	8710242	Intergenic	MIR145	0	0	7_Enh	0	1	1	0	0	0	0
chr5	148941007	148941276	8711086	8711091	Intergenic	CSNK1A1	0	0	7_Enh	0	1	0	0	0	0	0
chr5	149315228	149315501	8715555	8715562	intron	PDE6A	0	0	7_Enh	0	1	0	0	1	0	0
chr5	149375079	149375287	8716189	8716195	exon	TIGD6	0	0	7_Enh	0	1	0	0	0	0	0
chr5	149389708	149389868	8716432	8716438	exon	HMGXB3	0	0	6_EnhG	0	1	1	0	0	0	0
chr5	149403863	149404194	8716534	8716543	exon	HMGXB3	0	0	6_EnhG	0	1	0	0	1	0	0
chr5	149675383	149675577	8720290	8720300	TTS	ARSI	0	0	7_Enh	0	1	0	0	1	0	0
chr5	149675592	149675828	8720300	8720306	TTS	ARSI	0	0	7_Enh	0	1	0	0	1	0	0
chr5	149880544	149880605	8723447	8723451	Intergenic	NDST1	0	0	7_Enh	0	1	0	0	1	0	0
chr5	149880708	149880801	8723451	8723455	Intergenic	NDST1	0	0	7_Enh	0	1	0	0	1	0	0
chr5	149884531	149884793	8723496	8723502	Intergenic	NDST1	0	0	7_Enh	0	1	1	0	0	0	0
chr5	149900783	149900918	8723737	8723746	exon	NDST1	0	0	6_EnhG	0	1	0	0	0	0	0
chr5	149994739	149995047	8725105	8725119	intron	SYNPO	0	0	7_Enh	0	1	1	0	1	0	0
chr5	150163018	150163442	8727352	8727359	intron	SMIM3	0	0	7_Enh	0	1	1	0	1	0	0
chr5	150614543	150614620	8731695	8731700	Intergenic	CCDC69	0	0	7_Enh	0	1	0	0	1	0	0
chr5	150649233	150649655	8732165	8732176	exon	GM2A	0	0	7_Enh	0	1	0	0	1	0	0
chr5	150965568	150965649	8735248	8735252	Intergenic	FAT2	0	0	7_Enh	0	1	0	0	1	0	0
chr5	150965737	150965834	8735252	8735257	Intergenic	FAT2	0	0	7_Enh	0	1	0	0	1	0	0
chr5	150975107	150975281	8735355	8735362	Intergenic	FAT2	0	0	7_Enh	0	1	0	0	1	0	0
chr5	151008127	151008326	8735668	8735672	Intergenic	SPARC	0	0	7_Enh	0	1	0	0	1	0	0
chr5	151028840	151028886	8735866	8735871	Intergenic	SPARC	0	0	7_Enh	0	1	0	0	0	0	0
chr5	151038539	151038760	8735942	8735950	Intergenic	SPARC	0	0	7_Enh	0	1	0	0	1	1	1
chr5	151073476	151074081	8736308	8736314	Intergenic	SPARC	0	0	7_Enh	0	1	0	0	1	0	0
chr5	151078808	151078910	8736381	8736386	Intergenic	SPARC	0	0	7_Enh	0	1	0	0	1	0	0
chr5	151082101	151082218	8736426	8736432	Intergenic	SPARC	0	0	7_Enh	0	1	0	0	1	0	0
chr5	154247897	154248124	8760927	8760932	intron	CNOT8	0	0	6_EnhG	0	1	0	0	1	0	0
chr5	156938712	156938849	8780631	8780637	intron	ADAM19	0	0	7_Enh	0	1	0	0	1	0	0
chr5	157502289	157502650	8787082	8787089	Intergenic	CLINT1	0	0	7_Enh	0	1	0	0	1	1	1
chr5	159696236	159696342	8805871	8805876	intron	CCNJL	0	0	7_Enh	0	1	0	0	1	0	0
chr5	159714646	159714857	8806132	8806138	intron	CCNJL	0	0	7_Enh	0	1	1	0	1	0	0
chr5	159721232	159721353	8806229	8806234	intron	CCNJL	0	0	7_Enh	0	1	0	0	1	0	0
chr5	167243828	167244141	8858087	8858092	intron	TENM2	0	0	7_Enh	0	1	0	0	1	0	0
chr5	167741781	167741988	8863528	8863535	intron	WWC1	0	0	7_Enh	0	1	0	0	1	0	0
chr5	167780760	167780892	8863978	8863982	intron	WWC1	0	0	7_Enh	0	1	0	0	1	0	0
chr5	167831489	167831550	8864537	8864541	intron	WWC1	0	0	7_Enh	0	1	0	0	1	0	0
chr5	168525725	168525906	8872108	8872113	intron	SLIT3	0	0	7_Enh	0	1	0	0	1	0	0
chr5	168591566	168591920	8872762	8872768	intron	SLIT3	0	0	5_TxWk	0	1	0	0	1	0	0
chr5	171808136	171808281	8906594	8906602	intron	SH3PXD2B	0	0	6_EnhG	0	1	0	0	1	0	0
chr5	171830119	171830392	8906889	8906896	intron	SH3PXD2B	0	0	7_Enh	0	1	0	0	1	0	0
chr5	171834963	171835217	8906951	8906958	intron	SH3PXD2B	0	0	5_TxWk	0	1	1	0	1	0	0
chr5	171841614	171841677	8907051	8907057	intron	SH3PXD2B	0	0	6_EnhG	0	1	1	0	0	0	0
chr5	171864597	171864805	8907424	8907429	intron	SH3PXD2B	0	0	7_Enh	0	1	1	0	1	0	0
chr5	171870743	171870786	8907531	8907536	intron	SH3PXD2B	0	0	7_Enh	0	1	1	0	1	0	0
chr5	171882899	171882956	8907833	8907837	Intergenic	SH3PXD2B	0	0	2_TssAFlnk	0	1	0	0	1	0	0
chr5	172087043	172087179	8910695	8910700	intron	NEURL1B	0	0	7_Enh	0	1	0	0	1	0	0
chr5	172087242	172087334	8910701	8910706	intron	NEURL1B	0	0	7_Enh	0	1	0	0	1	0	0
chr5	172143887	172144147	8911874	8911888	Intergenic	DUSP1	0	0	5_TxWk	0	1	0	0	1	1	1
chr5	172156594	172156993	8912077	8912091	Intergenic	DUSP1	0	0	7_Enh	0	1	0	0	1	0	0
chr5	172167973	172168016	8912289	8912294	Intergenic	DUSP1	0	0	5_TxWk	0	1	0	0	1	0	0
chr5	172177102	172177132	8912444	8912448	Intergenic	DUSP1	0	0	7_Enh	0	1	0	0	1	0	0
chr5	172331640	172331786	8914924	8914928	intron	ERGIC1	0	0	7_Enh	0	1	1	0	1	0	0
chr5	172331791	172331948	8914928	8914933	intron	ERGIC1	0	0	7_Enh	0	1	1	0	1	0	0
chr5	172906975	172907225	8923630	8923635	Intergenic	LOC285593	0	0	7_Enh	0	1	0	0	1	0	0
chr5	172925447	172925579	8923802	8923808	Intergenic	LOC285593	0	0	2_TssAFlnk	0	1	1	0	1	0	0
chr5	173193732	173193837	8927105	8927113	Intergenic	CPEB4	0	0	14_ReprPCWk	0	1	0	0	1	0	0
chr5	176120247	176120549	8963337	8963345	Intergenic	TSPAN17	0	0	7_Enh	0	1	0	0	1	0	0
chr5	176816581	176816783	8975940	8975945	exon	SLC34A1	0	0	7_Enh	0	1	0	0	1	1	1
chr5	176816848	176817014	8975946	8975951	exon	SLC34A1	0	0	7_Enh	0	1	0	0	1	0	1
chr5	176817521	176817768	8975961	8975969	TTS	SLC34A1	0	0	7_Enh	0	1	0	0	1	1	1
chr5	176884293	176884500	8977905	8977918	exon,intron	DBN1	0	0	2_TssAFlnk	0	1	0	0	0	0	0
chr5	176884511	176884685	8977918	8977923	intron	DBN1	0	0	2_TssAFlnk	0	1	0	0	1	1	1
chr5	176906431	176906569	8978553	8978560	Intergenic	DBN1	0	0	7_Enh	0	1	0	0	1	0	0
chr5	176965922	176966238	8980027	8980035	exon	FAM193B	0	0	7_Enh	0	1	0	0	1	0	0
chr5	177002193	177002488	8980651	8980657	Intergenic	TMED9	0	0	7_Enh	0	1	0	0	0	0	0
chr5	177505579	177505678	8987859	8987865	Intergenic	N4BP3	0	0	15_Quies	0	1	0	0	0	0	0
chr5	177535311	177535605	8988527	8988533	Intergenic	N4BP3	0	0	7_Enh	0	1	1	0	1	0	0
chr5	177535636	177535839	8988533	8988537	Intergenic	N4BP3	0	0	7_Enh	0	1	1	0	1	0	0
chr5	177573150	177573276	8989529	8989533	exon	RMND5B	0	0	6_EnhG	0	1	0	0	1	1	1
chr5	177666511	177666849	8991512	8991526	intron	COL23A1	0	0	7_Enh	0	1	0	0	0	0	0
chr5	177716008	177716202	8992535	8992544	intron	COL23A1	0	0	7_Enh	0	1	0	0	1	0	0
chr5	177851472	177851622	8995360	8995364	intron	COL23A1	0	0	7_Enh	0	1	0	0	1	0	0
chr5	177855455	177855590	8995440	8995446	intron	COL23A1	0	0	7_Enh	0	1	0	0	1	0	0
chr5	177855998	177856213	8995452	8995462	intron	COL23A1	0	0	7_Enh	0	1	0	0	1	0	0
chr5	178625783	178626013	9008875	9008882	intron	ADAMTS2	0	0	7_Enh	0	1	0	0	1	0	0
chr5	178692379	178692520	9010275	9010284	intron	ADAMTS2	0	0	7_Enh	0	1	0	1	1	0	0
chr5	178692607	178692877	9010285	9010308	intron	ADAMTS2	0	0	7_Enh	0	1	0	1	1	0	0
chr5	179190305	179190477	9021101	9021106	intron	MAML1	0	0	7_Enh	0	1	1	0	1	1	1
chr5	179229743	179229863	9022107	9022112	promoter-TSS	MGAT4B	0	0	3_TxFlnk	0	1	1	0	0	0	0
chr5	179604430	179604605	9029683	9029690	intron	RASGEF1C	0	0	7_Enh	0	1	0	0	1	0	0
chr6	1111297	1111414	9067282	9067289	Intergenic	LOC285768	0	0	7_Enh	0	1	0	0	1	0	0
chr6	1335698	1336009	9070238	9070245	Intergenic	FOXQ1	0	0	7_Enh	0	1	0	0	1	0	0
chr6	1526979	1527073	9073543	9073547	Intergenic	FOXC1	0	0	2_TssAFlnk	0	1	0	0	1	0	0
chr6	1527404	1527667	9073551	9073561	Intergenic	FOXC1	0	0	7_Enh	0	1	1	0	1	0	0
chr6	1587945	1588087	9074342	9074348	Intergenic	FOXC1	1	0	7_Enh	0	1	0	0	1	0	0
chr6	1596466	1596828	9074550	9074567	Intergenic	FOXC1	0	0	7_Enh	0	1	1	0	1	1	1
chr6	1724976	1725132	9077588	9077595	intron	GMDS	0	0	7_Enh	0	1	0	0	1	0	0
chr6	1778974	1779108	9078267	9078271	intron	GMDS	0	0	7_Enh	0	1	0	0	1	0	0
chr6	2503348	2503444	9085154	9085159	Intergenic	C6orf195	0	0	7_Enh	0	1	0	0	1	0	0
chr6	2561300	2561427	9085812	9085817	Intergenic	C6orf195	0	0	7_Enh	0	1	0	0	1	0	0
chr6	2793994	2794061	9088840	9088844	Intergenic	WRNIP1	0	0	7_Enh	0	1	0	0	1	0	0
chr6	2957940	2958097	9091386	9091392	intron	SERPINB6	0	0	7_Enh	0	1	1	0	0	0	0
chr6	2981889	2982131	9091803	9091808	Intergenic	DKFZP686I15217	0	0	7_Enh	0	1	0	0	1	0	0
chr6	3329753	3329864	9098902	9098910	intron	SLC22A23	0	0	7_Enh	0	1	0	0	1	0	0
chr6	3329900	3330002	9098910	9098918	intron	SLC22A23	0	0	7_Enh	0	1	0	0	1	0	0
chr6	3330042	3330193	9098918	9098923	intron	SLC22A23	0	0	7_Enh	0	1	0	0	1	0	0
chr6	3386749	3386972	9099694	9099702	intron	SLC22A23	0	0	7_Enh	0	1	0	0	1	0	0
chr6	3390126	3390367	9099764	9099772	intron	SLC22A23	0	0	7_Enh	0	1	0	0	1	0	0
chr6	3396884	3397048	9099844	9099851	intron	SLC22A23	0	0	7_Enh	0	1	0	0	1	0	0
chr6	3432384	3432510	9100282	9100287	exon	SLC22A23	0	0	7_Enh	0	1	0	0	0	0	0
chr6	3518685	3518701	9101688	9101692	Intergenic	SLC22A23	0	0	7_Enh	0	1	0	0	1	0	0
chr6	3518938	3519199	9101694	9101700	Intergenic	SLC22A23	0	0	7_Enh	0	1	0	0	1	0	0
chr6	3527373	3527499	9101779	9101785	Intergenic	SLC22A23	0	0	7_Enh	0	1	0	0	1	0	0
chr6	3742668	3742886	9104339	9104356	intron	PXDC1	0	0	5_TxWk	0	1	0	0	1	1	1
chr6	3803945	3804049	9105675	9105680	Intergenic	FAM50B	0	0	5_TxWk	0	1	0	0	1	0	0
chr6	3919417	3919869	9107272	9107278	Intergenic	FAM50B	0	0	7_Enh	0	1	0	0	1	0	0
chr6	4359012	4359190	9111918	9111926	Intergenic	ECI2	0	0	7_Enh	0	1	0	0	1	0	0
chr6	4974297	4974585	9118628	9118635	Intergenic	RPP40	0	0	7_Enh	0	1	0	0	1	0	0
chr6	6821173	6821340	9138246	9138252	Intergenic	LY86-AS1	0	0	7_Enh	0	1	0	0	1	0	0
chr6	7243573	7244003	9144249	9144256	intron	RREB1	0	0	7_Enh	0	1	0	0	1	1	1
chr6	7505527	7505634	9148045	9148051	Intergenic	DSP	0	0	5_TxWk	0	1	0	0	1	0	0
chr6	7532589	7532683	9148358	9148363	Intergenic	DSP	0	0	7_Enh	0	1	0	0	1	0	0
chr6	8268953	8269028	9157145	9157150	Intergenic	EEF1E1	0	0	15_Quies	0	1	0	0	1	0	0
chr6	10518538	10518732	9176131	9176139	Intergenic	GCNT2	0	0	7_Enh	0	1	0	0	0	0	0
chr6	11203374	11203401	9184981	9184985	intron	NEDD9	0	0	3_TxFlnk	0	1	0	0	0	0	0
chr6	11214781	11214957	9185104	9185110	intron	NEDD9	0	0	3_TxFlnk	0	1	0	0	1	0	0
chr6	11216120	11216231	9185128	9185134	intron	NEDD9	0	0	3_TxFlnk	0	1	0	0	0	0	0
chr6	11223648	11223960	9185205	9185210	intron	NEDD9	0	0	3_TxFlnk	0	1	0	0	1	0	0
chr6	11234448	11234506	9185361	9185365	intron	NEDD9	0	0	2_TssAFlnk	0	1	0	0	1	0	0
chr6	11251819	11251904	9185548	9185552	intron	NEDD9	0	0	7_Enh	0	1	1	0	1	0	0
chr6	11278005	11278095	9185777	9185781	intron	NEDD9	0	0	7_Enh	0	1	1	0	1	0	0
chr6	11318668	11318771	9186159	9186165	intron	NEDD9	0	0	7_Enh	0	1	0	0	1	0	0
chr6	11486647	11487170	9187734	9187743	Intergenic	TMEM170B	0	0	7_Enh	0	1	0	0	1	0	0
chr6	11496522	11496690	9187837	9187841	Intergenic	TMEM170B	0	0	7_Enh	0	1	1	0	1	1	1
chr6	12222944	12223474	9194916	9194929	Intergenic	EDN1	0	0	7_Enh	0	1	0	0	1	0	0
chr6	12473259	12473311	9196939	9196943	Intergenic	EDN1	0	0	5_TxWk	0	1	0	0	1	0	0
chr6	12585723	12586029	9197801	9197807	Intergenic	PHACTR1	0	0	2_TssAFlnk	0	1	0	0	1	0	0
chr6	13445344	13445504	9205861	9205867	intron	GFOD1	0	0	7_Enh	0	1	1	0	0	0	0
chr6	13477234	13477518	9206163	9206170	intron	GFOD1	0	0	7_Enh	0	1	0	0	1	0	0
chr6	14035414	14035442	9213055	9213060	Intergenic	CD83	0	0	15_Quies	0	1	0	0	0	0	0
chr6	14804338	14804434	9220868	9220872	Intergenic	JARID2	0	0	7_Enh	0	1	0	0	1	0	0
chr6	16986086	16986624	9246163	9246171	Intergenic	STMND1	0	0	2_TssAFlnk	0	1	0	0	1	0	0
chr6	17012788	17012906	9246381	9246386	Intergenic	STMND1	0	0	7_Enh	0	1	0	0	1	0	0
chr6	18341592	18341885	9262485	9262492	Intergenic	RNF144B	0	0	7_Enh	0	1	0	0	1	0	0
chr6	18488729	18488937	9263653	9263659	Intergenic	MIR548A1	0	0	2_TssAFlnk	0	1	0	0	1	0	0
chr6	18596669	18596758	9264458	9264463	Intergenic	MIR548A1	0	0	15_Quies	0	1	0	0	1	1	1
chr6	19323422	19323486	9268656	9268660	Intergenic	ID4	0	0	7_Enh	0	1	0	0	1	0	0
chr6	19325806	19325971	9268672	9268677	Intergenic	ID4	0	0	2_TssAFlnk	0	1	0	0	1	0	0
chr6	19538538	19538616	9270098	9270102	Intergenic	ID4	0	0	5_TxWk	0	1	0	0	1	0	0
chr6	19892413	19892465	9273520	9273525	Intergenic	ID4	0	0	7_Enh	0	1	0	0	1	0	0
chr6	19896584	19896808	9273577	9273583	Intergenic	ID4	0	0	7_Enh	0	1	1	0	1	0	0
chr6	20127028	20127258	9275735	9275740	intron	MBOAT1	0	0	5_TxWk	0	1	0	0	1	1	1
chr6	20834130	20834264	9282789	9282794	intron	CDKAL1	0	0	7_Enh	0	1	0	0	0	0	0
chr6	21110067	21110204	9284912	9284916	intron	CDKAL1	0	0	7_Enh	0	1	1	0	0	0	0
chr6	21885741	21886033	9294768	9294775	intron	LINC00340	0	0	7_Enh	0	1	0	0	1	0	0
chr6	21954858	21954923	9295557	9295561	intron	LINC00340	0	0	7_Enh	0	1	1	0	0	0	0
chr6	22056848	22057069	9296476	9296485	intron	LINC00340	0	0	7_Enh	0	1	0	0	1	0	0
chr6	24847752	24847886	9317970	9317976	exon	FAM65B	0	0	1_TssA	0	1	0	0	1	0	0
chr6	26119286	26119448	9328991	9328996	Intergenic	HIST1H2BC	0	0	15_Quies	0	1	0	0	0	0	0
chr6	33553460	33553764	9430813	9430825	TTS	LINC00336	0	0	7_Enh	0	1	0	0	1	1	1
chr6	33666997	33667106	9433143	9433148	intron	MNF1	0	0	7_Enh	0	1	0	0	0	0	0
chr6	33695879	33695935	9433594	9433598	exon	IP6K3	0	0	7_Enh	0	1	1	0	0	0	0
chr6	33699782	33699981	9433677	9433683	intron	IP6K3	0	0	7_Enh	0	1	0	0	1	0	0
chr6	33802560	33802913	9435544	9435555	Intergenic	MLN	0	0	7_Enh	0	1	0	0	1	0	0
chr6	34292625	34292870	9443680	9443686	intron	NUDT3	0	0	7_Enh	0	1	0	0	1	0	0
chr6	34309455	34309604	9443845	9443849	intron	NUDT3	1	0	7_Enh	0	1	0	0	1	0	0
chr6	34677265	34677451	9449358	9449363	Intergenic	C6orf106	0	0	7_Enh	0	1	0	0	1	0	0
chr6	35012032	35012161	9453476	9453483	intron	ANKS1A	0	0	7_Enh	0	1	0	0	1	0	0
chr6	35012335	35012375	9453483	9453487	intron	ANKS1A	0	0	7_Enh	0	1	0	0	1	0	0
chr6	35044791	35045224	9454033	9454044	intron	ANKS1A	0	0	7_Enh	0	1	0	0	1	0	0
chr6	35052116	35052220	9454222	9454227	intron	ANKS1A	0	0	6_EnhG	0	1	0	0	0	0	0
chr6	35056547	35056853	9454330	9454336	exon	ANKS1A	0	0	7_Enh	0	1	0	0	1	0	0
chr6	35056875	35057063	9454336	9454342	exon	ANKS1A	0	0	7_Enh	0	1	0	0	1	0	0
chr6	35057965	35058052	9454360	9454364	exon	ANKS1A	0	0	7_Enh	0	1	0	0	1	0	0
chr6	35058103	35058217	9454364	9454373	exon	ANKS1A	0	0	7_Enh	0	1	0	0	1	0	0
chr6	35359977	35360124	9458265	9458270	intron	PPARD	0	0	7_Enh	0	1	0	0	1	0	0
chr6	36062802	36063183	9467836	9467844	intron	MAPK14	0	0	7_Enh	0	1	0	0	1	1	1
chr6	36103259	36103339	9468362	9468369	intron	MAPK13	0	0	7_Enh	0	1	0	0	1	0	0
chr6	36635008	36635100	9475331	9475338	Intergenic	CDKN1A	0	0	7_Enh	0	1	1	0	1	1	0
chr6	36792088	36792291	9477760	9477766	intron	CPNE5	0	0	7_Enh	0	1	0	0	1	0	0
chr6	36795116	36795174	9477816	9477820	intron	CPNE5	0	0	7_Enh	0	1	0	0	0	0	0
chr6	36798106	36798275	9477860	9477865	intron	CPNE5	0	0	7_Enh	0	1	1	0	1	0	0
chr6	36880469	36880589	9479000	9479004	intron	C6orf89	0	0	4_Tx	0	1	0	0	1	1	0
chr6	36966144	36966528	9480339	9480349	Intergenic	FGD2	0	0	7_Enh	0	1	0	0	1	0	0
chr6	36985932	36986652	9480644	9480653	intron	FGD2	0	0	7_Enh	0	1	1	0	1	1	1
chr6	36992504	36992627	9480733	9480739	intron	FGD2	0	0	5_TxWk	0	1	0	0	1	0	0
chr6	37027355	37027479	9481331	9481339	Intergenic	FGD2	0	0	7_Enh	0	1	0	0	1	0	1
chr6	37045638	37045728	9481642	9481647	Intergenic	FGD2	0	0	7_Enh	0	1	0	0	1	0	0
chr6	37045790	37045985	9481647	9481658	Intergenic	FGD2	0	0	7_Enh	0	1	0	0	1	0	0
chr6	37051222	37051386	9481736	9481740	Intergenic	FGD2	0	0	7_Enh	0	1	0	0	1	0	0
chr6	37060804	37060953	9481900	9481905	Intergenic	PIM1	0	0	7_Enh	0	1	0	0	1	0	0
chr6	37094193	37094276	9482503	9482507	Intergenic	PIM1	0	0	7_Enh	0	1	0	0	0	0	0
chr6	37099024	37099162	9482562	9482569	Intergenic	PIM1	0	0	7_Enh	0	1	0	0	1	0	0
chr6	37460902	37460984	9487194	9487204	intron	CCDC167	0	0	7_Enh	0	1	0	0	1	0	0
chr6	37460991	37461143	9487204	9487214	intron	CCDC167	0	0	2_TssAFlnk	0	1	0	0	1	0	0
chr6	37461185	37461321	9487214	9487223	intron	CCDC167	0	0	2_TssAFlnk	0	1	0	0	1	0	0
chr6	37483889	37484178	9487576	9487587	Intergenic	CCDC167	0	0	7_Enh	0	1	1	0	1	0	0
chr6	37485259	37485600	9487611	9487622	Intergenic	CCDC167	0	0	7_Enh	0	1	1	0	1	0	0
chr6	39137195	39137477	9504204	9504213	Intergenic	SAYSD1	0	0	7_Enh	0	1	0	0	1	0	0
chr6	39137744	39137996	9504213	9504218	Intergenic	SAYSD1	0	0	7_Enh	0	1	0	0	1	0	0
chr6	39399130	39399272	9507356	9507363	intron	KIF6	0	0	7_Enh	0	1	1	0	1	0	0
chr6	41504731	41504927	9525257	9525265	Intergenic	FOXP4	0	0	7_Enh	0	1	0	0	1	0	0
chr6	41504966	41505005	9525265	9525270	Intergenic	FOXP4	0	0	7_Enh	0	1	0	0	1	0	0
chr6	41518922	41519122	9525664	9525671	intron	FOXP4	0	0	2_TssAFlnk	0	1	0	0	0	0	0
chr6	41594831	41594939	9526921	9526927	Intergenic	MDFI	0	0	7_Enh	0	1	0	0	1	0	0
chr6	41607935	41608582	9527285	9527296	intron	MDFI	0	0	7_Enh	0	1	0	0	1	0	0
chr6	41666109	41666358	9528194	9528201	intron	TFEB	0	0	6_EnhG	0	1	1	0	1	0	0
chr6	41675581	41675747	9528346	9528353	intron	TFEB	0	0	7_Enh	0	1	1	0	1	0	0
chr6	41680639	41681036	9528394	9528402	intron	TFEB	0	0	7_Enh	0	1	1	0	1	0	1
chr6	41735025	41735216	9529315	9529320	Intergenic	FRS3	0	0	7_Enh	0	1	0	0	1	0	0
chr6	42067286	42067441	9534696	9534702	Intergenic	C6orf132	0	0	7_Enh	0	1	1	0	1	0	0
chr6	42085954	42086540	9535029	9535037	intron	C6orf132	0	0	6_EnhG	0	1	0	0	1	0	0
chr6	42194555	42194997	9536732	9536740	exon	TRERF1	0	0	7_Enh	0	1	0	0	1	0	0
chr6	42845304	42845346	9544812	9544816	Intergenic	RPL7L1	0	0	7_Enh	0	1	1	0	0	0	0
chr6	43063856	43064089	9549183	9549188	intron	PTK7	0	0	2_TssAFlnk	0	1	1	0	1	0	0
chr6	43084017	43084134	9549457	9549464	intron	PTK7	0	0	7_Enh	0	1	0	0	1	0	0
chr6	43084138	43084277	9549464	9549468	intron	PTK7	0	0	7_Enh	0	1	0	0	1	0	0
chr6	43095001	43095141	9549647	9549656	intron	PTK7	0	0	7_Enh	0	1	0	0	1	0	0
chr6	43111261	43111531	9549946	9549964	intron	PTK7	0	0	7_Enh	0	1	1	0	1	1	1
chr6	43460099	43460343	9555723	9555732	intron	TJAP1	0	0	7_Enh	0	1	1	0	1	0	0
chr6	43461784	43461909	9555745	9555750	intron	TJAP1	0	0	7_Enh	0	1	0	0	0	0	0
chr6	43464150	43464281	9555773	9555781	intron	TJAP1	0	0	7_Enh	0	1	0	0	1	0	0
chr6	43634989	43635395	9558757	9558770	intron	RSPH9	0	0	5_TxWk	0	1	1	0	1	1	1
chr6	43636017	43636286	9558775	9558787	intron	RSPH9	0	0	7_Enh	0	1	1	0	1	1	1
chr6	43637333	43637469	9558799	9558803	intron	RSPH9	0	0	7_Enh	0	1	0	0	0	0	0
chr6	43684485	43684687	9559426	9559430	Intergenic	MRPS18A	0	0	7_Enh	0	1	1	0	0	0	0
chr6	43692879	43693137	9559532	9559545	Intergenic	MRPS18A	0	0	7_Enh	0	1	1	0	1	0	0
chr6	43958105	43958166	9562667	9562671	Intergenic	C6orf223	0	0	7_Enh	0	1	0	0	1	0	0
chr6	44009331	44009490	9563390	9563395	Intergenic	C6orf223	0	0	7_Enh	0	1	1	0	1	0	0
chr6	44026307	44026567	9563553	9563563	Intergenic	C6orf223	0	0	7_Enh	0	1	1	0	1	0	0
chr6	44030957	44031192	9563613	9563620	Intergenic	C6orf223	0	0	7_Enh	0	1	0	0	0	0	0
chr6	44031921	44032032	9563630	9563636	Intergenic	MRPL14	0	0	7_Enh	0	1	0	0	1	0	0
chr6	44042153	44042608	9563803	9563820	Intergenic	MRPL14	0	0	7_Enh	0	1	1	0	1	1	1
chr6	44044828	44045049	9563872	9563882	Intergenic	MRPL14	0	0	7_Enh	0	1	1	0	0	0	0
chr6	44145937	44146410	9565310	9565317	intron	CAPN11	0	0	7_Enh	0	1	0	0	1	0	0
chr6	44174611	44174959	9565680	9565687	Intergenic	SLC29A1	0	0	7_Enh	0	1	0	0	0	0	0
chr6	44185216	44185401	9565836	9565849	Intergenic	SLC29A1	0	0	7_Enh	0	1	0	0	0	0	0
chr6	44443430	44443675	9569656	9569671	Intergenic	MIR4642	0	0	7_Enh	0	1	0	0	1	1	1
chr6	44537795	44537892	9570615	9570619	Intergenic	MIR4642	0	0	7_Enh	0	1	0	0	1	0	0
chr6	44623231	44623496	9571446	9571461	Intergenic	MIR4642	0	0	7_Enh	0	1	0	0	1	1	1
chr6	44767879	44768280	9572711	9572720	Intergenic	MIR4642	0	0	7_Enh	0	1	1	0	1	0	0
chr6	45413478	45413954	9577416	9577425	intron	RUNX2	0	0	7_Enh	0	1	1	0	1	0	0
chr6	46976806	46976856	9588844	9588848	intron	GPR110	0	0	7_Enh	0	1	0	0	0	0	0
chr6	47002691	47002974	9589073	9589079	intron	GPR110	0	0	7_Enh	0	1	0	0	1	0	0
chr6	47015308	47015536	9589180	9589186	Intergenic	GPR110	0	0	15_Quies	0	1	0	0	1	1	1
chr6	47043387	47043566	9589384	9589388	Intergenic	GPR110	0	0	7_Enh	0	1	0	0	1	0	0
chr6	52170330	52170505	9620716	9620721	Intergenic	MCM3	0	0	2_TssAFlnk	0	1	0	0	1	0	0
chr6	52435219	52435403	9623381	9623385	intron	TRAM2	0	0	7_Enh	0	1	0	0	0	0	0
chr6	53191506	53191609	9630392	9630396	intron	ELOVL5	0	0	7_Enh	0	1	1	0	1	0	0
chr6	56512024	56512245	9651391	9651396	intron	RNU6-71	0	0	2_TssAFlnk	0	1	0	0	1	0	0
chr6	74414015	74414083	9745170	9745174	intron	CD109	0	0	7_Enh	0	1	0	0	1	0	0
chr6	75808567	75808766	9753155	9753160	intron	COL12A1	0	0	5_TxWk	0	1	0	0	1	0	0
chr6	80235432	80235599	9779995	9780002	intron	LCA5	0	0	5_TxWk	0	1	0	0	1	0	0
chr6	82604667	82604947	9793691	9793697	Intergenic	FAM46A	0	0	7_Enh	0	1	0	0	1	0	0
chr6	82854870	82855009	9795112	9795117	Intergenic	IBTK	0	0	7_Enh	0	1	0	0	1	0	0
chr6	90007694	90007871	9845822	9845829	intron	GABRR2	0	0	7_Enh	0	1	0	0	1	0	0
chr6	90650189	90650673	9853042	9853048	intron	BACH2	0	0	7_Enh	0	1	0	0	1	1	1
chr6	90709931	90710316	9853656	9853662	intron	BACH2	0	0	5_TxWk	0	1	0	0	1	0	0
chr6	90807628	90807745	9854435	9854439	intron	BACH2	0	0	5_TxWk	0	1	0	0	1	0	1
chr6	91078808	91079037	9856697	9856703	Intergenic	MIR4464	0	0	5_TxWk	0	1	0	0	1	0	0
chr6	91189135	91189287	9857558	9857565	Intergenic	MAP3K7	0	0	15_Quies	0	1	0	0	1	1	1
chr6	105812146	105812178	9944091	9944096	intron	PREP	0	0	7_Enh	0	1	0	0	1	0	0
chr6	105812308	105812469	9944096	9944102	intron	PREP	0	0	7_Enh	0	1	0	0	1	0	0
chr6	105821439	105821598	9944198	9944204	intron	PREP	0	0	7_Enh	0	1	0	0	1	0	0
chr6	105822033	105822337	9944204	9944209	intron	PREP	0	0	5_TxWk	0	1	1	0	1	0	0
chr6	107140115	107140332	9955906	9955910	Intergenic	QRSL1	0	0	7_Enh	0	1	0	0	1	0	0
chr6	107562751	107562846	9961441	9961450	intron	PDSS2	0	0	5_TxWk	0	1	0	0	1	0	0
chr6	107563490	107563569	9961452	9961458	intron	PDSS2	0	0	7_Enh	0	1	0	0	1	0	0
chr6	107816608	107816773	9963795	9963802	intron	SOBP	0	0	7_Enh	0	1	0	0	1	0	0
chr6	107996589	107996897	9965472	9965484	Intergenic	SCML4	0	0	15_Quies	0	1	0	0	1	1	1
chr6	108876584	108876797	9975281	9975287	Intergenic	FOXO3	0	0	7_Enh	0	1	0	0	1	0	0
chr6	109010947	109011111	9976927	9976932	Intergenic	LINC00222	0	0	7_Enh	0	1	0	0	1	0	0
chr6	109269734	109269921	9979620	9979627	intron	ARMC2	0	0	7_Enh	0	1	0	0	0	0	0
chr6	110863632	110863871	9993329	9993334	Intergenic	SLC22A16	0	0	7_Enh	0	1	0	0	0	0	0
chr6	114147101	114147190	10019765	10019770	Intergenic	MARCKS	0	0	7_Enh	0	1	1	0	1	0	0
chr6	117489194	117489398	10040662	10040666	Intergenic	VGLL2	0	0	7_Enh	0	1	1	0	1	0	0
chr6	121774432	121774562	10068682	10068686	Intergenic	GJA1	0	0	5_TxWk	0	1	0	0	0	0	0
chr6	125367304	125367589	10091107	10091113	intron	RNF217	0	0	5_TxWk	0	1	0	0	1	0	0
chr6	126133850	126133965	10097187	10097192	intron	NCOA7	0	0	2_TssAFlnk	0	1	0	0	1	0	0
chr6	126189067	126189173	10097576	10097582	intron	NCOA7	0	0	7_Enh	0	1	0	0	1	0	0
chr6	129820214	129820827	10120006	10120013	intron	LAMA2	0	0	7_Enh	0	1	0	0	1	1	1
chr6	134570213	134570582	10156016	10156022	intron	SGK1	0	0	7_Enh	0	1	0	0	1	0	0
chr6	134824134	134824195	10158428	10158432	exon	LOC154092	0	0	2_TssAFlnk	0	1	0	0	1	0	0
chr6	134824814	134825061	10158440	10158445	exon	LOC154092	0	0	2_TssAFlnk	0	1	0	0	1	0	0
chr6	134838270	134838724	10158530	10158540	Intergenic	LOC154092	0	0	7_Enh	0	1	0	0	1	0	0
chr6	134839134	134839173	10158542	10158546	Intergenic	LOC154092	0	0	7_Enh	0	1	0	0	0	0	0
chr6	136965378	136965643	10175553	10175558	intron	MAP3K5	0	0	7_Enh	0	1	0	0	1	1	1
chr6	137017933	137018515	10175953	10175961	intron	MAP3K5	0	0	7_Enh	0	1	0	0	1	0	0
chr6	137493729	137493848	10180516	10180523	intron	IL22RA2	1	0	7_Enh	0	1	0	0	1	0	1
chr6	138814682	138815030	10192256	10192263	intron	NHSL1	0	0	7_Enh	0	1	0	0	1	0	0
chr6	139540506	139540732	10199839	10199844	Intergenic	TXLNB	0	0	7_Enh	0	1	0	0	1	1	1
chr6	139600985	139601253	10200394	10200405	intron	TXLNB	0	0	7_Enh	0	1	0	0	1	0	0
chr6	143607364	143607758	10226940	10226946	intron	AIG1	0	0	7_Enh	0	1	0	0	1	0	0
chr6	143718679	143718931	10227674	10227680	Intergenic	ADAT2	0	0	5_TxWk	0	1	0	0	1	0	0
chr6	148059354	148059468	10258733	10258738	Intergenic	SAMD5	0	0	7_Enh	0	1	0	0	0	0	0
chr6	148271898	148272058	10260382	10260386	Intergenic	SASH1	0	0	7_Enh	0	1	0	0	1	0	0
chr6	148561802	148562045	10262787	10262793	Intergenic	SASH1	0	0	7_Enh	0	1	0	0	1	0	0
chr6	148762289	148762435	10265425	10265431	intron	SASH1	0	0	7_Enh	0	1	0	0	1	0	0
chr6	148932497	148932734	10267416	10267423	Intergenic	UST	0	0	7_Enh	0	1	0	0	1	0	0
chr6	149324545	149324893	10271167	10271172	intron	UST	0	0	7_Enh	0	1	0	0	0	0	0
chr6	150455482	150455578	10285384	10285388	Intergenic	PPP1R14C	0	0	7_Enh	0	1	1	0	1	0	0
chr6	150588955	150589149	10287031	10287036	Intergenic	IYD	0	0	7_Enh	0	1	0	0	0	0	0
chr6	150989692	150990090	10290964	10290970	intron	PLEKHG1	0	0	7_Enh	0	1	1	0	1	0	1
chr6	152438399	152438573	10307902	10307907	Intergenic	ESR1	0	0	7_Enh	0	1	1	0	1	0	0
chr6	154940518	154940631	10328064	10328068	Intergenic	CNKSR3	0	0	7_Enh	0	1	0	0	1	0	0
chr6	157042200	157042382	10348091	10348098	Intergenic	ARID1B	0	0	7_Enh	0	1	1	0	1	0	0
chr6	157470067	157470151	10353198	10353206	intron	ARID1B	0	0	7_Enh	0	1	0	0	1	0	0
chr6	157505409	157505527	10353682	10353689	exon	ARID1B	0	0	6_EnhG	0	1	0	0	1	1	1
chr6	157609865	157610298	10354771	10354784	Intergenic	TMEM242	0	0	7_Enh	0	1	0	0	1	0	0
chr6	157956611	157956745	10359055	10359061	intron	ZDHHC14	0	0	7_Enh	0	1	0	0	0	0	0
chr6	158018366	158018431	10359842	10359846	intron	ZDHHC14	0	0	7_Enh	0	1	1	0	1	0	0
chr6	158177773	158178162	10362197	10362211	Intergenic	SNX9	0	0	7_Enh	0	1	0	0	1	1	1
chr6	158185404	158185738	10362309	10362318	Intergenic	SNX9	0	0	7_Enh	0	1	1	0	1	0	0
chr6	158406706	158407111	10365124	10365134	intron	SYNJ2	0	0	2_TssAFlnk	0	1	0	0	1	0	0
chr6	158410634	158410760	10365209	10365214	intron	SYNJ2	0	0	2_TssAFlnk	0	1	1	0	1	0	0
chr6	158411020	158411165	10365218	10365228	intron	SYNJ2	0	0	2_TssAFlnk	0	1	1	0	1	0	0
chr6	158411610	158411678	10365235	10365240	intron	SYNJ2	0	0	2_TssAFlnk	0	1	1	0	0	0	0
chr6	158424607	158424684	10365420	10365424	intron	SYNJ2	0	0	7_Enh	0	1	1	0	1	0	0
chr6	158430332	158430784	10365535	10365544	intron	SYNJ2	0	0	7_Enh	0	1	1	0	1	0	0
chr6	158463500	158463586	10366149	10366156	intron	SYNJ2	0	0	6_EnhG	0	1	1	0	1	0	0
chr6	158463595	158463859	10366156	10366162	intron	SYNJ2	0	0	6_EnhG	0	1	1	0	1	0	0
chr6	158705477	158705596	10369869	10369875	Intergenic	TULP4	0	0	7_Enh	0	1	0	0	1	0	0
chr6	158794383	158794518	10370934	10370940	intron	TULP4	0	0	7_Enh	0	1	0	0	1	0	0
chr6	158969814	158969881	10373604	10373608	intron	TMEM181	0	0	7_Enh	0	1	0	0	1	0	0
chr6	159087463	159087596	10375821	10375826	intron	SYTL3	0	0	2_TssAFlnk	0	1	0	0	0	0	0
chr6	159205636	159205716	10377728	10377732	exon	EZR	0	0	6_EnhG	0	1	0	0	1	0	0
chr6	159259108	159259235	10378598	10378603	Intergenic	OSTCP1	0	0	7_Enh	0	1	0	0	1	0	0
chr6	159331572	159331772	10379707	10379713	TTS	C6orf99	0	0	7_Enh	0	1	0	0	1	0	0
chr6	159882493	159882528	10385788	10385792	Intergenic	SOD2	0	0	7_Enh	0	1	0	0	1	0	0
chr6	160398883	160398944	10391889	10391894	intron	IGF2R	0	0	7_Enh	0	1	0	0	0	0	0
chr6	161395473	161395715	10402159	10402165	Intergenic	MAP3K4	0	0	7_Enh	0	1	0	0	1	0	0
chr6	161839280	161839666	10407670	10407677	intron	PARK2	0	0	15_Quies	0	1	0	0	1	1	1
chr6	166774131	166774555	10458769	10458773	Intergenic	LOC100289495	0	0	7_Enh	0	1	1	0	1	0	0
chr6	166970248	166970432	10462401	10462406	intron	RPS6KA2	0	0	7_Enh	0	1	1	0	1	0	0
chr6	168083863	168083990	10479187	10479193	Intergenic	C6orf123	0	0	7_Enh	0	1	0	0	1	0	1
chr6	168134559	168134993	10480163	10480170	Intergenic	C6orf123	0	0	7_Enh	0	1	0	0	1	0	0
chr6	168162018	168162164	10480653	10480657	Intergenic	C6orf123	0	0	7_Enh	0	1	0	0	1	0	0
chr6	168597089	168597372	10488364	10488372	Intergenic	FRMD1	0	0	7_Enh	0	1	0	0	1	0	0
chr6	168627683	168627872	10488957	10488962	Intergenic	DACT2	0	0	7_Enh	0	1	0	0	1	0	0
chr6	168627909	168628029	10488962	10488966	Intergenic	DACT2	0	0	7_Enh	0	1	0	0	1	0	0
chr6	168715642	168715758	10490799	10490805	intron	DACT2	0	0	7_Enh	0	1	0	0	1	0	1
chr6	168778203	168778243	10492167	10492172	Intergenic	DACT2	0	0	7_Enh	0	1	0	0	0	0	0
chr6	168786219	168786295	10492448	10492452	Intergenic	SMOC2	0	0	7_Enh	0	1	0	0	1	0	0
chr6	168786373	168786583	10492452	10492459	Intergenic	SMOC2	0	0	7_Enh	0	1	0	0	1	0	0
chr6	168828188	168828331	10493240	10493245	Intergenic	SMOC2	0	0	2_TssAFlnk	0	1	0	0	0	0	0
chr6	168853433	168853562	10493708	10493712	intron	SMOC2	0	0	7_Enh	0	1	0	0	1	0	0
chr6	168927512	168927833	10495006	10495012	intron	SMOC2	0	0	7_Enh	0	1	1	0	1	0	0
chr6	170341601	170341907	10515590	10515601	Intergenic	LINC00242	0	0	7_Enh	0	1	1	0	1	0	0
chr6	170341919	170342091	10515601	10515609	Intergenic	LINC00242	0	0	7_Enh	0	1	1	0	1	0	0
chr6	170365114	170365321	10516046	10516054	Intergenic	LINC00242	0	0	7_Enh	0	1	0	0	1	0	0
chr6	170534431	170534573	10520316	10520322	Intergenic	LOC154449	0	0	2_TssAFlnk	0	1	1	0	1	0	0
chr6	170534614	170534741	10520322	10520328	Intergenic	LOC154449	0	0	7_Enh	0	1	0	0	1	0	0
chr6	170535085	170535189	10520331	10520339	Intergenic	LOC154449	0	0	2_TssAFlnk	0	1	0	0	1	0	0
chr6	170536033	170536125	10520365	10520370	Intergenic	LOC154449	0	0	7_Enh	0	1	0	0	1	0	1
chr6	170536205	170536273	10520370	10520374	Intergenic	LOC154449	0	0	7_Enh	0	1	0	0	1	0	0
chr7	93180	93448	10529836	10529845	Intergenic	FAM20C	0	0	2_TssAFlnk	0	1	0	0	1	0	0
chr7	199651	199783	10532775	10532779	intron	FAM20C	0	0	6_EnhG	0	1	0	0	1	0	0
chr7	219786	220021	10533553	10533559	intron	FAM20C	0	0	6_EnhG	0	1	0	0	1	0	0
chr7	410124	410247	10538271	10538281	Intergenic	LOC442497	0	0	2_TssAFlnk	0	1	1	0	1	0	1
chr7	413527	413583	10538403	10538409	Intergenic	LOC442497	0	0	7_Enh	0	1	0	0	0	0	0
[truncated: 3,809 more rows]
