# Supplementary material for: A DNA methylation atlas of normal human cell types
Source: Nature. 2023 Jan 4;613(7943):355–64. doi: 10.1038/s41586-022-05580-6 (PMC9811898; doi:10.1038/s41586-022-05580-6)
Supplement: Supplementary file 6 — Genome-wide set of unmethylated regions per cell type, overlapping H3K27ac, but not J3K4me3, ChIP–seq peaks, annotated. Zip file containing bed files, listing for each cell type a set of putative enhancers defined as the subset of hypomethylated regions (Extended Dataset 1) marked by active gene regulation chromatin marks (H3K27ac peaks) but lacking promoter marks (H3K4me3 peaks). [file 41586_2022_5580_MOESM6_ESM.zip › Breast-Luminal-Ep.4CpGs.U85.f85.H3K27ac-H3K4me3.bed]

chr	from	to	CpG_from	CpG_to	HOMER_anno	neigh_gene	TSS+1Kb	CpG-island	chromHMM	H3K4me3	H3K27ac	H3K4me1	H3K27me3	ATAC	CTCF_BS	CTCF
chr1	1067997	1068127	18249	18255	Intergenic	LOC254099	0	0	13_ReprPC	0	1	0	0	1	0	0
chr1	1068139	1068190	18255	18260	Intergenic	LOC254099	0	0	13_ReprPC	0	1	0	0	1	0	0
chr1	1216970	1217402	24212	24229	intron	SCNN1D	0	0	7_Enh	0	1	0	0	1	0	0
chr1	1299723	1299830	28210	28215	Intergenic	MXRA8	0	0	7_Enh	0	1	0	0	1	0	0
chr1	1690235	1690502	43012	43029	promoter-TSS	NADK	0	0	7_Enh	0	1	0	0	1	0	0
chr1	2170380	2170460	58006	58011	intron	SKI	0	0	7_Enh	0	1	1	0	0	0	0
chr1	2182126	2182230	58343	58349	intron	SKI	0	0	7_Enh	0	1	1	0	1	0	0
chr1	2183232	2183318	58388	58392	intron	SKI	0	0	7_Enh	0	1	1	0	1	0	0
chr1	2183330	2183504	58392	58402	intron	SKI	0	0	7_Enh	0	1	1	0	1	0	0
chr1	3376644	3376896	91620	91631	intron	ARHGEF16	0	0	14_ReprPCWk	0	1	1	0	1	0	0
chr1	3456727	3456805	94140	94145	intron	MEGF6	0	0	7_Enh	0	1	0	0	1	0	0
chr1	3456825	3456863	94145	94150	intron	MEGF6	0	0	7_Enh	0	1	0	0	1	0	0
chr1	5550825	5550869	124811	124815	Intergenic	MIR4417	0	0	15_Quies	0	1	0	0	0	0	0
chr1	5553989	5554235	124866	124872	Intergenic	MIR4417	0	0	15_Quies	0	1	1	0	1	0	0
chr1	6410580	6410728	142327	142333	intron	ACOT7	0	0	7_Enh	0	1	1	0	1	0	0
chr1	6487540	6487801	144298	144308	intron	ESPN	0	0	7_Enh	0	1	1	0	0	0	0
chr1	6490327	6490460	144353	144360	promoter-TSS	MIR4252	1	0	12_EnhBiv	0	1	1	0	0	0	0
chr1	6580110	6580185	147226	147230	promoter-TSS	PLEKHG5	1	0	7_Enh	0	1	1	0	1	0	0
chr1	6580308	6580542	147231	147238	promoter-TSS	PLEKHG5	1	0	7_Enh	0	1	1	0	1	0	0
chr1	6683250	6683507	149982	149989	exon	PHF13	0	0	4_Tx	0	1	0	0	1	0	0
chr1	6683541	6683669	149990	149994	exon	PHF13	0	0	4_Tx	0	1	1	0	1	0	0
chr1	6982887	6983052	154785	154791	intron	CAMTA1	0	0	5_TxWk	0	1	0	0	1	0	0
chr1	7326230	7326346	159977	159982	intron	CAMTA1	0	0	7_Enh	0	1	0	0	1	0	0
chr1	7531074	7531196	162781	162789	intron	CAMTA1	0	0	7_Enh	0	1	1	0	1	0	0
chr1	8042439	8042649	171663	171670	intron	PARK7	0	0	5_TxWk	0	1	1	0	1	1	1
chr1	8065133	8065515	172030	172038	Intergenic	ERRFI1	0	0	7_Enh	0	1	1	0	1	0	1
chr1	8137399	8137546	173115	173121	Intergenic	ERRFI1	0	0	7_Enh	0	1	1	0	1	0	1
chr1	8214800	8214964	174261	174270	Intergenic	ERRFI1	0	0	7_Enh	0	1	0	0	1	0	0
chr1	8229825	8230044	174512	174517	Intergenic	ERRFI1	0	0	7_Enh	0	1	1	0	1	0	0
chr1	8257899	8258038	174933	174941	Intergenic	SLC45A1	0	0	7_Enh	0	1	1	0	1	0	0
chr1	8258063	8258180	174941	174947	Intergenic	SLC45A1	0	0	7_Enh	0	1	1	0	1	0	0
chr1	8272074	8272384	175269	175285	Intergenic	SLC45A1	0	1	7_Enh	0	1	0	0	1	0	0
chr1	8433625	8433893	178597	178607	intron	RERE	0	0	7_Enh	0	1	1	0	1	0	0
chr1	8908924	8909171	184344	184352	Intergenic	ENO1-AS1	0	0	15_Quies	0	1	1	0	1	1	1
chr1	8950014	8950474	185200	185211	Intergenic	ENO1	0	0	1_TssA	0	1	0	0	1	0	0
chr1	9046324	9046564	186758	186765	Intergenic	SLC2A7	0	0	7_Enh	0	1	0	0	1	0	1
chr1	9222340	9222605	189946	189953	Intergenic	MIR34A	0	0	5_TxWk	0	1	1	0	0	0	0
chr1	9223767	9223943	189974	189980	Intergenic	MIR34A	0	0	7_Enh	0	1	1	0	1	0	0
chr1	9398961	9399146	193871	193880	intron	SPSB1	0	0	5_TxWk	0	1	0	0	1	0	0
chr1	9402382	9402603	193963	193969	intron	SPSB1	0	0	5_TxWk	0	1	1	0	1	0	0
chr1	9402673	9402921	193971	193980	intron	SPSB1	0	0	5_TxWk	0	1	1	0	0	0	0
chr1	9406149	9406276	194040	194045	intron	SPSB1	0	0	7_Enh	0	1	1	0	1	0	0
chr1	9591308	9591391	197664	197668	Intergenic	SLC25A33	0	0	5_TxWk	0	1	0	0	1	0	0
chr1	9902919	9903137	204571	204577	Intergenic	CLSTN1	0	0	7_Enh	0	1	0	0	1	0	0
chr1	9903142	9903372	204577	204586	Intergenic	CLSTN1	0	0	7_Enh	0	1	0	0	1	0	0
chr1	10010440	10010677	206548	206554	intron	NMNAT1	0	0	5_TxWk	0	1	0	0	1	1	1
chr1	10183206	10183227	209419	209423	intron	UBE4B	0	0	5_TxWk	0	1	0	0	0	0	0
chr1	10571080	10571126	215741	215745	intron	PEX14	0	0	7_Enh	0	1	0	0	0	0	0
chr1	10588836	10588967	215984	215991	intron	PEX14	0	0	7_Enh	0	1	0	0	1	0	0
chr1	10735135	10735430	219186	219197	intron	CASZ1	0	0	15_Quies	0	1	0	0	0	0	0
chr1	10735443	10735825	219197	219208	intron	CASZ1	0	0	15_Quies	0	1	0	0	0	0	0
chr1	10746767	10746980	219480	219487	intron	CASZ1	0	0	15_Quies	0	1	1	0	0	0	0
chr1	10757892	10757983	219905	219915	intron	CASZ1	0	1	14_ReprPCWk	0	1	0	0	0	0	0
chr1	10774483	10774748	220320	220332	intron	CASZ1	0	0	14_ReprPCWk	0	1	0	0	1	0	0
chr1	10784206	10784316	220553	220558	intron	CASZ1	0	0	7_Enh	0	1	0	0	0	0	0
chr1	10784363	10784549	220558	220564	intron	CASZ1	0	0	7_Enh	0	1	1	0	0	0	0
chr1	10786502	10786703	220599	220612	intron	CASZ1	0	0	14_ReprPCWk	0	1	1	0	1	0	0
chr1	10788001	10788062	220631	220637	intron	CASZ1	0	0	14_ReprPCWk	0	1	1	0	0	0	0
chr1	10796812	10796950	220820	220826	intron	CASZ1	0	0	7_Enh	0	1	1	0	1	0	0
chr1	10798367	10798490	220861	220869	intron	CASZ1	0	0	15_Quies	0	1	1	0	1	0	0
chr1	10821938	10822152	221416	221425	intron	CASZ1	0	0	5_TxWk	0	1	1	0	0	0	0
chr1	10825861	10826059	221518	221524	intron	CASZ1	0	0	7_Enh	0	1	0	0	1	0	0
chr1	10836611	10836828	221730	221736	intron	CASZ1	0	0	5_TxWk	0	1	1	0	1	0	0
chr1	10875686	10876011	222658	222666	Intergenic	CASZ1	0	0	14_ReprPCWk	0	1	0	0	0	0	0
chr1	11035922	11036028	225853	225859	intron	C1orf127	0	0	7_Enh	0	1	1	0	1	0	0
chr1	12192374	12192589	246871	246877	intron	TNFRSF8	0	0	7_Enh	0	1	0	0	1	0	0
chr1	12193032	12193339	246885	246894	intron	TNFRSF8	0	0	7_Enh	0	1	0	0	1	0	0
chr1	12203845	12203982	247108	247116	exon	TNFRSF8	0	0	7_Enh	0	1	1	0	1	1	0
chr1	12538139	12538351	251344	251353	intron	VPS13D	0	0	7_Enh	0	1	1	0	1	0	0
chr1	12538386	12538585	251353	251362	intron	VPS13D	0	0	7_Enh	0	1	1	0	1	0	0
chr1	12546609	12546762	251459	251466	intron	VPS13D	0	0	5_TxWk	0	1	0	0	1	0	0
chr1	12682034	12682240	253951	253958	Intergenic	DHRS3	0	0	14_ReprPCWk	0	1	1	0	0	0	0
chr1	12682555	12682838	253963	253972	Intergenic	DHRS3	0	0	14_ReprPCWk	0	1	0	0	1	0	0
chr1	13926741	13926954	266849	266854	intron	PDPN	0	0	15_Quies	0	1	0	0	1	0	0
chr1	13992177	13992477	267798	267804	Intergenic	PRDM2	0	0	15_Quies	0	1	0	0	1	1	1
chr1	14128239	14128506	269741	269748	intron	PRDM2	0	0	7_Enh	0	1	1	0	1	0	1
chr1	14467330	14467579	273136	273145	Intergenic	PRDM2	0	0	7_Enh	0	1	1	0	1	0	0
chr1	15237866	15237996	281944	281948	intron	KAZN	0	0	5_TxWk	0	1	0	0	1	0	0
chr1	15256054	15256272	282403	282413	promoter-TSS	KAZN	0	0	5_TxWk	0	1	1	0	1	0	0
chr1	15295075	15295183	283095	283100	intron	KAZN	0	0	7_Enh	0	1	1	0	1	0	0
chr1	15373089	15373246	284604	284610	intron	KAZN	0	0	5_TxWk	0	1	0	0	1	1	1
chr1	15416965	15417205	285412	285422	intron	KAZN	0	0	7_Enh	0	1	0	0	1	0	0
chr1	15527413	15527600	287245	287251	intron	TMEM51	0	0	7_Enh	0	1	0	0	1	0	0
chr1	16114717	16114942	297524	297533	Intergenic	UQCRHL	0	0	7_Enh	0	1	0	0	1	0	0
chr1	16127043	16127214	297766	297773	Intergenic	UQCRHL	0	0	7_Enh	0	1	0	0	1	0	0
chr1	16265916	16266171	300462	300471	exon	SPEN	0	0	5_TxWk	0	1	1	0	1	0	0
chr1	16502256	16503003	305224	305244	Intergenic	EPHA2	0	0	7_Enh	0	1	1	0	1	0	0
chr1	16508237	16508702	305344	305354	Intergenic	EPHA2	0	0	7_Enh	0	1	1	0	1	0	0
chr1	16950360	16950511	312680	312685	intron	CROCCP2	0	0	7_Enh	0	1	1	0	1	0	0
chr1	16950807	16950859	312691	312696	intron	CROCCP2	0	0	7_Enh	0	1	0	0	1	0	0
chr1	17274770	17275019	318276	318294	exon	CROCC	0	0	7_Enh	0	1	1	0	1	0	0
chr1	17275045	17275338	318294	318300	intron	CROCC	0	0	7_Enh	0	1	1	0	1	0	0
chr1	17275668	17275818	318304	318311	intron	CROCC	0	0	7_Enh	0	1	0	0	1	0	0
chr1	17560343	17560510	323047	323052	intron	PADI1	0	0	7_Enh	0	1	0	0	1	0	0
chr1	17828916	17829185	327829	327841	Intergenic	ARHGEF10L	0	0	15_Quies	0	1	0	0	1	1	1
chr1	17864980	17865115	328347	328354	Intergenic	ARHGEF10L	0	0	14_ReprPCWk	0	1	0	0	1	0	0
chr1	17891289	17891464	328808	328812	intron	ARHGEF10L	0	0	5_TxWk	0	1	1	0	1	0	0
chr1	17896037	17896312	328879	328889	intron	ARHGEF10L	0	0	7_Enh	0	1	1	0	1	0	0
chr1	17909000	17909110	329095	329100	intron	ARHGEF10L	0	0	7_Enh	0	1	0	0	1	0	0
chr1	17914703	17915069	329169	329179	intron	ARHGEF10L	0	0	7_Enh	0	1	0	0	1	0	0
chr1	19273775	19273848	348398	348402	intron	IFFO2	0	0	7_Enh	0	1	0	0	0	0	0
chr1	19337020	19337485	349374	349382	Intergenic	IFFO2	0	0	7_Enh	0	1	1	0	1	0	0
chr1	19337532	19337569	349382	349387	Intergenic	IFFO2	0	0	7_Enh	0	1	1	0	1	0	0
chr1	19337689	19337876	349387	349398	Intergenic	IFFO2	0	0	7_Enh	0	1	0	0	1	0	0
chr1	19393830	19394051	350309	350317	Intergenic	IFFO2	0	0	7_Enh	0	1	1	0	1	0	1
chr1	19491216	19491339	351492	351497	intron	UBR4	0	0	4_Tx	0	1	0	0	1	0	0
chr1	19712470	19712659	355272	355278	intron	CAPZB	0	0	5_TxWk	0	1	1	0	0	0	0
chr1	19980270	19980520	359313	359320	intron	NBL1	0	0	7_Enh	0	1	0	0	1	1	1
chr1	20031110	20031324	360277	360285	intron	TMCO4	0	0	15_Quies	0	1	1	0	1	1	1
chr1	20062458	20062589	360668	360672	intron	TMCO4	0	0	5_TxWk	0	1	0	0	1	0	0
chr1	21573962	21574007	380678	380683	intron	ECE1	0	0	5_TxWk	0	1	0	0	1	0	0
chr1	21595185	21595257	381101	381106	intron	ECE1	0	0	5_TxWk	0	1	1	0	1	0	1
chr1	21595415	21595624	381106	381112	intron	ECE1	0	0	5_TxWk	0	1	1	0	1	0	0
chr1	21604896	21605037	381260	381265	intron	ECE1	0	0	5_TxWk	0	1	1	0	1	0	0
chr1	21611025	21611277	381379	381385	intron	ECE1	0	0	5_TxWk	0	1	0	0	1	0	0
chr1	21650936	21651558	382098	382111	intron	ECE1	0	0	7_Enh	0	1	1	0	1	0	0
chr1	21655777	21655884	382185	382189	intron	ECE1	0	0	7_Enh	0	1	1	0	1	0	0
chr1	21837464	21837613	385240	385245	intron	ALPL	0	0	14_ReprPCWk	0	1	1	0	0	0	0
chr1	21861329	21861599	385594	385599	intron	ALPL	0	0	14_ReprPCWk	0	1	1	0	0	1	1
chr1	21869939	21870134	385751	385758	intron	ALPL	0	0	14_ReprPCWk	0	1	1	0	1	0	0
chr1	21900648	21900871	386343	386351	intron	ALPL	0	0	14_ReprPCWk	0	1	0	0	1	1	1
chr1	21950195	21950435	387501	387510	intron	RAP1GAP	0	0	14_ReprPCWk	0	1	1	0	0	0	0
chr1	21958657	21958845	387653	387661	intron	RAP1GAP	0	0	14_ReprPCWk	0	1	0	0	0	0	0
chr1	22114783	22114934	390133	390140	Intergenic	USP48	0	0	5_TxWk	0	1	1	0	1	0	0
chr1	22223268	22223552	392582	392590	intron	HSPG2	0	0	5_TxWk	0	1	1	0	1	0	0
chr1	22283340	22283751	393728	393735	Intergenic	HSPG2	0	0	7_Enh	0	1	1	0	1	0	0
chr1	22283783	22283979	393735	393742	Intergenic	CELA3B	0	0	7_Enh	0	1	1	0	1	0	0
chr1	22284000	22284156	393743	393748	Intergenic	CELA3B	0	0	7_Enh	0	1	1	0	1	0	0
chr1	22584493	22584629	398639	398651	Intergenic	WNT4	0	0	14_ReprPCWk	0	1	0	0	1	0	0
chr1	23551638	23551894	412345	412352	Intergenic	HTR1D	0	0	7_Enh	0	1	1	0	1	0	0
chr1	23703928	23704232	414534	414540	Intergenic	C1orf213	0	0	15_Quies	0	1	0	0	1	0	0
chr1	23854832	23855150	416890	416898	intron	E2F2	0	0	7_Enh	0	1	1	0	1	0	0
chr1	23888903	23889099	417654	417671	Intergenic	ID3	0	0	5_TxWk	0	1	0	0	1	0	0
chr1	23963929	23964276	418819	418835	intron	MDS2	0	0	14_ReprPCWk	0	1	0	0	0	1	1
chr1	24053853	24054119	420221	420228	Intergenic	TCEB3	0	0	5_TxWk	0	1	0	0	1	1	0
chr1	24530094	24530194	428140	428146	intron	LOC284632	0	0	7_Enh	0	1	0	0	1	0	1
chr1	24885664	24885727	432956	432960	intron	NCMAP	0	0	7_Enh	0	1	1	0	1	0	0
chr1	24894555	24894737	433081	433087	intron	NCMAP	0	0	15_Quies	0	1	0	0	1	0	1
chr1	25810674	25810801	447156	447166	exon	TMEM57	0	0	5_TxWk	0	1	0	0	0	0	0
chr1	25895156	25895220	448439	448444	exon	LDLRAP1	0	0	7_Enh	0	1	1	0	1	0	1
chr1	25895248	25895383	448445	448450	TTS	LDLRAP1	0	0	7_Enh	0	1	0	0	1	0	0
chr1	26123014	26123245	451985	451991	Intergenic	SEPN1	0	0	7_Enh	0	1	1	0	1	0	0
chr1	26123439	26123750	451991	452009	Intergenic	SEPN1	0	0	5_TxWk	0	1	0	0	1	1	1
chr1	26217081	26217269	453658	453666	intron	STMN1	0	0	7_Enh	0	1	0	0	1	0	0
chr1	27050017	27050492	467550	467563	intron	ARID1A	0	0	7_Enh	0	1	1	0	1	1	0
chr1	27425020	27425277	474361	474370	TTS	SLC9A1	0	0	7_Enh	0	1	0	0	1	0	0
chr1	27470872	27470995	475072	475077	intron	SLC9A1	0	0	7_Enh	0	1	1	0	1	0	0
chr1	27625886	27626248	477427	477435	intron	WDTC1	0	0	7_Enh	0	1	1	0	1	0	0
chr1	27728956	27729183	479696	479703	Intergenic	GPR3	0	0	7_Enh	0	1	1	0	1	1	1
chr1	27744942	27745368	479902	479910	intron	WASF2	0	0	7_Enh	0	1	1	0	1	0	0
chr1	27853763	27853845	481604	481608	Intergenic	WASF2	0	0	7_Enh	0	1	1	0	1	0	0
chr1	27863299	27863604	481846	481856	intron	AHDC1	0	0	7_Enh	0	1	1	0	1	0	0
chr1	27989724	27990187	484382	484391	Intergenic	IFI6	0	0	5_TxWk	0	1	0	0	1	1	1
chr1	28853268	28853409	497259	497266	intron	RCC1	0	0	7_Enh	0	1	0	0	1	0	0
chr1	28853697	28853791	497269	497273	intron	RCC1	0	0	7_Enh	0	1	0	0	1	0	0
chr1	29529454	29529639	508998	509004	intron	MECR	0	0	7_Enh	0	1	0	0	1	1	1
chr1	31688959	31689137	532602	532610	intron	NKAIN1	0	0	15_Quies	0	1	1	0	1	0	0
chr1	31862972	31863203	534608	534615	Intergenic	FABP3	0	0	15_Quies	0	1	0	0	1	0	0
chr1	32363457	32363568	542156	542161	Intergenic	PTP4A2	0	0	7_Enh	0	1	1	0	1	0	0
chr1	33182332	33182611	555574	555581	Intergenic	SYNC	0	0	7_Enh	0	1	1	0	1	0	0
chr1	33227221	33227467	556520	556526	intron	KIAA1522	0	0	7_Enh	0	1	0	0	1	0	0
chr1	33455057	33455178	560507	560511	Intergenic	RNF19B	0	0	7_Enh	0	1	1	0	1	0	0
chr1	33829584	33830159	565723	565732	intron	PHC2	0	0	6_EnhG	0	1	1	0	1	0	0
chr1	33833463	33833590	565780	565787	intron	PHC2	0	0	5_TxWk	0	1	1	0	1	1	1
chr1	36653765	36653937	596893	596900	Intergenic	MAP7D1	0	0	7_Enh	0	1	0	0	1	1	1
chr1	36886443	36886626	601114	601122	intron	OSCP1	0	0	7_Enh	0	1	1	0	1	1	1
chr1	36952572	36952759	602118	602126	Intergenic	CSF3R	0	0	14_ReprPCWk	0	1	0	0	1	0	0
chr1	37501419	37502276	608549	608571	Intergenic	GRIK3	0	0	13_ReprPC	0	1	0	1	0	1	0
chr1	38604332	38604477	623536	623540	Intergenic	MIR3659	0	0	7_Enh	0	1	0	0	1	0	1
chr1	39416837	39417067	631991	632000	Intergenic	RHBDL2	0	0	7_Enh	0	1	0	0	1	0	0
chr1	41315745	41315913	658191	658198	Intergenic	CITED4	0	0	5_TxWk	0	1	0	0	1	1	1
chr1	41381351	41381573	659164	659171	Intergenic	CITED4	0	0	5_TxWk	0	1	1	0	0	0	0
chr1	41385195	41385255	659212	659217	Intergenic	CITED4	0	0	7_Enh	0	1	0	0	1	0	0
chr1	41512094	41512431	661049	661059	exon	SCMH1	0	0	7_Enh	0	1	1	0	1	0	0
chr1	41807865	41808038	663452	663457	Intergenic	SCMH1	0	0	14_ReprPCWk	0	1	0	0	1	0	0
chr1	41819541	41819636	663574	663580	Intergenic	SCMH1	0	0	7_Enh	0	1	0	0	1	0	1
chr1	41853342	41853716	664375	664385	Intergenic	EDN2	0	0	13_ReprPC	0	1	1	0	1	0	0
chr1	41884613	41884796	664778	664786	Intergenic	EDN2	0	0	7_Enh	0	1	0	0	1	0	1
chr1	41884902	41885231	664787	664794	Intergenic	EDN2	0	0	7_Enh	0	1	0	0	1	0	1
chr1	41898134	41898232	665012	665019	Intergenic	EDN2	0	0	7_Enh	0	1	1	0	1	0	0
chr1	41898247	41898322	665019	665024	Intergenic	EDN2	0	0	7_Enh	0	1	1	0	1	0	0
chr1	41915990	41916363	665197	665205	Intergenic	EDN2	0	0	5_TxWk	0	1	0	0	0	0	0
chr1	41916626	41916742	665208	665213	Intergenic	EDN2	0	0	5_TxWk	0	1	0	0	1	0	0
chr1	41948146	41948268	665595	665605	exon	EDN2	0	0	7_Enh	0	1	1	0	1	0	0
chr1	41964474	41964782	665919	665930	Intergenic	EDN2	0	0	7_Enh	0	1	1	0	1	0	1
chr1	41966227	41966449	665945	665953	Intergenic	EDN2	0	0	7_Enh	0	1	1	0	1	0	0
chr1	42083858	42084077	667456	667463	intron	HIVEP3	0	0	7_Enh	0	1	1	0	1	0	0
chr1	42242797	42243070	669327	669333	intron	HIVEP3	0	0	15_Quies	0	1	0	0	1	0	0
chr1	42347936	42347964	670219	670223	intron	HIVEP3	0	0	5_TxWk	0	1	0	0	1	0	0
chr1	43408979	43409194	680835	680840	intron	SLC2A1	0	0	7_Enh	0	1	1	0	1	0	0
chr1	43487359	43487505	682156	682161	Intergenic	SLC2A1	0	0	7_Enh	0	1	1	0	1	0	0
chr1	45273399	45273681	707106	707117	promoter-TSS	TCTEX1D4	1	0	7_Enh	0	1	1	0	1	0	0
chr1	46358131	46358328	720712	720717	intron	MAST2	0	0	7_Enh	0	1	0	0	1	0	0
chr1	46645046	46645698	723558	723567	intron	TSPAN1	0	0	7_Enh	0	1	0	0	1	1	1
chr1	48043781	48043999	740296	740304	Intergenic	FOXD2	0	0	5_TxWk	0	1	1	0	1	0	0
chr1	48044072	48044196	740304	740311	Intergenic	FOXD2	0	0	7_Enh	0	1	1	0	1	0	0
chr1	49397315	49397433	751788	751793	intron	AGBL4	0	0	7_Enh	0	1	0	0	1	0	0
chr1	51694103	51694438	767728	767737	Intergenic	RNF11	0	0	15_Quies	0	1	0	0	0	0	0
chr1	53166853	53166922	783834	783838	Intergenic	SELRC1	0	0	5_TxWk	0	1	0	0	0	1	0
chr1	59221336	59221407	843248	843252	Intergenic	JUN	0	0	7_Enh	0	1	0	0	1	0	0
chr1	61911062	61911335	862728	862733	intron	NFIA	0	0	5_TxWk	0	1	0	0	1	0	0
chr1	64140936	64141146	884573	884580	Intergenic	PGM1	0	0	5_TxWk	0	1	0	0	0	0	0
chr1	64809985	64810154	889771	889778	Intergenic	CACHD1	0	0	7_Enh	0	1	0	0	0	0	0
chr1	65002150	65002335	891568	891575	intron	CACHD1	0	0	15_Quies	0	1	0	0	0	0	0
chr1	67859043	67859102	913436	913440	intron	IL12RB2	0	0	5_TxWk	0	1	0	0	1	0	0
chr1	68226119	68226279	917024	917030	intron	GNG12	0	0	7_Enh	0	1	0	0	1	1	1
chr1	68611301	68611617	919709	919714	intron	WLS	0	0	6_EnhG	0	1	0	0	1	0	0
chr1	68639542	68640147	920009	920020	intron	WLS	0	0	7_Enh	0	1	1	0	1	0	0
chr1	71218010	71218098	936356	936361	Intergenic	ZRANB2-AS1	0	0	15_Quies	0	1	0	0	0	0	0
chr1	89777587	89777720	1055057	1055061	Intergenic	GBP5	0	0	7_Enh	0	1	0	0	0	0	0
chr1	92202550	92202672	1074395	1074401	intron	TGFBR3	0	0	7_Enh	0	1	0	0	1	0	0
chr1	92293427	92293712	1075239	1075245	intron	TGFBR3	0	0	15_Quies	0	1	0	0	1	0	0
chr1	92311629	92311769	1075424	1075428	intron	TGFBR3	0	0	7_Enh	0	1	1	0	0	0	0
chr1	94045478	94045538	1091573	1091578	intron	BCAR3	0	0	7_Enh	0	1	1	0	1	0	0
chr1	94057053	94057564	1091734	1091740	promoter-TSS	LOC100129046	1	0	6_EnhG	0	1	1	0	1	0	0
chr1	94063410	94063642	1091800	1091806	intron	LOC100129046	0	0	7_Enh	0	1	1	0	1	0	0
chr1	94104714	94104789	1092260	1092266	intron	BCAR3	0	0	6_EnhG	0	1	1	0	0	0	0
chr1	94511237	94511427	1096278	1096288	intron	ABCA4	0	0	7_Enh	0	1	1	0	1	1	1
chr1	94534964	94535022	1096532	1096536	intron	ABCA4	0	0	15_Quies	0	1	0	0	1	0	0
chr1	94535048	94535110	1096536	1096540	intron	ABCA4	0	0	15_Quies	0	1	0	0	1	0	0
chr1	94566564	94566655	1096865	1096869	intron	ABCA4	0	0	7_Enh	0	1	1	0	0	0	0
chr1	95086398	95086494	1101418	1101423	Intergenic	F3	0	0	7_Enh	0	1	0	0	1	0	0
chr1	95249186	95249367	1102717	1102722	Intergenic	SLC44A3	0	0	7_Enh	0	1	1	0	1	0	0
chr1	95509020	95509482	1105256	1105263	intron	ALG14	0	0	5_TxWk	0	1	0	0	1	1	1
chr1	100110875	100111016	1132788	1132793	promoter-TSS	PALMD	1	0	7_Enh	0	1	0	0	1	0	0
chr1	109728042	109728171	1194660	1194667	promoter-TSS	KIAA1324	0	0	15_Quies	0	1	0	0	1	0	0
chr1	109782622	109782893	1195366	1195373	Intergenic	CELSR2	0	0	7_Enh	0	1	0	0	1	0	0
chr1	109935556	109935828	1197739	1197747	exon,intron	SORT1	0	0	5_TxWk	0	1	0	0	0	0	0
chr1	110326249	110326311	1202927	1202932	Intergenic	EPS8L3	0	0	7_Enh	0	1	0	0	1	0	0
chr1	110546508	110546945	1205314	1205322	exon	AHCYL1	0	0	7_Enh	0	1	1	0	1	0	0
chr1	111177571	111177673	1213175	1213179	Intergenic	KCNA2	0	0	7_Enh	0	1	0	0	1	0	0
chr1	111765565	111765706	1217383	1217389	Intergenic	CHI3L2	0	0	7_Enh	0	1	0	0	1	1	1
chr1	113305241	113305361	1232016	1232020	Intergenic	FAM19A3	0	0	7_Enh	0	1	0	0	1	0	0
chr1	115681624	115681847	1254621	1254633	Intergenic	TSPAN2	0	0	5_TxWk	0	1	0	0	1	1	1
chr1	116219112	116219424	1258649	1258655	intron	VANGL1	0	0	7_Enh	0	1	0	0	1	0	0
chr1	116314387	116314764	1259535	1259543	Intergenic	CASQ2	0	0	7_Enh	0	1	0	0	1	1	1
chr1	116785558	116785688	1263379	1263385	Intergenic	MAB21L3	0	0	15_Quies	0	1	1	0	1	0	0
chr1	116854396	116854649	1263884	1263891	Intergenic	ATP1A1	0	0	7_Enh	0	1	0	0	1	0	0
chr1	116854869	116855221	1263891	1263899	Intergenic	ATP1A1	0	0	7_Enh	0	1	0	0	1	0	0
chr1	118083749	118083877	1275228	1275233	Intergenic	FAM46C	0	0	15_Quies	0	1	0	0	1	0	0
chr1	150954554	150954873	1379003	1379010	exon	ANXA9	1	0	7_Enh	0	1	0	0	1	0	0
chr1	151801425	151801758	1392070	1392080	intron	RORC	0	0	7_Enh	0	1	1	0	1	0	0
chr1	153853406	153853935	1411360	1411367	intron	GATAD2B	0	0	7_Enh	0	1	0	0	1	0	0
chr1	154392070	154392267	1419662	1419671	intron	IL6R	0	0	7_Enh	0	1	1	0	1	0	0
chr1	155149986	155150067	1432448	1432453	intron	TRIM46	0	0	15_Quies	0	1	0	0	1	0	0
chr1	155971033	155971336	1446070	1446076	Intergenic	SSR2	0	0	7_Enh	0	1	1	0	0	0	0
chr1	155973173	155973509	1446095	1446104	Intergenic	SSR2	0	0	5_TxWk	0	1	0	0	0	0	0
chr1	155976896	155976992	1446138	1446142	Intergenic	SSR2	0	0	7_Enh	0	1	0	0	1	0	0
chr1	156060213	156060808	1447749	1447759	intron	LMNA	0	0	7_Enh	0	1	1	0	1	1	1
chr1	156073947	156074190	1447933	1447942	intron	LMNA	0	0	7_Enh	0	1	1	0	1	0	0
chr1	156432140	156432398	1454156	1454167	Intergenic	C1orf61	0	0	5_TxWk	0	1	1	0	1	0	0
chr1	156664580	156664727	1458099	1458104	Intergenic	CRABP2	0	0	14_ReprPCWk	0	1	0	0	0	0	0
chr1	159837327	159837789	1484128	1484138	Intergenic	VSIG8	0	0	5_TxWk	0	1	1	0	1	0	0
chr1	159870067	159870192	1484463	1484474	promoter-TSS	CCDC19	1	1	7_Enh	0	1	0	0	1	0	0
chr1	160063673	160063911	1486759	1486770	exon	IGSF8	0	0	15_Quies	0	1	1	0	0	0	0
chr1	160070822	160071102	1486915	1486923	Intergenic	IGSF8	0	0	5_TxWk	0	1	1	0	1	1	1
chr1	160751274	160751497	1493205	1493210	Intergenic	LY9	0	0	7_Enh	0	1	0	0	1	0	0
chr1	161054019	161054175	1497044	1497049	intron	PVRL4	0	0	7_Enh	0	1	0	0	1	0	0
chr1	162122246	162122434	1511754	1511760	intron	NOS1AP	0	0	5_TxWk	0	1	1	0	1	0	0
chr1	162183344	162183587	1512217	1512223	intron	NOS1AP	0	0	7_Enh	0	1	0	0	1	0	0
chr1	162557278	162557405	1515912	1515918	exon	UAP1	0	0	4_Tx	0	1	1	0	1	0	0
chr1	164756691	164756812	1530130	1530137	intron	PBX1	0	0	7_Enh	0	1	0	0	1	1	1
chr1	165132236	165132374	1532819	1532824	Intergenic	LMX1A	0	0	7_Enh	0	1	0	0	1	0	0
chr1	165857199	165857654	1539503	1539511	intron	UCK2	0	0	7_Enh	0	1	0	0	1	0	0
chr1	168578476	168578512	1562982	1562988	Intergenic	XCL1	0	0	15_Quies	0	1	0	0	1	0	0
chr1	171111817	171111881	1579370	1579374	intron	FMO6P	0	0	15_Quies	0	1	0	0	1	0	0
chr1	174998925	174999104	1607785	1607792	Intergenic	MRPS14	0	0	5_TxWk	0	1	0	0	1	1	1
chr1	177244154	177244334	1623969	1623974	intron	FAM5B	0	0	7_Enh	0	1	1	0	1	0	0
chr1	182054085	182054405	1667392	1667398	Intergenic	ZNF648	0	0	7_Enh	0	1	0	0	1	1	1
chr1	182065484	182065611	1667510	1667514	Intergenic	ZNF648	0	0	7_Enh	0	1	0	0	0	0	0
chr1	182070668	182070989	1667541	1667546	Intergenic	ZNF648	0	0	7_Enh	0	1	0	0	1	0	0
chr1	197191550	197191697	1763391	1763397	intron	CRB1	0	0	7_Enh	0	1	0	0	1	0	0
chr1	201244412	201244689	1795517	1795526	Intergenic	PKP1	0	0	7_Enh	0	1	0	0	1	0	0
chr1	201244691	201244822	1795526	1795533	Intergenic	PKP1	0	0	7_Enh	0	1	0	0	1	0	0
chr1	201277015	201277104	1795988	1795992	intron	PKP1	0	0	7_Enh	0	1	1	0	1	0	0
chr1	201278730	201278889	1796004	1796013	intron	PKP1	0	0	7_Enh	0	1	1	0	1	1	1
chr1	201280188	201280393	1796025	1796029	intron	PKP1	0	0	7_Enh	0	1	1	0	1	0	0
chr1	201349487	201349549	1796918	1796922	TTS	LAD1	0	0	5_TxWk	0	1	0	0	0	0	0
chr1	201417321	201417498	1797849	1797857	Intergenic	PHLDA3	0	0	7_Enh	0	1	1	0	1	1	1
chr1	201482203	201482417	1798875	1798881	Intergenic	CSRP1	0	0	5_TxWk	0	1	1	0	1	1	1
chr1	201567108	201567387	1799967	1799974	Intergenic	NAV1	0	0	14_ReprPCWk	0	1	0	0	1	0	1
chr1	201865077	201865298	1803393	1803401	TTS	LMOD1	0	0	5_TxWk	0	1	0	0	1	1	1
chr1	201885854	201886006	1803649	1803654	intron	LMOD1	0	0	15_Quies	0	1	0	0	1	0	0
chr1	202003813	202004219	1805549	1805560	Intergenic	ELF3	0	0	7_Enh	0	1	0	0	1	0	0
chr1	202252555	202252900	1809426	1809436	intron	LGR6	0	0	7_Enh	0	1	0	0	1	0	0
chr1	203115697	203115930	1819520	1819526	intron	ADORA1	0	0	15_Quies	0	1	1	0	1	0	0
chr1	203410007	203410198	1822873	1822879	Intergenic	PRELP	0	0	14_ReprPCWk	0	1	1	0	1	1	1
chr1	204195079	204195184	1832844	1832851	intron	PLEKHA6	0	0	7_Enh	0	1	1	0	1	0	0
chr1	204412369	204412713	1835449	1835458	intron	PIK3C2B	0	0	7_Enh	0	1	1	0	1	0	0
chr1	204540742	204540822	1837283	1837288	Intergenic	MDM4	0	0	5_TxWk	0	1	0	0	0	0	0
chr1	205634043	205634189	1851393	1851398	intron	SLC45A3	0	0	7_Enh	0	1	1	0	1	0	0
chr1	208004349	208004522	1871875	1871881	Intergenic	LOC148696	0	0	5_TxWk	0	1	1	0	1	0	0
chr1	208393088	208393302	1876050	1876059	intron	PLXNA2	0	0	7_Enh	0	1	0	0	1	0	0
chr1	209527501	209527514	1884566	1884572	Intergenic	MIR205HG	0	0	7_Enh	0	1	0	0	0	0	0
chr1	209527729	209527980	1884579	1884585	Intergenic	MIR205HG	0	0	7_Enh	0	1	0	0	1	1	1
chr1	210495033	210495097	1892884	1892889	Intergenic	HHAT	0	0	7_Enh	0	1	0	0	1	0	0
chr1	211816860	211816914	1904785	1904790	Intergenic	NEK2	0	0	7_Enh	0	1	0	0	1	0	0
chr1	211909455	211909555	1905885	1905889	Intergenic	NEK2	0	0	7_Enh	0	1	0	0	1	0	0
chr1	211909735	211909977	1905890	1905896	Intergenic	NEK2	0	0	7_Enh	0	1	0	0	1	0	0
chr1	212640461	212640630	1913265	1913271	Intergenic	NENF	0	0	14_ReprPCWk	0	1	1	0	1	0	0
chr1	212691964	212692210	1913895	1913905	Intergenic	NENF	0	0	14_ReprPCWk	0	1	0	0	1	0	0
chr1	213154553	213154647	1919625	1919629	intron	VASH2	0	0	15_Quies	0	1	0	0	1	0	0
chr1	213154688	213154807	1919629	1919635	intron	VASH2	0	0	15_Quies	0	1	0	0	1	0	0
chr1	217202627	217202739	1949818	1949822	intron	ESRRG	0	0	7_Enh	0	1	0	0	1	0	1
chr1	220473933	220474088	1973941	1973946	Intergenic	RAB3GAP2	0	0	7_Enh	0	1	0	0	1	0	0
chr1	223406825	223407096	1997436	1997443	intron	SUSD4	0	0	7_Enh	0	1	0	0	1	0	0
chr1	224392601	224392812	2008357	2008365	Intergenic	DEGS1	0	0	7_Enh	0	1	0	0	1	0	0
chr1	224645278	224645452	2011635	2011640	Intergenic	WDR26	0	0	15_Quies	0	1	0	0	1	1	1
chr1	225954076	225954170	2023562	2023566	Intergenic	SRP9	0	0	7_Enh	0	1	0	0	1	0	0
chr1	226065325	226065455	2025349	2025354	intron	TMEM63A	0	0	7_Enh	0	1	1	0	0	1	1
chr1	226320799	226320898	2030114	2030120	Intergenic	ACBD3	0	0	7_Enh	0	1	0	0	1	0	0
chr1	226322740	226323050	2030147	2030162	Intergenic	ACBD3	0	0	5_TxWk	0	1	1	0	0	0	0
chr1	227002874	227003129	2039412	2039419	Intergenic	PSEN2	0	0	7_Enh	0	1	1	0	1	0	0
chr1	227015812	227016263	2039583	2039600	Intergenic	PSEN2	0	0	15_Quies	0	1	0	0	1	1	1
chr1	227133055	227133277	2041232	2041237	intron	ADCK3	0	0	15_Quies	0	1	0	0	0	0	0
chr1	228857260	228857430	2068150	2068155	intron	RHOU	0	0	15_Quies	0	1	0	0	1	0	0
chr1	229038836	229039127	2070175	2070182	Intergenic	DUSP5P1	0	0	14_ReprPCWk	0	1	1	0	1	0	0
chr1	229195611	229195766	2071894	2071901	Intergenic	RAB4A	0	0	14_ReprPCWk	0	1	1	0	1	0	0
chr1	229253911	229254092	2072458	2072463	Intergenic	RAB4A	0	0	13_ReprPC	0	1	1	0	1	0	0
chr1	229363258	229363551	2073692	2073705	Intergenic	RAB4A	0	0	5_TxWk	0	1	0	0	0	1	1
chr1	230321653	230322086	2085100	2085109	intron	GALNT2	0	0	7_Enh	0	1	0	0	1	0	0
chr1	230905161	230905230	2092090	2092094	intron	CAPN9	0	0	7_Enh	0	1	0	0	1	0	0
chr1	230999424	230999503	2093168	2093172	intron	C1orf198	0	0	15_Quies	0	1	1	0	1	0	0
chr1	231820515	231820875	2102983	2102992	intron	DISC1	0	0	15_Quies	0	1	0	0	1	0	0
chr1	232122760	232122844	2105784	2105790	intron	TSNAX-DISC1	0	0	15_Quies	0	1	0	0	1	0	0
chr1	232442200	232442357	2108389	2108393	Intergenic	SIPA1L2	0	0	15_Quies	0	1	0	0	1	0	1
chr1	234659273	234659582	2129656	2129664	Intergenic	LOC100506795	0	0	7_Enh	0	1	1	0	1	0	0
chr1	234698424	234698493	2130230	2130234	Intergenic	LOC100506795	0	0	15_Quies	0	1	1	0	0	0	0
chr1	234859088	234859389	2132405	2132413	promoter-TSS	LOC100506810	1	0	7_Enh	0	1	0	0	1	0	1
chr1	234882792	234882874	2132831	2132836	Intergenic	LOC100506810	0	0	7_Enh	0	1	0	0	1	0	0
chr1	234908185	234908310	2133195	2133201	Intergenic	LOC100506810	0	0	7_Enh	0	1	0	0	1	1	0
chr1	234908366	234908389	2133201	2133205	Intergenic	LOC100506810	0	0	7_Enh	0	1	0	0	1	1	0
chr1	234945422	234945633	2133648	2133656	Intergenic	LOC100506810	0	0	15_Quies	0	1	0	0	1	0	0
chr1	234952039	234952447	2133731	2133748	Intergenic	LOC100506810	0	0	15_Quies	0	1	0	0	1	0	0
chr1	234952472	234952688	2133748	2133755	Intergenic	LOC100506810	0	0	15_Quies	0	1	0	0	1	0	0
chr1	235011562	235011683	2134417	2134426	Intergenic	LOC100506810	0	0	14_ReprPCWk	0	1	0	0	1	0	0
chr1	235053863	235054018	2135003	2135010	Intergenic	LOC100506810	0	0	14_ReprPCWk	0	1	0	0	0	0	0
chr1	235054103	235054228	2135010	2135015	Intergenic	LOC100506810	0	0	14_ReprPCWk	0	1	1	0	0	0	0
chr1	235054254	235054479	2135015	2135023	Intergenic	LOC100506810	0	0	14_ReprPCWk	0	1	1	0	0	0	0
chr1	244436499	244436693	2228409	2228414	Intergenic	C1orf100	0	0	15_Quies	0	1	0	0	1	1	1
chr1	244467642	244467685	2228854	2228859	Intergenic	C1orf100	0	0	15_Quies	0	1	0	0	1	0	0
chr1	246772070	246772269	2258808	2258815	intron	CNST	0	0	7_Enh	0	1	1	0	1	0	1
chr1	246772370	246772552	2258815	2258820	intron	CNST	0	0	7_Enh	0	1	1	0	1	0	1
chr1	246866985	246867124	2260323	2260328	Intergenic	SCCPDH	0	0	15_Quies	0	1	0	0	0	0	0
chr2	1629170	1629525	2309401	2309409	Intergenic	PXDN	0	0	14_ReprPCWk	0	1	1	0	1	0	1
chr2	1720882	1721145	2311288	2311296	intron	PXDN	0	0	7_Enh	0	1	0	0	1	0	0
chr2	1821330	1821642	2313415	2313432	intron	MYT1L	0	0	14_ReprPCWk	0	1	0	0	1	1	1
chr2	7172097	7172298	2372549	2372554	intron	RNF144A	0	1	15_Quies	0	1	0	0	1	1	1
chr2	7889229	7889315	2378462	2378467	Intergenic	LOC339788	0	0	7_Enh	0	1	0	0	1	0	0
chr2	7965872	7966193	2379089	2379095	Intergenic	LOC339788	0	0	7_Enh	0	1	0	0	1	0	0
chr2	8665854	8666221	2386274	2386284	Intergenic	ID2	0	0	14_ReprPCWk	0	1	0	0	1	1	1
chr2	9549086	9549169	2398453	2398457	intron	ITGB1BP1	0	0	7_Enh	0	1	0	0	1	0	0
chr2	9549245	9549337	2398457	2398466	intron	ITGB1BP1	0	0	7_Enh	0	1	0	0	1	0	0
chr2	9939848	9940289	2404246	2404258	Intergenic	TAF1B	0	0	7_Enh	0	1	1	0	0	1	1
chr2	9941824	9942229	2404290	2404302	Intergenic	TAF1B	0	0	7_Enh	0	1	1	0	1	0	1
chr2	9948964	9949316	2404406	2404417	Intergenic	TAF1B	0	0	7_Enh	0	1	1	0	1	0	0
chr2	10425713	10425849	2413229	2413234	Intergenic	HPCAL1	0	0	7_Enh	0	1	0	0	1	0	0
chr2	10549284	10549566	2415630	2415642	intron	HPCAL1	0	0	7_Enh	0	1	0	0	1	1	1
chr2	10633889	10633998	2417416	2417423	Intergenic	ODC1	0	0	7_Enh	0	1	0	0	1	0	0
chr2	11638723	11638953	2432086	2432092	Intergenic	E2F6	0	0	12_EnhBiv	0	1	0	0	1	1	0
chr2	12874023	12874173	2445085	2445091	intron	TRIB2	0	0	5_TxWk	0	1	1	0	1	0	0
chr2	16052383	16052526	2468200	2468208	Intergenic	MYCN	0	0	7_Enh	0	1	0	0	1	0	0
chr2	16938466	16938739	2476510	2476518	Intergenic	FAM49A	0	0	15_Quies	0	1	0	0	1	1	1
chr2	20396273	20396475	2501462	2501467	Intergenic	SDC1	0	0	5_TxWk	0	1	1	0	1	0	0
chr2	20396503	20396739	2501467	2501474	Intergenic	SDC1	0	0	5_TxWk	0	1	1	0	1	0	0
chr2	20432542	20432822	2502304	2502310	Intergenic	SDC1	0	0	7_Enh	0	1	0	0	1	0	0
chr2	20696327	20696519	2505329	2505335	Intergenic	RHOB	0	0	7_Enh	0	1	1	0	1	0	0
chr2	20779108	20779269	2506457	2506462	Intergenic	HS1BP3	0	0	7_Enh	0	1	1	0	1	0	0
chr2	20799110	20799161	2506753	2506758	Intergenic	HS1BP3	0	0	15_Quies	0	1	1	0	1	0	0
chr2	20833562	20833676	2507246	2507253	intron	HS1BP3	0	0	7_Enh	0	1	1	0	1	0	0
chr2	20833773	20833967	2507253	2507262	intron	HS1BP3	0	0	7_Enh	0	1	1	0	1	0	1
chr2	20835666	20835861	2507289	2507302	intron	HS1BP3	0	0	5_TxWk	0	1	1	0	1	1	1
chr2	23574508	23574754	2526332	2526352	Intergenic	KLHL29	0	0	14_ReprPCWk	0	1	0	0	1	1	1
chr2	23786588	23786821	2529776	2529784	intron	KLHL29	0	0	7_Enh	0	1	0	0	1	0	1
chr2	23786860	23787073	2529784	2529792	intron	KLHL29	0	0	7_Enh	0	1	0	0	1	0	1
chr2	23787447	23787671	2529797	2529806	intron	KLHL29	0	0	7_Enh	0	1	0	0	1	0	0
chr2	25533904	25534533	2553175	2553189	intron	DNMT3A	0	0	12_EnhBiv	0	1	1	0	1	0	0
chr2	25596420	25596558	2554640	2554648	Intergenic	DNMT3A	0	0	7_Enh	0	1	0	0	1	0	0
chr2	26235192	26235330	2562862	2562868	Intergenic	RAB10	0	0	7_Enh	0	1	1	0	1	0	0
chr2	26525035	26525657	2566881	2566892	Intergenic	EPT1	0	0	7_Enh	0	1	1	0	0	0	0
chr2	27433191	27433456	2580865	2580875	intron	SLC5A6	0	0	7_Enh	0	1	0	0	0	0	0
chr2	27939894	27940232	2589030	2589039	Intergenic	SUPT7L	0	0	7_Enh	0	1	0	0	1	0	0
chr2	27946211	27946469	2589102	2589108	Intergenic	MRPL33	0	0	5_TxWk	0	1	0	0	1	1	1
chr2	28373472	28373632	2592595	2592600	intron	BRE	0	0	5_TxWk	0	1	0	0	1	0	0
chr2	28579041	28579233	2594736	2594744	Intergenic	FOSL2	0	0	14_ReprPCWk	0	1	1	0	1	0	0
chr2	28601328	28601411	2595116	2595123	Intergenic	FOSL2	0	0	7_Enh	0	1	0	0	0	0	0
chr2	28817140	28817389	2597993	2598004	intron	PLB1	0	0	7_Enh	0	1	1	0	1	1	1
chr2	29419721	29420013	2605076	2605085	intron	ALK	0	0	5_TxWk	0	1	0	0	1	1	1
chr2	30387679	30388185	2613407	2613417	Intergenic	YPEL5	0	0	7_Enh	0	1	0	0	1	1	1
chr2	30440635	30440723	2614011	2614016	Intergenic	LBH	0	0	15_Quies	0	1	0	0	1	0	0
chr2	36603496	36603717	2665886	2665893	intron	CRIM1	0	0	7_Enh	0	1	0	0	0	0	0
chr2	36668427	36668652	2666408	2666418	exon	CRIM1	0	0	5_TxWk	0	1	0	0	1	0	0
chr2	37813499	37813554	2677673	2677677	Intergenic	CDC42EP3	0	0	7_Enh	0	1	1	0	1	0	0
chr2	38689143	38689472	2686191	2686197	Intergenic	ATL2	0	0	5_TxWk	0	1	0	0	1	0	0
chr2	38920219	38920391	2689093	2689098	intron	GALM	0	0	7_Enh	0	1	0	0	1	0	0
chr2	42075016	42075254	2712964	2712969	Intergenic	LOC388942	0	0	15_Quies	0	1	0	0	1	0	0
chr2	42193753	42193946	2714050	2714060	Intergenic	C2orf91	0	0	14_ReprPCWk	0	1	0	0	1	0	0
chr2	43153331	43153558	2726024	2726031	Intergenic	HAAO	0	0	5_TxWk	0	1	1	0	1	0	0
chr2	43153663	43153868	2726032	2726043	Intergenic	HAAO	0	0	5_TxWk	0	1	1	0	1	0	0
chr2	43358220	43358344	2728905	2728912	Intergenic	ZFP36L2	0	0	7_Enh	0	1	1	0	1	0	0
chr2	43527768	43528013	2731758	2731763	intron	THADA	0	0	7_Enh	0	1	0	0	0	0	0
chr2	43528222	43528375	2731763	2731769	intron	THADA	0	0	7_Enh	0	1	0	0	1	0	0
chr2	46163532	46163708	2758104	2758111	intron	PRKCE	0	0	7_Enh	0	1	1	0	1	1	1
chr2	46165916	46166250	2758138	2758147	intron	PRKCE	0	0	7_Enh	0	1	1	0	1	0	0
chr2	46219467	46219953	2758717	2758726	intron	PRKCE	0	0	7_Enh	0	1	1	0	1	0	0
chr2	46361650	46361970	2760004	2760011	intron	PRKCE	0	0	7_Enh	0	1	1	0	1	0	0
chr2	46542306	46542499	2761933	2761940	intron	EPAS1	0	0	7_Enh	0	1	0	0	1	0	0
chr2	46635113	46635298	2762956	2762965	Intergenic	TMEM247	0	0	15_Quies	0	1	0	0	0	0	0
chr2	46635879	46636201	2762972	2762980	Intergenic	TMEM247	0	0	7_Enh	0	1	0	0	1	0	0
chr2	46636301	46636678	2762980	2762987	Intergenic	TMEM247	0	0	7_Enh	0	1	0	0	1	0	0
chr2	46688620	46689045	2763380	2763387	Intergenic	TMEM247	0	0	7_Enh	0	1	1	0	1	1	1
chr2	46875394	46875617	2765337	2765344	Intergenic	CRIPT	0	0	14_ReprPCWk	0	1	0	0	0	0	0
chr2	47074388	47074678	2767176	2767186	intron	LOC100134259	0	0	7_Enh	0	1	1	0	1	0	0
chr2	47214922	47215013	2769068	2769073	intron	TTC7A	0	0	7_Enh	0	1	0	0	1	0	0
chr2	47259501	47259740	2769704	2769711	intron	TTC7A	0	0	7_Enh	0	1	0	0	0	0	0
chr2	47550268	47550497	2773188	2773194	Intergenic	EPCAM	0	0	15_Quies	0	1	0	0	1	1	1
chr2	47567030	47567604	2773395	2773402	Intergenic	EPCAM	0	0	7_Enh	0	1	0	0	1	0	0
chr2	48647927	48648163	2784891	2784907	Intergenic	PPP1R21	0	0	7_Enh	0	1	1	0	1	1	1
chr2	54799285	54799898	2826464	2826470	intron	SPTBN1	0	0	7_Enh	0	1	1	0	0	0	0
chr2	56006966	56007117	2838861	2838866	Intergenic	PNPT1	0	0	7_Enh	0	1	0	0	1	0	0
chr2	64587328	64587432	2905802	2905806	Intergenic	LGALSL	0	0	7_Enh	0	1	1	0	1	0	0
chr2	64834825	64835004	2908074	2908080	intron	LOC339807	1	0	5_TxWk	0	1	0	0	1	0	0
chr2	64835038	64835273	2908080	2908086	intron	LOC339807	1	0	7_Enh	0	1	1	0	1	0	0
chr2	64870490	64870624	2908621	2908630	intron	SERTAD2	0	0	2_TssAFlnk	0	1	1	0	1	0	0
chr2	64873592	64873989	2908690	2908697	intron	SERTAD2	0	0	7_Enh	0	1	1	0	0	1	1
chr2	65527600	65527660	2916817	2916825	Intergenic	ACTR2	0	0	15_Quies	0	1	0	0	1	0	0
chr2	65528320	65528546	2916833	2916842	Intergenic	ACTR2	0	0	5_TxWk	0	1	1	0	0	0	0
chr2	65536846	65536982	2916946	2916952	Intergenic	ACTR2	0	0	5_TxWk	0	1	1	0	1	0	1
chr2	65804395	65804447	2920379	2920384	Intergenic	SPRED2	0	0	7_Enh	0	1	0	0	1	0	0
chr2	69056406	69056821	2943830	2943840	Intergenic	BMP10	0	0	7_Enh	0	1	0	0	1	0	0
chr2	69345767	69345848	2945944	2945951	intron	ANTXR1	0	0	5_TxWk	0	1	0	0	1	0	0
chr2	69480988	69481184	2947046	2947051	Intergenic	GFPT1	0	0	7_Enh	0	1	0	0	1	0	0
chr2	70224902	70225045	2955103	2955109	intron	PCBP1-AS1	0	0	5_TxWk	0	1	0	0	1	0	0
chr2	71970076	71970117	2976779	2976784	Intergenic	DYSF	0	0	5_TxWk	0	1	0	0	1	0	0
chr2	71970203	71970284	2976784	2976788	Intergenic	DYSF	0	0	5_TxWk	0	1	0	0	1	0	0
chr2	75076533	75076618	3011532	3011537	intron	HK2	0	0	7_Enh	0	1	0	0	1	0	0
chr2	75829952	75829983	3017258	3017262	Intergenic	EVA1A	0	0	7_Enh	0	1	0	0	1	0	0
chr2	85281029	85281164	3076452	3076458	exon	KCMF1	0	0	7_Enh	0	1	0	0	1	0	0
chr2	85486397	85486735	3079288	3079294	intron	TCF7L1	0	0	7_Enh	0	1	1	0	1	0	0
chr2	85777684	85777880	3083946	3083955	exon	GGCX	0	0	4_Tx	0	1	0	0	0	0	0
chr2	85934450	85934637	3086579	3086589	Intergenic	GNLY	0	0	7_Enh	0	1	0	0	1	1	1
chr2	85940537	85940623	3086661	3086666	Intergenic	GNLY	0	0	7_Enh	0	1	0	0	1	0	0
chr2	86707268	86707569	3095755	3095762	exon	KDM3A	0	0	4_Tx	0	1	1	0	0	0	0
chr2	87939298	87939492	3108872	3108880	Intergenic	MIR4435-1	0	0	15_Quies	0	1	0	0	1	0	0
chr2	95958792	95958924	3148712	3148717	Intergenic	KCNIP3	0	0	7_Enh	0	1	0	0	1	0	0
chr2	95971601	95971772	3148961	3148967	intron	KCNIP3	0	0	14_ReprPCWk	0	1	0	0	1	0	0
chr2	95999579	96000024	3149588	3149600	intron	KCNIP3	0	0	7_Enh	0	1	0	0	1	0	0
chr2	97018803	97018958	3161822	3161828	intron	NCAPH	0	0	5_TxWk	0	1	0	0	1	0	0
chr2	97072915	97073128	3162470	3162476	Intergenic	NCAPH	0	0	7_Enh	0	1	1	0	1	0	1
chr2	97073216	97073540	3162476	3162486	Intergenic	NCAPH	0	0	7_Enh	0	1	1	0	1	1	1
chr2	97175150	97175487	3163692	3163710	Intergenic	NEURL3	0	0	14_ReprPCWk	0	1	0	0	1	1	1
chr2	97199446	97199551	3164083	3164089	Intergenic	ARID5A	0	0	7_Enh	0	1	1	0	1	0	0
chr2	97435656	97435940	3167705	3167711	intron	CNNM4	0	0	5_TxWk	0	1	0	0	1	0	0
chr2	97466825	97466983	3168252	3168260	intron	CNNM4	0	0	5_TxWk	0	1	0	0	1	1	1
chr2	97498781	97498946	3169064	3169070	exon	CNNM3	0	0	7_Enh	0	1	0	0	1	0	0
chr2	97540015	97540189	3170314	3170320	Intergenic	SEMA4C	0	0	7_Enh	0	1	1	0	0	0	0
chr2	97554280	97554559	3170637	3170645	intron	FAM178B	0	0	7_Enh	0	1	1	0	1	0	0
chr2	98779333	98779439	3183824	3183831	exon	VWA3B	0	0	7_Enh	0	1	0	0	1	0	0
chr2	99422762	99423072	3191075	3191081	intron	KIAA1211L	0	0	7_Enh	0	1	1	0	1	0	0
chr2	99525969	99526338	3192395	3192404	intron	KIAA1211L	0	0	7_Enh	0	1	1	0	1	0	0
chr2	99526366	99526581	3192404	3192412	intron	KIAA1211L	0	0	7_Enh	0	1	1	0	1	0	0
chr2	100253122	100253358	3200111	3200119	intron	AFF3	0	0	14_ReprPCWk	0	1	0	0	1	0	0
chr2	101008145	101008285	3207825	3207836	TTS	CHST10	0	0	15_Quies	0	1	0	0	1	0	0
chr2	101008311	101008536	3207836	3207846	TTS	CHST10	0	0	15_Quies	0	1	0	0	1	0	0
chr2	101402832	101403044	3212247	3212252	Intergenic	NPAS2	0	0	7_Enh	0	1	0	0	1	0	0
chr2	101730274	101730464	3216939	3216945	intron	TBC1D8	0	0	7_Enh	0	1	1	0	1	0	0
chr2	102857410	102857643	3229871	3229886	Intergenic	IL1RL2	0	0	7_Enh	0	1	0	0	1	1	1
chr2	105986366	105986602	3255572	3255583	intron	FHL2	0	0	4_Tx	0	1	0	0	1	1	1
chr2	106005482	106005753	3255887	3255893	intron	FHL2	0	0	6_EnhG	0	1	1	0	0	0	0
chr2	106132012	106132353	3257225	3257234	Intergenic	FHL2	0	0	7_Enh	0	1	0	0	1	0	0
chr2	106551027	106551260	3262135	3262141	Intergenic	C2orf40	0	0	5_TxWk	0	1	0	0	1	0	0
chr2	109858103	109858291	3293825	3293831	intron	SH3RF3	0	0	7_Enh	0	1	0	0	1	0	0
chr2	110024339	110024521	3296208	3296213	intron	SH3RF3	0	0	7_Enh	0	1	0	0	1	0	1
chr2	110456494	110456915	3300453	3300461	Intergenic	SOWAHC	0	0	7_Enh	0	1	1	0	1	0	0
chr2	110864367	110864448	3305447	3305451	intron	MALL	0	0	7_Enh	0	1	0	0	1	0	0
chr2	112048038	112048241	3317891	3317899	Intergenic	MIR4435-2	0	0	5_TxWk	0	1	0	0	1	0	0
chr2	112103765	112104145	3318428	3318436	Intergenic	MIR4435-2	0	0	15_Quies	0	1	0	0	1	0	0
chr2	120049986	120050074	3387575	3387582	Intergenic	STEAP3	0	0	15_Quies	0	1	0	0	0	0	0
chr2	121227921	121228059	3401545	3401552	Intergenic	LOC84931	0	0	7_Enh	0	1	0	0	1	0	0
chr2	121354603	121354760	3403566	3403573	Intergenic	LOC84931	0	0	14_ReprPCWk	0	1	1	0	1	0	0
chr2	122118652	122118778	3415516	3415521	intron	CLASP1	0	0	6_EnhG	0	1	0	0	0	0	0
chr2	128617311	128617511	3469006	3469014	Intergenic	POLR2D	0	0	7_Enh	0	1	0	0	1	0	0
chr2	135154175	135154321	3541019	3541025	intron	MGAT5	0	0	5_TxWk	0	1	0	0	1	0	0
chr2	158607902	158608020	3695165	3695171	intron	ACVR1	0	0	7_Enh	0	1	1	0	1	0	0
chr2	159579857	159579980	3702222	3702229	Intergenic	DAPL1	0	0	7_Enh	0	1	1	0	0	0	0
chr2	159581121	159581378	3702241	3702246	Intergenic	DAPL1	0	0	7_Enh	0	1	0	0	1	0	0
chr2	159742195	159742386	3704185	3704193	Intergenic	TANC1	0	0	7_Enh	0	1	0	0	0	0	0
chr2	159742546	159742671	3704193	3704200	Intergenic	TANC1	0	0	7_Enh	0	1	0	0	0	0	0
chr2	172272644	172272762	3794650	3794654	intron	METTL8	0	0	7_Enh	0	1	0	0	1	1	1
chr2	173326882	173326983	3805951	3805958	intron	ITGA6	0	0	7_Enh	0	1	0	0	1	1	1
chr2	173850282	173850416	3810371	3810376	intron	RAPGEF4	0	0	7_Enh	0	1	0	0	1	0	0
chr2	174075446	174075558	3812342	3812348	intron	MLK7-AS1	0	0	5_TxWk	0	1	0	0	1	1	1
chr2	174436573	174436879	3815921	3815926	Intergenic	CDCA7	0	0	7_Enh	0	1	0	0	1	0	0
chr2	174904675	174904957	3820296	3820302	Intergenic	SP3	0	0	7_Enh	0	1	0	0	1	1	1
chr2	182675513	182675919	3880218	3880225	Intergenic	SSFA2	0	0	5_TxWk	0	1	0	0	1	0	0
chr2	191332287	191332433	3931947	3931953	intron	MFSD6	0	0	7_Enh	0	1	1	0	0	0	0
chr2	192223023	192223281	3939095	3939100	intron	MYO1B	0	0	6_EnhG	0	1	0	0	0	0	0
chr2	192503153	192503359	3941487	3941492	Intergenic	NABP1	0	0	7_Enh	0	1	0	0	0	0	0
chr2	197097923	197097989	3969173	3969178	intron	HECW2	0	0	7_Enh	0	1	0	0	1	0	0
chr2	197852765	197852905	3974884	3974889	exon	ANKRD44	0	0	7_Enh	0	1	0	0	1	0	0
chr2	202096971	202097174	4009360	4009367	Intergenic	CASP8	1	0	7_Enh	0	1	1	0	1	1	1
chr2	202849934	202850186	4016241	4016247	Intergenic	FZD7	0	0	7_Enh	0	1	0	0	1	1	0
chr2	202850524	202850681	4016253	4016260	Intergenic	FZD7	0	0	7_Enh	0	1	0	0	0	0	0
chr2	202978161	202978530	4017872	4017878	Intergenic	FZD7	0	0	7_Enh	0	1	0	0	1	0	0
chr2	203014213	203014349	4018308	4018314	Intergenic	SUMO1	0	0	15_Quies	0	1	0	0	1	0	0
chr2	204816282	204816411	4038678	4038683	intron	ICOS	0	0	7_Enh	0	1	0	0	1	0	0
chr2	204974471	204974596	4039798	4039804	Intergenic	ICOS	0	0	14_ReprPCWk	0	1	0	0	0	0	0
chr2	205317264	205317468	4042314	4042319	Intergenic	PARD3B	0	0	15_Quies	0	1	0	0	1	0	0
chr2	210233306	210233951	4084531	4084537	Intergenic	MAP2	0	0	7_Enh	0	1	0	0	1	0	0
chr2	216836341	216836699	4127490	4127496	intron	MREG	0	0	5_TxWk	0	1	0	0	1	0	0
chr2	216871228	216871408	4127811	4127818	intron	MREG	0	0	2_TssAFlnk	0	1	1	0	1	0	0
chr2	217400345	217400607	4133034	4133040	Intergenic	RPL37A	0	0	7_Enh	0	1	1	0	1	0	0
chr2	217547264	217547501	4135103	4135111	intron	IGFBP5	0	0	5_TxWk	0	1	0	0	1	1	1
chr2	218112458	218112635	4139733	4139739	Intergenic	TNP1	0	0	15_Quies	0	1	1	0	0	0	0
chr2	218375557	218375825	4141434	4141440	intron	DIRC3	0	0	15_Quies	0	1	0	0	1	1	1
chr2	218578035	218578486	4142769	4142777	intron	DIRC3	0	0	7_Enh	0	1	1	0	1	1	1
chr2	218752873	218752960	4144635	4144641	intron	TNS1	0	0	14_ReprPCWk	0	1	0	0	0	0	0
chr2	218852953	218853292	4146010	4146016	Intergenic	TNS1	0	0	7_Enh	0	1	1	0	1	0	1
chr2	218853390	218853582	4146016	4146024	Intergenic	TNS1	0	0	14_ReprPCWk	0	1	1	0	1	1	1
chr2	220318074	220318105	4168768	4168772	intron	SPEG	0	0	7_Enh	0	1	0	0	1	0	0
chr2	220507276	220507564	4173197	4173217	TTS	SLC4A3	0	0	5_TxWk	0	1	1	0	1	1	1
chr2	225350161	225350331	4212611	4212617	intron	CUL3	0	0	7_Enh	0	1	0	0	1	0	0
chr2	227514760	227515136	4227303	4227312	Intergenic	MIR5702	0	0	7_Enh	0	1	1	0	1	0	0
chr2	227619945	227620105	4228095	4228100	intron	IRS1	0	0	7_Enh	0	1	0	0	0	0	0
chr2	227849892	227850166	4230240	4230245	intron	RHBDD1	0	0	5_TxWk	0	1	0	0	1	1	1
chr2	228270867	228271442	4234323	4234332	Intergenic	TM4SF20	0	0	7_Enh	0	1	0	0	1	1	1
chr2	230271957	230272155	4249754	4249763	intron	DNER	0	0	7_Enh	0	1	0	0	1	0	0
chr2	232476893	232477091	4275818	4275824	Intergenic	C2orf57	0	0	7_Enh	0	1	1	0	1	0	0
chr2	232539627	232540054	4277371	4277383	Intergenic	PTMA	0	0	7_Enh	0	1	0	0	1	1	1
chr2	232578558	232578884	4278679	4278689	TTS	PTMA	0	0	5_TxWk	0	1	0	0	1	1	1
chr2	232580073	232580216	4278707	4278712	Intergenic	MIR1244-1	0	0	5_TxWk	0	1	0	0	0	1	1
chr2	233704575	233704674	4294418	4294424	exon	GIGYF2	0	0	4_Tx	0	1	0	0	0	0	0
chr2	234389072	234389265	4305038	4305046	intron	USP40	0	0	5_TxWk	0	1	0	0	1	1	0
chr2	234991024	234991423	4310985	4310994	Intergenic	SPP2	0	0	7_Enh	0	1	0	0	1	0	0
chr2	235111959	235112223	4312183	4312189	Intergenic	SPP2	0	0	7_Enh	0	1	0	0	1	0	0
chr2	235166819	235167016	4312724	4312729	Intergenic	SPP2	0	0	7_Enh	0	1	1	0	1	0	1
chr2	235244386	235244597	4313570	4313579	Intergenic	ARL4C	0	0	7_Enh	0	1	0	0	1	0	0
chr2	235244651	235244745	4313579	4313584	Intergenic	ARL4C	0	0	7_Enh	0	1	0	0	1	0	0
chr2	235897992	235898168	4321332	4321339	intron	SH3BP4	0	0	7_Enh	0	1	0	0	1	0	1
chr2	235904319	235904557	4321470	4321484	intron	SH3BP4	0	0	7_Enh	0	1	0	0	1	0	0
chr2	235936596	235936654	4322065	4322072	intron	SH3BP4	0	0	7_Enh	0	1	0	0	1	0	0
chr2	235953204	235953305	4322448	4322455	intron	SH3BP4	0	0	5_TxWk	0	1	0	0	1	0	0
chr2	235959780	235959877	4322600	4322605	intron	SH3BP4	0	0	7_Enh	0	1	0	0	1	0	0
chr2	236239791	236239983	4325862	4325870	Intergenic	AGAP1	0	0	7_Enh	0	1	0	0	1	0	0
chr2	236424117	236424363	4328528	4328535	intron	AGAP1	0	0	5_TxWk	0	1	0	0	0	0	0
chr2	236663406	236663682	4332949	4332959	intron	AGAP1	0	0	5_TxWk	0	1	0	0	1	0	0
chr2	237509786	237509845	4346639	4346644	Intergenic	CXCR7	0	0	7_Enh	0	1	0	0	1	0	0
chr2	238330249	238330459	4356102	4356118	Intergenic	COL6A3	0	0	5_TxWk	0	1	0	0	1	1	1
chr2	238418720	238418795	4357430	4357434	intron	MLPH	0	0	5_TxWk	0	1	1	0	1	0	0
chr2	238467740	238467826	4358212	4358216	Intergenic	PRLH	0	0	7_Enh	0	1	1	0	1	0	0
chr2	238480621	238480992	4358472	4358491	Intergenic	PRLH	0	0	14_ReprPCWk	0	1	1	0	1	1	1
chr2	238480997	238481078	4358491	4358495	Intergenic	PRLH	0	0	14_ReprPCWk	0	1	1	0	1	0	1
chr2	238484014	238484151	4358539	4358545	exon	RAB17	0	0	7_Enh	0	1	0	0	1	0	1
chr2	238484206	238484248	4358545	4358550	intron	RAB17	0	0	7_Enh	0	1	0	0	1	0	1
chr2	238611176	238611532	4360839	4360848	intron	LRRFIP1	0	0	7_Enh	0	1	1	0	0	0	0
chr2	238643589	238643840	4361392	4361398	intron	LRRFIP1	0	0	5_TxWk	0	1	1	0	0	0	0
chr2	238653793	238653983	4361587	4361595	intron	LRRFIP1	0	0	7_Enh	0	1	0	0	1	1	1
chr2	239172178	239172453	4370902	4370909	intron	PER2	0	0	5_TxWk	0	1	1	0	1	1	1
chr2	239198927	239199098	4371508	4371513	Intergenic	PER2	0	0	7_Enh	0	1	0	0	1	0	0
chr2	239693699	239693946	4378684	4378694	Intergenic	TWIST2	0	0	14_ReprPCWk	0	1	0	0	1	1	1
chr2	240035096	240035201	4384981	4384992	intron	HDAC4	0	0	5_TxWk	0	1	1	0	1	0	0
chr2	240035425	240035519	4384992	4384997	intron	HDAC4	0	0	5_TxWk	0	1	1	0	0	0	0
chr2	240226930	240227129	4389375	4389385	promoter-TSS	MIR4269	1	0	15_Quies	0	1	0	0	1	0	0
chr2	240367065	240367217	4392314	4392319	Intergenic	HDAC4	0	0	15_Quies	0	1	0	0	1	0	0
chr2	241837878	241838124	4420309	4420317	Intergenic	C2orf54	0	0	13_ReprPC	0	1	0	0	1	0	0
chr2	241899958	241900310	4421724	4421745	intron	LOC200772	0	0	13_ReprPC	0	1	0	0	1	0	0
chr2	241912564	241912870	4422087	4422097	Intergenic	LOC200772	0	0	12_EnhBiv	0	1	0	0	1	0	0
chr2	242500458	242500630	4433653	4433659	intron	BOK	0	0	7_Enh	0	1	1	0	0	0	0
chr2	242833000	242833115	4443068	4443080	Intergenic	CXXC11	0	1	14_ReprPCWk	0	1	0	0	1	0	0
chr2	242833120	242833375	4443080	4443091	Intergenic	CXXC11	0	1	13_ReprPC	0	1	0	0	1	0	0
chr2	243012013	243012436	4447436	4447448	Intergenic	LOC728323	0	0	14_ReprPCWk	0	1	0	0	1	0	0
chr3	4458679	4459117	4480309	4480316	exon	SUMF1	0	0	7_Enh	0	1	0	0	1	0	0
chr3	4760378	4760672	4483393	4483399	intron	ITPR1	0	0	15_Quies	0	1	0	0	0	0	0
chr3	4760952	4761122	4483399	4483406	intron	ITPR1	0	0	15_Quies	0	1	0	0	1	0	0
chr3	4778321	4778341	4483589	4483593	intron	ITPR1	0	0	7_Enh	0	1	1	0	1	0	0
chr3	4798249	4798362	4483856	4483862	intron	ITPR1	0	0	15_Quies	0	1	0	0	0	0	0
chr3	8486088	8486365	4511311	4511321	intron	LMCD1-AS1	0	0	7_Enh	0	1	0	0	1	0	0
chr3	8700258	8700362	4513440	4513445	Intergenic	SSUH2	0	0	15_Quies	0	1	0	0	1	0	0
chr3	10240764	10241027	4534321	4534327	intron	IRAK2	0	0	7_Enh	0	1	1	0	1	0	0
chr3	10593786	10593887	4539404	4539414	Intergenic	ATP2B2	0	0	7_Enh	0	1	0	0	1	0	0
chr3	11641975	11642326	4551995	4552003	intron	VGLL4	0	0	7_Enh	0	1	1	0	1	0	0
chr3	12271613	12271719	4559026	4559030	Intergenic	PPARG	0	0	7_Enh	0	1	0	0	1	0	0
chr3	12996660	12997151	4569247	4569256	intron	IQSEC1	0	0	7_Enh	0	1	0	0	1	1	0
chr3	13133738	13133917	4571815	4571826	Intergenic	IQSEC1	0	0	14_ReprPCWk	0	1	0	0	1	1	1
chr3	13152273	13152535	4572193	4572200	Intergenic	IQSEC1	0	0	7_Enh	0	1	0	0	1	0	0
chr3	13153696	13153915	4572213	4572220	Intergenic	IQSEC1	0	0	14_ReprPCWk	0	1	0	0	1	0	0
chr3	13549288	13549445	4579151	4579158	Intergenic	HDAC11	0	0	7_Enh	0	1	1	0	1	0	0
chr3	13549615	13549736	4579158	4579168	Intergenic	HDAC11	0	0	7_Enh	0	1	1	0	1	0	0
chr3	13621769	13621923	4580474	4580480	intron	FBLN2	0	0	14_ReprPCWk	0	1	0	0	1	0	0
chr3	13664644	13664803	4581100	4581110	intron	FBLN2	0	0	7_Enh	0	1	0	0	1	0	0
chr3	14343179	14343334	4589035	4589043	Intergenic	SLC6A6	0	0	7_Enh	0	1	0	0	1	0	0
chr3	14400070	14400284	4589830	4589843	Intergenic	SLC6A6	0	0	14_ReprPCWk	0	1	0	0	1	0	0
chr3	14473591	14474111	4591031	4591038	intron	SLC6A6	0	0	7_Enh	0	1	1	0	1	1	0
chr3	14494419	14494916	4591340	4591361	intron	SLC6A6	0	0	7_Enh	0	1	1	0	1	0	1
chr3	14502186	14502492	4591456	4591464	intron	SLC6A6	0	0	15_Quies	0	1	1	0	1	0	0
chr3	15309513	15309710	4601436	4601445	intron	SH3BP5	0	0	5_TxWk	0	1	0	0	1	1	1
chr3	15419819	15419958	4602863	4602872	Intergenic	SH3BP5	0	0	15_Quies	0	1	0	0	1	1	1
chr3	20122623	20122907	4637181	4637187	intron	KAT2B	0	0	7_Enh	0	1	0	0	1	0	0
chr3	27575386	27575529	4687871	4687875	Intergenic	SLC4A7	0	0	7_Enh	0	1	0	0	1	0	1
chr3	32463464	32463841	4722405	4722412	intron	CMTM7	0	0	7_Enh	0	1	1	0	1	0	0
chr3	38046187	38046335	4765999	4766006	intron	VILL	0	0	7_Enh	0	1	1	0	1	1	1
chr3	38046410	38046578	4766006	4766011	intron	VILL	0	0	7_Enh	0	1	1	0	1	0	0
chr3	38072971	38073227	4766555	4766561	Intergenic	PLCD1	0	0	7_Enh	0	1	1	0	1	0	0
chr3	40919541	40919732	4790897	4790903	Intergenic	CTNNB1	0	0	7_Enh	0	1	1	0	1	0	0
chr3	42158765	42158850	4801298	4801303	intron	TRAK1	0	0	7_Enh	0	1	1	0	0	1	1
chr3	42159378	42159459	4801306	4801311	intron	TRAK1	0	0	5_TxWk	0	1	0	0	0	0	0
chr3	42171138	42171249	4801454	4801458	intron	TRAK1	0	0	7_Enh	0	1	0	0	1	0	0
chr3	42586344	42586549	4805457	4805466	Intergenic	SEC22C	0	0	5_TxWk	0	1	0	0	0	0	0
chr3	42785945	42786125	4807940	4807949	intron	CCDC13-AS1	0	0	15_Quies	0	1	0	0	0	1	1
chr3	45209044	45209399	4831279	4831295	Intergenic	CDCP1	0	0	5_TxWk	0	1	0	0	1	0	0
chr3	45588787	45588986	4835025	4835031	exon	LARS2	0	0	5_TxWk	0	1	0	0	0	0	0
chr3	46955194	46955367	4849565	4849569	Intergenic	PTH1R	0	0	7_Enh	0	1	0	0	1	0	0
chr3	46988862	46988943	4849965	4849970	intron	CCDC12	0	0	7_Enh	0	1	1	0	0	0	0
chr3	46989828	46989933	4849977	4849983	intron	CCDC12	0	0	7_Enh	0	1	1	0	1	0	0
chr3	47485083	47485523	4856984	4856991	intron	SCAP	0	0	2_TssAFlnk	0	1	1	0	1	0	0
chr3	48636487	48636704	4874775	4874785	exon	UQCRC1	0	0	7_Enh	0	1	0	0	1	0	0
chr3	50188111	50188703	4901964	4901979	Intergenic	SEMA3F	0	0	7_Enh	0	1	1	0	1	0	0
chr3	50188761	50189156	4901979	4901987	Intergenic	SEMA3F	0	0	7_Enh	0	1	1	0	1	0	0
chr3	50639468	50639485	4910593	4910600	Intergenic	CISH	0	0	7_Enh	0	1	1	0	1	0	0
chr3	50642719	50642866	4910628	4910634	Intergenic	CISH	0	0	7_Enh	0	1	1	0	1	0	1
chr3	50645060	50645118	4910660	4910667	exon	CISH	0	0	5_TxWk	0	1	1	0	0	0	0
chr3	52039590	52039736	4925228	4925236	Intergenic	RPL29	0	0	7_Enh	0	1	1	0	1	0	0
chr3	52073930	52074230	4925771	4925787	Intergenic	DUSP7	0	0	7_Enh	0	1	0	0	1	0	0
chr3	52170742	52170869	4927320	4927326	intron	POC1A	0	0	5_TxWk	0	1	1	0	1	0	0
chr3	52211287	52211615	4927925	4927935	Intergenic	ALAS1	0	0	14_ReprPCWk	0	1	1	0	1	0	0
chr3	52251126	52251352	4928506	4928512	Intergenic	TLR9	0	0	7_Enh	0	1	1	0	1	0	0
chr3	52471884	52472204	4932488	4932503	exon	SEMA3G	0	0	7_Enh	0	1	0	0	1	0	0
chr3	53189777	53190215	4943040	4943049	Intergenic	PRKCD	0	0	7_Enh	0	1	1	0	1	0	0
chr3	53203408	53203597	4943388	4943394	intron	PRKCD	0	0	7_Enh	0	1	0	0	1	0	0
chr3	53304080	53304323	4945053	4945059	Intergenic	TKT	0	0	7_Enh	0	1	1	0	1	0	0
chr3	53876883	53877180	4951331	4951339	intron	CHDH	0	0	7_Enh	0	1	0	0	1	1	1
chr3	57048903	57049009	4978988	4978996	intron	ARHGEF3	0	0	7_Enh	0	1	0	0	1	0	0
chr3	58006110	58006245	4989827	4989833	intron	FLNB	0	0	7_Enh	0	1	1	0	1	0	0
chr3	58036985	58037247	4990182	4990190	intron	FLNB	0	0	6_EnhG	0	1	0	0	1	0	0
chr3	58087950	58088046	4990805	4990811	exon	FLNB	0	0	6_EnhG	0	1	1	0	0	0	0
chr3	58089024	58089206	4990818	4990827	intron	FLNB	0	0	6_EnhG	0	1	1	0	1	0	0
chr3	58097620	58097895	4990925	4990932	intron	FLNB	0	0	6_EnhG	0	1	0	0	1	0	0
chr3	59561240	59561382	5004686	5004693	Intergenic	C3orf67	0	0	5_TxWk	0	1	0	0	1	1	1
chr3	64195623	64195847	5040140	5040145	intron	PRICKLE2	0	0	7_Enh	0	1	0	0	1	0	0
chr3	64317305	64317529	5041035	5041041	Intergenic	PRICKLE2	0	0	15_Quies	0	1	0	0	1	0	0
chr3	64519273	64519647	5042753	5042765	intron	ADAMTS9	0	0	7_Enh	0	1	0	0	1	1	1
chr3	65982324	65982517	5054398	5054404	intron	MAGI1	0	0	7_Enh	0	1	0	0	1	0	0
chr3	66468921	66469014	5058447	5058451	intron	LRIG1	0	0	15_Quies	0	1	0	0	1	0	1
chr3	66469045	66469223	5058451	5058456	intron	LRIG1	0	0	15_Quies	0	1	0	0	1	0	1
chr3	66491751	66491813	5058709	5058714	intron	LRIG1	0	0	7_Enh	0	1	1	0	1	0	0
chr3	66543217	66543270	5059308	5059313	intron	LRIG1	0	0	15_Quies	0	1	0	0	1	0	0
chr3	69355659	69355859	5080118	5080125	intron	FRMD4B	0	0	7_Enh	0	1	0	0	1	1	1
chr3	69812740	69812799	5083786	5083791	promoter-TSS	MITF	0	0	7_Enh	0	1	0	0	0	0	0
chr3	71032088	71032255	5092071	5092077	intron	FOXP1	0	0	5_TxWk	0	1	0	0	1	0	0
chr3	71307125	71307205	5095041	5095046	intron	FOXP1	0	0	7_Enh	0	1	0	0	1	0	0
chr3	71439117	71439233	5096565	5096571	intron	FOXP1	0	0	15_Quies	0	1	0	0	1	0	0
chr3	71730361	71730489	5099906	5099910	exon	EIF4E3	0	0	7_Enh	0	1	0	0	1	1	1
chr3	71739791	71740054	5099986	5099992	intron	EIF4E3	0	0	7_Enh	0	1	1	0	1	0	0
chr3	72221228	72221497	5104941	5104949	exon	LOC201617	0	0	15_Quies	0	1	1	0	0	0	0
chr3	72397206	72397301	5106756	5106764	Intergenic	RYBP	0	0	7_Enh	0	1	0	0	1	1	1
chr3	72397347	72397427	5106764	5106768	Intergenic	RYBP	0	0	7_Enh	0	1	0	0	1	0	1
chr3	72772185	72772242	5110660	5110664	Intergenic	SHQ1	0	0	7_Enh	0	1	0	0	1	0	0
chr3	72795651	72796170	5111021	5111029	Intergenic	SHQ1	0	0	5_TxWk	0	1	0	0	0	0	0
chr3	75411361	75411584	5131342	5131352	Intergenic	FAM86DP	0	0	15_Quies	0	1	0	0	0	0	0
chr3	101899054	101899279	5280632	5280639	Intergenic	LOC152225	0	0	7_Enh	0	1	0	0	1	0	0
chr3	107705890	107706433	5315417	5315425	Intergenic	CD47	0	0	7_Enh	0	1	1	0	1	0	0
chr3	123438041	123438177	5428995	5429000	intron	MYLK	0	0	5_TxWk	0	1	0	0	1	1	1
chr3	124480148	124480424	5437211	5437224	Intergenic	UMPS	0	0	7_Enh	0	1	0	0	1	1	1
chr3	124533560	124533739	5437966	5437971	intron	ITGB5	0	0	5_TxWk	0	1	0	0	1	0	0
chr3	125989071	125989239	5454657	5454662	Intergenic	KLF15	0	0	15_Quies	0	1	1	0	1	0	0
chr3	127293979	127294180	5472036	5472054	exon	TPRA1	0	0	5_TxWk	0	1	0	0	1	1	1
chr3	127511962	127512015	5475857	5475861	intron	MGLL	0	0	7_Enh	0	1	0	0	0	0	0
chr3	133193176	133193299	5533130	5533135	intron	BFSP2	0	0	15_Quies	0	1	0	0	1	0	0
chr3	133663983	133664125	5538025	5538032	exon	SLCO2A1	0	0	7_Enh	0	1	1	0	1	0	0
chr3	134027200	134027434	5541479	5541487	Intergenic	RYK	0	0	7_Enh	0	1	1	0	1	1	1
chr3	139742565	139742741	5590417	5590424	intron	CLSTN2	0	0	14_ReprPCWk	0	1	0	0	1	0	0
chr3	141145333	141145517	5600854	5600861	intron	ZBTB38	0	0	7_Enh	0	1	1	0	1	0	0
chr3	141659556	141659685	5606402	5606408	Intergenic	ATP1B3	0	0	7_Enh	0	1	0	0	1	0	0
chr3	149254357	149254477	5657446	5657455	intron	WWTR1	0	0	7_Enh	0	1	0	0	1	0	0
chr3	149299952	149300148	5657915	5657919	intron	WWTR1	0	0	7_Enh	0	1	1	0	1	0	1
chr3	156799514	156799820	5712823	5712833	exon	LOC339894	0	0	7_Enh	0	1	0	0	1	1	1
chr3	171024608	171024748	5805803	5805808	intron	TNIK	0	0	7_Enh	0	1	0	0	1	0	0
chr3	171334573	171334689	5808309	5808314	intron	PLD1	0	0	5_TxWk	0	1	0	0	1	0	0
chr3	171843822	171844049	5813037	5813042	intron	FNDC3B	0	0	6_EnhG	0	1	0	0	0	0	0
chr3	171874143	171874333	5813326	5813332	intron	FNDC3B	0	0	7_Enh	0	1	1	0	1	0	1
chr3	171921608	171921968	5813755	5813762	intron	FNDC3B	0	0	7_Enh	0	1	0	0	0	0	0
chr3	171963967	171964094	5814085	5814089	intron	FNDC3B	0	0	7_Enh	0	1	0	0	0	0	0
chr3	172312517	172312614	5817166	5817172	Intergenic	TNFSF10	0	0	5_TxWk	0	1	0	0	1	0	0
chr3	172341168	172341208	5817435	5817440	Intergenic	NCEH1	0	0	5_TxWk	0	1	0	0	1	1	1
chr3	172355791	172356107	5817630	5817640	intron	NCEH1	0	0	5_TxWk	0	1	0	0	1	0	0
chr3	177094862	177095036	5849788	5849795	Intergenic	LINC00578	0	0	7_Enh	0	1	0	0	1	0	1
chr3	183003692	183003860	5896707	5896714	intron	MCF2L2	0	0	7_Enh	0	1	0	0	1	0	0
chr3	185255206	185255492	5928522	5928527	intron	LIPH	0	0	7_Enh	0	1	0	0	1	0	0
chr3	186358297	186358473	5941907	5941915	exon	FETUB	1	0	7_Enh	0	1	0	0	1	0	0
chr3	186692778	186692979	5946608	5946616	intron	ST6GAL1	0	0	5_TxWk	0	1	0	0	0	0	0
chr3	186694798	186695258	5946633	5946644	intron	ST6GAL1	0	0	4_Tx	0	1	1	0	1	0	0
chr3	186695394	186695480	5946644	5946649	intron	ST6GAL1	0	0	5_TxWk	0	1	0	0	1	0	0
chr3	187467940	187468155	5953465	5953474	Intergenic	BCL6	0	0	1_TssA	0	1	0	0	1	0	0
chr3	187468211	187468575	5953474	5953484	Intergenic	BCL6	0	0	7_Enh	0	1	0	0	1	0	0
chr3	187482251	187482334	5953582	5953586	Intergenic	BCL6	0	0	7_Enh	0	1	0	0	1	0	0
chr3	188012863	188013089	5958242	5958248	intron	LPP	0	0	7_Enh	0	1	0	0	1	0	0
chr3	188841415	188841700	5964751	5964758	Intergenic	TPRG1	0	0	14_ReprPCWk	0	1	1	0	0	0	0
chr3	189022661	189022787	5966116	5966123	intron	TPRG1	0	0	7_Enh	0	1	0	0	1	0	0
chr3	189679323	189679586	5970573	5970581	intron	LEPREL1	0	0	7_Enh	0	1	0	0	1	1	1
chr3	192610941	192611109	5992419	5992426	intron	MB21D2	0	0	15_Quies	0	1	0	0	1	0	0
chr3	193452621	193452972	5999362	5999372	Intergenic	OPA1-AS1	0	0	14_ReprPCWk	0	1	0	0	1	0	0
chr3	193498729	193498905	5999858	5999865	Intergenic	OPA1-AS1	0	0	7_Enh	0	1	1	0	1	1	1
chr3	193546589	193546711	6000411	6000417	Intergenic	DPPA2P3	0	0	7_Enh	0	1	0	0	1	0	0
chr3	193807367	193807512	6003596	6003602	Intergenic	HES1	0	0	7_Enh	0	1	0	0	1	0	0
chr3	193807556	193807676	6003602	6003609	Intergenic	HES1	0	0	7_Enh	0	1	0	0	1	0	0
chr3	193848817	193849329	6004186	6004201	Intergenic	HES1	0	0	7_Enh	0	1	1	0	0	0	0
chr3	193865156	193865448	6004812	6004821	Intergenic	HES1	0	0	14_ReprPCWk	0	1	0	0	1	0	0
chr3	193879132	193879267	6004992	6004999	Intergenic	HES1	0	0	7_Enh	0	1	0	0	1	0	0
chr3	193988578	193988763	6006580	6006589	Intergenic	LOC100131551	0	0	14_ReprPCWk	0	1	1	0	1	0	0
chr3	194592276	194592494	6016319	6016328	Intergenic	LOC100507391	0	0	7_Enh	0	1	1	0	1	1	0
chr3	194875815	194876064	6020821	6020827	intron	XXYLT1	0	0	7_Enh	0	1	1	0	1	0	0
chr3	197044525	197044578	6058000	6058004	Intergenic	DLG1	0	0	7_Enh	0	1	0	0	1	0	0
chr4	1039167	1039237	6095531	6095537	Intergenic	FGFRL1	0	0	12_EnhBiv	0	1	1	0	0	0	0
chr4	2673198	2673529	6134568	6134577	intron	FAM193A	0	0	7_Enh	0	1	1	0	1	0	0
chr4	2798279	2798608	6136979	6136990	intron	SH3BP2	0	0	5_TxWk	0	1	1	0	1	0	0
chr4	2807568	2807730	6137213	6137222	intron	SH3BP2	0	0	7_Enh	0	1	1	0	1	0	0
chr4	2808865	2808955	6137249	6137256	intron	SH3BP2	0	0	14_ReprPCWk	0	1	1	0	0	0	0
chr4	3108307	3108621	6143037	6143044	intron	HTT	0	0	6_EnhG	0	1	0	0	1	1	1
chr4	3217013	3217297	6144419	6144430	intron	HTT	0	0	4_Tx	0	1	0	0	0	0	0
chr4	3463182	3463522	6150216	6150229	Intergenic	DOK7	0	0	7_Enh	0	1	0	0	1	0	0
chr4	6578274	6578433	6198666	6198680	exon	MAN2B2	0	0	7_Enh	0	1	0	0	1	0	0
chr4	6697570	6697598	6201138	6201142	intron	S100P	0	0	7_Enh	0	1	0	0	1	0	0
chr4	6748543	6748764	6202165	6202171	Intergenic	BLOC1S4	0	0	14_ReprPCWk	0	1	0	0	1	0	0
chr4	6749816	6749907	6202194	6202198	Intergenic	BLOC1S4	0	0	7_Enh	0	1	1	0	0	0	0
chr4	6751172	6751527	6202223	6202239	Intergenic	KIAA0232	0	0	7_Enh	0	1	1	0	1	0	0
chr4	6919564	6919632	6205029	6205035	intron	TBC1D14	0	0	7_Enh	0	1	1	0	1	1	1
chr4	6957538	6957632	6205852	6205858	intron	TBC1D14	0	0	7_Enh	0	1	0	0	0	0	0
chr4	7209131	7209246	6211291	6211297	intron	SORCS2	0	0	7_Enh	0	1	1	0	1	0	0
chr4	7399806	7400062	6215069	6215077	intron	SORCS2	0	0	7_Enh	0	1	0	1	1	0	0
chr4	7975531	7975638	6225845	6225849	intron	ABLIM2	0	0	7_Enh	0	1	1	0	1	0	0
chr4	8196086	8196393	6230740	6230749	Intergenic	SH3TC1	0	0	14_ReprPCWk	0	1	0	0	0	0	0
chr4	8262620	8262689	6232385	6232390	Intergenic	HTRA3	0	0	7_Enh	0	1	0	0	1	0	0
chr4	8453261	8453720	6236445	6236452	intron	TRMT44	0	0	6_EnhG	0	1	0	0	1	0	0
chr4	8506052	8506273	6237454	6237464	Intergenic	TRMT44	0	0	12_EnhBiv	0	1	1	0	0	0	0
chr4	8538995	8539117	6237983	6237989	Intergenic	GPR78	0	0	7_Enh	0	1	0	0	1	0	0
chr4	10007897	10008122	6261984	6261990	intron	SLC2A9	0	0	7_Enh	0	1	0	0	1	0	0
chr4	10008609	10008765	6261997	6262002	intron	SLC2A9	0	0	7_Enh	0	1	0	0	1	0	0
chr4	10174091	10174169	6264545	6264550	Intergenic	WDR1	0	0	7_Enh	0	1	0	0	0	0	0
chr4	14881318	14881537	6297054	6297061	Intergenic	LOC441009	0	0	7_Enh	0	1	0	0	1	0	0
chr4	23932617	23932647	6361587	6361592	Intergenic	PPARGC1A	0	0	15_Quies	0	1	0	0	1	0	0
chr4	24599796	24599981	6367716	6367722	Intergenic	DHX15	0	0	7_Enh	0	1	0	0	1	0	0
chr4	38178750	38178926	6460687	6460693	Intergenic	PTTG2	0	0	5_TxWk	0	1	0	0	0	0	0
chr4	38321303	38321710	6462105	6462114	Intergenic	KLF3	0	0	7_Enh	0	1	0	0	1	1	1
chr4	38677161	38677449	6465306	6465312	intron	KLF3	0	0	7_Enh	0	1	1	0	1	1	1
chr4	39037812	39037955	6469034	6469040	Intergenic	TMEM156	0	0	7_Enh	0	1	0	0	0	0	0
chr4	40311411	40311620	6485081	6485091	Intergenic	CHRNA9	0	0	7_Enh	0	1	0	0	1	1	1
chr4	40324038	40324097	6485255	6485259	Intergenic	CHRNA9	0	0	7_Enh	0	1	0	0	1	0	0
chr4	40845217	40845292	6491935	6491939	intron	APBB2	0	0	5_TxWk	0	1	0	0	1	0	0
chr4	41365538	41365677	6497801	6497807	intron	LIMCH1	0	0	14_ReprPCWk	0	1	0	0	0	0	0
chr4	53708362	53708467	6564394	6564400	Intergenic	RASL11B	0	0	5_TxWk	0	1	1	0	1	0	0
chr4	54507037	54507371	6570715	6570724	Intergenic	LNX1-AS2	0	0	15_Quies	0	1	1	0	0	0	0
chr4	56245237	56245523	6585322	6585330	intron	SRD5A3-AS1	0	0	7_Enh	0	1	0	0	0	0	0
chr4	73179045	73179188	6690898	6690902	intron	ADAMTS3	0	0	7_Enh	0	1	0	0	1	0	0
chr4	77119183	77119261	6718286	6718291	intron	SCARB2	0	0	7_Enh	0	1	0	0	1	0	0
chr4	77511488	77511581	6721713	6721718	intron	SHROOM3	0	0	7_Enh	0	1	0	0	1	0	0
chr4	87994829	87995208	6799175	6799182	intron	AFF1	0	0	7_Enh	0	1	0	0	0	0	0
chr4	88894762	88895056	6806540	6806546	Intergenic	SPP1	0	0	5_TxWk	0	1	0	0	1	1	1
chr4	106534585	106534684	6917006	6917010	exon	ARHGEF38	0	0	5_TxWk	0	1	0	0	1	0	0
chr4	114468788	114468895	6974889	6974893	intron	CAMK2D	0	0	7_Enh	0	1	0	0	1	1	1
chr4	119963235	119963426	7006643	7006649	intron	SYNPO2	0	0	5_TxWk	0	1	0	0	1	1	1
chr4	124466891	124467767	7037834	7037842	Intergenic	SPRY1	0	0	7_Enh	0	1	0	0	1	0	0
chr4	129308114	129308419	7068829	7068838	Intergenic	PGRMC2	0	0	7_Enh	0	1	0	0	1	0	0
chr4	129522558	129522894	7070362	7070370	Intergenic	PHF17	0	0	7_Enh	0	1	0	0	1	0	0
chr4	139229555	139229701	7127841	7127845	Intergenic	LINC00499	0	0	7_Enh	0	1	0	0	1	0	0
chr4	140907309	140907523	7144361	7144366	intron	MAML3	0	0	5_TxWk	0	1	0	0	0	0	0
chr4	141868752	141868824	7152906	7152910	exon	RNF150	0	0	15_Quies	0	1	0	0	1	0	0
chr4	146601437	146601513	7182994	7182998	exon	C4orf51	1	0	7_Enh	0	1	0	0	1	0	0
chr4	146803219	146803443	7184995	7185000	intron	ZNF827	0	0	7_Enh	0	1	0	0	1	0	0
chr4	147056063	147056212	7186912	7186918	Intergenic	LOC100505545	0	0	7_Enh	0	1	0	0	1	0	0
chr4	148939152	148939289	7200894	7200899	intron	ARHGAP10	0	0	7_Enh	0	1	0	0	1	0	0
chr4	154004681	154004851	7238792	7238797	Intergenic	TRIM2	0	0	7_Enh	0	1	0	0	1	1	1
chr4	160096542	160096849	7283261	7283268	Intergenic	MIR3688-1	0	0	7_Enh	0	1	1	0	1	1	1
chr4	169508501	169508746	7345136	7345141	intron	PALLD	0	0	7_Enh	0	1	0	0	1	0	0
chr4	169770236	169770710	7347784	7347792	intron	PALLD	0	0	7_Enh	0	1	1	0	0	0	0
chr4	169992111	169992265	7349902	7349907	Intergenic	CBR4	0	0	7_Enh	0	1	0	0	0	0	0
chr4	170101207	170101589	7350875	7350883	intron	SH3RF1	0	0	5_TxWk	0	1	0	0	1	0	0
chr4	173883728	173884112	7376609	7376617	intron	GALNTL6	0	0	7_Enh	0	1	0	0	1	0	0
chr4	184183243	184183922	7458428	7458434	intron	WWC2	0	0	5_TxWk	0	1	0	0	1	1	1
chr4	185250442	185250578	7473586	7473590	Intergenic	LOC728175	0	0	7_Enh	0	1	0	0	1	0	0
chr4	185374604	185374917	7475239	7475247	intron	IRF2	0	0	7_Enh	0	1	1	0	1	0	0
chr4	185408770	185408959	7475921	7475927	Intergenic	IRF2	0	0	15_Quies	0	1	0	0	0	0	0
chr4	185489947	185490184	7476896	7476902	Intergenic	CASP3	0	0	15_Quies	0	1	0	0	0	0	0
chr4	185734543	185734674	7480032	7480037	intron	ACSL1	0	0	7_Enh	0	1	0	0	1	0	0
chr4	186462495	186462566	7490404	7490408	Intergenic	PDLIM3	0	0	15_Quies	0	1	1	0	1	0	0
chr4	186488712	186488800	7490615	7490622	Intergenic	PDLIM3	0	0	15_Quies	0	1	0	0	1	0	0
chr4	186738738	186738817	7493555	7493561	intron	SORBS2	0	0	15_Quies	0	1	0	0	0	0	0
chr5	958714	958809	7570066	7570071	Intergenic	LOC100506688	0	1	12_EnhBiv	0	1	0	0	1	0	0
chr5	958818	958894	7570071	7570077	Intergenic	LOC100506688	0	1	12_EnhBiv	0	1	0	0	1	0	0
chr5	958915	959037	7570077	7570088	Intergenic	LOC100506688	0	1	12_EnhBiv	0	1	0	0	1	0	0
chr5	959064	959123	7570088	7570096	Intergenic	LOC100506688	0	1	12_EnhBiv	0	1	0	0	1	0	0
chr5	1118594	1118697	7575384	7575392	Intergenic	SLC12A7	0	0	13_ReprPC	0	1	1	0	1	0	0
chr5	1129815	1130022	7575705	7575714	Intergenic	SLC12A7	0	0	13_ReprPC	0	1	0	0	0	0	0
chr5	1140438	1140735	7576020	7576031	Intergenic	SLC12A7	0	0	12_EnhBiv	0	1	0	0	1	1	1
chr5	1316567	1316716	7581479	7581489	Intergenic	MIR4457	0	0	7_Enh	0	1	0	0	1	0	0
chr5	3310687	3310924	7617882	7617892	Intergenic	LOC285577	0	0	5_TxWk	0	1	0	0	1	0	0
chr5	3311044	3311207	7617892	7617898	Intergenic	LOC285577	0	0	5_TxWk	0	1	0	0	1	0	0
chr5	3311209	3311320	7617898	7617906	Intergenic	LOC285577	0	0	7_Enh	0	1	0	0	1	0	0
chr5	3311363	3311417	7617906	7617910	Intergenic	LOC285577	0	0	7_Enh	0	1	0	0	1	0	0
chr5	3741604	3741739	7623946	7623950	Intergenic	IRX1	0	0	7_Enh	0	1	0	0	1	0	0
chr5	6767101	6767181	7654768	7654774	Intergenic	PAPD7	0	0	7_Enh	0	1	0	0	1	0	0
chr5	10288725	10288850	7683758	7683764	intron	CMBL	0	0	7_Enh	0	1	0	0	1	0	0
chr5	10288960	10289151	7683764	7683769	intron	CMBL	0	0	7_Enh	0	1	0	0	1	0	0
chr5	10366864	10367049	7685008	7685013	intron	MARCH6	0	0	7_Enh	0	1	0	0	1	0	0
chr5	10467487	10467717	7686288	7686295	Intergenic	ROPN1L	0	0	7_Enh	0	1	0	0	1	0	0
chr5	10962293	10962468	7692768	7692773	Intergenic	DAP	0	0	15_Quies	0	1	0	0	1	0	0
chr5	14009033	14009343	7713827	7713834	Intergenic	DNAH5	0	0	5_TxWk	0	1	0	0	1	0	0
chr5	15008692	15008862	7726217	7726224	Intergenic	ANKH	0	0	7_Enh	0	1	1	0	1	0	0
chr5	16492962	16493068	7737056	7737060	intron	FAM134B	0	0	7_Enh	0	1	1	0	1	0	0
chr5	17124608	17124852	7746208	7746214	Intergenic	LOC285696	0	0	7_Enh	0	1	0	0	1	0	0
chr5	32234258	32234294	7847783	7847787	intron	MTMR12	0	0	7_Enh	0	1	0	0	1	0	0
chr5	32505078	32505586	7851105	7851114	Intergenic	ZFR	0	0	15_Quies	0	1	1	0	1	0	0
chr5	38809951	38810099	7902536	7902544	Intergenic	OSMR	0	0	15_Quies	0	1	1	0	1	1	1
chr5	52023570	52023731	7970394	7970400	Intergenic	PELO	0	0	7_Enh	0	1	1	0	1	0	0
chr5	52283703	52283761	7972095	7972099	Intergenic	ITGA2	0	0	7_Enh	0	1	0	0	1	0	0
chr5	52293385	52293572	7972231	7972236	intron	ITGA2	0	0	6_EnhG	0	1	0	0	0	0	0
chr5	54897072	54897374	7992586	7992594	Intergenic	PPAP2A	0	0	7_Enh	0	1	0	0	1	0	0
chr5	55354227	55354348	7997338	7997343	Intergenic	IL6ST	0	0	7_Enh	0	1	0	0	1	0	0
chr5	56594910	56594994	8009033	8009038	Intergenic	GPBP1	0	0	15_Quies	0	1	0	0	1	1	1
chr5	57158341	57158457	8012529	8012533	Intergenic	ACTBL2	0	0	5_TxWk	0	1	0	0	1	0	0
chr5	58187599	58187776	8019313	8019320	Intergenic	RAB3C	0	0	15_Quies	0	1	0	0	0	1	1
chr5	59082432	59082592	8024713	8024718	intron	PDE4D	0	0	7_Enh	0	1	0	0	1	0	0
chr5	66505009	66505353	8076160	8076168	Intergenic	CD180	0	0	7_Enh	0	1	1	0	1	1	1
chr5	67602566	67602729	8083891	8083896	Intergenic	PIK3R1	0	0	7_Enh	0	1	0	0	1	0	0
chr5	67692329	67692915	8084492	8084501	Intergenic	PIK3R1	0	0	7_Enh	0	1	1	0	1	0	0
chr5	68258787	68259027	8088215	8088224	Intergenic	SLC30A5	0	0	15_Quies	0	1	0	0	1	1	1
chr5	70945927	70946083	8117170	8117176	exon	MCCC2	0	0	4_Tx	0	1	0	0	0	0	0
chr5	72574848	72574886	8130896	8130900	Intergenic	TMEM174	0	0	7_Enh	0	1	1	0	1	0	0
chr5	72634181	72634229	8131680	8131684	Intergenic	FOXD1	0	0	14_ReprPCWk	0	1	0	0	0	0	0
chr5	73198538	73198649	8137109	8137114	intron	ARHGEF28	0	0	7_Enh	0	1	0	0	0	1	1
chr5	76464152	76464255	8165630	8165636	Intergenic	PDE8B	0	0	12_EnhBiv	0	1	0	0	1	0	0
chr5	77934284	77934626	8179117	8179127	intron	LHFPL2	0	0	7_Enh	0	1	0	0	1	0	0
chr5	79543123	79543299	8194861	8194866	intron	SERINC5	0	0	7_Enh	0	1	1	0	1	0	0
chr5	88081495	88081845	8252130	8252137	intron	MEF2C	0	0	5_TxWk	0	1	0	0	1	0	0
chr5	90653036	90653355	8268162	8268169	Intergenic	ARRDC3-AS1	0	0	15_Quies	0	1	0	0	1	0	0
chr5	95672121	95672250	8300455	8300460	Intergenic	PCSK1	0	0	7_Enh	0	1	1	0	1	1	1
chr5	106893128	106893317	8367473	8367479	intron	EFNA5	0	0	7_Enh	0	1	0	0	1	0	0
chr5	111016518	111016595	8394163	8394167	intron	STARD4-AS1	0	0	7_Enh	0	1	1	0	1	0	0
chr5	112426203	112426262	8404993	8404997	intron	MCC	0	0	5_TxWk	0	1	1	0	0	0	0
chr5	115962060	115962207	8429596	8429603	Intergenic	SEMA6A	0	0	14_ReprPCWk	0	1	0	0	1	0	0
chr5	123916824	123916962	8480904	8480909	Intergenic	ZNF608	0	0	15_Quies	0	1	1	0	1	0	0
chr5	124006161	124006264	8481720	8481724	intron	ZNF608	0	0	7_Enh	0	1	1	0	0	0	0
chr5	124242237	124242572	8483979	8483985	Intergenic	ZNF608	0	0	7_Enh	0	1	1	0	1	0	1
chr5	124394299	124394470	8485350	8485355	Intergenic	ZNF608	0	0	7_Enh	0	1	0	0	0	0	0
chr5	131755191	131755652	8537839	8537848	intron	C5orf56	0	0	7_Enh	0	1	0	0	1	1	1
chr5	133375221	133375458	8557083	8557098	Intergenic	VDAC1	0	0	5_TxWk	0	1	0	0	1	1	1
chr5	133772498	133772694	8562240	8562249	Intergenic	CDKN2AIPNL	0	0	7_Enh	0	1	1	0	1	0	0
chr5	133772733	133772891	8562249	8562255	Intergenic	CDKN2AIPNL	0	0	7_Enh	0	1	1	0	1	0	0
chr5	133972868	133973279	8565231	8565238	Intergenic	SAR1B	0	0	15_Quies	0	1	0	0	1	0	0
chr5	137371762	137372059	8596732	8596738	Intergenic	FAM13B	0	0	5_TxWk	0	1	0	0	1	1	1
chr5	137914978	137915314	8604865	8604873	Intergenic	HSPA9	0	0	15_Quies	0	1	0	0	0	1	1
chr5	138709250	138709914	8614197	8614203	intron	SLC23A1	0	0	7_Enh	0	1	0	0	1	0	0
chr5	139022632	139022869	8618567	8618575	Intergenic	CXXC5	0	0	7_Enh	0	1	1	0	1	0	0
chr5	139348477	139348768	8623941	8623955	intron	NRG2	0	0	14_ReprPCWk	0	1	0	0	1	1	1
chr5	139531963	139532075	8625870	8625878	Intergenic	CYSTM1	0	0	14_ReprPCWk	0	1	1	0	1	0	0
chr5	140904359	140904597	8646377	8646383	intron	DIAPH1	0	0	6_EnhG	0	1	0	0	1	1	1
chr5	141220949	141221464	8650207	8650217	Intergenic	PCDH1	0	0	5_TxWk	0	1	1	0	1	0	0
chr5	141245719	141245967	8650707	8650720	intron	PCDH1	0	0	6_EnhG	0	1	0	0	1	0	0
chr5	141812183	141812412	8658566	8658577	Intergenic	SPRY4	0	0	7_Enh	0	1	1	0	1	0	0
chr5	142035339	142035533	8661009	8661018	intron	FGF1	0	0	15_Quies	0	1	0	0	1	1	1
chr5	142096684	142097336	8661736	8661742	Intergenic	ARHGAP26	0	0	7_Enh	0	1	0	0	1	1	1
chr5	142100503	142100814	8661789	8661799	Intergenic	ARHGAP26	0	0	7_Enh	0	1	0	0	1	0	0
chr5	142522740	142522953	8665545	8665552	intron	ARHGAP26	0	0	7_Enh	0	1	1	0	1	0	0
chr5	148345446	148345615	8704993	8704999	Intergenic	SH3TC2	0	0	7_Enh	0	1	0	0	1	0	0
chr5	148761560	148761757	8708680	8708689	Intergenic	IL17B	0	0	15_Quies	0	1	1	0	1	1	1
chr5	148819403	148819693	8709481	8709488	Intergenic	MIR145	0	0	7_Enh	0	1	0	0	1	0	1
chr5	148822171	148822344	8709540	8709547	Intergenic	MIR145	0	0	7_Enh	0	1	1	0	1	1	1
chr5	148869201	148869291	8710237	8710242	Intergenic	MIR145	0	0	7_Enh	0	1	1	0	0	0	0
chr5	149880544	149880605	8723447	8723451	Intergenic	NDST1	0	0	7_Enh	0	1	0	0	1	0	0
chr5	149880708	149880801	8723451	8723455	Intergenic	NDST1	0	0	7_Enh	0	1	0	0	1	0	0
chr5	149883931	149884151	8723488	8723494	Intergenic	NDST1	0	0	7_Enh	0	1	1	0	0	0	0
chr5	149920555	149920751	8724056	8724062	intron	NDST1	0	0	6_EnhG	0	1	0	0	1	0	0
chr5	149994739	149995047	8725105	8725119	intron	SYNPO	0	0	7_Enh	0	1	1	0	1	0	0
chr5	150488332	150488413	8730186	8730190	intron	ANXA6	0	0	15_Quies	0	1	0	0	0	0	0
chr5	150614450	150614509	8731691	8731695	Intergenic	CCDC69	0	0	15_Quies	0	1	0	0	1	0	0
chr5	150614543	150614620	8731695	8731700	Intergenic	CCDC69	0	0	15_Quies	0	1	0	0	1	0	0
chr5	150965737	150965834	8735252	8735257	Intergenic	FAT2	0	0	6_EnhG	0	1	0	0	1	0	0
chr5	151038539	151038760	8735942	8735950	Intergenic	SPARC	0	0	15_Quies	0	1	0	0	1	1	1
chr5	151082101	151082218	8736426	8736432	Intergenic	SPARC	0	0	5_TxWk	0	1	0	0	1	0	0
chr5	154215126	154215234	8760353	8760359	intron	C5orf4	0	0	7_Enh	0	1	0	0	1	0	0
chr5	156817649	156817911	8779429	8779435	intron	CYFIP2	0	0	7_Enh	0	1	0	0	1	0	0
chr5	156938712	156938849	8780631	8780637	intron	ADAM19	0	0	7_Enh	0	1	0	0	1	0	0
chr5	157502289	157502650	8787082	8787089	Intergenic	CLINT1	0	0	15_Quies	0	1	0	0	1	1	1
chr5	167715273	167715379	8863067	8863071	Intergenic	WWC1	0	0	7_Enh	0	1	0	0	1	0	0
chr5	167741781	167741988	8863528	8863535	intron	WWC1	0	0	7_Enh	0	1	0	0	1	0	0
chr5	167743144	167743305	8863551	8863557	intron	WWC1	0	0	5_TxWk	0	1	0	0	1	0	0
chr5	167780599	167780682	8863974	8863978	intron	WWC1	0	0	5_TxWk	0	1	0	0	1	0	0
chr5	167780760	167780892	8863978	8863982	intron	WWC1	0	0	5_TxWk	0	1	0	0	1	0	0
chr5	169681209	169681363	8881596	8881602	intron	LCP2	0	0	7_Enh	0	1	0	0	1	0	0
chr5	169734739	169734848	8882193	8882198	Intergenic	LCP2	0	0	14_ReprPCWk	0	1	0	0	1	0	0
chr5	170921619	170921861	8894980	8894991	Intergenic	FGF18	0	0	14_ReprPCWk	0	1	0	0	1	0	0
chr5	171808136	171808281	8906594	8906602	intron	SH3PXD2B	0	0	5_TxWk	0	1	0	0	1	0	0
chr5	171841614	171841677	8907051	8907057	intron	SH3PXD2B	0	0	5_TxWk	0	1	1	0	0	0	0
chr5	171870743	171870786	8907531	8907536	intron	SH3PXD2B	0	0	7_Enh	0	1	1	0	1	0	0
chr5	172143887	172144147	8911874	8911888	Intergenic	DUSP1	0	0	7_Enh	0	1	0	0	1	1	1
chr5	172994883	172994959	8924525	8924529	Intergenic	LOC285593	0	0	5_TxWk	0	1	0	0	0	0	0
chr5	173191539	173191690	8927072	8927078	Intergenic	CPEB4	0	0	7_Enh	0	1	0	0	1	0	0
chr5	173193732	173193837	8927105	8927113	Intergenic	CPEB4	0	0	7_Enh	0	1	0	0	1	0	0
chr5	173209185	173209240	8927306	8927311	Intergenic	CPEB4	0	0	7_Enh	0	1	1	0	1	0	0
chr5	173252290	173252404	8927784	8927789	Intergenic	CPEB4	0	0	7_Enh	0	1	1	0	1	0	0
chr5	176120247	176120549	8963337	8963345	Intergenic	TSPAN17	0	0	12_EnhBiv	0	1	0	0	1	0	0
chr5	176817521	176817768	8975961	8975969	TTS	SLC34A1	0	0	14_ReprPCWk	0	1	0	0	1	1	1
chr5	176906431	176906569	8978553	8978560	Intergenic	DBN1	0	0	5_TxWk	0	1	0	0	1	0	0
chr5	177505579	177505678	8987859	8987865	Intergenic	N4BP3	0	0	7_Enh	0	1	0	0	0	0	0
chr5	177507839	177507889	8987904	8987908	Intergenic	N4BP3	0	0	13_ReprPC	0	1	0	0	1	0	0
chr5	177551189	177551727	8989023	8989036	exon	N4BP3	0	0	14_ReprPCWk	0	1	1	0	1	0	0
chr5	177716008	177716202	8992535	8992544	intron	COL23A1	0	0	7_Enh	0	1	0	0	1	0	0
chr5	177758615	177758943	8993454	8993463	intron	COL23A1	0	0	14_ReprPCWk	0	1	0	0	1	0	0
chr5	177855998	177856213	8995452	8995462	intron	COL23A1	0	0	14_ReprPCWk	0	1	0	0	1	0	0
chr5	178692607	178692877	9010285	9010308	intron	ADAMTS2	0	0	15_Quies	0	1	0	1	1	0	0
chr5	179190305	179190477	9021101	9021106	intron	MAML1	0	0	7_Enh	0	1	1	0	1	1	1
chr5	179604430	179604605	9029683	9029690	intron	RASGEF1C	0	0	14_ReprPCWk	0	1	0	0	1	0	0
chr6	1111297	1111414	9067282	9067289	Intergenic	LOC285768	0	0	7_Enh	0	1	0	0	1	0	0
chr6	1526979	1527073	9073543	9073547	Intergenic	FOXC1	0	0	7_Enh	0	1	0	0	1	0	0
chr6	1596466	1596828	9074550	9074567	Intergenic	FOXC1	0	0	7_Enh	0	1	1	0	1	1	1
chr6	1679810	1680043	9076933	9076938	intron	GMDS	0	0	7_Enh	0	1	0	0	1	0	0
chr6	1762583	1762700	9078053	9078061	intron	GMDS	0	0	7_Enh	0	1	0	0	1	0	0
chr6	3139627	3139857	9094955	9094964	intron	BPHL	0	0	4_Tx	0	1	0	0	1	0	1
chr6	3279790	3280144	9097908	9097916	intron	SLC22A23	0	0	5_TxWk	0	1	0	0	1	1	1
chr6	3518685	3518701	9101688	9101692	Intergenic	SLC22A23	0	0	7_Enh	0	1	0	0	1	0	0
chr6	3665168	3665220	9103423	9103428	Intergenic	PXDC1	0	0	14_ReprPCWk	0	1	0	0	1	0	0
chr6	3742668	3742886	9104339	9104356	intron	PXDC1	0	0	7_Enh	0	1	0	0	1	1	1
chr6	4359012	4359190	9111918	9111926	Intergenic	ECI2	0	0	7_Enh	0	1	0	0	1	0	0
chr6	4974297	4974585	9118628	9118635	Intergenic	RPP40	0	0	14_ReprPCWk	0	1	0	0	1	0	0
chr6	6748754	6748834	9137331	9137336	Intergenic	LY86-AS1	0	0	14_ReprPCWk	0	1	0	0	1	0	0
chr6	6748862	6749074	9137336	9137342	Intergenic	LY86-AS1	0	0	14_ReprPCWk	0	1	0	0	1	0	0
chr6	6749099	6749139	9137342	9137347	Intergenic	LY86-AS1	0	0	14_ReprPCWk	0	1	0	0	1	0	0
chr6	6750333	6750510	9137358	9137367	Intergenic	LY86-AS1	0	0	14_ReprPCWk	0	1	1	0	1	0	0
chr6	6821173	6821340	9138246	9138252	Intergenic	LY86-AS1	0	0	7_Enh	0	1	0	0	1	0	0
chr6	7042681	7042796	9141096	9141101	Intergenic	RREB1	0	0	15_Quies	0	1	0	0	0	0	0
chr6	7236006	7236569	9144135	9144145	intron	RREB1	0	0	7_Enh	0	1	1	0	1	0	0
chr6	7505527	7505634	9148045	9148051	Intergenic	DSP	0	0	7_Enh	0	1	0	0	1	0	0
chr6	7532589	7532683	9148358	9148363	Intergenic	DSP	0	0	5_TxWk	0	1	0	0	1	0	0
chr6	7546335	7546584	9148722	9148727	intron	DSP	0	0	7_Enh	0	1	0	0	0	0	0
chr6	10311104	10311324	9172343	9172351	Intergenic	LOC100130275	0	0	7_Enh	0	1	0	0	1	0	0
chr6	10317241	10317306	9172445	9172450	Intergenic	LOC100130275	0	0	7_Enh	0	1	0	0	0	0	0
chr6	10317757	10317811	9172460	9172464	Intergenic	LOC100130275	0	0	7_Enh	0	1	1	0	0	0	0
chr6	11216120	11216231	9185128	9185134	intron	NEDD9	0	0	5_TxWk	0	1	0	0	0	0	0
chr6	13445344	13445504	9205861	9205867	intron	GFOD1	0	0	7_Enh	0	1	1	0	0	0	0
chr6	13477234	13477518	9206163	9206170	intron	GFOD1	0	0	7_Enh	0	1	0	0	1	0	0
chr6	15908388	15908692	9234611	9234618	Intergenic	MYLIP	0	0	7_Enh	0	1	0	0	1	0	0
chr6	16243303	16243407	9238175	9238179	intron	GMPR	0	0	7_Enh	0	1	0	0	1	0	0
chr6	18596669	18596758	9264458	9264463	Intergenic	MIR548A1	0	0	15_Quies	0	1	0	0	1	1	1
chr6	19325806	19325971	9268672	9268677	Intergenic	ID4	0	0	5_TxWk	0	1	0	0	1	0	0
chr6	19538538	19538616	9270098	9270102	Intergenic	ID4	0	0	7_Enh	0	1	0	0	1	0	0
chr6	19892413	19892465	9273520	9273525	Intergenic	ID4	0	0	7_Enh	0	1	0	0	1	0	0
chr6	33553460	33553764	9430813	9430825	TTS	LINC00336	0	0	7_Enh	0	1	0	0	1	1	1
chr6	33662462	33662588	9433057	9433063	intron	ITPR3	0	0	7_Enh	0	1	1	0	0	0	0
chr6	33695879	33695935	9433594	9433598	exon	IP6K3	0	0	13_ReprPC	0	1	1	0	0	0	0
chr6	33699782	33699981	9433677	9433683	intron	IP6K3	0	0	7_Enh	0	1	0	0	1	0	0
chr6	34713540	34714005	9449881	9449888	Intergenic	SNRPC	0	0	7_Enh	0	1	0	0	1	0	0
chr6	35359977	35360124	9458265	9458270	intron	PPARD	0	0	7_Enh	0	1	0	0	1	0	0
chr6	36103259	36103339	9468362	9468369	intron	MAPK13	0	0	15_Quies	0	1	0	0	1	0	0
chr6	36880469	36880589	9479000	9479004	intron	C6orf89	0	0	7_Enh	0	1	0	0	1	1	0
chr6	36985932	36986652	9480644	9480653	intron	FGD2	0	0	7_Enh	0	1	1	0	1	1	1
chr6	36992504	36992627	9480733	9480739	intron	FGD2	0	0	7_Enh	0	1	0	0	1	0	0
chr6	37483889	37484178	9487576	9487587	Intergenic	CCDC167	0	0	7_Enh	0	1	1	0	1	0	0
chr6	39137195	39137477	9504204	9504213	Intergenic	SAYSD1	0	0	14_ReprPCWk	0	1	0	0	1	0	0
chr6	41504731	41504927	9525257	9525265	Intergenic	FOXP4	0	0	7_Enh	0	1	0	0	1	0	0
chr6	41504966	41505005	9525265	9525270	Intergenic	FOXP4	0	0	7_Enh	0	1	0	0	1	0	0
chr6	41620851	41620921	9527508	9527513	intron	MDFI	0	0	5_TxWk	0	1	0	0	1	0	0
chr6	42067286	42067441	9534696	9534702	Intergenic	C6orf132	0	0	7_Enh	0	1	1	0	1	0	0
chr6	42085954	42086540	9535029	9535037	intron	C6orf132	0	0	7_Enh	0	1	0	0	1	0	0
chr6	42194555	42194997	9536732	9536740	exon	TRERF1	0	0	7_Enh	0	1	0	0	1	0	0
chr6	42195473	42195554	9536744	9536748	exon	TRERF1	0	0	7_Enh	0	1	0	0	1	0	0
chr6	42845304	42845346	9544812	9544816	Intergenic	RPL7L1	0	0	15_Quies	0	1	1	0	0	0	0
chr6	43111261	43111531	9549946	9549964	intron	PTK7	0	0	7_Enh	0	1	1	0	1	1	1
chr6	43460099	43460343	9555723	9555732	intron	TJAP1	0	0	7_Enh	0	1	1	0	1	0	0
chr6	43634989	43635395	9558757	9558770	intron	RSPH9	0	0	5_TxWk	0	1	1	0	1	1	1
chr6	43636017	43636286	9558775	9558787	intron	RSPH9	0	0	7_Enh	0	1	1	0	1	1	1
chr6	43692879	43693137	9559532	9559545	Intergenic	MRPS18A	0	0	7_Enh	0	1	1	0	1	0	0
chr6	43769635	43769810	9560636	9560644	Intergenic	VEGFA	0	0	5_TxWk	0	1	0	0	0	0	0
chr6	44026307	44026567	9563553	9563563	Intergenic	C6orf223	0	0	7_Enh	0	1	1	0	1	0	0
chr6	44042153	44042608	9563803	9563820	Intergenic	MRPL14	0	0	7_Enh	0	1	1	0	1	1	1
chr6	44443430	44443675	9569656	9569671	Intergenic	MIR4642	0	0	7_Enh	0	1	0	0	1	1	1
chr6	44623231	44623496	9571446	9571461	Intergenic	MIR4642	0	0	5_TxWk	0	1	0	0	1	1	1
chr6	44767879	44768280	9572711	9572720	Intergenic	MIR4642	0	0	15_Quies	0	1	1	0	1	0	0
chr6	45413478	45413954	9577416	9577425	intron	RUNX2	0	0	7_Enh	0	1	1	0	1	0	0
chr6	47002691	47002974	9589073	9589079	intron	GPR110	0	0	7_Enh	0	1	0	0	1	0	0
chr6	47015308	47015536	9589180	9589186	Intergenic	GPR110	0	0	7_Enh	0	1	0	0	1	1	1
chr6	47210348	47210539	9590626	9590633	intron	TNFRSF21	0	0	7_Enh	0	1	1	0	1	0	0
chr6	53191506	53191609	9630392	9630396	intron	ELOVL5	0	0	7_Enh	0	1	1	0	1	0	0
chr6	56234956	56235141	9649449	9649458	intron	RNU6-71	0	0	5_TxWk	0	1	0	0	1	0	1
chr6	76559388	76559600	9759375	9759383	intron	MYO6	0	0	5_TxWk	0	1	0	0	0	0	0
chr6	90007694	90007871	9845822	9845829	intron	GABRR2	0	0	7_Enh	0	1	0	0	1	0	0
chr6	90367227	90367477	9849542	9849548	intron	MDN1	0	0	4_Tx	0	1	0	0	1	0	0
chr6	90650926	90651049	9853049	9853054	intron	BACH2	0	0	15_Quies	0	1	0	0	1	0	0
chr6	90651164	90651378	9853054	9853062	intron	BACH2	0	0	5_TxWk	0	1	0	0	1	0	0
chr6	91078808	91079037	9856697	9856703	Intergenic	MIR4464	0	0	7_Enh	0	1	0	0	1	0	0
chr6	91189135	91189287	9857558	9857565	Intergenic	MAP3K7	0	0	5_TxWk	0	1	0	0	1	1	1
chr6	107996589	107996897	9965472	9965484	Intergenic	SCML4	0	0	15_Quies	0	1	0	0	1	1	1
chr6	111912699	111912881	10004218	10004224	exon	TRAF3IP2	0	0	7_Enh	0	1	1	0	1	0	0
chr6	125678824	125678886	10093456	10093461	Intergenic	HDDC2	0	0	15_Quies	0	1	0	0	0	0	0
chr6	126133850	126133965	10097187	10097192	intron	NCOA7	0	0	7_Enh	0	1	0	0	1	0	0
chr6	132275998	132276131	10138636	10138642	Intergenic	CTGF	0	0	7_Enh	0	1	0	0	0	0	0
chr6	135592060	135592369	10165237	10165244	Intergenic	MYB	0	0	7_Enh	0	1	0	0	1	0	0
chr6	137493729	137493848	10180516	10180523	intron	IL22RA2	1	0	15_Quies	0	1	0	0	1	0	1
chr6	138814682	138815030	10192256	10192263	intron	NHSL1	0	0	7_Enh	0	1	0	0	1	0	0
chr6	143144273	143144490	10223190	10223195	intron	HIVEP2	0	0	7_Enh	0	1	0	0	1	1	1
chr6	148059354	148059468	10258733	10258738	Intergenic	SAMD5	0	0	7_Enh	0	1	0	0	0	0	0
chr6	148762289	148762435	10265425	10265431	intron	SASH1	0	0	7_Enh	0	1	0	0	1	0	0
chr6	148932497	148932734	10267416	10267423	Intergenic	UST	0	0	14_ReprPCWk	0	1	0	0	1	0	0
chr6	149451716	149451906	10272289	10272296	Intergenic	LOC100128176	0	0	15_Quies	0	1	1	0	1	0	0
chr6	150173596	150173673	10280977	10280983	intron	LRP11	0	0	7_Enh	0	1	0	0	1	0	0
chr6	150989692	150990090	10290964	10290970	intron	PLEKHG1	0	0	7_Enh	0	1	1	0	1	0	1
chr6	157505409	157505527	10353682	10353689	exon	ARID1B	0	0	5_TxWk	0	1	0	0	1	1	1
chr6	157505558	157505722	10353689	10353696	intron	ARID1B	0	0	5_TxWk	0	1	0	0	1	1	1
chr6	157508411	157508685	10353740	10353745	intron	ARID1B	0	0	5_TxWk	0	1	0	0	1	0	0
chr6	157519590	157519632	10353881	10353885	intron	ARID1B	0	0	7_Enh	0	1	0	0	1	0	0
chr6	157855765	157855860	10357743	10357748	intron	ZDHHC14	0	0	14_ReprPCWk	0	1	0	0	1	0	0
chr6	158177773	158178162	10362197	10362211	Intergenic	SNX9	0	0	5_TxWk	0	1	0	0	1	1	1
chr6	158185404	158185738	10362309	10362318	Intergenic	SNX9	0	0	7_Enh	0	1	1	0	1	0	0
chr6	158406706	158407111	10365124	10365134	intron	SYNJ2	0	0	7_Enh	0	1	0	0	1	0	0
chr6	158407221	158407257	10365134	10365138	intron	SYNJ2	0	0	7_Enh	0	1	0	0	0	0	0
chr6	158411020	158411165	10365218	10365228	intron	SYNJ2	0	0	7_Enh	0	1	1	0	1	0	0
chr6	158424607	158424684	10365420	10365424	intron	SYNJ2	0	0	7_Enh	0	1	1	0	1	0	0
chr6	158430332	158430784	10365535	10365544	intron	SYNJ2	0	0	7_Enh	0	1	1	0	1	0	0
chr6	158463500	158463586	10366149	10366156	intron	SYNJ2	0	0	7_Enh	0	1	1	0	1	0	0
chr6	159202424	159202755	10377673	10377683	intron	EZR	0	0	6_EnhG	0	1	1	0	1	0	0
chr6	159220343	159220423	10377916	10377921	intron	EZR	0	0	6_EnhG	0	1	0	0	0	0	1
chr6	159331572	159331772	10379707	10379713	TTS	C6orf99	0	0	7_Enh	0	1	0	0	1	0	0
chr6	159525154	159525368	10381961	10381971	Intergenic	TAGAP	0	0	7_Enh	0	1	0	0	1	1	1
chr6	159882493	159882528	10385788	10385792	Intergenic	SOD2	0	0	15_Quies	0	1	0	0	1	0	0
chr6	161839280	161839666	10407670	10407677	intron	PARK2	0	0	15_Quies	0	1	0	0	1	1	1
chr6	166970248	166970432	10462401	10462406	intron	RPS6KA2	0	0	7_Enh	0	1	1	0	1	0	0
chr6	168134559	168134993	10480163	10480170	Intergenic	C6orf123	0	0	14_ReprPCWk	0	1	0	0	1	0	0
chr6	168597089	168597372	10488364	10488372	Intergenic	FRMD1	0	0	14_ReprPCWk	0	1	0	0	1	0	0
chr6	168768162	168768181	10491915	10491920	Intergenic	DACT2	0	0	14_ReprPCWk	0	1	0	0	0	0	0
chr6	168791610	168791685	10492574	10492579	Intergenic	SMOC2	0	0	15_Quies	0	1	0	0	1	0	0
chr6	169051367	169051468	10497507	10497517	exon	SMOC2	0	0	9_Het	0	1	0	0	1	0	0
chr6	170022831	170022937	10510865	10510870	intron	WDR27	0	0	7_Enh	0	1	0	0	0	0	0
chr6	170341601	170341907	10515590	10515601	Intergenic	LINC00242	0	0	7_Enh	0	1	1	0	1	0	0
chr6	170341919	170342091	10515601	10515609	Intergenic	LINC00242	0	0	7_Enh	0	1	1	0	1	0	0
chr6	170535085	170535189	10520331	10520339	Intergenic	LOC154449	0	0	7_Enh	0	1	0	0	1	0	0
chr6	170536033	170536125	10520365	10520370	Intergenic	LOC154449	0	0	7_Enh	0	1	0	0	1	0	1
chr6	170536205	170536273	10520370	10520374	Intergenic	LOC154449	0	0	7_Enh	0	1	0	0	1	0	0
chr7	410361	410497	10538281	10538289	Intergenic	LOC442497	0	0	7_Enh	0	1	0	0	1	0	0
chr7	913041	913232	10553418	10553428	exon	SUN1	0	0	5_TxWk	0	1	0	0	1	1	1
chr7	1598680	1599023	10577798	10577815	Intergenic	TMEM184A	0	0	7_Enh	0	1	1	0	1	0	0
chr7	2517266	2517540	10604047	10604064	Intergenic	LFNG	0	0	13_ReprPC	0	1	1	0	1	1	1
chr7	2669951	2670124	10608732	10608739	Intergenic	TTYH3	0	0	7_Enh	0	1	0	0	1	0	0
chr7	2772912	2773011	10611948	10611953	intron	GNA12	0	0	5_TxWk	0	1	0	0	1	0	0
chr7	2773064	2773128	10611954	10611960	exon	GNA12	0	0	5_TxWk	0	1	0	0	1	0	0
chr7	2797185	2797232	10612350	10612356	intron	GNA12	0	0	7_Enh	0	1	1	0	1	0	0
chr7	2900280	2900553	10614209	10614220	Intergenic	GNA12	0	0	7_Enh	0	1	0	0	1	0	0
chr7	4228725	4229107	10632558	10632572	intron	SDK1	0	0	14_ReprPCWk	0	1	0	0	1	0	0
chr7	5394367	5394439	10656686	10656691	intron	TNRC18	0	0	7_Enh	0	1	1	0	1	0	0
chr7	5394462	5394675	10656691	10656701	intron	TNRC18	0	0	7_Enh	0	1	1	0	1	0	0
chr7	5631237	5631673	10663953	10663963	promoter-TSS	FSCN1	1	0	7_Enh	0	1	1	0	1	1	0
chr7	6188255	6188724	10674670	10674682	intron	USP42	0	0	4_Tx	0	1	0	0	1	0	0
chr7	6188781	6188836	10674683	10674689	intron	USP42	0	0	4_Tx	0	1	0	0	1	0	0
chr7	6188871	6189048	10674689	10674695	intron	USP42	0	0	4_Tx	0	1	0	0	1	0	0
chr7	7143108	7143231	10693450	10693454	Intergenic	LOC100131257	0	0	15_Quies	0	1	0	0	1	1	1
chr7	12981195	12981411	10731703	10731707	Intergenic	ARL4A	0	0	5_TxWk	0	1	0	0	1	0	0
chr7	13057157	13057390	10732224	10732228	Intergenic	ARL4A	0	0	7_Enh	0	1	0	0	1	0	0
chr7	16707750	16707947	10756353	10756360	intron	BZW2	0	0	7_Enh	0	1	0	0	1	0	1
chr7	22603673	22603796	10800279	10800283	intron	LOC100506178	1	0	7_Enh	0	1	1	0	0	0	0
chr7	24860015	24860681	10821257	10821266	intron	OSBPL3	0	0	7_Enh	0	1	0	0	1	1	1
chr7	26005161	26005313	10831591	10831596	Intergenic	MIR148A	0	0	15_Quies	0	1	0	0	0	0	0
chr7	30182414	30182617	10875262	10875269	intron	C7orf41	0	0	7_Enh	0	1	1	0	1	0	0
chr7	30205722	30205996	10875552	10875559	Intergenic	C7orf41	0	0	7_Enh	0	1	1	0	1	0	0
chr7	30590805	30591087	10879227	10879233	intron	LOC401320	0	0	7_Enh	0	1	1	0	1	0	0
chr7	30809819	30809935	10881701	10881707	intron	INMT-FAM188B	0	0	15_Quies	0	1	0	0	1	0	0
chr7	36077237	36077385	10925404	10925408	Intergenic	EEPD1	0	0	7_Enh	0	1	0	0	1	0	0
chr7	36168311	36168627	10926233	10926242	Intergenic	EEPD1	0	0	7_Enh	0	1	0	0	1	1	1
chr7	37071532	37071784	10934670	10934676	intron	ELMO1	0	0	7_Enh	0	1	0	0	1	0	0
chr7	41105459	41105577	10967658	10967662	Intergenic	INHBA-AS1	0	0	7_Enh	0	1	0	0	1	0	0
chr7	42332702	42333011	10977614	10977622	Intergenic	GLI3	0	0	7_Enh	0	1	0	0	1	0	0
chr7	42440771	42440883	10978295	10978300	Intergenic	GLI3	0	0	15_Quies	0	1	0	0	0	0	0
chr7	43878355	43878830	10990411	10990438	Intergenic	MRPS24	0	0	7_Enh	0	1	0	0	1	1	1
chr7	44582880	44583157	11000841	11000848	Intergenic	NPC1L1	0	0	7_Enh	0	1	0	0	0	0	0
chr7	46017790	46018054	11019042	11019047	Intergenic	IGFBP3	0	0	7_Enh	0	1	0	0	1	0	0
chr7	46018091	46018192	11019047	11019053	Intergenic	IGFBP3	0	0	7_Enh	0	1	0	0	1	0	0
chr7	47514862	47515016	11030708	11030714	intron	TNS3	0	0	7_Enh	0	1	0	0	1	1	1
chr7	47797621	47797703	11035390	11035396	Intergenic	LINC00525	0	0	7_Enh	0	1	0	0	1	0	0
chr7	55245580	55245639	11094008	11094015	intron	EGFR	0	0	4_Tx	0	1	1	0	1	0	0
chr7	55842099	55842587	11102105	11102113	Intergenic	FKBP9L	0	0	7_Enh	0	1	0	0	1	0	0
chr7	55842608	55842784	11102113	11102121	Intergenic	FKBP9L	0	0	7_Enh	0	1	0	0	1	0	0
chr7	56142137	56142333	11106745	11106755	intron	SUMF2	0	0	5_TxWk	0	1	0	0	1	1	1
chr7	56160528	56160952	11107127	11107140	promoter-TSS	PHKG1	1	0	5_TxWk	0	1	1	0	1	0	1
chr7	66927882	66927969	11194154	11194160	Intergenic	STAG3L4	0	0	9_Het	0	1	1	0	1	0	0
chr7	70079447	70079871	11225088	11225098	intron	AUTS2	0	0	7_Enh	0	1	0	0	1	0	0
chr7	70185114	70185458	11226740	11226751	intron	AUTS2	0	0	5_TxWk	0	1	0	0	0	1	0
chr7	70192073	70192293	11226823	11226829	intron	AUTS2	0	0	5_TxWk	0	1	0	0	0	0	0
chr7	75934414	75934485	11320028	11320034	TTS	HSPB1	0	0	7_Enh	0	1	1	0	1	0	0
chr7	75939716	75939813	11320182	11320187	Intergenic	HSPB1	0	0	7_Enh	0	1	0	0	1	0	0
chr7	75939844	75940071	11320187	11320195	Intergenic	HSPB1	0	0	7_Enh	0	1	0	0	1	0	0
chr7	75943508	75943991	11320245	11320259	Intergenic	HSPB1	0	0	5_TxWk	0	1	0	0	1	1	1
chr7	76074999	76075298	11322712	11322717	Intergenic	DTX2	0	0	15_Quies	0	1	0	0	1	0	0
chr7	81319545	81319823	11363243	11363249	Intergenic	HGF	0	0	5_TxWk	0	1	0	0	0	0	0
chr7	97715646	97715804	11469581	11469587	Intergenic	LMTK2	0	0	7_Enh	0	1	0	0	1	0	0
chr7	97983804	97983917	11474962	11474968	intron	BAIAP2L1	0	0	2_TssAFlnk	0	1	0	0	1	0	0
chr7	99606326	99606423	11499383	11499389	Intergenic	ZKSCAN1	0	0	15_Quies	0	1	0	0	1	0	0
chr7	99719859	99719939	11501925	11501932	exon	CNPY4	0	0	5_TxWk	0	1	0	0	1	0	0
chr7	100063555	100063992	11508476	11508496	TTS	TSC22D4	0	0	5_TxWk	0	1	1	0	1	1	1
chr7	100401116	100401402	11516737	11516747	intron	EPHB4	0	0	7_Enh	0	1	1	0	1	0	0
chr7	101526211	101526446	11538856	11538863	intron	CUX1	0	0	7_Enh	0	1	1	0	1	0	0
chr7	105313865	105314422	11582273	11582280	intron	ATXN7L1	0	0	7_Enh	0	1	1	0	1	0	0
chr7	105699024	105699166	11586348	11586354	Intergenic	SYPL1	0	0	7_Enh	0	1	0	0	1	1	0
chr7	105710634	105710742	11586497	11586502	Intergenic	SYPL1	0	0	7_Enh	0	1	0	0	1	0	0
chr7	105711875	105712118	11586515	11586522	Intergenic	SYPL1	0	0	7_Enh	0	1	0	0	1	0	0
chr7	105820363	105820516	11587606	11587614	Intergenic	SYPL1	0	0	15_Quies	0	1	0	0	1	0	0
chr7	107592541	107592607	11601780	11601784	exon	LAMB1	0	0	6_EnhG	0	1	1	0	0	0	0
chr7	112000911	112001173	11629840	11629846	Intergenic	IFRD1	0	0	7_Enh	0	1	0	0	1	0	0
chr7	129598590	129598851	11752287	11752293	Intergenic	UBE2H	0	0	7_Enh	0	1	0	0	1	0	0
chr7	129648784	129649056	11753170	11753176	Intergenic	ZC3HC1	0	0	7_Enh	0	1	0	0	1	0	1
chr7	130725202	130725526	11764238	11764245	intron	FLJ43663	0	0	7_Enh	0	1	0	0	1	1	1
chr7	130741961	130742619	11764395	11764402	intron	FLJ43663	0	0	5_TxWk	0	1	0	0	1	0	0
chr7	130754130	130754313	11764552	11764559	intron	FLJ43663	0	0	7_Enh	0	1	0	0	1	1	1
chr7	131198373	131198497	11768969	11768975	intron	PODXL	0	0	15_Quies	0	1	0	0	1	1	1
chr7	131225365	131225483	11769403	11769409	intron	PODXL	0	0	14_ReprPCWk	0	1	0	0	1	0	0
chr7	138437398	138437558	11831175	11831184	exon	ATP6V0A4	0	0	7_Enh	0	1	0	0	1	0	0
chr7	139119498	139119555	11840251	11840258	Intergenic	LOC100129148	0	0	7_Enh	0	1	0	0	1	1	1
chr7	139345504	139345733	11843914	11843921	intron	HIPK2	0	0	7_Enh	0	1	0	0	1	0	0
chr7	139364741	139364865	11844136	11844142	intron	HIPK2	0	0	7_Enh	0	1	1	0	0	0	0
chr7	139440015	139440304	11844784	11844793	intron	HIPK2	0	0	7_Enh	0	1	0	0	1	0	0
chr7	139471121	139471442	11845127	11845135	intron	HIPK2	0	0	7_Enh	0	1	0	0	1	0	0
chr7	139616256	139616327	11846677	11846681	intron	TBXAS1	0	0	7_Enh	0	1	0	0	1	0	0
chr7	140026101	140026376	11852209	11852216	Intergenic	SLC37A3	0	0	5_TxWk	0	1	1	0	1	1	1
chr7	148841918	148842178	11931459	11931467	intron	ZNF398	0	0	7_Enh	0	1	0	0	1	0	0
chr7	148903145	148903440	11932776	11932786	intron	ZNF282	0	0	4_Tx	0	1	0	0	1	0	0
chr7	149580499	149580723	11943633	11943640	Intergenic	ATP6V0E2-AS1	0	0	14_ReprPCWk	0	1	1	0	1	1	1
chr7	150573694	150574450	11955544	11955566	Intergenic	ABP1	0	0	15_Quies	0	1	0	0	1	1	1
chr7	150600769	150601167	11955841	11955853	Intergenic	ABP1	0	0	14_ReprPCWk	0	1	0	0	1	0	0
chr7	151384722	151385052	11972149	11972162	intron	PRKAG2	0	0	7_Enh	0	1	1	0	1	0	0
chr7	151386743	151386954	11972201	11972210	intron	PRKAG2	0	0	7_Enh	0	1	1	0	1	0	0
chr7	151392061	151392149	11972291	11972296	intron	PRKAG2	0	0	7_Enh	0	1	0	0	1	0	0
chr7	151424798	151425066	11972980	11972987	intron	PRKAG2	0	0	7_Enh	0	1	1	0	1	0	0
chr7	151451268	151451483	11973513	11973520	intron	PRKAG2	0	0	7_Enh	0	1	0	0	1	1	1
chr7	151740195	151740546	11978517	11978525	intron	GALNT11	0	0	5_TxWk	0	1	0	0	0	0	0
chr7	155016102	155016425	12017217	12017224	Intergenic	INSIG1	0	0	7_Enh	0	1	1	0	1	0	0
chr7	156171623	156171725	12038511	12038516	Intergenic	LOC285889	0	0	15_Quies	0	1	0	0	1	0	0
chr7	157064760	157064934	12052354	12052363	Intergenic	DNAJB6	0	0	7_Enh	0	1	0	0	1	0	0
chr7	157066336	157066508	12052395	12052407	Intergenic	DNAJB6	0	0	5_TxWk	0	1	1	0	0	1	1
chr7	157078922	157079039	12052803	12052807	Intergenic	DNAJB6	0	0	15_Quies	0	1	0	0	0	0	0
chr7	157111181	157111344	12053675	12053680	Intergenic	DNAJB6	0	0	7_Enh	0	1	0	0	1	0	0
chr7	157149109	157149161	12054557	12054561	intron	DNAJB6	0	0	2_TssAFlnk	0	1	0	0	1	0	0
chr7	158595942	158596205	12087788	12087794	intron	ESYT2	0	0	7_Enh	0	1	0	0	0	0	0
chr7	158805418	158805645	12092197	12092205	intron	LINC00689	0	0	15_Quies	0	1	0	0	1	0	0
chr7	158808194	158808510	12092262	12092269	intron	LINC00689	0	0	15_Quies	0	1	1	0	1	0	0
chr8	277163	277232	12100577	12100583	Intergenic	FBXO25	0	0	14_ReprPCWk	0	1	0	0	1	0	0
chr8	341747	342170	12101700	12101712	Intergenic	FBXO25	0	0	15_Quies	0	1	0	0	1	0	0
chr8	6651935	6652103	12189828	12189834	Intergenic	LOC100652791	0	0	12_EnhBiv	0	1	0	0	1	0	0
chr8	6722347	6722491	12191037	12191043	Intergenic	DEFB1	0	0	7_Enh	0	1	0	0	1	0	0
chr8	8276271	8276715	12214095	12214102	Intergenic	SGK223	0	0	7_Enh	0	1	0	0	0	0	0
chr8	8458536	8458756	12216039	12216044	Intergenic	CLDN23	0	0	7_Enh	0	1	0	0	1	0	0
chr8	8932453	8932589	12222121	12222128	Intergenic	MIR4660	0	0	7_Enh	0	1	0	0	1	1	0
chr8	11720201	11720364	12259418	12259424	intron	CTSB	0	0	7_Enh	0	1	0	0	1	0	0
chr8	17471876	17471998	12311522	12311527	intron	PDGFRL	0	0	14_ReprPCWk	0	1	1	0	0	0	0
chr8	18918872	18919093	12325533	12325541	Intergenic	LOC100128993	0	0	7_Enh	0	1	0	0	1	0	0
chr8	19148923	19149275	12327799	12327807	Intergenic	SH2D4A	0	0	7_Enh	0	1	0	0	1	0	0
chr8	19177078	19177171	12328165	12328169	exon	SH2D4A	0	0	5_TxWk	0	1	0	0	0	0	1
chr8	19522860	19523104	12331470	12331476	intron	CSGALNACT1	0	0	7_Enh	0	1	0	0	1	0	0
chr8	22085267	22085500	12360043	12360060	intron	PHYHIP	0	0	7_Enh	0	1	0	0	1	0	0
chr8	22240419	22240533	12362449	12362457	intron	SLC39A14	0	0	7_Enh	0	1	0	0	0	0	0
chr8	22452849	22453034	12366035	12366044	exon	PDLIM2	0	0	7_Enh	0	1	0	0	0	1	1
chr8	22601878	22602012	12369089	12369094	intron	PEBP4	0	0	7_Enh	0	1	1	0	0	0	0
chr8	22602311	22602505	12369101	12369107	intron	PEBP4	0	0	7_Enh	0	1	1	0	1	0	0
chr8	24013894	24014018	12386511	12386515	Intergenic	ADAM28	0	0	7_Enh	0	1	0	0	1	0	0
chr8	26123455	26123626	12405049	12405054	Intergenic	PPP2R2A	0	0	7_Enh	0	1	0	0	1	0	0
chr8	26185019	26185143	12405763	12405768	intron	PPP2R2A	0	0	7_Enh	0	1	1	0	0	1	1
chr8	27730412	27730506	12421683	12421689	intron	SCARA5	0	0	7_Enh	0	1	0	0	1	0	0
chr8	28225077	28225416	12427255	12427262	intron	ZNF395	0	0	7_Enh	0	1	1	0	1	0	0
chr8	28974382	28974498	12436497	12436508	exon	KIF13B	0	0	6_EnhG	0	1	0	0	1	0	0
chr8	29144386	29144567	12438434	12438439	Intergenic	KIF13B	0	0	7_Enh	0	1	0	0	1	0	0
chr8	29144631	29144868	12438439	12438447	Intergenic	KIF13B	0	0	5_TxWk	0	1	0	0	1	0	0
chr8	29174328	29174448	12438899	12438904	Intergenic	DUSP4	0	0	7_Enh	0	1	0	0	1	0	0
chr8	29317071	29317171	12440712	12440717	Intergenic	DUSP4	0	0	7_Enh	0	1	0	0	0	0	0
chr8	29412954	29413053	12441630	12441635	Intergenic	LINC00589	0	0	7_Enh	0	1	0	0	1	0	0
chr8	29522838	29523124	12442667	12442674	Intergenic	LINC00589	0	0	7_Enh	0	1	1	0	1	0	0
chr8	29580560	29580759	12443063	12443069	intron	LINC00589	0	0	5_TxWk	0	1	0	0	1	1	1
chr8	30361629	30361887	12451073	12451081	intron	RBPMS	0	0	5_TxWk	0	1	0	0	0	0	0
chr8	30413356	30413612	12451652	12451666	intron	RBPMS	0	0	5_TxWk	0	1	1	0	1	1	1
chr8	30560409	30560739	12453480	12453487	intron	GSR	0	0	7_Enh	0	1	0	0	1	0	0
chr8	37002364	37002495	12498450	12498454	Intergenic	KCNU1	0	0	7_Enh	0	1	0	0	1	0	0
chr8	37424444	37424569	12502438	12502444	Intergenic	ZNF703	0	0	15_Quies	0	1	0	0	1	0	0
chr8	37424771	37425143	12502444	12502452	Intergenic	ZNF703	0	0	15_Quies	0	1	0	0	0	0	0
chr8	37659283	37659394	12506071	12506076	intron	GPR124	0	0	13_ReprPC	0	1	0	0	0	0	0
chr8	37761555	37761622	12508041	12508046	Intergenic	RAB11FIP1	0	0	12_EnhBiv	0	1	0	0	1	0	1
chr8	38268165	38268639	12515262	12515269	TTS	FGFR1	0	0	5_TxWk	0	1	0	0	1	1	1
chr8	38415043	38415560	12517654	12517665	Intergenic	C8orf86	0	0	7_Enh	0	1	0	0	1	0	1
chr8	38571850	38572186	12519231	12519240	Intergenic	TACC1	0	0	5_TxWk	0	1	0	0	1	1	1
chr8	39912441	39912715	12530221	12530227	Intergenic	C8orf4	0	0	15_Quies	0	1	0	0	1	0	0
chr8	39939153	39939267	12530415	12530420	Intergenic	C8orf4	0	0	15_Quies	0	1	0	0	0	0	0
chr8	41143772	41143893	12540633	12540640	intron	SFRP1	0	0	5_TxWk	0	1	0	0	1	0	0
chr8	41470317	41470461	12544774	12544781	exon	AGPAT6	0	0	4_Tx	0	1	0	0	1	1	1
chr8	42057388	42057462	12553923	12553927	intron	PLAT	0	0	7_Enh	0	1	1	0	0	0	0
chr8	42174328	42174645	12555656	12555664	intron	IKBKB	0	0	4_Tx	0	1	0	0	1	0	0
chr8	48265853	48266092	12588846	12588852	intron	KIAA0146	0	0	5_TxWk	0	1	0	0	1	0	1
chr8	48425156	48425500	12590258	12590268	intron	KIAA0146	0	0	7_Enh	0	1	1	0	1	0	0
chr8	48581703	48582136	12591720	12591728	intron	KIAA0146	0	0	7_Enh	0	1	0	0	1	0	0
chr8	49611956	49612051	12604129	12604135	Intergenic	EFCAB1	0	0	7_Enh	0	1	0	0	1	0	1
chr8	49701346	49701575	12604951	12604957	Intergenic	EFCAB1	0	0	7_Enh	0	1	0	0	1	0	0
chr8	54647211	54647338	12640677	12640683	intron	ATP6V1H	0	0	7_Enh	0	1	0	0	1	1	1
chr8	56901472	56901742	12662330	12662337	intron	LYN	0	0	7_Enh	0	1	0	0	1	0	0
chr8	58767945	58768413	12677584	12677593	Intergenic	FAM110B	0	0	15_Quies	0	1	0	0	1	0	0
chr8	66934084	66934178	12736442	12736446	intron	DNAJC5B	1	0	15_Quies	0	1	0	0	0	0	0
chr8	66938772	66938945	12736487	12736494	intron	DNAJC5B	0	0	7_Enh	0	1	0	0	1	0	0
chr8	81213507	81213724	12840123	12840131	Intergenic	MIR5708	0	0	15_Quies	0	1	0	0	1	0	0
chr8	91683243	91683507	12907748	12907754	Intergenic	TMEM64	0	0	7_Enh	0	1	0	0	1	0	0
chr8	96097612	96097840	12941042	12941047	Intergenic	MIR3150B	0	0	7_Enh	0	1	0	0	0	0	0
chr8	98843647	98844004	12963751	12963755	intron	LAPTM4B	0	0	7_Enh	0	1	0	0	1	0	0
chr8	101693517	101693801	12988236	12988241	Intergenic	SNX31	0	0	5_TxWk	0	1	0	0	1	0	0
chr8	101912694	101912937	12991005	12991013	Intergenic	YWHAZ	0	0	7_Enh	0	1	1	0	1	0	0
chr8	102345259	102345418	12995926	12995933	Intergenic	NACAP1	0	0	7_Enh	0	1	0	0	1	1	1
chr8	102405783	102405942	12996480	12996485	Intergenic	NACAP1	0	0	15_Quies	0	1	0	0	0	0	0
chr8	102449345	102449660	12996853	12996864	Intergenic	GRHL2	0	0	7_Enh	0	1	1	0	1	0	1
chr8	102450634	102450894	12996879	12996889	Intergenic	GRHL2	0	0	7_Enh	0	1	1	0	1	0	0
chr8	103589179	103589359	13006972	13006980	Intergenic	ODF1	0	0	15_Quies	0	1	0	0	1	0	0
chr8	103740666	103740934	13008965	13008974	Intergenic	KLF10	0	0	7_Enh	0	1	1	0	1	0	0
chr8	103766464	103766656	13009314	13009319	Intergenic	KLF10	0	0	7_Enh	0	1	0	0	1	0	0
chr8	103910559	103910628	13011241	13011245	Intergenic	AZIN1	0	0	7_Enh	0	1	1	0	1	0	0
chr8	117336932	117337098	13092659	13092666	promoter-TSS	LINC00536	1	0	7_Enh	0	1	0	0	1	0	0
chr8	120904967	120905086	13118557	13118561	intron	DEPTOR	0	0	15_Quies	0	1	1	0	1	0	0
chr8	121820898	121821071	13125642	13125648	intron	SNTB1	0	0	14_ReprPCWk	0	1	0	0	0	1	1
chr8	124001349	124001559	13141909	13141915	Intergenic	DERL1	0	0	7_Enh	0	1	0	0	1	0	0
chr8	124666139	124666198	13150279	13150284	Intergenic,promoter-TSS	KLHL38	1	0	7_Enh	0	1	0	0	1	0	0
chr8	125605222	125605512	13158866	13158879	intron	MTSS1	0	0	6_EnhG	0	1	0	0	1	1	1
chr8	126424668	126424962	13167181	13167189	Intergenic	TRIB1	0	0	7_Enh	0	1	0	0	1	0	0
chr8	126464271	126464382	13168028	13168034	Intergenic	TRIB1	0	0	7_Enh	0	1	0	0	1	0	0
chr8	126464413	126464475	13168034	13168040	Intergenic	TRIB1	0	0	7_Enh	0	1	0	0	1	0	0
chr8	128681301	128681413	13184743	13184748	Intergenic	MYC	0	0	7_Enh	0	1	0	0	1	0	0
chr8	128871990	128872426	13187335	13187349	Intergenic	PVT1	0	0	7_Enh	0	1	0	0	1	0	1
chr8	128872445	128872769	13187349	13187360	Intergenic	PVT1	0	0	7_Enh	0	1	0	0	1	0	1
chr8	128962135	128962269	13188520	13188526	intron	PVT1	0	0	5_TxWk	0	1	0	0	1	0	0
chr8	128964250	128964352	13188551	13188557	intron	PVT1	0	0	5_TxWk	0	1	0	0	0	0	0
chr8	129037313	129037656	13189416	13189427	intron	PVT1	0	0	5_TxWk	0	1	0	0	1	0	0
chr8	129040218	129040584	13189448	13189466	intron	PVT1	0	0	5_TxWk	0	1	0	0	1	0	1
chr8	129103328	129103464	13190040	13190046	intron	PVT1	0	0	5_TxWk	0	1	0	0	1	0	0
chr8	129103558	129103636	13190046	13190050	intron	PVT1	0	0	5_TxWk	0	1	0	0	1	0	0
chr8	129189003	129189490	13190890	13190901	Intergenic	MIR1208	0	0	7_Enh	0	1	0	0	1	0	0
chr8	134304220	134304336	13229409	13229415	intron	NDRG1	0	0	6_EnhG	0	1	0	0	0	0	0
chr8	134779495	134779693	13234982	13234987	Intergenic	ST3GAL1	0	0	7_Enh	0	1	1	0	1	0	0
chr8	135697936	135698171	13242100	13242106	intron	ZFAT	0	0	7_Enh	0	1	1	0	1	1	1
chr8	135703353	135703805	13242174	13242184	intron	ZFAT	0	0	7_Enh	0	1	1	0	1	1	1
chr8	135732772	135732956	13242721	13242729	Intergenic	ZFAT	0	0	7_Enh	0	1	0	0	1	1	1
chr8	135746961	135747179	13242903	13242909	Intergenic	ZFAT	0	0	15_Quies	0	1	1	0	1	0	0
chr8	141477290	141477656	13294634	13294643	Intergenic	TRAPPC9	0	0	5_TxWk	0	1	0	0	0	1	1
chr8	142068061	142068449	13303309	13303318	Intergenic	PTK2	0	0	7_Enh	0	1	1	0	1	0	0
chr8	143851191	143851376	13341600	13341615	promoter-TSS	LYNX1	0	0	12_EnhBiv	0	1	0	0	1	0	0
chr8	143877065	143877256	13342236	13342243	Intergenic	LY6D	0	0	14_ReprPCWk	0	1	1	0	1	0	0
chr8	144097587	144097878	13345504	13345515	intron	LOC100133669	0	0	7_Enh	0	1	0	0	1	0	0
chr8	144300658	144300977	13350339	13350355	Intergenic	GPIHBP1	0	0	7_Enh	0	1	0	0	1	0	0
chr8	144629574	144629739	13360700	13360710	Intergenic	ZC3H3	0	0	7_Enh	0	1	0	0	1	0	0
chr8	144676110	144676207	13362390	13362398	exon	EEF1D	0	1	5_TxWk	0	1	1	0	0	0	0
chr9	1232623	1232817	13420991	13420996	Intergenic	DMRT2	0	0	15_Quies	0	1	0	0	1	0	0
chr9	2021959	2022037	13426659	13426665	intron	SMARCA2	0	0	5_TxWk	0	1	0	0	0	0	0
chr9	2292037	2292309	13429368	13429372	Intergenic	SMARCA2	0	0	7_Enh	0	1	0	0	1	0	0
chr9	3740703	3740993	13439806	13439812	Intergenic	GLIS3-AS1	0	0	7_Enh	0	1	1	0	1	0	0
chr9	12817841	12817998	13504450	13504456	intron	LURAP1L	0	0	7_Enh	0	1	0	0	1	0	0
chr9	14203380	14203640	13513729	13513739	intron	NFIB	0	0	7_Enh	0	1	0	0	1	0	0
chr9	33415601	33415909	13652526	13652534	Intergenic	AQP7	0	0	7_Enh	0	1	1	0	1	1	1
chr9	34372774	34372970	13664863	13664876	exon	KIAA1161	0	1	5_TxWk	0	1	0	0	1	0	1
chr9	34502714	34502775	13666375	13666379	intron	DNAI1	0	0	14_ReprPCWk	0	1	1	0	1	0	0
chr9	35790284	35790608	13681896	13681907	Intergenic	NPR2	0	0	14_ReprPCWk	0	1	0	0	1	1	1
chr9	36420247	36420296	13689797	13689802	Intergenic	RNF38	0	0	5_TxWk	0	1	0	0	1	0	0
chr9	37412893	37413064	13702238	13702246	Intergenic	GRHPR	0	0	7_Enh	0	1	0	0	1	0	0
chr9	37415103	37415142	13702274	13702279	Intergenic	GRHPR	0	0	7_Enh	0	1	0	0	1	0	0
chr9	37964149	37964356	13709433	13709442	intron	SHB	0	0	7_Enh	0	1	0	0	1	0	0
chr9	37964490	37964631	13709442	13709447	intron	SHB	0	0	7_Enh	0	1	1	0	1	0	0
chr9	38017459	38017582	13710136	13710142	intron	SHB	0	0	7_Enh	0	1	1	0	1	0	1
chr9	38023119	38023349	13710216	13710222	intron	SHB	0	0	7_Enh	0	1	1	0	1	0	0
chr9	38046585	38046697	13710563	13710568	intron	SHB	0	0	7_Enh	0	1	1	0	1	0	0
chr9	38046787	38046878	13710568	13710572	intron	SHB	0	0	7_Enh	0	1	0	0	1	0	0
chr9	38171055	38171536	13712107	13712114	Intergenic	SHB	0	0	9_Het	0	1	0	0	1	0	0
chr9	38437270	38437330	13715078	13715082	Intergenic	IGFBPL1	0	0	15_Quies	0	1	0	0	0	0	0
chr9	80278602	80278950	13905385	13905391	Intergenic	GNA14	0	0	7_Enh	0	1	1	0	1	0	0
chr9	80650350	80650617	13908716	13908723	Intergenic	GNAQ	0	0	7_Enh	0	1	1	0	0	1	1
chr9	83986866	83987049	13931570	13931576	Intergenic	TLE1	0	0	15_Quies	0	1	0	0	1	0	0
chr9	84011516	84011724	13931755	13931761	Intergenic	TLE1	0	0	15_Quies	0	1	0	0	1	0	0
chr9	84457556	84457690	13937079	13937085	Intergenic	SPATA31D5P	0	0	15_Quies	0	1	0	0	1	0	0
chr9	87466935	87467115	13961454	13961459	intron	NTRK2	0	0	7_Enh	0	1	0	0	1	0	0
chr9	87569075	87569298	13962250	13962263	intron	NTRK2	0	0	14_ReprPCWk	0	1	0	0	1	1	1
chr9	88742299	88742523	13972893	13972899	Intergenic	GOLM1	0	0	7_Enh	0	1	0	0	1	0	0
chr9	91147381	91147538	13998764	13998780	Intergenic	NXNL2	0	0	5_TxWk	0	1	0	0	0	0	0
chr9	91616553	91616590	14003189	14003194	exon	S1PR3	0	0	5_TxWk	0	1	0	0	1	0	0
chr9	92279846	92280113	14011444	14011454	exon	UNQ6494	0	0	7_Enh	0	1	0	0	1	0	0
chr9	92989244	92989320	14016473	14016478	Intergenic	LOC286370	0	0	7_Enh	0	1	0	0	0	1	1
chr9	92989539	92989644	14016479	14016486	Intergenic	LOC286370	0	0	7_Enh	0	1	0	0	0	1	0
chr9	93800315	93800449	14023902	14023909	Intergenic	LOC100129316	0	0	7_Enh	0	1	0	0	1	0	0
chr9	93881502	93881523	14024768	14024772	Intergenic	LOC100129316	0	0	7_Enh	0	1	0	0	0	0	0
chr9	93959639	93959767	14025801	14025805	Intergenic	LOC100129316	0	0	7_Enh	0	1	0	0	1	0	0
chr9	95428506	95428679	14042305	14042310	intron	IPPK	0	0	5_TxWk	0	1	0	0	0	0	0
chr9	95963977	95964147	14050768	14050774	intron	WNK2	0	0	13_ReprPC	0	1	1	0	1	0	1
chr9	95964656	95965017	14050784	14050799	intron	WNK2	0	0	13_ReprPC	0	1	1	0	1	0	0
chr9	96919363	96919477	14062874	14062880	Intergenic	MIRLET7A1	0	0	7_Enh	0	1	1	0	1	0	0
chr9	97629614	97629751	14071994	14072000	intron	C9orf3	0	0	7_Enh	0	1	0	0	1	0	0
chr9	97684575	97684659	14072572	14072577	intron	C9orf3	0	0	7_Enh	0	1	0	0	1	0	0
chr9	97758280	97758432	14073506	14073511	intron	C9orf3	0	0	7_Enh	0	1	0	0	1	0	0
chr9	98637083	98638702	14085565	14085674	promoter-TSS	ERCC6L2	1	1	1_TssA	0	1	0	0	1	1	1
chr9	99249064	99249166	14093555	14093559	intron	HABP4	0	0	5_TxWk	0	1	1	0	1	0	0
chr9	99808649	99808840	14101119	14101124	Intergenic	CTSL2	0	0	7_Enh	0	1	0	0	1	0	0
chr9	100281360	100281445	14105731	14105736	intron	TMOD1	0	0	14_ReprPCWk	0	1	0	0	0	0	0
chr9	100326521	100326841	14106239	14106246	intron	TMOD1	0	0	14_ReprPCWk	0	1	0	0	1	0	0
chr9	100639701	100639905	14109845	14109850	Intergenic	FOXE1	0	0	7_Enh	0	1	0	0	1	0	0
chr9	100836669	100836886	14112373	14112379	intron	TRIM14	0	0	7_Enh	0	1	0	0	1	1	1
chr9	100904805	100904989	14113377	14113384	intron	CORO2A	0	0	5_TxWk	0	1	0	0	1	0	0
chr9	101761240	101761488	14123510	14123519	intron	COL15A1	0	0	14_ReprPCWk	0	1	0	0	1	1	1
chr9	107573041	107573471	14162259	14162267	intron	ABCA1	0	0	7_Enh	0	1	0	0	1	0	0
chr9	109518331	109518467	14177671	14177677	Intergenic	ZNF462	0	0	15_Quies	0	1	0	0	1	0	0
chr9	110501886	110502051	14187941	14187951	Intergenic	KLF4	0	0	7_Enh	0	1	0	0	1	0	0
chr9	110513042	110513514	14188061	14188069	Intergenic	KLF4	0	0	7_Enh	0	1	0	0	1	0	0
chr9	111313656	111313997	14194091	14194098	Intergenic	ACTL7B	0	0	7_Enh	0	1	0	0	1	0	0
chr9	112078561	112078797	14201109	14201120	intron	EPB41L4B	0	0	7_Enh	0	1	0	0	1	0	0
chr9	112107870	112108087	14201684	14201691	Intergenic	EPB41L4B	0	0	7_Enh	0	1	0	0	1	0	0
chr9	114373102	114373451	14221181	14221189	intron	LRRC37A5P	0	0	7_Enh	0	1	0	0	0	0	0
chr9	114828174	114828526	14226124	14226134	intron	SUSD1	0	0	7_Enh	0	1	0	0	1	0	0
chr9	116341383	116341432	14244054	14244058	intron	RGS3	0	0	7_Enh	0	1	0	0	1	0	0
chr9	116417691	116417953	14245139	14245147	Intergenic	RGS3	0	0	5_TxWk	0	1	0	0	1	1	1
chr9	116756380	116756736	14248642	14248652	intron	ZNF618	0	0	7_Enh	0	1	1	0	1	0	0
chr9	116880503	116880685	14250310	14250318	Intergenic	KIF12	0	0	13_ReprPC	0	1	0	0	1	0	0
chr9	117670087	117670250	14259923	14259927	intron	TNFSF8	0	0	7_Enh	0	1	0	0	1	0	0
chr9	121814802	121814870	14285999	14286003	Intergenic	DBC1	0	0	7_Enh	0	1	1	0	0	0	0
chr9	123148698	123148970	14295570	14295576	Intergenic	MIR147A	0	0	15_Quies	0	1	1	0	1	0	0
chr9	123333785	123333992	14297432	14297439	intron	CDK5RAP2	0	0	5_TxWk	0	1	0	0	1	0	0
chr9	123975505	123975678	14304207	14304214	Intergenic	RAB14	0	0	7_Enh	0	1	1	0	1	1	1
chr9	124041201	124041255	14304941	14304946	intron	GSN	0	0	7_Enh	0	1	1	0	1	1	1
chr9	124082477	124082689	14305553	14305563	intron	GSN	0	0	5_TxWk	0	1	0	0	1	1	1
chr9	124291999	124292236	14307722	14307730	Intergenic	GGTA1P	0	0	7_Enh	0	1	1	0	1	0	0
chr9	124320169	124320626	14308199	14308210	Intergenic	GGTA1P	0	0	7_Enh	0	1	1	0	1	0	0
chr9	124479782	124479960	14310825	14310831	intron	DAB2IP	0	0	7_Enh	0	1	1	0	1	0	0
chr9	124487299	124487613	14310913	14310927	intron	DAB2IP	0	0	7_Enh	0	1	1	0	1	0	0
chr9	124734746	124734883	14314427	14314432	intron	TTLL11	0	0	7_Enh	0	1	0	0	1	0	0
chr9	125572653	125572923	14323019	14323026	Intergenic	OR1K1	0	0	5_TxWk	0	1	0	0	1	1	1
chr9	126089900	126090310	14328765	14328775	Intergenic	CRB2	0	0	7_Enh	0	1	0	0	1	0	0
chr9	127023724	127023816	14340950	14340954	intron	NEK6	0	0	7_Enh	0	1	1	0	0	0	0
chr9	127029635	127029691	14341073	14341080	intron	NEK6	0	0	7_Enh	0	1	1	0	1	0	0
chr9	127029724	127029880	14341080	14341085	intron	NEK6	0	0	2_TssAFlnk	0	1	0	0	1	1	0
chr9	127033372	127033637	14341139	14341148	intron	NEK6	0	0	7_Enh	0	1	1	0	1	0	0
chr9	127060031	127060070	14341722	14341727	intron	NEK6	0	0	7_Enh	0	1	1	0	1	0	0
chr9	127496324	127496626	14348101	14348106	intron	NR6A1	0	0	7_Enh	0	1	0	0	1	0	0
chr9	127580940	127581056	14349495	14349500	Intergenic	WDR38	0	0	7_Enh	0	1	0	0	1	0	0
chr9	129350059	129350294	14373297	14373306	Intergenic	LMX1B	0	0	14_ReprPCWk	0	1	0	0	1	0	0
chr9	129436069	129436289	14375371	14375381	intron	LMX1B	0	0	7_Enh	0	1	0	0	1	0	0
chr9	129439142	129439577	14375453	14375474	intron	LMX1B	0	0	7_Enh	0	1	0	0	1	0	0
chr9	129481968	129482176	14376323	14376329	Intergenic	ZBTB43	0	0	7_Enh	0	1	1	0	1	0	0
chr9	130307809	130308363	14387658	14387673	intron	FAM129B	0	0	7_Enh	0	1	1	0	1	0	1
chr9	130318416	130318587	14387832	14387840	intron	FAM129B	0	0	7_Enh	0	1	1	0	1	0	0
chr9	130323960	130324462	14387903	14387915	intron	FAM129B	0	0	7_Enh	0	1	1	0	1	0	0
chr9	130325238	130325307	14387930	14387935	intron	FAM129B	0	0	7_Enh	0	1	0	0	0	0	1
chr9	130399870	130400044	14389348	14389354	intron	STXBP1	0	0	7_Enh	0	1	0	0	0	0	0
chr9	130503060	130503151	14391219	14391225	intron	SH2D3C	0	0	7_Enh	0	1	0	0	1	0	0
chr9	130503239	130503348	14391225	14391229	intron	SH2D3C	0	0	7_Enh	0	1	0	0	1	0	0
chr9	130681730	130682032	14395448	14395454	Intergenic	ST6GALNAC4	0	0	7_Enh	0	1	0	0	1	0	0
chr9	130717709	130718008	14396412	14396418	intron	FAM102A	0	0	7_Enh	0	1	1	0	1	1	1
chr9	131320815	131321500	14409069	14409081	intron	SPTAN1	0	0	7_Enh	0	1	1	0	1	0	0
chr9	131690222	131690536	14417249	14417256	intron	PHYHD1	0	0	7_Enh	0	1	0	0	1	1	1
chr9	131814964	131815191	14419812	14419818	intron	FAM73B	0	0	7_Enh	0	1	0	0	1	0	0
chr9	132101188	132101249	14425958	14425963	Intergenic	C9orf106	0	0	5_TxWk	0	1	0	0	1	0	0
chr9	132214091	132214249	14428475	14428482	Intergenic	LOC100506190	0	0	14_ReprPCWk	0	1	1	0	1	0	0
chr9	132220544	132220803	14428557	14428563	Intergenic	LOC100506190	0	0	14_ReprPCWk	0	1	1	0	1	0	0
chr9	132236150	132236184	14428917	14428921	Intergenic	LOC100506190	0	0	7_Enh	0	1	1	0	1	0	0
chr9	132236391	132236533	14428925	14428930	Intergenic	LOC100506190	0	0	7_Enh	0	1	1	0	1	0	0
chr9	132393804	132393858	14432445	14432449	intron	NTMT1	0	0	7_Enh	0	1	1	0	1	0	1
chr9	132393866	132394002	14432449	14432454	intron	NTMT1	0	0	7_Enh	0	1	1	0	1	0	1
chr9	132536018	132536241	14435900	14435907	Intergenic	PTGES	0	0	7_Enh	0	1	0	0	1	0	0
chr9	133327152	133327531	14448377	14448386	intron	ASS1	0	0	7_Enh	0	1	1	0	1	1	1
chr9	133968076	133968154	14461704	14461709	exon	LAMC3	0	0	13_ReprPC	0	1	0	0	1	0	0
chr9	134273590	134273765	14467644	14467649	Intergenic	PRRC2B	0	0	7_Enh	0	1	1	0	0	0	0
chr9	134273801	134273924	14467649	14467654	Intergenic	PRRC2B	0	0	7_Enh	0	1	1	0	0	0	0
chr9	134283110	134283407	14467822	14467832	Intergenic	PRRC2B	0	0	7_Enh	0	1	1	0	1	1	1
chr9	134510849	134511023	14472764	14472770	intron	RAPGEF1	0	0	7_Enh	0	1	0	0	1	1	0
chr9	134517060	134517411	14472855	14472867	intron	RAPGEF1	0	0	5_TxWk	0	1	0	0	1	0	0
chr9	134609025	134609147	14474129	14474140	intron	RAPGEF1	0	0	7_Enh	0	1	1	0	1	0	0
chr9	135089400	135089886	14481912	14481931	intron	NTNG2	0	0	7_Enh	0	1	0	0	1	0	0
chr9	135992397	135992699	14497974	14497981	intron	RALGDS	0	0	14_ReprPCWk	0	1	1	0	0	0	0
chr9	136009283	136009441	14498439	14498445	intron	RALGDS	0	0	7_Enh	0	1	1	0	1	0	0
chr9	136010749	136010967	14498466	14498473	intron	RALGDS	0	0	7_Enh	0	1	1	0	1	0	0
chr9	136013341	136013580	14498526	14498534	intron	RALGDS	0	0	5_TxWk	0	1	1	0	1	0	0
chr9	136739181	136739494	14515806	14515814	intron	VAV2	0	0	7_Enh	0	1	1	0	1	0	0
chr9	136739523	136739698	14515814	14515821	intron	VAV2	0	0	7_Enh	0	1	1	0	1	0	0
chr9	137249238	137249365	14528275	14528283	intron	RXRA	0	0	7_Enh	0	1	1	0	0	0	0
chr9	137249602	137249745	14528288	14528293	intron	RXRA	0	0	7_Enh	0	1	1	0	0	0	0
chr9	137249987	137250096	14528302	14528309	intron	RXRA	0	0	7_Enh	0	1	1	0	0	0	0
chr9	137269913	137270051	14528904	14528911	intron	RXRA	0	0	7_Enh	0	1	0	0	1	0	0
chr9	137270107	137270187	14528911	14528916	intron	RXRA	0	0	7_Enh	0	1	0	0	1	0	0
chr9	137367241	137367477	14531547	14531560	Intergenic	MIR4669	0	0	14_ReprPCWk	0	1	1	0	1	0	0
chr9	138782176	138782460	14562962	14562974	intron	CAMSAP1	0	0	7_Enh	0	1	1	0	1	0	0
chr9	138782492	138782764	14562974	14562980	intron	CAMSAP1	0	0	7_Enh	0	1	1	0	1	0	0
chr9	138818782	138818912	14563826	14563832	Intergenic	CAMSAP1	0	0	7_Enh	0	1	0	0	1	0	0
chr9	138818921	138819047	14563832	14563838	Intergenic	CAMSAP1	0	0	7_Enh	0	1	0	0	1	0	0
chr9	139446691	139446873	14583539	14583546	Intergenic	MIR4674	0	0	7_Enh	0	1	1	0	0	0	0
chr9	139449382	139449480	14583608	14583617	Intergenic	MIR4674	0	0	13_ReprPC	0	1	0	0	1	0	0
chr9	139449553	139449699	14583618	14583626	Intergenic	MIR4674	0	0	13_ReprPC	0	1	0	0	1	0	0
chr9	139574040	139574274	14587519	14587530	intron	AGPAT2	0	0	14_ReprPCWk	0	1	0	0	1	0	0
chr9	139585245	139585378	14587954	14587963	Intergenic	AGPAT2	0	0	13_ReprPC	0	1	0	0	0	0	0
chr9	139588641	139588936	14588075	14588086	Intergenic	AGPAT2	0	0	7_Enh	0	1	0	0	1	1	1
chr9	139589086	139589177	14588093	14588101	Intergenic	AGPAT2	0	1	7_Enh	0	1	0	0	0	0	0
chr9	139589828	139590176	14588119	14588128	Intergenic	AGPAT2	0	0	7_Enh	0	1	0	0	1	0	0
chr9	139753684	139753868	14593729	14593735	intron	MAMDC4	0	0	5_TxWk	0	1	1	0	1	0	0
chr9	139950246	139950499	14600516	14600527	Intergenic	ENTPD2	0	0	14_ReprPCWk	0	1	1	0	1	0	0
chr9	140163835	140163984	14608750	14608759	intron	NELFB	0	0	5_TxWk	0	1	0	0	1	0	0
chr9	140206058	140206163	14610580	14610586	intron	EXD3	0	0	7_Enh	0	1	0	0	1	0	0
chr9	140330553	140330725	14614875	14614886	exon	ENTPD8	0	1	7_Enh	0	1	1	0	1	0	0
chr9	140376822	140376944	14616414	14616421	intron	PNPLA7	0	0	7_Enh	0	1	0	0	1	0	0
chr9	140565224	140565338	14621580	14621587	intron	EHMT1	0	0	7_Enh	0	1	0	0	1	0	0
chr10	557036	557314	14641298	14641310	intron	DIP2C	0	0	7_Enh	0	1	0	0	1	1	1
chr10	658882	659059	14643474	14643480	intron	DIP2C	0	0	7_Enh	0	1	1	0	0	0	0
chr10	659250	659501	14643484	14643493	intron	DIP2C	0	0	7_Enh	0	1	0	0	1	0	0
chr10	660485	660535	14643511	14643515	intron	DIP2C	0	0	7_Enh	0	1	1	0	0	0	0
chr10	3145315	3145526	14681395	14681400	intron	PFKP	0	0	5_TxWk	0	1	0	0	1	0	0
chr10	3169086	3169305	14682124	14682134	intron	PFKP	0	0	5_TxWk	0	1	1	0	1	0	0
chr10	3169404	3169577	14682134	14682145	intron	PFKP	0	0	5_TxWk	0	1	1	0	1	0	0
chr10	3528557	3528978	14687988	14687995	Intergenic	KLF6	0	0	7_Enh	0	1	0	0	1	0	0
chr10	3819010	3819088	14691677	14691681	exon	KLF6	0	0	6_EnhG	0	1	0	0	1	0	0
chr10	3929019	3929143	14693210	14693216	Intergenic	KLF6	0	0	7_Enh	0	1	0	0	1	0	0
chr10	3929290	3929368	14693216	14693221	Intergenic	KLF6	0	0	7_Enh	0	1	0	0	1	0	0
chr10	5508456	5508869	14707225	14707235	Intergenic	NET1	0	0	7_Enh	0	1	1	0	1	0	0
chr10	5530240	5530354	14707628	14707632	Intergenic	CALML5	0	0	7_Enh	0	1	0	0	1	0	1
chr10	5587893	5588199	14708709	14708720	Intergenic	CALML3	0	0	7_Enh	0	1	1	0	0	0	0
chr10	5596511	5596680	14708870	14708875	Intergenic	CALML3	0	0	7_Enh	0	1	1	0	1	0	0
chr10	5625543	5625845	14709468	14709479	Intergenic	CALML3	0	0	2_TssAFlnk	0	1	0	0	1	0	0
chr10	5665209	5665408	14710225	14710239	Intergenic	ASB13	0	0	7_Enh	0	1	0	0	1	1	1
chr10	5668441	5668703	14710315	14710322	Intergenic	ASB13	0	0	14_ReprPCWk	0	1	0	0	0	0	0
chr10	6297856	6297975	14721353	14721362	Intergenic	LOC399715	0	0	7_Enh	0	1	0	0	1	0	0
chr10	7360909	7361137	14732931	14732938	intron	SFMBT2	0	0	15_Quies	0	1	1	0	0	0	0
chr10	8112242	8112811	14743601	14743609	intron	GATA3	0	0	7_Enh	0	1	0	0	1	0	0
chr10	11758130	11758344	14775685	14775692	Intergenic	ECHDC3	0	0	15_Quies	0	1	1	0	1	0	0
chr10	11917758	11918077	14778662	14778669	intron	PROSER2-AS1	0	0	7_Enh	0	1	1	0	1	0	0
chr10	14611788	14612209	14817223	14817231	intron	FAM107B	0	0	7_Enh	0	1	1	0	1	0	0
chr10	14644084	14644348	14817652	14817660	intron	FAM107B	0	0	7_Enh	0	1	0	0	0	0	0
chr10	17071722	17071802	14844340	14844345	intron	CUBN	0	0	7_Enh	0	1	0	0	1	0	0
chr10	18294509	18294941	14856660	14856668	intron	LOC100129213	0	0	15_Quies	0	1	0	0	0	0	0
chr10	22972856	22972908	14898938	14898943	intron	PIP4K2A	0	0	7_Enh	0	1	0	0	0	0	0
chr10	24503909	24503986	14912206	14912210	intron	KIAA1217	0	0	15_Quies	0	1	0	0	1	0	0
chr10	24649480	24649717	14913755	14913762	intron	KIAA1217	0	0	5_TxWk	0	1	0	0	1	1	1
chr10	24830300	24830563	14915704	14915710	intron	KIAA1217	0	0	4_Tx	0	1	0	0	1	0	0
chr10	25369790	25370252	14921344	14921353	Intergenic	THNSL1	0	0	15_Quies	0	1	0	0	1	1	1
chr10	26845022	26845266	14933408	14933414	intron	APBB1IP	0	0	15_Quies	0	1	0	0	0	0	0
chr10	27023186	27023423	14935544	14935550	intron	PDSS1	0	0	4_Tx	0	1	0	0	1	0	0
chr10	29879305	29879622	14965318	14965324	intron	SVIL	0	0	7_Enh	0	1	1	0	1	0	1
chr10	29919561	29919811	14965814	14965824	intron	SVIL	0	0	7_Enh	0	1	0	0	0	0	0
chr10	33950828	33951031	15005403	15005411	Intergenic	LINC00838	0	0	7_Enh	0	1	0	0	1	0	0
chr10	35243267	35243358	15018132	15018136	Intergenic	CUL2	0	0	7_Enh	0	1	0	0	1	0	0
chr10	35254917	35255149	15018337	15018344	Intergenic	CUL2	0	0	15_Quies	0	1	0	0	0	0	0
chr10	43760488	43760706	15072274	15072281	intron	RASGEF1A	0	0	13_ReprPC	0	1	1	0	1	0	0
chr10	43836141	43836411	15073609	15073617	Intergenic	FXYD4	0	0	7_Enh	0	1	0	0	1	0	0
chr10	44349687	44349762	15080789	15080795	Intergenic	LINC00840	0	0	15_Quies	0	1	0	0	1	0	0
chr10	54643863	54643900	15168639	15168644	Intergenic	MBL2	0	0	7_Enh	0	1	0	0	1	0	0
chr10	60401053	60401199	15201803	15201807	intron	BICC1	0	0	5_TxWk	0	1	0	0	1	1	0
chr10	61931723	61932134	15212580	15212585	intron	ANK3	0	0	7_Enh	0	1	0	0	1	0	0
chr10	63842451	63843093	15225919	15225928	intron	ARID5B	0	0	7_Enh	0	1	1	0	0	0	0
chr10	64843791	64843914	15233920	15233925	Intergenic	NRBF2	0	0	15_Quies	0	1	0	0	1	1	1
chr10	71445671	71445760	15289146	15289152	Intergenic	C10orf35	0	0	7_Enh	0	1	0	0	1	0	0
chr10	71446031	71446276	15289154	15289161	Intergenic	C10orf35	0	0	7_Enh	0	1	0	0	1	0	0
chr10	73001332	73001473	15309375	15309379	intron	UNC5B	0	0	15_Quies	0	1	1	0	1	0	0
chr10	73054042	73054189	15310247	15310253	intron	UNC5B	0	0	5_TxWk	0	1	0	0	1	0	0
chr10	73631173	73631218	15318881	15318885	Intergenic	PSAP	0	0	5_TxWk	0	1	0	0	1	0	0
chr10	74014895	74015090	15324537	15324547	Intergenic	DDIT4	0	0	7_Enh	0	1	1	0	1	1	0
chr10	74023362	74023472	15324673	15324678	Intergenic	DDIT4	0	0	7_Enh	0	1	0	0	1	0	0
chr10	74085096	74085383	15325998	15326009	Intergenic	DNAJB12	0	0	5_TxWk	0	1	1	0	0	0	0
chr10	74091032	74091094	15326157	15326161	Intergenic	DNAJB12	0	0	7_Enh	0	1	1	0	0	0	0
chr10	74100836	74100895	15326369	15326375	exon	DNAJB12	0	0	5_TxWk	0	1	0	0	1	0	0
chr10	74209737	74210297	15327643	15327651	intron	MICU1	0	0	15_Quies	0	1	0	0	0	0	0
chr10	75579349	75579648	15342351	15342367	intron	CAMK2G	0	0	5_TxWk	0	1	1	0	1	0	0
chr10	75645832	75646041	15343521	15343528	Intergenic	CAMK2G	0	0	7_Enh	0	1	1	0	1	1	1
chr10	75966616	75966802	15347472	15347478	intron	ADK	0	0	7_Enh	0	1	0	0	1	0	0
chr10	76345359	76345851	15349989	15349997	intron	ADK	0	0	7_Enh	0	1	0	0	0	0	0
chr10	77793481	77793795	15365135	15365144	intron	C10orf11	0	0	14_ReprPCWk	0	1	1	0	1	1	1
chr10	79176630	79176821	15375042	15375047	intron	KCNMA1	0	0	7_Enh	0	1	0	0	1	0	0
chr10	79606433	79606736	15380036	15380046	intron	DLG5	0	0	7_Enh	0	1	0	0	1	1	1
chr10	79610603	79610901	15380099	15380107	intron	DLG5	0	0	4_Tx	0	1	0	0	0	0	0
chr10	79625597	79625666	15380297	15380303	intron	DLG5	0	0	7_Enh	0	1	0	0	1	0	0
chr10	79649188	79649358	15380586	15380592	intron	DLG5	0	0	7_Enh	0	1	0	0	1	0	0
chr10	80516625	80516938	15389612	15389619	Intergenic	ZMIZ1-AS1	0	0	7_Enh	0	1	1	0	1	0	0
chr10	80686767	80687315	15391365	15391373	Intergenic	ZMIZ1-AS1	0	0	12_EnhBiv	0	1	0	0	1	0	1
chr10	80687516	80687563	15391373	15391377	Intergenic	ZMIZ1-AS1	0	0	12_EnhBiv	0	1	0	0	1	0	1
chr10	80724807	80725200	15391814	15391828	intron	ZMIZ1-AS1	0	0	7_Enh	0	1	1	0	1	0	1
chr10	80833595	80833784	15393548	15393555	intron	ZMIZ1	0	0	7_Enh	0	1	1	0	0	0	0
chr10	80848009	80848356	15393741	15393749	intron	ZMIZ1	0	0	7_Enh	0	1	1	0	1	0	0
chr10	80853657	80853857	15393823	15393830	intron	ZMIZ1	0	0	5_TxWk	0	1	1	0	1	0	0
chr10	80853937	80854059	15393831	15393842	intron	ZMIZ1	0	0	7_Enh	0	1	0	0	1	0	0
chr10	80861999	80862140	15393963	15393969	intron	ZMIZ1	0	0	7_Enh	0	1	1	0	1	0	0
chr10	80864484	80864644	15394015	15394020	intron	ZMIZ1	0	0	7_Enh	0	1	1	0	0	0	0
chr10	80906620	80906832	15394617	15394623	intron	ZMIZ1	0	0	7_Enh	0	1	1	0	1	0	1
chr10	80909692	80910105	15394667	15394682	intron	ZMIZ1	0	0	7_Enh	0	1	1	0	1	0	0
chr10	80955200	80955507	15395381	15395397	intron	ZMIZ1	0	0	7_Enh	0	1	1	0	1	1	1
chr10	80999857	80999935	15396085	15396094	intron	ZMIZ1	0	0	7_Enh	0	1	1	0	0	0	0
chr10	81006001	81006106	15396382	15396388	intron	ZMIZ1	0	0	15_Quies	0	1	1	0	1	1	0
chr10	81008284	81008446	15396424	15396432	intron	ZMIZ1	0	0	15_Quies	0	1	0	0	0	0	0
chr10	81021055	81021328	15396626	15396633	intron	ZMIZ1	0	0	7_Enh	0	1	1	0	0	0	0
chr10	81024930	81025171	15396691	15396697	intron	ZMIZ1	0	0	7_Enh	0	1	0	0	1	0	0
chr10	81035240	81035364	15396889	15396897	intron	ZMIZ1	0	0	7_Enh	0	1	1	0	1	0	0
chr10	81918458	81918690	15406852	15406859	intron	ANXA11	0	0	6_EnhG	0	1	1	0	1	0	0
chr10	82258615	82259014	15411122	15411131	intron	TSPAN14	0	0	7_Enh	0	1	1	0	1	0	0
chr10	90301025	90301221	15473464	15473469	intron	RNLS	0	0	7_Enh	0	1	0	0	1	0	0
chr10	92671365	92671604	15489063	15489070	TTS	ANKRD1	0	0	5_TxWk	0	1	0	0	1	1	1
chr10	92837526	92837864	15490266	15490273	Intergenic	LINC00502	0	0	14_ReprPCWk	0	1	0	0	1	0	0
chr10	93368363	93369068	15494226	15494238	intron	LOC100188947	0	0	5_TxWk	0	1	0	0	1	0	1
chr10	95048854	95049028	15512220	15512226	Intergenic	MYOF	0	0	15_Quies	0	1	1	0	1	1	1
chr10	95205366	95205642	15514082	15514090	intron	MYOF	0	0	7_Enh	0	1	1	0	1	0	0
chr10	97094453	97094544	15529460	15529464	intron	SORBS1	0	0	7_Enh	0	1	0	0	1	0	0
chr10	97234071	97234131	15530866	15530870	intron	SORBS1	0	0	7_Enh	0	1	0	0	1	0	0
chr10	99240761	99241220	15553689	15553696	intron	MMS19	0	0	7_Enh	0	1	0	0	0	0	0
chr10	99469270	99469611	15557194	15557203	Intergenic	MARVELD1	0	0	5_TxWk	0	1	0	0	1	1	1
chr10	99628980	99629125	15559682	15559688	exon	GOLGA7B	0	0	7_Enh	0	1	1	0	1	0	0
chr10	99629223	99629581	15559688	15559698	exon	GOLGA7B	0	0	7_Enh	0	1	1	0	1	1	1
chr10	99674466	99674836	15560299	15560311	intron	CRTAC1	0	0	12_EnhBiv	0	1	1	0	1	1	1
chr10	102124761	102124920	15584738	15584743	TTS	SCD	0	0	7_Enh	0	1	0	0	1	0	0
chr10	102772588	102772929	15594567	15594575	intron	PDZD7	0	0	7_Enh	0	1	1	0	1	1	1
chr10	104556294	104556369	15621810	15621814	intron	WBP1L	0	0	5_TxWk	0	1	0	0	1	0	0
chr10	104560267	104560379	15621865	15621871	intron	WBP1L	0	0	4_Tx	0	1	0	0	1	0	0
chr10	105472750	105472913	15635338	15635344	intron	SH3PXD2A	0	0	7_Enh	0	1	0	0	1	1	1
chr10	105560533	105560641	15636520	15636524	intron	SH3PXD2A	0	0	6_EnhG	0	1	0	0	1	0	0
chr10	105668163	105668277	15637867	15637873	intron	OBFC1	0	0	7_Enh	0	1	0	0	1	0	0
chr10	106069799	106069933	15641873	15641879	exon	ITPRIP	0	0	7_Enh	0	1	0	0	1	0	0
chr10	111644054	111644283	15678434	15678441	intron	XPNPEP1	0	0	4_Tx	0	1	0	0	1	1	1
chr10	111725314	111725623	15679268	15679277	intron	LOC100505933	0	0	15_Quies	0	1	0	0	1	0	0
chr10	112114180	112114358	15683415	15683422	Intergenic	SMNDC1	0	0	7_Enh	0	1	0	0	1	1	1
chr10	114122679	114122886	15700324	15700332	Intergenic	GUCY2GP	0	0	7_Enh	0	1	1	0	0	0	0
chr10	114571523	114571696	15704595	15704603	intron	VTI1A	0	0	7_Enh	0	1	0	0	1	0	0
chr10	115144982	115145288	15711349	15711358	Intergenic	HABP2	0	0	15_Quies	0	1	0	0	1	1	1
chr10	115548608	115548747	15715299	15715304	Intergenic	MIR4483	0	0	7_Enh	0	1	0	0	1	0	0
chr10	116173316	116173424	15722483	15722487	Intergenic	AFAP1L2	0	0	7_Enh	0	1	0	0	1	0	0
chr10	116394444	116394558	15724745	15724749	intron	ABLIM1	0	0	7_Enh	0	1	0	0	1	0	0
chr10	121417857	121418136	15777457	15777469	intron	BAG3	0	0	7_Enh	0	1	1	0	1	0	0
chr10	123822845	123822972	15802786	15802790	intron	TACC2	0	0	7_Enh	0	1	0	0	1	0	0
chr10	123900763	123900928	15804101	15804108	intron	TACC2	0	0	7_Enh	0	1	0	0	1	0	0
chr10	124255661	124255723	15809067	15809072	intron	HTRA1	0	0	7_Enh	0	1	0	0	0	0	0
chr10	125864484	125864671	15827666	15827670	Intergenic	CHST15	0	0	14_ReprPCWk	0	1	1	0	0	0	0
chr10	126045675	126045869	15829501	15829508	Intergenic	OAT	0	0	7_Enh	0	1	0	0	1	0	0
chr10	126320715	126320825	15835127	15835134	intron	FAM53B	0	0	7_Enh	0	1	1	0	1	1	1
chr10	126429988	126430213	15836994	15837001	intron	FAM53B	0	0	7_Enh	0	1	1	0	1	1	1
chr10	126689057	126689196	15841152	15841159	intron	CTBP2	0	0	5_TxWk	0	1	1	0	1	1	0
chr10	126704369	126704459	15841587	15841593	intron	CTBP2	0	0	5_TxWk	0	1	1	0	1	0	0
chr10	126712801	126713056	15841779	15841786	intron	CTBP2	0	0	5_TxWk	0	1	0	0	0	0	0
chr10	126754031	126754184	15842640	15842646	intron	CTBP2	0	0	7_Enh	0	1	1	0	1	0	0
chr10	126802706	126802877	15843505	15843512	intron	CTBP2	0	0	5_TxWk	0	1	1	0	0	0	0
chr10	126812260	126812653	15843679	15843689	intron	CTBP2	0	0	7_Enh	0	1	0	0	1	0	0
chr10	126835626	126835783	15844091	15844097	intron	CTBP2	0	0	7_Enh	0	1	1	0	1	0	0
chr10	127232457	127232550	15848865	15848870	Intergenic	LOC100169752	0	0	14_ReprPCWk	0	1	0	0	1	0	0
chr10	128811208	128811524	15864393	15864400	intron	DOCK1	0	0	7_Enh	0	1	0	0	1	0	0
chr10	132892789	132892970	15920263	15920270	intron	TCERG1L	0	0	7_Enh	0	1	0	0	1	0	0
chr10	133811234	133811460	15934920	15934928	Intergenic	BNIP3	0	0	7_Enh	0	1	1	0	1	0	0
chr10	134225189	134225461	15945957	15945972	intron	PWWP2B	0	0	5_TxWk	0	1	1	0	0	0	0
chr10	134226520	134226618	15946000	15946006	intron	PWWP2B	0	0	5_TxWk	0	1	1	0	0	0	0
chr10	134232399	134232697	15946192	15946200	Intergenic	PWWP2B	0	0	7_Enh	0	1	1	0	1	0	0
chr10	134234526	134235378	15946239	15946271	Intergenic	C10orf91	0	0	5_TxWk	0	1	1	0	1	0	0
chr10	134261403	134261523	15946910	15946918	exon	C10orf91	0	0	7_Enh	0	1	1	0	1	0	0
chr10	134388951	134389280	15950259	15950272	intron	INPP5A	0	0	14_ReprPCWk	0	1	0	0	1	0	0
chr10	135071740	135071972	15972791	15972799	Intergenic	MIR202	0	0	7_Enh	0	1	1	0	1	0	0
chr11	350980	351188	15989757	15989765	Intergenic	B4GALNT4	0	0	7_Enh	0	1	0	0	0	0	0
chr11	353439	353568	15989833	15989838	Intergenic	B4GALNT4	0	0	5_TxWk	0	1	0	0	1	0	0
chr11	564345	564391	15998475	15998480	TTS	RASSF7	0	0	7_Enh	0	1	0	0	0	0	0
chr11	702978	703112	16003447	16003456	exon	TMEM80	0	0	7_Enh	0	1	1	0	1	0	0
chr11	728065	728284	16004353	16004364	TTS	EPS8L2	0	0	7_Enh	0	1	1	0	1	1	1
chr11	763069	763425	16005432	16005456	intron	TALDO1	0	0	7_Enh	0	1	1	0	1	0	0
chr11	824480	824669	16007792	16007812	exon	PNPLA2	0	1	14_ReprPCWk	0	1	1	0	0	0	0
chr11	1241086	1241256	16018805	16018814	Intergenic	MUC5B	0	0	13_ReprPC	0	1	0	1	1	0	0
chr11	1241272	1241412	16018814	16018823	Intergenic	MUC5B	0	0	13_ReprPC	0	1	0	1	1	0	0
chr11	1320387	1320696	16021714	16021726	intron	TOLLIP	0	0	7_Enh	0	1	1	0	1	0	0
chr11	1524407	1524526	16027850	16027857	intron	MOB2	0	0	15_Quies	0	1	1	0	1	0	0
chr11	1580409	1580567	16029419	16029428	intron	DUSP8	0	0	12_EnhBiv	0	1	1	0	1	0	1
chr11	1580936	1581010	16029437	16029443	intron	DUSP8	0	0	12_EnhBiv	0	1	1	0	1	0	0
chr11	1848339	1848692	16035508	16035520	Intergenic	SYT8	0	0	7_Enh	0	1	0	0	1	0	1
chr11	1848697	1848781	16035520	16035526	Intergenic	SYT8	0	0	7_Enh	0	1	0	0	1	0	1
chr11	1855389	1855747	16035727	16035740	promoter-TSS	SYT8	1	0	7_Enh	0	1	0	0	1	0	1
chr11	1903711	1903991	16037145	16037156	intron	LSP1	0	0	13_ReprPC	0	1	0	0	1	1	1
chr11	2114295	2114625	16042542	16042552	Intergenic	MIR483	0	0	12_EnhBiv	0	1	0	0	1	0	0
chr11	2118541	2118781	16042644	16042656	Intergenic	MIR483	0	0	13_ReprPC	0	1	0	1	0	0	0
chr11	2223662	2223912	16045608	16045622	Intergenic	MIR4686	0	0	7_Enh	0	1	0	0	1	0	0
chr11	2233966	2234044	16045874	16045879	Intergenic	MIR4686	0	0	13_ReprPC	0	1	0	0	1	0	0
chr11	2326716	2326887	16047774	16047780	intron	TSPAN32	0	0	14_ReprPCWk	0	1	1	0	1	1	1
chr11	2920735	2920820	16060101	16060107	promoter-TSS	SLC22A18	1	0	7_Enh	0	1	1	0	1	0	0
chr11	2934346	2934488	16060513	16060520	intron	SLC22A18	0	0	7_Enh	0	1	1	0	1	0	1
chr11	2954696	2954825	16061217	16061225	Intergenic	PHLDA2	0	0	7_Enh	0	1	0	0	1	0	0
chr11	3021784	3022095	16062344	16062353	TTS	CARS	0	0	7_Enh	0	1	1	0	1	0	0
chr11	3071125	3071338	16063316	16063326	intron	CARS	0	0	7_Enh	0	1	1	0	1	1	1
chr11	3144680	3144712	16064805	16064809	intron	OSBPL5	0	0	5_TxWk	0	1	1	0	1	0	1
chr11	3144743	3144854	16064809	16064820	intron	OSBPL5	0	0	5_TxWk	0	1	1	0	1	0	1
chr11	3151837	3152019	16064991	16064997	intron	OSBPL5	0	0	7_Enh	0	1	1	0	1	0	0
chr11	3533337	3533462	16071466	16071470	Intergenic	TRPC2	0	0	7_Enh	0	1	0	0	0	0	0
chr11	7532716	7532858	16105339	16105344	TTS	OLFML1	0	0	15_Quies	0	1	1	0	1	0	0
chr11	7692644	7692930	16106966	16106973	intron	CYB5R2	0	0	7_Enh	0	1	0	0	0	0	0
chr11	10344619	10344788	16135925	16135930	Intergenic	ADM	0	0	7_Enh	0	1	0	0	1	1	1
chr11	10921496	10921992	16141495	16141504	Intergenic	LOC729013	0	0	7_Enh	0	1	1	0	1	0	1
chr11	11265390	11265586	16144137	16144142	Intergenic	CSNK2A3	0	0	14_ReprPCWk	0	1	1	0	1	0	0
chr11	12015552	12015696	16150394	16150399	intron	DKK3	0	0	7_Enh	0	1	1	0	1	0	0
chr11	12158755	12158817	16151997	16152004	intron	MICAL2	0	0	7_Enh	0	1	1	0	1	0	0
chr11	12237870	12237962	16152778	16152785	exon,intron	MICAL2	0	0	4_Tx	0	1	0	0	1	0	0
chr11	12257738	12257925	16153039	16153045	intron	MICAL2	0	0	6_EnhG	0	1	0	0	1	0	0
chr11	12271254	12271370	16153186	16153191	intron	MICAL2	0	0	4_Tx	0	1	0	0	1	0	0
chr11	12714162	12714397	16157408	16157415	intron	TEAD1	0	0	7_Enh	0	1	0	0	1	0	0
chr11	12745782	12745873	16157689	16157694	intron	TEAD1	0	0	7_Enh	0	1	1	0	1	0	1
chr11	12745986	12746237	16157696	16157703	intron	TEAD1	0	0	7_Enh	0	1	1	0	1	0	1
chr11	12824248	12824503	16158346	16158356	intron	TEAD1	0	0	7_Enh	0	1	0	0	1	0	0
chr11	12846329	12846454	16158603	16158608	intron	TEAD1	0	0	5_TxWk	0	1	0	0	0	0	0
chr11	13361345	13361583	16163324	16163330	intron	ARNTL	0	0	5_TxWk	0	1	1	0	1	0	0
chr11	13894916	13895148	16166946	16166953	Intergenic	SPON1	0	0	7_Enh	0	1	0	0	1	1	1
chr11	16828630	16828674	16187641	16187645	intron	PLEKHA7	0	0	5_TxWk	0	1	1	0	0	0	0
chr11	17004092	17004198	16189418	16189422	intron	PLEKHA7	0	0	7_Enh	0	1	0	0	1	0	0
chr11	17427264	17427455	16194637	16194645	intron	ABCC8	0	0	14_ReprPCWk	0	1	1	0	1	1	1
chr11	19837610	19837716	16218656	16218661	intron	NAV2	0	0	15_Quies	0	1	0	0	1	0	0
chr11	19890252	19890373	16219152	16219157	intron	NAV2	0	0	7_Enh	0	1	0	0	1	0	0
chr11	20048700	20048945	16220621	16220629	intron	NAV2	0	0	7_Enh	0	1	1	0	0	0	0
chr11	34296346	34296520	16319773	16319781	intron	ABTB2	0	0	7_Enh	0	1	1	0	1	0	0
chr11	34662394	34662491	16323341	16323346	intron	EHF	0	0	7_Enh	0	1	0	0	0	0	0
chr11	34663681	34664217	16323354	16323361	intron	EHF	0	0	7_Enh	0	1	0	0	0	0	0
chr11	34675438	34675553	16323449	16323454	intron	EHF	0	0	7_Enh	0	1	0	0	1	0	0
chr11	35413837	35414047	16328497	16328505	intron	SLC1A2	0	0	15_Quies	0	1	1	0	1	1	1
chr11	35843496	35844017	16332074	16332083	Intergenic	LDLRAD3	0	0	5_TxWk	0	1	0	0	1	1	1
chr11	35974721	35974860	16333398	16333405	intron	LDLRAD3	0	0	5_TxWk	0	1	0	0	1	0	0
chr11	44606379	44606565	16392441	16392448	intron	CD82	0	0	7_Enh	0	1	0	0	1	0	0
chr11	45001657	45001764	16397879	16397884	Intergenic	LOC221122	0	0	14_ReprPCWk	0	1	0	0	1	0	0
chr11	45043427	45043564	16398260	16398267	Intergenic	LOC221122	0	0	14_ReprPCWk	0	1	0	0	1	0	0
chr11	45067619	45067844	16398479	16398485	Intergenic	PRDM11	0	0	7_Enh	0	1	0	0	1	0	0
chr11	46563689	46563830	16417918	16417924	exon	AMBRA1	0	0	4_Tx	0	1	1	0	1	1	0
chr11	47215841	47215956	16426735	16426741	Intergenic	PACSIN3	0	0	7_Enh	0	1	0	0	1	0	0
chr11	47437618	47437990	16431050	16431061	exon	SLC39A13	0	0	7_Enh	0	1	1	0	1	0	0
chr11	47968764	47968843	16439557	16439562	Intergenic	PTPRJ	0	0	7_Enh	0	1	0	0	1	0	0
chr11	48012849	48013264	16440399	16440408	intron	PTPRJ	0	0	7_Enh	0	1	0	0	1	0	0
chr11	48046294	48046482	16440830	16440835	intron	PTPRJ	0	0	15_Quies	0	1	0	0	0	0	0
chr11	57060479	57060735	16476883	16476889	Intergenic	TNKS1BP1	0	0	7_Enh	0	1	1	0	1	0	0
chr11	57412323	57412506	16482454	16482461	TTS	YPEL4	0	0	7_Enh	0	1	0	0	1	1	1
chr11	57412761	57413120	16482464	16482469	exon	YPEL4	0	0	7_Enh	0	1	0	0	0	0	0
chr11	57519364	57519471	16484333	16484337	promoter-TSS	BTBD18	1	0	15_Quies	0	1	0	0	1	1	1
chr11	58690712	58690991	16492354	16492361	Intergenic	GLYATL1	0	0	7_Enh	0	1	0	0	1	1	1
chr11	58984433	58984573	16494919	16494926	Intergenic	MPEG1	0	0	7_Enh	0	1	0	0	0	0	0
chr11	60710920	60711029	16510671	16510676	intron	SLC15A3	0	0	7_Enh	0	1	0	0	1	0	0
chr11	60917311	60917620	16514082	16514090	intron	VPS37C	0	0	7_Enh	0	1	1	0	1	0	0
chr11	61377436	61377670	16522545	16522551	Intergenic	RPLP0P2	0	0	7_Enh	0	1	0	0	0	1	0
chr11	61467264	61467602	16524161	16524174	intron	DAGLA	0	0	7_Enh	0	1	1	0	0	0	0
chr11	61666747	61666915	16528557	16528568	exon	RAB3IL1	0	0	14_ReprPCWk	0	1	0	0	1	1	1
chr11	61742583	61742719	16529940	16529946	Intergenic	FTH1	0	0	7_Enh	0	1	1	0	0	0	0
chr11	61809795	61810021	16530935	16530943	Intergenic	FTH1	0	0	5_TxWk	0	1	1	0	1	0	0
chr11	61814631	61815127	16531009	16531015	Intergenic	INCENP	0	0	5_TxWk	0	1	1	0	0	0	0
chr11	62145997	62146298	16535193	16535202	intron	ASRGL1	0	0	15_Quies	0	1	0	0	0	1	1
chr11	63687764	63688071	16558261	16558274	Intergenic	RCOR2	0	0	13_ReprPC	0	1	1	0	1	0	0
chr11	63952454	63952633	16564720	16564728	Intergenic	STIP1	1	0	2_TssAFlnk	0	1	0	0	0	0	0
chr11	63952656	63954544	16564728	16564900	promoter-TSS	STIP1	1	1	1_TssA	0	1	0	0	1	1	1
chr11	64206647	64206708	16571692	16571698	Intergenic	LOC100996455	0	0	7_Enh	0	1	0	1	1	0	0
chr11	64602798	64603260	16579611	16579624	exon	CDC42BPG	0	0	7_Enh	0	1	1	0	1	0	0
chr11	64877803	64878122	16585730	16585744	exon	VPS51	0	0	5_TxWk	0	1	0	0	1	1	1
chr11	64918196	64918276	16586753	16586757	Intergenic	SYVN1	0	0	7_Enh	0	1	0	0	1	1	1
chr11	65239634	65239897	16593307	16593315	Intergenic	MALAT1	0	0	7_Enh	0	1	0	0	1	0	0
chr11	65259124	65259192	16593725	16593729	Intergenic	MALAT1	0	0	7_Enh	0	1	1	0	0	0	0
chr11	65259264	65259513	16593729	16593737	Intergenic	MALAT1	0	0	7_Enh	0	1	1	0	1	0	0
chr11	65560701	65560988	16601420	16601435	intron	OVOL1	0	0	7_Enh	0	1	0	0	1	0	0
chr11	65679267	65679558	16604474	16604484	Intergenic	C11orf68	0	0	7_Enh	0	1	0	0	1	1	1
chr11	65848879	65849282	16608369	16608376	intron	PACS1	0	0	7_Enh	0	1	1	0	1	0	0
chr11	65990169	65990519	16609978	16609991	intron	PACS1	0	0	5_TxWk	0	1	0	0	1	1	1
chr11	66749598	66749755	16625946	16625952	Intergenic	C11orf86	0	0	5_TxWk	0	1	0	0	1	0	1
chr11	67080183	67080358	16632592	16632600	TTS	SSH3	0	0	7_Enh	0	1	0	0	1	0	0
chr11	67449263	67449668	16641216	16641224	promoter-TSS	ALDH3B2	1	0	15_Quies	0	1	0	0	0	0	0
chr11	67746380	67746454	16645597	16645602	Intergenic	UNC93B1	0	0	7_Enh	0	1	0	0	0	0	0
chr11	67781858	67782041	16646603	16646613	intron	ALDH3B1	0	0	7_Enh	0	1	0	0	1	0	0
chr11	67788232	67788303	16646760	16646764	intron	ALDH3B1	0	0	5_TxWk	0	1	0	0	1	1	1
chr11	67909485	67909620	16649246	16649251	Intergenic	CHKA	0	0	13_ReprPC	0	1	1	0	1	0	0
chr11	67909741	67909855	16649255	16649260	Intergenic	CHKA	0	0	13_ReprPC	0	1	1	0	1	0	0
chr11	67913663	67913854	16649338	16649348	Intergenic	CHKA	0	0	14_ReprPCWk	0	1	0	0	1	0	0
chr11	67914549	67914819	16649358	16649364	Intergenic	CHKA	0	0	5_TxWk	0	1	1	0	0	0	0
chr11	68122019	68122167	16653282	16653291	intron	LRP5	0	0	7_Enh	0	1	1	0	1	0	1
chr11	68147880	68148132	16654002	16654019	intron	LRP5	0	0	15_Quies	0	1	1	0	1	0	0
chr11	68600441	68600563	16662113	16662118	intron	CPT1A	0	0	7_Enh	0	1	1	0	1	0	1
chr11	68873666	68873734	16668432	16668436	Intergenic	TPCN2	0	0	14_ReprPCWk	0	1	0	0	1	0	0
chr11	68873913	68874040	16668439	16668447	Intergenic	TPCN2	0	0	14_ReprPCWk	0	1	0	0	1	0	0
chr11	68890317	68890416	16668755	16668763	Intergenic	TPCN2	0	0	7_Enh	0	1	0	0	1	0	0
chr11	68890474	68890897	16668763	16668777	Intergenic	TPCN2	0	0	7_Enh	0	1	1	0	1	0	0
chr11	69042097	69042617	16671036	16671046	Intergenic	MYEOV	0	0	7_Enh	0	1	0	0	1	0	0
chr11	69045666	69045907	16671074	16671081	Intergenic	MYEOV	0	0	14_ReprPCWk	0	1	1	0	0	0	0
chr11	69259631	69259842	16673718	16673731	Intergenic	CCND1	0	0	7_Enh	0	1	1	0	1	0	0
chr11	69311862	69312125	16674727	16674740	Intergenic	CCND1	0	0	7_Enh	0	1	1	0	1	0	0
chr11	69354960	69355190	16675422	16675434	Intergenic	CCND1	0	0	14_ReprPCWk	0	1	0	0	1	0	1
chr11	69485074	69485340	16678175	16678184	intron	ORAOV1	0	0	5_TxWk	0	1	0	0	1	1	1
chr11	69932361	69932416	16685655	16685659	intron	ANO1	0	0	14_ReprPCWk	0	1	0	0	0	0	0
chr11	69957865	69958096	16686259	16686269	intron	ANO1	0	0	5_TxWk	0	1	0	0	1	0	0
chr11	70005882	70006091	16687384	16687391	intron	ANO1	0	0	7_Enh	0	1	1	0	1	0	0
chr11	70079623	70079770	16688898	16688903	Intergenic	FADD	0	0	7_Enh	0	1	0	0	1	0	0
chr11	71855083	71855249	16718423	16718428	Intergenic	FOLR3	0	0	7_Enh	0	1	0	0	1	1	1
chr11	72336872	72337034	16724417	16724426	intron	PDE2A	0	0	13_ReprPC	0	1	0	0	1	0	0
chr11	72904930	72904987	16731149	16731153	Intergenic	P2RY2	0	0	7_Enh	0	1	1	0	1	0	0
chr11	75039966	75040205	16754486	16754491	intron	ARRB1	0	0	7_Enh	0	1	1	0	1	1	1
chr11	76102024	76102138	16768445	16768450	Intergenic	PRKRIR	0	0	15_Quies	0	1	0	0	1	0	0
chr11	76481756	76481978	16772693	16772699	Intergenic	TSKU	0	0	7_Enh	0	1	1	0	1	0	0
chr11	76518616	76518800	16773323	16773334	Intergenic	TSKU	0	0	5_TxWk	0	1	0	0	1	1	1
chr11	82708279	82708542	16821858	16821865	intron	RAB30	0	0	7_Enh	0	1	0	0	0	0	0
chr11	85434014	85434287	16838949	16838954	intron	SYTL2	0	0	7_Enh	0	1	0	0	1	0	0
chr11	95438803	95439062	16907239	16907248	Intergenic	FAM76B	0	0	5_TxWk	0	1	1	0	1	1	1
chr11	111288598	111288733	17013632	17013637	exon	LOC100132078	1	0	15_Quies	0	1	1	0	0	0	0
chr11	111577854	111578143	17016213	17016220	intron	SIK2	0	0	4_Tx	0	1	0	0	1	0	0
chr11	113535516	113535563	17034234	17034238	Intergenic	TMPRSS5	0	0	7_Enh	0	1	0	0	1	0	0
chr11	113535787	113536113	17034238	17034246	Intergenic	TMPRSS5	0	0	7_Enh	0	1	0	0	1	0	0
chr11	114068801	114069188	17040791	17040798	intron	ZBTB16	0	0	7_Enh	0	1	1	0	1	0	0
chr11	116960735	116960833	17067024	17067028	intron	SIK3	0	0	2_TssAFlnk	0	1	0	0	1	0	0
chr11	118691240	118691490	17091367	17091376	Intergenic	DDX6	0	0	7_Enh	0	1	0	0	1	0	0
chr11	118777792	118778032	17092865	17092871	intron	BCL9L	0	0	5_TxWk	0	1	1	0	1	1	1
chr11	118804239	118804336	17093503	17093507	Intergenic	BCL9L,UPK2	0	0	5_TxWk	0	1	0	0	0	0	0
chr11	119554630	119554673	17105998	17106002	intron	PVRL1	0	0	7_Enh	0	1	0	0	1	0	0
chr11	119570043	119570305	17106239	17106252	intron	PVRL1	0	0	7_Enh	0	1	1	0	1	0	0
chr11	119979034	119979610	17111342	17111350	Intergenic	TRIM29	0	0	7_Enh	0	1	0	0	1	1	1
chr11	120105904	120106085	17113251	17113258	Intergenic	POU2F3	0	0	14_ReprPCWk	0	1	0	0	1	1	1
chr11	120172512	120172740	17114006	17114012	intron	POU2F3	0	0	5_TxWk	0	1	0	0	1	0	0
chr11	120418594	120418827	17116904	17116911	Intergenic	GRIK4	0	0	7_Enh	0	1	1	0	1	0	0
chr11	121228985	121229035	17125815	17125819	Intergenic	SC5DL	0	0	7_Enh	0	1	0	0	1	0	0
chr11	121288028	121288199	17126344	17126349	Intergenic	SORL1	0	0	7_Enh	0	1	0	0	1	0	0
chr11	121335377	121335434	17126988	17126992	intron	SORL1	0	0	7_Enh	0	1	1	0	1	0	0
chr11	121348715	121348951	17127174	17127180	exon,intron	SORL1	0	0	7_Enh	0	1	0	0	1	0	0
chr11	122925143	122925367	17142439	17142444	Intergenic	HSPA8	0	0	5_TxWk	0	1	0	0	1	1	1
chr11	123325084	123325189	17147574	17147579	Intergenic	GRAMD1B	0	0	15_Quies	0	1	0	0	1	0	0
chr11	125245924	125245998	17166360	17166364	intron	PKNOX2	0	0	12_EnhBiv	0	1	0	0	1	0	0
chr11	125246035	125246274	17166364	17166373	intron	PKNOX2	0	0	12_EnhBiv	0	1	0	0	1	0	0
chr11	125985911	125986119	17174766	17174775	Intergenic	CDON	0	0	14_ReprPCWk	0	1	0	0	1	0	1
chr11	126256487	126256896	17179190	17179197	intron	ST3GAL4	0	0	7_Enh	0	1	1	0	1	0	0
chr11	126256990	126257009	17179197	17179201	intron	ST3GAL4	0	0	7_Enh	0	1	0	0	1	0	0
chr11	126414240	126414714	17181891	17181898	intron	KIRREL3	0	0	14_ReprPCWk	0	1	0	0	1	0	0
chr11	129013245	129013494	17204931	17204939	intron	ARHGAP32	0	0	5_TxWk	0	1	0	0	1	0	0
chr11	129185878	129186129	17206391	17206399	Intergenic	BARX2	0	0	7_Enh	0	1	0	0	1	0	0
chr11	129324900	129325422	17208140	17208147	Intergenic	BARX2	0	0	15_Quies	0	1	0	0	1	0	0
chr11	129326312	129326381	17208157	17208162	Intergenic	BARX2	0	0	15_Quies	0	1	0	0	0	0	0
chr11	129723865	129724045	17212093	17212101	intron	TMEM45B	0	0	7_Enh	0	1	1	0	1	0	0
chr11	129731737	129731884	17212222	17212227	Intergenic	NFRKB	0	0	7_Enh	0	1	0	0	1	0	0
chr11	129732065	129732172	17212227	17212232	Intergenic	NFRKB	0	0	7_Enh	0	1	1	0	1	0	0
chr11	130270799	130271175	17220640	17220649	Intergenic	ADAMTS8	0	0	7_Enh	0	1	1	0	1	0	0
chr11	130632551	130632898	17225098	17225105	Intergenic	C11orf44	0	0	7_Enh	0	1	0	0	1	0	1
chr11	130633143	130633224	17225108	17225114	Intergenic	C11orf44	0	0	7_Enh	0	1	0	0	1	0	0
chr11	133905125	133905198	17259003	17259008	intron	LOC100128239	0	0	7_Enh	0	1	1	0	0	0	0
chr12	308572	308758	17277994	17278002	intron	SLC6A12	0	0	14_ReprPCWk	0	1	0	0	0	0	0
chr12	741281	741599	17284675	17284682	intron	NINJ2	0	0	7_Enh	0	1	0	0	1	0	0
chr12	2049291	2049381	17302703	17302710	Intergenic	LOC100271702	0	0	5_TxWk	0	1	0	0	1	1	1
chr12	2293311	2293511	17305843	17305850	intron	CACNA1C	0	0	14_ReprPCWk	0	1	1	0	1	0	0
chr12	2734069	2734151	17311760	17311765	intron	CACNA1C	0	0	12_EnhBiv	0	1	0	0	1	0	0
chr12	2734463	2734592	17311771	17311778	intron	CACNA1C	0	0	13_ReprPC	0	1	1	0	1	0	0
chr12	2910345	2910467	17314412	17314418	exon	FKBP4	0	0	4_Tx	0	1	1	0	0	0	0
chr12	3229120	3229251	17320553	17320559	intron	TSPAN9	0	0	7_Enh	0	1	1	0	1	0	0
chr12	3229386	3229691	17320559	17320565	intron	TSPAN9	0	0	7_Enh	0	1	1	0	1	0	0
chr12	3413555	3413621	17324144	17324149	Intergenic	PRMT8	0	0	7_Enh	0	1	1	0	0	0	0
chr12	3420161	3420425	17324311	17324319	Intergenic	PRMT8	0	0	7_Enh	0	1	0	0	1	0	0
chr12	3424222	3424417	17324399	17324405	Intergenic	PRMT8	0	0	7_Enh	0	1	1	0	1	0	0
chr12	3424463	3424775	17324405	17324413	Intergenic	PRMT8	0	0	7_Enh	0	1	1	0	1	0	0
chr12	3856844	3856983	17329621	17329627	intron	EFCAB4B	0	0	14_ReprPCWk	0	1	0	0	0	0	0
chr12	3900738	3900802	17330110	17330115	Intergenic	EFCAB4B	0	0	15_Quies	0	1	0	0	1	0	0
chr12	3901196	3901207	17330118	17330123	Intergenic	EFCAB4B	0	0	15_Quies	0	1	0	0	0	0	0
chr12	3973047	3973322	17330838	17330845	intron	PARP11	0	0	4_Tx	0	1	0	0	1	0	0
chr12	4082855	4082913	17332147	17332152	Intergenic	PARP11	0	0	15_Quies	0	1	0	0	0	0	0
chr12	5223713	5223863	17345602	17345607	Intergenic	KCNA5	0	0	15_Quies	0	1	0	0	0	0	0
chr12	6324971	6325072	17358077	17358082	intron	CD9	0	0	7_Enh	0	1	1	0	1	0	0
chr12	6338674	6338864	17358328	17358337	intron	CD9	0	0	7_Enh	0	1	1	0	1	0	0
chr12	6344464	6344534	17358425	17358431	exon	CD9	0	0	4_Tx	0	1	1	0	1	0	0
chr12	6344590	6344726	17358431	17358437	exon,intron	CD9	0	0	4_Tx	0	1	1	0	1	0	0
chr12	6344832	6344991	17358437	17358442	intron	CD9	0	0	4_Tx	0	1	1	0	1	0	0
chr12	6373907	6374037	17358906	17358913	Intergenic	PLEKHG6	0	0	15_Quies	0	1	0	0	0	0	0
chr12	6381976	6382398	17359069	17359079	Intergenic	PLEKHG6	0	0	7_Enh	0	1	0	0	1	0	0
chr12	6647088	6647277	17364108	17364113	intron	GAPDH	0	0	5_TxWk	0	1	0	0	0	1	1
chr12	6723296	6723710	17365739	17365751	Intergenic	CHD4	0	0	5_TxWk	0	1	0	0	1	1	1
chr12	8012492	8012726	17383513	17383518	intron	SLC2A14	0	0	15_Quies	0	1	0	0	1	1	1
chr12	8845407	8845637	17395253	17395259	Intergenic	RIMKLB	0	0	7_Enh	0	1	0	0	0	0	0
chr12	10545057	10545233	17412386	17412391	intron	KLRC4-KLRK1	0	0	7_Enh	0	1	0	0	1	0	0
chr12	12031304	12031456	17423893	17423898	intron	ETV6	0	0	7_Enh	0	1	1	0	1	0	0
chr12	12178074	12178348	17425465	17425472	Intergenic	BCL2L14	0	0	15_Quies	0	1	0	0	1	0	0
chr12	12602667	12602875	17430771	17430780	intron	LOH12CR1	0	0	7_Enh	0	1	0	0	1	0	1
chr12	13288850	13289001	17439412	17439417	Intergenic	GSG1	0	0	7_Enh	0	1	1	0	1	0	1
chr12	15432261	15432459	17456383	17456388	Intergenic	RERG	0	0	7_Enh	0	1	1	0	1	0	1
chr12	26254032	26254272	17533011	17533018	Intergenic	BHLHE41	0	0	7_Enh	0	1	0	0	1	0	0
chr12	26676720	26677033	17536457	17536466	intron	ITPR2	0	0	7_Enh	0	1	0	0	1	0	1
chr12	27615130	27615390	17544165	17544171	Intergenic	C12orf70	0	0	5_TxWk	0	1	0	0	0	0	0
chr12	32701732	32701906	17589637	17589643	intron	FGD4	0	0	7_Enh	0	1	1	0	1	0	0
chr12	46776122	46776205	17670446	17670450	Intergenic	SLC38A2	0	0	5_TxWk	0	1	1	0	0	0	0
chr12	46867459	46867751	17671133	17671140	Intergenic	SLC38A2	0	0	7_Enh	0	1	0	0	1	0	0
chr12	47771422	47771627	17677451	17677457	Intergenic	PCED1B-AS1	0	0	7_Enh	0	1	0	0	1	0	0
chr12	48173099	48173421	17680779	17680786	intron	SLC48A1	0	0	5_TxWk	0	1	1	0	1	1	1
chr12	48343283	48343501	17683268	17683276	Intergenic	TMEM106C	0	0	7_Enh	0	1	0	0	1	1	1
chr12	49945961	49946070	17706201	17706205	intron	KCNH3	0	0	7_Enh	0	1	0	0	1	0	0
chr12	50260925	50261219	17710649	17710657	exon	FAIM2	0	0	14_ReprPCWk	0	1	1	0	1	1	1
chr12	50282551	50282826	17711006	17711013	intron	FAIM2	0	0	14_ReprPCWk	0	1	1	0	1	0	1
chr12	50356746	50357056	17712213	17712221	intron	AQP5	0	0	7_Enh	0	1	0	0	1	0	0
chr12	51014255	51014278	17721329	17721333	intron	DIP2B	0	0	7_Enh	0	1	1	0	0	0	0
chr12	52509845	52509875	17741340	17741344	Intergenic	C12orf44	0	0	7_Enh	0	1	0	0	0	0	0
chr12	52509971	52510188	17741348	17741356	Intergenic	C12orf44	0	0	7_Enh	0	1	0	0	0	0	0
chr12	52510198	52510545	17741356	17741364	Intergenic	C12orf44	0	0	7_Enh	0	1	0	0	0	1	1
chr12	52511912	52512013	17741387	17741392	Intergenic	C12orf44	0	0	14_ReprPCWk	0	1	0	0	0	0	0
chr12	52541100	52541431	17741875	17741889	Intergenic	KRT80	0	0	7_Enh	0	1	1	0	1	0	1
chr12	52542412	52542896	17741905	17741915	Intergenic	KRT80	0	0	7_Enh	0	1	1	0	1	0	0
chr12	52609684	52609763	17742927	17742931	intron	LINC00592	0	0	7_Enh	0	1	1	0	1	0	0
chr12	52639222	52639373	17743315	17743325	exon	KRT7	0	1	5_TxWk	0	1	1	0	0	0	0
chr12	52745149	52745270	17744735	17744739	Intergenic	KRT85	0	0	5_TxWk	0	1	0	0	1	0	0
chr12	52745517	52745687	17744739	17744744	Intergenic	KRT85	0	0	5_TxWk	0	1	0	0	1	0	0
chr12	53459854	53460000	17753841	17753848	intron	SPRYD3	0	0	5_TxWk	0	1	0	0	1	1	1
chr12	53553215	53553467	17755236	17755246	intron	CSAD	0	0	15_Quies	0	1	0	0	1	1	1
chr12	54996681	54997204	17777793	17777800	Intergenic	GLYCAM1	0	0	14_ReprPCWk	0	1	0	0	1	1	1
chr12	56115029	56115177	17785642	17785650	exon	RDH5	1	0	7_Enh	0	1	0	0	1	1	1
chr12	56858237	56858463	17797856	17797865	Intergenic	SPRYD4	0	0	15_Quies	0	1	0	0	1	1	1
chr12	58281918	58282117	17820133	17820141	Intergenic	CTDSP2	0	0	7_Enh	0	1	1	0	1	0	0
chr12	58282320	58282507	17820141	17820148	Intergenic	CTDSP2	0	0	7_Enh	0	1	1	0	1	0	0
chr12	58293100	58293162	17820323	17820327	Intergenic	LOC100506844	0	0	7_Enh	0	1	1	0	1	0	0
chr12	58299190	58299481	17820404	17820415	Intergenic	LOC100506844	0	0	7_Enh	0	1	1	0	1	1	1
chr12	65074181	65074199	17865165	17865169	intron	RASSF3	0	0	2_TssAFlnk	0	1	0	0	0	0	0
chr12	65283681	65283892	17867496	17867502	intron	FLJ41278	0	0	15_Quies	0	1	0	0	1	0	0
chr12	66285650	66285857	17874928	17874934	intron	HMGA2	0	0	7_Enh	0	1	0	0	1	0	0
chr12	66285859	66286198	17874934	17874940	intron	HMGA2	0	0	7_Enh	0	1	1	0	1	0	0
chr12	70093008	70093095	17905509	17905517	exon	BEST3	1	0	15_Quies	0	1	0	0	1	0	0
chr12	71039763	71039934	17912998	17913003	intron	PTPRR	0	0	7_Enh	0	1	0	0	1	0	0
chr12	79845797	79846046	17967047	17967052	TTS	SYT1	0	0	7_Enh	0	1	0	0	1	0	0
chr12	92897319	92897471	18043733	18043738	Intergenic	CLLU1OS	0	0	15_Quies	0	1	0	0	0	0	0
chr12	94486616	94486736	18057397	18057402	Intergenic	PLXNC1	0	0	7_Enh	0	1	1	0	1	0	0
chr12	94486920	94487112	18057405	18057409	Intergenic	PLXNC1	0	0	7_Enh	0	1	0	0	1	0	0
chr12	96002121	96002564	18073683	18073691	Intergenic	PGAM1P5	0	0	7_Enh	0	1	0	0	1	0	0
chr12	96231927	96232243	18075994	18076005	Intergenic	SNRPF	0	0	15_Quies	0	1	1	0	1	0	0
chr12	102002315	102002740	18122213	18122222	intron	MYBPC1	0	0	15_Quies	0	1	0	0	1	0	0
chr12	104071253	104071384	18137071	18137078	exon	STAB2	0	0	15_Quies	0	1	0	0	1	0	0
chr12	104136207	104136307	18137622	18137630	exon	STAB2	0	0	7_Enh	0	1	0	0	1	0	0
chr12	104136316	104136353	18137630	18137635	intron	STAB2	0	0	7_Enh	0	1	0	0	1	0	0
chr12	105608101	105608309	18153369	18153374	intron	APPL2	0	0	4_Tx	0	1	0	0	1	0	0
chr12	105608608	105608948	18153375	18153382	intron	APPL2	0	0	6_EnhG	0	1	1	0	1	0	0
chr12	106328138	106328234	18159041	18159046	Intergenic	NUAK1	0	0	7_Enh	0	1	0	0	1	0	0
chr12	106505984	106506059	18160379	18160383	intron	NUAK1	0	0	7_Enh	0	1	0	0	1	0	0
chr12	106736581	106736935	18163170	18163177	intron	TCP11L2	0	0	7_Enh	0	1	1	0	1	0	0
chr12	107372162	107372251	18169148	18169153	exon	MTERFD3	0	0	4_Tx	0	1	0	0	0	0	0
chr12	108696856	108697019	18181185	18181193	intron	CMKLR1	0	0	12_EnhBiv	0	1	0	0	1	0	0
chr12	109197319	109197439	18187293	18187297	intron	SSH1	0	0	5_TxWk	0	1	0	0	1	1	1
chr12	109344830	109345165	18189447	18189456	intron	SVOP	0	0	7_Enh	0	1	1	0	1	1	1
chr12	110260843	110260897	18202019	18202023	intron	TRPV4	0	0	7_Enh	0	1	1	0	1	0	0
chr12	110685232	110685590	18208143	18208150	Intergenic	ATP2A2	0	0	7_Enh	0	1	1	0	1	0	0
chr12	110685621	110686133	18208150	18208160	Intergenic	ATP2A2	0	0	7_Enh	0	1	1	0	1	0	0
chr12	110777258	110777441	18209547	18209552	exon	ATP2A2	0	0	6_EnhG	0	1	1	0	1	0	0
chr12	112192803	112192942	18231543	18231548	intron	ACAD10	0	0	5_TxWk	0	1	0	0	0	0	0
chr12	112196202	112196379	18231617	18231624	Intergenic	ALDH2	0	0	7_Enh	0	1	1	0	1	0	0
chr12	112213494	112213922	18231959	18231969	intron	ALDH2	0	0	7_Enh	0	1	1	0	1	0	0
chr12	113679550	113679844	18250245	18250252	intron	TPCN1	0	0	7_Enh	0	1	0	0	1	0	0
chr12	113679861	113680006	18250252	18250258	intron	TPCN1	0	0	7_Enh	0	1	0	0	1	0	0
chr12	113737381	113737723	18251300	18251309	exon	SLC24A6	0	0	7_Enh	0	1	1	0	1	0	0
chr12	115821580	115821690	18275695	18275701	Intergenic	TBX3	0	0	7_Enh	0	1	0	0	1	0	0
chr12	115901792	115901985	18276334	18276339	Intergenic	MIR620	0	0	7_Enh	0	1	0	0	0	0	0
chr12	115980577	115980906	18277010	18277016	Intergenic	MIR620	0	0	7_Enh	0	1	0	0	0	0	0
chr12	116827917	116828118	18285110	18285115	Intergenic	MIR4472-2	0	0	7_Enh	0	1	0	0	1	0	0
chr12	116828255	116828576	18285115	18285119	Intergenic	MIR4472-2	0	0	7_Enh	0	1	0	0	1	0	0
chr12	116893267	116893654	18286089	18286099	Intergenic	MIR4472-2	0	0	7_Enh	0	1	1	0	1	0	0
chr12	116959104	116959209	18287078	18287083	Intergenic	LINC00173	0	0	7_Enh	0	1	0	0	1	0	0
chr12	116966969	116967045	18287185	18287189	Intergenic	LINC00173	0	0	5_TxWk	0	1	0	0	0	0	0
chr12	116977945	116978195	18287375	18287383	Intergenic	LINC00173	0	0	7_Enh	0	1	1	0	0	0	0
chr12	116978224	116978249	18287383	18287387	Intergenic	LINC00173	0	0	7_Enh	0	1	1	0	0	0	0
chr12	118564376	118564448	18308916	18308920	Intergenic	PEBP1	0	0	15_Quies	0	1	0	0	1	0	0
chr12	118564495	118564611	18308920	18308927	Intergenic	PEBP1	0	0	15_Quies	0	1	0	0	1	0	0
chr12	120130929	120131093	18324180	18324185	intron	CIT	0	0	5_TxWk	0	1	0	0	0	0	0
chr12	121665197	121665479	18349598	18349607	intron	P2RX4	0	0	7_Enh	0	1	0	0	1	0	1
chr12	122117639	122117796	18358925	18358931	Intergenic	MORN3	0	0	15_Quies	0	1	0	0	1	0	0
chr12	122191809	122192113	18360396	18360406	intron	TMEM120B	0	0	5_TxWk	0	1	0	0	1	0	0
chr12	122473266	122473522	18366805	18366813	intron	BCL7A	0	0	7_Enh	0	1	0	0	1	0	1
chr12	122500969	122501370	18367455	18367464	Intergenic	MLXIP	0	0	7_Enh	0	1	1	0	1	0	0
chr12	122885177	122885272	18373774	18373779	TTS	LOC100507066	0	0	5_TxWk	0	1	1	0	1	0	0
chr12	122922341	122922379	18374517	18374521	Intergenic	CLIP1	0	0	15_Quies	0	1	0	0	1	0	0
chr12	123322322	123322481	18381164	18381170	intron	HIP1R	0	0	7_Enh	0	1	0	0	1	0	0
chr12	123547533	123547642	18385739	18385743	intron	PITPNM2	0	0	7_Enh	0	1	1	0	1	0	0
chr12	123579305	123579497	18386168	18386174	intron	PITPNM2	0	0	7_Enh	0	1	1	0	1	0	0
chr12	123616592	123616863	18386722	18386732	Intergenic	PITPNM2	0	0	7_Enh	0	1	1	0	1	0	0
chr12	123883142	123883320	18392025	18392031	intron	SETD8	0	0	5_TxWk	0	1	1	0	1	0	0
chr12	124003839	124004167	18394573	18394586	intron	RILPL1	0	0	7_Enh	0	1	0	0	1	0	0
chr12	124180814	124181041	18397782	18397789	intron	TCTN2	0	0	4_Tx	0	1	0	0	1	0	0
chr12	124844143	124844501	18409344	18409354	intron	NCOR2	0	0	5_TxWk	0	1	1	0	1	0	0
chr12	124844512	124844597	18409354	18409361	intron	NCOR2	0	0	5_TxWk	0	1	0	0	1	0	0
chr12	124844629	124844917	18409361	18409373	intron	NCOR2	0	0	5_TxWk	0	1	0	0	1	0	0
chr12	124844941	124845025	18409374	18409380	intron	NCOR2	0	0	5_TxWk	0	1	0	0	1	0	0
chr12	124852469	124852630	18409569	18409576	intron	NCOR2	0	0	15_Quies	0	1	1	0	1	0	0
chr12	124866342	124866666	18410024	18410040	intron	NCOR2	0	0	7_Enh	0	1	1	0	1	0	0
chr12	124877567	124877915	18410418	18410431	intron	NCOR2	0	0	5_TxWk	0	1	1	0	1	0	0
chr12	124917964	124918069	18411536	18411544	intron	NCOR2	0	0	5_TxWk	0	1	1	0	1	0	0
chr12	125004844	125004870	18413640	18413644	intron	NCOR2	0	0	7_Enh	0	1	1	0	1	0	0
chr12	125004921	125005009	18413644	18413648	intron	NCOR2	0	0	7_Enh	0	1	1	0	1	0	0
chr12	125005033	125005148	18413648	18413654	intron	NCOR2	0	0	7_Enh	0	1	1	0	1	0	0
chr12	125093582	125093886	18415667	18415682	Intergenic	NCOR2	0	0	7_Enh	0	1	1	0	1	1	0
chr12	125093936	125094078	18415682	18415689	Intergenic	NCOR2	0	0	7_Enh	0	1	1	0	1	1	0
chr12	125152696	125152792	18416732	18416737	Intergenic	NCOR2	0	0	14_ReprPCWk	0	1	0	0	1	0	0
chr12	125164216	125164330	18416963	18416968	Intergenic	NCOR2	0	0	13_ReprPC	0	1	1	0	1	0	0
chr12	125205010	125205324	18417692	18417699	Intergenic	SCARB1	0	0	7_Enh	0	1	0	0	1	0	0
chr12	125205353	125205463	18417699	18417705	Intergenic	SCARB1	0	0	7_Enh	0	1	0	0	1	0	0
chr12	125230488	125230855	18418188	18418208	Intergenic	SCARB1	0	0	7_Enh	0	1	1	0	1	0	0
chr12	125322827	125323186	18420058	18420066	intron	SCARB1	0	0	7_Enh	0	1	0	0	1	0	0
chr12	125389416	125389592	18421445	18421455	Intergenic	UBC	0	0	7_Enh	0	1	1	0	1	0	0
chr12	130627563	130627634	18481718	18481723	Intergenic	FLJ31485	0	0	9_Het	0	1	0	0	1	0	0
chr12	130627866	130627903	18481725	18481729	Intergenic	FLJ31485	0	0	9_Het	0	1	0	0	0	0	0
chr12	133199919	133200033	18538299	18538305	TTS	POLE	0	0	5_TxWk	0	1	1	0	1	0	0
chr12	133345285	133345330	18542489	18542497	TTS	GOLGA3	0	0	5_TxWk	0	1	0	0	1	1	1
chr13	20994367	20994536	18574045	18574053	intron	CRYL1	0	0	5_TxWk	0	1	0	0	1	0	0
chr13	24559079	24559179	18614701	18614705	Intergenic	ANKRD20A19P	0	0	2_TssAFlnk	0	1	1	0	1	0	0
chr13	24624482	24624616	18615423	18615428	Intergenic	ANKRD20A19P	0	0	15_Quies	0	1	1	0	1	0	0
chr13	27557322	27557663	18648083	18648094	Intergenic	USP12	0	0	7_Enh	0	1	0	0	1	0	0
chr13	30141607	30141870	18677244	18677252	intron	SLC7A1	0	0	7_Enh	0	1	0	0	1	0	0
chr13	30147355	30147619	18677338	18677345	intron	SLC7A1	0	0	5_TxWk	0	1	0	0	1	0	0
chr13	30317468	30317570	18679095	18679100	Intergenic	UBL3	0	0	15_Quies	0	1	0	0	1	0	0
chr13	30498244	30498499	18680681	18680687	Intergenic	LINC00544	0	0	7_Enh	0	1	0	0	1	1	1
chr13	31054814	31054908	18687250	18687255	Intergenic	HMGB1	0	0	15_Quies	0	1	0	0	1	0	0
chr13	31366869	31367142	18690643	18690651	Intergenic	LINC00398	0	0	7_Enh	0	1	1	0	1	0	1
chr13	31407076	31407283	18691168	18691180	Intergenic	LINC00398	0	0	7_Enh	0	1	0	0	1	0	0
chr13	31439509	31439864	18691660	18691668	Intergenic	MEDAG	0	0	7_Enh	0	1	1	0	1	1	1
chr13	31619012	31619082	18693476	18693480	Intergenic	TEX26	0	0	7_Enh	0	1	0	0	1	0	0
chr13	31620109	31620225	18693487	18693495	Intergenic	TEX26	0	0	7_Enh	0	1	0	0	0	0	0
chr13	33694386	33694449	18711629	18711634	intron	STARD13	0	0	7_Enh	0	1	0	0	1	0	0
chr13	34730061	34730305	18719516	18719524	Intergenic	RFC3	0	0	1_TssA	0	1	0	0	0	0	0
chr13	40637435	40637538	18761019	18761024	Intergenic	LINC00332	0	0	7_Enh	0	1	1	0	1	0	0
chr13	40810505	40810749	18762542	18762550	Intergenic	LINC00548	0	0	7_Enh	0	1	0	0	1	0	0
chr13	44733905	44733969	18796647	18796651	Intergenic	SMIM2-IT1	0	0	7_Enh	0	1	0	0	1	0	0
chr13	44793089	44793305	18797027	18797034	Intergenic	SMIM2-IT1	0	0	15_Quies	0	1	1	0	1	0	0
chr13	44875051	44875272	18797703	18797709	Intergenic	SERP2	0	0	7_Enh	0	1	0	0	1	0	1
chr13	45389987	45390088	18803103	18803107	Intergenic	LINC00330	0	0	7_Enh	0	1	0	0	1	0	0
chr13	45945129	45945394	18809468	18809488	intron	TPT1-AS1	0	0	7_Enh	0	1	0	0	1	1	1
chr13	49085862	49085993	18834803	18834810	exon	RCBTB2	0	0	7_Enh	0	1	0	0	0	0	0
chr13	49882500	49882647	18840803	18840808	TTS	CAB39L	0	0	7_Enh	0	1	0	0	1	0	1
chr13	50931836	50932096	18852224	18852230	Intergenic	ST13P4	0	0	7_Enh	0	1	0	0	1	0	0
chr13	52248562	52248623	18862982	18862986	intron	WDFY2	0	0	7_Enh	0	1	0	0	1	0	0
chr13	52390010	52390203	18864466	18864472	exon	LINC00282	0	0	7_Enh	0	1	1	0	0	0	0
chr13	72768819	72768961	18987520	18987525	Intergenic	DACH1	0	0	15_Quies	0	1	0	0	0	0	0
chr13	76033156	76033340	19010966	19010972	intron	TBC1D4	0	0	7_Enh	0	1	0	0	1	0	0
chr13	76279163	76279386	19013312	19013322	intron	LMO7	0	0	7_Enh	0	1	0	0	1	0	0
chr13	98867118	98867331	19161441	19161447	intron	FARP1	0	0	6_EnhG	0	1	1	0	1	0	0
chr13	98919508	98919734	19162212	19162218	intron	FARP1	0	0	7_Enh	0	1	0	0	1	0	0
chr13	99068672	99069268	19164280	19164291	intron	FARP1	0	0	4_Tx	0	1	0	0	1	0	0
chr13	99135405	99135626	19165625	19165639	intron	STK24	0	0	7_Enh	0	1	1	0	0	0	0
chr13	99137370	99137455	19165675	19165679	intron	STK24	0	0	7_Enh	0	1	1	0	1	0	1
chr13	99302733	99302998	19168197	19168207	Intergenic	SLC15A1	0	0	14_ReprPCWk	0	1	0	0	1	0	0
chr13	102175203	102175362	19201572	19201577	intron	ITGBL1	0	0	5_TxWk	0	1	0	0	1	0	0
chr13	109567908	109568303	19258981	19258990	intron	MYO16	0	0	7_Enh	0	1	0	0	1	0	0
chr13	110623465	110623583	19270054	19270059	Intergenic	IRS2	0	0	15_Quies	0	1	0	0	1	0	0
chr13	110623799	110624279	19270060	19270071	Intergenic	IRS2	0	0	15_Quies	0	1	0	0	1	0	0
chr13	110747254	110747453	19271299	19271305	Intergenic	COL4A1	0	0	7_Enh	0	1	0	0	1	0	0
chr13	110874675	110874843	19273213	19273220	intron	COL4A1	0	0	15_Quies	0	1	0	0	1	1	1
chr13	110995800	110995921	19275363	19275369	intron	COL4A2	0	0	7_Enh	0	1	0	0	1	0	0
chr13	111000221	111000344	19275431	19275439	intron	COL4A2	0	0	7_Enh	0	1	0	0	1	0	0
chr13	111064633	111064860	19276429	19276436	intron	COL4A2	0	0	5_TxWk	0	1	0	0	1	1	1
chr13	111100674	111100769	19277022	19277027	intron	COL4A2	0	0	7_Enh	0	1	0	0	1	0	0
chr13	111160016	111160306	19278318	19278325	intron	COL4A2-AS1	1	0	5_TxWk	0	1	0	0	1	0	1
chr13	111160365	111160431	19278325	19278332	exon,intron	COL4A2,COL4A2-AS1	1	0	5_TxWk	0	1	0	0	1	0	0
chr13	111177349	111177506	19278694	19278700	intron	RAB20	0	0	7_Enh	0	1	0	0	0	0	0
chr13	111179846	111180343	19278748	19278757	intron	RAB20	0	0	15_Quies	0	1	0	0	1	0	0
chr13	111658515	111658625	19286752	19286757	Intergenic	ANKRD10	0	0	14_ReprPCWk	0	1	0	0	0	0	0
chr13	112103380	112103582	19293730	19293736	Intergenic	TEX29	0	0	15_Quies	0	1	0	0	1	0	0
chr13	113312555	113312648	19312929	19312935	intron	C13orf35	0	0	5_TxWk	0	1	0	0	1	0	0
chr13	113645150	113645417	19321603	19321611	intron	MCF2L	0	0	14_ReprPCWk	0	1	1	0	1	0	0
chr13	113667457	113667633	19322388	19322395	intron	MCF2L	0	0	14_ReprPCWk	0	1	0	0	1	0	0
chr13	113667740	113668012	19322396	19322403	intron	MCF2L	0	0	13_ReprPC	0	1	0	0	1	0	0
chr13	114293941	114294305	19338873	19338884	intron	TFDP1	0	0	5_TxWk	0	1	0	0	1	0	0
chr13	114301844	114302085	19338993	19339008	Intergenic	ATP4B	0	0	14_ReprPCWk	0	1	0	0	1	0	0
chr13	114630833	114630911	19345353	19345357	exon	LINC00565	0	0	7_Enh	0	1	1	0	1	0	0
chr13	114631802	114632057	19345387	19345395	promoter-TSS	LINC00565	1	0	7_Enh	0	1	1	0	1	0	0
chr14	21574906	21575358	19381249	19381257	Intergenic	TMEM253	0	0	7_Enh	0	1	1	0	0	1	1
chr14	22971186	22971520	19394099	19394104	Intergenic	DAD1	0	0	15_Quies	0	1	0	0	1	0	0
chr14	23606828	23606941	19403918	19403924	intron	SLC7A8	0	0	7_Enh	0	1	1	0	1	0	0
chr14	23764234	23764541	19405873	19405882	TTS	PPP1R3E	0	0	5_TxWk	0	1	0	0	1	1	1
chr14	24601588	24601700	19416046	19416054	exon	FITM1	1	1	7_Enh	0	1	0	0	1	0	0
chr14	34582455	34582715	19488345	19488350	Intergenic	EGLN3	0	0	7_Enh	0	1	1	0	1	0	0
chr14	35801571	35801804	19503517	19503529	Intergenic	PSMA6	0	0	7_Enh	0	1	1	0	1	0	0
chr14	38066873	38066971	19523111	19523118	Intergenic	FOXA1	0	0	13_ReprPC	0	1	0	1	0	0	1
chr14	38340120	38340289	19525096	19525102	Intergenic	FOXA1	0	0	15_Quies	0	1	0	0	0	0	0
chr14	49946250	49946323	19593481	19593485	Intergenic	RPS29	0	0	15_Quies	0	1	0	0	1	0	0
chr14	50413559	50413769	19600041	19600047	Intergenic	ARF6	0	0	7_Enh	0	1	0	0	0	0	0
chr14	51835518	51835597	19614094	19614098	Intergenic	LINC00640	0	0	7_Enh	0	1	0	0	1	0	0
chr14	51862291	51862710	19614314	19614322	Intergenic	LINC00640	0	0	7_Enh	0	1	1	0	1	0	0
chr14	55240043	55240396	19643106	19643120	intron	SAMD4A	0	0	7_Enh	0	1	0	0	1	1	1
chr14	55589337	55589624	19647186	19647192	Intergenic	LGALS3	0	0	7_Enh	0	1	1	0	1	0	0
chr14	56273912	56274275	19653970	19653981	Intergenic	LINC00520	0	0	7_Enh	0	1	1	0	1	0	0
chr14	59219504	59219885	19678878	19678887	Intergenic	DACT1	0	0	7_Enh	0	1	0	0	1	0	0
chr14	59682228	59682440	19682415	19682423	intron	DAAM1	0	0	5_TxWk	0	1	1	0	1	0	0
chr14	64330721	64330960	19720692	19720699	intron	SYNE2	0	0	5_TxWk	0	1	0	0	1	0	0
chr14	65183521	65183678	19730789	19730796	intron	PLEKHG3	0	0	7_Enh	0	1	1	0	1	0	0
chr14	65184605	65184818	19730806	19730812	intron	PLEKHG3	0	0	6_EnhG	0	1	1	0	1	0	0
chr14	65186982	65187191	19730834	19730840	intron	PLEKHG3	0	0	7_Enh	0	1	0	0	1	0	0
chr14	65228416	65228828	19731498	19731505	intron	SPTB	0	0	7_Enh	0	1	1	0	1	1	0
chr14	65229246	65229493	19731508	19731518	intron	SPTB	0	0	7_Enh	0	1	1	0	0	0	0
chr14	67924642	67924916	19754581	19754588	Intergenic	PLEK2	0	0	15_Quies	0	1	0	0	1	0	0
chr14	69273920	69274234	19767238	19767247	Intergenic	ZFP36L1	0	0	7_Enh	0	1	1	0	1	0	0
chr14	69404626	69404908	19769073	19769080	intron	ACTN1	0	0	7_Enh	0	1	1	0	1	1	1
chr14	69414610	69414797	19769199	19769205	intron	ACTN1	0	0	7_Enh	0	1	1	0	0	0	0
chr14	69437106	69437219	19769493	19769499	intron	ACTN1	0	0	7_Enh	0	1	1	0	0	0	0
chr14	69509656	69510002	19770464	19770471	Intergenic	ACTN1-AS1	0	0	14_ReprPCWk	0	1	1	0	1	0	0
chr14	69824146	69824419	19773912	19773918	Intergenic	ERH	0	0	7_Enh	0	1	1	0	1	0	0
chr14	70111259	70111391	19777444	19777449	intron	KIAA0247	0	0	7_Enh	0	1	0	0	1	0	0
chr14	70182919	70183078	19778079	19778083	Intergenic	SRSF5	0	0	7_Enh	0	1	1	0	1	0	0
chr14	70466067	70466232	19781078	19781088	intron	SMOC1	0	0	7_Enh	0	1	0	0	1	0	0
chr14	71128317	71128504	19786795	19786801	intron	TTC9	0	0	7_Enh	0	1	0	0	1	1	0
chr14	71159087	71159192	19787098	19787105	Intergenic	TTC9	0	0	15_Quies	0	1	0	0	1	0	0
chr14	73376145	73376211	19807662	19807667	Intergenic	DPF3	0	0	7_Enh	0	1	0	0	1	0	0
chr14	74238705	74238867	19820924	19820930	intron	ELMSAN1	0	0	7_Enh	0	1	1	0	1	1	0
chr14	75537253	75537342	19838316	19838322	exon	ZC2HC1C	1	0	5_TxWk	0	1	0	0	1	0	0
chr14	75590865	75590950	19838877	19838882	intron	NEK9	0	0	7_Enh	0	1	0	0	0	0	0
chr14	75665470	75665577	19839908	19839913	Intergenic	TMED10	0	0	7_Enh	0	1	0	0	1	0	0
chr14	75721066	75721264	19840666	19840672	Intergenic	FOS	0	0	7_Enh	0	1	0	0	1	0	0
chr14	75867017	75867500	19842585	19842593	Intergenic	JDP2	0	0	7_Enh	0	1	1	0	1	0	0
chr14	75920075	75920320	19843355	19843366	intron	JDP2	0	0	7_Enh	0	1	1	0	1	0	0
chr14	75987859	75987899	19844206	19844210	promoter-TSS	BATF	1	0	14_ReprPCWk	0	1	0	0	0	0	0
chr14	77371470	77371546	19859962	19859967	Intergenic	C14orf166B	0	0	7_Enh	0	1	0	0	0	0	0
chr14	77384972	77385201	19860190	19860200	Intergenic	C14orf166B	0	0	7_Enh	0	1	1	0	1	1	0
chr14	81867300	81867433	19898676	19898682	intron	STON2	0	0	7_Enh	0	1	1	0	1	0	0
chr14	89680601	89680938	19951279	19951289	intron	FOXN3	0	0	14_ReprPCWk	0	1	0	0	1	0	0
chr14	90975197	90975536	19967328	19967343	Intergenic	LINC00642	0	0	7_Enh	0	1	1	0	0	0	0
chr14	90980033	90980274	19967414	19967423	Intergenic	LINC00642	0	0	14_ReprPCWk	0	1	1	0	1	0	0
chr14	91163975	91164140	19970131	19970141	intron	TTC7B	0	0	5_TxWk	0	1	0	0	1	1	1
chr14	91553804	91554270	19974630	19974638	Intergenic	C14orf159	0	0	7_Enh	0	1	0	0	1	0	0
chr14	91593892	91594020	19975129	19975135	intron	C14orf159	0	0	7_Enh	0	1	0	0	1	0	0
chr14	91615816	91616034	19975441	19975447	intron	C14orf159	0	0	7_Enh	0	1	0	0	1	0	0
chr14	92338963	92339207	19984675	19984682	intron	FBLN5	0	0	7_Enh	0	1	1	0	1	0	0
chr14	92339872	92340195	19984689	19984699	intron	FBLN5	0	0	7_Enh	0	1	1	0	1	0	0
chr14	93412768	93412926	19999083	19999096	intron	ITPK1	0	0	7_Enh	0	1	0	0	1	0	0
chr14	93439964	93440146	19999679	19999686	intron	ITPK1	0	0	5_TxWk	0	1	1	0	1	0	0
chr14	94226109	94226495	20009423	20009433	intron	PRIMA1	0	0	14_ReprPCWk	0	1	0	0	1	0	0
chr14	94326171	94326413	20010822	20010830	Intergenic	FAM181A	0	0	14_ReprPCWk	0	1	0	0	1	0	0
chr14	94403969	94404144	20011811	20011819	exon	ASB2	0	0	7_Enh	0	1	0	0	1	0	0
chr14	94425764	94425928	20012312	20012318	intron	ASB2	0	0	7_Enh	0	1	0	0	1	0	0
chr14	94856913	94857112	20017003	20017010	promoter-TSS	SERPINA1	1	0	7_Enh	0	1	0	0	1	0	0
chr14	95693724	95693833	20026986	20026994	intron	CLMN	0	0	5_TxWk	0	1	0	0	0	0	0
chr14	95693881	95694276	20026994	20027003	intron	CLMN	0	0	5_TxWk	0	1	0	0	0	0	0
chr14	95757493	95757651	20027787	20027793	intron	CLMN	0	0	7_Enh	0	1	0	0	1	0	0
chr14	95757675	95757926	20027793	20027801	intron	CLMN	0	0	7_Enh	0	1	1	0	1	0	0
[truncated: 1,078 more rows]
