# Supplementary material for: A DNA methylation atlas of normal human cell types
Source: Nature. 2023 Jan 4;613(7943):355–64. doi: 10.1038/s41586-022-05580-6 (PMC9811898; doi:10.1038/s41586-022-05580-6)
Supplement: Supplementary file 6 — Genome-wide set of unmethylated regions per cell type, overlapping H3K27ac, but not J3K4me3, ChIP–seq peaks, annotated. Zip file containing bed files, listing for each cell type a set of putative enhancers defined as the subset of hypomethylated regions (Extended Dataset 1) marked by active gene regulation chromatin marks (H3K27ac peaks) but lacking promoter marks (H3K4me3 peaks). [file 41586_2022_5580_MOESM6_ESM.zip › Colon-Ep.4CpGs.U85.f85.H3K27ac-H3K4me3.bed]

chr	from	to	CpG_from	CpG_to	HOMER_anno	neigh_gene	TSS+1Kb	CpG-island	chromHMM	H3K4me3	H3K27ac	H3K4me1	H3K27me3	ATAC	CTCF_BS	CTCF
chr1	878490	878756	10212	10225	TTS	NOC2L	0	0	13_ReprPC	0	1	1	1	0	0	0
chr1	1009781	1009849	16075	16079	promoter-TSS	RNF223	1	0	12_EnhBiv	0	1	1	1	1	0	0
chr1	1045137	1045225	17248	17252	intron	C1orf159	0	0	5_TxWk	0	1	0	0	1	0	0
chr1	1045270	1045383	17252	17257	intron	C1orf159	0	0	5_TxWk	0	1	0	0	1	0	0
chr1	1045482	1045539	17258	17263	intron	C1orf159	0	0	5_TxWk	0	1	0	0	1	0	0
chr1	1045637	1045789	17263	17268	intron	C1orf159	0	0	5_TxWk	0	1	1	0	1	0	0
chr1	1059739	1059879	17904	17910	Intergenic	C1orf159	0	0	7_Enh	0	1	1	0	1	0	0
chr1	1062290	1062423	18000	18005	Intergenic	LOC254099	0	0	5_TxWk	0	1	1	0	0	0	0
chr1	1062483	1062571	18005	18009	Intergenic	LOC254099	0	0	5_TxWk	0	1	0	0	0	0	0
chr1	1078930	1079180	18698	18710	exon	LOC254099	0	0	7_Enh	0	1	1	0	1	0	0
chr1	1079196	1079301	18710	18717	exon	LOC254099	0	0	7_Enh	0	1	1	0	1	0	0
chr1	1085545	1085817	18945	18956	Intergenic	LOC254099	0	0	7_Enh	0	1	1	0	1	0	0
chr1	1094764	1094971	19246	19253	Intergenic	MIR200B	0	0	5_TxWk	0	1	1	0	1	0	0
chr1	1149056	1149092	21305	21309	exon	TNFRSF4	1	1	14_ReprPCWk	0	1	0	0	0	0	0
chr1	1216970	1217402	24212	24229	intron	SCNN1D	0	0	7_Enh	0	1	1	0	1	0	0
chr1	1217455	1217512	24229	24233	intron	SCNN1D	0	0	7_Enh	0	1	1	0	0	0	0
chr1	1266546	1266831	26599	26609	promoter-TSS	TAS1R3	1	0	14_ReprPCWk	0	1	0	0	0	0	0
chr1	1373546	1373788	30732	30739	intron	VWA1	0	0	5_TxWk	0	1	1	0	0	1	0
chr1	1440369	1440629	33240	33250	Intergenic	ATAD3A	0	0	5_TxWk	0	1	0	0	1	1	1
chr1	1440670	1440839	33250	33257	Intergenic	ATAD3A	0	0	5_TxWk	0	1	0	0	0	0	0
chr1	1440891	1441116	33257	33272	Intergenic	ATAD3A	0	0	5_TxWk	0	1	1	0	0	1	0
chr1	1513026	1513111	36185	36189	Intergenic	SSU72	0	0	14_ReprPCWk	0	1	0	0	0	0	0
chr1	1562702	1562868	37931	37945	exon	MIB2	0	0	6_EnhG	0	1	1	0	1	0	0
chr1	1586852	1587174	39097	39106	intron	CDK11B	0	0	4_Tx	0	1	1	0	0	0	0
chr1	1610380	1610448	39950	39955	intron	SLC35E2B	0	0	7_Enh	0	1	0	0	1	1	1
chr1	1610545	1610649	39958	39962	intron	SLC35E2B	0	0	7_Enh	0	1	1	0	1	1	1
chr1	1690235	1690502	43012	43029	promoter-TSS	NADK	0	0	6_EnhG	0	1	1	0	1	0	0
chr1	1690520	1690621	43029	43034	promoter-TSS	NADK	0	0	6_EnhG	0	1	1	0	1	0	0
chr1	1691201	1691275	43057	43062	exon	NADK	0	0	6_EnhG	0	1	1	0	1	0	0
chr1	1790207	1790359	45116	45121	intron	GNB1	0	0	7_Enh	0	1	1	0	1	1	0
chr1	1790621	1790761	45123	45131	intron	GNB1	0	0	7_Enh	0	1	1	0	1	0	0
chr1	1804982	1805116	45354	45360	intron	GNB1	0	0	7_Enh	0	1	1	0	1	0	0
chr1	1812413	1812530	45485	45489	intron	GNB1	0	0	7_Enh	0	1	1	0	0	0	0
chr1	1813134	1813327	45500	45505	intron	GNB1	0	0	7_Enh	0	1	1	0	1	0	0
chr1	1826153	1826326	46002	46008	Intergenic	GNB1	0	0	7_Enh	0	1	1	0	1	0	0
chr1	1826500	1826517	46011	46016	Intergenic	GNB1	0	0	2_TssAFlnk	0	1	1	0	0	0	0
chr1	1828847	1828951	46066	46070	Intergenic	GNB1	0	0	5_TxWk	0	1	0	0	0	0	0
chr1	1829035	1829078	46072	46076	Intergenic	GNB1	0	0	5_TxWk	0	1	0	0	0	0	0
chr1	1847334	1847711	46630	46640	intron	CALML6	0	0	7_Enh	0	1	1	0	0	0	0
chr1	1855165	1855210	46925	46929	Intergenic	TMEM52	0	0	7_Enh	0	1	0	0	0	0	0
chr1	1978017	1978152	51037	51042	Intergenic	PRKCZ	0	0	7_Enh	0	1	1	0	0	1	1
chr1	1979946	1979989	51088	51093	Intergenic	PRKCZ	0	0	5_TxWk	0	1	1	0	0	0	0
chr1	2003355	2003613	51953	51963	intron	PRKCZ	0	0	5_TxWk	0	1	1	0	1	0	0
chr1	2003643	2003711	51963	51968	intron	PRKCZ	0	0	5_TxWk	0	1	0	0	1	0	0
chr1	2003864	2003888	51970	51975	intron	PRKCZ	0	0	5_TxWk	0	1	1	0	1	0	0
chr1	2023787	2023854	52723	52729	intron	PRKCZ	0	0	7_Enh	0	1	1	0	1	0	0
chr1	2023888	2024025	52730	52735	intron	PRKCZ	0	0	7_Enh	0	1	1	0	1	0	0
chr1	2068731	2068946	54333	54342	intron	PRKCZ	0	0	5_TxWk	0	1	1	0	1	0	0
chr1	2069364	2069662	54350	54362	intron	PRKCZ	0	0	5_TxWk	0	1	1	0	0	0	0
chr1	2069681	2069869	54362	54369	intron	PRKCZ	0	0	5_TxWk	0	1	1	0	0	0	0
chr1	2130172	2130335	56382	56388	exon	C1orf86	0	0	7_Enh	0	1	1	0	0	0	0
chr1	2139737	2139950	56771	56779	promoter-TSS	C1orf86	0	0	7_Enh	0	1	1	0	0	0	0
chr1	2139953	2140315	56779	56787	promoter-TSS	C1orf86	0	0	7_Enh	0	1	1	0	0	0	0
chr1	2179919	2180043	58276	58284	intron	SKI	0	0	7_Enh	0	1	1	0	1	0	0
chr1	2182126	2182230	58343	58349	intron	SKI	0	0	7_Enh	0	1	1	0	1	0	0
chr1	2182283	2182352	58350	58358	intron	SKI	0	0	7_Enh	0	1	1	0	1	0	0
chr1	2211574	2211672	59163	59167	intron	SKI	0	0	5_TxWk	0	1	1	0	0	0	0
chr1	2243015	2243094	60440	60446	Intergenic	LOC100129534	0	0	7_Enh	0	1	1	0	1	1	1
chr1	2253459	2253578	60891	60898	intron	MORN1	0	0	14_ReprPCWk	0	1	1	1	1	0	0
chr1	2253724	2253851	60898	60910	intron	MORN1	0	1	14_ReprPCWk	0	1	1	1	1	0	0
chr1	2253865	2254041	60910	60925	intron	MORN1	0	1	14_ReprPCWk	0	1	1	1	1	0	0
chr1	2325177	2325310	63217	63223	intron	RER1	0	0	6_EnhG	0	1	1	0	0	0	0
chr1	2345690	2346298	63949	63974	Intergenic	PEX10	0	1	7_Enh	0	1	1	0	0	1	1
chr1	2459939	2460175	67746	67752	TTS	HES5	0	0	7_Enh	0	1	1	0	0	0	0
chr1	2460232	2460357	67754	67759	exon	HES5	0	0	7_Enh	0	1	1	0	0	0	0
chr1	2462152	2462581	67944	67962	promoter-TSS	HES5	1	0	12_EnhBiv	0	1	1	1	0	0	0
chr1	2466452	2466569	68052	68056	Intergenic	HES5	0	0	12_EnhBiv	0	1	1	0	1	0	0
chr1	2466826	2466946	68059	68068	Intergenic	HES5	0	1	12_EnhBiv	0	1	1	0	0	0	0
chr1	2466960	2467101	68068	68077	Intergenic	HES5	0	1	12_EnhBiv	0	1	1	1	0	0	0
chr1	2467132	2467188	68077	68085	Intergenic	HES5	0	1	12_EnhBiv	0	1	1	1	0	0	0
chr1	2472163	2472586	68193	68239	Intergenic	HES5	0	1	14_ReprPCWk	0	1	1	1	0	0	0
chr1	2472849	2473031	68245	68249	Intergenic	HES5,LOC115110	0	0	7_Enh	0	1	1	1	0	0	0
chr1	2496413	2496554	69022	69028	Intergenic	LOC100133445	0	0	7_Enh	0	1	1	0	1	0	0
chr1	2496605	2496715	69029	69034	Intergenic	LOC100133445	0	0	7_Enh	0	1	1	0	1	0	0
chr1	2507395	2507510	69300	69306	Intergenic	FAM213B	0	0	7_Enh	0	1	0	0	1	0	0
chr1	2508188	2508324	69321	69325	Intergenic	FAM213B	0	0	5_TxWk	0	1	0	0	1	0	0
chr1	2524038	2524192	69846	69857	exon	MMEL1	0	0	5_TxWk	0	1	0	0	1	0	0
chr1	2524233	2524466	69857	69867	exon	MMEL1	0	0	5_TxWk	0	1	0	0	1	0	0
chr1	3135824	3136085	84685	84698	intron	PRDM16	0	0	15_Quies	0	1	1	0	1	0	0
chr1	3136127	3136239	84698	84704	intron	PRDM16	0	0	15_Quies	0	1	0	0	1	0	0
chr1	3138587	3139228	84774	84790	intron	PRDM16	0	0	7_Enh	0	1	1	0	1	0	0
chr1	3139831	3139856	84801	84805	intron	PRDM16	0	0	14_ReprPCWk	0	1	0	0	0	0	0
chr1	3237545	3237590	87647	87652	intron	PRDM16	0	0	14_ReprPCWk	0	1	1	0	0	0	0
chr1	3239550	3239692	87699	87708	intron	PRDM16	0	0	14_ReprPCWk	0	1	1	0	1	0	0
chr1	3239809	3240050	87711	87726	intron	PRDM16	0	1	7_Enh	0	1	1	0	1	0	0
chr1	3240055	3240235	87726	87737	intron	PRDM16	0	1	7_Enh	0	1	1	0	1	0	0
chr1	3240246	3240367	87737	87742	intron	PRDM16	0	1	7_Enh	0	1	1	0	1	0	0
chr1	3269665	3269775	88425	88430	intron	PRDM16	0	0	15_Quies	0	1	1	0	1	0	0
chr1	3276281	3276346	88620	88624	intron	PRDM16	0	0	15_Quies	0	1	0	0	1	0	0
chr1	3339883	3340109	90519	90529	intron	PRDM16	0	0	14_ReprPCWk	0	1	0	0	1	0	0
chr1	3340124	3340235	90529	90537	intron	PRDM16	0	0	14_ReprPCWk	0	1	0	0	1	0	0
chr1	3373672	3373795	91547	91553	intron	ARHGEF16	0	0	7_Enh	0	1	1	0	0	0	0
chr1	3374906	3375075	91582	91586	intron	ARHGEF16	0	0	6_EnhG	0	1	1	0	0	0	0
chr1	3375933	3376184	91604	91609	intron	ARHGEF16	0	0	5_TxWk	0	1	1	0	1	0	0
chr1	3376360	3376519	91611	91617	intron	ARHGEF16	0	0	5_TxWk	0	1	1	0	1	0	0
chr1	3376644	3376896	91620	91631	intron	ARHGEF16	0	0	5_TxWk	0	1	1	0	1	0	0
chr1	3820207	3820255	104397	104401	intron	LOC100133612	0	0	5_TxWk	0	1	1	0	0	0	0
chr1	4014993	4015055	105315	105322	Intergenic	LOC728716	0	0	12_EnhBiv	0	1	1	0	0	0	0
chr1	5574006	5574294	125199	125205	Intergenic	MIR4417	0	0	7_Enh	0	1	1	0	1	0	0
chr1	6329916	6330123	140330	140340	intron	ACOT7	0	0	7_Enh	0	1	1	0	1	0	0
chr1	6330213	6330427	140340	140349	intron	ACOT7	0	0	7_Enh	0	1	1	0	1	0	0
chr1	6331875	6332046	140377	140385	intron	ACOT7	0	0	5_TxWk	0	1	1	0	1	0	0
chr1	6360439	6360581	141094	141100	intron	ACOT7	0	0	5_TxWk	0	1	0	0	1	0	0
chr1	6360609	6360816	141100	141116	intron	ACOT7	0	0	5_TxWk	0	1	0	0	1	0	0
chr1	6403879	6404059	142183	142190	intron	ACOT7	0	0	5_TxWk	0	1	1	0	1	0	0
chr1	6408192	6408254	142274	142278	intron	ACOT7	0	0	7_Enh	0	1	1	0	0	1	1
chr1	6412035	6412114	142356	142362	intron	ACOT7	0	0	7_Enh	0	1	1	0	1	0	0
chr1	6413788	6413958	142401	142405	intron	ACOT7	0	0	7_Enh	0	1	1	0	0	0	0
chr1	6414221	6414456	142410	142417	intron	ACOT7	0	0	7_Enh	0	1	1	0	1	0	0
chr1	6421142	6421247	142553	142557	promoter-TSS	ACOT7	0	0	7_Enh	0	1	0	0	0	0	0
chr1	6421300	6421634	142557	142565	promoter-TSS	ACOT7	0	0	7_Enh	0	1	1	0	0	0	0
chr1	6422841	6423013	142586	142591	intron	ACOT7	0	0	15_Quies	0	1	0	0	1	0	0
chr1	6423257	6423432	142593	142604	intron	ACOT7	0	0	15_Quies	0	1	1	0	0	1	1
chr1	6446558	6446682	143052	143056	promoter-TSS	ACOT7	0	0	5_TxWk	0	1	0	0	0	0	0
chr1	6473081	6473206	143731	143735	Intergenic	HES2	0	0	14_ReprPCWk	0	1	0	0	0	0	0
chr1	6474507	6474720	143761	143771	TTS	HES2	0	0	12_EnhBiv	0	1	1	1	1	1	1
chr1	6474755	6474878	143771	143776	TTS	HES2	0	0	12_EnhBiv	0	1	1	1	1	0	1
chr1	6475133	6475150	143778	143782	TTS	HES2	0	0	14_ReprPCWk	0	1	1	1	0	0	0
chr1	6475543	6475687	143789	143794	exon	HES2	0	0	14_ReprPCWk	0	1	0	1	1	0	0
chr1	6478540	6478624	143847	143851	exon	HES2	0	0	13_ReprPC	0	1	1	1	0	0	0
chr1	6487540	6487801	144298	144308	intron	ESPN	0	0	7_Enh	0	1	1	0	0	0	0
chr1	6487976	6488064	144308	144313	intron	ESPN	0	0	14_ReprPCWk	0	1	1	0	1	0	0
chr1	6488122	6488343	144313	144318	exon,intron	ESPN	0	0	14_ReprPCWk	0	1	1	0	1	0	0
chr1	6534449	6534695	145954	145963	exon,intron	PLEKHG5	0	0	5_TxWk	0	1	0	0	0	0	0
chr1	6535446	6535502	145989	145994	intron	PLEKHG5	0	0	5_TxWk	0	1	1	0	0	0	0
chr1	6535629	6535666	145997	146002	intron	PLEKHG5	0	0	5_TxWk	0	1	1	0	0	1	1
chr1	6535697	6535864	146002	146012	intron	PLEKHG5	0	0	5_TxWk	0	1	1	0	0	1	1
chr1	6549310	6549453	146373	146378	intron	PLEKHG5	0	0	7_Enh	0	1	1	0	1	0	0
chr1	6642243	6642301	148587	148592	exon	ZBTB48	0	0	5_TxWk	0	1	1	0	0	0	0
chr1	6767081	6767152	151650	151654	Intergenic	DNAJC11	0	0	15_Quies	0	1	0	0	1	0	0
chr1	6815877	6815984	152532	152536	Intergenic	CAMTA1	0	0	14_ReprPCWk	0	1	0	0	1	0	0
chr1	7322877	7323012	159937	159941	intron	CAMTA1	0	0	12_EnhBiv	0	1	0	0	1	0	0
chr1	7323038	7323146	159941	159946	intron	CAMTA1	0	0	12_EnhBiv	0	1	0	0	1	0	0
chr1	7326230	7326346	159977	159982	intron	CAMTA1	0	0	7_Enh	0	1	1	0	1	0	0
chr1	7393753	7393844	160624	160628	intron	CAMTA1	0	0	7_Enh	0	1	1	0	0	0	0
chr1	7394801	7394956	160640	160645	intron	CAMTA1	0	0	7_Enh	0	1	0	0	1	0	0
chr1	7427316	7427525	161102	161106	intron	CAMTA1	0	0	7_Enh	0	1	0	0	1	0	0
chr1	7551535	7551630	163158	163163	intron	CAMTA1	0	0	7_Enh	0	1	1	0	0	0	0
chr1	7551651	7551985	163163	163172	intron	CAMTA1	0	0	7_Enh	0	1	1	0	1	0	0
chr1	7738875	7739168	166503	166509	intron	CAMTA1	0	0	5_TxWk	0	1	1	0	1	0	0
chr1	8063623	8063768	171998	172002	Intergenic	ERRFI1	0	0	5_TxWk	0	1	0	0	0	0	0
chr1	8087321	8087422	172444	172452	promoter-TSS	ERRFI1	1	0	15_Quies	0	1	1	0	1	0	0
chr1	8087471	8087766	172452	172463	Intergenic	ERRFI1	0	0	15_Quies	0	1	1	0	1	0	0
chr1	8088295	8088529	172466	172471	Intergenic	ERRFI1	0	0	15_Quies	0	1	1	0	0	0	0
chr1	8137399	8137546	173115	173121	Intergenic	ERRFI1	0	0	5_TxWk	0	1	1	0	1	0	0
chr1	8137831	8138027	173123	173127	Intergenic	ERRFI1	0	0	7_Enh	0	1	1	0	0	0	0
chr1	8155050	8155111	173350	173354	Intergenic	ERRFI1	0	0	7_Enh	0	1	1	0	0	0	0
chr1	8181067	8181345	173706	173716	Intergenic	ERRFI1	0	0	12_EnhBiv	0	1	1	0	1	0	0
chr1	8229825	8230044	174512	174517	Intergenic	ERRFI1	0	0	7_Enh	0	1	1	0	1	0	0
chr1	8230336	8230474	174520	174524	Intergenic	ERRFI1	0	0	7_Enh	0	1	1	0	1	0	0
chr1	8234585	8234739	174599	174603	Intergenic	ERRFI1	0	0	15_Quies	0	1	1	0	1	0	0
chr1	8235037	8235113	174603	174607	Intergenic	ERRFI1	0	0	15_Quies	0	1	0	0	0	0	0
chr1	8242479	8242718	174687	174692	Intergenic	SLC45A1	0	0	15_Quies	0	1	0	0	1	0	0
chr1	8299033	8299231	175789	175794	Intergenic	SLC45A1	0	0	7_Enh	0	1	1	0	1	1	0
chr1	8307164	8307457	175969	175978	Intergenic	SLC45A1	0	0	15_Quies	0	1	1	0	0	0	0
chr1	8307540	8307748	175979	175989	Intergenic	SLC45A1	0	0	15_Quies	0	1	1	0	0	0	0
chr1	8307764	8308417	175989	176002	Intergenic	SLC45A1	0	0	15_Quies	0	1	1	0	1	0	0
chr1	8319223	8319826	176188	176198	Intergenic	SLC45A1	0	0	7_Enh	0	1	1	0	1	0	0
chr1	8468091	8468872	179064	179073	intron	RERE	0	0	7_Enh	0	1	1	0	1	0	0
chr1	8469183	8469478	179076	179082	intron	RERE	0	0	7_Enh	0	1	1	0	1	1	1
chr1	8472751	8472985	179113	179117	intron	RERE	0	0	7_Enh	0	1	1	0	1	0	0
chr1	8499090	8499186	179520	179524	intron	RERE	0	0	7_Enh	0	1	1	0	1	0	0
chr1	8908924	8909171	184344	184352	Intergenic	ENO1-AS1	0	0	7_Enh	0	1	1	0	1	1	1
chr1	8940448	8940676	185012	185018	TTS	ENO1-AS1	0	0	14_ReprPCWk	0	1	1	0	0	0	0
chr1	8940827	8940896	185018	185022	TTS	ENO1-AS1	0	0	14_ReprPCWk	0	1	1	0	0	0	0
chr1	8950014	8950474	185200	185211	Intergenic	ENO1	0	0	15_Quies	0	1	1	0	1	0	0
chr1	9046324	9046564	186758	186765	Intergenic	SLC2A7	0	0	15_Quies	0	1	1	0	1	0	0
chr1	9062082	9062173	187004	187008	Intergenic	SLC2A7	0	0	15_Quies	0	1	0	0	0	0	0
chr1	9062278	9062383	187009	187014	Intergenic	SLC2A7	0	0	15_Quies	0	1	0	0	0	0	0
chr1	9062394	9062483	187014	187020	Intergenic,TTS	SLC2A7	0	0	15_Quies	0	1	0	0	0	0	0
chr1	9173095	9173214	189033	189038	intron	GPR157	0	0	7_Enh	0	1	0	0	1	0	0
chr1	9327158	9327207	192206	192210	exon	H6PD	0	0	5_TxWk	0	1	1	0	1	0	1
chr1	9327213	9327285	192210	192215	exon	H6PD	0	0	5_TxWk	0	1	1	0	1	1	1
chr1	9327362	9327408	192219	192223	exon	H6PD	0	0	5_TxWk	0	1	0	0	1	1	1
chr1	9339006	9339179	192463	192468	Intergenic	SPSB1	0	0	7_Enh	0	1	1	0	1	0	0
chr1	9339497	9339611	192472	192477	Intergenic	SPSB1	0	0	7_Enh	0	1	0	0	1	0	0
chr1	9339646	9339734	192477	192484	Intergenic	SPSB1	0	0	7_Enh	0	1	1	0	1	0	0
chr1	9340416	9340713	192500	192523	Intergenic	SPSB1	0	0	7_Enh	0	1	1	0	1	0	0
chr1	9391213	9391348	193702	193707	intron	SPSB1	0	0	5_TxWk	0	1	0	0	1	0	0
chr1	9473176	9473304	195476	195481	Intergenic	SPSB1	0	0	7_Enh	0	1	1	0	1	0	0
chr1	9526926	9526967	196418	196422	Intergenic	SLC25A33	0	0	14_ReprPCWk	0	1	1	0	1	0	0
chr1	9527002	9527178	196422	196427	Intergenic	SLC25A33	0	0	14_ReprPCWk	0	1	1	0	1	0	0
chr1	9527189	9527483	196427	196438	Intergenic	SLC25A33	0	0	14_ReprPCWk	0	1	1	0	1	0	0
chr1	9532871	9532974	196538	196542	Intergenic	SLC25A33	0	0	14_ReprPCWk	0	1	1	0	1	0	0
chr1	9533444	9533567	196552	196556	Intergenic	SLC25A33	0	0	14_ReprPCWk	0	1	1	0	1	0	0
chr1	9586298	9586390	197563	197568	Intergenic	SLC25A33	0	0	15_Quies	0	1	0	0	0	0	0
chr1	9830472	9830599	203096	203104	intron	CLSTN1	0	0	5_TxWk	0	1	0	0	1	0	0
chr1	9830632	9830870	203104	203110	intron	CLSTN1	0	0	5_TxWk	0	1	0	0	1	0	0
chr1	9863578	9863762	203721	203728	intron	CLSTN1	0	0	5_TxWk	0	1	1	0	0	0	0
chr1	9864345	9864678	203743	203748	intron	CLSTN1	0	0	5_TxWk	0	1	1	0	1	0	0
chr1	9864731	9865041	203748	203757	intron	CLSTN1	0	0	5_TxWk	0	1	1	0	1	0	0
chr1	9875716	9875823	203914	203918	intron	CLSTN1	0	0	7_Enh	0	1	0	0	0	0	0
chr1	9885284	9885518	204248	204256	Intergenic,promoter-TSS	CLSTN1	1	0	7_Enh	0	1	1	0	1	0	0
chr1	9894794	9894952	204416	204421	Intergenic	CLSTN1	0	0	5_TxWk	0	1	0	0	1	0	0
chr1	9902919	9903137	204571	204577	Intergenic	CLSTN1	0	0	7_Enh	0	1	1	0	1	0	0
chr1	9903142	9903372	204577	204586	Intergenic	CLSTN1	0	0	7_Enh	0	1	1	0	1	0	0
chr1	9903673	9903828	204589	204593	Intergenic	CLSTN1	0	0	7_Enh	0	1	1	0	1	0	0
chr1	9934973	9935283	205091	205102	intron	CTNNBIP1	0	0	5_TxWk	0	1	1	0	1	1	1
chr1	9938044	9938360	205147	205157	intron	CTNNBIP1	0	0	5_TxWk	0	1	0	0	1	0	0
chr1	9960522	9960934	205577	205586	intron	CTNNBIP1	0	0	5_TxWk	0	1	1	0	1	0	0
chr1	9968987	9969195	205715	205719	intron	CTNNBIP1	0	0	2_TssAFlnk	0	1	1	0	0	0	0
chr1	10010440	10010677	206548	206554	intron	NMNAT1	0	0	5_TxWk	0	1	0	0	1	1	1
chr1	10164227	10165582	209158	209166	intron	UBE4B	0	0	5_TxWk	0	1	0	0	1	0	0
chr1	10317894	10317982	211647	211651	intron	KIF1B	0	0	5_TxWk	0	1	1	0	0	0	0
chr1	10437649	10437779	213045	213052	exon	KIF1B	0	0	5_TxWk	0	1	0	0	1	1	1
chr1	10571080	10571126	215741	215745	intron	PEX14	0	0	7_Enh	0	1	1	0	0	0	0
chr1	10639570	10639771	216724	216729	intron	PEX14	0	0	7_Enh	0	1	0	0	0	0	0
chr1	10695600	10695718	217715	217724	Intergenic	PEX14	0	0	5_TxWk	0	1	1	0	1	0	0
chr1	10734805	10735041	219180	219185	intron	CASZ1	0	0	7_Enh	0	1	1	0	1	0	0
chr1	10735135	10735430	219186	219197	intron	CASZ1	0	0	7_Enh	0	1	1	0	0	0	0
chr1	10735443	10735825	219197	219208	intron	CASZ1	0	0	7_Enh	0	1	1	0	1	0	0
chr1	10735913	10736142	219208	219213	intron	CASZ1	0	0	7_Enh	0	1	1	0	0	0	0
chr1	10746656	10746760	219475	219480	intron	CASZ1	0	0	7_Enh	0	1	1	0	0	0	0
chr1	10746767	10746980	219480	219487	intron	CASZ1	0	0	7_Enh	0	1	1	0	0	0	0
chr1	10747333	10747666	219496	219503	intron	CASZ1	0	0	7_Enh	0	1	1	0	1	0	0
chr1	10784206	10784316	220553	220558	intron	CASZ1	0	0	15_Quies	0	1	0	0	1	0	0
chr1	10784363	10784549	220558	220564	intron	CASZ1	0	0	15_Quies	0	1	1	0	1	0	0
chr1	10798078	10798236	220853	220859	intron	CASZ1	0	0	7_Enh	0	1	1	0	1	0	0
chr1	10798367	10798490	220861	220869	intron	CASZ1	0	0	7_Enh	0	1	1	0	1	0	0
chr1	10798598	10798760	220869	220874	intron	CASZ1	0	0	7_Enh	0	1	1	0	1	0	0
chr1	10804111	10804355	220994	221000	intron	CASZ1	0	0	5_TxWk	0	1	1	0	0	0	0
chr1	10816022	10816353	221280	221294	intron	CASZ1	0	0	7_Enh	0	1	1	0	1	0	0
chr1	10816370	10816515	221294	221302	intron	CASZ1	0	0	7_Enh	0	1	1	0	1	0	0
chr1	10819110	10819485	221357	221368	intron	CASZ1	0	0	7_Enh	0	1	1	0	1	0	0
chr1	10819537	10819874	221368	221377	intron	CASZ1	0	0	7_Enh	0	1	1	0	1	0	0
chr1	10821826	10821916	221408	221416	intron	CASZ1	0	0	7_Enh	0	1	1	0	0	0	0
chr1	10821938	10822152	221416	221425	intron	CASZ1	0	0	7_Enh	0	1	1	0	1	0	0
chr1	10825656	10825821	221513	221518	intron	CASZ1	0	0	5_TxWk	0	1	1	0	0	0	0
chr1	10825861	10826059	221518	221524	intron	CASZ1	0	0	7_Enh	0	1	1	0	1	0	0
chr1	10826606	10826774	221534	221538	intron	CASZ1	0	0	5_TxWk	0	1	1	0	1	0	0
chr1	10838580	10838675	221765	221771	intron	CASZ1	0	0	7_Enh	0	1	1	0	0	0	0
chr1	10838811	10839069	221774	221780	intron	CASZ1	0	0	7_Enh	0	1	1	0	0	0	0
chr1	10839193	10839297	221781	221785	intron	CASZ1	0	0	5_TxWk	0	1	0	0	1	0	0
chr1	10839417	10839585	221785	221800	intron	CASZ1	0	0	5_TxWk	0	1	0	0	1	0	0
chr1	10839656	10839869	221800	221809	intron	CASZ1	0	0	5_TxWk	0	1	0	0	0	0	0
chr1	10839871	10840055	221809	221814	intron	CASZ1	0	0	5_TxWk	0	1	0	0	0	0	0
chr1	10840179	10840297	221816	221820	intron	CASZ1	0	0	7_Enh	0	1	1	0	0	0	0
chr1	10851929	10852404	222057	222064	intron	CASZ1	0	0	14_ReprPCWk	0	1	0	0	0	0	0
chr1	10863218	10863287	222445	222449	Intergenic	CASZ1	0	0	14_ReprPCWk	0	1	1	0	0	0	0
chr1	10875686	10876011	222658	222666	Intergenic	CASZ1	0	0	5_TxWk	0	1	1	0	1	0	0
chr1	10878540	10878732	222703	222707	Intergenic	CASZ1	0	0	5_TxWk	0	1	1	0	1	0	0
chr1	10961119	10961647	224381	224403	Intergenic	C1orf127	0	0	14_ReprPCWk	0	1	1	0	1	0	0
chr1	10961712	10961759	224403	224407	Intergenic	C1orf127	0	0	14_ReprPCWk	0	1	1	0	1	0	0
chr1	11028410	11028587	225718	225726	intron	C1orf127	0	0	15_Quies	0	1	1	0	0	0	0
chr1	11040192	11040597	225950	225965	intron	C1orf127	0	0	5_TxWk	0	1	1	0	1	0	0
chr1	11040669	11040729	225965	225969	intron	C1orf127	0	0	7_Enh	0	1	1	0	1	0	0
chr1	11067378	11068156	226351	226361	Intergenic	TARDBP	0	0	15_Quies	0	1	1	0	0	0	0
chr1	11847448	11847580	239951	239958	exon	MTHFR	0	0	7_Enh	0	1	1	0	0	0	0
chr1	11847648	11847864	239959	239965	exon	MTHFR	0	0	7_Enh	0	1	1	0	1	0	0
chr1	11989965	11990079	242903	242908	Intergenic	KIAA2013	0	0	5_TxWk	0	1	1	0	0	0	0
chr1	12193032	12193339	246885	246894	intron	TNFRSF8	0	0	7_Enh	0	1	1	0	1	0	0
chr1	12193494	12193565	246894	246900	intron	TNFRSF8	0	0	5_TxWk	0	1	1	0	0	0	0
chr1	12203845	12203982	247108	247116	exon	TNFRSF8	0	0	7_Enh	0	1	1	0	1	1	0
chr1	12221987	12222191	247390	247395	Intergenic	TNFRSF1B	0	0	7_Enh	0	1	1	0	1	0	0
chr1	12436550	12436766	250357	250361	intron	VPS13D	0	0	5_TxWk	0	1	0	0	0	0	0
chr1	12472563	12472763	250710	250715	intron	VPS13D	0	0	5_TxWk	0	1	0	0	0	0	0
chr1	12538139	12538351	251344	251353	intron	VPS13D	0	0	7_Enh	0	1	1	0	1	0	0
chr1	12538386	12538585	251353	251362	intron	VPS13D	0	0	7_Enh	0	1	1	0	1	0	0
chr1	12538678	12538808	251362	251367	intron	VPS13D	0	0	7_Enh	0	1	1	0	1	0	0
chr1	12538913	12538947	251367	251371	intron	VPS13D	0	0	7_Enh	0	1	1	0	0	0	0
chr1	12579022	12579331	251987	251999	Intergenic	SNORA59B	0	0	5_TxWk	0	1	1	0	1	0	0
chr1	12588426	12588655	252184	252190	Intergenic	SNORA59B	0	0	7_Enh	0	1	1	0	1	0	0
chr1	12588700	12588788	252190	252195	Intergenic	SNORA59B	0	0	7_Enh	0	1	1	0	1	0	0
chr1	12589386	12589558	252206	252210	Intergenic	SNORA59B	0	0	7_Enh	0	1	1	0	1	0	0
chr1	12609957	12610063	252572	252579	Intergenic	SNORA59B	0	0	7_Enh	0	1	1	0	1	0	0
chr1	12664243	12664554	253548	253553	intron	DHRS3	0	0	7_Enh	0	1	1	0	1	0	0
chr1	14035275	14035486	268474	268479	intron	PRDM2	0	0	5_TxWk	0	1	0	0	1	0	0
chr1	14127965	14128113	269736	269741	intron	PRDM2	0	0	7_Enh	0	1	1	0	1	0	0
chr1	14128239	14128506	269741	269748	intron	PRDM2	0	0	7_Enh	0	1	0	0	1	0	0
chr1	14215234	14215494	270793	270799	Intergenic	PRDM2	0	0	13_ReprPC	0	1	0	0	1	0	0
chr1	15271850	15272109	282703	282715	promoter-TSS	KAZN	0	0	7_Enh	0	1	1	0	1	0	0
chr1	15272238	15272384	282715	282723	promoter-TSS	KAZN	0	0	7_Enh	0	1	1	0	1	0	0
chr1	15478675	15478849	286341	286345	promoter-TSS	TMEM51	1	0	12_EnhBiv	0	1	1	0	0	1	1
chr1	15500295	15500620	286854	286861	intron	TMEM51	0	0	5_TxWk	0	1	1	0	1	0	0
chr1	15507957	15508024	286956	286960	intron	TMEM51	0	0	7_Enh	0	1	1	0	0	0	0
chr1	15508063	15508157	286960	286965	intron	TMEM51	0	0	7_Enh	0	1	1	0	0	0	0
chr1	15516271	15516688	287063	287069	intron	TMEM51	0	0	7_Enh	0	1	1	0	1	0	0
chr1	15523680	15523972	287180	287186	intron	TMEM51	0	0	5_TxWk	0	1	1	0	1	0	0
chr1	15527413	15527600	287245	287251	intron	TMEM51	0	0	7_Enh	0	1	1	0	1	0	0
chr1	15528406	15528493	287263	287267	intron	TMEM51	0	0	5_TxWk	0	1	1	0	1	0	1
chr1	15528509	15528837	287267	287275	intron	TMEM51	0	0	5_TxWk	0	1	1	0	1	0	1
chr1	15541784	15541858	287482	287486	exon	TMEM51	0	0	6_EnhG	0	1	1	0	1	0	0
chr1	15541910	15542006	287489	287495	intron	TMEM51	0	0	6_EnhG	0	1	1	0	1	0	0
chr1	15588068	15588159	288123	288127	intron	FHAD1	0	0	15_Quies	0	1	0	0	1	0	0
chr1	15610867	15610932	288403	288407	intron	FHAD1	0	0	5_TxWk	0	1	0	0	0	0	0
chr1	15611230	15611383	288412	288416	intron	FHAD1	0	0	5_TxWk	0	1	0	0	1	0	0
chr1	15650231	15650310	288969	288975	intron	FHAD1	0	0	15_Quies	0	1	1	0	1	1	1
chr1	15655291	15655531	289080	289088	intron	FHAD1	0	0	7_Enh	0	1	1	0	0	0	1
chr1	15665714	15665901	289261	289267	intron	FHAD1	0	0	5_TxWk	0	1	1	0	0	0	0
chr1	15677927	15678192	289457	289461	intron	FHAD1	0	0	7_Enh	0	1	1	0	1	0	0
chr1	15678676	15678845	289465	289469	intron	FHAD1	0	0	7_Enh	0	1	1	0	1	0	0
chr1	15692850	15693101	289737	289742	intron	FHAD1	0	0	15_Quies	0	1	0	0	1	0	0
chr1	15697463	15697583	289801	289805	intron	FHAD1	0	0	7_Enh	0	1	1	0	1	0	0
chr1	15697759	15697926	289809	289813	intron	FHAD1	0	0	7_Enh	0	1	1	0	1	0	0
chr1	15739486	15739616	290662	290672	intron	EFHD2	0	0	7_Enh	0	1	1	0	0	0	0
chr1	15743661	15743923	290740	290748	intron	EFHD2	0	0	7_Enh	0	1	1	0	1	0	0
chr1	15749890	15749972	290870	290874	intron	EFHD2	0	0	7_Enh	0	1	1	0	0	0	0
chr1	15750514	15750645	290880	290885	intron	EFHD2	0	0	7_Enh	0	1	0	0	0	0	0
chr1	15750668	15751030	290885	290890	intron	EFHD2	0	0	5_TxWk	0	1	0	0	1	0	0
chr1	15751063	15751219	290892	290898	intron	EFHD2	0	0	5_TxWk	0	1	1	0	1	0	0
chr1	15751369	15751446	290898	290902	intron	EFHD2	0	0	7_Enh	0	1	1	0	0	0	0
chr1	15757734	15757897	291081	291086	TTS	EFHD2	0	0	5_TxWk	0	1	0	0	0	1	1
chr1	15758877	15758944	291102	291106	Intergenic	CTRC	0	0	5_TxWk	0	1	0	0	0	0	0
chr1	15885724	15885879	293181	293185	intron	DNAJC16	0	0	5_TxWk	0	1	1	0	1	0	0
chr1	15886024	15886142	293186	293192	exon	DNAJC16	0	0	4_Tx	0	1	0	0	1	0	0
chr1	16063649	16063703	296331	296335	intron	SLC25A34	1	0	5_TxWk	0	1	1	0	0	0	0
chr1	16067693	16067719	296428	296432	exon	SLC25A34	0	0	5_TxWk	0	1	0	0	1	0	0
chr1	16067888	16068139	296434	296442	promoter-TSS	TMEM82	1	0	5_TxWk	0	1	0	0	1	1	1
chr1	16068861	16069106	296451	296460	promoter-TSS	TMEM82	1	0	5_TxWk	0	1	1	0	0	0	0
chr1	16090884	16090948	297056	297060	promoter-TSS	FBLIM1	0	0	7_Enh	0	1	1	0	1	0	0
chr1	16091081	16091152	297060	297064	promoter-TSS	FBLIM1	0	0	7_Enh	0	1	1	0	1	0	0
chr1	16107139	16107227	297368	297372	intron	FBLIM1	0	0	4_Tx	0	1	1	0	1	0	0
chr1	16107482	16107537	297373	297377	intron	FBLIM1	0	0	6_EnhG	0	1	1	0	1	0	0
chr1	16122291	16122479	297673	297677	Intergenic	UQCRHL	0	0	5_TxWk	0	1	1	0	0	0	0
chr1	16124549	16124748	297713	297717	Intergenic	UQCRHL	0	0	7_Enh	0	1	0	0	0	0	0
chr1	16126356	16126495	297750	297755	Intergenic	UQCRHL	0	0	7_Enh	0	1	1	0	1	0	0
chr1	16126498	16126731	297755	297761	Intergenic	UQCRHL	0	0	7_Enh	0	1	1	0	1	0	0
chr1	16126760	16127011	297761	297766	Intergenic	UQCRHL	0	0	7_Enh	0	1	1	0	1	0	0
chr1	16127043	16127214	297766	297773	Intergenic	UQCRHL	0	0	7_Enh	0	1	1	0	1	0	0
chr1	16265916	16266171	300462	300471	exon	SPEN	0	0	4_Tx	0	1	0	0	1	0	0
chr1	16340169	16340205	301873	301877	TTS	HSPB7	0	0	5_TxWk	0	1	1	0	0	0	0
chr1	16405350	16405753	303222	303229	Intergenic	FAM131C	0	0	15_Quies	0	1	1	0	1	1	1
chr1	16470096	16470325	304410	304417	intron	EPHA2	0	0	7_Enh	0	1	1	0	1	0	0
chr1	16470406	16470950	304417	304430	intron	EPHA2	0	0	7_Enh	0	1	1	0	1	0	0
chr1	16471635	16472079	304436	304455	intron	EPHA2	0	0	7_Enh	0	1	1	0	1	0	0
chr1	16485495	16485810	304830	304837	Intergenic	EPHA2	0	0	5_TxWk	0	1	1	0	0	0	0
chr1	16499745	16499918	305172	305178	Intergenic	EPHA2	0	0	5_TxWk	0	1	1	0	1	0	0
chr1	16500115	16500275	305178	305184	Intergenic	EPHA2	0	0	5_TxWk	0	1	1	0	1	0	0
chr1	16502256	16503003	305224	305244	Intergenic	EPHA2	0	0	7_Enh	0	1	1	0	1	0	0
chr1	16514382	16514738	305477	305488	Intergenic	ARHGEF19	0	0	5_TxWk	0	1	1	0	1	1	1
chr1	16544668	16544858	306108	306113	Intergenic	ARHGEF19	0	0	7_Enh	0	1	1	0	1	0	0
chr1	16575194	16575542	306682	306687	Intergenic	RSG1	0	0	7_Enh	0	1	1	0	1	0	0
chr1	16950360	16950511	312680	312685	intron	CROCCP2	0	0	6_EnhG	0	1	1	0	1	0	0
chr1	16950807	16950859	312691	312696	intron	CROCCP2	0	0	6_EnhG	0	1	1	0	1	0	0
chr1	17091465	17091737	315860	315865	promoter-TSS	MST1L	1	0	14_ReprPCWk	0	1	1	0	1	0	0
chr1	17275045	17275338	318294	318300	intron	CROCC	0	0	4_Tx	0	1	1	0	1	0	0
chr1	17275668	17275818	318304	318311	intron	CROCC	0	0	5_TxWk	0	1	0	0	0	0	0
chr1	17435025	17435608	321396	321401	intron	PADI2	0	0	7_Enh	0	1	1	0	1	0	0
chr1	17560343	17560510	323047	323052	intron	PADI1	0	0	12_EnhBiv	0	1	1	0	1	0	0
chr1	17754782	17755143	326154	326161	intron	RCC2	0	0	4_Tx	0	1	1	0	1	0	0
chr1	17828916	17829185	327829	327841	Intergenic	ARHGEF10L	0	0	7_Enh	0	1	1	0	1	1	1
chr1	17839636	17839853	328002	328006	Intergenic	ARHGEF10L	0	0	5_TxWk	0	1	0	0	1	0	0
chr1	17842527	17842728	328039	328043	Intergenic	ARHGEF10L	0	0	5_TxWk	0	1	1	0	0	0	0
chr1	17843046	17843290	328047	328053	Intergenic	ARHGEF10L	0	0	7_Enh	0	1	1	0	1	0	0
chr1	17853919	17854040	328211	328216	Intergenic	ARHGEF10L	0	0	5_TxWk	0	1	1	0	0	0	0
chr1	17858290	17858475	328261	328265	Intergenic	ARHGEF10L	0	0	7_Enh	0	1	1	0	1	0	0
chr1	17864980	17865115	328347	328354	Intergenic	ARHGEF10L	0	0	5_TxWk	0	1	1	0	0	0	0
chr1	17865263	17865366	328354	328358	Intergenic	ARHGEF10L	1	0	5_TxWk	0	1	0	0	0	0	0
chr1	17877435	17877514	328624	328630	intron	ARHGEF10L	0	0	7_Enh	0	1	1	0	1	0	0
chr1	17877547	17877614	328630	328634	intron	ARHGEF10L	0	0	7_Enh	0	1	1	0	1	0	0
chr1	17886516	17886753	328735	328741	intron	ARHGEF10L	0	0	7_Enh	0	1	1	0	0	0	0
chr1	17891289	17891464	328808	328812	intron	ARHGEF10L	0	0	7_Enh	0	1	1	0	0	0	0
chr1	17892189	17892275	328825	328830	intron	ARHGEF10L	0	0	7_Enh	0	1	1	0	0	0	0
chr1	17898864	17899074	328937	328941	intron	ARHGEF10L	0	0	7_Enh	0	1	1	0	1	0	0
chr1	17902860	17902931	329003	329008	intron	ARHGEF10L	0	0	7_Enh	0	1	1	0	0	0	0
chr1	17909000	17909110	329095	329100	intron	ARHGEF10L	0	0	5_TxWk	0	1	1	0	0	0	0
chr1	17914703	17915069	329169	329179	intron	ARHGEF10L	0	0	7_Enh	0	1	1	0	1	0	0
chr1	17922313	17922476	329294	329298	intron	ARHGEF10L	0	0	7_Enh	0	1	1	0	0	0	0
chr1	17922797	17923060	329305	329313	intron	ARHGEF10L	0	0	5_TxWk	0	1	1	0	1	0	0
chr1	17923205	17923307	329314	329319	intron	ARHGEF10L	0	0	5_TxWk	0	1	1	0	1	0	0
chr1	17923312	17923548	329319	329324	intron	ARHGEF10L	0	0	5_TxWk	0	1	1	0	1	0	0
chr1	18261825	18262111	334337	334343	Intergenic	IGSF21	0	0	14_ReprPCWk	0	1	0	0	0	0	0
chr1	18790972	18791228	340702	340709	Intergenic	KLHDC7A	0	0	14_ReprPCWk	0	1	0	0	1	0	0
chr1	18791334	18791481	340709	340713	Intergenic	KLHDC7A	0	0	14_ReprPCWk	0	1	0	0	1	0	0
chr1	19388967	19389204	350202	350206	Intergenic	IFFO2	0	0	7_Enh	0	1	0	0	0	0	0
chr1	19393830	19394051	350309	350317	Intergenic	IFFO2	0	0	7_Enh	0	1	1	0	1	0	0
chr1	19401216	19401308	350465	350472	exon	UBR4	0	0	6_EnhG	0	1	1	0	0	0	0
chr1	19401463	19401566	350474	350480	intron	UBR4	0	0	6_EnhG	0	1	1	0	1	0	0
chr1	19401965	19402119	350483	350491	intron	UBR4	0	0	6_EnhG	0	1	1	0	1	0	0
chr1	19402386	19402715	350495	350503	intron	UBR4	0	0	4_Tx	0	1	1	0	0	0	0
chr1	19408117	19408213	350604	350608	intron	UBR4	0	0	6_EnhG	0	1	1	0	1	0	0
chr1	19426249	19426413	350837	350842	intron	UBR4	0	0	4_Tx	0	1	1	0	0	0	0
chr1	19426481	19426979	350842	350852	intron	UBR4	0	0	4_Tx	0	1	1	0	0	0	0
chr1	19447804	19447882	351081	351085	exon	UBR4	0	0	4_Tx	0	1	0	0	1	0	0
chr1	19466985	19467258	351250	351260	intron	UBR4	0	0	6_EnhG	0	1	1	0	1	0	0
chr1	19483171	19483414	351413	351418	exon	UBR4	0	0	4_Tx	0	1	0	0	1	0	0
chr1	19491216	19491339	351492	351497	intron	UBR4	0	0	4_Tx	0	1	0	0	0	0	0
chr1	19596971	19597056	352965	352970	exon	AKR7L	0	0	5_TxWk	0	1	0	0	1	0	0
chr1	19712470	19712659	355272	355278	intron	CAPZB	0	0	6_EnhG	0	1	1	0	1	0	0
chr1	19757197	19757259	355974	355980	intron	CAPZB	0	0	7_Enh	0	1	1	0	0	0	0
chr1	19789695	19789841	356501	356506	intron	CAPZB	0	0	7_Enh	0	1	1	0	0	0	0
chr1	19796102	19796142	356593	356597	intron	CAPZB	0	0	6_EnhG	0	1	1	0	1	0	0
chr1	19939830	19940141	358529	358534	intron	C1orf151-NBL1	0	0	7_Enh	0	1	1	0	1	0	0
chr1	19967178	19967447	358877	358882	intron	C1orf151-NBL1	0	0	7_Enh	0	1	1	0	1	0	0
chr1	19980270	19980520	359313	359320	intron	NBL1	0	0	5_TxWk	0	1	0	0	1	1	1
chr1	19986336	19986653	359440	359453	Intergenic	HTR6	0	0	14_ReprPCWk	0	1	0	0	1	1	1
chr1	20142497	20142707	361874	361878	promoter-TSS	RNF186	1	0	7_Enh	0	1	0	0	1	0	0
chr1	20308160	20308335	363874	363878	Intergenic	PLA2G2A	0	0	14_ReprPCWk	0	1	1	0	0	0	0
chr1	20509758	20509879	365974	365979	Intergenic	UBXN10	0	0	15_Quies	0	1	1	0	0	0	0
chr1	20513734	20513828	366075	366079	intron	UBXN10	0	0	7_Enh	0	1	1	0	1	0	1
chr1	20521783	20521865	366173	366177	Intergenic	UBXN10	0	0	5_TxWk	0	1	0	0	1	1	1
chr1	20539300	20539657	366399	366414	Intergenic	UBXN10	0	0	15_Quies	0	1	1	0	1	1	1
chr1	20539744	20539812	366414	366418	Intergenic	UBXN10	0	0	15_Quies	0	1	1	0	0	0	1
chr1	20559325	20559443	366627	366631	Intergenic	UBXN10	0	0	14_ReprPCWk	0	1	0	0	0	0	0
chr1	20577038	20577441	366817	366824	Intergenic	VWA5B1	0	0	5_TxWk	0	1	0	0	1	0	0
chr1	20582386	20582561	366875	366880	Intergenic	VWA5B1	0	0	14_ReprPCWk	0	1	1	0	1	0	0
chr1	20685377	20685484	368227	368231	TTS	LOC339505	0	0	14_ReprPCWk	0	1	1	0	1	0	0
chr1	20685517	20685604	368231	368235	TTS	LOC339505	0	0	14_ReprPCWk	0	1	1	0	1	0	0
chr1	20686129	20686171	368242	368246	TTS	LOC339505	0	0	14_ReprPCWk	0	1	1	0	0	0	0
chr1	20806846	20806894	369699	369703	Intergenic	CAMK2N1	0	0	5_TxWk	0	1	0	0	0	0	0
chr1	20939175	20939265	372075	372081	intron	CDA	0	0	7_Enh	0	1	0	0	0	0	0
chr1	20940438	20940596	372104	372109	intron	CDA	0	0	7_Enh	0	1	1	0	1	0	0
chr1	21521726	21522013	379762	379769	Intergenic	EIF4G3	0	0	15_Quies	0	1	0	0	1	1	1
chr1	21578546	21578832	380759	380763	intron	ECE1	0	0	6_EnhG	0	1	1	0	1	0	0
chr1	21650936	21651558	382098	382111	intron	ECE1	0	0	7_Enh	0	1	1	0	1	0	0
chr1	21655777	21655884	382185	382189	intron	ECE1	0	0	6_EnhG	0	1	1	0	1	0	0
chr1	21665164	21665364	382353	382357	intron	ECE1	0	0	7_Enh	0	1	1	0	1	0	0
chr1	21665711	21665831	382358	382362	intron	ECE1	0	0	7_Enh	0	1	1	0	0	0	0
chr1	21669704	21669864	382427	382432	intron	ECE1	0	0	7_Enh	0	1	1	0	0	0	0
chr1	21694821	21694918	382953	382957	Intergenic	NBPF3	0	0	7_Enh	0	1	1	0	1	0	0
chr1	21695009	21695308	382957	382963	Intergenic	NBPF3	0	0	15_Quies	0	1	1	0	1	1	1
chr1	21858809	21858976	385559	385565	intron	ALPL	0	0	15_Quies	0	1	0	0	0	0	0
chr1	21900915	21901073	386351	386356	intron	ALPL	0	0	14_ReprPCWk	0	1	1	1	1	1	1
chr1	21901153	21901255	386360	386368	intron	ALPL	0	0	14_ReprPCWk	0	1	1	1	1	0	0
chr1	21901260	21901527	386368	386378	intron	ALPL	0	0	14_ReprPCWk	0	1	1	1	1	0	0
chr1	21941195	21941477	387266	387273	intron	RAP1GAP	0	0	7_Enh	0	1	1	0	1	0	0
chr1	21941482	21941722	387273	387277	intron	RAP1GAP	0	0	5_TxWk	0	1	1	0	1	0	0
chr1	21950195	21950435	387501	387510	intron	RAP1GAP	0	0	15_Quies	0	1	0	0	1	0	0
chr1	21958470	21958609	387649	387653	intron	RAP1GAP	0	0	15_Quies	0	1	1	0	1	0	0
chr1	21958657	21958845	387653	387661	intron	RAP1GAP	0	0	15_Quies	0	1	0	0	1	0	0
chr1	21960790	21960865	387680	387685	intron	RAP1GAP	0	0	15_Quies	0	1	0	0	1	0	0
chr1	21961091	21961208	387685	387692	intron	RAP1GAP	0	0	15_Quies	0	1	0	0	1	0	0
chr1	21965659	21965940	387748	387752	intron	RAP1GAP	0	0	14_ReprPCWk	0	1	0	0	0	0	0
chr1	21999882	22000131	388493	388499	Intergenic	RAP1GAP	0	0	5_TxWk	0	1	1	0	1	0	0
chr1	22114783	22114934	390133	390140	Intergenic	USP48	0	0	15_Quies	0	1	0	0	0	0	0
chr1	22223268	22223552	392582	392590	intron	HSPG2	0	0	7_Enh	0	1	1	0	1	0	0
chr1	22230832	22230870	392710	392715	intron	HSPG2	0	0	7_Enh	0	1	1	0	0	0	0
chr1	22231045	22231192	392722	392726	intron	HSPG2	0	0	7_Enh	0	1	1	0	1	0	0
chr1	22231285	22231539	392729	392735	intron	HSPG2	0	0	7_Enh	0	1	1	0	1	0	0
chr1	22241489	22241839	392892	392909	intron	HSPG2	0	0	7_Enh	0	1	1	0	1	0	0
chr1	22254149	22254312	393118	393123	intron	HSPG2	0	0	7_Enh	0	1	1	0	1	0	0
chr1	22266247	22266402	393467	393471	Intergenic	HSPG2	0	0	5_TxWk	0	1	1	0	0	0	1
chr1	22283340	22283751	393728	393735	Intergenic	HSPG2	0	0	7_Enh	0	1	1	0	1	0	0
chr1	22283783	22283979	393735	393742	Intergenic	CELA3B	0	0	7_Enh	0	1	1	0	1	0	0
chr1	22299174	22299213	393996	394000	Intergenic	CELA3B	0	0	5_TxWk	0	1	0	0	0	0	0
chr1	22301232	22301490	394030	394036	Intergenic	CELA3B	0	0	15_Quies	0	1	0	0	1	0	0
chr1	22324106	22324178	394425	394429	Intergenic	CELA3A	0	0	15_Quies	0	1	0	0	0	0	0
chr1	22582261	22582333	398591	398595	Intergenic	WNT4	0	0	14_ReprPCWk	0	1	0	0	0	0	0
chr1	22583837	22584106	398623	398629	Intergenic	WNT4	0	0	7_Enh	0	1	1	0	1	0	0
chr1	22584197	22584369	398632	398638	Intergenic	WNT4	0	0	7_Enh	0	1	1	0	1	0	0
chr1	22584493	22584629	398639	398651	Intergenic	WNT4	0	0	7_Enh	0	1	1	0	1	0	0
chr1	22586331	22586423	398688	398693	Intergenic	WNT4	0	0	5_TxWk	0	1	1	0	1	0	0
chr1	22740766	22741091	400816	400824	Intergenic	ZBTB40	0	0	14_ReprPCWk	0	1	0	0	0	0	0
chr1	22881586	22881593	402616	402620	Intergenic	EPHA8	0	0	12_EnhBiv	0	1	0	0	1	0	0
chr1	22881612	22881769	402620	402626	Intergenic	EPHA8	0	0	13_ReprPC	0	1	0	0	1	0	0
chr1	23003460	23003515	404886	404892	Intergenic	C1QB	0	1	12_EnhBiv	0	1	1	0	0	0	0
chr1	23003526	23003577	404892	404898	Intergenic	C1QB	0	1	12_EnhBiv	0	1	1	0	0	0	0
chr1	23003601	23003693	404898	404908	Intergenic	C1QB	0	1	12_EnhBiv	0	1	1	0	0	0	0
chr1	23003714	23003818	404908	404914	Intergenic	C1QB	0	1	12_EnhBiv	0	1	1	0	0	0	0
chr1	23028593	23028920	405241	405246	Intergenic	EPHB2	0	0	5_TxWk	0	1	1	0	1	0	0
chr1	23029772	23030025	405255	405261	Intergenic	EPHB2	0	0	7_Enh	0	1	1	0	0	0	0
chr1	23039492	23039904	405566	405573	intron	EPHB2	0	0	12_EnhBiv	0	1	1	0	0	0	0
chr1	23040153	23040335	405578	405583	intron	EPHB2	0	0	14_ReprPCWk	0	1	0	0	0	0	0
chr1	23044084	23044188	405638	405642	intron	EPHB2	0	0	7_Enh	0	1	1	0	1	0	0
chr1	23076838	23077287	406084	406090	intron	EPHB2	0	0	7_Enh	0	1	1	0	1	0	0
chr1	23429681	23429728	410585	410590	intron	LUZP1	0	0	7_Enh	0	1	1	0	0	0	0
chr1	23551638	23551894	412345	412352	Intergenic	HTR1D	0	0	14_ReprPCWk	0	1	0	0	1	0	0
chr1	23551902	23552026	412352	412357	Intergenic	HTR1D	0	0	14_ReprPCWk	0	1	0	0	0	0	0
chr1	23730434	23730782	414912	414925	intron	TCEA3	0	0	7_Enh	0	1	1	0	1	1	1
chr1	23762724	23762865	415436	415441	intron	ASAP3	0	0	5_TxWk	0	1	1	0	1	0	0
chr1	23763084	23763235	415448	415456	intron	ASAP3	0	1	5_TxWk	0	1	1	0	1	0	0
chr1	23763241	23763338	415456	415463	intron	ASAP3	0	1	5_TxWk	0	1	0	0	1	0	0
chr1	23763367	23763464	415464	415472	exon	ASAP3	0	1	5_TxWk	0	1	1	0	1	0	0
chr1	23778597	23778907	415668	415674	intron	ASAP3	0	0	7_Enh	0	1	1	0	1	0	0
chr1	23851471	23851787	416849	416854	intron	E2F2	0	0	7_Enh	0	1	1	0	1	0	0
chr1	23866315	23866686	417133	417146	Intergenic	E2F2	0	0	7_Enh	0	1	1	0	1	1	1
chr1	23873474	23873759	417285	417290	Intergenic	ID3	0	0	5_TxWk	0	1	0	0	1	0	0
chr1	23888903	23889099	417654	417671	Intergenic	ID3	0	0	5_TxWk	0	1	1	0	1	0	0
chr1	23891111	23891303	417692	417698	Intergenic	ID3	0	0	5_TxWk	0	1	1	0	0	0	0
chr1	23953522	23953786	418635	418642	promoter-TSS	MDS2	1	0	7_Enh	0	1	0	0	0	0	0
chr1	24053853	24054119	420221	420228	Intergenic	TCEB3	0	0	7_Enh	0	1	1	0	1	1	0
chr1	24059640	24060036	420296	420302	Intergenic	TCEB3	0	0	5_TxWk	0	1	0	0	0	0	0
chr1	24120048	24120129	421442	421447	intron	LYPLA2	0	0	4_Tx	0	1	1	0	0	0	0
chr1	24123059	24123134	421500	421505	intron	GALE	0	0	4_Tx	0	1	1	0	0	0	0
chr1	24161709	24161754	422179	422183	Intergenic	HMGCL	0	0	14_ReprPCWk	0	1	0	0	0	0	0
chr1	24246290	24246335	423632	423637	Intergenic	CNR2	0	0	5_TxWk	0	1	0	0	0	0	0
chr1	24246415	24246819	423637	423644	Intergenic	CNR2	0	0	7_Enh	0	1	1	0	1	0	0
chr1	24249021	24249216	423677	423682	Intergenic	MIR378F	0	0	15_Quies	0	1	0	0	0	0	0
chr1	24435097	24435185	426668	426673	exon	MYOM3	0	0	7_Enh	0	1	1	0	1	0	0
chr1	24446678	24446991	426870	426875	exon	IL22RA1	0	0	7_Enh	0	1	1	0	1	0	0
chr1	24447046	24447200	426875	426883	exon	IL22RA1	0	0	7_Enh	0	1	1	0	1	0	0
chr1	24477041	24477479	427298	427318	Intergenic	IL22RA1	0	0	5_TxWk	0	1	1	0	1	1	1
chr1	24477647	24477911	427320	427333	Intergenic	IL22RA1	0	0	5_TxWk	0	1	1	0	1	0	0
chr1	24523568	24523647	428037	428041	Intergenic	LOC284632	0	0	15_Quies	0	1	0	0	1	0	0
chr1	24523702	24524020	428041	428046	Intergenic	LOC284632	0	0	15_Quies	0	1	0	0	1	0	0
chr1	24616596	24616673	429189	429194	Intergenic	GRHL3	0	0	7_Enh	0	1	0	0	1	0	0
chr1	24717825	24718043	430621	430630	intron	STPG1	0	0	5_TxWk	0	1	0	0	1	1	1
chr1	24745680	24745925	430980	430985	exon	NIPAL3	0	0	4_Tx	0	1	1	0	1	0	0
chr1	24752277	24752548	431055	431060	intron	NIPAL3	0	0	5_TxWk	0	1	1	0	0	0	0
chr1	24863056	24863247	432596	432602	exon	RCAN3	0	0	5_TxWk	0	1	1	0	0	0	0
chr1	24894455	24894516	433071	433078	intron	NCMAP	0	0	7_Enh	0	1	0	0	1	0	0
chr1	24894555	24894737	433081	433087	intron	NCMAP	0	0	7_Enh	0	1	0	0	1	0	0
chr1	25051527	25051748	435538	435544	Intergenic	CLIC4	0	0	15_Quies	0	1	0	0	0	0	0
chr1	25055511	25055689	435625	435632	Intergenic	CLIC4	0	0	5_TxWk	0	1	0	0	0	0	0
chr1	25068294	25068402	435819	435826	Intergenic	CLIC4	0	0	5_TxWk	0	1	1	0	0	0	0
chr1	25188613	25188726	437628	437634	Intergenic	RUNX3	0	0	5_TxWk	0	1	1	0	1	0	0
chr1	25188784	25188945	437634	437641	Intergenic	RUNX3	0	0	5_TxWk	0	1	1	0	1	0	0
chr1	25189140	25189182	437643	437647	Intergenic	RUNX3	0	0	5_TxWk	0	1	0	0	1	0	0
chr1	25190880	25191147	437680	437685	Intergenic	RUNX3	0	0	14_ReprPCWk	0	1	1	0	1	0	0
chr1	25240926	25240972	438491	438496	intron	RUNX3	0	0	7_Enh	0	1	1	0	1	0	0
chr1	25493870	25494095	442424	442429	Intergenic	SYF2	0	0	7_Enh	0	1	1	0	1	0	0
chr1	25495091	25495268	442442	442446	Intergenic	SYF2	0	0	7_Enh	0	1	0	0	1	0	0
chr1	25495326	25495432	442446	442451	Intergenic	SYF2	0	0	7_Enh	0	1	1	0	1	0	0
chr1	25524161	25524273	442909	442913	Intergenic	SYF2	0	0	7_Enh	0	1	1	0	1	0	0
chr1	25524285	25524312	442913	442917	Intergenic	SYF2	0	0	7_Enh	0	1	1	0	1	0	0
chr1	25524514	25524699	442919	442924	Intergenic	SYF2	0	0	7_Enh	0	1	1	0	1	0	0
chr1	25525212	25525347	442929	442934	Intergenic	SYF2	0	0	7_Enh	0	1	0	0	0	1	0
chr1	25875954	25876233	448139	448148	intron	LDLRAP1	0	0	7_Enh	0	1	1	0	1	0	0
chr1	26054260	26054596	450866	450874	intron	MAN1C1	0	0	7_Enh	0	1	1	0	1	0	0
chr1	26070685	26070812	451111	451115	intron	MAN1C1	0	0	15_Quies	0	1	0	0	1	1	1
chr1	26187578	26187623	453130	453135	TTS	PAQR7	0	0	5_TxWk	0	1	0	0	0	0	0
chr1	26193746	26193932	453252	453257	intron	PAQR7	0	0	5_TxWk	0	1	0	0	0	0	0
chr1	26217081	26217269	453658	453666	intron	STMN1	0	0	5_TxWk	0	1	0	0	1	0	0
chr1	26221884	26222108	453738	453745	intron	STMN1	0	0	5_TxWk	0	1	0	0	1	1	1
chr1	26440789	26440954	457213	457222	exon	PDIK1L	0	0	6_EnhG	0	1	0	0	0	0	0
chr1	26548920	26548952	459095	459099	Intergenic	CEP85	0	0	14_ReprPCWk	0	1	0	0	1	0	0
chr1	26647932	26648328	460761	460772	TTS	AIM1L	0	0	5_TxWk	0	1	1	0	1	1	1
chr1	26680523	26680822	461338	461351	promoter-TSS	AIM1L	1	0	7_Enh	0	1	1	0	1	0	0
chr1	26683819	26684037	461392	461397	Intergenic	AIM1L	0	0	14_ReprPCWk	0	1	1	0	1	0	0
chr1	26684068	26684126	461397	461401	Intergenic	AIM1L	0	0	14_ReprPCWk	0	1	1	0	0	0	0
chr1	26685307	26685574	461417	461422	Intergenic	AIM1L	0	0	14_ReprPCWk	0	1	1	1	1	0	0
chr1	26685660	26685828	461422	461427	Intergenic	AIM1L	0	0	14_ReprPCWk	0	1	1	0	1	0	0
chr1	26686017	26686049	461429	461433	Intergenic	AIM1L	0	0	14_ReprPCWk	0	1	0	0	0	0	0
chr1	26686056	26686118	461433	461438	Intergenic	AIM1L	0	0	14_ReprPCWk	0	1	0	0	0	0	0
chr1	26795467	26795600	463076	463085	exon	DHDDS	0	0	4_Tx	0	1	1	0	0	0	0
chr1	26797053	26797149	463096	463101	exon	DHDDS	0	0	7_Enh	0	1	1	0	1	1	1
chr1	26797576	26797586	463107	463111	exon	DHDDS	0	0	7_Enh	0	1	1	0	1	0	0
chr1	27032819	27033080	467316	467321	intron	ARID1A	0	0	7_Enh	0	1	1	0	0	0	0
chr1	27049744	27049963	467544	467550	intron	ARID1A	0	0	7_Enh	0	1	1	0	1	0	0
chr1	27050017	27050492	467550	467563	intron	ARID1A	0	0	7_Enh	0	1	1	0	1	1	0
chr1	27067562	27067758	467735	467740	intron	ARID1A	0	0	6_EnhG	0	1	0	0	0	0	0
chr1	27175974	27176145	469592	469598	intron	ZDHHC18	0	0	6_EnhG	0	1	1	0	1	0	0
chr1	27205308	27205599	470194	470200	TTS	GPN2	0	0	5_TxWk	0	1	0	0	1	0	0
chr1	27240262	27240479	470845	470856	exon	NR0B2	1	0	7_Enh	0	1	0	0	0	0	0
chr1	27272402	27272550	471441	471445	intron	NUDC	0	0	6_EnhG	0	1	1	0	1	0	0
chr1	27297389	27297448	471892	471897	Intergenic	C1orf172	0	0	14_ReprPCWk	0	1	0	0	1	0	0
chr1	27334888	27334988	472662	472667	intron	FAM46B	0	0	15_Quies	0	1	1	0	1	0	0
chr1	27335552	27335688	472674	472679	intron	FAM46B	0	0	7_Enh	0	1	1	0	0	0	0
chr1	27384423	27384546	473617	473621	Intergenic	FAM46B	0	0	15_Quies	0	1	1	0	0	0	0
chr1	27384589	27384663	473621	473626	Intergenic	FAM46B	0	0	15_Quies	0	1	1	0	0	0	0
chr1	27425867	27426523	474375	474386	exon	SLC9A1	0	0	5_TxWk	0	1	1	0	1	1	0
chr1	27442409	27442617	474698	474703	intron	SLC9A1	0	0	5_TxWk	0	1	1	0	0	0	0
chr1	27450256	27450560	474796	474811	intron	SLC9A1	0	0	7_Enh	0	1	1	0	0	0	0
chr1	27470872	27470995	475072	475077	intron	SLC9A1	0	0	5_TxWk	0	1	1	0	1	0	0
chr1	27471225	27471329	475077	475081	intron	SLC9A1	0	0	5_TxWk	0	1	1	0	1	0	0
chr1	27623332	27623456	477400	477406	intron	WDTC1	0	0	4_Tx	0	1	0	0	0	1	1
chr1	27677763	27677933	478455	478473	intron	SYTL1	0	1	5_TxWk	0	1	1	0	1	0	0
chr1	27677942	27678067	478473	478482	exon	SYTL1	0	1	5_TxWk	0	1	1	0	1	0	0
chr1	27683224	27683346	478595	478602	intron	MAP3K6	0	1	6_EnhG	0	1	1	0	1	0	0
chr1	27683351	27683558	478602	478617	exon	MAP3K6	0	1	7_Enh	0	1	1	0	1	0	0
chr1	27684316	27684361	478656	478662	exon	MAP3K6	0	0	7_Enh	0	1	1	0	0	0	1
chr1	27728956	27729183	479696	479703	Intergenic	GPR3	0	0	7_Enh	0	1	1	0	1	1	1
chr1	27836046	27836735	481286	481293	Intergenic	WASF2	0	0	15_Quies	0	1	1	0	1	0	0
chr1	27844493	27844554	481417	481422	Intergenic	WASF2	0	0	7_Enh	0	1	0	0	1	0	0
chr1	27844894	27845179	481427	481434	Intergenic	WASF2	0	0	7_Enh	0	1	1	0	1	0	0
chr1	27853630	27853748	481598	481604	Intergenic	WASF2	0	0	7_Enh	0	1	1	0	0	0	0
chr1	27884158	27884320	482377	482381	intron	AHDC1	0	0	7_Enh	0	1	1	0	1	0	0
chr1	28013129	28013387	484738	484750	Intergenic	IFI6	0	0	15_Quies	0	1	0	0	1	0	0
chr1	28201829	28201997	487508	487512	intron	THEMIS2	0	0	5_TxWk	0	1	0	0	1	0	0
chr1	28495791	28495979	491410	491415	intron	PTAFR	0	0	5_TxWk	0	1	0	0	0	0	0
chr1	28498899	28499004	491456	491460	intron	PTAFR	0	0	7_Enh	0	1	1	0	1	0	0
chr1	28499070	28499256	491460	491464	intron	PTAFR	0	0	7_Enh	0	1	1	0	1	0	0
chr1	28499360	28499609	491464	491469	intron	PTAFR	0	0	7_Enh	0	1	0	0	1	0	0
chr1	28569626	28569699	492604	492608	Intergenic	ATPIF1	0	0	7_Enh	0	1	1	0	0	0	0
chr1	28623307	28623381	493605	493609	Intergenic	MED18	0	0	7_Enh	0	1	1	0	1	0	0
chr1	28623447	28623662	493609	493615	Intergenic	MED18	0	0	7_Enh	0	1	1	0	1	0	0
chr1	28648439	28648511	494024	494028	Intergenic	MED18	0	0	5_TxWk	0	1	0	0	0	0	0
chr1	28654134	28654181	494092	494096	Intergenic	MED18	0	0	5_TxWk	0	1	0	0	0	0	0
chr1	28764523	28764922	495835	495841	exon	PHACTR4	0	0	5_TxWk	0	1	1	0	1	0	0
chr1	29060266	29060358	501531	501539	Intergenic	YTHDF2	0	0	15_Quies	0	1	0	0	0	0	0
chr1	29074103	29074222	501884	501889	intron	YTHDF2	0	0	7_Enh	0	1	1	0	1	0	0
chr1	29074359	29074465	501890	501896	intron	YTHDF2	0	0	7_Enh	0	1	1	0	1	0	0
chr1	29529454	29529639	508998	509004	intron	MECR	0	0	7_Enh	0	1	0	0	1	1	1
chr1	29598263	29598523	510248	510253	intron	PTPRU	0	0	12_EnhBiv	0	1	1	0	1	0	0
chr1	30561842	30562072	518635	518642	Intergenic	MATN1-AS1	0	0	15_Quies	0	1	0	0	1	0	0
chr1	30562099	30562149	518642	518647	Intergenic	MATN1-AS1	0	0	15_Quies	0	1	0	0	1	0	0
chr1	31218400	31218489	525585	525590	intron	LAPTM5	0	0	7_Enh	0	1	1	0	0	0	0
chr1	31320380	31320599	527233	527244	Intergenic	SDC3	0	0	7_Enh	0	1	1	0	1	0	0
chr1	31382949	31383117	528271	528282	Intergenic	SDC3	0	0	14_ReprPCWk	0	1	0	0	0	0	0
chr1	31383133	31383232	528282	528288	Intergenic	SDC3	0	0	14_ReprPCWk	0	1	0	0	0	0	0
chr1	31400918	31401253	528526	528538	Intergenic	SNORD103A	0	0	5_TxWk	0	1	0	0	0	0	0
chr1	31535337	31535399	529948	529952	intron	PUM1	0	0	7_Enh	0	1	1	0	0	0	0
chr1	31643881	31644008	531791	531795	Intergenic	NKAIN1	0	0	7_Enh	0	1	0	0	1	0	0
chr1	31862972	31863203	534608	534615	Intergenic	FABP3	0	0	14_ReprPCWk	0	1	0	0	1	0	0
chr1	32014529	32015028	536441	536455	Intergenic	LOC284551	0	0	7_Enh	0	1	1	0	1	1	1
chr1	32015048	32015398	536455	536465	Intergenic	LOC284551	0	0	5_TxWk	0	1	1	0	1	1	0
chr1	32053511	32053585	537046	537050	TTS	TINAGL1	0	0	7_Enh	0	1	1	0	1	1	1
chr1	32055264	32055332	537132	537137	Intergenic	TINAGL1	0	0	5_TxWk	0	1	1	0	1	0	0
chr1	32057553	32057687	537174	537179	Intergenic	TINAGL1	0	0	7_Enh	0	1	1	0	0	0	0
chr1	32131848	32132022	538186	538191	intron	COL16A1	0	0	5_TxWk	0	1	1	0	1	1	0
chr1	32135225	32135419	538243	538248	intron	COL16A1	0	0	7_Enh	0	1	1	0	1	0	0
chr1	32219296	32219383	539812	539816	intron	BAI2	0	0	7_Enh	0	1	1	0	0	0	0
chr1	32219884	32219997	539818	539825	intron	BAI2	0	0	7_Enh	0	1	1	0	1	0	0
chr1	32303168	32303372	541360	541365	Intergenic	SPOCD1	0	0	5_TxWk	0	1	0	0	1	0	0
chr1	32394252	32394644	542535	542539	intron	PTP4A2	0	0	6_EnhG	0	1	1	0	0	0	0
chr1	32485981	32486050	544181	544185	intron	KHDRBS1	0	0	5_TxWk	0	1	1	0	0	0	0
chr1	32487833	32487900	544200	544204	intron	KHDRBS1	0	0	6_EnhG	0	1	1	0	0	0	0
chr1	32681835	32682022	547128	547133	TTS	DCDC2B	0	0	5_TxWk	0	1	1	0	1	0	0
chr1	32713899	32714139	547783	547801	exon	FAM167B	0	1	7_Enh	0	1	1	0	1	1	1
chr1	32714146	32714476	547801	547813	exon	FAM167B	0	1	7_Enh	0	1	1	0	1	0	0
chr1	32781649	32781746	548955	548962	intron	HDAC1	0	0	5_TxWk	0	1	1	0	0	0	0
chr1	32781801	32781880	548963	548970	intron	HDAC1	0	0	5_TxWk	0	1	1	0	1	0	0
chr1	32782310	32782358	548973	548977	exon	HDAC1	0	0	6_EnhG	0	1	0	0	1	1	1
chr1	32787347	32787608	549045	549050	intron	HDAC1	0	0	6_EnhG	0	1	0	0	1	0	0
chr1	32788058	32788166	549052	549057	intron	HDAC1	0	0	6_EnhG	0	1	1	0	1	0	0
chr1	32788392	32788632	549058	549064	intron	HDAC1	0	0	6_EnhG	0	1	1	0	1	0	0
chr1	32804085	32804246	549434	549442	Intergenic	MARCKSL1	0	0	5_TxWk	0	1	1	0	1	0	0
chr1	32804416	32804493	549443	549449	Intergenic	MARCKSL1	0	0	5_TxWk	0	1	1	0	1	0	0
chr1	32866635	32866726	550535	550540	Intergenic	BSDC1	0	0	15_Quies	0	1	1	0	1	1	1
chr1	32952183	32952351	551691	551695	exon	ZBTB8B	0	0	14_ReprPCWk	0	1	0	0	0	0	0
chr1	33182332	33182611	555574	555581	Intergenic	SYNC	0	0	5_TxWk	0	1	1	0	1	0	0
chr1	33226277	33226381	556496	556501	intron	KIAA1522	0	0	5_TxWk	0	1	1	0	0	0	0
chr1	33226390	33226624	556501	556514	intron	KIAA1522	0	0	5_TxWk	0	1	1	0	0	0	0
chr1	33227221	33227467	556520	556526	intron	KIAA1522	0	0	7_Enh	0	1	1	0	0	0	0
chr1	33238690	33238777	556779	556783	exon	KIAA1522	0	0	4_Tx	0	1	1	0	1	1	1
chr1	33390470	33390567	559344	559352	Intergenic	TMEM54	0	0	12_EnhBiv	0	1	1	0	1	0	1
chr1	33399147	33399237	559487	559491	Intergenic	RNF19B	0	0	15_Quies	0	1	1	0	0	1	1
chr1	33415217	33415258	559677	559681	exon	RNF19B	0	0	7_Enh	0	1	1	0	1	0	0
chr1	33446906	33447146	560418	560423	Intergenic	RNF19B	0	0	7_Enh	0	1	1	0	1	0	0
chr1	33520769	33521084	561451	561458	Intergenic	AK2	0	0	5_TxWk	0	1	1	0	1	1	1
chr1	33793320	33793503	565131	565135	intron	PHC2	0	0	4_Tx	0	1	1	0	0	0	0
chr1	33833463	33833590	565780	565787	intron	PHC2	0	0	5_TxWk	0	1	1	0	1	1	1
chr1	33936128	33936414	566860	566869	Intergenic	ZSCAN20	0	0	15_Quies	0	1	0	0	1	1	1
chr1	35148214	35148286	577525	577529	Intergenic	GJB5	0	0	14_ReprPCWk	0	1	0	0	1	0	0
chr1	35149967	35150153	577536	577540	Intergenic	GJB5	0	0	14_ReprPCWk	0	1	0	0	0	0	0
chr1	35730504	35730818	585055	585060	Intergenic	ZMYM4	0	0	15_Quies	0	1	1	0	1	0	0
chr1	36653765	36653937	596893	596900	Intergenic	MAP7D1	0	0	15_Quies	0	1	0	0	1	1	1
chr1	36840053	36840377	600284	600290	intron	STK40	0	0	7_Enh	0	1	1	0	1	0	0
chr1	36952572	36952759	602118	602126	Intergenic	CSF3R	0	0	14_ReprPCWk	0	1	0	0	0	0	0
chr1	37937273	37937607	612788	612797	intron	LOC728431	0	0	7_Enh	0	1	1	0	1	0	0
chr1	37952976	37953160	613156	613162	Intergenic	ZC3H12A	0	0	5_TxWk	0	1	1	0	1	1	1
chr1	38245588	38246225	617633	617638	Intergenic	EPHA10	0	0	14_ReprPCWk	0	1	1	0	1	0	0
chr1	38405859	38406247	620245	620250	intron	INPP5B	0	0	5_TxWk	0	1	1	0	1	0	0
chr1	38494824	38494939	621759	621764	Intergenic	UTP11L	0	0	5_TxWk	0	1	1	0	0	0	0
chr1	38495043	38495124	621767	621771	Intergenic	UTP11L	0	0	7_Enh	0	1	1	0	0	0	0
chr1	38495170	38495289	621772	621779	Intergenic	UTP11L	0	0	5_TxWk	0	1	1	0	0	0	0
chr1	38604332	38604477	623536	623540	Intergenic	MIR3659	0	0	14_ReprPCWk	0	1	0	0	1	0	0
chr1	38731883	38732153	624811	624816	Intergenic	LOC339442	0	0	14_ReprPCWk	0	1	0	0	1	0	0
chr1	39406152	39406230	631841	631845	intron	RHBDL2	0	0	5_TxWk	0	1	0	0	1	0	0
chr1	39568216	39568546	634639	634645	intron	MACF1	0	0	15_Quies	0	1	0	0	0	1	1
chr1	39598712	39598978	635086	635091	intron	MACF1	0	0	7_Enh	0	1	1	0	1	0	0
chr1	39810324	39810394	637268	637272	intron	MACF1	0	0	4_Tx	0	1	0	0	0	0	0
chr1	39992729	39993239	639841	639852	exon	BMP8A	0	0	6_EnhG	0	1	1	0	1	0	0
chr1	40032659	40032736	640393	640397	TTS	SNORA55	1	0	4_Tx	0	1	1	0	1	0	0
chr1	40265465	40265610	644457	644465	Intergenic	BMP8B	0	0	7_Enh	0	1	1	0	1	1	1
chr1	40282556	40282709	644749	644756	Intergenic	BMP8B	0	0	14_ReprPCWk	0	1	0	0	1	1	1
chr1	40282938	40282989	644759	644764	Intergenic	BMP8B	0	0	14_ReprPCWk	0	1	0	0	1	1	0
chr1	40283030	40283090	644764	644769	Intergenic	BMP8B	0	0	14_ReprPCWk	0	1	0	0	1	1	0
chr1	40283209	40283301	644771	644776	Intergenic	BMP8B	0	0	14_ReprPCWk	0	1	1	0	1	1	0
chr1	40285318	40285439	644803	644813	Intergenic	BMP8B	0	0	7_Enh	0	1	1	0	0	0	0
chr1	40292506	40292649	644911	644915	Intergenic	BMP8B	0	0	14_ReprPCWk	0	1	1	0	1	1	0
chr1	40292902	40293173	644916	644921	Intergenic	BMP8B	0	0	14_ReprPCWk	0	1	1	0	0	0	0
chr1	40311392	40311571	645073	645078	intron	TRIT1	0	0	7_Enh	0	1	1	0	1	0	0
chr1	40326048	40326372	645210	645214	intron	TRIT1	0	0	5_TxWk	0	1	1	0	0	0	0
chr1	40399833	40400506	646435	646446	Intergenic	MFSD2A	0	0	5_TxWk	0	1	0	0	1	0	0
chr1	40426042	40426243	646851	646858	intron	MFSD2A	0	0	6_EnhG	0	1	1	0	1	0	0
chr1	41079758	41079864	654953	654961	Intergenic	RIMS3	0	0	14_ReprPCWk	0	1	0	0	1	0	0
chr1	41094083	41094509	655098	655103	intron	RIMS3	0	0	7_Enh	0	1	1	0	1	0	0
chr1	41116973	41117071	655369	655377	intron	RIMS3	0	0	14_ReprPCWk	0	1	0	0	1	0	0
chr1	41410709	41410847	659498	659502	Intergenic	CTPS1	0	0	15_Quies	0	1	0	0	1	0	0
chr1	41469520	41469588	660468	660472	intron	CTPS1	0	0	6_EnhG	0	1	0	0	1	1	1
chr1	41511452	41511766	661043	661048	intron	SCMH1	0	0	4_Tx	0	1	0	0	0	0	0
chr1	41512094	41512431	661049	661059	exon	SCMH1	0	0	6_EnhG	0	1	0	0	1	0	0
chr1	41823835	41823957	663617	663623	Intergenic	SCMH1	0	0	7_Enh	0	1	1	0	0	0	0
chr1	41823993	41824104	663623	663627	Intergenic	SCMH1	0	0	7_Enh	0	1	1	0	0	0	0
chr1	41824549	41824698	663640	663644	Intergenic	SCMH1	0	0	7_Enh	0	1	1	0	0	0	0
chr1	41826028	41826177	663658	663662	Intergenic	SCMH1	0	0	7_Enh	0	1	1	0	0	0	0
chr1	41918517	41918818	665231	665240	Intergenic	EDN2	0	0	5_TxWk	0	1	0	0	0	0	0
chr1	41919889	41920068	665250	665256	Intergenic	EDN2	0	0	7_Enh	0	1	1	0	1	0	0
chr1	41920152	41920382	665256	665262	Intergenic	EDN2	0	0	7_Enh	0	1	0	0	1	0	0
chr1	41948146	41948268	665595	665605	exon	EDN2	0	0	5_TxWk	0	1	1	0	1	0	0
chr1	41964474	41964782	665919	665930	Intergenic	EDN2	0	0	7_Enh	0	1	1	0	1	0	0
chr1	41966227	41966449	665945	665953	Intergenic	EDN2	0	0	7_Enh	0	1	1	0	1	0	0
chr1	41967340	41967416	665962	665968	Intergenic	EDN2	0	0	7_Enh	0	1	1	0	1	0	0
chr1	41967435	41967769	665968	665983	Intergenic	EDN2	0	0	7_Enh	0	1	1	0	1	0	0
chr1	42347936	42347964	670219	670223	intron	HIVEP3	0	0	7_Enh	0	1	0	0	0	0	0
chr1	42630286	42630437	672615	672622	intron,promoter-TSS	GUCA2A	1	0	14_ReprPCWk	0	1	1	0	1	0	0
chr1	42630647	42630869	672625	672632	promoter-TSS	GUCA2A	1	0	7_Enh	0	1	1	0	1	0	0
chr1	42631343	42631486	672639	672648	Intergenic	GUCA2A	1	0	5_TxWk	0	1	1	0	1	0	0
chr1	42638465	42638680	672759	672764	Intergenic	GUCA2A	0	0	7_Enh	0	1	1	0	0	0	0
chr1	43157171	43157679	677661	677667	intron	YBX1	0	0	5_TxWk	0	1	1	0	0	0	0
chr1	43397660	43397825	680680	680685	intron	SLC2A1	0	0	7_Enh	0	1	1	0	1	0	0
chr1	43397907	43398055	680685	680690	intron	SLC2A1	0	0	7_Enh	0	1	1	0	1	0	0
chr1	43408979	43409194	680835	680840	intron	SLC2A1	0	0	7_Enh	0	1	1	0	1	0	0
chr1	43409893	43410118	680847	680851	intron	SLC2A1	0	0	7_Enh	0	1	1	0	1	0	0
chr1	43921307	43921674	688020	688024	Intergenic	HYI	0	0	5_TxWk	0	1	1	0	0	0	0
chr1	43994845	43995131	688830	688837	Intergenic	PTPRF	0	0	14_ReprPCWk	0	1	1	0	1	1	1
chr1	44002154	44002509	689064	689071	intron	PTPRF	0	0	7_Enh	0	1	1	0	0	0	0
chr1	44003109	44003362	689082	689087	intron	PTPRF	0	0	7_Enh	0	1	1	0	0	0	0
chr1	44007533	44007664	689143	689148	intron	PTPRF	0	0	7_Enh	0	1	1	0	1	0	0
chr1	44007872	44007964	689150	689155	intron	PTPRF	0	0	7_Enh	0	1	1	0	1	0	0
chr1	44011218	44011314	689203	689209	intron	PTPRF	0	0	7_Enh	0	1	1	0	0	0	0
chr1	44011445	44011771	689209	689219	intron	PTPRF	0	0	5_TxWk	0	1	1	0	1	0	0
chr1	44014116	44014189	689259	689263	intron	PTPRF	0	0	7_Enh	0	1	1	0	0	0	0
chr1	44018672	44018785	689344	689348	intron	PTPRF	0	0	5_TxWk	0	1	1	0	1	0	0
chr1	44378782	44378996	694113	694120	intron	ST3GAL3	0	0	7_Enh	0	1	1	0	1	0	0
chr1	44446790	44446866	695441	695449	exon,intron	B4GALT2	0	0	7_Enh	0	1	1	0	1	0	0
chr1	44446937	44447111	695452	695462	exon	B4GALT2	0	0	7_Enh	0	1	1	0	1	0	0
chr1	44452503	44452640	695579	695583	intron	B4GALT2	0	0	5_TxWk	0	1	0	0	0	0	0
chr1	44513493	44513726	696761	696765	Intergenic	SLC6A9	0	0	7_Enh	0	1	0	0	1	1	1
chr1	44703750	44703777	698924	698928	intron	ERI3	0	0	7_Enh	0	1	1	0	1	0	0
chr1	44703849	44703924	698928	698934	intron	ERI3	0	0	7_Enh	0	1	1	0	1	1	1
chr1	44703979	44704013	698934	698938	intron	ERI3	0	0	7_Enh	0	1	1	0	1	1	1
chr1	44704020	44704148	698938	698947	intron	ERI3	0	0	7_Enh	0	1	1	0	1	1	1
chr1	44732202	44732622	699269	699275	intron	ERI3	0	0	5_TxWk	0	1	1	0	1	0	0
chr1	44733164	44733445	699275	699280	intron	ERI3	0	0	5_TxWk	0	1	1	0	1	0	0
chr1	44733586	44733696	699280	699284	intron	ERI3	0	0	5_TxWk	0	1	0	0	1	0	0
chr1	44755362	44755482	699409	699415	intron	ERI3	0	0	6_EnhG	0	1	1	0	1	0	0
chr1	44759536	44759611	699459	699463	intron	ERI3	0	0	7_Enh	0	1	1	0	1	0	0
chr1	45125928	45126207	704238	704246	intron	TMEM53	0	0	7_Enh	0	1	1	0	1	0	0
chr1	45273399	45273681	707106	707117	promoter-TSS	TCTEX1D4	1	0	7_Enh	0	1	1	0	1	0	0
chr1	46008348	46008558	715979	715983	Intergenic	AKR1A1	0	0	7_Enh	0	1	1	0	1	0	0
chr1	46358131	46358328	720712	720717	intron	MAST2	0	0	7_Enh	0	1	0	0	1	0	0
chr1	46378857	46379180	720891	720896	intron	MAST2	0	0	5_TxWk	0	1	1	0	1	0	0
chr1	46441258	46441301	721423	721428	intron	MAST2	0	0	15_Quies	0	1	0	0	0	0	0
chr1	46444404	46444584	721482	721486	intron	MAST2	0	0	15_Quies	0	1	0	0	1	0	0
chr1	46601365	46601432	723054	723058	Intergenic	PIK3R3	0	0	15_Quies	0	1	1	0	0	0	0
chr1	46645046	46645698	723558	723567	intron	TSPAN1	0	0	15_Quies	0	1	1	0	1	1	1
chr1	46645763	46645969	723567	723572	intron	TSPAN1	0	0	15_Quies	0	1	1	0	1	1	1
chr1	46653374	46653515	723665	723670	TTS	POMGNT1	0	0	6_EnhG	0	1	0	0	1	0	0
chr1	46813955	46814009	726477	726481	intron	NSUN4	0	0	4_Tx	0	1	0	0	1	1	1
chr1	46867475	46867786	727270	727278	intron	FAAH	0	0	7_Enh	0	1	1	0	1	0	0
chr1	46867852	46868257	727278	727284	intron	FAAH	0	0	7_Enh	0	1	1	0	1	0	0
chr1	46982528	46982580	729219	729225	Intergenic	DMBX1	0	0	14_ReprPCWk	0	1	0	0	0	0	0
chr1	46982723	46983086	729225	729235	Intergenic	DMBX1	0	0	14_ReprPCWk	0	1	1	0	1	0	0
chr1	47656031	47656229	734748	734753	promoter-TSS	PDZK1IP1	1	0	7_Enh	0	1	1	0	1	0	0
chr1	47658555	47658875	734773	734779	Intergenic	PDZK1IP1	0	0	7_Enh	0	1	1	0	1	1	1
chr1	47788722	47788929	736629	736636	Intergenic	STIL	0	0	15_Quies	0	1	0	0	1	0	0
chr1	47911646	47911941	738887	738898	Intergenic	FOXD2	0	0	12_EnhBiv	0	1	0	1	0	0	0
chr1	47943835	47944050	739257	739266	Intergenic	FOXD2	0	0	7_Enh	0	1	1	0	1	0	0
chr1	48167839	48168244	741602	741609	Intergenic	FOXD2	0	0	5_TxWk	0	1	1	0	1	0	0
chr1	48173744	48173800	741665	741669	Intergenic	FOXD2	0	0	13_ReprPC	0	1	0	0	0	0	0
chr1	48176598	48176703	741867	741871	Intergenic	FOXD2	0	0	14_ReprPCWk	0	1	1	1	0	0	0
chr1	48189023	48189155	741990	741994	Intergenic	TRABD2B	0	0	12_EnhBiv	0	1	1	1	0	0	0
chr1	48190025	48190194	742002	742010	Intergenic	TRABD2B	0	0	13_ReprPC	0	1	0	0	0	0	0
chr1	48193267	48193808	742111	742120	Intergenic	TRABD2B	0	0	14_ReprPCWk	0	1	1	0	1	0	0
chr1	48217634	48217896	742277	742282	Intergenic	TRABD2B	0	0	7_Enh	0	1	1	0	1	0	0
chr1	48217909	48218059	742282	742293	Intergenic	TRABD2B	0	0	7_Enh	0	1	1	0	1	0	0
chr1	48297327	48297523	743256	743264	intron	TRABD2B	0	0	15_Quies	0	1	1	0	1	0	0
chr1	51099216	51099481	762474	762480	intron	FAF1	0	0	5_TxWk	0	1	0	0	1	0	0
chr1	51779894	51780032	768877	768882	intron	TTC39A	0	0	5_TxWk	0	1	1	0	1	0	0
chr1	51786792	51786953	768962	768967	intron	TTC39A	0	0	5_TxWk	0	1	0	0	0	0	0
chr1	52194486	52194505	772820	772824	promoter-TSS	OSBPL9	0	0	7_Enh	0	1	1	0	0	0	0
chr1	52867825	52868344	780297	780303	intron	ORC1	0	0	5_TxWk	0	1	1	0	0	0	0
chr1	52868403	52868524	780303	780308	intron	ORC1	0	0	5_TxWk	0	1	1	0	0	0	0
chr1	52879152	52879960	780478	780491	exon	PRPF38A	0	0	4_Tx	0	1	0	0	1	0	0
chr1	53164855	53164932	783805	783811	promoter-TSS	SELRC1	1	0	5_TxWk	0	1	0	0	0	0	0
chr1	53573417	53573504	789578	789582	intron	SLC1A7	0	0	15_Quies	0	1	0	0	0	0	0
chr1	53576964	53577063	789636	789640	intron	SLC1A7	0	0	7_Enh	0	1	1	0	1	0	0
chr1	53601208	53601269	790018	790022	intron	SLC1A7	0	0	15_Quies	0	1	1	0	1	0	0
chr1	54561630	54561735	802603	802607	intron	TCEANC2	0	0	5_TxWk	0	1	1	0	0	0	0
chr1	54590247	54590342	802990	802995	Intergenic	CDCP2	0	0	5_TxWk	0	1	0	0	0	0	0
chr1	54722818	54722846	804994	804999	exon	SSBP3	0	0	5_TxWk	0	1	0	0	0	0	0
chr1	54743776	54744132	805391	805395	intron	SSBP3	0	0	7_Enh	0	1	1	0	1	0	0
chr1	54752898	54753321	805533	805541	intron	SSBP3	0	0	7_Enh	0	1	1	0	1	0	0
chr1	54763988	54764048	805693	805697	intron	SSBP3	0	0	7_Enh	0	1	1	0	1	0	0
chr1	54764418	54764524	805700	805708	intron	SSBP3	0	0	7_Enh	0	1	1	0	1	0	0
chr1	54764863	54765045	805711	805717	intron	SSBP3	0	0	7_Enh	0	1	1	0	1	0	0
chr1	54780443	54780707	805958	805964	intron	SSBP3	0	0	7_Enh	0	1	1	0	1	0	0
chr1	54813610	54813825	806482	806487	intron	SSBP3	0	0	7_Enh	0	1	1	0	1	0	0
chr1	54822468	54822620	806648	806652	intron	SSBP3	0	0	7_Enh	0	1	1	0	1	1	0
chr1	54831281	54831361	806746	806750	intron	SSBP3	0	0	7_Enh	0	1	1	0	0	0	0
chr1	54837337	54837421	806829	806834	intron	SSBP3	0	0	7_Enh	0	1	1	0	1	0	0
chr1	54884320	54884632	807825	807830	Intergenic	SSBP3	0	0	15_Quies	0	1	0	0	1	0	0
chr1	54890799	54890939	807918	807923	Intergenic	SSBP3	0	0	15_Quies	0	1	0	0	1	1	0
chr1	55029687	55029870	810242	810246	intron	ACOT11	0	0	5_TxWk	0	1	0	0	1	0	0
chr1	55029976	55030067	810246	810250	intron	ACOT11	0	0	5_TxWk	0	1	0	0	1	0	0
chr1	55047143	55047737	810443	810450	intron	ACOT11	0	0	5_TxWk	0	1	1	0	1	0	0
chr1	55069627	55069699	810779	810783	intron	ACOT11	0	0	7_Enh	0	1	1	0	1	0	0
chr1	55237821	55237866	812884	812889	Intergenic	PARS2	0	0	15_Quies	0	1	0	0	1	0	0
chr1	55241979	55242030	812941	812946	Intergenic	PARS2	0	0	15_Quies	0	1	1	0	1	0	0
chr1	55261968	55262120	813244	813248	intron	TTC22	0	0	5_TxWk	0	1	1	0	1	0	0
chr1	55262149	55262237	813248	813252	intron	TTC22	0	0	5_TxWk	0	1	0	0	1	0	0
chr1	55416414	55416687	815096	815104	Intergenic	TMEM61	0	0	15_Quies	0	1	1	0	1	1	1
chr1	55683337	55683567	818216	818221	TTS	LOC100507634	0	0	15_Quies	0	1	1	0	0	0	0
chr1	56917214	56917453	825997	826002	Intergenic	PPAP2B	0	0	7_Enh	0	1	1	0	1	0	0
chr1	56993512	56993578	826760	826765	intron	PPAP2B	0	0	7_Enh	0	1	1	0	1	0	0
chr1	57284492	57284647	828906	828912	intron	C1orf168	1	0	14_ReprPCWk	0	1	0	0	1	0	0
chr1	57284780	57285161	828912	828917	exon	C1orf168	1	0	14_ReprPCWk	0	1	0	0	1	0	0
chr1	59271602	59271830	843875	843880	intron	LOC100131060	0	0	7_Enh	0	1	0	0	1	0	0
chr1	59340605	59341044	844424	844430	intron	LOC100131060	0	0	7_Enh	0	1	1	0	1	0	0
chr1	59359277	59359432	844581	844588	exon	LOC100131060	0	0	7_Enh	0	1	1	0	1	0	0
chr1	59362447	59362553	844622	844627	intron	LOC100131060	0	0	7_Enh	0	1	1	0	1	0	0
chr1	59364836	59364918	844642	844646	exon	LOC100131060	0	0	7_Enh	0	1	1	0	0	0	0
chr1	59365407	59365433	844651	844655	TTS	LOC100131060	0	0	7_Enh	0	1	1	0	0	0	0
chr1	59365705	59365913	844655	844660	TTS	LOC100131060	0	0	7_Enh	0	1	1	0	0	0	0
chr1	59377502	59378037	844801	844809	Intergenic	LOC100131060	0	0	15_Quies	0	1	1	0	1	0	0
chr1	59388038	59388094	844873	844877	Intergenic	LOC100131060	0	0	5_TxWk	0	1	1	0	1	0	0
chr1	59388183	59388229	844877	844883	Intergenic	LOC100131060	0	0	7_Enh	0	1	1	0	1	0	0
chr1	59394071	59394531	844932	844939	Intergenic	LOC100131060	0	0	5_TxWk	0	1	1	0	1	0	0
chr1	59395555	59395654	844947	844953	Intergenic	LOC100131060	0	0	7_Enh	0	1	1	0	1	0	0
chr1	59408557	59408715	845046	845050	Intergenic	LOC100131060	0	0	7_Enh	0	1	1	0	1	0	0
chr1	59820172	59820364	847832	847836	intron	FGGY	0	0	5_TxWk	0	1	1	0	0	0	0
chr1	59894616	59894866	848361	848365	intron	FGGY	0	0	15_Quies	0	1	0	0	1	0	0
chr1	59895391	59896080	848368	848373	intron	FGGY	0	0	15_Quies	0	1	0	0	0	0	0
chr1	60008972	60009278	849173	849178	intron	FGGY	0	0	5_TxWk	0	1	0	0	0	0	0
chr1	60139592	60139794	850163	850170	intron	FGGY	0	0	7_Enh	0	1	1	0	0	0	0
chr1	60139877	60140451	850170	850175	intron	FGGY	0	0	5_TxWk	0	1	1	0	0	0	0
chr1	60225209	60225417	850744	850752	intron	FGGY	0	0	5_TxWk	0	1	0	0	1	1	1
chr1	60322549	60322776	851405	851409	intron	HOOK1	0	0	5_TxWk	0	1	1	0	1	0	0
chr1	61299070	61299299	857101	857105	Intergenic	NFIA	0	0	7_Enh	0	1	0	0	1	0	0
chr1	61333549	61333639	857325	857329	Intergenic	NFIA	0	0	15_Quies	0	1	1	0	1	0	0
chr1	61541765	61541804	859399	859403	promoter-TSS	NFIA	0	0	15_Quies	0	1	1	0	0	0	0
chr1	61558411	61558573	859833	859838	intron	NFIA	0	0	5_TxWk	0	1	1	0	1	0	0
chr1	61692418	61692696	860968	860973	intron	NFIA	0	0	7_Enh	0	1	0	0	1	0	0
chr1	61911062	61911335	862728	862733	intron	NFIA	0	0	7_Enh	0	1	0	0	1	0	0
chr1	62646478	62646586	869824	869828	Intergenic	L1TD1	0	0	15_Quies	0	1	0	0	0	0	0
chr1	62647949	62648031	869842	869847	Intergenic	L1TD1	0	0	15_Quies	0	1	0	0	0	0	0
chr1	62751590	62751680	871380	871384	intron	KANK4	0	0	14_ReprPCWk	0	1	1	0	0	0	0
chr1	62752696	62752895	871407	871412	intron	KANK4	0	0	14_ReprPCWk	0	1	1	0	1	0	0
chr1	62765525	62765657	871543	871547	intron	KANK4	0	0	14_ReprPCWk	0	1	0	0	1	0	0
chr1	63186188	63186553	875744	875749	Intergenic	DOCK7	0	0	5_TxWk	0	1	1	0	0	0	0
chr1	64107040	64107291	884265	884270	intron	PGM1	0	0	5_TxWk	0	1	0	0	1	0	0
chr1	64140150	64140364	884565	884569	Intergenic	PGM1	0	0	15_Quies	0	1	1	0	1	1	1
chr1	64170915	64170992	884845	884850	Intergenic	ROR1	0	0	5_TxWk	0	1	1	0	1	0	0
chr1	64387201	64387354	886572	886577	intron	ROR1	0	0	5_TxWk	0	1	1	0	1	0	0
chr1	65002150	65002335	891568	891575	intron	CACHD1	0	0	15_Quies	0	1	1	0	0	0	0
chr1	65002768	65003054	891578	891584	intron	CACHD1	0	0	7_Enh	0	1	1	0	1	0	0
chr1	65363870	65363975	894666	894670	intron	JAK1	0	0	7_Enh	0	1	1	0	1	0	0
chr1	65447700	65447885	895541	895546	Intergenic	JAK1	0	0	5_TxWk	0	1	0	0	0	0	0
chr1	65607135	65607380	897386	897390	Intergenic	AK4	0	0	14_ReprPCWk	0	1	0	0	1	0	0
chr1	66737129	66737824	905493	905503	intron	PDE4B	0	0	5_TxWk	0	1	1	0	1	0	0
chr1	66744392	66744564	905550	905555	intron	PDE4B	0	0	7_Enh	0	1	1	0	0	0	0
chr1	66815929	66816009	905972	905976	intron	PDE4B	0	0	7_Enh	0	1	1	0	1	0	0
chr1	66912156	66912353	906541	906546	Intergenic	SGIP1	0	0	5_TxWk	0	1	0	0	1	1	1
chr1	68021152	68021440	915190	915199	Intergenic	SERBP1	0	0	7_Enh	0	1	1	0	0	0	0
chr1	68027510	68027618	915293	915297	Intergenic	GADD45A	0	0	15_Quies	0	1	1	0	1	1	1
chr1	68038213	68038266	915388	915392	Intergenic	GADD45A	0	0	7_Enh	0	1	1	0	1	0	0
chr1	68038398	68038546	915393	915398	Intergenic	GADD45A	0	0	7_Enh	0	1	1	0	1	0	0
chr1	68099050	68099263	915901	915905	Intergenic	GADD45A	0	0	5_TxWk	0	1	1	0	1	0	0
chr1	68149989	68150178	916222	916227	promoter-TSS	GADD45A	1	0	7_Enh	0	1	1	0	0	0	0
chr1	68174407	68174527	916607	916612	intron	GNG12	0	0	7_Enh	0	1	0	0	1	0	0
chr1	68201729	68202198	916825	916833	intron	GNG12	0	0	7_Enh	0	1	1	0	1	0	0
chr1	68226119	68226279	917024	917030	intron	GNG12	0	0	7_Enh	0	1	1	0	1	1	1
chr1	68281422	68281522	917418	917422	intron	GNG12	0	0	7_Enh	0	1	1	0	1	0	0
chr1	68281748	68281984	917425	917431	intron	GNG12	0	0	5_TxWk	0	1	0	0	1	0	0
chr1	68284641	68284989	917449	917454	intron	GNG12	0	0	7_Enh	0	1	0	0	0	0	0
chr1	68567474	68567611	919356	919360	intron	GNG12-AS1	0	0	5_TxWk	0	1	0	0	1	0	0
chr1	68611301	68611617	919709	919714	intron	WLS	0	0	7_Enh	0	1	1	0	1	0	0
chr1	68639542	68640147	920009	920020	intron	WLS	0	0	7_Enh	0	1	1	0	1	0	0
chr1	71623734	71623920	938816	938820	intron	ZRANB2-AS2	0	0	7_Enh	0	1	0	0	1	0	0
chr1	76191820	76191891	963770	963776	intron	ACADM	0	0	7_Enh	0	1	1	0	0	0	0
chr1	77013496	77014003	969190	969195	intron	ST6GALNAC3	0	0	5_TxWk	0	1	0	0	1	1	0
chr1	78004867	78004907	975657	975661	intron	AK5	0	0	15_Quies	0	1	0	0	1	0	0
chr1	78458500	78458704	980190	980198	Intergenic	DNAJB4	0	0	15_Quies	0	1	1	0	1	0	0
chr1	81918997	81919384	1000239	1000244	Intergenic	LPHN2	0	0	15_Quies	0	1	0	0	1	0	0
chr1	84719660	84719983	1017390	1017395	Intergenic	SAMD13	0	0	7_Enh	0	1	1	0	1	0	0
chr1	84899101	84899141	1018520	1018524	Intergenic	DNASE2B	0	0	7_Enh	0	1	1	0	1	0	0
chr1	85185964	85186095	1020931	1020935	Intergenic	SSX2IP	0	0	15_Quies	0	1	1	0	1	0	0
chr1	85603358	85603813	1024566	1024576	Intergenic	MIR4423	0	0	15_Quies	0	1	0	0	1	0	0
chr1	85763680	85763920	1026171	1026177	Intergenic	BCL10	0	0	7_Enh	0	1	1	0	1	0	0
chr1	86094598	86094869	1028727	1028732	Intergenic	CYR61	0	0	5_TxWk	0	1	1	0	1	0	0
chr1	86968409	86968572	1034426	1034433	Intergenic	CLCA1	0	0	15_Quies	0	1	1	0	1	1	0
chr1	86993060	86993218	1034674	1034678	Intergenic	CLCA4	0	0	15_Quies	0	1	0	0	1	0	0
chr1	87221287	87221402	1036268	1036273	Intergenic	SH3GLB1	0	0	15_Quies	0	1	0	0	0	0	0
chr1	87258103	87258265	1036543	1036549	Intergenic	SH3GLB1	0	0	7_Enh	0	1	1	0	0	0	0
chr1	88641388	88641648	1047214	1047220	Intergenic	PKN2	0	0	7_Enh	0	1	0	0	1	0	0
chr1	89078536	89078748	1049817	1049823	Intergenic	PKN2	0	0	7_Enh	0	1	0	0	1	0	0
chr1	91502118	91502387	1068643	1068649	Intergenic	ZNF644	0	0	14_ReprPCWk	0	1	1	0	1	0	0
chr1	91599196	91599292	1069473	1069477	Intergenic	ZNF644	0	0	15_Quies	0	1	1	0	1	0	0
chr1	92149211	92149369	1073912	1073919	exon	TGFBR3	0	0	5_TxWk	0	1	0	0	1	0	0
chr1	92155194	92155432	1073970	1073975	intron	TGFBR3	0	0	7_Enh	0	1	0	0	0	0	0
chr1	92155983	92156165	1073981	1073985	intron	TGFBR3	0	0	7_Enh	0	1	1	0	1	0	0
chr1	92285962	92286068	1075152	1075160	intron	TGFBR3	0	0	5_TxWk	0	1	0	0	1	0	0
chr1	92292778	92292836	1075229	1075235	intron	TGFBR3	0	0	5_TxWk	0	1	1	0	1	0	0
chr1	92293084	92293189	1075235	1075239	intron	TGFBR3	0	0	5_TxWk	0	1	1	0	1	0	0
chr1	92293427	92293712	1075239	1075245	intron	TGFBR3	0	0	7_Enh	0	1	1	0	1	0	0
chr1	92294031	92294299	1075248	1075252	intron	TGFBR3	0	0	7_Enh	0	1	1	0	0	0	0
chr1	92294493	92294762	1075252	1075257	intron	TGFBR3	0	0	5_TxWk	0	1	1	0	0	0	0
chr1	92295848	92296138	1075264	1075269	intron	TGFBR3	0	0	7_Enh	0	1	1	0	1	0	0
chr1	92311629	92311769	1075424	1075428	intron	TGFBR3	0	0	7_Enh	0	1	1	0	1	0	0
chr1	93270333	93270573	1084852	1084859	Intergenic	EVI5	0	0	15_Quies	0	1	0	0	1	0	0
chr1	93323494	93323709	1085473	1085477	intron	FAM69A	0	0	5_TxWk	0	1	0	0	1	0	0
chr1	93324434	93324634	1085479	1085484	intron	FAM69A	0	0	5_TxWk	0	1	0	0	1	1	1
chr1	93908026	93908166	1090326	1090330	Intergenic	FNBP1L	0	0	14_ReprPCWk	0	1	0	0	0	0	0
chr1	93912411	93912477	1090356	1090360	Intergenic	FNBP1L	0	0	14_ReprPCWk	0	1	1	0	1	0	0
chr1	93970870	93971205	1090933	1090939	intron	FNBP1L	0	0	5_TxWk	0	1	0	0	1	0	0
chr1	94018931	94018979	1091288	1091292	exon	FNBP1L	0	0	5_TxWk	0	1	1	0	1	0	0
chr1	94045203	94045346	1091569	1091573	intron	BCAR3	0	0	6_EnhG	0	1	1	0	1	0	0
chr1	94059517	94059662	1091769	1091778	intron	LOC100129046	0	0	5_TxWk	0	1	1	0	0	0	0
chr1	94080393	94080462	1091993	1091997	promoter-TSS	BCAR3	0	0	5_TxWk	0	1	1	0	1	0	0
chr1	94083371	94083468	1092036	1092040	intron	BCAR3	0	0	5_TxWk	0	1	1	0	1	0	0
chr1	94083726	94083943	1092040	1092046	intron	BCAR3	0	0	7_Enh	0	1	1	0	0	0	0
chr1	94509810	94509922	1096255	1096259	intron	ABCA4	0	0	14_ReprPCWk	0	1	1	0	1	0	0
chr1	94534964	94535022	1096532	1096536	intron	ABCA4	0	0	7_Enh	0	1	1	0	1	0	0
chr1	94712239	94712336	1098190	1098194	Intergenic	ARHGAP29	0	0	12_EnhBiv	0	1	0	1	0	0	0
chr1	94849430	94849659	1099304	1099308	Intergenic	ABCD3	0	0	5_TxWk	0	1	0	0	1	0	0
chr1	95028152	95028285	1100881	1100885	Intergenic	F3	0	0	7_Enh	0	1	1	0	1	0	0
chr1	95028490	95028770	1100887	1100891	Intergenic	F3	0	0	15_Quies	0	1	1	0	1	0	0
chr1	95068090	95068144	1101225	1101229	Intergenic	F3	0	0	7_Enh	0	1	1	0	1	0	0
chr1	95071188	95071487	1101253	1101265	Intergenic	F3	0	0	5_TxWk	0	1	0	0	1	0	0
chr1	95082540	95082803	1101379	1101384	Intergenic	F3	0	0	5_TxWk	0	1	1	0	1	0	0
chr1	95200835	95200977	1102422	1102427	Intergenic	SLC44A3	0	0	7_Enh	0	1	1	0	1	0	0
chr1	95249186	95249367	1102717	1102722	Intergenic	SLC44A3	0	0	5_TxWk	0	1	1	0	1	0	0
chr1	95249584	95249647	1102722	1102726	Intergenic	SLC44A3	0	0	7_Enh	0	1	1	0	1	0	0
chr1	95321659	95321765	1103417	1103421	intron	SLC44A3	0	0	5_TxWk	0	1	0	0	1	0	0
chr1	95509020	95509482	1105256	1105263	intron	ALG14	0	0	15_Quies	0	1	1	0	1	1	1
chr1	95535357	95535646	1105471	1105476	intron	ALG14	0	0	5_TxWk	0	1	1	0	1	0	0
chr1	100274240	100274477	1133946	1133951	Intergenic	AGL	0	0	7_Enh	0	1	1	0	1	1	1
chr1	100441928	100442951	1135497	1135506	intron	SLC35A3	0	0	5_TxWk	0	1	0	0	1	0	0
chr1	100442990	100443214	1135506	1135512	intron	SLC35A3	0	0	5_TxWk	0	1	0	0	1	0	0
chr1	101728098	101728526	1144780	1144786	Intergenic	S1PR1	0	0	7_Enh	0	1	0	0	1	0	0
chr1	102511277	102511722	1149094	1149099	Intergenic	OLFM3	0	0	15_Quies	0	1	0	0	1	0	0
chr1	108209215	108209419	1180410	1180414	intron	VAV3	0	0	5_TxWk	0	1	0	0	1	0	0
chr1	108211555	108211724	1180421	1180427	intron	VAV3	0	0	5_TxWk	0	1	1	0	0	0	0
chr1	108223323	108223371	1180476	1180480	intron	VAV3	0	0	14_ReprPCWk	0	1	0	0	1	0	0
chr1	109076173	109076392	1186777	1186782	Intergenic	FAM102B	0	0	15_Quies	0	1	0	0	1	1	0
chr1	109076516	109076680	1186783	1186787	Intergenic	FAM102B	0	0	15_Quies	0	1	0	0	0	0	0
chr1	109370773	109371030	1189624	1189630	intron	AKNAD1	0	0	15_Quies	0	1	0	0	1	1	1
chr1	109677208	109677326	1193969	1193975	intron	KIAA1324	0	0	7_Enh	0	1	0	0	1	0	0
chr1	109679392	109679633	1193999	1194005	intron	KIAA1324	0	0	7_Enh	0	1	0	0	0	0	0
chr1	109680926	109681084	1194028	1194033	intron	KIAA1324	0	0	15_Quies	0	1	1	0	1	0	0
chr1	109691621	109691850	1194160	1194166	intron	KIAA1324	0	0	5_TxWk	0	1	1	0	0	0	0
chr1	109783290	109783485	1195376	1195387	Intergenic	CELSR2	0	0	5_TxWk	0	1	1	0	1	0	0
chr1	109783616	109783721	1195388	1195395	Intergenic	CELSR2	0	0	5_TxWk	0	1	1	0	0	0	0
chr1	109817168	109817384	1196291	1196300	exon	CELSR2	0	0	7_Enh	0	1	1	0	0	0	0
chr1	109817422	109817865	1196300	1196313	exon	CELSR2	0	0	7_Enh	0	1	1	0	0	0	0
chr1	110339894	110340165	1203136	1203142	Intergenic	EPS8L3	0	0	7_Enh	0	1	1	0	1	0	0
chr1	110490628	110490775	1204763	1204767	Intergenic	AHCYL1	0	0	15_Quies	0	1	1	0	1	0	0
chr1	110522564	110522756	1205027	1205032	Intergenic	AHCYL1	0	0	7_Enh	0	1	0	0	0	0	0
chr1	110591903	110592278	1205834	1205840	exon	STRIP1	0	0	6_EnhG	0	1	1	0	0	0	0
chr1	110873486	110873599	1209665	1209669	intron	LOC440600	0	0	15_Quies	0	1	0	0	0	0	0
chr1	110927726	110927931	1210340	1210346	intron	SLC16A4	0	0	7_Enh	0	1	0	0	1	0	0
chr1	111173526	111173644	1213140	1213145	intron	KCNA2	1	0	14_ReprPCWk	0	1	0	0	1	1	1
chr1	112078136	112078485	1219845	1219852	intron	ADORA3	0	0	15_Quies	0	1	0	0	1	0	0
chr1	112119236	112119464	1220109	1220115	Intergenic	LOC100129269	0	0	15_Quies	0	1	0	0	1	0	0
chr1	112135235	112135861	1220236	1220246	Intergenic	LOC100129269	0	0	7_Enh	0	1	1	0	1	0	0
chr1	112901520	112901721	1227131	1227136	Intergenic	CTTNBP2NL	0	0	5_TxWk	0	1	1	0	1	1	1
chr1	112936720	112936812	1227451	1227456	Intergenic	CTTNBP2NL	0	0	7_Enh	0	1	0	0	0	0	0
chr1	113241209	113241383	1230821	1230826	intron	MOV10	0	0	6_EnhG	0	1	1	0	0	0	0
chr1	113414895	113414964	1233841	1233845	Intergenic	AKR7A2P1	0	0	5_TxWk	0	1	1	0	0	0	0
chr1	113424484	113424598	1233948	1233953	Intergenic	AKR7A2P1	0	0	5_TxWk	0	1	1	0	1	0	0
chr1	113447834	113448343	1234359	1234365	Intergenic	AKR7A2P1	0	0	5_TxWk	0	1	1	0	1	0	0
chr1	113585399	113585471	1236200	1236205	Intergenic	LRIG2	0	0	7_Enh	0	1	1	0	1	1	1
chr1	113590629	113590917	1236275	1236279	Intergenic	LRIG2	0	0	5_TxWk	0	1	0	0	1	0	0
chr1	113683319	113683409	1237615	1237619	Intergenic	LOC643441	0	0	5_TxWk	0	1	1	0	1	1	1
chr1	113752989	113753155	1238285	1238289	Intergenic	LOC643441	0	0	5_TxWk	0	1	1	0	1	0	0
chr1	113760174	113760311	1238349	1238353	Intergenic	LOC643441	0	0	7_Enh	0	1	1	0	0	0	0
chr1	113797812	113798513	1238670	1238678	Intergenic	LOC643441	0	0	5_TxWk	0	1	0	0	1	0	0
chr1	113798722	113798839	1238680	1238684	Intergenic	LOC643441	0	0	5_TxWk	0	1	0	0	0	0	0
chr1	114805223	114805397	1247292	1247296	Intergenic	SYT6	0	0	12_EnhBiv	0	1	0	0	1	0	0
chr1	115255375	115255896	1251505	1251511	intron	NRAS	0	0	4_Tx	0	1	0	0	1	0	0
chr1	115280009	115280487	1251736	1251743	intron	CSDE1	0	0	4_Tx	0	1	0	0	0	0	0
chr1	115605417	115605578	1253927	1253933	intron	TSPAN2	0	0	7_Enh	0	1	1	0	1	0	0
chr1	116012691	116013130	1257016	1257024	Intergenic	NGF	0	0	15_Quies	0	1	0	0	1	0	0
chr1	116214031	116214121	1258579	1258584	intron	VANGL1	0	0	7_Enh	0	1	1	0	1	0	0
chr1	116219112	116219424	1258649	1258655	intron	VANGL1	0	0	7_Enh	0	1	1	0	0	0	0
chr1	116652622	116652669	1262260	1262265	Intergenic	MAB21L3	0	0	14_ReprPCWk	0	1	0	0	0	0	0
chr1	116653389	116653452	1262271	1262275	promoter-TSS	MAB21L3	1	0	14_ReprPCWk	0	1	1	0	1	0	0
chr1	116653968	116654189	1262278	1262282	promoter-TSS	MAB21L3	1	0	14_ReprPCWk	0	1	0	0	1	0	0
chr1	116654477	116654569	1262285	1262289	intron	MAB21L3	1	0	13_ReprPC	0	1	0	0	1	0	0
chr1	116665745	116665854	1262370	1262375	intron	MAB21L3	0	0	14_ReprPCWk	0	1	0	0	1	0	0
chr1	116666605	116666738	1262381	1262386	intron	MAB21L3	0	0	14_ReprPCWk	0	1	0	0	1	0	0
chr1	116666768	116666937	1262386	1262392	exon	MAB21L3	0	0	14_ReprPCWk	0	1	0	0	1	0	0
chr1	116785558	116785688	1263379	1263385	Intergenic	MAB21L3	0	0	12_EnhBiv	0	1	1	0	1	0	0
chr1	116854396	116854649	1263884	1263891	Intergenic	ATP1A1	0	0	14_ReprPCWk	0	1	0	0	1	0	0
chr1	116854869	116855221	1263891	1263899	Intergenic	ATP1A1	0	0	7_Enh	0	1	1	0	1	0	0
chr1	116872783	116873028	1264033	1264038	Intergenic	ATP1A1	0	0	7_Enh	0	1	0	0	0	0	0
chr1	116878591	116878662	1264072	1264077	Intergenic	ATP1A1	0	0	5_TxWk	0	1	0	0	1	0	0
chr1	116976161	116976399	1265133	1265141	Intergenic	ATP1A1OS	0	0	7_Enh	0	1	1	0	1	0	0
chr1	117018034	117018206	1265418	1265426	Intergenic	ATP1A1OS	0	0	5_TxWk	0	1	1	0	1	0	0
chr1	117020233	117020486	1265446	1265450	Intergenic	ATP1A1OS	0	0	7_Enh	0	1	1	0	1	0	0
chr1	117099234	117099449	1266151	1266157	intron	CD58	0	0	5_TxWk	0	1	1	0	1	1	0
chr1	117138929	117139056	1266660	1266665	intron	IGSF3	0	0	7_Enh	0	1	1	0	1	1	1
chr1	118080355	118080374	1275187	1275191	Intergenic	FAM46C	0	0	7_Enh	0	1	0	0	1	0	0
chr1	118080404	118080493	1275191	1275195	Intergenic	FAM46C	0	0	7_Enh	0	1	0	0	1	0	0
chr1	118113560	118113917	1275434	1275443	Intergenic	FAM46C	0	0	7_Enh	0	1	1	0	1	0	0
chr1	118113946	118114417	1275443	1275448	Intergenic	FAM46C	0	0	5_TxWk	0	1	1	0	1	0	0
chr1	118134955	118135132	1275665	1275670	Intergenic	FAM46C	0	0	7_Enh	0	1	0	0	0	0	0
chr1	118222826	118223504	1276715	1276725	Intergenic	FAM46C	0	0	7_Enh	0	1	1	0	1	0	0
chr1	118228715	118228864	1276768	1276772	Intergenic	FAM46C	0	0	15_Quies	0	1	1	0	1	0	0
chr1	118296792	118297046	1277182	1277189	Intergenic	FAM46C	0	0	14_ReprPCWk	0	1	1	0	0	1	1
chr1	149910590	149910747	1363778	1363783	Intergenic	MTMR11	0	0	5_TxWk	0	1	0	0	0	0	0
chr1	149910763	149910892	1363783	1363791	Intergenic	MTMR11	0	0	5_TxWk	0	1	0	0	0	0	0
chr1	150232251	150232590	1367852	1367859	intron	CA14	0	0	14_ReprPCWk	0	1	1	0	1	0	0
chr1	150501560	150501792	1372282	1372286	Intergenic	LINC00568	0	0	7_Enh	0	1	1	0	1	0	0
chr1	150504672	150504994	1372342	1372350	Intergenic	LINC00568	0	0	5_TxWk	0	1	1	0	1	0	0
chr1	150586186	150586321	1374013	1374018	Intergenic	ENSA	0	0	7_Enh	0	1	1	0	1	0	0
chr1	150640130	150640218	1374701	1374708	intron	GOLPH3L	0	0	5_TxWk	0	1	0	0	1	0	0
chr1	150640271	150640366	1374708	1374714	intron	GOLPH3L	0	0	5_TxWk	0	1	0	0	1	0	0
chr1	150640669	150641079	1374715	1374721	intron	GOLPH3L	0	0	5_TxWk	0	1	1	0	1	0	0
chr1	150643742	150644058	1374753	1374760	intron	GOLPH3L	0	0	5_TxWk	0	1	0	0	0	0	0
chr1	150722027	150722068	1375655	1375662	intron	CTSS	0	0	4_Tx	0	1	0	0	0	0	0
chr1	150783564	150783757	1376418	1376423	exon	ARNT	0	0	4_Tx	0	1	0	0	1	0	0
chr1	150951953	150952461	1378961	1378970	Intergenic	ANXA9	0	0	5_TxWk	0	1	1	0	1	1	1
chr1	150954554	150954873	1379003	1379010	exon	ANXA9	1	0	15_Quies	0	1	1	0	1	0	0
chr1	151167514	151167637	1382845	1382854	Intergenic	PIP5K1A	0	0	15_Quies	0	1	0	0	0	0	0
chr1	151313437	151313505	1385482	1385486	exon	RFX5	0	0	5_TxWk	0	1	1	0	1	1	1
chr1	151345756	151345816	1385922	1385926	promoter-TSS	SELENBP1	1	0	7_Enh	0	1	1	0	0	0	0
chr1	151362498	151362569	1386131	1386138	Intergenic	PSMB4	0	0	15_Quies	0	1	0	0	0	0	0
chr1	151362616	151363138	1386140	1386159	Intergenic	PSMB4	0	0	15_Quies	0	1	0	0	1	0	0
chr1	151363311	151363511	1386160	1386168	Intergenic	PSMB4	0	0	15_Quies	0	1	0	0	1	0	0
chr1	151482267	151482517	1387817	1387824	Intergenic	CGN	0	0	5_TxWk	0	1	1	0	1	0	0
chr1	151482738	151482848	1387826	1387831	Intergenic	CGN	0	0	5_TxWk	0	1	0	0	1	0	0
chr1	151805090	151805383	1392112	1392120	promoter-TSS	RORC	1	0	14_ReprPCWk	0	1	1	0	1	0	0
chr1	151908204	151908306	1393353	1393357	Intergenic	THEM4	0	0	5_TxWk	0	1	0	0	0	0	0
chr1	151908990	151909360	1393358	1393365	Intergenic	THEM4	0	0	5_TxWk	0	1	0	0	0	0	0
chr1	151918244	151918408	1393425	1393429	Intergenic	THEM4	0	0	7_Enh	0	1	1	0	1	0	0
chr1	151925854	151926108	1393524	1393530	Intergenic	S100A10	0	0	15_Quies	0	1	0	0	1	0	0
chr1	151962404	151962817	1393852	1393857	intron	S100A10	0	0	7_Enh	0	1	1	0	0	0	0
chr1	153330177	153330400	1403894	1403900	promoter-TSS	S100A9	1	0	14_ReprPCWk	0	1	0	0	1	0	0
chr1	153462831	153463043	1405176	1405183	Intergenic	S100A7	0	0	14_ReprPCWk	0	1	1	0	1	0	0
chr1	153483530	153483661	1405376	1405383	Intergenic	S100A6	0	0	15_Quies	0	1	0	0	1	1	1
chr1	153538964	153539217	1406172	1406179	promoter-TSS	S100A2	1	0	7_Enh	0	1	1	0	1	0	0
chr1	153588927	153589074	1406972	1406977	promoter-TSS	S100A14	1	0	7_Enh	0	1	1	0	1	0	0
chr1	153853406	153853935	1411360	1411367	intron	GATAD2B	0	0	7_Enh	0	1	1	0	1	0	0
chr1	154307577	154307777	1418235	1418242	intron	ATP8B2	0	0	5_TxWk	0	1	1	0	1	1	1
chr1	154323945	154324163	1418526	1418534	TTS	ATP8B2	0	0	7_Enh	0	1	1	0	0	0	0
chr1	154324330	154324471	1418536	1418540	TTS	ATP8B2	0	0	7_Enh	0	1	1	0	0	0	0
chr1	154344073	154344182	1418870	1418874	Intergenic	IL6R	0	0	15_Quies	0	1	1	0	0	0	0
chr1	154391023	154391135	1419649	1419653	intron	IL6R	0	0	7_Enh	0	1	1	0	1	0	0
chr1	154392070	154392267	1419662	1419671	intron	IL6R	0	0	7_Enh	0	1	1	0	1	0	0
chr1	154403459	154403628	1419841	1419848	intron	IL6R	0	0	5_TxWk	0	1	1	0	0	0	0
chr1	154406911	154407131	1419915	1419925	exon	IL6R	0	0	5_TxWk	0	1	1	0	1	0	0
chr1	154416249	154416450	1420061	1420065	intron	IL6R	0	0	5_TxWk	0	1	0	0	0	0	0
chr1	154437151	154437219	1420434	1420441	intron	IL6R	0	0	7_Enh	0	1	0	0	1	0	0
chr1	154450345	154450714	1420628	1420634	Intergenic	SHE	0	0	5_TxWk	0	1	0	0	1	0	0
chr1	154450792	154450948	1420634	1420638	Intergenic	SHE	0	0	5_TxWk	0	1	0	0	1	0	0
chr1	154904454	154904863	1427079	1427089	intron	PMVK	0	0	5_TxWk	0	1	0	0	1	0	0
chr1	154984609	154984817	1428792	1428801	intron	ZBTB7B	0	0	6_EnhG	0	1	1	0	1	0	0
chr1	155011078	155011238	1429287	1429291	intron	DCST1	0	0	7_Enh	0	1	1	0	1	0	0
chr1	155015985	155016439	1429379	1429386	intron	DCST1	0	0	7_Enh	0	1	1	0	1	0	0
chr1	155033985	155034252	1429774	1429780	intron	ADAM15	0	0	5_TxWk	0	1	1	0	1	1	1
chr1	155035139	155035249	1429818	1429825	TTS	ADAM15	1	1	7_Enh	0	1	1	0	0	1	1
chr1	155042688	155042767	1430026	1430033	TTS	EFNA4	0	0	7_Enh	0	1	1	0	0	0	0
chr1	155042771	155042829	1430033	1430040	TTS	EFNA4	0	0	7_Enh	0	1	1	0	0	0	0
chr1	155055515	155055919	1430515	1430522	intron	EFNA3	0	0	12_EnhBiv	0	1	1	1	1	0	0
chr1	155098414	155098521	1431290	1431300	Intergenic	EFNA1	0	1	7_Enh	0	1	1	0	1	0	0
chr1	155157728	155158008	1432657	1432664	TTS	MUC1	0	0	7_Enh	0	1	1	0	1	1	0
chr1	155158047	155158200	1432664	1432669	TTS	MUC1	0	0	7_Enh	0	1	1	0	1	1	0
chr1	155159154	155159326	1432680	1432684	intron	MUC1	0	0	5_TxWk	0	1	1	0	0	0	0
chr1	155618291	155618575	1440550	1440555	Intergenic	MSTO1	0	0	15_Quies	0	1	0	0	1	1	0
chr1	155974623	155974954	1446115	1446119	Intergenic	SSR2	0	0	7_Enh	0	1	1	0	1	0	0
chr1	156066567	156066722	1447847	1447853	intron	LMNA	0	0	7_Enh	0	1	1	0	1	1	1
chr1	156073947	156074190	1447933	1447942	intron	LMNA	0	0	7_Enh	0	1	1	0	1	0	0
chr1	156153943	156154075	1449264	1449270	Intergenic	SLC25A44	0	0	15_Quies	0	1	0	0	0	0	0
chr1	156195369	156195505	1450032	1450037	exon	PMF1	0	0	5_TxWk	0	1	0	0	1	1	1
chr1	156425887	156425918	1453996	1454000	Intergenic	C1orf61	0	0	15_Quies	0	1	1	0	0	0	0
chr1	156427720	156427808	1454092	1454096	Intergenic	C1orf61	0	0	7_Enh	0	1	1	0	1	0	0
chr1	156432140	156432398	1454156	1454167	Intergenic	C1orf61	0	0	5_TxWk	0	1	1	0	0	0	0
chr1	156441111	156441217	1454320	1454326	intron	MEF2D	0	0	6_EnhG	0	1	1	0	1	0	0
chr1	156441459	156441738	1454326	1454330	intron	MEF2D	0	0	6_EnhG	0	1	1	0	1	0	0
chr1	156634835	156635117	1457542	1457549	Intergenic	NES	0	0	7_Enh	0	1	1	0	1	0	0
chr1	156699241	156699288	1458864	1458868	intron	RRNAD1	1	0	1_TssA	0	1	1	0	0	0	0
chr1	156862924	156862939	1461825	1461829	promoter-TSS	PEAR1	1	0	14_ReprPCWk	0	1	1	1	0	0	0
chr1	156963508	156963613	1463351	1463355	intron	ARHGEF11	0	0	5_TxWk	0	1	1	0	1	0	0
chr1	157016673	157016728	1463907	1463912	Intergenic	ARHGEF11	0	0	15_Quies	0	1	0	0	0	0	0
chr1	157125664	157126055	1465140	1465157	Intergenic	ETV3	0	0	7_Enh	0	1	1	0	1	1	1
chr1	157480453	157480691	1467741	1467750	Intergenic	FCRL5	0	0	5_TxWk	0	1	0	0	1	0	0
chr1	157935859	157936097	1470613	1470619	Intergenic	KIRREL	0	0	7_Enh	0	1	1	0	1	0	0
chr1	157938279	157938351	1470637	1470641	Intergenic	KIRREL	0	0	5_TxWk	0	1	1	0	1	0	0
chr1	159787811	159787881	1483524	1483528	Intergenic	SLAMF8	0	0	15_Quies	0	1	0	0	0	0	0
chr1	159837327	159837789	1484128	1484138	Intergenic	VSIG8	0	0	15_Quies	0	1	1	0	1	0	0
chr1	159869902	159870035	1484448	1484463	promoter-TSS	CCDC19	1	1	7_Enh	0	1	1	0	1	0	0
chr1	159870067	159870192	1484463	1484474	promoter-TSS	CCDC19	1	1	7_Enh	0	1	1	0	1	0	0
chr1	159883502	159883736	1484599	1484604	Intergenic	TAGLN2	0	0	7_Enh	0	1	1	0	1	0	0
chr1	159909280	159909725	1485082	1485086	intron	IGSF9	0	0	5_TxWk	0	1	0	0	1	0	0
chr1	159940737	159940862	1485462	1485466	intron	LOC100505633	0	0	5_TxWk	0	1	0	0	1	0	0
chr1	160070822	160071102	1486915	1486923	Intergenic	IGSF8	0	0	5_TxWk	0	1	1	0	0	1	1
chr1	160187289	160187428	1488375	1488379	exon	DCAF8	0	0	4_Tx	0	1	1	0	1	0	0
chr1	160509957	160510621	1491449	1491456	TTS	CD84	0	0	7_Enh	0	1	1	0	1	0	0
chr1	160511077	160511371	1491456	1491460	exon	CD84	0	0	7_Enh	0	1	0	0	0	0	0
chr1	160696735	160696870	1492851	1492856	Intergenic	SLAMF7	0	0	15_Quies	0	1	0	0	1	1	1
chr1	160751274	160751497	1493205	1493210	Intergenic	LY9	0	0	7_Enh	0	1	1	0	1	0	0
chr1	160751551	160751942	1493210	1493214	Intergenic	LY9	0	0	7_Enh	0	1	1	0	1	0	0
chr1	160752845	160753033	1493224	1493231	Intergenic	LY9	0	0	15_Quies	0	1	1	0	0	0	0
chr1	160753053	160753143	1493232	1493238	Intergenic	LY9	0	0	15_Quies	0	1	0	0	0	0	0
chr1	160959910	160960002	1495464	1495470	Intergenic	F11R	0	0	15_Quies	0	1	0	0	1	0	0
chr1	160960068	160960268	1495473	1495482	Intergenic	F11R	0	0	15_Quies	0	1	0	0	1	1	1
chr1	160983500	160983896	1495822	1495834	intron	F11R	0	0	7_Enh	0	1	1	0	1	0	0
chr1	161053211	161053559	1497034	1497040	intron	PVRL4	0	0	5_TxWk	0	1	1	0	1	0	0
chr1	161197238	161197474	1499498	1499502	TTS	MIR5187	1	0	7_Enh	0	1	1	0	1	1	1
chr1	161502240	161502339	1505987	1505994	Intergenic	HSPA6	0	0	7_Enh	0	1	1	0	0	0	0
chr1	162176684	162176853	1512166	1512170	intron	NOS1AP	0	0	7_Enh	0	1	1	0	0	0	0
chr1	162182601	162182725	1512209	1512215	intron	NOS1AP	0	0	7_Enh	0	1	1	0	1	0	0
chr1	162183344	162183587	1512217	1512223	intron	NOS1AP	0	0	7_Enh	0	1	1	0	1	0	0
chr1	162185784	162185931	1512248	1512252	intron	NOS1AP	0	0	7_Enh	0	1	1	0	1	0	0
chr1	162255039	162255316	1512687	1512691	intron	NOS1AP	0	0	7_Enh	0	1	1	0	1	0	0
chr1	162389581	162389693	1513924	1513928	Intergenic	SH2D1B	0	0	15_Quies	0	1	0	0	1	0	0
chr1	162583500	162583786	1516124	1516131	Intergenic	DDR2	0	0	7_Enh	0	1	1	0	1	1	1
chr1	162583962	162583979	1516132	1516136	Intergenic	DDR2	0	0	15_Quies	0	1	0	0	0	0	0
chr1	163038581	163038704	1519134	1519139	promoter-TSS	RGS4	1	0	15_Quies	0	1	0	0	0	0	0
chr1	163144729	163144886	1519743	1519749	intron	RGS5	0	0	15_Quies	0	1	0	0	1	1	1
chr1	164568039	164568189	1528348	1528352	intron	PBX1	0	0	5_TxWk	0	1	0	0	1	0	0
chr1	164592251	164592342	1528603	1528607	intron	PBX1	0	0	5_TxWk	0	1	1	0	1	0	0
chr1	164620955	164621120	1528890	1528895	intron	PBX1	0	0	7_Enh	0	1	1	0	1	0	0
chr1	164622350	164622532	1528907	1528911	intron	PBX1	0	0	7_Enh	0	1	0	0	0	0	0
chr1	164652583	164652885	1529176	1529180	intron	PBX1	0	0	5_TxWk	0	1	1	0	1	0	0
chr1	164681490	164681799	1529459	1529472	intron	PBX1	0	0	7_Enh	0	1	1	0	1	0	0
chr1	164744047	164744184	1529982	1529987	promoter-TSS	LOC100505795	1	0	7_Enh	0	1	1	0	1	0	0
chr1	164744292	164744437	1529987	1529991	promoter-TSS	LOC100505795	1	0	7_Enh	0	1	1	0	1	0	0
chr1	164756691	164756812	1530130	1530137	intron	PBX1	0	0	7_Enh	0	1	1	0	1	1	1
chr1	165257706	165257740	1533735	1533739	intron	LMX1A	0	0	14_ReprPCWk	0	1	1	0	1	0	0
chr1	165257924	165257983	1533741	1533747	intron	LMX1A	0	0	14_ReprPCWk	0	1	1	0	1	0	0
chr1	165828447	165828780	1539217	1539223	intron	UCK2	0	0	7_Enh	0	1	1	0	0	0	0
chr1	165880152	165880623	1539770	1539781	exon	UCK2	0	0	5_TxWk	0	1	1	0	1	0	0
chr1	167034810	167034999	1547963	1547968	intron	GPA33	0	0	7_Enh	0	1	0	0	1	0	0
chr1	167051972	167052152	1548181	1548186	intron	GPA33	0	0	5_TxWk	0	1	0	0	1	0	0
chr1	167135608	167135796	1548990	1548996	Intergenic	POU2F1	0	0	5_TxWk	0	1	0	0	1	0	0
chr1	167416793	167416964	1551501	1551507	intron	CD247	0	0	5_TxWk	0	1	0	0	1	0	0
chr1	167569448	167569652	1553428	1553432	Intergenic	RCSD1	0	0	15_Quies	0	1	1	0	1	1	1
chr1	167706706	167706772	1555117	1555121	intron	MPZL1	0	0	7_Enh	0	1	1	0	1	0	0
chr1	167786473	167786704	1555866	1555873	intron	ADCY10	0	0	15_Quies	0	1	1	0	1	0	0
chr1	167870100	167870517	1556756	1556761	intron	ADCY10	0	0	15_Quies	0	1	0	0	1	0	0
chr1	167880797	167880878	1556833	1556838	intron	ADCY10	0	0	5_TxWk	0	1	0	0	0	0	0
chr1	167895695	167895944	1556965	1556971	intron	MPC2	0	0	7_Enh	0	1	1	0	1	0	0
chr1	167897304	167897541	1556977	1556994	intron	MPC2	0	0	5_TxWk	0	1	0	0	0	0	0
chr1	168058401	168059191	1558359	1558374	intron	GPR161	0	0	7_Enh	0	1	1	0	1	0	0
chr1	168085705	168086005	1558727	1558733	intron	GPR161	0	0	15_Quies	0	1	0	0	1	0	0
chr1	168311913	168312277	1561176	1561193	Intergenic	MIR557	0	0	15_Quies	0	1	1	0	1	1	1
chr1	168426539	168426848	1562065	1562071	Intergenic	LOC100505918	0	0	15_Quies	0	1	0	0	0	0	0
chr1	168464692	168464783	1562309	1562316	Intergenic	XCL2	0	0	5_TxWk	0	1	0	0	0	0	0
chr1	168464950	168465080	1562316	1562320	Intergenic	XCL2	0	0	5_TxWk	0	1	1	0	1	0	0
chr1	168662508	168662742	1563492	1563497	Intergenic	DPT	0	0	7_Enh	0	1	1	0	0	0	0
chr1	168683443	168683576	1563640	1563646	exon	DPT	0	0	7_Enh	0	1	0	0	1	0	0
chr1	168987752	168988224	1565590	1565595	Intergenic	ATP1B1	0	0	7_Enh	0	1	0	0	1	0	0
chr1	168988395	168988567	1565595	1565599	Intergenic	ATP1B1	0	0	7_Enh	0	1	0	0	1	0	0
chr1	169042724	169042998	1565905	1565910	Intergenic	ATP1B1	0	0	15_Quies	0	1	0	0	1	0	0
chr1	169070355	169070749	1566075	1566080	Intergenic	ATP1B1	0	0	7_Enh	0	1	0	0	0	0	0
chr1	169080439	169080538	1566353	1566357	intron	ATP1B1	0	0	4_Tx	0	1	1	0	0	0	0
chr1	169085444	169085696	1566422	1566427	intron	ATP1B1	0	0	6_EnhG	0	1	1	0	1	0	0
chr1	169497216	169497386	1569079	1569083	exon	F5	0	0	7_Enh	0	1	0	0	1	0	0
chr1	169681313	169681428	1570320	1570325	promoter-TSS	SELL	1	0	15_Quies	0	1	0	0	1	1	1
chr1	169696174	169696581	1570422	1570427	intron	SELE	0	0	7_Enh	0	1	0	0	1	0	0
chr1	170487018	170487353	1575260	1575266	Intergenic	GORAB	0	0	15_Quies	0	1	0	0	1	0	0
chr1	171051024	171051185	1579022	1579027	Intergenic	FMO3	0	0	7_Enh	0	1	0	0	1	0	0
chr1	171614062	171614349	1583426	1583436	intron	MYOC	0	0	7_Enh	0	1	1	0	1	1	1
chr1	172363390	172363480	1588472	1588476	intron	DNM3	0	0	7_Enh	0	1	1	0	1	0	0
chr1	172368628	172368868	1588513	1588518	intron	DNM3	0	0	7_Enh	0	1	1	0	1	1	1
chr1	172400895	172401083	1588680	1588686	intron	C1orf105	0	0	5_TxWk	0	1	1	0	1	0	0
chr1	172401182	172401347	1588686	1588690	intron	C1orf105	0	0	5_TxWk	0	1	0	0	1	0	0
chr1	172419565	172419755	1588857	1588862	intron	C1orf105	0	0	7_Enh	0	1	0	0	1	0	0
chr1	172795687	172795784	1591271	1591275	Intergenic	FASLG	0	0	7_Enh	0	1	0	0	1	0	1
chr1	173399180	173399301	1594685	1594691	intron	LOC100506023	0	0	7_Enh	0	1	1	0	1	0	1
chr1	173399883	173400635	1594694	1594700	intron	LOC100506023	0	0	5_TxWk	0	1	1	0	1	1	1
chr1	173444406	173444526	1594946	1594953	intron	LOC100506023	0	0	7_Enh	0	1	1	0	0	0	0
chr1	174328280	174328564	1602735	1602739	intron	RABGAP1L	0	0	7_Enh	0	1	1	0	1	0	0
chr1	175809858	175810019	1614150	1614154	Intergenic	TNR	0	0	14_ReprPCWk	0	1	0	0	1	0	0
chr1	177867811	177867952	1627579	1627586	Intergenic	SEC16B	0	0	5_TxWk	0	1	1	0	1	0	0
chr1	177867999	177868371	1627586	1627594	Intergenic	SEC16B	0	0	5_TxWk	0	1	0	0	1	0	0
chr1	178022149	178022313	1628941	1628946	Intergenic	LOC730102	0	0	7_Enh	0	1	0	0	1	0	0
chr1	178024874	178024962	1628973	1628977	Intergenic	LOC730102	0	0	5_TxWk	0	1	1	0	1	0	0
chr1	178269207	178269376	1630900	1630904	intron	RASAL2	0	0	15_Quies	0	1	1	0	1	1	1
chr1	178310534	178310784	1631238	1631248	promoter-TSS	RASAL2	0	0	15_Quies	0	1	0	0	1	0	0
chr1	178971878	178972167	1637019	1637029	Intergenic	FAM20B	0	0	7_Enh	0	1	1	0	1	1	1
chr1	179257039	179257627	1640688	1640697	Intergenic	SOAT1	0	0	5_TxWk	0	1	1	0	1	0	0
chr1	179257684	179257734	1640697	1640702	Intergenic	SOAT1	0	0	5_TxWk	0	1	1	0	0	0	0
chr1	179261557	179261691	1640756	1640760	Intergenic	SOAT1	0	0	5_TxWk	0	1	0	0	0	1	1
chr1	180127391	180127471	1649182	1649186	intron	QSOX1	0	0	7_Enh	0	1	1	0	1	0	0
chr1	180137207	180137457	1649275	1649283	intron	QSOX1	0	0	6_EnhG	0	1	1	0	1	0	0
chr1	180239069	180239212	1651308	1651313	exon	LOC100527964	0	0	15_Quies	0	1	0	0	1	0	0
chr1	180239628	180239643	1651315	1651319	exon	LOC100527964	0	0	15_Quies	0	1	1	0	1	1	0
chr1	180239955	180240112	1651319	1651323	exon	LOC100527964	0	0	15_Quies	0	1	1	0	1	0	0
chr1	180567887	180568058	1654001	1654005	Intergenic	XPR1	0	0	15_Quies	0	1	0	0	1	0	0
chr1	180922591	180922671	1657429	1657435	Intergenic	KIAA1614	0	0	7_Enh	0	1	0	0	1	0	0
chr1	181103702	181104102	1659866	1659873	Intergenic	IER5	0	0	7_Enh	0	1	1	0	1	0	0
chr1	181410788	181410895	1662595	1662599	Intergenic	CACNA1E	0	0	14_ReprPCWk	0	1	0	0	1	0	0
chr1	182089792	182090257	1667720	1667732	Intergenic	ZNF648	0	0	7_Enh	0	1	1	0	1	0	0
chr1	182112357	182112603	1667880	1667887	Intergenic	ZNF648	0	0	15_Quies	0	1	0	0	1	1	1
chr1	182205489	182205638	1668481	1668486	Intergenic	GLUL	0	0	5_TxWk	0	1	0	0	1	0	0
chr1	182218561	182218698	1668584	1668590	Intergenic	GLUL	0	0	15_Quies	0	1	0	0	1	0	0
chr1	182585278	182585681	1671998	1672013	exon	LOC284648	0	0	7_Enh	0	1	1	0	1	0	0
chr1	183129111	183129249	1677250	1677254	Intergenic	LAMC2	0	0	15_Quies	0	1	0	0	1	0	0
chr1	183129313	183129419	1677255	1677259	Intergenic	LAMC2	0	0	15_Quies	0	1	0	0	1	0	0
chr1	183300330	183300537	1678985	1678992	intron	NMNAT2	0	0	14_ReprPCWk	0	1	1	0	0	0	0
chr1	183884949	183885392	1683816	1683823	intron	RGL1	0	0	5_TxWk	0	1	0	0	1	1	1
chr1	184265744	184265981	1686730	1686734	Intergenic	C1orf21	0	0	15_Quies	0	1	0	0	1	0	0
chr1	184331834	184332337	1687116	1687120	Intergenic	C1orf21	0	0	15_Quies	0	1	1	0	1	0	0
chr1	184395193	184395354	1687743	1687747	intron	C1orf21	0	0	7_Enh	0	1	0	0	1	0	0
chr1	184448632	184448729	1688144	1688148	intron	C1orf21	0	0	5_TxWk	0	1	0	0	1	0	0
chr1	184566891	184567074	1689043	1689047	intron	C1orf21	0	0	7_Enh	0	1	1	0	1	0	0
chr1	184567735	184568230	1689047	1689052	intron	C1orf21	0	0	5_TxWk	0	1	0	0	1	0	0
chr1	184591445	184591691	1689259	1689264	exon	C1orf21	0	0	7_Enh	0	1	0	0	1	0	0
chr1	184761662	184761886	1690667	1690671	exon	FAM129A	0	0	7_Enh	0	1	1	0	1	0	0
chr1	185536174	185536349	1696856	1696860	Intergenic	HMCN1	0	0	5_TxWk	0	1	0	0	1	0	0
chr1	185615336	185615819	1697287	1697291	Intergenic	HMCN1	0	0	7_Enh	0	1	1	0	1	0	0
chr1	186587593	186587692	1703221	1703226	Intergenic	PTGS2	0	0	15_Quies	0	1	0	0	1	0	0
chr1	186587745	186588017	1703226	1703232	Intergenic	PTGS2	0	0	15_Quies	0	1	0	0	1	0	0
chr1	193376019	193376147	1741917	1741922	Intergenic	B3GALT2	0	0	15_Quies	0	1	1	0	1	1	1
chr1	198806458	198806597	1773586	1773590	intron	LOC100131234	0	0	7_Enh	0	1	0	0	1	0	0
chr1	199990360	199990483	1780759	1780763	Intergenic	NR5A2	0	0	14_ReprPCWk	0	1	0	0	0	0	0
chr1	200002615	200002730	1780913	1780917	intron	NR5A2	0	0	14_ReprPCWk	0	1	0	0	1	0	0
chr1	200002837	200002876	1780917	1780921	intron	NR5A2	0	0	14_ReprPCWk	0	1	0	0	1	0	0
chr1	200014350	200014826	1781364	1781371	exon	NR5A2	0	0	5_TxWk	0	1	0	0	0	0	0
chr1	200749972	200750121	1789009	1789013	intron	CAMSAP2	0	0	5_TxWk	0	1	0	0	1	0	0
chr1	200862579	200862917	1790251	1790257	intron	C1orf106	0	0	14_ReprPCWk	0	1	1	0	0	0	0
chr1	200882219	200882379	1790559	1790569	intron	C1orf106	0	0	4_Tx	0	1	0	0	1	0	0
chr1	200997809	200997999	1792315	1792320	Intergenic	KIF21B	0	0	15_Quies	0	1	1	0	1	0	0
chr1	201244412	201244689	1795517	1795526	Intergenic	PKP1	0	0	14_ReprPCWk	0	1	1	0	1	0	0
chr1	201244691	201244822	1795526	1795533	Intergenic	PKP1	0	0	14_ReprPCWk	0	1	1	0	1	0	0
chr1	201277015	201277104	1795988	1795992	intron	PKP1	0	0	7_Enh	0	1	1	0	1	0	0
chr1	201373121	201373153	1797287	1797291	exon	TNNI1	0	0	7_Enh	0	1	1	0	0	0	0
chr1	201374776	201374859	1797316	1797320	exon	TNNI1	0	0	7_Enh	0	1	1	0	1	0	0
chr1	201376288	201376456	1797328	1797334	exon	TNNI1	0	0	7_Enh	0	1	1	0	1	0	0
chr1	201377382	201377675	1797349	1797354	exon	TNNI1	0	0	14_ReprPCWk	0	1	0	0	0	1	1
chr1	201482203	201482417	1798875	1798881	Intergenic	CSRP1	0	0	5_TxWk	0	1	1	0	1	1	1
chr1	201567108	201567387	1799967	1799974	Intergenic	NAV1	0	0	5_TxWk	0	1	1	0	1	0	0
chr1	201625499	201625696	1800755	1800759	intron	NAV1	0	0	7_Enh	0	1	1	0	1	0	0
chr1	201673418	201673638	1801319	1801331	intron	NAV1	0	0	5_TxWk	0	1	1	0	1	1	1
chr1	201762274	201762471	1802265	1802269	intron	NAV1	0	0	4_Tx	0	1	1	0	1	1	1
chr1	201865077	201865298	1803393	1803401	TTS	LMOD1	0	0	5_TxWk	0	1	0	0	1	1	1
chr1	201885854	201886006	1803649	1803654	intron	LMOD1	0	0	14_ReprPCWk	0	1	1	0	1	0	0
chr1	201976523	201976710	1805055	1805060	Intergenic	ELF3	0	0	4_Tx	0	1	1	0	0	0	0
chr1	201977080	201977593	1805062	1805071	Intergenic	ELF3	0	0	6_EnhG	0	1	1	0	1	0	0
chr1	201985958	201986072	1805247	1805252	TTS,exon	ELF3	0	0	4_Tx	0	1	0	0	0	0	0
chr1	201986506	201986674	1805252	1805257	TTS	ELF3	0	0	5_TxWk	0	1	0	0	0	0	0
chr1	201986683	201986728	1805257	1805261	TTS	ELF3	0	0	5_TxWk	0	1	0	0	0	0	0
chr1	201986814	201986876	1805264	1805268	TTS	ELF3	0	0	5_TxWk	0	1	0	0	1	0	0
chr1	201987105	201987228	1805269	1805274	TTS	ELF3	0	0	5_TxWk	0	1	0	0	1	0	0
chr1	201987411	201987599	1805278	1805287	Intergenic	ELF3	0	0	5_TxWk	0	1	0	0	1	0	0
chr1	201987671	201987984	1805287	1805295	Intergenic	ELF3	0	0	5_TxWk	0	1	0	0	1	0	0
chr1	201988042	201988265	1805295	1805302	Intergenic	ELF3	0	0	5_TxWk	0	1	1	0	1	0	0
chr1	201992214	201992520	1805367	1805372	Intergenic	ELF3	0	0	15_Quies	0	1	0	0	1	0	0
chr1	202003813	202004219	1805549	1805560	Intergenic	ELF3	0	0	7_Enh	0	1	1	0	1	0	0
chr1	202004275	202004418	1805560	1805566	Intergenic	ELF3	0	0	7_Enh	0	1	1	0	1	0	0
chr1	202026063	202026181	1805917	1805922	Intergenic	ELF3	0	0	7_Enh	0	1	1	0	1	0	0
chr1	202026287	202026500	1805925	1805929	Intergenic	ELF3	0	0	7_Enh	0	1	1	0	1	0	0
chr1	202041493	202041583	1806158	1806164	Intergenic	GPR37L1	0	0	15_Quies	0	1	0	0	1	0	0
chr1	202053944	202054062	1806375	1806381	Intergenic	GPR37L1	0	0	15_Quies	0	1	1	0	1	0	0
chr1	202054230	202054703	1806383	1806390	Intergenic	GPR37L1	0	0	15_Quies	0	1	0	0	1	0	0
chr1	202054898	202055225	1806391	1806397	Intergenic	GPR37L1	0	0	7_Enh	0	1	1	0	1	0	0
chr1	202056131	202056368	1806401	1806405	Intergenic	GPR37L1	0	0	5_TxWk	0	1	1	0	1	0	0
chr1	202075546	202075667	1806696	1806700	Intergenic	GPR37L1	0	0	15_Quies	0	1	1	0	1	0	0
chr1	202076492	202076915	1806708	1806714	Intergenic	GPR37L1	0	0	7_Enh	0	1	1	0	0	0	0
chr1	202076935	202077169	1806714	1806718	Intergenic	GPR37L1	0	0	7_Enh	0	1	1	0	0	0	0
chr1	202077491	202077725	1806721	1806727	Intergenic	GPR37L1	0	0	7_Enh	0	1	0	0	1	0	0
chr1	202082000	202082357	1806806	1806811	Intergenic	GPR37L1	0	0	5_TxWk	0	1	1	0	0	0	0
chr1	202168301	202168795	1808425	1808440	intron	LGR6	0	0	14_ReprPCWk	0	1	1	0	1	0	0
chr1	202607837	202608098	1812548	1812553	intron	SYT2	0	0	14_ReprPCWk	0	1	1	0	1	0	0
chr1	202750416	202750544	1814303	1814307	intron	KDM5B	0	0	5_TxWk	0	1	1	0	0	0	0
chr1	203293402	203293557	1821669	1821673	Intergenic	BTG2	0	0	7_Enh	0	1	1	0	0	0	0
chr1	203294673	203294955	1821687	1821693	Intergenic	BTG2	0	0	7_Enh	0	1	1	0	1	0	0
chr1	203297974	203298324	1821787	1821795	Intergenic	FMOD	0	0	5_TxWk	0	1	1	0	0	0	0
chr1	203298383	203298507	1821795	1821802	Intergenic	FMOD	0	0	5_TxWk	0	1	1	0	0	0	0
chr1	203298511	203298613	1821802	1821810	Intergenic	FMOD	0	0	5_TxWk	0	1	1	0	0	0	0
chr1	203298656	203298727	1821811	1821816	Intergenic	FMOD	0	0	5_TxWk	0	1	0	0	0	0	0
chr1	203333550	203333764	1822201	1822208	Intergenic	FMOD	0	0	7_Enh	0	1	1	0	1	0	0
chr1	203395649	203396098	1822720	1822727	Intergenic	PRELP	0	0	5_TxWk	0	1	0	0	1	0	0
chr1	203410007	203410198	1822873	1822879	Intergenic	PRELP	0	0	14_ReprPCWk	0	1	1	0	1	1	1
chr1	203449947	203450150	1823302	1823307	intron	PRELP	0	0	7_Enh	0	1	1	0	1	0	0
chr1	203473833	203473977	1823684	1823690	intron	OPTC	0	0	15_Quies	0	1	0	0	1	1	1
chr1	203595048	203595246	1825094	1825100	promoter-TSS	ATP2B4	1	0	7_Enh	0	1	1	0	1	1	0
chr1	203738680	203739026	1826900	1826909	intron	LAX1	0	0	5_TxWk	0	1	1	0	1	0	0
chr1	204049353	204049766	1830826	1830833	intron	SOX13	0	0	7_Enh	0	1	1	0	1	0	0
chr1	204053342	204053751	1830882	1830886	intron	SOX13	0	0	7_Enh	0	1	1	0	1	0	0
chr1	204062242	204062331	1831010	1831014	intron	SOX13	0	0	7_Enh	0	1	1	0	1	0	0
chr1	204073369	204073479	1831145	1831149	intron	SOX13	0	0	7_Enh	0	1	1	0	1	0	0
chr1	204183019	204183356	1832674	1832700	promoter-TSS	GOLT1A	1	0	2_TssAFlnk	0	1	1	0	1	1	0
chr1	204255952	204256442	1833566	1833575	intron	PLEKHA6	0	0	7_Enh	0	1	1	0	1	0	0
chr1	204309492	204309598	1834126	1834130	intron	PLEKHA6	0	0	7_Enh	0	1	0	0	0	0	0
chr1	204317680	204317853	1834220	1834225	intron	PLEKHA6	0	0	5_TxWk	0	1	1	0	1	0	0
chr1	204318102	204318171	1834226	1834230	intron	PLEKHA6	0	0	7_Enh	0	1	1	0	1	0	0
chr1	204618756	204618999	1838227	1838231	intron	LRRN2	0	0	7_Enh	0	1	1	0	1	0	0
chr1	204681306	204681343	1839074	1839078	Intergenic	LRRN2	0	0	12_EnhBiv	0	1	1	0	0	0	0
chr1	204681357	204681675	1839078	1839090	Intergenic	LRRN2	0	0	12_EnhBiv	0	1	1	0	1	0	0
chr1	205218630	205218734	1845377	1845382	intron	TMCC2	0	0	15_Quies	0	1	1	0	1	0	0
chr1	205270454	205270649	1846176	1846185	TTS	NUAK2	0	0	6_EnhG	0	1	1	0	1	0	0
chr1	205276076	205276236	1846286	1846290	intron	NUAK2	0	0	6_EnhG	0	1	1	0	1	0	0
chr1	205321627	205321847	1847087	1847096	intron	KLHDC8A	0	0	7_Enh	0	1	0	0	1	0	0
chr1	205324192	205324558	1847116	1847120	intron	KLHDC8A	0	0	7_Enh	0	1	0	0	1	0	0
chr1	205335474	205335572	1847253	1847257	Intergenic	LEMD1-AS1	0	0	15_Quies	0	1	1	0	0	0	0
chr1	205410491	205410629	1848094	1848098	Intergenic	MIR135B	0	0	7_Enh	0	1	1	0	1	0	0
chr1	205419026	205419710	1848214	1848233	Intergenic	MIR135B	0	0	14_ReprPCWk	0	1	1	0	1	0	0
chr1	205446898	205447079	1848664	1848671	Intergenic	CDK18	0	0	7_Enh	0	1	1	0	1	0	0
chr1	205645246	205645389	1851554	1851558	intron	SLC45A3	0	0	7_Enh	0	1	1	0	1	0	0
chr1	206292461	206292848	1857138	1857145	Intergenic	CTSE	0	0	15_Quies	0	1	1	0	1	1	0
chr1	206807691	206807885	1861166	1861178	exon	DYRK3	1	0	14_ReprPCWk	0	1	1	0	0	1	1
chr1	207100787	207100881	1864326	1864330	Intergenic	FAIM3	0	0	5_TxWk	0	1	0	0	1	0	0
chr1	207112532	207112799	1864494	1864506	exon	PIGR	0	0	4_Tx	0	1	0	0	0	0	0
chr1	207113844	207113912	1864515	1864521	exon	PIGR	0	0	7_Enh	0	1	1	0	0	0	0
chr1	207120460	207120643	1864587	1864593	Intergenic,promoter-TSS	PIGR	1	0	7_Enh	0	1	1	0	0	0	0
chr1	207126005	207126126	1864631	1864635	Intergenic	PIGR	0	0	7_Enh	0	1	1	0	0	0	0
chr1	207129116	207129267	1864661	1864665	Intergenic	PIGR	0	0	7_Enh	0	1	1	0	1	0	0
chr1	207142594	207142724	1864795	1864799	intron	FCAMR	0	0	5_TxWk	0	1	1	0	1	0	0
chr1	207200817	207200949	1865267	1865276	intron	C1orf116	0	0	5_TxWk	0	1	0	0	1	0	0
chr1	207230111	207230392	1865613	1865619	intron	PFKFB2	0	0	5_TxWk	0	1	0	0	1	0	0
chr1	207240949	207241041	1865731	1865737	exon	PFKFB2	0	0	4_Tx	0	1	0	0	1	0	0
chr1	207262706	207262986	1865887	1865893	exon	C4BPB	1	0	15_Quies	0	1	1	0	1	0	0
chr1	207981371	207981449	1871534	1871540	Intergenic	MIR29B2	0	0	6_EnhG	0	1	1	0	1	0	0
chr1	207981873	207981972	1871545	1871549	Intergenic	MIR29B2	0	0	6_EnhG	0	1	1	0	0	0	0
chr1	208021713	208021838	1872062	1872066	Intergenic	LOC148696	0	0	7_Enh	0	1	0	0	1	0	0
chr1	208043192	208043707	1872366	1872374	Intergenic	CD34	0	0	5_TxWk	0	1	1	0	0	0	0
chr1	208058465	208058722	1872520	1872526	Intergenic	CD34	0	0	5_TxWk	0	1	1	0	1	1	1
chr1	208305330	208305406	1875185	1875189	intron	PLXNA2	0	0	5_TxWk	0	1	1	0	1	0	0
chr1	208305419	208305717	1875189	1875196	intron	PLXNA2	0	0	5_TxWk	0	1	1	0	1	1	1
chr1	208323099	208323413	1875337	1875344	intron	PLXNA2	0	0	7_Enh	0	1	0	0	1	0	0
chr1	208324387	208324582	1875352	1875356	intron	PLXNA2	0	0	7_Enh	0	1	1	0	0	0	0
chr1	208325667	208325857	1875365	1875369	intron	PLXNA2	0	0	7_Enh	0	1	1	0	0	0	0
chr1	208358018	208358112	1875665	1875669	intron	PLXNA2	0	0	5_TxWk	0	1	1	0	1	0	0
chr1	208376443	208376588	1875861	1875866	intron	PLXNA2	0	0	7_Enh	0	1	1	0	1	0	0
chr1	208406973	208407359	1876226	1876233	intron	PLXNA2	0	0	7_Enh	0	1	1	0	1	0	0
chr1	209125691	209125846	1881541	1881545	Intergenic	MIR205HG	0	0	7_Enh	0	1	1	0	1	0	0
chr1	209824627	209824826	1886921	1886926	promoter-TSS	LAMB3	1	0	2_TssAFlnk	0	1	1	0	1	0	0
chr1	209827498	209827686	1886954	1886958	Intergenic	LAMB3	0	0	5_TxWk	0	1	0	0	1	0	0
chr1	209921415	209921549	1887651	1887657	Intergenic	TRAF3IP3	0	0	7_Enh	0	1	0	0	1	1	1
chr1	209996582	209996694	1888353	1888357	Intergenic	DIEXF	0	0	14_ReprPCWk	0	1	0	0	1	1	1
chr1	210424086	210424321	1892019	1892029	Intergenic	SERTAD4-AS1	0	0	7_Enh	0	1	1	0	1	0	0
chr1	210426066	210426321	1892129	1892148	Intergenic	SERTAD4-AS1	0	0	14_ReprPCWk	0	1	1	0	1	0	0
chr1	210426325	210426540	1892148	1892160	Intergenic	SERTAD4-AS1	0	0	14_ReprPCWk	0	1	1	0	1	0	0
chr1	211510146	211510376	1901149	1901164	intron	TRAF5	0	0	7_Enh	0	1	1	0	0	0	0
chr1	211513092	211513157	1901185	1901189	intron	TRAF5	0	0	7_Enh	0	1	1	0	1	0	0
chr1	211687404	211687663	1903044	1903059	Intergenic	RD3	0	0	14_ReprPCWk	0	1	1	0	1	1	1
chr1	211817195	211817455	1904793	1904799	Intergenic	NEK2	0	0	7_Enh	0	1	1	0	1	0	0
chr1	211907782	211907931	1905850	1905856	Intergenic	NEK2	0	0	15_Quies	0	1	1	0	0	0	0
chr1	211908218	211908413	1905861	1905865	Intergenic	NEK2	0	0	15_Quies	0	1	1	0	1	0	0
chr1	212102465	212102607	1907695	1907699	Intergenic	LPGAT1	0	0	7_Enh	0	1	0	0	1	0	0
chr1	212650542	212650828	1913388	1913395	Intergenic	NENF	0	0	14_ReprPCWk	0	1	1	0	1	1	1
chr1	212691964	212692210	1913895	1913905	Intergenic	NENF	0	0	14_ReprPCWk	0	1	1	0	1	0	0
chr1	212779532	212779883	1914769	1914777	intron	ATF3	0	0	13_ReprPC	0	1	1	1	0	0	0
chr1	212810068	212810278	1915347	1915353	Intergenic	FAM71A	0	0	5_TxWk	0	1	1	0	1	0	0
chr1	213842920	213843139	1925343	1925350	Intergenic	LINC00538	0	0	7_Enh	0	1	1	0	0	0	0
chr1	213857078	213857235	1925438	1925442	Intergenic	LINC00538	0	0	15_Quies	0	1	1	0	1	0	0
chr1	214612806	214613002	1932296	1932305	intron	PTPN14	0	0	7_Enh	0	1	0	0	1	0	0
chr1	215809125	215809397	1941018	1941026	intron	USH2A	0	0	5_TxWk	0	1	1	0	1	0	0
chr1	216769472	216769577	1946894	1946898	intron	ESRRG	0	0	15_Quies	0	1	0	0	1	0	0
chr1	220295338	220295723	1972546	1972553	intron	IARS2	0	0	5_TxWk	0	1	0	0	1	0	0
chr1	220552515	220552624	1974561	1974566	Intergenic	RAB3GAP2	0	0	15_Quies	0	1	0	0	1	0	0
chr1	220906451	220906901	1977528	1977543	Intergenic	MARC2	0	0	14_ReprPCWk	0	1	1	0	1	1	1
chr1	220908212	220908432	1977555	1977562	Intergenic	MARC2	0	0	14_ReprPCWk	0	1	1	0	1	0	0
chr1	220935526	220935683	1977894	1977900	intron	MARC2	0	0	5_TxWk	0	1	1	0	1	0	0
chr1	221947714	221947873	1985380	1985385	Intergenic	DUSP10	0	0	5_TxWk	0	1	0	0	1	0	0
chr1	223317447	223317639	1996607	1996612	promoter-TSS	TLR5	1	0	7_Enh	0	1	1	0	0	1	0
chr1	223850751	223850899	2001784	2001788	intron	CAPN8	0	0	13_ReprPC	0	1	0	0	0	0	0
chr1	223899540	223899686	2002263	2002267	promoter-TSS	CAPN2	0	0	5_TxWk	0	1	1	0	0	0	0
chr1	223907535	223907546	2002456	2002462	intron	CAPN2	0	0	5_TxWk	0	1	0	0	1	0	0
chr1	223926162	223926443	2002680	2002685	intron	CAPN2	0	0	5_TxWk	0	1	1	0	1	0	0
chr1	223927496	223927666	2002697	2002702	intron	CAPN2	0	0	5_TxWk	0	1	1	0	1	0	0
chr1	223952860	223953297	2003140	2003147	intron	CAPN2	0	0	4_Tx	0	1	0	0	1	0	0
chr1	224251205	224251307	2006366	2006372	Intergenic	FBXO28	0	0	14_ReprPCWk	0	1	0	0	0	0	0
chr1	224274321	224274495	2006574	2006579	Intergenic	FBXO28	0	0	14_ReprPCWk	0	1	1	0	0	0	0
chr1	224645278	224645452	2011635	2011640	Intergenic	WDR26	0	0	5_TxWk	0	1	1	0	0	1	1
chr1	224681506	224681629	2012005	2012009	Intergenic	WDR26	0	0	15_Quies	0	1	0	0	0	0	0
chr1	224690326	224690650	2012090	2012095	Intergenic	WDR26	0	0	7_Enh	0	1	1	0	1	0	0
chr1	224691020	224691548	2012100	2012114	Intergenic	WDR26	0	0	7_Enh	0	1	1	0	1	1	0
chr1	225606300	225606597	2018983	2018987	intron	LBR	0	0	4_Tx	0	1	1	0	1	0	0
chr1	225610873	225611033	2019042	2019046	intron	LBR	0	0	6_EnhG	0	1	1	0	0	0	0
chr1	225632473	225632540	2019485	2019489	Intergenic	LBR	0	0	7_Enh	0	1	1	0	0	0	0
chr1	225632717	225632892	2019491	2019496	Intergenic	LBR	0	0	7_Enh	0	1	1	0	1	0	0
chr1	225637100	225637223	2019559	2019567	Intergenic	LBR	0	0	5_TxWk	0	1	1	0	1	0	0
chr1	225650435	225650504	2019789	2019793	Intergenic	LBR	0	0	5_TxWk	0	1	1	0	0	0	0
chr1	225650857	225650967	2019795	2019800	Intergenic	LBR	0	0	7_Enh	0	1	1	0	0	0	0
chr1	225662653	225662952	2020076	2020106	Intergenic	LBR	0	1	15_Quies	0	1	1	0	1	1	1
chr1	225662977	225663041	2020106	2020111	Intergenic	LBR	0	1	7_Enh	0	1	1	0	1	0	1
chr1	225669079	225669164	2020225	2020229	Intergenic	LBR	0	0	7_Enh	0	1	0	0	0	0	0
chr1	225960108	225960290	2023642	2023646	Intergenic	SRP9	0	0	5_TxWk	0	1	1	0	1	1	1
chr1	226001131	226001526	2024316	2024326	intron	EPHX1	0	0	5_TxWk	0	1	1	0	1	0	0
chr1	226035458	226035595	2024888	2024892	intron	TMEM63A	0	0	6_EnhG	0	1	1	0	1	0	0
chr1	226063165	226063486	2025309	2025315	intron	TMEM63A	0	0	6_EnhG	0	1	1	0	1	0	0
chr1	226065325	226065455	2025349	2025354	intron	TMEM63A	0	0	7_Enh	0	1	1	0	0	1	1
chr1	226079198	226079302	2025731	2025735	Intergenic	LEFTY1	0	0	7_Enh	0	1	0	0	1	0	0
chr1	226084803	226085167	2025829	2025834	Intergenic	LEFTY1	0	0	7_Enh	0	1	1	0	1	1	0
chr1	226099128	226099277	2026014	2026033	Intergenic	PYCR2	0	0	5_TxWk	0	1	1	0	1	1	1
chr1	226167998	226168246	2027297	2027302	Intergenic	SDE2	0	0	6_EnhG	0	1	1	0	1	0	0
chr1	226217044	226217185	2028007	2028011	Intergenic	SDE2	0	0	7_Enh	0	1	0	0	1	0	0
chr1	226222432	226222541	2028068	2028072	Intergenic	H3F3A	0	0	7_Enh	0	1	1	0	1	0	0
chr1	226226340	226227048	2028119	2028131	Intergenic	H3F3A	0	0	5_TxWk	0	1	0	0	1	0	0
chr1	226311927	226312136	2029948	2029952	Intergenic	H3F3AP4	0	0	7_Enh	0	1	0	0	0	1	0
chr1	226312888	226313188	2029960	2029972	Intergenic	ACBD3	0	0	7_Enh	0	1	1	0	0	1	1
chr1	226315011	226315029	2030020	2030024	Intergenic	ACBD3	0	0	7_Enh	0	1	1	0	0	0	0
chr1	226321075	226321139	2030120	2030125	Intergenic	ACBD3	0	0	7_Enh	0	1	1	0	1	0	0
chr1	226322740	226323050	2030147	2030162	Intergenic	ACBD3	0	0	7_Enh	0	1	1	0	1	0	0
chr1	226323054	226323140	2030162	2030168	Intergenic	ACBD3	0	0	7_Enh	0	1	1	0	1	0	0
chr1	226537943	226538041	2033126	2033130	Intergenic	LIN9	0	0	7_Enh	0	1	1	0	1	0	0
chr1	226538270	226538365	2033135	2033140	Intergenic	LIN9	0	0	7_Enh	0	1	1	0	1	0	0
chr1	226730120	226730240	2035439	2035444	Intergenic	C1orf95	0	0	14_ReprPCWk	0	1	1	0	0	0	0
chr1	226730561	226730678	2035450	2035454	Intergenic	C1orf95	0	0	7_Enh	0	1	1	0	0	0	0
chr1	226735384	226735457	2035493	2035498	Intergenic	C1orf95	0	0	14_ReprPCWk	0	1	0	0	0	0	0
chr1	226750118	226750155	2035816	2035820	intron	C1orf95	0	0	14_ReprPCWk	0	1	0	0	0	0	0
chr1	226816245	226816433	2036660	2036666	Intergenic	C1orf95	0	0	5_TxWk	0	1	1	0	0	0	0
chr1	226821857	226822309	2036741	2036749	exon	ITPKB	0	0	5_TxWk	0	1	1	0	1	1	1
chr1	226910109	226910326	2038134	2038142	intron	ITPKB	0	0	7_Enh	0	1	0	0	1	0	0
chr1	226966383	226966562	2038993	2038998	Intergenic	ITPKB	0	0	14_ReprPCWk	0	1	1	0	1	0	0
chr1	226967131	226967378	2039004	2039010	Intergenic	ITPKB	0	0	7_Enh	0	1	1	0	1	0	0
chr1	226967647	226967762	2039014	2039019	Intergenic	ITPKB	0	0	15_Quies	0	1	1	0	1	0	0
chr1	227002874	227003129	2039412	2039419	Intergenic	PSEN2	0	0	7_Enh	0	1	1	0	1	0	0
chr1	227015812	227016263	2039583	2039600	Intergenic	PSEN2	0	0	15_Quies	0	1	1	0	1	1	1
chr1	227070443	227070758	2040310	2040316	intron	PSEN2	0	0	7_Enh	0	1	1	0	1	0	0
chr1	227132932	227133007	2041226	2041232	intron	ADCK3	0	0	7_Enh	0	1	1	0	1	0	0
chr1	227133055	227133277	2041232	2041237	intron	ADCK3	0	0	7_Enh	0	1	1	0	1	0	0
chr1	227133357	227133527	2041237	2041243	intron	ADCK3	0	0	7_Enh	0	1	1	0	1	0	0
chr1	227133567	227133750	2041243	2041247	intron	ADCK3	0	0	7_Enh	0	1	1	0	1	0	0
chr1	227406907	227407105	2043662	2043666	intron	CDC42BPA	0	0	5_TxWk	0	1	1	0	1	0	0
chr1	227431444	227431668	2043825	2043830	intron	CDC42BPA	0	0	5_TxWk	0	1	1	0	0	0	0
chr1	227508318	227508458	2044623	2044627	Intergenic	CDC42BPA	0	0	7_Enh	0	1	0	0	0	0	0
chr1	227510888	227511107	2044646	2044650	Intergenic	CDC42BPA	0	0	14_ReprPCWk	0	1	0	0	1	0	0
chr1	227616609	227616767	2045613	2045617	Intergenic	CDC42BPA	0	0	5_TxWk	0	1	1	0	1	0	0
chr1	227932449	227932632	2048899	2048903	intron	SNAP47	0	0	5_TxWk	0	1	1	0	1	0	0
chr1	227950247	227950455	2049200	2049215	intron	SNAP47	0	0	5_TxWk	0	1	1	0	1	1	1
chr1	228350670	228350975	2056385	2056402	Intergenic	IBA57	0	0	7_Enh	0	1	1	1	0	0	0
chr1	228919010	228919262	2068978	2068984	Intergenic	DUSP5P1	0	0	7_Enh	0	1	1	0	1	0	0
chr1	228973780	228974134	2069500	2069506	Intergenic	DUSP5P1	0	0	7_Enh	0	1	1	0	1	0	0
chr1	228974187	228974442	2069506	2069510	Intergenic	DUSP5P1	0	0	7_Enh	0	1	1	0	1	0	0
chr1	228996691	228996774	2069704	2069708	Intergenic	DUSP5P1	0	0	7_Enh	0	1	1	0	1	0	0
chr1	228996936	228997019	2069710	2069714	Intergenic	DUSP5P1	0	0	7_Enh	0	1	1	0	1	0	0
chr1	229038836	229039127	2070175	2070182	Intergenic	DUSP5P1	0	0	15_Quies	0	1	1	0	1	0	0
chr1	229066386	229066470	2070430	2070434	Intergenic	DUSP5P1	0	0	15_Quies	0	1	0	0	1	0	0
chr1	229066525	229066678	2070435	2070439	Intergenic	DUSP5P1	0	0	15_Quies	0	1	0	0	1	0	0
chr1	229085413	229085639	2070657	2070665	Intergenic	DUSP5P1	0	0	15_Quies	0	1	0	0	0	0	0
chr1	229244679	229244923	2072342	2072347	Intergenic	RAB4A	0	0	15_Quies	0	1	1	0	1	0	0
chr1	229253773	229253842	2072453	2072458	Intergenic	RAB4A	0	0	7_Enh	0	1	1	0	1	0	0
chr1	229253911	229254092	2072458	2072463	Intergenic	RAB4A	0	0	14_ReprPCWk	0	1	1	0	1	0	0
chr1	229265503	229265558	2072629	2072633	Intergenic	RAB4A	0	0	7_Enh	0	1	1	0	0	0	0
chr1	229300748	229300834	2072977	2072981	Intergenic	RAB4A	0	0	7_Enh	0	1	1	0	1	0	0
chr1	229365007	229365670	2073719	2073729	Intergenic	RAB4A	0	0	7_Enh	0	1	1	0	1	0	0
chr1	229388994	229389205	2073978	2073983	Intergenic	RAB4A	0	0	7_Enh	0	1	0	0	0	0	0
chr1	229889566	229889831	2080371	2080377	Intergenic	URB2	0	0	7_Enh	0	1	1	0	1	0	0
chr1	229980451	229980618	2081100	2081104	Intergenic	URB2	0	0	15_Quies	0	1	1	0	1	0	0
chr1	229982241	229982549	2081112	2081118	Intergenic	URB2	0	0	15_Quies	0	1	1	0	1	0	0
chr1	230202063	230202114	2083193	2083197	promoter-TSS	GALNT2	1	0	15_Quies	0	1	0	0	0	0	0
chr1	230240468	230240778	2083900	2083911	intron	GALNT2	0	0	7_Enh	0	1	1	0	1	0	0
chr1	230321653	230322086	2085100	2085109	intron	GALNT2	0	0	7_Enh	0	1	1	0	1	0	0
chr1	230367641	230367887	2085669	2085674	intron	GALNT2	0	0	5_TxWk	0	1	1	0	1	0	0
chr1	230404233	230404457	2086197	2086210	intron	GALNT2	0	0	7_Enh	0	1	1	0	1	0	0
chr1	230417455	230417549	2086480	2086486	exon	GALNT2	0	0	7_Enh	0	1	1	0	0	0	0
chr1	230844522	230844627	2091362	2091368	intron	AGT	0	0	7_Enh	0	1	0	0	1	0	0
chr1	230886387	230886428	2091837	2091841	intron	CAPN9	0	0	7_Enh	0	1	0	0	0	0	0
chr1	230887715	230887893	2091852	2091857	intron	CAPN9	0	0	7_Enh	0	1	1	0	0	0	0
chr1	230887960	230888033	2091857	2091861	intron	CAPN9	0	0	7_Enh	0	1	1	0	0	0	0
chr1	230888055	230888632	2091861	2091872	intron	CAPN9	0	0	7_Enh	0	1	1	0	1	0	0
chr1	230889493	230889826	2091888	2091898	intron	CAPN9	0	0	5_TxWk	0	1	1	0	1	0	0
chr1	230889828	230889968	2091898	2091906	intron	CAPN9	0	0	14_ReprPCWk	0	1	1	0	1	0	0
chr1	231094007	231094536	2094324	2094331	intron	TTC13	0	0	6_EnhG	0	1	0	0	1	0	0
chr1	231120326	231120582	2094707	2094712	intron	ARV1	0	0	5_TxWk	0	1	0	0	0	0	0
chr1	231120716	231120958	2094712	2094717	intron	ARV1	0	0	7_Enh	0	1	1	0	0	0	0
chr1	231121647	231122026	2094720	2094731	intron	ARV1	0	0	5_TxWk	0	1	1	0	1	0	0
chr1	231369367	231369444	2097974	2097979	intron	C1orf131	0	0	5_TxWk	0	1	0	0	0	0	0
chr1	231369459	231369597	2097979	2097984	intron	C1orf131	0	0	5_TxWk	0	1	0	0	0	0	0
chr1	231370145	231370360	2097987	2097991	intron	C1orf131	0	0	7_Enh	0	1	1	0	1	0	0
chr1	231726353	231726602	2102037	2102044	TTS	LINC00582	0	0	15_Quies	0	1	0	0	1	1	1
chr1	231787476	231787695	2102751	2102757	intron	DISC1	0	0	7_Enh	0	1	1	0	0	0	0
chr1	231820515	231820875	2102983	2102992	intron	DISC1	0	0	7_Enh	0	1	0	0	1	0	0
chr1	231820919	231821097	2102992	2102996	intron	DISC1	0	0	15_Quies	0	1	1	0	0	0	0
chr1	232069905	232070133	2105300	2105306	intron	DISC1	0	0	5_TxWk	0	1	0	0	1	0	0
chr1	232148437	232148529	2105951	2105956	intron	TSNAX-DISC1	0	0	7_Enh	0	1	0	0	1	0	0
chr1	232148829	232148914	2105958	2105962	intron	TSNAX-DISC1	0	0	5_TxWk	0	1	1	0	1	0	0
chr1	232756255	232756441	2111658	2111663	Intergenic	SIPA1L2	0	0	7_Enh	0	1	1	0	1	0	0
chr1	232759089	232759309	2111686	2111693	Intergenic	SIPA1L2	0	0	5_TxWk	0	1	0	0	0	0	0
chr1	233036737	233036868	2114508	2114516	Intergenic	NTPCR	0	0	7_Enh	0	1	0	0	0	0	0
chr1	233038674	233038794	2114531	2114535	Intergenic	NTPCR	0	0	5_TxWk	0	1	0	0	1	0	0
chr1	233376951	233377063	2117618	2117622	intron	PCNXL2	0	0	5_TxWk	0	1	0	0	1	1	1
chr1	233380183	233380286	2117643	2117647	intron	PCNXL2	0	0	5_TxWk	0	1	0	0	1	0	0
chr1	233495166	233495798	2118830	2118837	intron	KIAA1804	0	0	5_TxWk	0	1	0	0	1	0	0
chr1	233755548	233756773	2120984	2120997	intron	KCNK1	0	0	5_TxWk	0	1	0	0	0	0	0
chr1	234634843	234635042	2129274	2129290	Intergenic	TARBP1	0	0	7_Enh	0	1	1	0	1	1	1
chr1	234659273	234659582	2129656	2129664	Intergenic	LOC100506795	0	0	5_TxWk	0	1	1	0	1	0	0
chr1	234668317	234668425	2129768	2129772	promoter-TSS	LOC100506795	1	0	7_Enh	0	1	1	0	1	0	0
chr1	234673738	234673930	2129856	2129863	Intergenic	LOC100506795	0	0	5_TxWk	0	1	1	0	1	0	0
chr1	234680011	234680557	2129956	2129964	Intergenic	LOC100506795	0	0	7_Enh	0	1	1	0	1	0	0
chr1	234680793	234681035	2129966	2129973	Intergenic	LOC100506795	0	0	7_Enh	0	1	1	0	1	0	0
chr1	234737131	234737196	2130720	2130725	Intergenic	IRF2BP2	0	0	5_TxWk	0	1	1	0	0	0	0
chr1	234737337	234737602	2130726	2130730	Intergenic	IRF2BP2	0	0	5_TxWk	0	1	1	0	0	0	0
chr1	234747540	234747734	2131203	2131207	Intergenic	IRF2BP2	0	0	7_Enh	0	1	1	0	0	0	0
chr1	234755720	234755880	2131305	2131310	Intergenic	LINC00184	0	0	5_TxWk	0	1	0	0	1	0	0
chr1	234755998	234756222	2131310	2131314	Intergenic	LINC00184	0	0	7_Enh	0	1	0	0	0	0	0
chr1	234778933	234779141	2131511	2131520	Intergenic	LINC00184	0	0	7_Enh	0	1	0	0	1	0	0
chr1	234779234	234779340	2131520	2131525	Intergenic	LINC00184	0	0	5_TxWk	0	1	0	0	1	0	0
chr1	234851450	234851546	2132265	2132269	Intergenic	LOC100506810	0	0	5_TxWk	0	1	1	0	1	0	0
chr1	234851844	234851937	2132273	2132279	Intergenic	LOC100506810	0	0	5_TxWk	0	1	1	0	0	0	0
chr1	234851960	234852049	2132279	2132283	Intergenic	LOC100506810	0	0	5_TxWk	0	1	1	0	0	0	0
chr1	234852790	234852918	2132300	2132307	Intergenic	LOC100506810	0	0	7_Enh	0	1	1	0	1	0	0
chr1	234852944	234853028	2132307	2132311	Intergenic	LOC100506810	0	0	7_Enh	0	1	1	0	1	0	0
chr1	234859088	234859389	2132405	2132413	promoter-TSS	LOC100506810	1	0	5_TxWk	0	1	1	0	1	0	0
chr1	234904596	234904659	2133117	2133121	Intergenic	LOC100506810	0	0	7_Enh	0	1	0	0	0	0	0
chr1	234952039	234952447	2133731	2133748	Intergenic	LOC100506810	0	0	5_TxWk	0	1	0	0	1	0	0
chr1	234952472	234952688	2133748	2133755	Intergenic	LOC100506810	0	0	5_TxWk	0	1	0	0	1	0	0
chr1	234952804	234953025	2133755	2133762	Intergenic	LOC100506810	0	0	5_TxWk	0	1	0	0	1	0	0
chr1	234953051	234953318	2133762	2133767	Intergenic	LOC100506810	0	0	5_TxWk	0	1	1	0	1	0	0
chr1	234953465	234953707	2133767	2133773	Intergenic	LOC100506810	0	0	5_TxWk	0	1	1	0	1	0	0
chr1	234959007	234959307	2133826	2133833	Intergenic	LOC100506810	0	0	5_TxWk	0	1	0	0	1	0	0
chr1	234959425	234959596	2133834	2133841	Intergenic	LOC100506810	0	0	5_TxWk	0	1	1	0	1	0	0
chr1	234960260	234960425	2133846	2133854	Intergenic	LOC100506810	0	0	5_TxWk	0	1	0	0	0	0	0
chr1	234961766	234961846	2133868	2133872	Intergenic	LOC100506810	0	0	5_TxWk	0	1	1	0	1	0	0
chr1	234961895	234962042	2133872	2133876	Intergenic	LOC100506810	0	0	5_TxWk	0	1	1	0	0	0	0
chr1	234998766	234998789	2134224	2134228	Intergenic	LOC100506810	0	0	7_Enh	0	1	1	0	1	0	0
chr1	234998883	234999053	2134228	2134236	Intergenic	LOC100506810	0	0	7_Enh	0	1	1	0	1	0	0
chr1	235043538	235043592	2134854	2134858	Intergenic	LOC100506810	0	0	5_TxWk	0	1	1	0	1	0	0
chr1	235043673	235044143	2134858	2134865	Intergenic	LOC100506810	0	0	5_TxWk	0	1	1	0	1	0	0
chr1	235051901	235051978	2134959	2134963	Intergenic	LOC100506810	0	0	5_TxWk	0	1	1	0	0	0	0
chr1	235053863	235054018	2135003	2135010	Intergenic	LOC100506810	0	0	7_Enh	0	1	1	0	1	0	0
chr1	235054103	235054228	2135010	2135015	Intergenic	LOC100506810	0	0	7_Enh	0	1	1	0	1	0	0
chr1	235054254	235054479	2135015	2135023	Intergenic	LOC100506810	0	0	7_Enh	0	1	1	0	1	0	0
chr1	235090966	235091107	2135508	2135513	Intergenic	SNORA14B	0	0	7_Enh	0	1	1	0	1	1	0
chr1	235095082	235095318	2135580	2135590	Intergenic	SNORA14B	0	0	7_Enh	0	1	1	0	0	0	0
chr1	235095360	235095531	2135590	2135594	Intergenic	SNORA14B	0	0	7_Enh	0	1	1	0	0	0	0
chr1	235095889	235096234	2135597	2135605	Intergenic	SNORA14B	0	0	7_Enh	0	1	1	0	0	0	0
chr1	235096860	235096960	2135617	2135623	Intergenic	SNORA14B	0	0	7_Enh	0	1	1	0	1	0	0
chr1	235097965	235098133	2135632	2135636	Intergenic	SNORA14B	0	0	7_Enh	0	1	1	0	1	0	0
chr1	235098942	235099196	2135647	2135657	Intergenic	SNORA14B	0	0	7_Enh	0	1	1	0	0	0	0
chr1	235099368	235099536	2135657	2135661	Intergenic	SNORA14B	0	0	7_Enh	0	1	1	0	0	0	0
chr1	235099796	235099808	2135664	2135668	Intergenic	SNORA14B	0	0	7_Enh	0	1	1	0	0	0	0
chr1	235100100	235100163	2135669	2135675	Intergenic	SNORA14B	0	0	7_Enh	0	1	1	0	1	0	0
chr1	235134355	235134446	2136210	2136215	Intergenic	SNORA14B	0	0	7_Enh	0	1	1	0	1	0	0
chr1	235256646	235256842	2137236	2137243	Intergenic	SNORA14B	0	0	7_Enh	0	1	1	0	1	1	0
chr1	235256978	235257203	2137249	2137256	Intergenic	SNORA14B	0	0	7_Enh	0	1	1	0	1	0	1
chr1	235257214	235257479	2137256	2137267	Intergenic	SNORA14B	0	0	7_Enh	0	1	1	0	1	1	1
chr1	235786123	235786327	2144965	2144973	intron	GNG4	0	0	5_TxWk	0	1	0	0	1	0	0
chr1	236066479	236066570	2147857	2147861	Intergenic	LYST	0	0	5_TxWk	0	1	1	0	1	0	0
chr1	236086956	236087068	2148151	2148155	Intergenic	LYST	0	0	7_Enh	0	1	1	0	1	0	0
chr1	236095453	236095620	2148252	2148257	Intergenic	LYST	0	0	7_Enh	0	1	0	0	1	0	0
chr1	236165334	236165632	2149170	2149176	intron	NID1	0	0	7_Enh	0	1	1	0	1	0	0
chr1	237176163	237176228	2162055	2162059	Intergenic	MT1P2	0	0	14_ReprPCWk	0	1	0	0	1	0	0
chr1	239478736	239478865	2180304	2180308	Intergenic	CHRM3	0	0	15_Quies	0	1	0	0	1	0	0
chr1	239501631	239501993	2180462	2180468	Intergenic	CHRM3	0	0	5_TxWk	0	1	0	0	1	0	0
chr1	239883024	239883283	2183635	2183640	intron	CHRM3	0	0	7_Enh	0	1	1	0	1	0	0
chr1	240061475	240061775	2185193	2185202	intron	CHRM3	0	0	15_Quies	0	1	1	0	1	1	1
chr1	240286355	240286606	2187759	2187770	exon	FMN2	0	0	15_Quies	0	1	0	0	1	0	0
chr1	240286626	240286787	2187770	2187775	exon,intron	FMN2	0	0	15_Quies	0	1	0	0	1	0	0
chr1	240354371	240354439	2188422	2188426	intron	FMN2	0	0	15_Quies	0	1	1	0	1	1	1
chr1	240444217	240444442	2189230	2189235	intron	FMN2	0	0	15_Quies	0	1	0	0	1	0	0
chr1	240445876	240445947	2189244	2189248	intron	FMN2	0	0	15_Quies	0	1	1	0	0	0	0
chr1	240505380	240505513	2189686	2189690	intron	FMN2	0	0	15_Quies	0	1	0	0	1	0	0
chr1	240920852	240921206	2194330	2194335	Intergenic	GREM2	0	0	15_Quies	0	1	0	0	1	0	0
chr1	241091507	241091705	2195966	2195971	intron	RGS7	0	0	15_Quies	0	1	0	0	1	0	0
chr1	241778902	241779094	2202066	2202070	intron	OPN3	0	0	7_Enh	0	1	0	0	1	0	0
chr1	241791354	241791386	2202149	2202153	TTS	CHML	0	0	5_TxWk	0	1	0	0	0	0	0
chr1	244436499	244436693	2228409	2228414	Intergenic	C1orf100	0	0	15_Quies	0	1	0	0	1	1	1
chr1	244511768	244511907	2229321	2229327	Intergenic	C1orf100	0	0	5_TxWk	0	1	0	0	1	0	0
chr1	245004597	245004812	2235352	2235357	exon	HNRNPU-AS1	0	0	5_TxWk	0	1	1	0	0	0	0
chr1	245005033	245005122	2235357	2235361	exon	HNRNPU-AS1	0	0	5_TxWk	0	1	1	0	0	0	0
chr1	245127396	245127588	2237340	2237346	Intergenic	EFCAB2	0	0	7_Enh	0	1	1	0	1	0	0
chr1	245206428	245206472	2238384	2238388	intron	EFCAB2	0	0	15_Quies	0	1	1	0	0	0	1
chr1	245210081	245210295	2238438	2238444	intron	EFCAB2	0	0	15_Quies	0	1	0	0	1	0	0
chr1	245237849	245237983	2238769	2238773	intron	EFCAB2	0	0	15_Quies	0	1	0	0	1	0	0
chr1	246038270	246038610	2250484	2250494	intron	SMYD3	0	0	5_TxWk	0	1	0	0	1	0	0
chr1	246163427	246163597	2251929	2251934	intron	SMYD3	0	0	15_Quies	0	1	0	0	0	0	0
chr1	246755347	246755615	2258530	2258542	intron	CNST	0	0	6_EnhG	0	1	0	0	1	0	0
chr1	246760661	246761066	2258579	2258585	intron	CNST	0	0	7_Enh	0	1	1	0	1	0	0
chr1	246772070	246772269	2258808	2258815	intron	CNST	0	0	7_Enh	0	1	1	0	1	0	0
chr1	246772370	246772552	2258815	2258820	intron	CNST	0	0	7_Enh	0	1	1	0	1	0	0
chr1	246853571	246853606	2260070	2260074	Intergenic	SCCPDH	0	0	1_TssA	0	1	1	0	1	0	0
chr1	246860130	246860362	2260175	2260181	Intergenic	SCCPDH	0	0	7_Enh	0	1	1	0	1	0	0
chr1	246866985	246867124	2260323	2260328	Intergenic	SCCPDH	0	0	15_Quies	0	1	0	0	0	0	0
chr1	247564795	247565233	2270460	2270466	Intergenic	NLRP3	0	0	5_TxWk	0	1	0	0	1	0	0
chr1	247601114	247601392	2271000	2271008	intron	NLRP3	0	0	14_ReprPCWk	0	1	1	0	1	0	0
chr1	248794621	248794673	2280714	2280721	Intergenic	OR2T11	0	0	15_Quies	0	1	0	0	1	0	0
chr1	249099438	249099578	2282207	2282211	Intergenic	SH3BP5L	0	0	7_Enh	0	1	1	0	1	0	0
chr2	19695	19788	2284708	2284712	Intergenic	FAM110C	0	0	5_TxWk	0	1	1	0	1	0	0
chr2	20225	20605	2284717	2284722	Intergenic	FAM110C	0	0	5_TxWk	0	1	1	0	1	0	0
chr2	33708	33870	2284822	2284827	Intergenic	FAM110C	0	0	7_Enh	0	1	1	0	1	0	0
chr2	69431	69678	2285352	2285357	Intergenic	FAM110C	0	0	14_ReprPCWk	0	1	0	0	1	0	0
chr2	70114	70173	2285359	2285363	Intergenic	FAM110C	0	0	14_ReprPCWk	0	1	0	0	1	0	0
chr2	437925	438280	2290364	2290374	Intergenic	FAM150B	0	0	15_Quies	0	1	0	0	1	0	0
chr2	1497190	1497332	2306715	2306720	intron	TPO	0	0	15_Quies	0	1	0	0	1	0	0
chr2	1595661	1595775	2308681	2308690	Intergenic	PXDN	0	1	15_Quies	0	1	1	0	1	0	1
chr2	1595817	1595993	2308691	2308702	Intergenic	PXDN	0	1	15_Quies	0	1	1	0	1	0	1
chr2	1622256	1622444	2309245	2309252	Intergenic	PXDN	0	0	7_Enh	0	1	1	0	1	0	0
chr2	1635821	1635905	2309488	2309492	exon	PXDN	0	0	15_Quies	0	1	0	0	1	0	0
chr2	1711403	1711558	2311064	2311069	intron	PXDN	0	0	7_Enh	0	1	1	0	1	0	0
chr2	1711651	1711733	2311071	2311075	intron	PXDN	0	0	7_Enh	0	1	1	0	1	0	0
chr2	1711743	1711952	2311075	2311083	intron	PXDN	0	0	7_Enh	0	1	1	0	1	0	0
chr2	1711966	1712069	2311083	2311087	intron	PXDN	0	0	7_Enh	0	1	1	0	1	0	0
chr2	1821330	1821642	2313415	2313432	intron	MYT1L	0	0	15_Quies	0	1	0	0	1	1	1
chr2	7171820	7171894	2372537	2372541	intron	RNF144A	0	0	5_TxWk	0	1	0	0	1	0	0
chr2	8144565	8144671	2380694	2380698	Intergenic	LOC339788	0	0	15_Quies	0	1	0	0	1	0	0
chr2	8259567	8259690	2381727	2381732	intron	LINC00299	0	0	5_TxWk	0	1	1	0	1	0	0
chr2	8260057	8260144	2381735	2381740	intron	LINC00299	0	0	5_TxWk	0	1	1	0	1	0	0
chr2	8260787	8260865	2381742	2381748	intron	LINC00299	0	0	5_TxWk	0	1	1	0	0	0	0
chr2	8274601	8274619	2381911	2381915	intron	LINC00299	0	0	15_Quies	0	1	1	0	1	0	0
chr2	8275016	8275055	2381918	2381923	intron	LINC00299	0	0	15_Quies	0	1	1	0	1	0	0
chr2	8379999	8380087	2382940	2382944	intron	LINC00299	0	0	7_Enh	0	1	0	0	1	0	0
chr2	8552382	8552562	2384768	2384774	Intergenic	LINC00299	0	0	7_Enh	0	1	1	0	1	0	0
chr2	8615604	8615755	2385600	2385605	Intergenic	LINC00299	0	0	7_Enh	0	1	0	0	0	0	0
chr2	8619587	8619709	2385671	2385678	Intergenic	LINC00299	0	0	7_Enh	0	1	1	0	1	1	0
chr2	8633375	8633772	2385874	2385880	Intergenic	LINC00299	0	0	5_TxWk	0	1	1	0	1	0	0
chr2	8633826	8633994	2385880	2385884	Intergenic	LINC00299	0	0	5_TxWk	0	1	1	0	1	0	0
chr2	8640520	8640716	2385960	2385965	Intergenic	LINC00299	0	0	7_Enh	0	1	1	0	1	0	0
chr2	8665854	8666221	2386274	2386284	Intergenic	ID2	0	0	7_Enh	0	1	1	0	1	1	0
chr2	8666233	8666420	2386284	2386288	Intergenic	ID2	0	0	7_Enh	0	1	1	0	1	0	0
chr2	8680024	8680320	2386488	2386495	Intergenic	ID2	0	0	7_Enh	0	1	1	0	1	0	0
chr2	8767362	8767536	2387993	2388004	Intergenic	ID2	0	0	5_TxWk	0	1	0	0	1	0	0
chr2	8767577	8767926	2388004	2388014	Intergenic	ID2	0	0	5_TxWk	0	1	0	0	1	0	0
chr2	8767971	8768194	2388014	2388025	Intergenic	ID2	0	0	5_TxWk	0	1	0	0	1	0	0
chr2	9034400	9034595	2391551	2391555	intron	MBOAT2	0	0	15_Quies	0	1	1	0	1	0	0
chr2	9277287	9277412	2394211	2394216	Intergenic	ASAP2	0	0	5_TxWk	0	1	0	0	1	0	0
chr2	9282723	9282751	2394322	2394327	Intergenic	ASAP2	0	0	15_Quies	0	1	1	0	1	0	0
chr2	9319293	9319553	2394917	2394924	Intergenic	ASAP2	0	0	7_Enh	0	1	1	0	1	0	0
chr2	9352516	9352661	2395587	2395591	intron	ASAP2	0	0	7_Enh	0	1	1	0	1	0	0
chr2	9353065	9353289	2395604	2395609	intron	ASAP2	0	0	7_Enh	0	1	1	0	1	0	0
chr2	9391023	9391071	2396078	2396082	intron	ASAP2	0	0	7_Enh	0	1	1	0	0	0	0
chr2	9459047	9459133	2397092	2397096	intron	ASAP2	0	0	7_Enh	0	1	1	0	1	0	0
chr2	9475534	9475693	2397327	2397331	intron	ASAP2	0	0	5_TxWk	0	1	0	0	1	0	0
chr2	9476880	9476927	2397340	2397344	intron	ASAP2	0	0	7_Enh	0	1	1	0	0	0	0
chr2	9476947	9476989	2397344	2397348	intron	ASAP2	0	0	7_Enh	0	1	1	0	1	0	0
chr2	9832935	9833028	2402529	2402533	Intergenic	YWHAQ	0	0	15_Quies	0	1	1	0	0	0	0
chr2	9833059	9833136	2402533	2402541	Intergenic	YWHAQ	0	0	15_Quies	0	1	1	0	0	0	0
chr2	9878816	9878876	2403208	2403212	Intergenic	TAF1B	0	0	7_Enh	0	1	1	0	1	0	0
chr2	9879013	9879233	2403212	2403217	Intergenic	TAF1B	0	0	7_Enh	0	1	1	0	1	0	0
chr2	9894513	9894631	2403465	2403473	Intergenic	TAF1B	0	0	7_Enh	0	1	0	0	1	0	0
chr2	9939848	9940289	2404246	2404258	Intergenic	TAF1B	0	0	7_Enh	0	1	1	0	1	1	1
chr2	9943256	9943293	2404320	2404324	Intergenic	TAF1B	0	0	5_TxWk	0	1	0	0	0	0	0
chr2	10115727	10115777	2406586	2406593	intron	GRHL1	0	0	15_Quies	0	1	0	0	0	0	0
chr2	10266863	10267029	2410234	2410238	intron	RRM2	0	0	5_TxWk	0	1	0	0	0	0	0
chr2	10368759	10368890	2412110	2412115	Intergenic	MIR4261	0	0	7_Enh	0	1	1	0	1	0	0
chr2	10369144	10369229	2412118	2412123	Intergenic	MIR4261	0	0	5_TxWk	0	1	1	0	1	0	0
chr2	10369342	10369405	2412123	2412127	Intergenic	MIR4261	0	0	5_TxWk	0	1	1	0	1	0	0
chr2	10400498	10400654	2412726	2412731	Intergenic	HPCAL1	0	0	15_Quies	0	1	0	0	1	0	1
chr2	10407705	10407737	2412849	2412854	Intergenic	HPCAL1	0	0	7_Enh	0	1	1	0	1	0	0
chr2	10407842	10407911	2412854	2412859	Intergenic	HPCAL1	0	0	5_TxWk	0	1	1	0	1	0	0
chr2	10407921	10408137	2412859	2412866	Intergenic	HPCAL1	0	0	5_TxWk	0	1	1	0	1	0	0
chr2	10522874	10523159	2415084	2415093	intron	HPCAL1	0	0	7_Enh	0	1	1	0	1	0	0
chr2	10538687	10538814	2415396	2415406	intron	HPCAL1	0	0	7_Enh	0	1	0	0	1	0	0
chr2	10548145	10548227	2415613	2415617	intron	HPCAL1	0	0	7_Enh	0	1	1	0	0	0	0
chr2	10549132	10549243	2415626	2415630	intron	HPCAL1	0	0	5_TxWk	0	1	1	0	1	0	0
chr2	10549284	10549566	2415630	2415642	intron	HPCAL1	0	0	7_Enh	0	1	1	0	1	1	1
chr2	10554327	10554470	2415722	2415726	intron	HPCAL1	0	0	7_Enh	0	1	1	0	1	0	0
chr2	10557536	10558094	2415780	2415787	intron	HPCAL1	0	0	5_TxWk	0	1	1	0	0	0	0
chr2	10572032	10572151	2416124	2416132	Intergenic	SNORA80B	0	0	5_TxWk	0	1	0	0	1	0	0
chr2	10590274	10590461	2416673	2416679	Intergenic	ODC1	0	0	7_Enh	0	1	1	0	1	0	0
chr2	10630944	10631197	2417390	2417396	Intergenic	ODC1	0	0	15_Quies	0	1	1	0	1	0	0
chr2	10633585	10633821	2417410	2417416	Intergenic	ODC1	0	0	7_Enh	0	1	1	0	1	0	0
chr2	10633889	10633998	2417416	2417423	Intergenic	ODC1	0	0	7_Enh	0	1	1	0	1	0	0
chr2	10637892	10637975	2417511	2417518	Intergenic	ODC1	0	0	14_ReprPCWk	0	1	0	0	1	0	0
chr2	10638005	10638133	2417518	2417525	Intergenic	ODC1	0	0	14_ReprPCWk	0	1	0	0	1	0	0
chr2	10638138	10638374	2417525	2417538	Intergenic	ODC1	0	0	14_ReprPCWk	0	1	1	0	1	0	0
chr2	10742330	10742688	2419310	2419317	intron	NOL10	0	0	5_TxWk	0	1	1	0	1	0	0
chr2	10748375	10748692	2419369	2419374	intron	NOL10	0	0	5_TxWk	0	1	1	0	1	0	0
chr2	10873316	10873556	2421126	2421130	intron	ATP6V1C2	0	0	14_ReprPCWk	0	1	1	0	0	0	0
chr2	10892432	10892595	2421399	2421404	intron	ATP6V1C2	0	0	7_Enh	0	1	0	0	1	0	0
chr2	10897340	10897435	2421512	2421520	intron	ATP6V1C2	0	0	5_TxWk	0	1	0	0	1	0	0
chr2	10897618	10897689	2421520	2421525	intron	ATP6V1C2	0	0	5_TxWk	0	1	0	0	1	0	0
chr2	10905590	10905764	2421685	2421689	intron	ATP6V1C2	0	0	7_Enh	0	1	1	0	1	0	0
chr2	10929078	10929357	2422203	2422210	intron	PDIA6	0	0	4_Tx	0	1	0	0	1	0	0
chr2	10984309	10984544	2423147	2423156	Intergenic	PDIA6	0	0	13_ReprPC	0	1	1	0	1	0	0
chr2	11017735	11017898	2423579	2423584	Intergenic	KCNF1	0	0	7_Enh	0	1	1	0	0	0	0
chr2	11510776	11511167	2430114	2430121	Intergenic	LINC00570	0	0	7_Enh	0	1	1	0	1	0	0
chr2	11514993	11515083	2430175	2430181	Intergenic	LINC00570	0	0	7_Enh	0	1	1	0	1	0	0
chr2	11515196	11515249	2430184	2430190	Intergenic	LINC00570	0	0	7_Enh	0	1	1	0	1	0	0
chr2	11528210	11528348	2430379	2430386	Intergenic	LINC00570	0	0	5_TxWk	0	1	1	0	1	0	0
chr2	11529775	11529978	2430403	2430409	Intergenic	LINC00570	0	0	7_Enh	0	1	1	0	1	0	0
chr2	11538711	11538783	2430543	2430547	intron	LINC00570	0	0	5_TxWk	0	1	0	0	0	0	0
chr2	11539045	11539110	2430550	2430554	intron	LINC00570	0	0	5_TxWk	0	1	0	0	1	0	0
chr2	11543979	11544183	2430647	2430651	TTS	LINC00570	0	0	7_Enh	0	1	0	0	1	0	0
chr2	11546547	11546626	2430684	2430688	Intergenic	LINC00570	0	0	7_Enh	0	1	1	0	0	0	0
chr2	11722946	11723133	2433294	2433299	intron	GREB1	0	0	15_Quies	0	1	0	0	0	1	1
chr2	11828534	11828841	2435316	2435334	intron	LPIN1	0	0	15_Quies	0	1	1	0	1	1	1
chr2	11884333	11884592	2435966	2435973	intron	LPIN1	0	0	7_Enh	0	1	1	0	1	1	0
chr2	12003848	12004252	2437876	2437886	Intergenic	MIR4262	0	0	7_Enh	0	1	1	0	1	1	1
chr2	12458674	12459137	2441557	2441565	Intergenic	TRIB2	0	0	5_TxWk	0	1	1	0	1	0	0
chr2	12592048	12592215	2442533	2442537	Intergenic	TRIB2	0	0	7_Enh	0	1	0	0	0	0	0
chr2	12596507	12596844	2442583	2442588	Intergenic	TRIB2	0	0	7_Enh	0	1	1	0	1	0	0
chr2	13147074	13147397	2447228	2447234	promoter-TSS	LOC100506474	1	0	14_ReprPCWk	0	1	0	0	1	1	1
chr2	16152885	16153160	2469714	2469719	Intergenic	MYCNOS	0	0	12_EnhBiv	0	1	1	1	1	0	0
chr2	16153300	16153372	2469719	2469724	Intergenic	MYCNOS	0	0	12_EnhBiv	0	1	1	1	1	0	0
chr2	16153392	16153546	2469725	2469741	Intergenic	MYCNOS	0	0	12_EnhBiv	0	1	1	1	1	0	0
chr2	16154095	16154212	2469754	2469761	Intergenic	MYCNOS	0	1	14_ReprPCWk	0	1	1	0	0	0	0
chr2	16154215	16154410	2469761	2469774	Intergenic	MYCNOS	0	1	14_ReprPCWk	0	1	1	0	1	0	0
chr2	16154418	16154631	2469774	2469781	Intergenic	MYCNOS	0	1	14_ReprPCWk	0	1	0	0	1	0	0
chr2	16154663	16154719	2469781	2469786	Intergenic	MYCNOS	0	0	14_ReprPCWk	0	1	0	0	1	0	0
chr2	16243342	16243399	2470837	2470844	Intergenic	MYCNOS	0	0	14_ReprPCWk	0	1	0	0	1	0	0
chr2	16243468	16243507	2470845	2470849	Intergenic	MYCNOS	0	0	14_ReprPCWk	0	1	0	0	1	0	0
chr2	16255200	16255448	2471037	2471042	Intergenic	MYCNOS	0	0	14_ReprPCWk	0	1	0	0	1	0	0
chr2	16264059	16264437	2471117	2471123	Intergenic	MYCNOS	0	0	7_Enh	0	1	1	0	1	0	0
chr2	16383611	16383841	2471932	2471939	Intergenic	MYCNOS	0	0	7_Enh	0	1	0	0	1	0	0
chr2	17828546	17828646	2481970	2481974	intron	VSNL1	0	0	5_TxWk	0	1	1	0	1	0	0
chr2	17996994	17997139	2483361	2483366	promoter-TSS	MSGN1	1	0	15_Quies	0	1	0	0	1	0	0
chr2	18008669	18008746	2483469	2483474	Intergenic	MSGN1	0	0	15_Quies	0	1	0	0	1	0	0
chr2	18701853	18702149	2488060	2488065	Intergenic	RDH14	0	0	15_Quies	0	1	1	0	1	1	1
chr2	20329270	20329402	2500563	2500568	Intergenic	LAPTM4A	0	0	7_Enh	0	1	0	0	1	0	0
chr2	20368178	20368392	2501011	2501017	Intergenic	SDC1	0	0	7_Enh	0	1	1	0	1	0	0
chr2	20379478	20379982	2501183	2501196	Intergenic	SDC1	0	0	7_Enh	0	1	1	0	1	0	0
chr2	20380163	20380346	2501200	2501210	Intergenic	SDC1	0	0	5_TxWk	0	1	0	0	1	0	0
chr2	20386339	20386485	2501306	2501311	Intergenic	SDC1	0	0	5_TxWk	0	1	1	0	1	0	0
chr2	20396273	20396475	2501462	2501467	Intergenic	SDC1	0	0	7_Enh	0	1	1	0	1	0	0
chr2	20396503	20396739	2501467	2501474	Intergenic	SDC1	0	0	5_TxWk	0	1	1	0	1	0	0
chr2	20396758	20396811	2501474	2501479	Intergenic	SDC1	0	0	5_TxWk	0	1	1	0	1	0	0
chr2	20397972	20398064	2501495	2501502	Intergenic	SDC1	0	0	7_Enh	0	1	1	0	1	0	0
chr2	20398760	20398903	2501510	2501515	Intergenic	SDC1	0	0	7_Enh	0	1	1	0	0	0	0
chr2	20548366	20548441	2503415	2503419	Intergenic	PUM2	0	0	7_Enh	0	1	1	0	0	0	0
chr2	20833562	20833676	2507246	2507253	intron	HS1BP3	0	0	7_Enh	0	1	1	0	1	0	0
chr2	20833773	20833967	2507253	2507262	intron	HS1BP3	0	0	7_Enh	0	1	1	0	1	0	0
chr2	20835666	20835861	2507289	2507302	intron	HS1BP3	0	0	6_EnhG	0	1	1	0	1	1	1
chr2	20842238	20842475	2507440	2507453	intron	HS1BP3	0	0	5_TxWk	0	1	1	0	1	1	1
chr2	21500056	21500255	2512988	2512993	Intergenic	APOB	0	0	5_TxWk	0	1	1	0	1	0	0
chr2	23627361	23627612	2527260	2527268	intron	KLHL29	0	0	7_Enh	0	1	1	0	1	1	0
chr2	23817046	23817138	2530349	2530356	intron	KLHL29	0	0	7_Enh	0	1	1	0	1	0	0
chr2	23817178	23817229	2530356	2530362	intron	KLHL29	0	0	7_Enh	0	1	1	0	1	0	0
chr2	24588001	24588177	2540185	2540190	Intergenic	ITSN2	0	0	7_Enh	0	1	1	0	1	0	0
chr2	25149551	25149793	2546722	2546736	Intergenic	ADCY3	0	0	7_Enh	0	1	1	0	1	0	0
chr2	25198596	25198698	2547377	2547385	intron	DNAJC27-AS1	0	0	15_Quies	0	1	0	0	0	1	1
chr2	25301564	25301660	2548845	2548849	intron	EFR3B	0	0	14_ReprPCWk	0	1	1	0	1	0	0
chr2	25451676	25451949	2551530	2551537	Intergenic	POMC	0	0	5_TxWk	0	1	0	0	1	1	1
chr2	25533904	25534533	2553175	2553189	intron	DNMT3A	0	0	5_TxWk	0	1	1	0	1	0	0
chr2	25599677	25600073	2554708	2554746	TTS	DTNB	0	1	15_Quies	0	1	1	0	1	1	1
chr2	26220703	26220839	2562657	2562663	Intergenic	KIF3C	0	0	7_Enh	0	1	0	0	1	0	0
chr2	26235192	26235330	2562862	2562868	Intergenic	RAB10	0	0	5_TxWk	0	1	1	0	0	0	0
chr2	26249679	26249969	2563031	2563038	Intergenic	RAB10	0	0	7_Enh	0	1	0	0	1	0	0
chr2	26267456	26267540	2563462	2563466	intron	RAB10	0	0	5_TxWk	0	1	1	0	0	0	0
chr2	26291564	26291787	2563724	2563728	intron	RAB10	0	0	7_Enh	0	1	1	0	1	0	0
chr2	26297753	26297877	2563777	2563781	intron	RAB10	0	0	7_Enh	0	1	1	0	1	0	0
chr2	26367057	26367162	2564538	2564542	Intergenic	GAREML	0	0	15_Quies	0	1	0	0	1	0	0
chr2	26367987	26368276	2564554	2564560	Intergenic	GAREML	0	0	15_Quies	0	1	0	0	1	1	1
chr2	26415208	26415422	2565597	2565602	intron	HADHA	0	0	4_Tx	0	1	0	0	1	0	0
chr2	26765695	26766002	2570314	2570319	intron	OTOF	0	0	15_Quies	0	1	0	0	1	0	0
chr2	26909151	26909205	2572269	2572273	Intergenic	KCNK3	0	0	14_ReprPCWk	0	1	1	0	0	0	0
chr2	26909244	26909637	2572273	2572283	Intergenic	KCNK3	0	0	14_ReprPCWk	0	1	1	0	1	0	0
chr2	26946917	26947032	2572861	2572865	intron	KCNK3	0	0	7_Enh	0	1	1	0	0	0	0
chr2	26995322	26995438	2573689	2573693	intron	SLC35F6	0	0	7_Enh	0	1	1	0	1	0	0
chr2	27005992	27006268	2573857	2573865	Intergenic	CENPA	0	0	5_TxWk	0	1	1	0	1	0	0
chr2	27304103	27304423	2578557	2578567	intron	EMILIN1	0	0	7_Enh	0	1	1	0	1	1	1
chr2	27417598	27417723	2580667	2580671	Intergenic	ATRAID	0	0	7_Enh	0	1	0	0	0	0	0
chr2	27418139	27418182	2580673	2580679	Intergenic	ATRAID	0	0	5_TxWk	0	1	0	0	1	0	0
chr2	27668773	27669018	2585731	2585735	intron	IFT172	0	0	5_TxWk	0	1	0	0	1	0	0
chr2	27946211	27946469	2589102	2589108	Intergenic	MRPL33	0	0	15_Quies	0	1	1	0	1	1	1
chr2	27975442	27975527	2589437	2589441	Intergenic	MRPL33	0	0	7_Enh	0	1	0	0	0	0	0
chr2	27975674	27976029	2589441	2589451	Intergenic	MRPL33	0	0	7_Enh	0	1	0	0	0	0	0
chr2	27976069	27976206	2589451	2589461	Intergenic	MRPL33	0	0	5_TxWk	0	1	0	0	0	0	0
chr2	28109236	28109480	2590674	2590678	intron	RBKS	0	0	5_TxWk	0	1	0	0	0	0	0
chr2	28145280	28145384	2591002	2591006	intron	BRE	0	0	5_TxWk	0	1	1	0	0	0	0
chr2	28153163	28153206	2591060	2591064	intron	BRE	0	0	5_TxWk	0	1	0	0	1	0	0
chr2	28177114	28177264	2591243	2591247	intron	BRE	0	0	5_TxWk	0	1	1	0	1	0	0
chr2	28387283	28387501	2592688	2592692	intron	BRE	0	0	7_Enh	0	1	1	0	1	0	0
chr2	28455275	28455370	2593234	2593238	intron	BRE	0	0	7_Enh	0	1	1	0	1	0	0
chr2	28456033	28456185	2593241	2593245	intron	BRE	0	0	7_Enh	0	1	1	0	1	0	0
chr2	28491582	28491760	2593612	2593617	intron	BRE	0	0	5_TxWk	0	1	1	0	0	0	0
chr2	28579041	28579233	2594736	2594744	Intergenic	FOSL2	0	0	7_Enh	0	1	1	0	1	0	0
chr2	28589493	28589614	2594942	2594947	Intergenic	FOSL2	0	0	7_Enh	0	1	1	0	1	0	0
chr2	28589650	28589841	2594947	2594951	Intergenic	FOSL2	0	0	7_Enh	0	1	1	0	1	0	0
chr2	28600049	28600421	2595091	2595109	Intergenic	FOSL2	0	0	7_Enh	0	1	1	0	1	0	0
chr2	28601328	28601411	2595116	2595123	Intergenic	FOSL2	0	0	5_TxWk	0	1	1	0	1	0	0
chr2	28604252	28604530	2595167	2595172	Intergenic	FOSL2	0	0	7_Enh	0	1	1	0	1	0	0
chr2	28636192	28636297	2595925	2595929	exon	FOSL2	0	0	6_EnhG	0	1	1	0	1	0	0
chr2	28646836	28647176	2596059	2596063	Intergenic	FOSL2	0	0	7_Enh	0	1	0	0	1	0	0
chr2	28659428	28659604	2596192	2596201	Intergenic	FOSL2	0	0	7_Enh	0	1	1	0	1	0	0
chr2	28659656	28659778	2596201	2596206	Intergenic	FOSL2	0	0	7_Enh	0	1	1	0	1	0	0
chr2	28659828	28660010	2596206	2596214	Intergenic	FOSL2	0	0	7_Enh	0	1	0	0	1	0	0
chr2	28660223	28660471	2596215	2596222	Intergenic	FOSL2	0	0	7_Enh	0	1	0	0	1	0	0
chr2	28660478	28660612	2596222	2596231	Intergenic	FOSL2	0	0	7_Enh	0	1	0	0	1	0	0
chr2	28817140	28817389	2597993	2598004	intron	PLB1	0	0	7_Enh	0	1	1	0	1	1	1
chr2	28817517	28817558	2598004	2598008	intron	PLB1	0	0	7_Enh	0	1	1	0	1	0	1
chr2	28844475	28844649	2598295	2598302	intron	PLB1	0	0	7_Enh	0	1	1	0	1	0	0
chr2	28846485	28846914	2598314	2598323	intron	PLB1	0	0	7_Enh	0	1	1	0	1	0	0
chr2	28848150	28848424	2598341	2598346	intron	PLB1	0	0	7_Enh	0	1	1	0	1	0	0
chr2	28862798	28863057	2598521	2598525	intron	PLB1	0	0	7_Enh	0	1	1	0	1	0	0
chr2	28870931	28871016	2598659	2598663	Intergenic	PPP1CB	0	0	7_Enh	0	1	1	0	0	0	0
chr2	28877671	28877885	2598719	2598724	Intergenic	PPP1CB	0	0	7_Enh	0	1	1	0	1	0	0
chr2	28887565	28887581	2598813	2598818	Intergenic	PPP1CB	0	0	5_TxWk	0	1	1	0	1	0	0
chr2	28906116	28906409	2599002	2599010	Intergenic	PPP1CB	0	0	7_Enh	0	1	1	0	1	0	0
chr2	30440635	30440723	2614011	2614016	Intergenic	LBH	0	0	7_Enh	0	1	0	0	1	0	0
chr2	30497545	30497940	2614907	2614913	Intergenic	LBH	0	0	5_TxWk	0	1	0	0	1	0	0
chr2	30704062	30704183	2617016	2617020	intron	LCLAT1	0	0	7_Enh	0	1	1	0	1	0	0
chr2	31000436	31000592	2619537	2619541	intron	CAPN13	0	0	5_TxWk	0	1	0	0	0	0	0
chr2	31637552	31637873	2625483	2625488	promoter-TSS	XDH	1	0	5_TxWk	0	1	0	0	1	0	0
chr2	33202228	33202523	2640975	2640982	intron	LTBP1	0	0	7_Enh	0	1	1	0	1	0	0
chr2	33516681	33516839	2643816	2643821	intron	LTBP1	0	0	7_Enh	0	1	0	0	1	0	0
chr2	33530081	33530178	2643972	2643977	intron	LTBP1	0	0	5_TxWk	0	1	0	0	1	0	0
chr2	36603496	36603717	2665886	2665893	intron	CRIM1	0	0	7_Enh	0	1	1	0	1	0	0
chr2	36616341	36616499	2665979	2665983	intron	CRIM1	0	0	7_Enh	0	1	1	0	1	0	0
chr2	36625059	36625288	2666058	2666062	intron	CRIM1	0	0	5_TxWk	0	1	1	0	1	0	0
chr2	36683743	36683940	2666550	2666557	intron	CRIM1	0	0	7_Enh	0	1	1	0	1	0	0
chr2	36822262	36822913	2667781	2667789	intron	FEZ2	0	0	7_Enh	0	1	1	0	0	0	0
chr2	37194659	37194888	2671638	2671645	Intergenic	STRN	0	0	15_Quies	0	1	0	0	1	0	0
chr2	37195534	37195715	2671650	2671657	Intergenic	STRN	0	0	15_Quies	0	1	0	0	0	0	0
chr2	37375619	37375890	2673627	2673631	promoter-TSS	EIF2AK2	0	0	4_Tx	0	1	0	0	0	0	0
chr2	37377005	37377282	2673648	2673652	intron	EIF2AK2	0	0	6_EnhG	0	1	1	0	0	0	0
chr2	37641638	37641919	2676563	2676569	Intergenic	QPCT	0	0	14_ReprPCWk	0	1	0	0	1	1	1
chr2	37844573	37844678	2677872	2677877	Intergenic	CDC42EP3	0	0	7_Enh	0	1	0	0	0	0	0
chr2	37844802	37845165	2677877	2677882	Intergenic	CDC42EP3	0	0	7_Enh	0	1	0	0	1	0	0
chr2	37980889	37981052	2679109	2679115	Intergenic	CDC42EP3	0	0	15_Quies	0	1	0	0	1	0	0
chr2	38014110	38014277	2679347	2679351	Intergenic	CDC42EP3	0	0	14_ReprPCWk	0	1	0	0	1	0	0
chr2	38150955	38151113	2680454	2680460	Intergenic	RMDN2	0	0	5_TxWk	0	1	1	0	0	0	0
chr2	38348155	38348238	2682709	2682713	Intergenic	CYP1B1-AS1	0	0	14_ReprPCWk	0	1	1	0	0	0	0
chr2	38689143	38689472	2686191	2686197	Intergenic	ATL2	0	0	5_TxWk	0	1	1	0	1	0	0
chr2	38695593	38695638	2686271	2686275	Intergenic	ATL2	0	0	14_ReprPCWk	0	1	0	0	0	0	0
chr2	38928759	38928939	2689191	2689195	intron	GALM	0	0	5_TxWk	0	1	0	0	0	0	0
chr2	38968416	38968876	2689694	2689700	Intergenic	SRSF7	0	0	5_TxWk	0	1	1	0	0	1	0
chr2	40467384	40467426	2703029	2703033	intron	SLC8A1	0	0	15_Quies	0	1	1	0	1	0	0
chr2	42087455	42087624	2713065	2713071	Intergenic	LOC388942	0	0	15_Quies	0	1	0	0	1	0	0
chr2	42193753	42193946	2714050	2714060	Intergenic	C2orf91	0	0	7_Enh	0	1	1	0	1	0	0
chr2	42194677	42194851	2714070	2714074	Intergenic	C2orf91	0	0	7_Enh	0	1	1	0	1	0	0
chr2	42195051	42195213	2714076	2714081	Intergenic	C2orf91	0	0	15_Quies	0	1	1	0	0	0	0
chr2	42282000	42282212	2715361	2715367	intron	PKDCC	0	0	6_EnhG	0	1	1	0	1	0	0
chr2	42282488	42282595	2715372	2715377	intron	PKDCC	0	0	6_EnhG	0	1	1	0	0	0	0
chr2	42288258	42288652	2715441	2715448	Intergenic	PKDCC	0	0	7_Enh	0	1	1	0	1	0	0
chr2	42291096	42291353	2715461	2715467	Intergenic	PKDCC	0	0	7_Enh	0	1	1	0	0	0	0
chr2	42291796	42291985	2715468	2715475	Intergenic	PKDCC	0	0	5_TxWk	0	1	1	0	1	0	0
chr2	42299570	42299772	2715570	2715575	Intergenic	PKDCC	0	0	7_Enh	0	1	1	0	1	0	0
chr2	42299975	42300125	2715577	2715582	Intergenic	PKDCC	0	0	7_Enh	0	1	1	0	1	0	0
chr2	42313726	42313927	2715683	2715688	Intergenic	PKDCC	0	0	7_Enh	0	1	1	0	1	1	1
chr2	42356094	42356579	2716229	2716234	Intergenic	EML4	0	0	7_Enh	0	1	1	0	0	0	0
chr2	42360098	42360626	2716268	2716284	Intergenic	EML4	0	0	7_Enh	0	1	1	0	1	0	0
chr2	42368941	42369434	2716375	2716386	Intergenic	EML4	0	0	7_Enh	0	1	1	0	1	0	0
chr2	42418861	42419012	2716939	2716947	intron	EML4	0	0	7_Enh	0	1	0	0	0	0	0
chr2	42596064	42596252	2718659	2718665	Intergenic	COX7A2L	0	0	5_TxWk	0	1	0	0	1	0	0
chr2	42607305	42607364	2718780	2718784	Intergenic	COX7A2L	0	0	5_TxWk	0	1	1	0	1	0	0
chr2	42622286	42622833	2718951	2718957	Intergenic	COX7A2L	0	0	14_ReprPCWk	0	1	0	0	1	0	0
chr2	42849736	42850583	2722356	2722365	intron	MTA3	0	0	5_TxWk	0	1	0	0	1	0	0
chr2	43056018	43056226	2724853	2724858	Intergenic	HAAO	0	0	5_TxWk	0	1	1	0	1	1	1
chr2	43151961	43152139	2725997	2726004	Intergenic	HAAO	0	0	7_Enh	0	1	1	0	1	0	0
chr2	43152176	43152250	2726004	2726008	Intergenic	HAAO	0	0	7_Enh	0	1	1	0	1	0	0
chr2	43152649	43152773	2726012	2726016	Intergenic	HAAO	0	0	7_Enh	0	1	1	0	1	0	0
chr2	43152827	43152911	2726016	2726020	Intergenic	HAAO	0	0	7_Enh	0	1	1	0	0	0	0
chr2	43153331	43153558	2726024	2726031	Intergenic	HAAO	0	0	7_Enh	0	1	1	0	0	0	0
chr2	43153663	43153868	2726032	2726043	Intergenic	HAAO	0	0	7_Enh	0	1	1	0	0	0	0
chr2	43154768	43154903	2726059	2726065	Intergenic	HAAO	0	0	7_Enh	0	1	1	0	0	0	0
chr2	43166662	43166850	2726235	2726239	Intergenic	HAAO	0	0	7_Enh	0	1	1	0	1	0	0
chr2	43174032	43174178	2726340	2726344	Intergenic	HAAO	0	0	5_TxWk	0	1	1	0	0	1	1
chr2	43206528	43206717	2726819	2726824	Intergenic	HAAO	0	0	7_Enh	0	1	0	0	1	1	0
chr2	43207172	43207509	2726826	2726833	Intergenic	HAAO	0	0	7_Enh	0	1	1	0	1	0	0
chr2	43227059	43227391	2727088	2727096	Intergenic	HAAO	0	0	7_Enh	0	1	1	0	1	0	0
chr2	43231916	43232248	2727153	2727158	Intergenic	HAAO	0	0	7_Enh	0	1	1	0	0	0	0
chr2	43232473	43232699	2727160	2727166	Intergenic	HAAO	0	0	7_Enh	0	1	0	0	1	0	0
chr2	43232741	43232903	2727166	2727170	Intergenic	HAAO	0	0	7_Enh	0	1	0	0	1	0	0
chr2	43232970	43233166	2727170	2727175	Intergenic	HAAO	0	0	7_Enh	0	1	0	0	1	0	0
chr2	43233224	43233543	2727175	2727182	Intergenic	HAAO	0	0	7_Enh	0	1	1	0	0	0	0
chr2	43249050	43249078	2727325	2727329	Intergenic	ZFP36L2	0	0	15_Quies	0	1	0	0	1	0	0
chr2	43259459	43259634	2727481	2727486	Intergenic	ZFP36L2	0	0	7_Enh	0	1	1	0	1	0	0
chr2	43259693	43259757	2727486	2727492	Intergenic	ZFP36L2	0	0	7_Enh	0	1	1	0	1	0	0
chr2	43260165	43260286	2727494	2727499	Intergenic	ZFP36L2	0	0	7_Enh	0	1	1	0	0	0	0
chr2	43358220	43358344	2728905	2728912	Intergenic	ZFP36L2	0	0	7_Enh	0	1	1	0	1	0	0
chr2	43358428	43358614	2728912	2728917	Intergenic	ZFP36L2	0	0	7_Enh	0	1	1	0	1	0	1
chr2	43358676	43358740	2728917	2728922	Intergenic	ZFP36L2	0	0	7_Enh	0	1	1	0	1	1	1
chr2	43385547	43385901	2729337	2729344	Intergenic	ZFP36L2	0	0	7_Enh	0	1	1	0	1	0	0
chr2	43386190	43386348	2729344	2729352	Intergenic	ZFP36L2	0	0	7_Enh	0	1	1	0	1	1	0
chr2	43387449	43387722	2729369	2729377	Intergenic	ZFP36L2	0	0	7_Enh	0	1	1	0	0	0	0
chr2	43388147	43388298	2729382	2729386	Intergenic	ZFP36L2	0	0	5_TxWk	0	1	1	0	1	0	0
chr2	43388515	43388730	2729397	2729402	Intergenic	ZFP36L2	0	0	5_TxWk	0	1	1	0	1	0	0
chr2	43390155	43390226	2729422	2729427	Intergenic	ZFP36L2	0	0	5_TxWk	0	1	0	0	1	0	0
chr2	43405994	43406341	2729669	2729674	Intergenic	ZFP36L2	0	0	7_Enh	0	1	1	0	1	0	0
chr2	43414017	43414522	2729807	2729817	Intergenic	ZFP36L2	0	0	7_Enh	0	1	1	0	1	0	0
chr2	43422059	43422302	2729936	2729943	Intergenic	ZFP36L2	0	0	7_Enh	0	1	1	0	1	0	0
chr2	43423145	43423218	2729954	2729958	Intergenic	ZFP36L2	0	0	5_TxWk	0	1	1	0	0	0	0
chr2	43437758	43437939	2730183	2730192	Intergenic	ZFP36L2	0	0	7_Enh	0	1	1	0	1	0	0
chr2	43445645	43446067	2730325	2730334	Intergenic	ZFP36L2	0	0	7_Enh	0	1	1	0	1	0	0
chr2	43456706	43456994	2730850	2730854	TTS	LOC100129726	0	0	5_TxWk	0	1	1	0	0	1	1
chr2	43457772	43457958	2730868	2730872	TTS	THADA	0	0	5_TxWk	0	1	0	0	0	0	1
chr2	43597362	43597582	2732332	2732336	intron	THADA	0	0	5_TxWk	0	1	1	0	1	0	0
chr2	43690472	43690861	2733059	2733064	intron	THADA	0	0	5_TxWk	0	1	1	0	1	0	0
chr2	44472073	44472238	2741235	2741240	Intergenic	SLC3A1	0	0	15_Quies	0	1	0	0	0	0	0
chr2	44502388	44502708	2741540	2741549	promoter-TSS	SLC3A1	1	0	15_Quies	0	1	1	0	1	0	0
chr2	44502740	44502980	2741549	2741559	exon	SLC3A1	1	0	15_Quies	0	1	1	0	1	0	0
chr2	44503489	44503833	2741561	2741567	intron	SLC3A1	1	0	15_Quies	0	1	0	0	1	0	0
chr2	44518558	44518931	2741736	2741742	intron	SLC3A1	0	0	7_Enh	0	1	1	0	1	1	1
chr2	45916197	45916455	2755474	2755478	intron	PRKCE	0	0	7_Enh	0	1	1	0	0	0	0
chr2	45970757	45970833	2755991	2755995	intron	PRKCE	0	0	7_Enh	0	1	1	0	1	0	0
chr2	46049147	46049177	2756863	2756867	intron	PRKCE	0	0	7_Enh	0	1	1	0	1	0	0
chr2	46163532	46163708	2758104	2758111	intron	PRKCE	0	0	7_Enh	0	1	1	0	1	1	1
chr2	46165916	46166250	2758138	2758147	intron	PRKCE	0	0	7_Enh	0	1	0	0	1	0	0
chr2	46178090	46178256	2758272	2758276	intron	PRKCE	0	0	7_Enh	0	1	0	0	1	0	0
chr2	46187344	46187480	2758359	2758364	intron	PRKCE	0	0	5_TxWk	0	1	0	0	0	0	0
chr2	46188856	46188938	2758372	2758376	intron	PRKCE	0	0	5_TxWk	0	1	1	0	0	0	0
chr2	46191408	46191763	2758421	2758425	intron	PRKCE	0	0	7_Enh	0	1	1	0	1	0	0
chr2	46219091	46219232	2758711	2758715	intron	PRKCE	0	0	5_TxWk	0	1	1	0	0	0	0
chr2	46219467	46219953	2758717	2758726	intron	PRKCE	0	0	7_Enh	0	1	1	0	1	0	0
chr2	46348712	46348908	2759895	2759899	intron	PRKCE	0	0	7_Enh	0	1	1	0	1	0	0
chr2	46534302	46534620	2761859	2761865	intron	EPAS1	0	0	7_Enh	0	1	1	0	1	0	0
chr2	46558975	46559130	2762086	2762091	intron	EPAS1	0	0	5_TxWk	0	1	1	0	0	0	0
chr2	46635879	46636201	2762972	2762980	Intergenic	TMEM247	0	0	7_Enh	0	1	1	0	1	0	0
chr2	46636301	46636678	2762980	2762987	Intergenic	TMEM247	0	0	7_Enh	0	1	1	0	1	0	0
chr2	46687791	46687834	2763365	2763369	Intergenic	TMEM247	0	0	15_Quies	0	1	0	0	0	0	0
chr2	46687975	46688018	2763371	2763375	Intergenic	TMEM247	0	0	15_Quies	0	1	0	0	0	0	0
chr2	46688620	46689045	2763380	2763387	Intergenic	TMEM247	0	0	15_Quies	0	1	0	0	1	1	1
chr2	47074388	47074678	2767176	2767186	intron	LOC100134259	0	0	7_Enh	0	1	1	0	1	0	0
chr2	47076967	47077054	2767210	2767214	intron	LOC100134259	0	0	7_Enh	0	1	1	0	0	0	0
chr2	47093966	47094039	2767405	2767409	Intergenic	LOC100134259	0	0	15_Quies	0	1	1	0	1	0	0
chr2	47094179	47094350	2767409	2767414	Intergenic	LOC100134259	0	0	15_Quies	0	1	1	0	1	0	0
chr2	47197881	47198069	2768837	2768842	intron	TTC7A	0	0	7_Enh	0	1	1	0	1	0	0
chr2	47214279	47214421	2769057	2769064	intron	TTC7A	0	0	7_Enh	0	1	1	0	1	1	1
chr2	47214922	47215013	2769068	2769073	intron	TTC7A	0	0	7_Enh	0	1	1	0	1	0	0
chr2	47278030	47278157	2769949	2769953	intron	TTC7A	0	0	4_Tx	0	1	0	0	1	0	0
chr2	47296807	47296990	2770204	2770208	intron	TTC7A	0	0	7_Enh	0	1	1	0	1	0	0
chr2	47300892	47301064	2770292	2770302	exon	TTC7A	0	0	6_EnhG	0	1	1	0	0	0	0
chr2	47301066	47301206	2770302	2770308	exon	TTC7A	0	0	6_EnhG	0	1	1	0	0	0	0
chr2	47540320	47540402	2773055	2773059	Intergenic	EPCAM	0	0	5_TxWk	0	1	0	0	0	1	0
chr2	47550268	47550497	2773188	2773194	Intergenic	EPCAM	0	0	5_TxWk	0	1	1	0	1	1	1
chr2	47567030	47567604	2773395	2773402	Intergenic	EPCAM	0	0	5_TxWk	0	1	1	0	1	0	0
chr2	47581719	47581835	2773620	2773625	Intergenic	EPCAM	0	0	5_TxWk	0	1	1	0	1	0	0
chr2	47595738	47595811	2773848	2773855	promoter-TSS	EPCAM	1	0	14_ReprPCWk	0	1	0	1	0	0	0
chr2	48333509	48334231	2782333	2782347	Intergenic	FOXN2	0	0	7_Enh	0	1	1	0	1	1	1
chr2	53992310	53993034	2818512	2818521	exon	GPR75-ASB3	0	0	5_TxWk	0	1	1	0	0	0	0
chr2	54271157	54271460	2821622	2821627	Intergenic	ACYP2	0	0	5_TxWk	0	1	1	0	1	0	0
chr2	54587261	54587562	2824214	2824221	exon	C2orf73	0	0	15_Quies	0	1	0	0	1	0	0
chr2	54682047	54682274	2825001	2825005	Intergenic	RPL23AP32	0	0	14_ReprPCWk	0	1	0	0	0	0	0
chr2	54704776	54704878	2825438	2825444	intron	SPTBN1	0	0	7_Enh	0	1	1	0	1	0	0
chr2	54773738	54773888	2826143	2826147	intron	SPTBN1	0	0	7_Enh	0	1	1	0	0	0	0
chr2	54777351	54777593	2826176	2826180	intron	SPTBN1	0	0	5_TxWk	0	1	1	0	1	0	0
chr2	54798129	54798348	2826453	2826458	intron	SPTBN1	0	0	7_Enh	0	1	1	0	0	0	0
chr2	54798540	54798596	2826459	2826463	intron	SPTBN1	0	0	7_Enh	0	1	1	0	0	0	0
chr2	54799285	54799898	2826464	2826470	intron	SPTBN1	0	0	7_Enh	0	1	1	0	1	0	0
chr2	54801363	54801462	2826484	2826488	intron	SPTBN1	0	0	7_Enh	0	1	0	0	1	0	0
chr2	54807106	54807287	2826543	2826548	intron	SPTBN1	0	0	7_Enh	0	1	1	0	1	0	0
chr2	54901137	54901224	2827667	2827672	Intergenic	EML6	0	0	7_Enh	0	1	1	0	1	0	0
chr2	55131953	55132322	2829904	2829910	intron	EML6	0	0	15_Quies	0	1	0	0	1	0	0
chr2	55319621	55319671	2831699	2831704	Intergenic	RTN4	0	0	15_Quies	0	1	0	0	1	0	0
chr2	55365688	55365901	2832167	2832172	Intergenic	RTN4	0	0	7_Enh	0	1	1	0	0	0	0
chr2	55366317	55366470	2832177	2832182	Intergenic	RTN4	0	0	5_TxWk	0	1	1	0	0	0	0
chr2	55390925	55391285	2832399	2832405	Intergenic	CLHC1	0	0	7_Enh	0	1	1	0	1	0	0
chr2	55842880	55843048	2836924	2836931	intron	SMEK2	0	0	5_TxWk	0	1	1	0	0	0	0
chr2	56676240	56676441	2843406	2843412	Intergenic	CCDC85A	0	0	15_Quies	0	1	0	0	1	0	0
chr2	56676494	56676650	2843412	2843416	Intergenic	CCDC85A	0	0	15_Quies	0	1	0	0	0	0	0
chr2	59882925	59883328	2861697	2861706	Intergenic	MIR4432	0	0	14_ReprPCWk	0	1	0	0	1	0	0
chr2	60442381	60442528	2865533	2865539	Intergenic	MIR4432	0	0	7_Enh	0	1	1	0	0	0	0
chr2	60442561	60442767	2865539	2865546	Intergenic	MIR4432	0	0	7_Enh	0	1	0	0	0	0	0
chr2	60442966	60443009	2865548	2865553	Intergenic	MIR4432	0	0	7_Enh	0	1	0	0	0	0	0
chr2	60525401	60525638	2866222	2866234	Intergenic	MIR4432	0	0	14_ReprPCWk	0	1	0	0	1	0	0
chr2	60533279	60533587	2866296	2866300	Intergenic	MIR4432	0	0	7_Enh	0	1	1	0	1	0	0
chr2	60666901	60666971	2867617	2867622	Intergenic	MIR4432	0	0	15_Quies	0	1	0	0	1	1	1
chr2	60666993	60667068	2867622	2867626	Intergenic	MIR4432	0	0	15_Quies	0	1	0	0	1	0	1
chr2	60706573	60706961	2868102	2868112	intron	BCL11A	0	0	7_Enh	0	1	1	0	1	0	0
chr2	60707016	60707267	2868112	2868119	intron	BCL11A	0	0	7_Enh	0	1	1	0	1	0	0
chr2	60709345	60709491	2868133	2868138	intron	BCL11A	0	0	7_Enh	0	1	1	0	0	0	0
chr2	60722290	60722803	2868264	2868271	intron	BCL11A	0	0	5_TxWk	0	1	1	0	1	0	0
chr2	60757514	60757532	2868648	2868652	intron	BCL11A	0	0	14_ReprPCWk	0	1	1	0	1	0	0
chr2	60759096	60759185	2868680	2868685	intron	BCL11A	0	0	12_EnhBiv	0	1	1	0	1	0	0
chr2	60761738	60761788	2868708	2868712	intron	BCL11A	0	0	5_TxWk	0	1	1	0	0	0	0
chr2	60783349	60783570	2869283	2869288	Intergenic	BCL11A	0	0	14_ReprPCWk	0	1	1	0	0	0	0
chr2	61432226	61432635	2876925	2876934	intron	USP34	0	0	4_Tx	0	1	0	0	1	0	0
chr2	62520668	62521015	2889663	2889672	Intergenic	MIR5192	0	0	7_Enh	0	1	1	0	1	0	0
chr2	62521093	62521264	2889672	2889680	Intergenic	MIR5192	0	0	7_Enh	0	1	1	0	1	0	0
chr2	62521803	62522645	2889689	2889694	Intergenic	MIR5192	0	0	5_TxWk	0	1	0	0	0	0	0
chr2	62535086	62535163	2889824	2889828	Intergenic	MIR5192	0	0	7_Enh	0	1	1	0	1	0	0
chr2	62639260	62639591	2890896	2890902	Intergenic	TMEM17	0	0	15_Quies	0	1	1	0	1	1	1
chr2	64301637	64302336	2903329	2903341	Intergenic	VPS54	0	0	15_Quies	0	1	1	0	0	0	0
chr2	64348140	64348393	2903758	2903764	intron	PELI1	0	0	6_EnhG	0	1	1	0	0	0	0
chr2	64357354	64357510	2903821	2903825	intron	PELI1	0	0	5_TxWk	0	1	0	0	0	0	0
chr2	64429727	64430024	2904453	2904457	intron	LINC00309	0	0	5_TxWk	0	1	1	0	1	0	0
chr2	64539561	64539666	2905395	2905402	Intergenic	LINC00309	0	0	15_Quies	0	1	1	0	1	1	1
chr2	64587328	64587432	2905802	2905806	Intergenic	LGALSL	0	0	7_Enh	0	1	1	0	1	0	0
chr2	64631220	64631768	2906146	2906153	Intergenic	LGALSL	0	0	7_Enh	0	1	1	0	1	0	0
chr2	64632004	64632114	2906153	2906160	Intergenic	LGALSL	0	0	7_Enh	0	1	1	0	1	0	0
chr2	64828377	64828661	2907990	2907995	Intergenic	LOC339807	0	0	7_Enh	0	1	0	0	1	0	0
chr2	64834825	64835004	2908074	2908080	intron	LOC339807	1	0	7_Enh	0	1	1	0	1	0	0
chr2	64835038	64835273	2908080	2908086	intron	LOC339807	1	0	7_Enh	0	1	1	0	1	0	0
chr2	64873592	64873989	2908690	2908697	intron	SERTAD2	0	0	7_Enh	0	1	0	0	0	1	1
chr2	64876253	64876460	2908707	2908713	intron	SERTAD2	0	0	7_Enh	0	1	1	0	0	0	0
chr2	64876959	64877092	2908713	2908717	intron	SERTAD2	0	0	7_Enh	0	1	1	0	0	0	0
chr2	64878075	64878230	2908724	2908729	intron	SERTAD2	0	0	5_TxWk	0	1	1	0	0	0	0
chr2	65058563	65058643	2910651	2910655	Intergenic	LOC400958	0	0	7_Enh	0	1	1	0	1	1	0
chr2	65091628	65091760	2911027	2911034	Intergenic	LOC400958	0	0	7_Enh	0	1	1	0	0	0	0
chr2	65253309	65253609	2913101	2913107	Intergenic	CEP68	0	0	7_Enh	0	1	1	0	1	0	0
chr2	65257811	65258015	2913163	2913167	Intergenic	CEP68	0	0	5_TxWk	0	1	0	0	1	0	0
chr2	65397430	65397900	2915178	2915184	Intergenic	RAB1A	0	0	5_TxWk	0	1	0	0	1	0	0
chr2	65413067	65413299	2915381	2915389	Intergenic	ACTR2	0	0	15_Quies	0	1	0	0	1	0	0
chr2	65413330	65413444	2915391	2915400	Intergenic	ACTR2	0	0	15_Quies	0	1	0	0	1	0	0
chr2	65413476	65413591	2915400	2915404	Intergenic	ACTR2	0	0	15_Quies	0	1	0	0	1	0	0
chr2	65413893	65413953	2915404	2915409	Intergenic	ACTR2	0	0	15_Quies	0	1	1	0	1	0	0
chr2	65414426	65414651	2915422	2915428	Intergenic	ACTR2	0	0	7_Enh	0	1	1	0	1	1	1
chr2	65590266	65590413	2917710	2917715	intron	SPRED2	0	0	5_TxWk	0	1	0	0	1	0	0
chr2	65590416	65590603	2917715	2917720	intron	SPRED2	0	0	5_TxWk	0	1	0	0	1	0	0
chr2	65593719	65593802	2917738	2917742	exon	SPRED2	0	0	7_Enh	0	1	1	0	1	0	0
chr2	65593815	65594022	2917742	2917747	promoter-TSS	SPRED2	0	0	7_Enh	0	1	1	0	1	0	0
chr2	65634085	65634132	2918187	2918191	intron	SPRED2	0	0	7_Enh	0	1	0	0	0	0	0
chr2	65638282	65638491	2918252	2918256	intron	SPRED2	0	0	5_TxWk	0	1	1	0	0	0	0
chr2	65867700	65867860	2921058	2921067	Intergenic	SPRED2	0	0	7_Enh	0	1	0	0	1	1	1
chr2	65889806	65890214	2921284	2921294	Intergenic	SPRED2	0	0	5_TxWk	0	1	1	0	1	0	0
chr2	65890424	65890554	2921294	2921301	Intergenic	SPRED2	0	0	5_TxWk	0	1	1	0	1	0	0
chr2	66591709	66591812	2926048	2926052	Intergenic	MIR4778	0	0	15_Quies	0	1	0	0	1	0	0
chr2	66654644	66654784	2926650	2926654	intron	MEIS1-AS3	0	0	14_ReprPCWk	0	1	0	1	0	0	0
chr2	66659001	66659176	2926676	2926683	exon	MEIS1-AS3	0	0	13_ReprPC	0	1	0	0	0	0	0
chr2	66782382	66782841	2927979	2927986	intron	MEIS1	0	0	14_ReprPCWk	0	1	0	0	0	0	0
chr2	66923728	66923795	2929269	2929274	Intergenic	MEIS1	0	0	15_Quies	0	1	1	0	0	0	0
chr2	67743311	67743575	2933905	2933912	Intergenic	ETAA1	0	0	15_Quies	0	1	0	0	1	0	0
chr2	67876974	67877007	2934572	2934576	Intergenic	ETAA1	0	0	14_ReprPCWk	0	1	1	0	1	0	0
chr2	67877948	67878150	2934582	2934588	Intergenic	ETAA1	0	0	14_ReprPCWk	0	1	0	0	1	1	1
chr2	68073431	68073570	2935853	2935857	Intergenic	C1D	0	0	14_ReprPCWk	0	1	0	0	1	0	0
chr2	68073599	68073958	2935857	2935867	Intergenic	C1D	0	0	14_ReprPCWk	0	1	0	0	1	1	1
chr2	68978942	68979194	2943168	2943179	intron	ARHGAP25	0	0	5_TxWk	0	1	0	0	1	1	1
chr2	69056406	69056821	2943830	2943840	Intergenic	BMP10	0	0	7_Enh	0	1	1	0	1	0	0
chr2	69135655	69135885	2944440	2944444	Intergenic	BMP10	0	0	7_Enh	0	1	1	0	1	0	0
chr2	69612608	69612656	2948394	2948398	intron	GFPT1	0	0	5_TxWk	0	1	0	0	0	0	0
chr2	69746119	69746297	2949934	2949940	TTS	SNORA36C	0	0	4_Tx	0	1	0	0	1	0	0
chr2	69967731	69967935	2952128	2952135	Intergenic	ANXA4	0	0	5_TxWk	0	1	0	0	0	0	0
chr2	70006868	70007082	2952630	2952634	intron	ANXA4	0	0	5_TxWk	0	1	1	0	1	0	0
chr2	70216568	70216839	2954972	2954981	intron	PCBP1-AS1	0	0	7_Enh	0	1	1	0	1	0	0
chr2	70237096	70237385	2955248	2955253	intron	PCBP1-AS1	0	0	5_TxWk	0	1	0	0	1	0	0
chr2	70322323	70322660	2956401	2956406	Intergenic	PCBP1	0	0	7_Enh	0	1	1	0	1	0	0
chr2	70368312	70368518	2957244	2957249	Intergenic	LOC100133985	0	0	7_Enh	0	1	1	0	1	1	1
chr2	70476491	70476522	2959107	2959111	promoter-TSS	TIA1	1	0	5_TxWk	0	1	0	0	0	0	0
chr2	70476572	70476675	2959111	2959116	promoter-TSS	TIA1	1	0	5_TxWk	0	1	0	0	0	0	0
chr2	70556142	70556430	2960463	2960468	Intergenic	FAM136A	0	0	15_Quies	0	1	0	0	1	0	0
chr2	70557180	70557279	2960474	2960484	Intergenic	FAM136A	0	0	15_Quies	0	1	0	0	1	0	0
chr2	70630501	70630956	2961088	2961094	Intergenic	FAM136A	0	0	2_TssAFlnk	0	1	1	0	1	0	0
chr2	70741872	70742029	2961972	2961981	intron	TGFA	0	0	5_TxWk	0	1	1	0	1	0	0
chr2	71384414	71384468	2970199	2970205	Intergenic	MPHOSPH10	0	0	14_ReprPCWk	0	1	1	0	0	0	0
chr2	71644141	71644378	2972689	2972703	intron	ZNF638	0	0	5_TxWk	0	1	0	0	0	0	0
chr2	71644381	71644613	2972703	2972721	intron	ZNF638	0	0	5_TxWk	0	1	0	0	0	0	0
chr2	71974295	71974392	2976833	2976837	Intergenic	DYSF	0	0	15_Quies	0	1	1	0	1	0	0
chr2	72432562	72432846	2981760	2981764	intron	EXOC6B	0	0	7_Enh	0	1	1	0	1	0	0
chr2	72501772	72502040	2982152	2982157	intron	EXOC6B	0	0	5_TxWk	0	1	0	0	0	0	0
chr2	73122837	73123288	2986187	2986203	Intergenic	SPR	0	0	12_EnhBiv	0	1	1	0	1	0	0
chr2	73259079	73259346	2988436	2988440	intron	SFXN5	0	0	7_Enh	0	1	1	0	1	0	0
chr2	73259585	73259988	2988440	2988446	intron	SFXN5	0	0	7_Enh	0	1	0	0	1	0	0
chr2	73927619	73927827	2995839	2995843	TTS,exon	NAT8B	1	0	7_Enh	0	1	1	0	1	0	0
chr2	73928492	73928596	2995862	2995866	promoter-TSS	NAT8B	1	0	5_TxWk	0	1	1	0	1	0	0
chr2	74069276	74069327	2997589	2997593	intron	STAMBP	0	0	7_Enh	0	1	1	0	0	0	0
chr2	74155640	74155750	2998506	2998510	intron	DGUOK	0	0	7_Enh	0	1	1	0	1	0	0
chr2	74259683	74259846	2999925	2999931	Intergenic	TET3	0	0	2_TssAFlnk	0	1	1	0	1	0	0
chr2	74323528	74323723	3000769	3000774	intron	TET3	0	0	4_Tx	0	1	0	0	1	0	0
chr2	74432890	74433045	3002598	3002603	exon	MTHFD2	0	0	7_Enh	0	1	1	0	1	0	0
chr2	74518210	74518358	3003537	3003541	intron	SLC4A5	0	0	15_Quies	0	1	0	0	0	0	0
chr2	74656937	74657533	3005155	3005168	intron	RTKN	0	0	6_EnhG	0	1	1	0	1	0	0
chr2	74669797	74669872	3005491	3005497	promoter-TSS	RTKN	1	0	15_Quies	0	1	0	0	0	0	0
chr2	74968055	74968454	3010080	3010086	Intergenic	SEMA4F	0	0	7_Enh	0	1	1	0	1	0	0
chr2	74972902	74972982	3010128	3010133	Intergenic	HK2	0	0	14_ReprPCWk	0	1	1	0	1	0	0
chr2	75067584	75067676	3011442	3011446	intron	HK2	0	0	7_Enh	0	1	0	0	0	0	0
chr2	75072572	75072829	3011498	3011505	intron	HK2	0	0	7_Enh	0	1	1	0	1	0	0
chr2	75076533	75076618	3011532	3011537	intron	HK2	0	0	7_Enh	0	1	1	0	1	0	0
chr2	75082557	75082727	3011616	3011623	intron	HK2	0	0	5_TxWk	0	1	0	0	1	0	0
chr2	75083223	75083412	3011627	3011635	intron	HK2	0	0	6_EnhG	0	1	0	0	1	0	0
chr2	75089516	75089683	3011701	3011706	intron	HK2	0	0	7_Enh	0	1	1	0	1	0	0
[truncated: 13,519 more rows]
