# Supplementary material for: A DNA methylation atlas of normal human cell types
Source: Nature. 2023 Jan 4;613(7943):355–64. doi: 10.1038/s41586-022-05580-6 (PMC9811898; doi:10.1038/s41586-022-05580-6)
Supplement: Supplementary file 6 — Genome-wide set of unmethylated regions per cell type, overlapping H3K27ac, but not J3K4me3, ChIP–seq peaks, annotated. Zip file containing bed files, listing for each cell type a set of putative enhancers defined as the subset of hypomethylated regions (Extended Dataset 1) marked by active gene regulation chromatin marks (H3K27ac peaks) but lacking promoter marks (H3K4me3 peaks). [file 41586_2022_5580_MOESM6_ESM.zip › Colon-Fibro.4CpGs.U85.f85.H3K27ac-H3K4me3.bed]

chr	from	to	CpG_from	CpG_to	HOMER_anno	neigh_gene	TSS+1Kb	CpG-island	chromHMM	H3K4me3	H3K27ac	H3K4me1	H3K27me3	ATAC	CTCF_BS	CTCF
chr1	1440891	1441116	33257	33272	Intergenic	ATAD3A	0	0	5_TxWk	0	1	1	0	0	1	0
chr1	2345690	2346298	63949	63974	Intergenic	PEX10	0	1	7_Enh	0	1	1	0	0	1	1
chr1	3229755	3230040	87458	87480	intron	PRDM16	0	0	14_ReprPCWk	0	1	1	0	1	0	0
chr1	6474507	6474720	143761	143771	TTS	HES2	0	0	12_EnhBiv	0	1	1	1	1	1	1
chr1	9340416	9340713	192500	192523	Intergenic	SPSB1	0	0	7_Enh	0	1	1	0	1	0	0
chr1	9934973	9935283	205091	205102	intron	CTNNBIP1	0	0	5_TxWk	0	1	1	0	1	1	1
chr1	10010440	10010677	206548	206554	intron	NMNAT1	0	0	5_TxWk	0	1	0	0	1	1	1
chr1	10571080	10571126	215741	215745	intron	PEX14	0	0	7_Enh	0	1	1	0	0	0	0
chr1	12579022	12579331	251987	251999	Intergenic	SNORA59B	0	0	5_TxWk	0	1	1	0	1	0	0
chr1	16514382	16514738	305477	305488	Intergenic	ARHGEF19	0	0	5_TxWk	0	1	1	0	1	1	1
chr1	17828916	17829185	327829	327841	Intergenic	ARHGEF10L	0	0	7_Enh	0	1	1	0	1	1	1
chr1	19717608	19717662	355357	355361	intron	CAPZB	0	0	5_TxWk	0	1	0	0	1	0	0
chr1	19717844	19718102	355364	355371	intron	CAPZB	0	0	5_TxWk	0	1	1	0	1	1	1
chr1	19986336	19986653	359440	359453	Intergenic	HTR6	0	0	14_ReprPCWk	0	1	0	0	1	1	1
chr1	20539300	20539657	366399	366414	Intergenic	UBXN10	0	0	15_Quies	0	1	1	0	1	1	1
chr1	20799749	20800053	369586	369602	Intergenic	CAMK2N1	0	0	7_Enh	0	1	1	0	0	0	0
chr1	21661325	21661495	382274	382281	intron	ECE1	0	0	7_Enh	0	1	1	0	0	1	1
chr1	23730434	23730782	414912	414925	intron	TCEA3	0	0	7_Enh	0	1	1	0	1	1	1
chr1	23866315	23866686	417133	417146	Intergenic	E2F2	0	0	7_Enh	0	1	1	0	1	1	1
chr1	23888903	23889099	417654	417671	Intergenic	ID3	0	0	5_TxWk	0	1	1	0	1	0	0
chr1	24477041	24477479	427298	427318	Intergenic	IL22RA1	0	0	5_TxWk	0	1	1	0	1	1	1
chr1	24717825	24718043	430621	430630	intron	STPG1	0	0	5_TxWk	0	1	0	0	1	1	1
chr1	26221884	26222108	453738	453745	intron	STMN1	0	0	5_TxWk	0	1	0	0	1	1	1
chr1	26647932	26648328	460761	460772	TTS	AIM1L	0	0	5_TxWk	0	1	1	0	1	1	1
chr1	27744942	27745368	479902	479910	intron	WASF2	0	0	4_Tx	0	1	1	0	1	0	0
chr1	29529454	29529639	508998	509004	intron	MECR	0	0	7_Enh	0	1	0	0	1	1	1
chr1	32014529	32015028	536441	536455	Intergenic	LOC284551	0	0	7_Enh	0	1	1	0	1	1	1
chr1	33936128	33936414	566860	566869	Intergenic	ZSCAN20	0	0	15_Quies	0	1	0	0	1	1	1
chr1	37952976	37953160	613156	613162	Intergenic	ZC3H12A	0	0	5_TxWk	0	1	1	0	1	1	1
chr1	40282556	40282709	644749	644756	Intergenic	BMP8B	0	0	14_ReprPCWk	0	1	0	0	1	1	1
chr1	45273399	45273681	707106	707117	promoter-TSS	TCTEX1D4	1	0	7_Enh	0	1	1	0	1	0	0
chr1	46645046	46645698	723558	723567	intron	TSPAN1	0	0	15_Quies	0	1	1	0	1	1	1
chr1	55416414	55416687	815096	815104	Intergenic	TMEM61	0	0	15_Quies	0	1	1	0	1	1	1
chr1	60225209	60225417	850744	850752	intron	FGGY	0	0	5_TxWk	0	1	0	0	1	1	1
chr1	62107413	62107706	864410	864426	Intergenic	MGC34796	0	0	15_Quies	0	1	0	0	1	1	1
chr1	68201729	68202198	916825	916833	intron	GNG12	0	0	7_Enh	0	1	1	0	1	0	0
chr1	68231976	68232135	917072	917080	intron	GNG12	0	0	5_TxWk	0	1	1	0	1	1	1
chr1	112135235	112135861	1220236	1220246	Intergenic	LOC100129269	0	0	7_Enh	0	1	1	0	1	0	0
chr1	118296792	118297046	1277182	1277189	Intergenic	FAM46C	0	0	14_ReprPCWk	0	1	1	0	0	1	1
chr1	149575648	149577934	1358574	1358734	intron	FAM91A2	1	1	15_Quies	0	1	0	0	0	0	0
chr1	150951953	150952461	1378961	1378970	Intergenic	ANXA9	0	0	5_TxWk	0	1	1	0	1	1	1
chr1	157125664	157126055	1465140	1465157	Intergenic	ETV3	0	0	7_Enh	0	1	1	0	1	1	1
chr1	160070822	160071102	1486915	1486923	Intergenic	IGSF8	0	0	5_TxWk	0	1	1	0	0	1	1
chr1	160960068	160960268	1495473	1495482	Intergenic	F11R	0	0	15_Quies	0	1	0	0	1	1	1
chr1	163144729	163144886	1519743	1519749	intron	RGS5	0	0	15_Quies	0	1	0	0	1	1	1
chr1	164756691	164756812	1530130	1530137	intron	PBX1	0	0	7_Enh	0	1	1	0	1	1	1
chr1	168311913	168312277	1561176	1561193	Intergenic	MIR557	0	0	15_Quies	0	1	1	0	1	1	1
chr1	169681313	169681428	1570320	1570325	promoter-TSS	SELL	1	0	15_Quies	0	1	0	0	1	1	1
chr1	171614062	171614349	1583426	1583436	intron	MYOC	0	0	7_Enh	0	1	1	0	1	1	1
chr1	172150568	172150740	1587277	1587282	intron	DNM3	0	0	5_TxWk	0	1	1	0	1	0	0
chr1	173399180	173399301	1594685	1594691	intron	LOC100506023	0	0	7_Enh	0	1	1	0	1	0	1
chr1	178971878	178972167	1637019	1637029	Intergenic	FAM20B	0	0	7_Enh	0	1	1	0	1	1	1
chr1	183811795	183811931	1683265	1683270	intron	RGL1	0	0	15_Quies	0	1	1	0	1	0	0
chr1	183884949	183885392	1683816	1683823	intron	RGL1	0	0	5_TxWk	0	1	0	0	1	1	1
chr1	201482203	201482417	1798875	1798881	Intergenic	CSRP1	0	0	5_TxWk	0	1	1	0	1	1	1
chr1	201865077	201865298	1803393	1803401	TTS	LMOD1	0	0	5_TxWk	0	1	0	0	1	1	1
chr1	203473833	203473977	1823684	1823690	intron	OPTC	0	0	15_Quies	0	1	0	0	1	1	1
chr1	203643188	203643251	1825763	1825767	intron	ATP2B4	0	0	7_Enh	0	1	1	0	1	1	0
chr1	204183019	204183356	1832674	1832700	promoter-TSS	GOLT1A	1	0	2_TssAFlnk	0	1	1	0	1	1	0
chr1	206807691	206807885	1861166	1861178	exon	DYRK3	1	0	14_ReprPCWk	0	1	1	0	0	1	1
chr1	211687404	211687663	1903044	1903059	Intergenic	RD3	0	0	14_ReprPCWk	0	1	1	0	1	1	1
chr1	212650542	212650828	1913388	1913395	Intergenic	NENF	0	0	14_ReprPCWk	0	1	1	0	1	1	1
chr1	220906451	220906901	1977528	1977543	Intergenic	MARC2	0	0	14_ReprPCWk	0	1	1	0	1	1	1
chr1	224691020	224691548	2012100	2012114	Intergenic	WDR26	0	0	7_Enh	0	1	1	0	1	1	0
chr1	225662653	225662952	2020076	2020106	Intergenic	LBR	0	1	15_Quies	0	1	1	0	1	1	1
chr1	226312888	226313188	2029960	2029972	Intergenic	ACBD3	0	0	7_Enh	0	1	1	0	0	1	1
chr1	226821857	226822309	2036741	2036749	exon	ITPKB	0	0	5_TxWk	0	1	1	0	1	1	1
chr1	227015812	227016263	2039583	2039600	Intergenic	PSEN2	0	0	15_Quies	0	1	1	0	1	1	1
chr1	227070443	227070758	2040310	2040316	intron	PSEN2	0	0	7_Enh	0	1	1	0	1	0	0
chr1	227950247	227950455	2049200	2049215	intron	SNAP47	0	0	5_TxWk	0	1	1	0	1	1	1
chr1	231726353	231726602	2102037	2102044	TTS	LINC00582	0	0	15_Quies	0	1	0	0	1	1	1
chr1	234634843	234635042	2129274	2129290	Intergenic	TARBP1	0	0	7_Enh	0	1	1	0	1	1	1
chr1	234908185	234908310	2133195	2133201	Intergenic	LOC100506810	0	0	5_TxWk	0	1	1	0	1	1	0
chr1	235116726	235116738	2135946	2135950	Intergenic	SNORA14B	0	0	7_Enh	0	1	1	0	1	0	0
chr1	235183916	235184215	2136806	2136817	Intergenic	SNORA14B	0	0	5_TxWk	0	1	1	0	1	0	0
chr1	235257214	235257479	2137256	2137267	Intergenic	SNORA14B	0	0	7_Enh	0	1	1	0	1	1	1
chr1	240061475	240061775	2185193	2185202	intron	CHRM3	0	0	15_Quies	0	1	1	0	1	1	1
chr2	1821330	1821642	2313415	2313432	intron	MYT1L	0	0	15_Quies	0	1	0	0	1	1	1
chr2	9939848	9940289	2404246	2404258	Intergenic	TAF1B	0	0	7_Enh	0	1	1	0	1	1	1
chr2	11828534	11828841	2435316	2435334	intron	LPIN1	0	0	15_Quies	0	1	1	0	1	1	1
chr2	11970184	11970562	2437497	2437506	Intergenic	MIR4262	0	0	7_Enh	0	1	1	0	1	1	0
chr2	11970680	11970852	2437506	2437511	Intergenic	MIR4262	0	0	15_Quies	0	1	1	0	0	0	0
chr2	20624587	20624863	2504399	2504405	Intergenic	RHOB	0	0	7_Enh	0	1	1	0	1	0	0
chr2	20842238	20842475	2507440	2507453	intron	HS1BP3	0	0	5_TxWk	0	1	1	0	1	1	1
chr2	23627361	23627612	2527260	2527268	intron	KLHL29	0	0	7_Enh	0	1	1	0	1	1	0
chr2	25599677	25600073	2554708	2554746	TTS	DTNB	0	1	15_Quies	0	1	1	0	1	1	1
chr2	26367987	26368276	2564554	2564560	Intergenic	GAREML	0	0	15_Quies	0	1	0	0	1	1	1
chr2	27304103	27304423	2578557	2578567	intron	EMILIN1	0	0	7_Enh	0	1	1	0	1	1	1
chr2	43445645	43446067	2730325	2730334	Intergenic	ZFP36L2	0	0	7_Enh	0	1	1	0	1	0	0
chr2	46688620	46689045	2763380	2763387	Intergenic	TMEM247	0	0	15_Quies	0	1	0	0	1	1	1
chr2	47550268	47550497	2773188	2773194	Intergenic	EPCAM	0	0	5_TxWk	0	1	1	0	1	1	1
chr2	48333509	48334231	2782333	2782347	Intergenic	FOXN2	0	0	7_Enh	0	1	1	0	1	1	1
chr2	64431425	64431588	2904471	2904476	exon	LINC00309	0	0	7_Enh	0	1	1	0	1	0	0
chr2	64587328	64587432	2905802	2905806	Intergenic	LGALSL	0	0	7_Enh	0	1	1	0	1	0	0
chr2	64873592	64873989	2908690	2908697	intron	SERTAD2	0	0	7_Enh	0	1	0	0	0	1	1
chr2	65867700	65867860	2921058	2921067	Intergenic	SPRED2	0	0	7_Enh	0	1	0	0	1	1	1
chr2	67877948	67878150	2934582	2934588	Intergenic	ETAA1	0	0	14_ReprPCWk	0	1	0	0	1	1	1
chr2	68073599	68073958	2935857	2935867	Intergenic	C1D	0	0	14_ReprPCWk	0	1	0	0	1	1	1
chr2	68978942	68979194	2943168	2943179	intron	ARHGAP25	0	0	5_TxWk	0	1	0	0	1	1	1
chr2	85647807	85648082	3081970	3081984	Intergenic	CAPG	0	0	7_Enh	0	1	1	0	1	1	1
chr2	87754776	87755102	3106906	3106915	promoter-TSS	LINC00152	1	0	15_Quies	0	1	0	0	1	0	0
chr2	87755240	87756148	3106915	3106932	intron	LINC00152	1	0	15_Quies	0	1	0	0	1	0	0
chr2	102637091	102637387	3227658	3227669	intron	IL1R2	0	0	5_TxWk	0	1	0	0	1	1	1
chr2	102844212	102844532	3229681	3229690	intron	IL1RL2	0	0	7_Enh	0	1	1	0	1	1	0
chr2	102857410	102857643	3229871	3229886	Intergenic	IL1RL2	0	0	15_Quies	0	1	0	0	1	1	1
chr2	110271753	110271897	3297919	3297924	Intergenic	SEPT10	0	0	15_Quies	0	1	1	0	1	0	0
chr2	114148009	114148272	3341358	3341366	Intergenic	CBWD2	0	0	15_Quies	0	1	0	0	1	1	1
chr2	127822378	127822672	3456986	3457001	intron	BIN1	0	0	7_Enh	0	1	1	0	1	1	0
chr2	127984165	127984598	3459836	3459845	Intergenic	CYP27C1	0	0	7_Enh	0	1	0	0	1	0	0
chr2	129230972	129231154	3478428	3478435	Intergenic	HS6ST1	0	0	15_Quies	0	1	0	0	1	0	0
chr2	153263875	153264086	3662235	3662243	intron	FMNL2	0	0	5_TxWk	0	1	0	0	1	1	0
chr2	159975188	159975354	3706467	3706472	intron	TANC1	0	0	5_TxWk	0	1	0	0	1	1	1
chr2	172272644	172272762	3794650	3794654	intron	METTL8	0	0	15_Quies	0	1	0	0	1	1	1
chr2	174856009	174856512	3819690	3819699	Intergenic	SP3	0	0	7_Enh	0	1	1	0	1	0	0
chr2	175458229	175458568	3826211	3826216	intron	WIPF1	0	0	5_TxWk	0	1	1	0	1	0	0
chr2	176991870	176992262	3839988	3839998	Intergenic	HOXD8	0	0	14_ReprPCWk	0	1	1	0	0	1	1
chr2	216785021	216785180	4126952	4126957	Intergenic	LINC00607	0	0	15_Quies	0	1	0	0	1	1	1
chr2	217547264	217547501	4135103	4135111	intron	IGFBP5	0	0	5_TxWk	0	1	1	0	1	1	1
chr2	218578035	218578486	4142769	4142777	intron	DIRC3	0	0	15_Quies	0	1	0	0	1	1	1
chr2	218621306	218621487	4143157	4143173	promoter-TSS	DIRC3	1	1	15_Quies	0	1	0	0	1	1	1
chr2	218853390	218853582	4146016	4146024	Intergenic	TNS1	0	0	15_Quies	0	1	1	0	1	1	1
chr2	219165992	219166308	4149923	4149930	intron	PNKD	0	0	15_Quies	0	1	1	0	1	1	1
chr2	219671232	219671367	4157180	4157184	intron	CYP27A1	0	0	5_TxWk	0	1	0	0	1	0	0
chr2	219762636	219762885	4159016	4159028	Intergenic	WNT10A	0	0	12_EnhBiv	0	1	1	1	0	0	0
chr2	220142506	220142726	4165567	4165580	Intergenic	DNAJB2	0	0	7_Enh	0	1	1	0	0	1	1
chr2	220267748	220267992	4167671	4167682	Intergenic	DNPEP	0	0	14_ReprPCWk	0	1	0	0	1	1	1
chr2	220360184	220360413	4169683	4169690	Intergenic	GMPPA	0	0	13_ReprPC	0	1	0	1	0	1	1
chr2	227514760	227515136	4227303	4227312	Intergenic	MIR5702	0	0	7_Enh	0	1	1	0	1	0	0
chr2	228631088	228631333	4238034	4238042	Intergenic	CCL20	0	0	15_Quies	0	1	1	0	1	1	1
chr2	231712702	231712958	4263874	4263897	Intergenic	ITM2C	0	1	14_ReprPCWk	0	1	1	0	1	1	1
chr2	232422616	232422758	4274906	4274911	Intergenic	NMUR1	0	0	15_Quies	0	1	0	0	1	1	1
chr2	232477249	232477579	4275826	4275839	Intergenic	C2orf57	0	0	7_Enh	0	1	1	0	1	1	1
chr2	236574435	236575309	4331067	4331081	intron	AGAP1	0	0	14_ReprPCWk	0	1	1	0	0	0	0
chr2	238199916	238200453	4354458	4354477	Intergenic	COL6A3	0	0	14_ReprPCWk	0	1	1	0	1	0	0
chr2	238330249	238330459	4356102	4356118	Intergenic	COL6A3	0	0	15_Quies	0	1	0	0	1	1	1
chr2	238512596	238512696	4359073	4359077	Intergenic	RAB17	0	0	15_Quies	0	1	0	0	0	0	0
chr2	238583504	238583793	4360244	4360255	intron	LRRFIP1	0	0	7_Enh	0	1	1	0	1	0	0
chr3	11138295	11138739	4545592	4545610	Intergenic	HRH1	0	0	14_ReprPCWk	0	1	1	0	1	0	0
chr3	11811951	11812224	4554644	4554655	Intergenic	VGLL4	0	0	7_Enh	0	1	1	0	1	0	0
chr3	15419819	15419958	4602863	4602872	Intergenic	SH3BP5	0	0	15_Quies	0	1	1	0	1	1	1
chr3	15671784	15672385	4605361	4605370	intron	BTD	0	0	5_TxWk	0	1	0	0	1	1	1
chr3	37497712	37498133	4760933	4760944	intron	ITGA9	0	0	7_Enh	0	1	1	0	1	0	0
chr3	39489363	39489713	4780518	4780527	Intergenic	MOBP	0	0	14_ReprPCWk	0	1	1	0	1	1	1
chr3	43810988	43811229	4817422	4817435	Intergenic	ABHD5	0	0	7_Enh	0	1	1	0	1	1	1
chr3	46530188	46530535	4843894	4843913	Intergenic	RTP3	0	0	7_Enh	0	1	1	0	1	1	1
chr3	46671485	46671801	4845557	4845580	Intergenic	LOC100132146	0	0	7_Enh	0	1	0	0	1	1	1
chr3	58626397	58626668	4997951	4997970	intron	FAM3D	0	0	5_TxWk	0	1	0	0	1	1	1
chr3	72226329	72226464	5104989	5104996	Intergenic	LOC201617	0	0	15_Quies	0	1	1	0	1	0	0
chr3	72226488	72226756	5104996	5105003	Intergenic	LOC201617	0	0	15_Quies	0	1	1	0	1	0	0
chr3	72226879	72227064	5105003	5105019	Intergenic	LOC201617	0	0	15_Quies	0	1	1	0	1	0	0
chr3	72323843	72324119	5105880	5105886	Intergenic	LOC201617	0	0	7_Enh	0	1	1	0	1	0	0
chr3	111762556	111762741	5341866	5341872	intron	TMPRSS7	0	0	15_Quies	0	1	1	0	0	1	1
chr3	112770085	112770420	5349158	5349171	Intergenic	C3orf17	0	0	15_Quies	0	1	0	0	1	1	1
chr3	120136163	120136640	5399970	5399979	intron	FSTL1	0	0	7_Enh	0	1	1	0	1	1	1
chr3	124480148	124480424	5437211	5437224	Intergenic	UMPS	0	0	5_TxWk	0	1	1	0	1	1	1
chr3	128772353	128772712	5493891	5493900	Intergenic	GP9	0	0	7_Enh	0	1	1	0	1	1	1
chr3	134027200	134027434	5541479	5541487	Intergenic	RYK	0	0	14_ReprPCWk	0	1	0	0	1	1	1
chr3	141131068	141131249	5600717	5600723	intron	ZBTB38	0	0	5_TxWk	0	1	1	0	1	0	0
chr3	150863795	150864155	5671234	5671242	intron	MED12L	0	0	14_ReprPCWk	0	1	0	0	1	1	1
chr3	156799514	156799820	5712823	5712833	exon	LOC339894	0	0	15_Quies	0	1	1	0	1	1	1
chr3	156848454	156848652	5713343	5713350	Intergenic	LOC339894	0	0	7_Enh	0	1	1	0	1	1	1
chr3	169581340	169581689	5792154	5792161	intron	LRRC31	0	0	5_TxWk	0	1	0	0	0	1	1
chr3	182401410	182401893	5889993	5890000	Intergenic	ATP11B	0	0	5_TxWk	0	1	1	0	1	1	1
chr3	183003692	183003860	5896707	5896714	intron	MCF2L2	0	0	7_Enh	0	1	1	0	1	0	0
chr3	189819443	189819512	5971704	5971708	intron	LEPREL1	0	0	14_ReprPCWk	0	1	0	0	0	0	0
chr3	193983307	193983551	6006444	6006458	Intergenic	LOC100131551	0	0	15_Quies	0	1	1	0	1	0	0
chr3	195641892	195642212	6034538	6034545	Intergenic	TNK2	0	0	14_ReprPCWk	0	1	1	0	1	1	1
chr3	197325901	197326240	6062462	6062473	Intergenic	BDH1	0	0	7_Enh	0	1	1	0	1	1	1
chr4	1037520	1037740	6095480	6095494	Intergenic	FGFRL1	0	0	13_ReprPC	0	1	1	1	1	0	0
chr4	1049653	1049749	6095909	6095916	Intergenic	FGFRL1	0	1	11_BivFlnk	0	1	0	1	1	0	0
chr4	1345671	1345857	6103643	6103656	intron	UVSSA	0	0	4_Tx	0	1	1	0	0	1	1
chr4	1900972	1901230	6119260	6119271	exon	WHSC1	0	0	5_TxWk	0	1	0	0	1	1	1
chr4	3371770	3371966	6147957	6147966	exon	RGS12	0	0	5_TxWk	0	1	1	0	1	0	0
chr4	3389483	3390039	6148342	6148355	intron	RGS12	0	0	5_TxWk	0	1	1	0	1	0	0
chr4	38321303	38321710	6462105	6462114	Intergenic	KLF3	0	0	5_TxWk	0	1	1	0	1	1	1
chr4	38677161	38677449	6465306	6465312	intron	KLF3	0	0	5_TxWk	0	1	1	0	0	1	1
chr4	54774855	54775168	6572548	6572555	Intergenic	RPL21P44	0	0	14_ReprPCWk	0	1	0	0	1	1	1
chr4	55094656	55094904	6575906	6575913	promoter-TSS	PDGFRA	1	0	13_ReprPC	0	1	1	1	0	0	0
chr4	124778343	124778532	7039826	7039832	intron	LOC285419	0	0	15_Quies	0	1	0	0	1	0	1
chr4	126234646	126235102	7047790	7047799	Intergenic	FAT4	0	0	14_ReprPCWk	0	1	0	0	0	1	1
chr4	160096542	160096849	7283261	7283268	Intergenic	MIR3688-1	0	0	5_TxWk	0	1	1	0	1	1	1
chr4	185185335	185185537	7472830	7472839	Intergenic	ENPP6	0	0	15_Quies	0	1	0	0	1	1	1
chr4	185305347	185305645	7474180	7474186	Intergenic	LOC728175	0	0	2_TssAFlnk	0	1	1	0	1	0	0
chr4	185374604	185374917	7475239	7475247	intron	IRF2	0	0	7_Enh	0	1	1	0	1	0	0
chr5	673042	673196	7563900	7563909	intron	TPPP	0	0	7_Enh	0	1	1	0	1	0	0
chr5	14036005	14036372	7714141	7714149	Intergenic	DNAH5	0	0	14_ReprPCWk	0	1	0	0	1	0	0
chr5	34486168	34486569	7866319	7866329	Intergenic	RAI14	0	0	15_Quies	0	1	0	0	0	1	1
chr5	34523386	34523582	7866703	7866708	Intergenic	RAI14	0	0	15_Quies	0	1	0	0	1	1	1
chr5	40688324	40688552	7915153	7915161	intron	PTGER4	0	0	5_TxWk	0	1	1	0	1	1	1
chr5	42591191	42591445	7927020	7927027	intron	GHR	0	0	7_Enh	0	1	1	0	0	0	0
chr5	53942697	53942887	7984436	7984443	Intergenic	SNX18	0	0	7_Enh	0	1	0	0	1	0	0
chr5	58187599	58187776	8019313	8019320	Intergenic	RAB3C	0	0	15_Quies	0	1	1	0	0	1	1
chr5	58484337	58484545	8021394	8021404	intron	PDE4D	0	0	5_TxWk	0	1	0	0	1	1	1
chr5	60704251	60705053	8035990	8036020	intron	ZSWIM6	0	0	5_TxWk	0	1	1	0	1	0	0
chr5	71078783	71079032	8118281	8118293	Intergenic	CARTPT	0	0	15_Quies	0	1	0	0	1	1	1
chr5	88081495	88081845	8252130	8252137	intron	MEF2C	0	0	7_Enh	0	1	1	0	1	0	0
chr5	95159605	95159827	8297002	8297009	Intergenic	GLRX	0	0	2_TssAFlnk	0	1	1	0	1	0	0
chr5	131755191	131755652	8537839	8537848	intron	C5orf56	0	0	7_Enh	0	1	1	0	1	1	1
chr5	132155878	132156157	8542720	8542729	Intergenic	SHROOM1	0	0	5_TxWk	0	1	1	0	1	1	1
chr5	139031625	139031988	8618935	8618957	intron	CXXC5	0	0	5_TxWk	0	1	1	0	1	0	0
chr5	139624191	139624379	8626865	8626876	TTS	PFDN1	0	0	5_TxWk	0	1	1	0	0	1	1
chr5	150163018	150163442	8727352	8727359	intron	SMIM3	0	0	7_Enh	0	1	1	0	1	0	0
chr5	151038539	151038760	8735942	8735950	Intergenic	SPARC	0	0	15_Quies	0	1	0	0	1	1	1
chr5	156968164	156968293	8780945	8780950	intron	ADAM19	0	0	7_Enh	0	1	1	0	1	0	0
chr5	160353585	160353765	8811458	8811463	Intergenic	LOC285629	0	0	15_Quies	0	1	0	0	1	0	0
chr5	172143887	172144147	8911874	8911888	Intergenic	DUSP1	0	0	15_Quies	0	1	1	0	1	1	1
chr5	172359434	172359624	8915454	8915470	exon	ERGIC1	0	0	5_TxWk	0	1	0	0	1	1	1
chr5	173209185	173209240	8927306	8927311	Intergenic	CPEB4	0	0	5_TxWk	0	1	1	0	1	0	0
chr5	176739632	176739904	8974300	8974312	promoter-TSS	MXD3	1	0	7_Enh	0	1	1	0	0	1	0
chr5	176739926	176739962	8974312	8974316	promoter-TSS	MXD3	1	0	7_Enh	0	1	1	0	0	1	0
chr5	176872924	176873209	8977354	8977363	intron,promoter-TSS	PRR7,PRR7-AS1	1	0	5_TxWk	0	1	1	0	0	0	0
chr5	177661899	177662317	8991438	8991447	Intergenic	AGXT2L2	0	0	5_TxWk	0	1	0	0	0	1	1
chr6	593325	593467	9060793	9060798	intron	EXOC2	0	0	5_TxWk	0	1	0	0	1	1	1
chr6	1397245	1397483	9071621	9071637	Intergenic	FOXF2	0	0	14_ReprPCWk	0	1	0	0	1	1	1
chr6	2846536	2846798	9089488	9089495	Intergenic	SERPINB1	0	0	5_TxWk	0	1	1	0	0	1	1
chr6	2998641	2999036	9092081	9092093	Intergenic	NQO2	0	0	5_TxWk	0	1	1	0	1	1	1
chr6	3229660	3230113	9096801	9096833	Intergenic	TUBB2B	0	1	12_EnhBiv	0	1	1	1	0	1	0
chr6	3742668	3742886	9104339	9104356	intron	PXDC1	0	0	14_ReprPCWk	0	1	1	0	1	1	1
chr6	7137908	7138091	9142784	9142793	intron	RREB1	0	0	7_Enh	0	1	1	0	1	0	0
chr6	16332338	16332646	9239652	9239660	intron	ATXN1	0	0	7_Enh	0	1	1	0	1	1	1
chr6	26311773	26312264	9332428	9332440	Intergenic	HIST1H4H	0	0	15_Quies	0	1	1	0	1	0	0
chr6	30098643	30099182	9379012	9379022	intron	TRIM40	0	0	14_ReprPCWk	0	1	1	0	1	1	1
chr6	31055396	31055688	9392800	9392812	Intergenic	C6orf15	0	0	15_Quies	0	1	0	0	1	1	1
chr6	31364706	31365065	9397006	9397015	Intergenic	MICA	0	0	5_TxWk	0	1	1	0	0	1	1
chr6	32086755	32086879	9411430	9411438	intron	ATF6B	0	0	4_Tx	0	1	1	0	1	1	1
chr6	32212701	32213182	9413757	9413775	Intergenic	NOTCH4	0	0	15_Quies	0	1	0	0	1	1	1
chr6	32952545	32953084	9421137	9421145	Intergenic	BRD2	0	0	15_Quies	0	1	1	0	1	1	1
chr6	33313004	33313400	9426586	9426602	Intergenic	DAXX	0	0	15_Quies	0	1	1	0	1	1	1
chr6	33739293	33739608	9434348	9434377	exon	LEMD2	0	1	5_TxWk	0	1	1	0	1	1	1
chr6	36409250	36409496	9472160	9472166	intron	PXT1	0	0	15_Quies	0	1	1	0	1	0	0
chr6	41570613	41571078	9526533	9526550	TTS	FOXP4	0	0	15_Quies	0	1	1	0	1	1	1
chr6	42011964	42012319	9533730	9533740	intron	CCND3	0	0	7_Enh	0	1	1	0	0	1	1
chr6	42738869	42739080	9543233	9543251	Intergenic	TBCC	0	0	7_Enh	0	1	0	0	1	0	0
chr6	44042153	44042608	9563803	9563820	Intergenic	MRPL14	0	0	7_Enh	0	1	1	0	1	1	1
chr6	45645147	45645483	9579390	9579398	Intergenic	RUNX2	0	0	7_Enh	0	1	1	0	1	0	0
chr6	46816671	46817035	9587621	9587643	Intergenic	MEP1A	0	0	15_Quies	0	1	1	0	1	1	1
chr6	52439488	52439808	9623433	9623440	intron	TRAM2	0	0	7_Enh	0	1	1	0	1	0	0
chr6	52861550	52861732	9627134	9627140	Intergenic	GSTA4	0	0	5_TxWk	0	1	0	0	0	1	1
chr6	73329800	73330267	9733702	9733721	Intergenic	KCNQ5	0	0	14_ReprPCWk	0	1	0	0	1	1	0
chr6	75918569	75919037	9754060	9754080	Intergenic	COL12A1	0	0	14_ReprPCWk	0	1	1	1	1	1	1
chr6	90995460	90995818	9855848	9855855	intron	BACH2	0	0	15_Quies	0	1	0	0	1	0	0
chr6	91078808	91079037	9856697	9856703	Intergenic	MIR4464	0	0	15_Quies	0	1	0	0	1	0	0
chr6	107996589	107996897	9965472	9965484	Intergenic	SCML4	0	0	7_Enh	0	1	1	0	1	1	1
chr6	108886883	108887252	9975871	9975876	intron	FOXO3	0	0	7_Enh	0	1	1	0	1	1	0
chr6	138029187	138029333	10184936	10184943	Intergenic	TNFAIP3	0	0	5_TxWk	0	1	0	0	1	1	1
chr6	138914292	138914874	10193286	10193298	Intergenic	NHSL1	0	0	5_TxWk	0	1	1	0	1	0	0
chr6	141804862	141805157	10214916	10214921	Intergenic	NMBR	0	0	15_Quies	0	1	0	0	1	0	0
chr6	148851738	148851938	10266537	10266543	intron	SASH1	0	0	5_TxWk	0	1	0	0	0	0	0
chr6	150186169	150186358	10281316	10281321	promoter-TSS	LRP11	1	0	15_Quies	0	1	1	0	0	1	1
chr6	151645407	151645868	10299723	10299736	intron	AKAP12	0	0	14_ReprPCWk	0	1	1	0	1	1	1
chr6	158177773	158178162	10362197	10362211	Intergenic	SNX9	0	0	5_TxWk	0	1	1	0	1	1	1
chr6	158185404	158185738	10362309	10362318	Intergenic	SNX9	0	0	7_Enh	0	1	1	0	1	0	0
chr6	166298493	166298663	10452351	10452360	Intergenic	LINC00602	0	0	14_ReprPCWk	0	1	0	0	1	1	1
chr6	169295188	169295482	10501437	10501447	Intergenic	THBS2	0	0	14_ReprPCWk	0	1	1	0	1	1	1
chr6	170747406	170747778	10524756	10524774	Intergenic	MIR4644	0	0	7_Enh	0	1	1	0	1	0	0
chr7	913041	913232	10553418	10553428	exon	SUN1	0	0	4_Tx	0	1	1	0	1	1	1
chr7	1782517	1782756	10582678	10582689	intron	ELFN1	0	0	14_ReprPCWk	0	1	1	0	0	0	0
chr7	5896209	5896444	10668957	10668967	Intergenic	OCM	0	0	15_Quies	0	1	0	0	1	1	1
chr7	6475383	6475610	10680463	10680474	intron	DAGLB	0	0	5_TxWk	0	1	0	0	1	1	1
chr7	17274141	17274421	10760469	10760477	Intergenic	AHR	0	0	15_Quies	0	1	0	0	1	1	0
chr7	24860015	24860681	10821257	10821266	intron	OSBPL3	0	0	5_TxWk	0	1	0	0	1	1	1
chr7	25891427	25891591	10830155	10830167	Intergenic	RNU6-16	0	0	14_ReprPCWk	0	1	1	0	1	1	1
chr7	25934997	25935261	10830854	10830875	Intergenic	MIR148A	0	0	7_Enh	0	1	1	0	1	1	1
chr7	29229388	29229690	10865455	10865468	Intergenic	CHN2	0	0	14_ReprPCWk	0	1	1	0	1	1	1
chr7	30978442	30978685	10883825	10883839	Intergenic	GHRHR	0	0	15_Quies	0	1	1	0	1	1	1
chr7	44297433	44297866	10997336	10997348	intron	CAMK2B	0	0	7_Enh	0	1	1	0	1	1	0
chr7	45961455	45961718	11018499	11018510	promoter-TSS	IGFBP3	1	0	14_ReprPCWk	0	1	1	1	0	0	0
chr7	55154380	55154586	11092855	11092862	intron	EGFR	0	0	15_Quies	0	1	1	0	1	0	0
chr7	73226096	73226310	11269638	11269648	Intergenic	CLDN4	0	0	14_ReprPCWk	0	1	1	0	1	1	1
chr7	73441022	73441469	11273305	11273318	Intergenic	ELN	1	0	14_ReprPCWk	0	1	1	0	1	1	1
chr7	73693982	73694140	11278480	11278485	Intergenic	CLIP2	0	0	7_Enh	0	1	1	0	1	0	0
chr7	74064214	74064586	11285897	11285907	Intergenic	GTF2I	0	0	15_Quies	0	1	0	0	0	0	0
chr7	95237810	95239260	11449307	11449320	Intergenic	PDK4	0	0	7_Enh	0	1	1	0	1	0	0
chr7	100743446	100743683	11523016	11523026	Intergenic	TRIM56	0	0	5_TxWk	0	1	1	0	1	0	0
chr7	100769999	100770563	11523514	11523529	promoter-TSS	SERPINE1	1	0	7_Enh	0	1	1	0	1	1	0
chr7	100781582	100782019	11523717	11523732	exon	SERPINE1	0	0	7_Enh	0	1	1	0	1	1	1
chr7	100835842	100836137	11525308	11525322	Intergenic	MOGAT3	0	0	15_Quies	0	1	0	0	1	1	1
chr7	104524270	104524484	11572209	11572216	intron	LHFPL3	0	0	7_Enh	0	1	1	0	1	1	1
chr7	105649986	105650270	11585782	11585805	intron	CDHR3	0	1	7_Enh	0	1	1	0	1	1	1
chr7	106065409	106065917	11589437	11589443	Intergenic	NAMPT	0	0	5_TxWk	0	1	1	0	1	0	0
chr7	121078303	121078960	11684415	11684427	Intergenic	FAM3C	0	0	7_Enh	0	1	1	0	1	0	0
chr7	128784399	128785096	11741572	11741627	promoter-TSS	TSPAN33	1	1	1_TssA	0	1	1	0	0	1	0
chr7	130581895	130582031	11762643	11762651	intron	LOC646329	0	0	6_EnhG	0	1	1	0	1	1	1
chr7	150475834	150476103	11954340	11954350	Intergenic	TMEM176A	0	0	5_TxWk	0	1	0	0	1	1	1
chr7	150573694	150574450	11955544	11955566	Intergenic	ABP1	0	0	7_Enh	0	1	0	0	1	1	1
chr7	150595564	150595856	11955729	11955746	Intergenic	ABP1	0	0	15_Quies	0	1	0	0	0	1	1
chr7	150685661	150686140	11957554	11957576	Intergenic	NOS3	0	0	7_Enh	0	1	1	0	1	1	1
chr7	156798045	156798722	12047443	12047524	exon	MNX1	0	1	7_Enh	0	1	1	1	0	0	0
chr7	157132834	157133165	12054251	12054258	intron	DNAJB6	0	0	5_TxWk	0	1	1	0	0	1	1
chr7	158611084	158611339	12088120	12088127	intron	ESYT2	0	0	7_Enh	0	1	1	0	1	1	0
chr8	1694144	1694317	12130695	12130699	Intergenic	CLN8	0	0	7_Enh	0	1	1	0	1	1	0
chr8	1694618	1694659	12130701	12130705	Intergenic	CLN8	0	0	7_Enh	0	1	1	0	1	0	0
chr8	19124933	19125378	12327575	12327588	Intergenic	LOC100128993	0	0	14_ReprPCWk	0	1	1	0	1	1	1
chr8	26466876	26467196	12409362	12409373	intron	DPYSL2	0	0	7_Enh	0	1	1	0	1	0	0
chr8	27850244	27850549	12423188	12423199	promoter-TSS	SCARA5	1	0	7_Enh	0	1	1	0	1	1	1
chr8	27930300	27930631	12424076	12424087	intron	NUGGC	0	0	7_Enh	0	1	1	0	1	1	1
chr8	29177958	29178175	12438947	12438956	Intergenic	DUSP4	0	0	15_Quies	0	1	1	0	1	1	1
chr8	30458403	30458601	12452297	12452303	intron	GTF2E2	0	0	5_TxWk	0	1	0	0	1	1	1
chr8	38625723	38626106	12519970	12519978	intron	TACC1	0	0	7_Enh	0	1	1	0	1	1	1
chr8	41649570	41649960	12548166	12548178	intron	ANK1	0	0	7_Enh	0	1	0	0	1	0	0
chr8	49343072	49343360	12601114	12601125	Intergenic	EFCAB1	0	0	14_ReprPCWk	0	1	0	0	0	0	0
chr8	55366805	55367296	12649120	12649152	Intergenic	SOX17	0	1	13_ReprPC	0	1	0	1	0	0	0
chr8	55367301	55367775	12649152	12649177	Intergenic	SOX17	0	1	13_ReprPC	0	1	1	1	0	0	0
chr8	59720567	59720811	12685227	12685240	exon	TOX	0	0	5_TxWk	0	1	1	0	1	1	1
chr8	68514971	68515075	12751752	12751756	intron	CPA6	0	0	15_Quies	0	1	1	0	1	0	0
chr8	80997426	80997544	12837567	12837572	intron	TPD52	0	0	5_TxWk	0	1	1	0	1	1	1
chr8	81904189	81904420	12846764	12846773	intron	PAG1	0	0	4_Tx	0	1	1	0	1	1	1
chr8	95959448	95959681	12939485	12939491	intron	TP53INP1	0	0	5_TxWk	0	1	0	0	0	1	1
chr8	101912694	101912937	12991005	12991013	Intergenic	YWHAZ	0	0	7_Enh	0	1	1	0	1	0	0
chr8	102038446	102038850	12992725	12992737	Intergenic	FLJ42969	0	0	15_Quies	0	1	1	0	1	0	0
chr8	102063992	102064239	12993004	12993010	promoter-TSS	FLJ42969	1	0	7_Enh	0	1	1	0	1	0	0
chr8	102149438	102149647	12994124	12994131	Intergenic	ZNF706	0	0	7_Enh	0	1	1	0	1	1	1
chr8	103826884	103827212	13010226	13010235	Intergenic	AZIN1	0	0	5_TxWk	0	1	0	0	1	1	1
chr8	121255089	121255398	13121809	13121816	intron	COL14A1	0	0	15_Quies	0	1	1	0	1	0	0
chr8	125576612	125576869	13158517	13158525	intron	MTSS1	0	0	7_Enh	0	1	0	0	1	1	0
chr8	125685668	125685926	13159924	13159930	intron	MTSS1	0	0	7_Enh	0	1	0	0	1	0	0
chr8	126525378	126525562	13168781	13168793	Intergenic	TRIB1	0	0	7_Enh	0	1	1	0	1	0	0
chr8	128929860	128930105	13188056	13188066	intron	PVT1	0	0	5_TxWk	0	1	1	0	1	0	0
chr8	134215171	134215456	13228162	13228176	intron	WISP1	0	0	15_Quies	0	1	1	0	1	1	1
chr8	134461801	134462034	13231051	13231060	Intergenic	ST3GAL1	0	0	7_Enh	0	1	1	0	1	1	1
chr8	141598859	141598958	13297417	13297424	intron	AGO2	0	0	7_Enh	0	1	1	0	1	0	0
chr8	141598962	141599165	13297424	13297434	intron	AGO2	0	0	7_Enh	0	1	1	0	1	0	0
chr8	144129647	144129997	13346312	13346324	intron	C8orf31	0	0	15_Quies	0	1	1	0	1	1	1
chr8	144629574	144629739	13360700	13360710	Intergenic	ZC3H3	0	0	5_TxWk	0	1	1	0	1	0	0
chr9	16192175	16192465	13531327	13531344	Intergenic	C9orf92	0	0	15_Quies	0	1	1	0	1	1	1
chr9	35554060	35554240	13678066	13678074	intron	RUSC2	0	0	5_TxWk	0	1	0	0	1	1	1
chr9	37415248	37415547	13702280	13702291	Intergenic	GRHPR	0	0	15_Quies	0	1	0	0	1	1	1
chr9	38672591	38672729	13717553	13717562	Intergenic	FAM201A	0	0	7_Enh	0	1	1	0	1	1	0
chr9	69147528	69148427	13816618	13816696	intron,promoter-TSS	PGM5P2	1	1	15_Quies	0	1	0	0	0	0	0
chr9	80650350	80650617	13908716	13908723	Intergenic	GNAQ	0	0	15_Quies	0	1	1	0	0	1	1
chr9	91615876	91616275	14003150	14003178	exon	S1PR3	0	1	14_ReprPCWk	0	1	1	0	1	1	1
chr9	95860877	95861131	14048703	14048713	intron	C9orf89	0	0	5_TxWk	0	1	1	0	1	0	0
chr9	97365641	97365870	14068447	14068459	exon	FBP1	0	0	7_Enh	0	1	1	0	1	1	1
chr9	101610706	101611106	14121789	14121797	intron	GALNT12	0	0	15_Quies	0	1	1	0	1	1	1
chr9	101761240	101761488	14123510	14123519	intron	COL15A1	0	0	15_Quies	0	1	0	0	1	1	1
chr9	112580226	112580676	14205973	14205982	intron	PALM2-AKAP2	0	0	14_ReprPCWk	0	1	0	0	1	1	1
chr9	116285868	116286261	14243408	14243419	intron	RGS3	0	0	6_EnhG	0	1	1	0	1	0	0
chr9	116344195	116344374	14244088	14244095	intron	RGS3	0	0	7_Enh	0	1	1	0	1	1	1
chr9	116417691	116417953	14245139	14245147	Intergenic	RGS3	0	0	15_Quies	0	1	1	0	1	1	1
chr9	124082477	124082689	14305553	14305563	intron	GSN	0	0	5_TxWk	0	1	0	0	1	1	1
chr9	124308218	124308582	14307980	14308004	Intergenic	GGTA1P	0	0	15_Quies	0	1	0	0	1	1	1
chr9	126138066	126138415	14329799	14329810	intron	CRB2	0	0	7_Enh	0	1	1	0	1	0	0
chr9	127048336	127048465	14341492	14341499	intron	NEK6	0	0	7_Enh	0	1	1	0	1	0	0
chr9	129961632	129961856	14382370	14382376	intron	RALGPS1	0	0	5_TxWk	0	1	1	0	1	1	1
chr9	130879890	130880294	14399594	14399611	exon	LOC100289019	1	0	7_Enh	0	1	1	0	1	1	1
chr9	131929400	131929710	14422358	14422369	Intergenic	IER5L	0	0	7_Enh	0	1	1	0	1	0	0
chr9	132539473	132539876	14435951	14435963	Intergenic	PTGES	0	0	7_Enh	0	1	1	0	1	0	0
chr9	132654321	132654373	14438510	14438517	intron	FNBP1	0	0	7_Enh	0	1	1	0	0	0	0
chr9	132998438	132998741	14444757	14444775	intron	NCS1	0	0	15_Quies	0	1	1	0	0	1	1
chr9	133816281	133816852	14458493	14458519	Intergenic	FIBCD1	0	0	14_ReprPCWk	0	1	1	1	1	1	1
chr9	134131739	134131915	14464152	14464161	Intergenic	FAM78A	0	0	7_Enh	0	1	0	0	1	0	0
chr9	135675558	135675830	14492341	14492355	intron	AK8	0	0	14_ReprPCWk	0	1	1	0	1	1	1
chr9	136001673	136001895	14498237	14498245	intron	RALGDS	0	0	5_TxWk	0	1	1	0	0	0	0
chr9	136009283	136009441	14498439	14498445	intron	RALGDS	0	0	7_Enh	0	1	1	0	1	0	0
chr9	139267072	139267257	14576863	14576873	intron	CARD9	1	0	7_Enh	0	1	0	0	0	1	0
chr9	139379461	139379795	14580776	14580785	exon	C9orf163	0	0	5_TxWk	0	1	1	0	0	1	1
chr9	139595906	139595957	14588294	14588299	Intergenic	FAM69B	0	1	14_ReprPCWk	0	1	0	0	0	0	0
chr9	139682132	139682413	14590869	14590884	Intergenic	TMEM141	0	0	15_Quies	0	1	1	0	0	1	1
chr9	139929713	139930039	14599658	14599671	exon	C9orf139	0	0	7_Enh	0	1	1	0	1	1	1
chr9	139962205	139962476	14600881	14600891	intron	SAPCD2	0	0	5_TxWk	0	1	0	0	1	1	1
chr9	140130903	140131312	14607546	14607565	TTS	SLC34A3	0	0	7_Enh	0	1	1	0	0	1	1
chr10	557036	557314	14641298	14641310	intron	DIP2C	0	0	15_Quies	0	1	1	0	1	1	1
chr10	3137847	3138092	14681180	14681188	intron	PFKP	0	0	7_Enh	0	1	1	0	1	0	0
chr10	3239580	3240051	14683539	14683560	Intergenic	PITRM1	0	0	15_Quies	0	1	1	0	1	1	1
chr10	3977338	3977529	14693823	14693828	Intergenic	KLF6	0	0	5_TxWk	0	1	1	0	0	1	0
chr10	3977553	3977660	14693828	14693834	Intergenic	KLF6	0	0	5_TxWk	0	1	1	0	0	0	0
chr10	5671801	5671983	14710375	14710381	Intergenic	ASB13	0	0	5_TxWk	0	1	0	0	1	1	1
chr10	14050305	14050482	14811237	14811245	intron	FRMD4A	0	0	14_ReprPCWk	0	1	1	0	0	0	0
chr10	14051761	14052029	14811275	14811286	intron	FRMD4A	0	0	14_ReprPCWk	0	1	0	0	0	0	0
chr10	14690258	14690516	14818294	14818302	intron	FAM107B	0	0	7_Enh	0	1	1	0	1	0	0
chr10	16870151	16870488	14842349	14842359	intron	CUBN	0	0	15_Quies	0	1	0	0	1	1	1
chr10	17065401	17065489	14844275	14844280	intron	CUBN	0	0	5_TxWk	0	1	0	0	0	0	0
chr10	17071722	17071802	14844340	14844345	intron	CUBN	0	0	7_Enh	0	1	0	0	1	0	0
chr10	29948040	29948429	14966121	14966128	intron	SVIL	0	0	7_Enh	0	1	1	0	1	1	0
chr10	31996660	31997053	14987290	14987298	Intergenic	ARHGAP12	0	0	5_TxWk	0	1	1	0	1	0	0
chr10	33619475	33619776	15002424	15002432	intron	NRP1	0	0	5_TxWk	0	1	0	0	1	1	1
chr10	45915941	45916218	15095019	15095028	intron	ALOX5	0	0	5_TxWk	0	1	1	0	1	0	0
chr10	48427020	48427223	15118345	15118354	Intergenic	RBP3	0	0	15_Quies	0	1	0	0	1	1	1
chr10	63798552	63798735	15225510	15225519	intron	ARID5B	0	0	7_Enh	0	1	1	0	1	1	1
chr10	71267611	71267844	15287060	15287075	TTS	TSPAN15	0	0	7_Enh	0	1	0	0	1	1	1
chr10	72124404	72124613	15297728	15297738	intron	LRRC20	0	0	7_Enh	0	1	0	0	1	1	1
chr10	73508546	73508749	15316811	15316819	exon	C10orf54	0	0	7_Enh	0	1	1	0	1	1	0
chr10	75700410	75700644	15344264	15344285	Intergenic	C10orf55	0	0	15_Quies	0	1	1	0	1	1	1
chr10	79606433	79606736	15380036	15380046	intron	DLG5	0	0	5_TxWk	0	1	1	0	1	1	1
chr10	80853657	80853857	15393823	15393830	intron	ZMIZ1	0	0	7_Enh	0	1	1	0	1	0	0
chr10	80897649	80897831	15394455	15394465	intron	ZMIZ1	0	0	7_Enh	0	1	1	0	1	0	0
chr10	80955200	80955507	15395381	15395397	intron	ZMIZ1	0	0	5_TxWk	0	1	1	0	1	1	1
chr10	82422546	82422763	15413283	15413293	Intergenic	SH2D4B	0	0	14_ReprPCWk	0	1	1	0	1	1	1
chr10	97190220	97190490	15530395	15530401	intron	SORBS1	0	0	15_Quies	0	1	1	0	1	1	1
chr10	99469270	99469611	15557194	15557203	Intergenic	MARVELD1	0	0	15_Quies	0	1	1	0	0	1	1
chr10	102772588	102772929	15594567	15594575	intron	PDZD7	0	0	7_Enh	0	1	1	0	1	1	1
chr10	104556294	104556369	15621810	15621814	intron	WBP1L	0	0	7_Enh	0	1	0	0	1	0	0
chr10	105245475	105245784	15631715	15631723	Intergenic	CALHM3	0	0	15_Quies	0	1	0	0	1	1	1
chr10	115144982	115145288	15711349	15711358	Intergenic	HABP2	0	0	14_ReprPCWk	0	1	0	0	1	1	1
chr10	120218982	120219656	15760526	15760539	Intergenic	FAM204A	0	0	14_ReprPCWk	0	1	1	0	1	1	1
chr10	126429988	126430213	15836994	15837001	intron	FAM53B	0	0	5_TxWk	0	1	1	0	1	1	1
chr10	126749792	126749963	15842542	15842552	intron	CTBP2	0	0	7_Enh	0	1	1	0	1	1	1
chr11	518683	519049	15996459	15996515	Intergenic	RNH1	0	1	5_TxWk	0	1	0	0	1	1	1
chr11	1224269	1224532	16018413	16018430	Intergenic	MUC5B	0	0	7_Enh	0	1	1	0	1	1	1
chr11	7533842	7534029	16105355	16105361	Intergenic	PPFIBP2	1	0	7_Enh	0	1	1	0	0	1	0
chr11	9634508	9634716	16129297	16129302	Intergenic	WEE1	0	0	15_Quies	0	1	0	0	1	0	0
chr11	10344619	10344788	16135925	16135930	Intergenic	ADM	0	0	5_TxWk	0	1	1	0	1	1	1
chr11	13359520	13359980	16163303	16163310	intron	ARNTL	0	0	14_ReprPCWk	0	1	1	0	0	0	0
chr11	19092802	19093141	16212014	16212025	Intergenic	MRGPRX2	0	0	15_Quies	0	1	0	0	1	1	1
chr11	19585255	19585846	16216440	16216450	intron	NAV2	0	0	14_ReprPCWk	0	1	1	0	1	1	1
chr11	35843496	35844017	16332074	16332083	Intergenic	LDLRAD3	0	0	15_Quies	0	1	0	0	1	1	1
chr11	45864725	45865057	16407672	16407689	Intergenic	CRY2	0	0	15_Quies	0	1	1	0	1	1	1
chr11	57017378	57017547	16476563	16476567	Intergenic	APLNR	0	0	14_ReprPCWk	0	1	0	0	1	1	1
chr11	57045318	57045655	16476735	16476747	Intergenic	APLNR	0	0	7_Enh	0	1	1	0	1	1	1
chr11	57056852	57056950	16476832	16476838	Intergenic	TNKS1BP1	0	0	7_Enh	0	1	1	0	1	0	0
chr11	59323715	59324245	16497457	16497478	Intergenic	MIR3162	0	0	14_ReprPCWk	0	1	0	0	0	0	0
chr11	60897289	60897604	16513718	16513734	TTS	VPS37C	0	0	5_TxWk	0	1	0	0	1	1	1
chr11	62192300	62192527	16535952	16535970	Intergenic	SCGB1A1	0	0	5_TxWk	0	1	1	0	1	1	1
chr11	64215909	64216272	16571842	16571851	exon,promoter-TSS	LOC100996455	1	0	7_Enh	0	1	1	0	1	0	0
chr11	64655418	64655728	16581014	16581036	Intergenic	MIR192	0	0	7_Enh	0	1	1	0	1	1	1
chr11	64877803	64878122	16585730	16585744	exon	VPS51	0	0	5_TxWk	0	1	0	0	0	1	1
chr11	65990169	65990519	16609978	16609991	intron	PACS1	0	0	5_TxWk	0	1	0	0	1	1	1
chr11	66095836	66096294	16612708	16612724	Intergenic	RIN1	0	0	7_Enh	0	1	1	0	1	1	1
chr11	68024912	68025197	16651143	16651154	Intergenic	C11orf24	0	0	7_Enh	0	1	1	0	1	1	1
chr11	68065200	68065552	16651938	16651964	Intergenic	LRP5	0	0	5_TxWk	0	1	1	0	1	1	1
chr11	68147880	68148132	16654002	16654019	intron	LRP5	0	0	7_Enh	0	1	1	0	1	0	0
chr11	69064648	69065215	16671375	16671392	TTS	MYEOV	0	0	7_Enh	0	1	1	0	1	0	0
chr11	69957865	69958096	16686259	16686269	intron	ANO1	0	0	7_Enh	0	1	0	0	1	0	0
chr11	74437667	74437828	16748462	16748469	intron	CHRDL2	0	0	14_ReprPCWk	0	1	1	0	1	1	1
chr11	76757116	76757314	16775521	16775548	intron	CAPN5	0	1	7_Enh	0	1	1	0	1	1	1
chr11	77751173	77751283	16786605	16786610	intron	NDUFC2-KCTD14	0	0	7_Enh	0	1	1	0	0	0	0
chr11	78131387	78131678	16791236	16791244	Intergenic	GAB2	0	0	5_TxWk	0	1	1	0	0	1	1
chr11	86319318	86319698	16846042	16846049	intron	ME3	0	0	15_Quies	0	1	1	0	1	1	1
chr11	94609944	94610081	16901063	16901069	TTS,exon	AMOTL1	0	0	5_TxWk	0	1	0	0	1	1	0
chr11	94802873	94803077	16902628	16902637	TTS	SRSF8	0	0	5_TxWk	0	1	1	0	0	1	1
chr11	95070538	95070914	16904989	16904999	Intergenic	SESN3	0	0	15_Quies	0	1	1	0	1	0	0
chr11	109816813	109817420	17002048	17002057	Intergenic	ZC3H12C	0	0	15_Quies	0	1	1	0	1	1	1
chr11	111288598	111288733	17013632	17013637	exon	LOC100132078	1	0	7_Enh	0	1	0	0	1	0	0
chr11	112458921	112459170	17025058	17025064	Intergenic	C11orf34	0	0	14_ReprPCWk	0	1	0	0	1	1	1
chr11	117688508	117688673	17077934	17077944	Intergenic	FXYD2	0	0	5_TxWk	0	1	1	0	0	1	1
chr11	118187245	118187602	17084116	17084129	TTS	CD3E	0	0	7_Enh	0	1	1	0	1	0	0
chr11	118530155	118530507	17089021	17089038	intron	TREH	0	0	15_Quies	0	1	1	0	1	1	1
chr11	119612105	119612377	17107041	17107065	Intergenic	PVRL1	0	1	7_Enh	0	1	1	0	1	1	1
chr11	125133120	125133568	17164879	17164899	intron	PKNOX2	0	0	13_ReprPC	0	1	0	1	1	0	0
chr11	126350658	126350941	17180966	17180980	intron	KIRREL3	0	0	7_Enh	0	1	1	0	1	1	1
chr11	130083096	130083268	17218345	17218361	Intergenic	ST14	0	0	6_EnhG	0	1	0	0	1	1	1
chr11	130270799	130271175	17220640	17220649	Intergenic	ADAMTS8	0	0	14_ReprPCWk	0	1	0	0	0	0	0
chr11	133817208	133817517	17257223	17257233	intron	IGSF9B	0	0	14_ReprPCWk	0	1	1	0	1	1	0
chr11	133903719	133904256	17258977	17258992	intron	LOC100128239	0	0	14_ReprPCWk	0	1	1	0	1	0	0
chr12	685353	685614	17283670	17283694	intron	NINJ2	0	0	7_Enh	0	1	1	0	1	1	1
chr12	2049291	2049381	17302703	17302710	Intergenic	LOC100271702	0	0	5_TxWk	0	1	1	0	1	1	1
chr12	2692240	2692494	17311147	17311179	intron	CACNA1C	0	0	14_ReprPCWk	0	1	1	0	1	1	1
chr12	4386090	4386469	17336287	17336297	intron	CCND2	0	0	6_EnhG	0	1	1	0	1	1	1
chr12	6097764	6098066	17354199	17354209	intron	VWF	0	0	14_ReprPCWk	0	1	0	0	1	1	1
chr12	6532784	6532946	17361984	17361992	Intergenic	CD27	0	0	7_Enh	0	1	1	0	1	1	1
chr12	6873276	6873932	17368758	17368774	Intergenic	PTMS	0	0	7_Enh	0	1	1	0	1	0	0
chr12	7033447	7033912	17372216	17372229	intron	ATN1	1	0	5_TxWk	0	1	1	0	1	1	1
chr12	8012492	8012726	17383513	17383518	intron	SLC2A14	0	0	15_Quies	0	1	0	0	1	1	1
chr12	8085874	8086108	17384907	17384914	intron	SLC2A3	0	0	5_TxWk	0	1	0	0	1	1	1
chr12	14410536	14410786	17448072	17448081	Intergenic	ATF7IP	0	0	7_Enh	0	1	1	0	1	0	0
chr12	15743309	15743652	17458406	17458414	intron	PTPRO	0	0	5_TxWk	0	1	0	0	1	1	1
chr12	46867459	46867751	17671133	17671140	Intergenic	SLC38A2	0	0	5_TxWk	0	1	0	0	1	0	0
chr12	48202004	48202175	17681316	17681322	intron	HDAC7	0	0	7_Enh	0	1	1	0	0	0	0
chr12	52317282	52317476	17737676	17737692	TTS	ACVRL1	0	0	7_Enh	0	1	1	0	1	1	1
chr12	52515620	52515947	17741482	17741495	Intergenic	C12orf44	0	0	14_ReprPCWk	0	1	0	0	0	1	1
chr12	53374665	53375050	17752260	17752267	Intergenic	EIF4B	0	0	7_Enh	0	1	0	0	1	1	1
chr12	54476358	54476729	17770838	17770865	promoter-TSS	LOC100240735	1	0	1_TssA	0	1	0	0	0	0	0
chr12	54762452	54762804	17775054	17775070	TTS	ZNF385A	0	0	5_TxWk	0	1	1	0	1	1	1
chr12	56334119	56334285	17788943	17788954	intron	DGKA	0	0	6_EnhG	0	1	1	0	1	1	1
chr12	58230373	58230848	17819264	17819271	intron	CTDSP2	0	0	7_Enh	0	1	1	0	1	0	0
chr12	58299190	58299481	17820404	17820415	Intergenic	LOC100506844	0	0	15_Quies	0	1	1	0	1	1	1
chr12	65019275	65019720	17864557	17864569	intron	RASSF3	0	0	7_Enh	0	1	1	0	1	0	0
chr12	89740614	89740693	18024181	18024185	Intergenic	DUSP6	0	0	7_Enh	0	1	0	0	0	0	0
chr12	96631613	96631810	18080906	18080911	intron	ELK3	0	0	7_Enh	0	1	1	0	0	0	0
chr12	98884814	98885069	18097115	18097125	intron	LOC643770	0	0	15_Quies	0	1	1	0	1	1	1
chr12	102878330	102878492	18129138	18129146	Intergenic	IGF1	0	0	14_ReprPCWk	0	1	0	0	1	1	1
chr12	106529681	106530330	18160647	18160662	intron	NUAK1	0	0	14_ReprPCWk	0	1	1	0	1	1	1
chr12	109011966	109012396	18184696	18184708	Intergenic	SELPLG	0	0	7_Enh	0	1	0	0	1	1	1
chr12	109232196	109232368	18187899	18187907	intron	SSH1	0	0	6_EnhG	0	1	1	0	1	0	0
chr12	111834727	111835110	18225600	18225625	Intergenic	SH2B3	0	1	14_ReprPCWk	0	1	0	0	1	1	1
chr12	120666164	120666420	18332420	18332429	intron	PXN	0	0	7_Enh	0	1	1	0	1	1	1
chr12	122062619	122062867	18357567	18357578	intron	ORAI1	0	0	15_Quies	0	1	1	0	0	1	1
chr12	122492228	122492509	18367229	18367243	intron	BCL7A	0	0	5_TxWk	0	1	1	0	1	1	1
chr12	122607787	122608065	18368534	18368549	intron	MLXIP	0	0	7_Enh	0	1	1	0	1	1	1
chr12	125251619	125251882	18418565	18418577	Intergenic	SCARB1	0	0	7_Enh	0	1	1	0	0	1	1
chr12	125389416	125389592	18421445	18421455	Intergenic	UBC	0	0	5_TxWk	0	1	1	0	1	0	0
chr12	131355527	131355641	18494781	18494786	Intergenic	RAN	1	0	15_Quies	0	1	1	0	1	1	1
chr12	133006910	133007293	18531102	18531126	Intergenic	FBRSL1	0	0	7_Enh	0	1	1	0	1	0	0
chr13	24183608	24184038	18610841	18610849	intron	TNFRSF19	0	0	7_Enh	0	1	0	0	0	0	0
chr13	25592047	25592118	18627167	18627176	Intergenic	TPTE2P1	0	1	14_ReprPCWk	0	1	0	0	1	0	0
chr13	27948781	27949058	18652889	18652897	Intergenic	GTF3A	0	0	14_ReprPCWk	0	1	0	0	1	1	1
chr13	30687197	30687410	18682623	18682631	Intergenic	LINC00544	0	0	5_TxWk	0	1	0	0	0	1	1
chr13	30706737	30707053	18682943	18682958	Intergenic	KATNAL1	0	0	15_Quies	0	1	1	0	1	1	1
chr13	31439509	31439864	18691660	18691668	Intergenic	MEDAG	0	0	7_Enh	0	1	0	0	1	1	1
chr13	31618547	31618844	18693465	18693475	Intergenic	TEX26	0	0	14_ReprPCWk	0	1	1	0	1	1	1
chr13	40976507	40976827	18763958	18763968	intron	LINC00598	0	0	7_Enh	0	1	1	0	1	0	0
chr13	97762128	97762451	19150603	19150631	Intergenic	MBNL2	0	0	14_ReprPCWk	0	1	1	0	1	1	1
chr13	99305523	99305966	19168226	19168233	Intergenic	SLC15A1	0	0	5_TxWk	0	1	1	0	1	1	1
chr13	100008591	100008958	19176474	19176481	TTS	MIR623	1	0	6_EnhG	0	1	0	0	1	0	0
chr13	111064633	111064860	19276429	19276436	intron	COL4A2	0	0	5_TxWk	0	1	0	0	1	1	1
chr13	113583425	113583786	19320040	19320051	Intergenic	MCF2L-AS1	0	0	14_ReprPCWk	0	1	1	0	1	0	0
chr13	114894579	114894664	19351289	19351296	intron	RASA3	0	0	5_TxWk	0	1	1	0	1	0	0
chr14	23025881	23026392	19394636	19394663	Intergenic	DAD1	0	0	5_TxWk	0	1	1	0	1	1	1
chr14	55240043	55240396	19643106	19643120	intron	SAMD4A	0	0	7_Enh	0	1	1	0	1	1	1
chr14	55568989	55569238	19646934	19646941	Intergenic	LGALS3	0	0	7_Enh	0	1	1	0	1	0	0
chr14	65103473	65103670	19729618	19729627	Intergenic	PLEKHG3	0	0	15_Quies	0	1	1	0	1	1	1
chr14	68677509	68677674	19761387	19761391	intron	RAD51B	0	0	7_Enh	0	1	0	0	1	0	0
chr14	69596096	69596249	19771144	19771149	intron	DCAF5	0	0	7_Enh	0	1	1	0	0	1	1
chr14	74868145	74868837	19829616	19829630	Intergenic	SYNDIG1L	0	0	7_Enh	0	1	0	0	0	0	0
chr14	75770236	75770531	19841655	19841667	Intergenic	LOC731223	0	0	5_TxWk	0	1	0	0	1	1	1
chr14	89817792	89818102	19953035	19953045	intron	FOXN3	0	0	5_TxWk	0	1	1	0	0	0	0
chr14	91163975	91164140	19970131	19970141	intron	TTC7B	0	0	15_Quies	0	1	1	0	1	1	1
chr14	91790255	91790432	19978525	19978530	intron	CCDC88C	0	0	5_TxWk	0	1	1	0	1	0	1
chr14	95985994	95986256	20031053	20031060	Intergenic	SCARNA13	0	0	7_Enh	0	1	0	0	1	0	0
chr14	96741898	96742145	20039595	20039606	Intergenic	BDKRB1	0	0	15_Quies	0	1	1	0	0	1	1
chr14	100218518	100218708	20078779	20078784	Intergenic	EML1	0	0	14_ReprPCWk	0	1	1	0	0	0	0
chr14	100844266	100844529	20089795	20089802	intron	WDR25	0	0	7_Enh	0	1	1	0	0	1	1
chr14	103581425	103581638	20139890	20139896	Intergenic	TNFAIP2	0	0	5_TxWk	0	1	1	0	0	0	0
chr14	104091302	104091421	20150019	20150028	Intergenic	KLC1	0	0	7_Enh	0	1	1	0	1	0	0
chr14	104544282	104544627	20158459	20158469	Intergenic	ASPG	0	0	15_Quies	0	1	1	0	1	1	1
chr14	105663552	105663954	20187400	20187415	Intergenic	NUDT14	0	0	13_ReprPC	0	1	1	1	0	0	0
chr15	31645463	31646032	20343105	20343115	intron	KLF13	0	0	7_Enh	0	1	1	0	1	1	0
chr15	37175833	37176241	20395765	20395782	intron	LOC145845	0	0	13_ReprPC	0	1	0	1	1	1	1
chr15	38422145	38422391	20404348	20404355	Intergenic	SPRED1	0	0	15_Quies	0	1	0	0	1	0	0
chr15	40337158	40337635	20418839	20418859	intron	LOC100131089	0	0	5_TxWk	0	1	1	0	1	1	1
chr15	40397022	40397321	20419757	20419772	intron	BMF	0	0	7_Enh	0	1	1	0	1	1	1
chr15	41149913	41150060	20432416	20432422	TTS	SPINT1	0	0	6_EnhG	0	1	1	0	1	1	1
chr15	45018762	45019310	20483353	20483358	Intergenic	TRIM69	0	0	5_TxWk	0	1	1	0	1	1	0
chr15	46006899	46006993	20494626	20494634	Intergenic	SQRDL	0	0	14_ReprPCWk	0	1	0	0	0	1	1
chr15	52548700	52548798	20545459	20545468	intron	MYO5C	0	0	4_Tx	0	1	1	0	1	1	1
chr15	58624327	58624667	20594914	20594921	Intergenic	LIPC	0	0	7_Enh	0	1	1	0	1	0	0
chr15	59824987	59825259	20608526	20608532	Intergenic	GCNT3	0	0	14_ReprPCWk	0	1	1	0	0	1	1
chr15	63902489	63902838	20650035	20650041	intron	HERC1	0	0	7_Enh	0	1	1	0	1	1	1
chr15	65127921	65128185	20664834	20664855	Intergenic	PLEKHO2	0	1	7_Enh	0	1	1	0	1	1	1
chr15	65590129	65590291	20671645	20671655	Intergenic	PARP16	0	0	15_Quies	0	1	1	0	1	1	1
chr15	74243577	74243825	20767255	20767266	intron	LOXL1	0	0	15_Quies	0	1	0	0	1	1	1
chr15	74838508	74838897	20776231	20776251	intron	ARID3B	0	0	7_Enh	0	1	1	0	1	0	0
chr15	75336210	75336402	20784589	20784598	intron	PPCDC	0	0	7_Enh	0	1	1	0	1	1	0
chr15	77789206	77789433	20812317	20812329	Intergenic	HMG20A	0	0	5_TxWk	0	1	1	0	1	1	1
chr15	81567393	81567753	20857550	20857560	intron	IL16	0	0	7_Enh	0	1	0	0	1	1	1
chr15	89440603	89440848	20935695	20935702	Intergenic	HAPLN3	0	0	5_TxWk	0	1	1	0	1	1	1
chr15	89560686	89561097	20937388	20937416	Intergenic	ABHD2	0	0	7_Enh	0	1	1	0	1	1	1
chr15	90304042	90304230	20947959	20947965	Intergenic	MESP1	0	0	7_Enh	0	1	1	0	1	1	1
chr15	90863369	90863789	20957815	20957828	Intergenic	GABARAPL3	0	0	15_Quies	0	1	1	0	1	1	1
chr15	90944234	90944378	20959076	20959081	intron	IQGAP1	0	0	7_Enh	0	1	1	0	1	0	0
chr15	93461244	93461446	20988958	20988965	intron	CHD2	0	0	5_TxWk	0	1	0	0	1	1	1
chr15	94663275	94663508	21002199	21002204	Intergenic	MCTP2	0	0	15_Quies	0	1	0	0	1	1	1
chr15	102181424	102181564	21084252	21084257	TTS	TM2D3	0	0	5_TxWk	0	1	1	0	0	1	1
chr16	2041100	2041410	21158895	21158908	intron	SYNGR3	0	0	12_EnhBiv	0	1	1	1	0	0	0
chr16	2053963	2054149	21159420	21159432	intron	ZNF598	0	1	6_EnhG	0	1	1	0	1	1	1
chr16	2190600	2190900	21164878	21164887	Intergenic	MIR3180-5	0	0	5_TxWk	0	1	1	0	1	1	1
chr16	2720088	2720272	21180546	21180559	exon	ERVK13-1	0	0	5_TxWk	0	1	1	0	0	1	1
chr16	2957108	2957474	21186947	21186957	Intergenic	FLYWCH1	0	0	5_TxWk	0	1	0	0	0	1	1
chr16	3203053	3203143	21194613	21194617	Intergenic	ZNF213	0	0	14_ReprPCWk	0	1	0	0	0	0	0
chr16	5006184	5006709	21233884	21233894	Intergenic	SEC14L5	0	0	14_ReprPCWk	0	1	0	0	1	1	1
chr16	11058042	11058188	21303408	21303417	intron	CLEC16A	0	0	4_Tx	0	1	0	0	1	1	1
chr16	11391247	11391826	21308709	21308728	Intergenic	PRM1	0	0	7_Enh	0	1	1	0	1	1	0
chr16	11422465	11422897	21309224	21309230	Intergenic	RMI2	0	0	7_Enh	0	1	1	0	1	1	0
chr16	11735359	11735552	21314869	21314875	Intergenic	SNN	0	0	15_Quies	0	1	0	0	0	1	1
chr16	14623016	14623272	21350760	21350767	intron	PARN	0	0	5_TxWk	0	1	1	0	1	1	1
chr16	22203612	22203960	21450201	21450213	Intergenic	EEF2K	0	0	7_Enh	0	1	1	0	1	0	0
chr16	27166388	27166640	21503561	21503574	Intergenic	KDM8	0	0	7_Enh	0	1	1	0	1	1	1
chr16	27246488	27246830	21504897	21504905	intron	NSMCE1	0	0	7_Enh	0	1	1	0	1	1	1
chr16	28956919	28957247	21533363	21533383	Intergenic	NFATC2IP	0	1	7_Enh	0	1	1	0	1	1	1
chr16	31116986	31117286	21579647	21579669	Intergenic	BCKDK	0	1	15_Quies	0	1	1	0	1	1	1
chr16	31879947	31880436	21590815	21590825	Intergenic	ZNF267	0	0	15_Quies	0	1	0	0	1	1	1
chr16	51796063	51796453	21684692	21684713	Intergenic	C16orf97	0	0	15_Quies	0	1	0	0	1	1	1
chr16	53132693	53132798	21693959	21693963	intron	CHD9	0	0	7_Enh	0	1	1	0	1	0	0
chr16	57118148	57118432	21736134	21736142	TTS	NLRC5	0	0	5_TxWk	0	1	0	0	1	1	1
chr16	65151923	65152221	21802725	21802732	intron	CDH11	0	0	15_Quies	0	1	1	0	1	1	1
chr16	66550792	66551043	21814984	21814990	intron	TK2	0	0	7_Enh	0	1	1	0	1	0	0
chr16	67701795	67702051	21835470	21835478	exon	C16orf86	0	0	7_Enh	0	1	1	0	1	1	1
chr16	68503884	68504315	21849057	21849068	Intergenic	SMPD3	0	0	5_TxWk	0	1	0	0	1	0	0
chr16	69430125	69430266	21863404	21863409	Intergenic	TERF2	0	0	15_Quies	0	1	1	0	1	1	1
chr16	70687732	70687984	21883457	21883465	intron	IL34	0	0	15_Quies	0	1	1	0	1	1	1
chr16	72965720	72965873	21909041	21909046	intron	ZFHX3	0	0	5_TxWk	0	1	1	0	1	0	0
chr16	75145240	75145483	21936897	21936908	TTS	ZNRF1	0	0	5_TxWk	0	1	1	0	1	1	1
chr16	83835736	83836138	22031197	22031204	Intergenic	HSBP1	0	0	14_ReprPCWk	0	1	1	0	0	0	0
chr16	84759815	84759950	22049414	22049423	intron	USP10	0	0	7_Enh	0	1	1	0	1	1	1
chr16	84985914	84986131	22053906	22053911	Intergenic	ZDHHC7	0	0	15_Quies	0	1	1	0	1	1	1
chr16	85148536	85148797	22057604	22057617	Intergenic	FAM92B	0	0	15_Quies	0	1	1	0	1	1	1
chr16	85339901	85340068	22062482	22062491	promoter-TSS	MIR5093	1	0	7_Enh	0	1	1	0	1	0	0
chr16	86551316	86551593	22088568	22088579	Intergenic	FOXF1	0	0	14_ReprPCWk	0	1	0	0	1	1	1
chr16	87421718	87421795	22104639	22104645	intron	FBXO31	0	0	7_Enh	0	1	1	0	1	0	0
chr16	87422031	87422350	22104645	22104655	intron	FBXO31	0	0	5_TxWk	0	1	0	0	1	0	0
chr16	87498008	87498272	22106541	22106548	intron	ZCCHC14	0	0	7_Enh	0	1	1	0	0	0	0
chr16	87498436	87498568	22106549	22106555	intron	ZCCHC14	0	0	7_Enh	0	1	1	0	1	0	0
chr16	87811219	87811413	22114966	22114974	Intergenic	KLHDC4	0	0	14_ReprPCWk	0	1	1	0	0	1	0
chr16	87811475	87811765	22114975	22114992	Intergenic	KLHDC4	0	0	7_Enh	0	1	1	0	1	1	1
chr16	87812677	87813041	22115021	22115045	Intergenic	KLHDC4	0	1	5_TxWk	0	1	1	0	1	1	1
chr16	87905213	87905560	22117522	22117532	Intergenic	SLC7A5	0	0	15_Quies	0	1	0	0	1	1	1
chr17	854793	855239	22204442	22204459	intron	NXN	0	0	15_Quies	0	1	1	0	1	0	0
chr17	1026356	1026614	22209624	22209638	intron	ABR	0	0	7_Enh	0	1	1	0	1	1	1
chr17	1090512	1090810	22211527	22211540	exon,promoter-TSS	ABR	1	0	5_TxWk	0	1	1	0	1	1	1
chr17	1268798	1269084	22216662	22216670	intron	YWHAE	0	0	5_TxWk	0	1	1	0	1	1	1
chr17	2285999	2286217	22241209	22241218	Intergenic	MNT	0	0	5_TxWk	0	1	1	0	1	1	1
chr17	2907365	2907909	22255150	22255177	intron	RAP1GAP2	0	0	7_Enh	0	1	1	0	1	0	0
chr17	3640974	3641191	22266173	22266181	intron	ITGAE	0	0	5_TxWk	0	1	1	0	1	1	1
chr17	3817038	3817428	22270370	22270381	intron	P2RX1	0	0	7_Enh	0	1	1	0	1	1	1
chr17	4118629	4118919	22276171	22276180	intron	ANKFY1	0	0	5_TxWk	0	1	0	0	1	1	1
chr17	7199659	7200069	22328503	22328544	Intergenic	YBX2	0	1	7_Enh	0	1	1	0	1	1	1
chr17	8042837	8042847	22348233	22348237	TTS	PER1	0	0	6_EnhG	0	1	1	0	0	0	0
chr17	8062101	8062373	22348832	22348840	TTS	VAMP2	0	0	5_TxWk	0	1	1	0	0	1	1
chr17	12645551	12645846	22408706	22408712	intron	MYOCD	0	0	5_TxWk	0	1	1	0	1	1	1
chr17	16189307	16189730	22446467	22446480	intron	PIGL	0	0	7_Enh	0	1	1	0	1	1	1
chr17	16189777	16190013	22446480	22446489	intron	PIGL	0	0	7_Enh	0	1	1	0	1	0	0
chr17	18964446	18967963	22493261	22493443	Intergenic	GRAP	0	1	15_Quies	0	1	0	0	1	0	0
chr17	19417212	19417439	22501674	22501683	Intergenic	SLC47A1	0	0	15_Quies	0	1	0	0	0	1	1
chr17	27077081	27077425	22560761	22560771	exon	TRAF4	0	0	4_Tx	0	1	1	0	1	1	1
chr17	30169568	30169830	22602365	22602374	Intergenic	COPRS	0	0	14_ReprPCWk	0	1	1	0	1	1	1
chr17	36600345	36600625	22677936	22677947	intron	ARHGAP23	0	0	7_Enh	0	1	1	0	1	1	1
chr17	36641211	36641462	22678931	22678939	intron	ARHGAP23	0	0	5_TxWk	0	1	1	0	1	1	1
chr17	37778176	37778583	22700194	22700211	Intergenic	PPP1R1B	0	0	5_TxWk	0	1	1	0	0	1	1
chr17	37779688	37780178	22700234	22700248	Intergenic	PPP1R1B	0	0	5_TxWk	0	1	1	0	1	1	1
chr17	38115236	38115548	22705458	22705466	Intergenic	GSDMA	0	0	5_TxWk	0	1	1	0	1	1	1
chr17	38170078	38170324	22706480	22706486	Intergenic	CSF3	0	0	15_Quies	0	1	1	0	1	1	1
chr17	38264477	38264725	22708455	22708474	Intergenic	NR1D1	0	0	7_Enh	0	1	1	0	1	0	0
chr17	38267603	38268484	22708501	22708514	Intergenic	MSL1,NR1D1	0	0	7_Enh	0	1	1	0	1	1	1
chr17	38716558	38716852	22716337	22716346	intron	CCR7	0	0	7_Enh	0	1	1	0	1	1	1
chr17	39957912	39958193	22730276	22730285	exon	LEPREL4	0	0	5_TxWk	0	1	1	0	1	1	1
chr17	40400573	40401018	22738829	22738841	intron	STAT5B	0	0	5_TxWk	0	1	1	0	1	0	0
chr17	40464294	40464594	22740022	22740048	TTS	STAT3,STAT5A	0	1	6_EnhG	0	1	1	0	1	1	1
chr17	40558138	40558309	22741593	22741604	intron	PTRF	0	1	5_TxWk	0	1	0	0	1	1	1
chr17	41411653	41411813	22757107	22757115	Intergenic	LINC00854	0	0	14_ReprPCWk	0	1	1	0	0	1	1
chr17	41985703	41985737	22766357	22766362	intron,promoter-TSS	MPP2	1	0	13_ReprPC	0	1	0	0	1	0	0
chr17	42357158	42357323	22774308	22774316	Intergenic	SLC4A1	0	0	7_Enh	0	1	0	0	1	0	0
chr17	42610945	42611157	22778998	22779008	Intergenic	FZD2	0	0	15_Quies	0	1	0	0	1	1	1
chr17	43275154	43275482	22791557	22791572	Intergenic	FMNL1	0	0	7_Enh	0	1	1	0	1	1	1
chr17	43505465	43505795	22795674	22795690	Intergenic	ARHGAP27	0	0	7_Enh	0	1	1	0	1	1	1
chr17	43505802	43505963	22795691	22795700	Intergenic,TTS	ARHGAP27	0	0	7_Enh	0	1	1	1	0	0	0
chr17	44656009	44657655	22811951	22812040	intron	ARL17A	1	1	15_Quies	0	1	0	0	1	0	0
chr17	46103806	46104121	22832087	22832097	exon,intron	COPZ2	0	0	7_Enh	0	1	1	0	1	1	1
chr17	46695965	46696259	22840164	22840179	Intergenic	HOXB8	0	0	14_ReprPCWk	0	1	1	1	1	1	1
chr17	46713821	46714156	22840743	22840772	Intergenic	MIR196A1	0	1	13_ReprPC	0	1	1	1	1	1	1
chr17	46748993	46749331	22841381	22841397	Intergenic	MIR196A1	0	0	14_ReprPCWk	0	1	1	0	1	1	1
chr17	46882267	46882571	22843511	22843520	exon,intron	TTLL6	0	0	5_TxWk	0	1	0	0	0	1	1
chr17	48217424	48217517	22864997	22865004	exon,intron	PPP1R9B	0	0	4_Tx	0	1	0	0	1	1	1
chr17	55951816	55952335	22933388	22933416	intron	CUEDC1	0	0	7_Enh	0	1	1	0	1	0	0
chr17	57518156	57518516	22953715	22953722	Intergenic	MIR4729	0	0	15_Quies	0	1	1	0	1	1	1
chr17	58219485	58220748	22962981	22963000	Intergenic	CA4	0	0	7_Enh	0	1	1	0	1	1	1
chr17	62957772	62958253	23021037	23021048	Intergenic	AMZ2P1	0	0	15_Quies	0	1	0	0	1	1	1
chr17	66756065	66756329	23069749	23069756	Intergenic	ABCA8	0	0	15_Quies	0	1	0	0	1	1	1
chr17	72375651	72376083	23129013	23129028	Intergenic	GPR142	0	0	7_Enh	0	1	1	0	1	1	1
chr17	72740934	72741051	23134586	23134594	exon,intron	RAB37	0	0	5_TxWk	0	1	1	0	1	1	1
chr17	73422384	73422792	23149681	23149693	Intergenic	MIR3678	0	0	15_Quies	0	1	0	0	1	1	1
chr17	73628872	73629293	23154865	23154879	promoter-TSS	SMIM5	1	0	7_Enh	0	1	1	0	1	1	1
chr17	73629891	73630241	23154891	23154910	exon	SMIM5	1	0	7_Enh	0	1	1	0	1	1	1
chr17	74489117	74489516	23174441	23174455	intron	RHBDF2	0	0	7_Enh	0	1	1	0	1	0	0
chr17	74787385	74787701	23180609	23180616	Intergenic	MFSD11	0	0	5_TxWk	0	1	0	0	0	0	0
chr17	75327556	75327884	23191220	23191239	intron	SEPT9	0	0	7_Enh	0	1	1	0	1	1	1
chr17	75491163	75491296	23194988	23194996	intron	SEPT9	0	0	4_Tx	0	1	1	0	1	1	1
chr17	79068670	79068940	23275658	23275667	intron	BAIAP2	0	0	5_TxWk	0	1	1	0	1	0	0
chr17	79071230	79071478	23275730	23275749	intron	BAIAP2	0	0	7_Enh	0	1	1	0	1	1	1
chr17	80163788	80164009	23311148	23311160	intron	CCDC57	0	0	7_Enh	0	1	1	0	1	1	1
chr17	80452508	80452915	23320313	23320325	Intergenic	FOXK2	0	0	5_TxWk	0	1	0	0	1	1	1
chr18	3666345	3666517	23377964	23377971	intron	DLGAP1	0	0	15_Quies	0	1	0	0	1	1	1
chr18	9017186	9017367	23427395	23427411	Intergenic	NDUFV2	0	0	15_Quies	0	1	1	0	1	0	0
chr18	9073600	9074104	23428034	23428045	Intergenic	NDUFV2	0	0	15_Quies	0	1	1	0	1	1	1
chr18	10520105	10520392	23444333	23444344	Intergenic	NAPG	0	0	14_ReprPCWk	0	1	0	0	1	1	1
chr18	46455237	46455520	23720072	23720080	intron	SMAD7	0	0	7_Enh	0	1	1	0	1	0	0
chr18	56161235	56161412	23799487	23799496	intron	ALPK2	0	0	14_ReprPCWk	0	1	0	0	1	1	1
chr18	60251590	60251930	23835674	23835682	Intergenic	ZCCHC2	0	0	5_TxWk	0	1	1	0	1	1	1
chr18	74515758	74515984	23955414	23955425	intron	LOC100131655	0	0	7_Enh	0	1	1	0	1	1	1
chr18	77006548	77006827	23992895	23992917	intron	ATP9B	0	0	7_Enh	0	1	0	0	1	1	1
chr19	510715	510931	24029759	24029770	intron	TPGS1	0	0	2_TssAFlnk	0	1	1	0	1	1	1
chr19	850536	850799	24044405	24044421	Intergenic	ELANE	0	0	14_ReprPCWk	0	1	1	0	1	0	0
chr19	1244449	1244765	24061483	24061494	TTS,exon	ATP5D	0	0	7_Enh	0	1	1	0	0	1	1
chr19	1668529	1669121	24079081	24079100	Intergenic	TCF3	0	0	14_ReprPCWk	0	1	0	1	1	1	0
chr19	2168902	2169375	24097224	24097241	intron	DOT1L	0	0	7_Enh	0	1	1	0	1	1	0
chr19	2273764	2274043	24101476	24101506	TTS	OAZ1	0	1	6_EnhG	0	1	1	0	0	1	1
chr19	2507304	2507503	24109442	24109449	Intergenic	GADD45B	0	0	7_Enh	0	1	0	0	1	0	0
chr19	3326977	3327268	24132540	24132550	Intergenic	NFIC	0	0	15_Quies	0	1	0	0	1	1	1
chr19	3428594	3428834	24135493	24135509	intron	NFIC	0	0	5_TxWk	0	1	1	0	1	1	0
chr19	3719130	3719247	24145484	24145491	intron	TJP3	0	0	5_TxWk	0	1	1	0	0	1	1
chr19	3987443	3988172	24153415	24153441	Intergenic	EEF2	0	0	7_Enh	0	1	1	0	1	1	1
chr19	5880485	5880882	24204166	24204177	Intergenic	FUT5	0	0	15_Quies	0	1	1	0	1	0	0
chr19	5968006	5968293	24206414	24206422	intron	RANBP3	0	0	7_Enh	0	1	1	0	1	1	1
chr19	7405999	7406351	24233383	24233392	Intergenic	ARHGEF18	0	0	1_TssA	0	1	1	0	0	1	1
chr19	8067304	8067592	24250302	24250322	intron	ELAVL1	0	0	7_Enh	0	1	1	0	1	1	1
chr19	10206673	10206786	24285803	24285818	exon	ANGPTL6	0	1	7_Enh	0	1	1	0	1	0	0
chr19	11908238	11908684	24326803	24326813	promoter-TSS	ZNF491	1	0	7_Enh	0	1	1	0	1	1	1
chr19	12674936	12675249	24338529	24338542	Intergenic	ZNF564	0	0	15_Quies	0	1	0	0	1	1	1
chr19	12907186	12907705	24344716	24344732	TTS	PRDX2	0	0	7_Enh	0	1	1	0	0	1	1
chr19	16695090	16695470	24419399	24419412	intron	MED26	0	0	7_Enh	0	1	1	0	1	0	0
chr19	17246351	17246529	24429507	24429521	intron	MYO9B	0	0	7_Enh	0	1	1	0	1	1	0
chr19	18485277	18485564	24460448	24460460	Intergenic	GDF15	0	0	15_Quies	0	1	1	0	1	0	0
chr19	19601207	19601466	24487336	24487346	intron	GATAD2A	0	0	7_Enh	0	1	1	0	0	1	1
chr19	33467285	33467389	24603272	24603277	exon,intron	C19orf40	0	0	5_TxWk	0	1	1	0	0	1	1
chr19	36661620	36661812	24658694	24658704	Intergenic	COX7A1	0	0	5_TxWk	0	1	1	0	1	1	1
chr19	38700874	38701885	24692360	24692395	TTS,exon	DPF1	0	0	13_ReprPC	0	1	1	1	1	0	0
chr19	41103828	41104860	24738919	24738975	intron	LTBP4	0	1	5_TxWk	0	1	1	1	1	1	1
chr19	41106014	41106652	24739003	24739044	exon,promoter-TSS	LTBP4	0	1	5_TxWk	0	1	1	1	0	0	0
chr19	41140453	41140761	24740126	24740153	Intergenic	LTBP4	0	0	14_ReprPCWk	0	1	1	0	1	1	1
chr19	41633811	41634219	24747825	24747852	TTS,exon	CYP2F1	0	1	15_Quies	0	1	0	0	1	1	0
chr19	42037934	42038215	24755455	24755463	Intergenic	LOC100505495	0	0	14_ReprPCWk	0	1	0	0	1	0	0
chr19	42250640	42250820	24757413	24757421	Intergenic	CEACAM6	0	0	14_ReprPCWk	0	1	1	0	1	1	1
chr19	42289358	42289853	24757872	24757884	Intergenic	CEACAM3	0	0	14_ReprPCWk	0	1	1	1	0	1	1
chr19	45192432	45192896	24797271	24797280	Intergenic	CEACAM16	0	0	7_Enh	0	1	1	0	0	1	1
chr19	45273900	45274258	24798898	24798908	Intergenic	CBLC	0	0	5_TxWk	0	1	0	0	1	1	1
chr19	45430362	45430694	24802490	24802503	intron	APOC1P1	1	0	15_Quies	0	1	0	0	1	0	0
chr19	46101524	46101933	24819189	24819205	intron	GPR4	0	0	13_ReprPC	0	1	0	1	0	0	0
chr19	46146185	46146763	24820296	24820319	TTS	LOC100287177	0	0	5_TxWk	0	1	1	0	0	1	1
chr19	47343847	47344100	24844727	24844736	intron	AP2S1	0	0	5_TxWk	0	1	1	0	0	1	1
chr19	47494444	47494695	24847250	24847260	intron	ARHGAP35	0	0	4_Tx	0	1	1	0	1	1	1
chr19	47714002	47714267	24852300	24852309	TTS	SAE1	0	0	6_EnhG	0	1	1	0	1	1	1
chr19	47930548	47931911	24857835	24857875	TTS,exon	SLC8A2	0	0	7_Enh	0	1	1	0	1	1	1
chr19	48994351	48994792	24880665	24880706	exon,intron	LMTK3	0	0	7_Enh	0	1	1	0	0	0	0
chr19	49178666	49178947	24885476	24885488	intron	SEC1P	0	0	15_Quies	0	1	1	0	1	1	1
chr19	50175648	50175886	24910371	24910384	intron	BCL2L12	0	0	5_TxWk	0	1	1	0	0	1	1
chr19	50178966	50178983	24910437	24910441	Intergenic	PRMT1	0	0	5_TxWk	0	1	0	0	0	0	0
chr19	54345334	54345683	24984619	24984630	Intergenic	NLRP12	0	0	14_ReprPCWk	0	1	0	0	1	1	1
chr19	54672245	54672491	24992584	24992598	promoter-TSS	TMC4	0	0	5_TxWk	0	1	1	0	1	1	1
chr20	3657274	3657584	25122968	25122980	intron	ADAM33	0	0	14_ReprPCWk	0	1	1	0	1	1	1
chr20	4954238	4954471	25140194	25140204	intron	SLC23A2	0	0	5_TxWk	0	1	1	0	1	0	0
chr20	5510398	5510631	25146672	25146685	Intergenic	LINC00654	0	0	7_Enh	0	1	0	0	1	1	1
chr20	19765641	19765868	25258146	25258153	Intergenic	RIN2	0	0	7_Enh	0	1	1	0	1	1	1
chr20	30200613	30200979	25335008	25335031	Intergenic	MIR3193	0	0	7_Enh	0	1	1	0	1	1	1
chr20	33064112	33064213	25377497	25377513	intron	ITCH	0	0	5_TxWk	0	1	0	0	1	1	1
chr20	33064216	33064397	25377513	25377530	intron	ITCH	0	0	5_TxWk	0	1	0	0	1	1	1
chr20	33796359	33796544	25387694	25387701	Intergenic	MMP24	0	0	15_Quies	0	1	1	0	1	1	1
chr20	34026952	34027209	25390919	25390926	Intergenic,promoter-TSS	GDF5	1	0	15_Quies	0	1	1	0	1	1	1
chr20	35965290	35965388	25420165	25420170	Intergenic	SRC	0	0	7_Enh	0	1	1	0	1	0	0
chr20	36543244	36543675	25427710	25427734	intron	VSTM2L	0	0	13_ReprPC	0	1	1	1	0	0	0
chr20	42745336	42745590	25487773	25487783	intron	JPH2	0	0	14_ReprPCWk	0	1	1	0	0	1	1
chr20	43017187	43017510	25491684	25491707	intron	HNF4A	0	0	5_TxWk	0	1	1	0	1	1	1
chr20	43238656	43239309	25494570	25494582	intron	PKIG	0	0	7_Enh	0	1	1	0	1	1	1
chr20	43271101	43271493	25495068	25495079	intron	ADA	0	0	7_Enh	0	1	1	0	1	1	0
chr20	44539447	44539607	25509887	25509894	promoter-TSS	PLTP	0	0	5_TxWk	0	1	0	0	1	0	0
chr20	45985392	45985792	25529776	25529790	promoter-TSS	ZMYND8	1	0	7_Enh	0	1	1	0	1	0	0
chr20	45989271	45989871	25529865	25529884	Intergenic	ZMYND8	0	0	7_Enh	0	1	1	0	1	0	0
chr20	46012860	46013022	25530324	25530336	Intergenic	ZMYND8	0	0	15_Quies	0	1	1	0	1	1	1
chr20	48227650	48227978	25561533	25561567	Intergenic	PTGIS	0	0	7_Enh	0	1	1	0	1	1	1
chr20	48545330	48545573	25566145	25566153	Intergenic	RNF114	0	0	15_Quies	0	1	1	0	1	1	1
chr20	48702089	48702805	25569171	25569181	intron	UBE2V1	0	0	7_Enh	0	1	1	0	1	1	1
chr20	49077325	49077601	25575681	25575687	Intergenic	PTPN1	0	0	15_Quies	0	1	1	0	1	1	1
chr20	49407202	49407510	25580935	25580952	Intergenic	BCAS4	0	0	7_Enh	0	1	1	0	1	1	1
chr20	52195294	52195792	25615285	25615293	intron	ZNF217	0	0	6_EnhG	0	1	1	0	1	1	1
chr20	56070269	56070638	25658765	25658778	TTS	CTCFL	0	0	15_Quies	0	1	1	0	1	1	1
chr20	56169402	56169629	25660311	25660324	Intergenic	ZBP1	0	0	5_TxWk	0	1	1	0	0	1	1
chr20	56203135	56203614	25660901	25660910	Intergenic	ZBP1	0	0	5_TxWk	0	1	1	0	0	0	0
chr20	57482611	57482798	25680782	25680787	intron	GNAS	0	0	5_TxWk	0	1	1	0	1	0	0
chr20	57482832	57483065	25680787	25680792	intron	GNAS	0	0	5_TxWk	0	1	1	0	1	0	0
chr20	61505173	61505307	25750108	25750121	Intergenic	TCFL5	0	0	14_ReprPCWk	0	1	0	0	0	1	1
chr21	34572062	34572356	25962820	25962826	Intergenic	C21orf54	0	0	15_Quies	0	1	0	0	1	1	1
chr21	34752932	34753158	25965173	25965182	Intergenic	IFNGR2	0	0	7_Enh	0	1	1	0	1	0	0
chr21	34755391	34755801	25965212	25965223	Intergenic	IFNGR2	0	0	7_Enh	0	1	1	0	1	0	0
chr21	35296334	35296603	25973061	25973071	Intergenic	LINC00649	0	0	14_ReprPCWk	0	1	0	0	1	1	1
chr21	36419353	36419975	25986017	25986028	intron	RUNX1	0	0	14_ReprPCWk	0	1	1	0	0	0	0
chr21	40357556	40357786	26031405	26031414	Intergenic	ETS2	0	0	5_TxWk	0	1	1	0	1	0	0
chr21	43729785	43730015	26074719	26074730	Intergenic	TFF3	0	0	7_Enh	0	1	1	0	0	1	1
chr21	43944623	43944875	26078330	26078336	intron	SLC37A1	0	0	7_Enh	0	1	1	0	1	0	0
chr21	43948022	43948326	26078398	26078403	intron	SLC37A1	0	0	6_EnhG	0	1	1	0	0	0	0
chr21	44782152	44782531	26096150	26096181	Intergenic	SIK1	0	1	15_Quies	0	1	1	0	1	0	0
chr21	45065540	45065738	26101899	26101906	intron	HSF2BP	0	0	14_ReprPCWk	0	1	0	0	1	1	1
chr21	46712397	46712758	26142168	26142184	exon	LOC642852	0	0	7_Enh	0	1	1	0	1	1	1
chr22	19935341	19935519	26232317	26232327	intron	COMT	0	0	5_TxWk	0	1	1	0	1	1	1
chr22	24191695	24192057	26304903	26304935	Intergenic	SLC2A11	0	1	7_Enh	0	1	0	0	1	1	1
chr22	25815475	25815847	26330358	26330370	Intergenic	CRYBB2P1	0	0	14_ReprPCWk	0	1	1	0	0	0	0
chr22	27496830	27497124	26349698	26349716	Intergenic	MIAT	0	0	13_ReprPC	0	1	0	0	1	0	0
chr22	32925109	32925262	26423860	26423868	intron	SYN3	0	0	15_Quies	0	1	1	0	1	1	1
chr22	35767637	35768109	26453294	26453324	Intergenic	HMOX1	0	0	5_TxWk	0	1	1	0	1	0	0
chr22	35772934	35773243	26453419	26453432	Intergenic	HMOX1	0	0	7_Enh	0	1	1	0	1	0	0
chr22	36697504	36697605	26465845	26465851	exon	MYH9	0	0	4_Tx	0	1	0	0	1	1	1
chr22	36847816	36848099	26469002	26469012	Intergenic	TXN2	0	0	7_Enh	0	1	1	0	1	0	0
chr22	37562594	37562857	26480975	26480988	Intergenic	IL2RB	0	0	15_Quies	0	1	1	0	0	1	1
chr22	37934811	37935090	26488707	26488715	Intergenic	CARD10	0	0	15_Quies	0	1	1	0	1	1	1
chr22	37988557	37988686	26489937	26489945	Intergenic	LGALS2	0	0	15_Quies	0	1	0	0	1	1	1
chr22	38029999	38030205	26490897	26490905	TTS	GGA1	0	0	7_Enh	0	1	1	0	1	1	0
chr22	38330065	38330255	26498108	26498119	intron	MICALL1	0	0	7_Enh	0	1	1	0	1	1	1
chr22	39930782	39931115	26531213	26531243	Intergenic	RPS19BP1	0	1	7_Enh	0	1	0	0	0	1	1
chr22	41042252	41042581	26546748	26546761	Intergenic	MKL1	0	0	15_Quies	0	1	1	0	1	1	1
chr22	41117349	41117442	26548009	26548013	Intergenic	MCHR1	0	0	5_TxWk	0	1	1	0	0	0	0
chr22	41799830	41800138	26560411	26560422	Intergenic	TEF	0	0	7_Enh	0	1	1	0	1	1	1
chr22	42093157	42093401	26566535	26566543	exon	C22orf46	0	0	7_Enh	0	1	1	0	1	1	1
chr22	45080625	45080981	26622087	26622101	intron	PRR5	0	0	7_Enh	0	1	1	0	1	1	1
chr22	45714234	45714291	26635491	26635496	intron	FAM118A	0	0	5_TxWk	0	1	1	0	1	0	0
chr22	45831569	45831905	26637137	26637153	Intergenic	RIBC2	0	0	7_Enh	0	1	1	0	1	1	1
chr22	46453868	46454300	26649026	26649034	exon	LOC150381	0	0	7_Enh	0	1	1	0	0	0	0
chr22	47187479	47187588	26667847	26667851	intron	TBC1D22A	0	0	5_TxWk	0	1	0	0	0	0	0
chrX	9431071	9431571	26865576	26865593	promoter-TSS	TBL1X	1	0	5_TxWk	0	1	0	0	1	0	0
chrX	24072054	24073431	26996770	26996847	promoter-TSS	EIF2S3	1	1	1_TssA	0	1	0	0	1	1	1
chrX	70755883	70756329	27365476	27365485	intron	OGT	0	0	5_TxWk	0	1	0	0	0	0	0
chrX	75368745	75370342	27405866	27405945	Intergenic	PBDC1	0	1	15_Quies	0	1	1	0	1	0	0
chrX	107020439	107020762	27604430	27604442	Intergenic	TSC22D3	0	0	15_Quies	0	1	0	0	1	1	1
chrX	129115226	129117512	27762694	27762836	Intergenic	BCORL1	0	1	1_TssA	0	1	0	0	1	0	0
chrX	139794949	139795480	27852879	27852896	TTS,intron	RP1-177G6.2	0	0	15_Quies	0	1	0	0	0	0	0
