# Supplementary material for: A DNA methylation atlas of normal human cell types
Source: Nature. 2023 Jan 4;613(7943):355–64. doi: 10.1038/s41586-022-05580-6 (PMC9811898; doi:10.1038/s41586-022-05580-6)
Supplement: Supplementary file 6 — Genome-wide set of unmethylated regions per cell type, overlapping H3K27ac, but not J3K4me3, ChIP–seq peaks, annotated. Zip file containing bed files, listing for each cell type a set of putative enhancers defined as the subset of hypomethylated regions (Extended Dataset 1) marked by active gene regulation chromatin marks (H3K27ac peaks) but lacking promoter marks (H3K4me3 peaks). [file 41586_2022_5580_MOESM6_ESM.zip › Dermal-Fibro.4CpGs.U85.f85.H3K27ac-H3K4me3.bed]

chr	from	to	CpG_from	CpG_to	HOMER_anno	neigh_gene	TSS+1Kb	CpG-island	chromHMM	H3K4me3	H3K27ac	H3K4me1	H3K27me3	CTCF_BS	CTCF
chr1	1676273	1678513	42384	42579	promoter-TSS	SLC35E2	1	1	15_Quies	0	1	0	0	0	0
chr1	2479553	2480432	68492	68529	Intergenic	LOC115110	0	0	7_Enh	0	1	1	0	1	1
chr1	16840317	16841283	311083	311129	Intergenic	CROCCP3	0	1	5_TxWk	0	1	0	0	0	0
chr1	145092605	145092659	1317102	1317108	Intergenic	SEC22B	0	0	2_TssAFlnk	0	1	0	0	0	0
chr1	145208573	145210075	1318101	1318239	intron	NOTCH2NL	1	1	1_TssA	0	1	0	0	0	0
chr1	205110842	205111113	1843925	1843933	TTS	DSTYK	0	0	7_Enh	0	1	1	0	1	1
chr1	206135476	206139552	1855215	1855491	Intergenic	FAM72A	1	1	15_Quies	0	1	0	0	0	0
chr2	238199916	238200453	4354458	4354477	Intergenic	COL6A3	0	0	7_Enh	0	1	1	0	0	0
chr2	238571310	238571696	4360018	4360032	intron	LRRFIP1	0	0	7_Enh	0	1	1	0	0	0
chr4	4858006	4858815	6174648	6174713	Intergenic	MSX1	0	1	14_ReprPCWk	0	1	0	0	0	0
chr7	104585482	104585958	11572940	11572955	Intergenic	LHFPL3-AS2	0	0	7_Enh	0	1	1	0	1	1
chr9	130461598	130461918	14390223	14390249	Intergenic	C9orf117	0	1	7_Enh	0	1	1	0	0	0
chr9	132096335	132096908	14425802	14425831	Intergenic	C9orf106	0	0	7_Enh	0	1	1	0	0	0
chr9	134298586	134299005	14468080	14468095	Intergenic	PRRC2B	0	0	7_Enh	0	1	1	0	0	0
chr11	45864725	45865057	16407672	16407689	Intergenic	CRY2	0	0	14_ReprPCWk	0	1	1	0	1	1
chr11	66095836	66096294	16612708	16612724	Intergenic	RIN1	0	0	2_TssAFlnk	0	1	1	0	1	1
chr12	6649542	6650042	17364164	17364194	intron	IFFO1	0	1	6_EnhG	0	1	1	0	1	1
chr14	71284326	71284806	19788559	19788573	Intergenic	MAP3K9	0	0	14_ReprPCWk	0	1	0	0	1	1
chr15	74392423	74393122	20769440	20769480	Intergenic	GOLGA6A	0	1	15_Quies	0	1	0	0	0	0
chr16	70771491	70771770	21885376	21885389	intron	VAC14	0	0	7_Enh	0	1	1	0	0	1
chr17	76309931	76310698	23210133	23210209	Intergenic	LOC100996291	0	1	1_TssA	0	1	1	0	1	0
chr19	1101623	1102148	24055162	24055180	Intergenic	GPX4	0	0	7_Enh	0	1	1	0	1	0
chr19	2540684	2541138	24110383	24110412	intron	GNG7	0	1	7_Enh	0	1	1	0	0	1
chr19	3434917	3435465	24135650	24135712	exon,intron	NFIC	0	1	6_EnhG	0	1	1	0	0	0
chr19	13208636	13209609	24352637	24352708	TTS	LYL1,NFIX	0	1	7_Enh	0	1	1	0	0	0
chr19	48246487	48247156	24865070	24865128	TTS	EHD2	0	1	2_TssAFlnk	0	1	1	0	1	1
chr22	19868719	19869117	26230869	26230886	intron	TXNRD2	0	0	7_Enh	0	1	1	0	0	0
