# Supplementary material for: A DNA methylation atlas of normal human cell types
Source: Nature. 2023 Jan 4;613(7943):355–64. doi: 10.1038/s41586-022-05580-6 (PMC9811898; doi:10.1038/s41586-022-05580-6)
Supplement: Supplementary file 6 — Genome-wide set of unmethylated regions per cell type, overlapping H3K27ac, but not J3K4me3, ChIP–seq peaks, annotated. Zip file containing bed files, listing for each cell type a set of putative enhancers defined as the subset of hypomethylated regions (Extended Dataset 1) marked by active gene regulation chromatin marks (H3K27ac peaks) but lacking promoter marks (H3K4me3 peaks). [file 41586_2022_5580_MOESM6_ESM.zip › Endothel.4CpGs.U85.f85.H3K27ac-H3K4me3.bed]

chr	from	to	CpG_from	CpG_to	HOMER_anno	neigh_gene	TSS+1Kb	CpG-island	chromHMM	H3K4me3	H3K27ac	H3K4me1	H3K27me3	CTCF_BS	CTCF
chr1	1092688	1093836	19140	19214	Intergenic	MIR200B	0	1	2_TssAFlnk	0	1	1	0	0	0
chr1	1365793	1366024	30394	30408	Intergenic	TMEM88B	0	0	7_Enh	0	1	1	0	0	1
chr1	1623033	1625247	40355	40551	exon	SLC35E2B	1	1	1_TssA	0	1	0	0	0	0
chr1	1676273	1678513	42384	42579	promoter-TSS	SLC35E2	1	1	1_TssA	0	1	0	0	0	0
chr1	1790207	1790359	45116	45121	intron	GNB1	0	0	2_TssAFlnk	0	1	1	0	1	1
chr1	1790621	1790761	45123	45131	intron	GNB1	0	0	2_TssAFlnk	0	1	1	0	0	0
chr1	2143705	2143791	56891	56897	intron	C1orf86	1	0	2_TssAFlnk	0	1	1	0	0	0
chr1	2143811	2143870	56897	56901	exon	C1orf86	1	0	2_TssAFlnk	0	1	1	0	0	0
chr1	2144913	2144962	56950	56954	promoter-TSS	C1orf86	1	0	2_TssAFlnk	0	1	1	0	0	0
chr1	2145637	2145778	56979	56988	Intergenic	SKI	0	0	7_Enh	0	1	1	0	0	0
chr1	2210738	2211074	59143	59153	intron	SKI	0	0	7_Enh	0	1	1	0	0	0
chr1	2222176	2222347	59591	59604	intron	SKI	0	1	7_Enh	0	1	0	0	0	0
chr1	2232391	2232518	59936	59943	intron	SKI	0	1	2_TssAFlnk	0	1	1	0	0	0
chr1	2232525	2232858	59943	59963	intron	SKI	0	1	7_Enh	0	1	1	0	0	0
chr1	2479305	2479352	68485	68489	Intergenic	LOC115110	0	0	2_TssAFlnk	0	1	1	0	0	0
chr1	2479553	2480432	68492	68529	Intergenic	LOC115110	0	0	7_Enh	0	1	1	0	1	1
chr1	2487105	2487417	68753	68770	promoter-TSS	TNFRSF14	1	0	7_Enh	0	1	1	0	0	0
chr1	3229755	3230040	87458	87480	intron	PRDM16	0	0	7_Enh	0	1	1	0	0	0
chr1	3230179	3230217	87480	87486	intron	PRDM16	0	0	7_Enh	0	1	1	0	0	0
chr1	3230250	3230304	87486	87492	intron	PRDM16	0	0	7_Enh	0	1	1	0	0	0
chr1	3230318	3230425	87492	87497	intron	PRDM16	0	0	7_Enh	0	1	1	0	0	0
chr1	3230453	3230495	87497	87502	intron	PRDM16	0	0	7_Enh	0	1	1	0	0	0
chr1	3535549	3535925	96426	96437	Intergenic	TPRG1L	0	0	7_Enh	0	1	1	0	1	1
chr1	6419010	6419113	142514	142519	promoter-TSS	ACOT7	0	0	7_Enh	0	1	1	0	0	0
chr1	6419878	6419994	142531	142535	promoter-TSS	ACOT7	0	0	7_Enh	0	1	1	0	1	0
chr1	6484131	6484569	144134	144165	promoter-TSS	ESPN	1	1	2_TssAFlnk	0	1	1	0	0	0
chr1	6546517	6546840	146319	146332	promoter-TSS	PLEKHG5	0	0	7_Enh	0	1	1	0	1	1
chr1	6663764	6663887	149245	149253	promoter-TSS	KLHL21	1	1	2_TssAFlnk	0	1	1	0	0	0
chr1	6664069	6664191	149253	149264	Intergenic	KLHL21	0	0	2_TssAFlnk	0	1	1	0	0	0
chr1	7449057	7449148	161466	161470	intron	CAMTA1	0	0	7_Enh	0	1	1	0	0	0
chr1	8065133	8065515	172030	172038	Intergenic	ERRFI1	0	0	2_TssAFlnk	0	1	1	0	0	0
chr1	8075137	8075383	172178	172182	intron	ERRFI1	0	0	6_EnhG	0	1	1	0	1	1
chr1	8086640	8086803	172404	172425	promoter-TSS	ERRFI1	1	1	2_TssAFlnk	0	1	1	0	0	0
chr1	8177571	8177632	173648	173652	Intergenic	ERRFI1	0	0	7_Enh	0	1	1	0	0	0
chr1	8229825	8230044	174512	174517	Intergenic	ERRFI1	0	0	7_Enh	0	1	1	0	0	0
chr1	8433625	8433893	178597	178607	intron	RERE	0	0	7_Enh	0	1	1	0	0	0
chr1	8468091	8468872	179064	179073	intron	RERE	0	0	7_Enh	0	1	1	0	0	0
chr1	8469183	8469478	179076	179082	intron	RERE	0	0	2_TssAFlnk	0	1	1	0	1	1
chr1	9047965	9048293	186794	186799	Intergenic	SLC2A7	0	0	7_Enh	0	1	1	0	1	1
chr1	11989965	11990079	242903	242908	Intergenic	KIAA2013	0	0	7_Enh	0	1	1	0	0	0
chr1	12221987	12222191	247390	247395	Intergenic	TNFRSF1B	0	0	7_Enh	0	1	1	0	0	0
chr1	12244271	12244685	247857	247864	intron	TNFRSF1B	0	0	7_Enh	0	1	1	0	1	1
chr1	12538139	12538351	251344	251353	intron	VPS13D	0	0	7_Enh	0	1	1	0	0	0
chr1	12538386	12538585	251353	251362	intron	VPS13D	0	0	7_Enh	0	1	1	0	0	0
chr1	12655890	12656188	253375	253405	intron	DHRS3	0	1	7_Enh	0	1	0	0	0	0
chr1	12679859	12680097	253908	253922	Intergenic	DHRS3	0	0	7_Enh	0	1	1	0	1	1
chr1	12696468	12696606	254195	254200	Intergenic	AADACL4	0	0	7_Enh	0	1	1	0	0	0
chr1	15664182	15664278	289228	289232	intron	FHAD1	0	0	2_TssAFlnk	0	1	1	0	0	0
chr1	16030168	16030319	295582	295587	intron	PLEKHM2	0	0	7_Enh	0	1	0	0	0	0
chr1	16265916	16266171	300462	300471	exon	SPEN	0	0	6_EnhG	0	1	1	0	0	0
chr1	16276143	16276394	300782	300794	intron	ZBTB17	0	0	7_Enh	0	1	1	0	0	0
chr1	16276430	16276517	300794	300799	intron	ZBTB17	0	0	7_Enh	0	1	1	0	0	0
chr1	16468175	16468372	304384	304393	intron	EPHA2	0	0	3_TxFlnk	0	1	1	0	0	0
chr1	16472271	16472316	304455	304459	intron	EPHA2	0	0	2_TssAFlnk	0	1	0	0	0	0
chr1	16502256	16503003	305224	305244	Intergenic	EPHA2	0	0	7_Enh	0	1	1	0	0	0
chr1	16508237	16508702	305344	305354	Intergenic	EPHA2	0	0	2_TssAFlnk	0	1	1	0	0	0
chr1	16532745	16532975	305736	305750	intron	ARHGEF19	0	1	2_TssAFlnk	0	1	1	0	0	0
chr1	17337158	17337357	319853	319859	intron	ATP13A2	0	0	2_TssAFlnk	0	1	1	0	0	0
chr1	19239663	19239835	347755	347765	intron	IFFO2	0	0	7_Enh	0	1	1	0	1	1
chr1	19248785	19248982	348000	348006	intron	IFFO2	0	0	7_Enh	0	1	1	0	0	0
chr1	19250393	19250559	348030	348036	intron	IFFO2	0	0	7_Enh	0	1	1	0	0	0
chr1	19408117	19408213	350604	350608	intron	UBR4	0	0	7_Enh	0	1	1	0	0	0
chr1	19717844	19718102	355364	355371	intron	CAPZB	0	0	2_TssAFlnk	0	1	1	0	1	1
chr1	19764652	19764724	356092	356098	intron	CAPZB	0	0	7_Enh	0	1	1	0	0	0
chr1	19764733	19764837	356098	356103	intron	CAPZB	0	0	7_Enh	0	1	1	0	0	0
chr1	19796102	19796142	356593	356597	intron	CAPZB	0	0	7_Enh	0	1	1	0	0	0
chr1	19803333	19803443	356706	356710	intron	CAPZB	0	0	7_Enh	0	1	1	0	0	0
chr1	21588199	21588418	380959	380968	intron	ECE1	0	0	2_TssAFlnk	0	1	1	0	0	0
chr1	21588448	21588591	380968	380973	intron	ECE1	0	0	2_TssAFlnk	0	1	1	0	0	0
chr1	21650936	21651558	382098	382111	intron	ECE1	0	0	7_Enh	0	1	1	0	0	0
chr1	21660813	21660960	382261	382267	intron	ECE1	0	0	2_TssAFlnk	0	1	1	0	0	0
chr1	21661325	21661495	382274	382281	intron	ECE1	0	0	2_TssAFlnk	0	1	1	0	1	1
chr1	21661639	21661682	382283	382288	intron	ECE1	0	0	2_TssAFlnk	0	1	1	0	0	0
chr1	21901153	21901255	386360	386368	intron	ALPL	0	0	7_Enh	0	1	1	0	0	0
chr1	22091332	22091757	389576	389580	intron	USP48	0	0	7_Enh	0	1	1	0	0	0
chr1	22225324	22225596	392611	392620	intron	HSPG2	0	0	6_EnhG	0	1	1	0	0	0
chr1	22226576	22226599	392624	392628	intron	HSPG2	0	0	6_EnhG	0	1	1	0	0	0
chr1	22226648	22226774	392628	392632	intron	HSPG2	0	0	6_EnhG	0	1	1	0	1	0
chr1	22232849	22232922	392760	392765	intron	HSPG2	0	0	7_Enh	0	1	1	0	0	0
chr1	22236251	22236699	392822	392830	intron	HSPG2	0	0	6_EnhG	0	1	1	0	0	0
chr1	22266247	22266402	393467	393471	Intergenic	HSPG2	0	0	7_Enh	0	1	1	0	0	0
chr1	22290512	22290649	393839	393843	Intergenic	CELA3B	0	0	7_Enh	0	1	1	0	1	1
chr1	23076838	23077287	406084	406090	intron	EPHB2	0	0	2_TssAFlnk	0	1	1	0	0	0
chr1	23425333	23425492	410564	410568	intron	LUZP1	0	0	7_Enh	0	1	1	0	1	1
chr1	23496275	23496649	411455	411460	Intergenic	LUZP1	1	0	2_TssAFlnk	0	1	1	0	0	0
chr1	23551638	23551894	412345	412352	Intergenic	HTR1D	0	0	2_TssAFlnk	0	1	1	0	0	0
chr1	23551902	23552026	412352	412357	Intergenic	HTR1D	0	0	2_TssAFlnk	0	1	1	0	0	0
chr1	23730434	23730782	414912	414925	intron	TCEA3	0	0	7_Enh	0	1	1	0	1	1
chr1	23882783	23882844	417510	417514	Intergenic	ID3	0	0	2_TssAFlnk	0	1	1	0	0	0
chr1	23888903	23889099	417654	417671	Intergenic	ID3	0	0	7_Enh	0	1	0	0	0	0
chr1	24345233	24345277	425266	425271	Intergenic	SRSF10	0	0	2_TssAFlnk	0	1	1	0	0	0
chr1	24345418	24345690	425271	425276	Intergenic	SRSF10	0	0	7_Enh	0	1	0	0	0	0
chr1	24621368	24621621	429276	429281	Intergenic	GRHL3	0	0	7_Enh	0	1	1	0	0	0
chr1	25046610	25046744	435406	435413	Intergenic	CLIC4	0	0	7_Enh	0	1	1	0	0	0
chr1	25046982	25046999	435415	435420	Intergenic	CLIC4	0	0	7_Enh	0	1	0	0	0	0
chr1	25051527	25051748	435538	435544	Intergenic	CLIC4	0	0	2_TssAFlnk	0	1	1	0	0	0
chr1	25057122	25057416	435657	435670	Intergenic	CLIC4	0	0	7_Enh	0	1	1	0	0	0
chr1	27049744	27049963	467544	467550	intron	ARID1A	0	0	2_TssAFlnk	0	1	1	0	0	0
chr1	27050017	27050492	467550	467563	intron	ARID1A	0	0	7_Enh	0	1	1	0	1	0
chr1	28585365	28585624	492903	492911	promoter-TSS	SESN2	1	0	2_TssAFlnk	0	1	1	0	0	0
chr1	30161538	30161826	514690	514696	Intergenic	PTPRU	0	0	7_Enh	0	1	1	0	0	0
chr1	30556812	30557235	518534	518542	Intergenic	MATN1-AS1	0	0	7_Enh	0	1	1	0	0	0
chr1	31895716	31895940	535145	535150	intron	SERINC2	0	0	15_Quies	0	1	0	0	1	1
chr1	32014529	32015028	536441	536455	Intergenic	LOC284551	0	0	7_Enh	0	1	1	0	1	1
chr1	32054405	32054482	537069	537078	Intergenic	TINAGL1	0	1	2_TssAFlnk	0	1	1	0	0	0
chr1	32054503	32054808	537078	537114	Intergenic	TINAGL1	0	1	2_TssAFlnk	0	1	1	0	0	0
chr1	32180114	32180509	539043	539075	Intergenic	COL16A1	0	1	2_TssAFlnk	0	1	1	0	1	1
chr1	32180586	32180652	539075	539080	Intergenic	COL16A1	0	0	7_Enh	0	1	1	0	0	0
chr1	32410037	32410221	542892	542903	Intergenic	PTP4A2	0	1	2_TssAFlnk	0	1	1	0	0	0
chr1	32410250	32410576	542903	542931	Intergenic	PTP4A2	0	1	2_TssAFlnk	0	1	1	0	0	0
chr1	32410585	32410648	542931	542939	Intergenic	PTP4A2	0	1	7_Enh	0	1	1	0	0	0
chr1	32713899	32714139	547783	547801	exon	FAM167B	0	1	2_TssAFlnk	0	1	1	0	1	1
chr1	33455057	33455178	560507	560511	Intergenic	RNF19B	0	0	7_Enh	0	1	1	0	0	0
chr1	33721223	33721568	563788	563809	intron	ZNF362	1	1	2_TssAFlnk	0	1	1	0	0	0
chr1	33807895	33808185	565328	565333	intron	PHC2	0	0	7_Enh	0	1	1	0	0	0
chr1	36616367	36616721	596037	596044	intron	TRAPPC3	0	0	2_TssAFlnk	0	1	1	0	0	0
chr1	36653765	36653937	596893	596900	Intergenic	MAP7D1	0	0	7_Enh	0	1	1	0	1	1
chr1	36840053	36840377	600284	600290	intron	STK40	0	0	7_Enh	0	1	1	0	0	0
chr1	37937273	37937607	612788	612797	intron	LOC728431	0	0	7_Enh	0	1	1	0	0	0
chr1	38461445	38461552	621113	621117	Intergenic,TTS	FHL3,SF3A3	0	0	2_TssAFlnk	0	1	1	0	0	0
chr1	38465296	38465451	621226	621230	intron	FHL3	0	0	2_TssAFlnk	0	1	1	0	0	0
chr1	38495170	38495289	621772	621779	Intergenic	UTP11L	0	0	7_Enh	0	1	1	0	0	0
chr1	39193486	39193607	628964	628968	Intergenic	RRAGC	0	0	7_Enh	0	1	1	0	0	0
chr1	39193634	39193931	628968	628973	Intergenic	RRAGC	0	0	7_Enh	0	1	1	0	0	0
chr1	39193952	39194478	628973	628984	Intergenic	RRAGC	0	0	2_TssAFlnk	0	1	1	0	0	0
chr1	39568216	39568546	634639	634645	intron	MACF1	0	0	7_Enh	0	1	1	0	1	1
chr1	43672640	43672828	684329	684334	intron	WDR65	0	0	7_Enh	0	1	0	0	0	0
chr1	43740064	43740343	685182	685187	TTS	TMEM125	0	0	7_Enh	0	1	1	0	0	0
chr1	45196555	45197148	705407	705425	Intergenic	KIF2C	0	0	2_TssAFlnk	0	1	0	0	1	1
chr1	45272979	45273278	707100	707106	promoter-TSS	TCTEX1D4	1	0	7_Enh	0	1	0	0	0	0
chr1	45413096	45413280	708963	708967	intron	EIF2B3	0	0	7_Enh	0	1	1	0	0	0
chr1	46009546	46009754	715988	715995	Intergenic	AKR1A1	0	0	7_Enh	0	1	1	0	0	0
chr1	47701022	47701113	735525	735529	Intergenic	TAL1	0	0	2_TssAFlnk	0	1	1	0	0	0
chr1	55416320	55416342	815089	815093	Intergenic	TMEM61	0	0	7_Enh	0	1	1	0	1	0
chr1	55416414	55416687	815096	815104	Intergenic	TMEM61	0	0	7_Enh	0	1	1	0	1	1
chr1	57297693	57297851	829030	829036	Intergenic	C1orf168	0	0	15_Quies	0	1	1	0	1	1
chr1	59221336	59221407	843248	843252	Intergenic	JUN	0	0	7_Enh	0	1	1	0	0	0
chr1	59314607	59315061	844277	844285	intron	LOC100131060	0	0	7_Enh	0	1	1	0	0	1
chr1	59362447	59362553	844622	844627	intron	LOC100131060	0	0	7_Enh	0	1	1	0	0	0
chr1	59364836	59364918	844642	844646	exon	LOC100131060	0	0	7_Enh	0	1	1	0	0	0
chr1	59612853	59612990	846505	846510	promoter-TSS	HSD52	1	0	2_TssAFlnk	0	1	1	0	1	0
chr1	60225209	60225417	850744	850752	intron	FGGY	0	0	7_Enh	0	1	1	0	1	1
chr1	60747089	60747340	854021	854028	Intergenic	C1orf87	0	0	7_Enh	0	1	1	0	1	1
chr1	61087297	61087533	855889	855899	Intergenic	NFIA	0	0	2_TssAFlnk	0	1	1	0	0	0
chr1	61456063	61456298	858285	858289	Intergenic	NFIA	0	0	7_Enh	0	1	1	0	0	0
chr1	61918921	61919405	862826	862833	intron	NFIA	0	0	2_TssAFlnk	0	1	1	0	1	1
chr1	65363870	65363975	894666	894670	intron	JAK1	0	0	7_Enh	0	1	0	0	0	0
chr1	66737129	66737824	905493	905503	intron	PDE4B	0	0	7_Enh	0	1	1	0	0	0
chr1	66912156	66912353	906541	906546	Intergenic	SGIP1	0	0	7_Enh	0	1	1	0	1	1
chr1	68030013	68030170	915325	915330	Intergenic	GADD45A	0	0	7_Enh	0	1	1	0	0	0
chr1	68084465	68084578	915800	915804	Intergenic	GADD45A	0	0	2_TssAFlnk	0	1	0	0	0	0
chr1	68231976	68232135	917072	917080	intron	GNG12	0	0	2_TssAFlnk	0	1	1	0	1	1
chr1	85085163	85085338	1020008	1020012	Intergenic	C1orf180	0	0	2_TssAFlnk	0	1	1	0	0	0
chr1	85763680	85763920	1026171	1026177	Intergenic	BCL10	0	0	2_TssAFlnk	0	1	0	0	0	0
chr1	85773945	85774196	1026259	1026274	Intergenic	BCL10	0	0	7_Enh	0	1	1	0	1	1
chr1	93270333	93270573	1084852	1084859	Intergenic	EVI5	0	0	7_Enh	0	1	1	0	0	0
chr1	94511237	94511427	1096278	1096288	intron	ABCA4	0	0	7_Enh	0	1	0	0	1	1
chr1	94560081	94560399	1096740	1096747	intron	ABCA4	0	0	7_Enh	0	1	1	0	0	0
chr1	94792942	94793082	1098847	1098852	Intergenic	ARHGAP29	0	0	7_Enh	0	1	1	0	0	0
chr1	94793090	94793249	1098852	1098860	Intergenic	ARHGAP29	0	0	7_Enh	0	1	1	0	0	0
chr1	94801432	94801743	1098931	1098939	Intergenic	ABCD3	0	0	7_Enh	0	1	0	0	1	1
chr1	100151368	100151472	1133044	1133048	intron	PALMD	0	0	6_EnhG	0	1	1	0	1	1
chr1	101728098	101728526	1144780	1144786	Intergenic	S1PR1	0	0	7_Enh	0	1	1	0	0	0
chr1	110438516	110438696	1204115	1204119	Intergenic	CSF1	0	0	7_Enh	0	1	1	0	0	0
chr1	112135235	112135861	1220236	1220246	Intergenic	LOC100129269	0	0	7_Enh	0	1	1	0	0	0
chr1	113008709	113009140	1228126	1228156	Intergenic	MIR4256	1	1	7_Enh	0	1	1	0	1	1
chr1	113585399	113585471	1236200	1236205	Intergenic	LRIG2	0	0	2_TssAFlnk	0	1	1	0	1	1
chr1	116197779	116198063	1258401	1258408	intron	VANGL1	0	0	7_Enh	0	1	1	0	0	0
chr1	145542728	145542975	1322172	1322177	intron	ITGA10	0	0	7_Enh	0	1	0	0	1	1
chr1	147993606	147994724	1345983	1346040	Intergenic	NBPF14	0	1	15_Quies	0	1	0	0	0	0
chr1	150586186	150586321	1374013	1374018	Intergenic	ENSA	0	0	2_TssAFlnk	0	1	0	0	0	0
chr1	150779741	150780020	1376384	1376390	intron	CTSK	1	0	2_TssAFlnk	0	1	1	0	0	0
chr1	151918244	151918408	1393425	1393429	Intergenic	THEM4	0	0	7_Enh	0	1	1	0	0	0
chr1	152020284	152020878	1394568	1394581	Intergenic	S100A11	0	0	7_Enh	0	1	1	0	1	1
chr1	153521872	153522002	1405930	1405934	promoter-TSS	S100A3	1	0	7_Enh	0	1	1	0	0	1
chr1	153541043	153541393	1406220	1406236	Intergenic	S100A2	0	0	7_Enh	0	1	1	0	1	1
chr1	153670778	153670934	1408548	1408555	Intergenic	NPR1	0	0	7_Enh	0	1	1	0	0	0
chr1	153670987	153671078	1408555	1408560	Intergenic	NPR1	0	0	7_Enh	0	1	1	0	0	0
chr1	153762401	153762474	1410143	1410149	Intergenic	SLC27A3	0	0	7_Enh	0	1	1	0	0	0
chr1	153762648	153763074	1410153	1410168	Intergenic	SLC27A3	0	0	7_Enh	0	1	1	0	0	0
chr1	153763235	153763335	1410168	1410172	Intergenic	SLC27A3	0	0	2_TssAFlnk	0	1	1	0	0	0
chr1	154127864	154127971	1415647	1415651	promoter-TSS	NUP210L	1	0	6_EnhG	0	1	1	0	0	0
chr1	154127998	154128082	1415651	1415655	promoter-TSS	NUP210L	1	0	6_EnhG	0	1	1	0	0	0
chr1	154392070	154392267	1419662	1419671	intron	IL6R	0	0	7_Enh	0	1	1	0	0	0
chr1	154703715	154703823	1424320	1424325	intron	KCNN3	0	0	2_TssAFlnk	0	1	1	0	0	0
chr1	154989780	154990337	1428903	1428946	TTS	DCST2	0	1	1_TssA	0	1	1	0	1	1
chr1	155107576	155107694	1431570	1431578	promoter-TSS	SLC50A1	1	0	2_TssAFlnk	0	1	1	0	0	0
chr1	155139113	155139240	1432186	1432194	Intergenic	KRTCAP2	0	0	7_Enh	0	1	0	0	0	0
chr1	155139343	155139408	1432194	1432200	Intergenic	KRTCAP2	0	0	7_Enh	0	1	0	0	0	0
chr1	155139419	155139525	1432200	1432208	Intergenic	KRTCAP2	0	0	7_Enh	0	1	1	0	0	0
chr1	155139805	155140575	1432214	1432238	Intergenic	KRTCAP2	0	0	7_Enh	0	1	1	0	1	1
chr1	155163817	155164148	1432863	1432883	promoter-TSS	MIR92B	1	1	1_TssA	0	1	0	0	0	0
chr1	156066567	156066722	1447847	1447853	intron	LMNA	0	0	7_Enh	0	1	1	0	1	1
chr1	156073947	156074190	1447933	1447942	intron	LMNA	0	0	7_Enh	0	1	1	0	0	0
chr1	156075971	156076588	1447978	1448006	intron	LMNA	0	0	7_Enh	0	1	1	0	0	0
chr1	156098689	156098830	1448365	1448369	intron	LMNA	0	0	7_Enh	0	1	1	0	0	0
chr1	156130568	156130701	1448882	1448887	intron	SEMA4A	0	0	2_TssAFlnk	0	1	1	0	0	0
chr1	156130726	156131143	1448887	1448922	intron	SEMA4A	0	0	7_Enh	0	1	1	0	0	0
chr1	156131148	156131345	1448922	1448933	exon	SEMA4A	0	0	2_TssAFlnk	0	1	0	0	0	0
chr1	156131354	156131500	1448933	1448938	intron	SEMA4A	0	0	2_TssAFlnk	0	1	0	0	0	0
chr1	156474659	156475431	1454906	1454948	Intergenic	MEF2D	0	1	7_Enh	0	1	1	0	0	0
chr1	156629764	156630174	1457447	1457476	TTS	BCAN	0	0	7_Enh	0	1	1	0	1	1
chr1	156630201	156630220	1457476	1457481	TTS	BCAN	0	0	2_TssAFlnk	0	1	0	0	0	0
chr1	156783635	156784037	1460336	1460377	intron	SH2D2A	0	1	2_TssAFlnk	0	1	1	0	1	1
chr1	156862924	156862939	1461825	1461829	promoter-TSS	PEAR1	1	0	7_Enh	0	1	1	0	0	0
chr1	156863046	156863310	1461836	1461849	promoter-TSS	PEAR1	1	0	2_TssAFlnk	0	1	1	0	0	0
chr1	156868166	156868198	1461954	1461958	intron	PEAR1	0	0	7_Enh	0	1	0	0	0	0
chr1	157124715	157125033	1465125	1465129	Intergenic	ETV3	0	0	7_Enh	0	1	1	0	0	0
chr1	158007784	158007949	1471429	1471434	intron	KIRREL	0	0	7_Enh	0	1	1	0	0	0
chr1	160174888	160174999	1488199	1488204	promoter-TSS	PEA15	1	0	2_TssAFlnk	0	1	1	0	0	0
chr1	160960068	160960268	1495473	1495482	Intergenic	F11R	0	0	2_TssAFlnk	0	1	1	0	1	1
chr1	167789279	167789647	1555905	1555936	intron	ADCY10	0	1	2_TssAFlnk	0	1	1	0	0	0
chr1	171624169	171624306	1583537	1583543	Intergenic	MYOC	0	0	2_TssAFlnk	0	1	1	0	0	0
chr1	171624337	171624603	1583543	1583549	Intergenic	MYOC	0	0	2_TssAFlnk	0	1	1	0	0	0
chr1	172368628	172368868	1588513	1588518	intron	DNM3	0	0	7_Enh	0	1	1	0	1	1
chr1	173159378	173159537	1593248	1593252	intron	TNFSF4	0	0	7_Enh	0	1	1	0	0	0
chr1	173159746	173159955	1593252	1593256	intron	TNFSF4	0	0	7_Enh	0	1	1	0	0	0
chr1	173399180	173399301	1594685	1594691	intron	LOC100506023	0	0	7_Enh	0	1	1	0	0	0
chr1	175162397	175162516	1609523	1609529	promoter-TSS	KIAA0040	1	0	2_TssAFlnk	0	1	1	0	0	0
chr1	180485043	180485244	1653218	1653225	Intergenic	ACBD6	0	0	15_Quies	0	1	1	0	1	1
chr1	182972482	182972716	1675704	1675708	Intergenic	LAMC1	0	0	7_Enh	0	1	1	0	0	0
chr1	183149483	183150138	1677459	1677463	Intergenic	LAMC2	0	0	7_Enh	0	1	1	0	0	0
chr1	183812536	183812807	1683271	1683275	intron	RGL1	0	0	2_TssAFlnk	0	1	1	0	0	0
chr1	183846595	183846780	1683539	1683544	intron	RGL1	0	0	7_Enh	0	1	1	0	0	0
chr1	183884949	183885392	1683816	1683823	intron	RGL1	0	0	2_TssAFlnk	0	1	1	0	1	1
chr1	184265744	184265981	1686730	1686734	Intergenic	C1orf21	0	0	2_TssAFlnk	0	1	1	0	0	0
chr1	200045463	200045635	1781708	1781713	intron	NR5A2	0	0	7_Enh	0	1	0	0	0	0
chr1	201463534	201463721	1798578	1798583	intron	CSRP1	0	0	7_Enh	0	1	1	0	0	0
chr1	201481336	201481393	1798858	1798862	Intergenic	CSRP1	0	0	7_Enh	0	1	1	0	0	0
chr1	202558353	202558646	1811992	1811996	TTS	PPP1R12B	0	0	7_Enh	0	1	1	0	0	0
chr1	203595048	203595246	1825094	1825100	promoter-TSS	ATP2B4	1	0	7_Enh	0	1	1	0	1	1
chr1	203643188	203643251	1825763	1825767	intron	ATP2B4	0	0	2_TssAFlnk	0	1	1	0	1	0
chr1	205144698	205144783	1844282	1844286	intron	DSTYK	0	0	7_Enh	0	1	1	0	0	0
chr1	205568424	205568600	1850427	1850436	exon,intron	MFSD4	0	0	2_TssAFlnk	0	1	1	0	0	0
chr1	208063733	208064098	1872578	1872582	intron	CD34	0	0	7_Enh	0	1	1	0	0	0
chr1	208095937	208096226	1872878	1872886	Intergenic	CD34	0	0	7_Enh	0	1	1	0	0	0
chr1	208136474	208136648	1873268	1873277	Intergenic	CD34	0	0	2_TssAFlnk	0	1	1	0	0	0
chr1	208385300	208385564	1875954	1875958	intron	PLXNA2	0	0	6_EnhG	0	1	1	0	0	0
chr1	209942679	209943071	1887828	1887836	intron	TRAF3IP3	0	0	7_Enh	0	1	1	0	0	0
chr1	209943126	209943218	1887836	1887840	intron	TRAF3IP3	0	0	7_Enh	0	1	1	0	0	0
chr1	211688645	211689185	1903095	1903150	Intergenic	RD3	0	1	7_Enh	0	1	1	0	1	1
chr1	211828557	211828797	1904922	1904933	Intergenic	NEK2	0	0	7_Enh	0	1	1	0	1	1
chr1	212810068	212810278	1915347	1915353	Intergenic	FAM71A	0	0	7_Enh	0	1	0	0	0	0
chr1	212841198	212841432	1915698	1915704	Intergenic	BATF3	0	0	2_TssAFlnk	0	1	1	0	0	0
chr1	220473933	220474088	1973941	1973946	Intergenic	RAB3GAP2	0	0	7_Enh	0	1	1	0	0	0
chr1	221017162	221017321	1978804	1978810	Intergenic	HLX	0	0	14_ReprPCWk	0	1	0	0	0	0
chr1	221047545	221047862	1978979	1978983	Intergenic	HLX	0	0	7_Enh	0	1	1	0	1	1
chr1	223914343	223914625	2002541	2002545	intron	CAPN2	0	0	7_Enh	0	1	1	0	0	0
chr1	223919261	223919340	2002588	2002592	intron	CAPN2	0	0	2_TssAFlnk	0	1	1	0	0	0
chr1	223936178	223936266	2002829	2002833	intron	CAPN2	0	0	7_Enh	0	1	1	0	0	0
chr1	223936689	223936773	2002866	2002875	intron	CAPN2	0	1	2_TssAFlnk	0	1	1	0	0	0
chr1	223936868	223937044	2002884	2002905	intron	CAPN2	0	1	2_TssAFlnk	0	1	1	0	1	1
chr1	224645278	224645452	2011635	2011640	Intergenic	WDR26	0	0	7_Enh	0	1	1	0	1	1
chr1	224691020	224691548	2012100	2012114	Intergenic	WDR26	0	0	7_Enh	0	1	1	0	1	0
chr1	225632717	225632892	2019491	2019496	Intergenic	LBR	0	0	7_Enh	0	1	0	0	0	0
chr1	225951730	225951837	2023523	2023527	Intergenic	SRP9	0	0	2_TssAFlnk	0	1	1	0	0	0
chr1	226004957	226005165	2024381	2024387	intron	EPHX1	0	0	7_Enh	0	1	1	0	0	0
chr1	226852232	226852506	2037312	2037320	intron	ITPKB	0	0	7_Enh	0	1	1	0	0	0
chr1	227002874	227003129	2039412	2039419	Intergenic	PSEN2	0	0	2_TssAFlnk	0	1	1	0	0	0
chr1	227015812	227016263	2039583	2039600	Intergenic	PSEN2	0	0	7_Enh	0	1	1	0	1	1
chr1	227544961	227545310	2044932	2044936	Intergenic	CDC42BPA	0	0	2_TssAFlnk	0	1	1	0	0	0
chr1	227616609	227616767	2045613	2045617	Intergenic	CDC42BPA	0	0	2_TssAFlnk	0	1	1	0	0	0
chr1	227619694	227619774	2045653	2045658	Intergenic	CDC42BPA	0	0	7_Enh	0	1	0	0	0	0
chr1	228337034	228337347	2055989	2055996	promoter-TSS	GJC2	1	0	7_Enh	0	1	1	0	0	0
chr1	228350070	228350336	2056374	2056381	Intergenic	IBA57	0	0	7_Enh	0	1	1	0	0	0
chr1	230406371	230406496	2086239	2086244	intron	GALNT2	0	0	2_TssAFlnk	0	1	1	0	0	0
chr1	232065182	232065214	2105260	2105264	intron	DISC1	0	0	7_Enh	0	1	1	0	0	0
chr1	234634843	234635042	2129274	2129290	Intergenic	TARBP1	0	0	7_Enh	0	1	0	0	1	1
chr1	234635213	234635305	2129290	2129294	Intergenic	TARBP1	0	0	7_Enh	0	1	1	0	0	0
chr1	234680011	234680557	2129956	2129964	Intergenic	LOC100506795	0	0	7_Enh	0	1	1	0	0	0
chr1	234857667	234857932	2132365	2132374	Intergenic	LOC100506810	0	0	7_Enh	0	1	1	0	0	0
chr1	234860568	234860834	2132434	2132446	intron,promoter-TSS	LOC100506810	1	0	2_TssAFlnk	0	1	1	0	0	0
chr1	234908185	234908310	2133195	2133201	Intergenic	LOC100506810	0	0	7_Enh	0	1	1	0	1	0
chr1	234998766	234998789	2134224	2134228	Intergenic	LOC100506810	0	0	2_TssAFlnk	0	1	1	0	0	0
chr1	234998883	234999053	2134228	2134236	Intergenic	LOC100506810	0	0	2_TssAFlnk	0	1	1	0	0	0
chr1	235054103	235054228	2135010	2135015	Intergenic	LOC100506810	0	0	7_Enh	0	1	1	0	0	0
chr1	235054254	235054479	2135015	2135023	Intergenic	LOC100506810	0	0	7_Enh	0	1	1	0	0	0
chr1	235116611	235116691	2135942	2135946	Intergenic	SNORA14B	0	0	7_Enh	0	1	0	0	0	0
chr1	235116726	235116738	2135946	2135950	Intergenic	SNORA14B	0	0	7_Enh	0	1	0	0	0	0
chr1	235116951	235117082	2135953	2135958	Intergenic	SNORA14B	0	0	7_Enh	0	1	1	0	0	0
chr1	235123244	235123476	2136063	2136069	Intergenic	SNORA14B	0	0	7_Enh	0	1	1	0	0	0
chr1	235133139	235133345	2136186	2136194	Intergenic	SNORA14B	0	0	7_Enh	0	1	0	0	0	0
chr1	235183916	235184215	2136806	2136817	Intergenic	SNORA14B	0	0	7_Enh	0	1	1	0	0	0
chr1	235246608	235246727	2137024	2137028	Intergenic	SNORA14B	0	0	2_TssAFlnk	0	1	1	0	0	0
chr1	235246730	235247376	2137028	2137040	Intergenic	SNORA14B	0	0	7_Enh	0	1	0	0	1	1
chr1	236080747	236081058	2148056	2148060	Intergenic	LYST	0	0	7_Enh	0	1	1	0	0	0
chr1	236135088	236135393	2148773	2148787	Intergenic	NID1	0	0	2_TssAFlnk	0	1	1	0	1	1
chr1	244436499	244436693	2228409	2228414	Intergenic	C1orf100	0	0	7_Enh	0	1	1	0	1	1
chr1	246038270	246038610	2250484	2250494	intron	SMYD3	0	0	2_TssAFlnk	0	1	1	0	0	0
chr1	246772370	246772552	2258815	2258820	intron	CNST	0	0	7_Enh	0	1	0	0	0	0
chr1	246862504	246862802	2260233	2260248	Intergenic	SCCPDH	0	0	7_Enh	0	1	0	0	1	1
chr2	1609595	1609683	2309035	2309040	Intergenic	PXDN	0	0	7_Enh	0	1	0	0	0	0
chr2	1609818	1609840	2309042	2309046	Intergenic	PXDN	0	0	7_Enh	0	1	1	0	0	0
chr2	1711651	1711733	2311071	2311075	intron	PXDN	0	0	2_TssAFlnk	0	1	1	0	0	0
chr2	1711743	1711952	2311075	2311083	intron	PXDN	0	0	2_TssAFlnk	0	1	1	0	0	0
chr2	1718987	1719061	2311249	2311253	intron	PXDN	0	0	7_Enh	0	1	1	0	0	0
chr2	3307385	3307599	2334119	2334136	intron	TSSC1	0	0	15_Quies	0	1	1	0	1	1
chr2	7133421	7133702	2372000	2372004	intron	RNF144A	0	0	7_Enh	0	1	1	0	0	0
chr2	9353065	9353289	2395604	2395609	intron	ASAP2	0	0	7_Enh	0	1	1	0	0	0
chr2	9371143	9371187	2395807	2395811	intron	ASAP2	0	0	7_Enh	0	1	1	0	0	0
chr2	9399085	9399137	2396217	2396221	intron	ASAP2	0	0	2_TssAFlnk	0	1	1	0	0	0
chr2	9399202	9399275	2396221	2396225	intron	ASAP2	0	0	2_TssAFlnk	0	1	1	0	0	0
chr2	9487631	9487787	2397495	2397499	intron	ASAP2	0	0	6_EnhG	0	1	1	0	0	0
chr2	10182755	10182844	2408130	2408137	promoter-TSS	KLF11	1	1	2_TssAFlnk	0	1	0	0	0	0
chr2	10549284	10549566	2415630	2415642	intron	HPCAL1	0	0	5_TxWk	0	1	1	0	1	1
chr2	11076362	11076634	2424698	2424703	Intergenic	KCNF1	0	0	7_Enh	0	1	1	0	0	0
chr2	11514621	11514877	2430166	2430175	Intergenic	LINC00570	0	0	7_Enh	0	1	1	0	0	0
chr2	11514993	11515083	2430175	2430181	Intergenic	LINC00570	0	0	7_Enh	0	1	1	0	0	0
chr2	11543979	11544183	2430647	2430651	TTS	LINC00570	0	0	7_Enh	0	1	1	0	0	0
chr2	11970184	11970562	2437497	2437506	Intergenic	MIR4262	0	0	2_TssAFlnk	0	1	1	0	1	1
chr2	12317305	12317478	2440623	2440627	Intergenic	MIR4262	0	0	7_Enh	0	1	1	0	0	0
chr2	15870461	15870822	2466038	2466042	Intergenic	DDX1	0	0	7_Enh	0	1	1	0	0	0
chr2	20644356	20644469	2504631	2504637	Intergenic	RHOB	0	0	2_TssAFlnk	0	1	1	0	0	0
chr2	20779108	20779269	2506457	2506462	Intergenic	HS1BP3	0	0	7_Enh	0	1	0	0	0	0
chr2	20810955	20811077	2506875	2506879	Intergenic	HS1BP3	0	0	7_Enh	0	1	1	0	0	0
chr2	20811176	20811384	2506879	2506886	Intergenic	HS1BP3	0	0	7_Enh	0	1	1	0	0	0
chr2	20817039	20817194	2506953	2506958	TTS	HS1BP3	0	0	7_Enh	0	1	1	0	0	0
chr2	20835666	20835861	2507289	2507302	intron	HS1BP3	0	0	7_Enh	0	1	1	0	1	1
chr2	25500163	25500287	2552537	2552547	intron	DNMT3A	0	1	7_Enh	0	1	1	0	1	1
chr2	25517683	25517875	2552870	2552875	intron	DNMT3A	0	0	7_Enh	0	1	1	0	0	0
chr2	25518106	25518298	2552876	2552884	intron	DNMT3A	0	0	2_TssAFlnk	0	1	1	0	0	0
chr2	27304103	27304423	2578557	2578567	intron	EMILIN1	0	0	7_Enh	0	1	1	0	1	1
chr2	28579041	28579233	2594736	2594744	Intergenic	FOSL2	0	0	7_Enh	0	1	1	0	0	0
chr2	28817140	28817389	2597993	2598004	intron	PLB1	0	0	7_Enh	0	1	1	0	1	1
chr2	28844475	28844649	2598295	2598302	intron	PLB1	0	0	2_TssAFlnk	0	1	1	0	0	0
chr2	36603496	36603717	2665886	2665893	intron	CRIM1	0	0	7_Enh	0	1	1	0	0	0
chr2	36616341	36616499	2665979	2665983	intron	CRIM1	0	0	2_TssAFlnk	0	1	1	0	0	0
chr2	36683743	36683940	2666550	2666557	intron	CRIM1	0	0	6_EnhG	0	1	1	0	0	0
chr2	36891315	36891608	2668470	2668476	Intergenic	VIT	0	0	7_Enh	0	1	1	0	1	1
chr2	37813499	37813554	2677673	2677677	Intergenic	CDC42EP3	0	0	7_Enh	0	1	1	0	0	0
chr2	38082819	38083018	2679863	2679868	Intergenic	RMDN2	0	0	2_TssAFlnk	0	1	1	0	0	0
chr2	42368453	42368668	2716367	2716373	Intergenic	EML4	0	0	7_Enh	0	1	1	0	0	0
chr2	43144727	43144812	2725895	2725900	Intergenic	HAAO	0	0	7_Enh	0	1	1	0	0	0
chr2	43151819	43151939	2725991	2725997	Intergenic	HAAO	0	0	7_Enh	0	1	1	0	0	0
chr2	43151961	43152139	2725997	2726004	Intergenic	HAAO	0	0	7_Enh	0	1	1	0	0	0
chr2	43152176	43152250	2726004	2726008	Intergenic	HAAO	0	0	7_Enh	0	1	1	0	0	0
chr2	43154768	43154903	2726059	2726065	Intergenic	HAAO	0	0	7_Enh	0	1	1	0	0	0
chr2	43313622	43313890	2728373	2728380	Intergenic	ZFP36L2	0	0	7_Enh	0	1	1	0	0	0
chr2	43405994	43406341	2729669	2729674	Intergenic	ZFP36L2	0	0	7_Enh	0	1	1	0	0	0
chr2	43445645	43446067	2730325	2730334	Intergenic	ZFP36L2	0	0	7_Enh	0	1	1	0	0	0
chr2	46163532	46163708	2758104	2758111	intron	PRKCE	0	0	7_Enh	0	1	1	0	1	1
chr2	46242698	46242773	2758889	2758894	intron	PRKCE	0	0	7_Enh	0	1	1	0	0	0
chr2	46290157	46290338	2759394	2759398	intron	PRKCE	0	0	7_Enh	0	1	1	0	1	1
chr2	46392200	46392379	2760327	2760331	intron	PRKCE	0	0	7_Enh	0	1	1	0	0	0
chr2	46503175	46503284	2761274	2761278	Intergenic	EPAS1	0	0	7_Enh	0	1	1	0	0	0
chr2	46542306	46542499	2761933	2761940	intron	EPAS1	0	0	7_Enh	0	1	1	0	0	0
chr2	47041350	47041480	2766814	2766821	Intergenic	LOC388948	0	0	7_Enh	0	1	1	0	0	0
chr2	47074388	47074678	2767176	2767186	intron	LOC100134259	0	0	7_Enh	0	1	1	0	0	0
chr2	47214279	47214421	2769057	2769064	intron	TTC7A	0	0	7_Enh	0	1	1	0	1	1
chr2	47261254	47261382	2769729	2769734	intron	TTC7A	0	0	7_Enh	0	1	1	0	0	1
chr2	47261457	47261493	2769734	2769739	intron	TTC7A	0	0	7_Enh	0	1	0	0	0	1
chr2	47261556	47261768	2769739	2769745	intron	TTC7A	0	0	7_Enh	0	1	1	0	0	0
chr2	47261992	47262174	2769748	2769752	intron	TTC7A	0	0	7_Enh	0	1	1	0	0	0
chr2	48333509	48334231	2782333	2782347	Intergenic	FOXN2	0	0	7_Enh	0	1	1	0	1	1
chr2	54798129	54798348	2826453	2826458	intron	SPTBN1	0	0	7_Enh	0	1	1	0	0	0
chr2	54798540	54798596	2826459	2826463	intron	SPTBN1	0	0	7_Enh	0	1	1	0	0	0
chr2	54831941	54832093	2826767	2826772	intron	SPTBN1	0	0	7_Enh	0	1	1	0	0	0
chr2	54900637	54901004	2827650	2827664	Intergenic	EML6	0	0	2_TssAFlnk	0	1	1	0	0	0
chr2	54901137	54901224	2827667	2827672	Intergenic	EML6	0	0	2_TssAFlnk	0	1	1	0	0	0
chr2	56235956	56236410	2840400	2840404	Intergenic	MIR216B	0	0	7_Enh	0	1	1	0	0	0
chr2	56236435	56236567	2840404	2840408	Intergenic	MIR216B	0	0	7_Enh	0	1	1	0	0	0
chr2	62639260	62639591	2890896	2890902	Intergenic	TMEM17	0	0	15_Quies	0	1	1	0	1	1
chr2	65800391	65800635	2920328	2920335	Intergenic	SPRED2	0	0	15_Quies	0	1	0	0	1	1
chr2	69001774	69001935	2943332	2943343	promoter-TSS	ARHGAP25	0	0	2_TssAFlnk	0	1	1	0	0	0
chr2	69056406	69056821	2943830	2943840	Intergenic	BMP10	0	0	7_Enh	0	1	1	0	0	0
chr2	69405510	69405625	2946471	2946482	intron	ANTXR1	0	0	7_Enh	0	1	1	0	0	0
chr2	71842285	71842387	2975455	2975459	intron	DYSF	0	0	7_Enh	0	1	1	0	0	0
chr2	85402783	85403050	3078250	3078256	intron	TCF7L1	0	0	2_TssAFlnk	0	1	1	0	0	0
chr2	85497104	85497194	3079418	3079422	intron	TCF7L1	0	0	7_Enh	0	1	1	0	0	0
chr2	85647807	85648082	3081970	3081984	Intergenic	CAPG	0	0	2_TssAFlnk	0	1	1	0	1	1
chr2	85664703	85665372	3082255	3082317	TTS	SH2D6	0	1	7_Enh	0	1	1	0	0	0
chr2	85726323	85726558	3083087	3083092	Intergenic	LOC100630918	0	0	7_Enh	0	1	0	0	0	0
chr2	85999301	85999804	3087673	3087704	intron	ATOH8	0	0	7_Enh	0	1	1	0	0	1
chr2	87893342	87893600	3108442	3108447	Intergenic	MIR4435-1	0	0	2_TssAFlnk	0	1	1	0	0	0
chr2	87903781	87904161	3108543	3108550	Intergenic	MIR4435-1	0	0	7_Enh	0	1	1	0	0	0
chr2	97197767	97198127	3164056	3164072	Intergenic	ARID5A	0	0	7_Enh	0	1	1	0	0	0
chr2	99082297	99082487	3187061	3187067	intron	INPP4A	0	0	2_TssAFlnk	0	1	1	0	0	0
chr2	100814141	100814293	3205625	3205632	Intergenic	AFF3	0	0	7_Enh	0	1	1	0	0	0
chr2	101741441	101741669	3217093	3217098	intron	TBC1D8	0	0	7_Enh	0	1	0	0	0	0
chr2	102680183	102680360	3228132	3228136	Intergenic	IL1R2	0	0	7_Enh	0	1	1	0	0	0
chr2	102844212	102844532	3229681	3229690	intron	IL1RL2	0	0	7_Enh	0	1	1	0	1	0
chr2	106005482	106005753	3255887	3255893	intron	FHL2	0	0	6_EnhG	0	1	1	0	0	0
chr2	109196155	109196316	3285320	3285324	intron	LIMS1	0	0	7_Enh	0	1	1	0	0	0
chr2	109270525	109270662	3286116	3286120	promoter-TSS	LIMS1	0	0	2_TssAFlnk	0	1	0	0	0	0
chr2	109787922	109788049	3292940	3292951	intron	SH3RF3	0	0	7_Enh	0	1	1	0	0	0
chr2	109788226	109788255	3292957	3292961	intron	SH3RF3	0	0	7_Enh	0	1	1	0	0	0
chr2	109788376	109788452	3292961	3292966	intron	SH3RF3	0	0	7_Enh	0	1	1	0	0	0
chr2	109802342	109802468	3293092	3293097	intron	SH3RF3	0	0	7_Enh	0	1	1	0	0	0
chr2	109938667	109938882	3294943	3294947	intron	SH3RF3	0	0	7_Enh	0	1	1	0	0	0
chr2	110859039	110859284	3305380	3305390	intron	MALL	0	0	7_Enh	0	1	0	0	0	0
chr2	112103765	112104145	3318428	3318436	Intergenic	MIR4435-2	0	0	7_Enh	0	1	0	0	0	0
chr2	112663749	112664208	3324586	3324590	intron	MERTK	0	0	2_TssAFlnk	0	1	1	0	0	0
chr2	112789506	112789792	3325902	3325909	Intergenic	TMEM87B	0	0	7_Enh	0	1	1	0	0	0
chr2	113385047	113385265	3333332	3333337	Intergenic	FLJ42351	0	0	7_Enh	0	1	1	0	0	0
chr2	113997844	113998214	3339795	3339804	exon	LOC654433	0	0	7_Enh	0	1	1	0	0	0
chr2	120997252	120997275	3397393	3397397	Intergenic	RALB	0	0	7_Enh	0	1	1	0	0	0
chr2	121672595	121672812	3408702	3408708	intron	GLI2	0	0	7_Enh	0	1	1	0	0	0
chr2	122288893	122288999	3417041	3417050	TTS	RNU4ATAC	1	0	1_TssA	0	1	0	0	0	0
chr2	127415382	127415645	3452287	3452296	intron	GYPC	0	0	7_Enh	0	1	0	0	0	0
chr2	127416828	127416965	3452304	3452310	intron	GYPC	0	0	7_Enh	0	1	1	0	1	0
chr2	127822378	127822672	3456986	3457001	intron	BIN1	0	0	7_Enh	0	1	1	0	1	1
chr2	127844746	127844907	3457459	3457464	intron	BIN1	0	0	7_Enh	0	1	1	0	0	0
chr2	128395369	128395586	3465294	3465298	TTS	MYO7B	0	0	7_Enh	0	1	1	0	0	0
chr2	134575933	134576087	3535907	3535914	Intergenic	NCKAP5	0	0	7_Enh	0	1	1	0	0	0
chr2	134875928	134876187	3538443	3538447	Intergenic	MIR3679	0	0	7_Enh	0	1	1	0	1	1
chr2	136996355	136996396	3558982	3558986	Intergenic	CXCR4	0	0	7_Enh	0	1	1	0	0	0
chr2	150454126	150454358	3640793	3640800	Intergenic	MMADHC	0	0	7_Enh	0	1	0	0	1	1
chr2	159572811	159572867	3702151	3702155	Intergenic	DAPL1	0	0	7_Enh	0	1	1	0	0	0
chr2	159947334	159947525	3706192	3706196	intron	TANC1	0	0	2_TssAFlnk	0	1	1	0	0	0
chr2	159975188	159975354	3706467	3706472	intron	TANC1	0	0	7_Enh	0	1	1	0	1	1
chr2	161064746	161064818	3715392	3715396	Intergenic	ITGB6	0	0	7_Enh	0	1	1	0	0	0
chr2	169489381	169489478	3769240	3769244	intron	CERS6	0	0	2_TssAFlnk	0	1	1	0	0	0
chr2	173795895	173795967	3809969	3809974	intron	RAPGEF4	0	0	7_Enh	0	1	0	0	0	0
chr2	173796678	173797148	3809981	3809989	intron	RAPGEF4	0	0	7_Enh	0	1	1	0	1	1
chr2	174904522	174904566	3820292	3820296	Intergenic	SP3	0	0	7_Enh	0	1	1	0	0	0
chr2	174904675	174904957	3820296	3820302	Intergenic	SP3	0	0	7_Enh	0	1	0	0	1	1
chr2	175863055	175863309	3829809	3829813	intron	CHN1	0	0	7_Enh	0	1	1	0	0	0
chr2	177005013	177005113	3840511	3840516	Intergenic	HOXD-AS2	0	0	2_TssAFlnk	0	1	1	0	0	0
chr2	178197116	178197281	3850431	3850435	intron	LOC100130691	0	0	7_Enh	0	1	1	0	1	1
chr2	179728593	179728849	3862548	3862555	intron	CCDC141	0	0	7_Enh	0	1	1	0	0	0
chr2	192731467	192731589	3943258	3943262	Intergenic	SDPR	0	0	7_Enh	0	1	1	0	0	0
chr2	197852765	197852905	3974884	3974889	exon	ANKRD44	0	0	1_TssA	0	1	0	0	0	0
chr2	202096971	202097174	4009360	4009367	Intergenic	CASP8	1	0	7_Enh	0	1	1	0	1	1
chr2	204975094	204975337	4039813	4039820	Intergenic	ICOS	0	0	2_TssAFlnk	0	1	1	0	0	0
chr2	205318659	205318758	4042327	4042331	Intergenic	PARD3B	0	0	7_Enh	0	1	1	0	0	0
chr2	206571547	206571651	4051266	4051270	intron	NRP2	0	0	7_Enh	0	1	1	0	0	0
chr2	208199687	208199867	4066747	4066753	Intergenic	KLF7	0	0	7_Enh	0	1	1	0	0	0
chr2	208337945	208338153	4067784	4067790	Intergenic	CREB1	0	0	7_Enh	0	1	1	0	1	1
chr2	217400127	217400325	4133028	4133034	Intergenic	RPL37A	0	0	2_TssAFlnk	0	1	1	0	0	0
chr2	217400345	217400607	4133034	4133040	Intergenic	RPL37A	0	0	2_TssAFlnk	0	1	1	0	0	0
chr2	218681312	218681355	4143767	4143771	intron	TNS1	0	0	7_Enh	0	1	1	0	0	0
chr2	218715191	218715387	4144227	4144235	intron	TNS1	0	0	2_TssAFlnk	0	1	1	0	0	0
chr2	218766840	218767117	4144846	4144850	intron	TNS1	0	0	7_Enh	0	1	1	0	0	0
chr2	218767222	218767448	4144850	4144856	intron	TNS1	0	0	7_Enh	0	1	1	0	0	0
chr2	218767516	218767764	4144856	4144865	intron	TNS1	0	0	7_Enh	0	1	1	0	0	0
chr2	218768986	218769235	4144880	4144885	intron	TNS1	0	0	7_Enh	0	1	1	0	0	0
chr2	218797707	218797812	4145292	4145296	intron	TNS1	0	0	7_Enh	0	1	1	0	0	0
chr2	218797876	218798065	4145296	4145304	intron	TNS1	0	0	7_Enh	0	1	1	0	0	0
chr2	218802261	218802397	4145359	4145365	intron	TNS1	0	0	7_Enh	0	1	1	0	0	0
chr2	219151119	219152004	4149654	4149664	intron	TMBIM1	0	0	2_TssAFlnk	0	1	1	0	0	0
chr2	219152035	219152238	4149664	4149670	intron	TMBIM1	0	0	7_Enh	0	1	1	0	0	0
chr2	220083895	220083965	4164423	4164428	promoter-TSS	ABCB6	1	1	2_TssAFlnk	0	1	1	0	0	0
chr2	220083979	220084146	4164428	4164438	promoter-TSS	ABCB6	1	1	7_Enh	0	1	1	0	0	0
chr2	220142506	220142726	4165567	4165580	Intergenic	DNAJB2	0	0	7_Enh	0	1	1	0	1	1
chr2	223573022	223573163	4197023	4197031	intron	MOGAT1	0	0	7_Enh	0	1	0	0	1	1
chr2	228270867	228271442	4234323	4234332	Intergenic	TM4SF20	0	0	7_Enh	0	1	1	0	1	1
chr2	232055581	232055775	4268729	4268750	Intergenic	ARMC9	0	0	2_TssAFlnk	0	1	1	0	0	0
chr2	232477249	232477579	4275826	4275839	Intergenic	C2orf57	0	0	7_Enh	0	1	1	0	1	1
chr2	232477873	232478160	4275845	4275853	Intergenic	C2orf57	0	0	7_Enh	0	1	1	0	0	0
chr2	232478307	232479227	4275853	4275940	Intergenic	C2orf57	0	1	2_TssAFlnk	0	1	1	0	1	1
chr2	232507369	232507414	4276578	4276585	Intergenic	C2orf57	0	0	2_TssAFlnk	0	1	1	0	0	0
chr2	232508017	232508068	4276603	4276607	Intergenic	C2orf57	0	0	7_Enh	0	1	1	0	0	0
chr2	232530896	232531463	4277191	4277212	Intergenic	PTMA	0	0	2_TssAFlnk	0	1	1	0	0	0
chr2	232531536	232531863	4277212	4277226	Intergenic	PTMA	0	0	2_TssAFlnk	0	1	1	0	0	0
chr2	232572512	232572672	4278241	4278258	intron,promoter-TSS	PTMA	1	1	1_TssA	0	1	0	0	0	0
chr2	234296449	234296643	4303283	4303287	promoter-TSS	DGKD	0	0	7_Enh	0	1	1	0	0	0
chr2	235353606	235353785	4314829	4314833	Intergenic	ARL4C	0	0	7_Enh	0	1	1	0	0	0
chr2	235599827	235599992	4317722	4317727	Intergenic	ARL4C	0	0	7_Enh	0	1	1	0	0	0
chr2	235749087	235749219	4319133	4319137	Intergenic	SH3BP4	0	0	7_Enh	0	1	0	0	0	0
chr2	235959780	235959877	4322600	4322605	intron	SH3BP4	0	0	7_Enh	0	1	0	0	0	0
chr2	236172336	236172582	4325105	4325121	Intergenic	AGAP1	0	0	7_Enh	0	1	1	0	0	0
chr2	237761336	237761434	4349829	4349836	Intergenic	COPS8	0	0	7_Enh	0	1	1	0	0	0
chr2	238512396	238512569	4359066	4359073	Intergenic	RAB17	0	0	7_Enh	0	1	0	0	0	0
chr2	238512596	238512696	4359073	4359077	Intergenic	RAB17	0	0	7_Enh	0	1	1	0	0	0
chr2	238525756	238525918	4359271	4359276	Intergenic	RAB17	0	0	2_TssAFlnk	0	1	1	0	0	0
chr2	238611176	238611532	4360839	4360848	intron	LRRFIP1	0	0	7_Enh	0	1	1	0	0	0
chr2	238611735	238611912	4360848	4360854	intron	LRRFIP1	0	0	7_Enh	0	1	1	0	1	0
chr2	238653793	238653983	4361587	4361595	intron	LRRFIP1	0	0	7_Enh	0	1	1	0	1	1
chr2	239773011	239773152	4380062	4380067	intron	TWIST2	0	0	7_Enh	0	1	1	0	0	0
chr2	240821153	240821318	4399773	4399780	Intergenic	MIR4786	0	0	7_Enh	0	1	1	0	0	0
chr2	241853275	241853291	4420700	4420704	Intergenic	C2orf54	0	0	7_Enh	0	1	1	0	0	0
chr2	241931173	241931414	4422347	4422361	Intergenic	SNED1	0	0	7_Enh	0	1	1	0	0	0
chr2	242549570	242550070	4434840	4434890	intron	THAP4	0	1	1_TssA	0	1	1	0	1	1
chr3	5068037	5068123	4487067	4487074	Intergenic	BHLHE40	0	1	1_TssA	0	1	1	0	0	0
chr3	8700258	8700362	4513440	4513445	Intergenic	SSUH2	0	0	7_Enh	0	1	0	0	0	0
chr3	10057204	10057332	4531213	4531218	Intergenic	LOC401052	0	0	2_TssAFlnk	0	1	1	0	0	0
chr3	10057374	10057466	4531218	4531223	Intergenic	LOC401052	0	0	7_Enh	0	1	1	0	0	0
chr3	10215747	10215857	4533884	4533888	intron	IRAK2	0	0	7_Enh	0	1	1	0	0	0
chr3	10233859	10234096	4534196	4534201	intron	IRAK2	0	0	7_Enh	0	1	1	0	0	0
chr3	11227453	11227610	4546716	4546722	intron	HRH1	0	0	7_Enh	0	1	1	0	0	0
chr3	11550654	11550766	4550409	4550414	intron	ATG7	0	0	7_Enh	0	1	1	0	0	0
chr3	14473591	14474111	4591031	4591038	intron	SLC6A6	0	0	7_Enh	0	1	1	0	1	0
chr3	14494419	14494916	4591340	4591361	intron	SLC6A6	0	0	7_Enh	0	1	1	0	0	0
chr3	14502186	14502492	4591456	4591464	intron	SLC6A6	0	0	7_Enh	0	1	1	0	0	0
chr3	15334719	15334846	4601794	4601798	intron	SH3BP5	0	0	7_Enh	0	1	1	0	0	0
chr3	15419819	15419958	4602863	4602872	Intergenic	SH3BP5	0	0	7_Enh	0	1	0	0	1	1
chr3	19930780	19931081	4634957	4634961	intron	EFHB	0	0	7_Enh	0	1	1	0	0	0
chr3	24283577	24284035	4665722	4665728	intron	THRB	0	0	7_Enh	0	1	1	0	0	0
chr3	27601516	27601673	4688156	4688160	Intergenic	SLC4A7	0	0	7_Enh	0	1	1	0	0	0
chr3	30730767	30731110	4708276	4708281	intron	TGFBR2	0	0	6_EnhG	0	1	1	0	0	0
chr3	35974541	35974816	4749681	4749687	Intergenic	MIR128-2	0	0	7_Enh	0	1	1	0	0	0
chr3	37987440	37987839	4765247	4765253	intron	CTDSPL	0	0	7_Enh	0	1	1	0	0	0
chr3	38875668	38875949	4774921	4774929	Intergenic	SCN10A	0	0	7_Enh	0	1	1	0	0	0
chr3	39195381	39195502	4777629	4777640	promoter-TSS	CSRNP1	1	0	1_TssA	0	1	0	0	0	0
chr3	39222123	39222221	4777930	4777934	Intergenic	XIRP1	0	0	2_TssAFlnk	0	1	1	0	1	0
chr3	39222239	39222670	4777934	4777989	Intergenic	XIRP1	0	1	1_TssA	0	1	1	0	1	0
chr3	39949662	39949825	4783717	4783721	intron	MYRIP	0	0	7_Enh	0	1	1	0	0	0
chr3	40919541	40919732	4790897	4790903	Intergenic	CTNNB1	0	0	7_Enh	0	1	1	0	0	0
chr3	42084752	42085055	4800470	4800475	Intergenic	ULK4	0	0	7_Enh	0	1	1	0	0	0
chr3	42103367	42103480	4800635	4800639	Intergenic	TRAK1	0	0	7_Enh	0	1	1	0	0	0
chr3	43203794	43204057	4812251	4812255	Intergenic	GTDC2	0	0	7_Enh	0	1	1	0	1	1
chr3	43811238	43811397	4817435	4817444	Intergenic	ABHD5	0	0	7_Enh	0	1	1	0	0	1
chr3	44481228	44481531	4823345	4823351	exon	ZNF445	0	0	2_TssAFlnk	0	1	1	0	0	0
chr3	45053726	45053790	4829522	4829526	TTS	EXOSC7	0	0	2_TssAFlnk	0	1	1	0	0	0
chr3	45553017	45553301	4834649	4834655	intron	LARS2	0	0	5_TxWk	0	1	1	0	1	1
chr3	46580406	46580536	4844460	4844464	intron	LRRC2	0	0	2_TssAFlnk	0	1	1	0	0	0
chr3	46735437	46735549	4846454	4846469	promoter-TSS	ALS2CL	1	1	2_TssAFlnk	0	1	0	0	0	0
chr3	47462590	47462818	4856678	4856683	intron	SCAP	0	0	7_Enh	0	1	0	0	1	1
chr3	48171915	48172060	4867357	4867363	Intergenic	MAP4	0	0	7_Enh	0	1	1	0	0	0
chr3	48192980	48193303	4867742	4867747	Intergenic	CDC25A	0	0	7_Enh	0	1	1	0	1	1
chr3	48506698	48507088	4872385	4872394	promoter-TSS	TREX1	0	0	7_Enh	0	1	1	0	1	1
chr3	50202818	50203051	4902319	4902324	intron	SEMA3F	0	0	6_EnhG	0	1	1	0	0	0
chr3	50203183	50203507	4902324	4902331	intron	SEMA3F	0	0	2_TssAFlnk	0	1	1	0	0	0
chr3	50203600	50203735	4902331	4902338	intron	SEMA3F	0	0	2_TssAFlnk	0	1	1	0	0	0
chr3	50280762	50280829	4904036	4904040	intron	GNAI2	0	0	2_TssAFlnk	0	1	1	0	0	0
chr3	50283343	50283923	4904088	4904113	promoter-TSS	GNAI2	0	0	2_TssAFlnk	0	1	1	0	1	1
chr3	50284070	50284275	4904115	4904121	intron	GNAI2	0	0	3_TxFlnk	0	1	1	0	0	0
chr3	50371200	50371269	4906274	4906278	intron	RASSF1	0	0	2_TssAFlnk	0	1	1	0	0	0
chr3	52462644	52462885	4932355	4932360	Intergenic	SEMA3G	0	0	7_Enh	0	1	1	0	1	1
chr3	58161145	58161634	4991877	4991888	Intergenic	DNASE1L3	0	0	7_Enh	0	1	1	0	0	0
chr3	58614589	58614697	4997770	4997774	Intergenic	FAM3D	0	0	2_TssAFlnk	0	1	1	0	0	0
chr3	58614730	58615006	4997774	4997780	Intergenic	FAM3D	0	0	7_Enh	0	1	1	0	0	0
chr3	58615909	58616179	4997787	4997793	Intergenic	FAM3D	0	0	7_Enh	0	1	1	0	1	1
chr3	71032088	71032255	5092071	5092077	intron	FOXP1	0	0	2_TssAFlnk	0	1	1	0	0	0
chr3	100594179	100594339	5270469	5270474	intron	ABI3BP	0	0	7_Enh	0	1	1	0	0	0
chr3	101899054	101899279	5280632	5280639	Intergenic	LOC152225	0	0	7_Enh	0	1	1	0	0	0
chr3	107705890	107706433	5315417	5315425	Intergenic	CD47	0	0	7_Enh	0	1	1	0	0	0
chr3	111686528	111686679	5341217	5341224	exon	PHLDB2	0	0	5_TxWk	0	1	1	0	1	1
chr3	114958699	114958927	5365592	5365597	Intergenic	ZBTB20	0	0	7_Enh	0	1	1	0	0	0
chr3	120157959	120158008	5400142	5400147	intron	FSTL1	0	0	2_TssAFlnk	0	1	1	0	0	0
chr3	123414622	123414768	5428689	5428693	intron	MYLK	0	0	7_Enh	0	1	1	0	0	0
chr3	124491248	124491385	5437371	5437378	intron	ITGB5	0	0	7_Enh	0	1	0	0	0	0
chr3	124761608	124761763	5440474	5440480	intron	HEG1	0	0	7_Enh	0	1	1	0	0	0
chr3	124761866	124762168	5440482	5440491	intron	HEG1	0	0	2_TssAFlnk	0	1	1	0	0	0
chr3	124781783	124782312	5440833	5440838	Intergenic	HEG1	0	0	7_Enh	0	1	1	0	0	0
chr3	125986138	125986640	5454572	5454617	Intergenic	ALDH1L1	0	1	1_TssA	0	1	1	0	0	1
chr3	126721086	126721319	5464631	5464644	intron	PLXNA1	0	0	7_Enh	0	1	1	0	1	1
chr3	127415904	127415987	5474442	5474446	intron	MGLL	0	0	2_TssAFlnk	0	1	1	0	0	1
chr3	127416403	127416566	5474450	5474454	intron	MGLL	0	0	2_TssAFlnk	0	1	1	0	0	0
chr3	127416899	127416949	5474461	5474465	intron	MGLL	0	0	7_Enh	0	1	1	0	0	0
chr3	127794257	127794467	5478927	5478941	Intergenic	SEC61A1	0	1	2_TssAFlnk	0	1	1	0	0	1
chr3	128268051	128268373	5485455	5485464	Intergenic	C3orf27	0	0	7_Enh	0	1	1	0	0	0
chr3	128274116	128274657	5485586	5485644	Intergenic	C3orf27	0	1	7_Enh	0	1	1	0	0	0
chr3	129209126	129209372	5501232	5501236	intron	IFT122	0	0	7_Enh	0	1	1	0	1	1
chr3	129213927	129214132	5501290	5501294	intron	IFT122	0	0	7_Enh	0	1	0	0	0	0
chr3	129279886	129279971	5502345	5502349	intron	PLXND1	0	0	6_EnhG	0	1	1	0	0	0
chr3	129280194	129280402	5502353	5502359	intron	PLXND1	0	0	6_EnhG	0	1	1	0	0	0
chr3	129311366	129311791	5503049	5503071	intron	PLXND1	0	0	7_Enh	0	1	1	0	0	0
chr3	129315030	129315079	5503140	5503144	intron	PLXND1	0	0	7_Enh	0	1	1	0	0	0
chr3	129315120	129315359	5503145	5503154	intron	PLXND1	0	0	7_Enh	0	1	1	0	0	0
chr3	129316323	129316415	5503176	5503182	intron	PLXND1	0	0	2_TssAFlnk	0	1	1	0	0	0
chr3	129316491	129316535	5503185	5503189	intron	PLXND1	0	0	2_TssAFlnk	0	1	1	0	0	0
chr3	129316631	129316767	5503191	5503196	intron	PLXND1	0	0	2_TssAFlnk	0	1	1	0	0	0
chr3	129325767	129326205	5503578	5503625	exon,promoter-TSS	PLXND1	1	0	1_TssA	0	1	1	0	0	0
chr3	129330754	129330882	5503709	5503715	Intergenic	PLXND1	0	0	7_Enh	0	1	1	0	0	0
chr3	129342455	129342703	5503934	5503946	Intergenic	PLXND1	0	0	7_Enh	0	1	1	0	0	0
chr3	129344796	129344914	5503985	5503992	Intergenic	PLXND1	0	0	7_Enh	0	1	0	0	0	0
chr3	129344930	129345035	5503992	5503996	Intergenic	PLXND1	0	0	7_Enh	0	1	1	0	0	0
chr3	129345189	129345308	5503996	5504000	Intergenic	PLXND1	0	0	2_TssAFlnk	0	1	1	0	0	0
chr3	129347028	129347225	5504090	5504095	Intergenic	PLXND1	0	0	2_TssAFlnk	0	1	1	0	1	1
chr3	131105493	131105835	5519212	5519216	exon	NUDT16	0	0	7_Enh	0	1	1	0	0	0
chr3	134082811	134082918	5542193	5542201	intron	AMOTL2	0	1	3_TxFlnk	0	1	1	0	0	0
chr3	134082920	134083421	5542201	5542236	intron	AMOTL2	0	1	6_EnhG	0	1	1	0	0	0
chr3	134093458	134093501	5542462	5542469	promoter-TSS	AMOTL2	1	1	1_TssA	0	1	0	0	0	0
chr3	134565691	134565924	5546642	5546647	intron	EPHB1	0	0	7_Enh	0	1	1	0	0	0
chr3	141145333	141145517	5600854	5600861	intron	ZBTB38	0	0	6_EnhG	0	1	1	0	0	0
chr3	143021680	143021813	5619144	5619148	intron	SLC9A9	0	0	2_TssAFlnk	0	1	1	0	0	0
chr3	147534588	147534807	5645890	5645894	Intergenic	ZIC1	0	0	7_Enh	0	1	1	0	0	0
chr3	149293348	149293524	5657847	5657852	intron	WWTR1	0	0	2_TssAFlnk	0	1	1	0	0	0
chr3	149299500	149299763	5657911	5657915	intron	WWTR1	0	0	7_Enh	0	1	1	0	0	0
chr3	152016400	152017222	5678861	5678874	promoter-TSS	MBNL1	0	0	6_EnhG	0	1	1	0	0	0
chr3	152760850	152761182	5683566	5683575	Intergenic	RAP2B	0	0	7_Enh	0	1	1	0	1	1
chr3	156807650	156807901	5712959	5712968	exon	LOC100498859	1	0	2_TssAFlnk	0	1	1	0	0	0
chr3	156848265	156848343	5713337	5713342	Intergenic	LOC339894	0	0	7_Enh	0	1	1	0	0	0
chr3	156848454	156848652	5713343	5713350	Intergenic	LOC339894	0	0	7_Enh	0	1	1	0	1	1
chr3	158486217	158486469	5724953	5724959	Intergenic	MFSD1	0	0	7_Enh	0	1	1	0	0	0
chr3	159546357	159546505	5731631	5731635	intron	SCHIP1	0	0	7_Enh	0	1	1	0	1	1
chr3	169105862	169105988	5787957	5787961	intron	MECOM	0	0	7_Enh	0	1	1	0	0	0
chr3	171547954	171548074	5810235	5810240	Intergenic	TMEM212	0	0	7_Enh	0	1	1	0	1	1
chr3	171870931	171871382	5813289	5813298	intron	FNDC3B	0	0	2_TssAFlnk	0	1	1	0	0	0
chr3	171918966	171919065	5813728	5813732	intron	FNDC3B	0	0	7_Enh	0	1	1	0	0	0
chr3	176381703	176381920	5842655	5842659	Intergenic	TBL1XR1	0	0	7_Enh	0	1	1	0	1	0
chr3	183003692	183003860	5896707	5896714	intron	MCF2L2	0	0	7_Enh	0	1	1	0	0	0
chr3	184037664	184038093	5912743	5912750	promoter-TSS	EIF4G1	0	0	7_Enh	0	1	1	0	0	0
chr3	185378223	185378408	5930484	5930490	intron	IGF2BP2	0	0	7_Enh	0	1	1	0	1	1
chr3	186258311	186258555	5940758	5940765	intron	CRYGS	0	0	7_Enh	0	1	1	0	1	1
chr3	186463907	186463956	5942986	5942991	Intergenic	KNG1	0	0	7_Enh	0	1	1	0	0	0
chr3	193498729	193498905	5999858	5999865	Intergenic	OPA1-AS1	0	0	7_Enh	0	1	1	0	1	1
chr3	193720678	193720761	6002421	6002426	intron	LOC647323	1	0	7_Enh	0	1	1	0	0	0
chr3	193720803	193721360	6002427	6002473	intron,promoter-TSS	LOC647323	1	1	1_TssA	0	1	1	0	0	0
chr3	193721392	193721569	6002473	6002481	promoter-TSS	LOC647323	1	0	2_TssAFlnk	0	1	1	0	0	0
chr3	193721593	193721718	6002481	6002487	promoter-TSS	LOC647323	1	0	2_TssAFlnk	0	1	1	0	0	0
chr3	193858538	193859635	6004596	6004714	Intergenic	HES1	0	1	2_TssAFlnk	0	1	1	0	0	0
chr3	193859636	193859764	6004714	6004723	Intergenic	HES1	0	1	2_TssAFlnk	0	1	1	0	0	0
chr3	193983179	193983265	6006439	6006444	Intergenic	LOC100131551	0	0	7_Enh	0	1	0	0	0	0
chr3	193983307	193983551	6006444	6006458	Intergenic	LOC100131551	0	0	7_Enh	0	1	0	0	0	0
chr3	193983566	193983611	6006458	6006462	Intergenic	LOC100131551	0	0	7_Enh	0	1	0	0	0	0
chr3	193987426	193987681	6006533	6006552	Intergenic	LOC100131551	0	1	7_Enh	0	1	1	0	1	1
chr3	193987706	193987818	6006554	6006559	Intergenic	LOC100131551	0	1	7_Enh	0	1	1	0	1	1
chr3	193989196	193989340	6006591	6006598	Intergenic	LOC100131551	0	0	7_Enh	0	1	1	0	0	0
chr3	194315433	194315660	6011746	6011752	intron	TMEM44	0	0	7_Enh	0	1	1	0	1	1
chr3	194403314	194403659	6013508	6013514	Intergenic	FAM43A	0	0	7_Enh	0	1	1	0	1	1
chr3	194600743	194600994	6016471	6016477	Intergenic	LOC100507391	0	0	7_Enh	0	1	1	0	0	0
chr3	194823465	194823523	6019846	6019851	intron	XXYLT1	0	0	7_Enh	0	1	0	0	0	0
chr3	194827197	194827396	6019926	6019951	intron	XXYLT1	0	0	7_Enh	0	1	0	0	1	1
chr3	194871007	194871182	6020738	6020743	intron	XXYLT1	0	0	7_Enh	0	1	1	0	0	0
chr3	194871195	194871563	6020743	6020757	intron	XXYLT1	0	0	7_Enh	0	1	1	0	0	0
chr3	194875815	194876064	6020821	6020827	intron	XXYLT1	0	0	7_Enh	0	1	1	0	0	0
chr3	194876086	194876245	6020827	6020834	intron	XXYLT1	0	0	7_Enh	0	1	1	0	0	0
chr3	194925444	194925559	6021550	6021554	intron	XXYLT1	0	0	7_Enh	0	1	1	0	0	0
chr3	194931068	194931294	6021675	6021682	intron	XXYLT1	0	0	7_Enh	0	1	1	0	0	0
chr3	194944203	194944491	6021876	6021880	intron	XXYLT1	0	0	7_Enh	0	1	1	0	0	0
chr3	194980297	194980416	6022480	6022491	intron	XXYLT1	0	1	2_TssAFlnk	0	1	1	0	0	0
chr3	195613071	195613213	6033632	6033636	intron	TNK2	0	0	7_Enh	0	1	1	0	0	0
chr4	1037520	1037740	6095480	6095494	Intergenic	FGFRL1	0	0	7_Enh	0	1	0	0	0	0
chr4	1037768	1037817	6095494	6095499	Intergenic	FGFRL1	0	0	7_Enh	0	1	1	0	0	0
chr4	1040532	1040874	6095613	6095634	Intergenic	FGFRL1	0	0	7_Enh	0	1	1	0	0	0
chr4	2484387	2484703	6131123	6131127	intron	RNF4	0	0	7_Enh	0	1	1	0	0	0
chr4	2800230	2800295	6137023	6137027	intron	SH3BP2	0	0	7_Enh	0	1	1	0	0	0
chr4	2802838	2802929	6137100	6137107	intron	SH3BP2	0	0	7_Enh	0	1	1	0	0	0
chr4	5035157	5035331	6177081	6177086	Intergenic	CYTL1	0	0	2_TssAFlnk	0	1	1	0	0	0
chr4	6280547	6280822	6193151	6193160	intron	WFS1	0	0	7_Enh	0	1	1	0	0	0
chr4	7783285	7783442	6222526	6222530	intron	AFAP1	0	0	2_TssAFlnk	0	1	1	0	0	0
chr4	7805875	7806238	6222975	6222981	intron	AFAP1	0	0	7_Enh	0	1	1	0	1	1
chr4	7830035	7830299	6223415	6223421	intron	AFAP1	0	0	6_EnhG	0	1	1	0	0	0
chr4	7987967	7988090	6226091	6226097	intron	ABLIM2	0	0	2_TssAFlnk	0	1	1	0	0	0
chr4	8185107	8185404	6230464	6230472	Intergenic	SH3TC1	0	0	7_Enh	0	1	1	0	0	0
chr4	8192854	8193035	6230659	6230666	Intergenic	SH3TC1	0	0	7_Enh	0	1	1	0	0	0
chr4	8193067	8193174	6230666	6230673	Intergenic	SH3TC1	0	0	7_Enh	0	1	1	0	0	0
chr4	8193236	8193398	6230673	6230682	Intergenic	SH3TC1	0	0	7_Enh	0	1	0	0	0	0
chr4	8244024	8244245	6231959	6231971	Intergenic	HTRA3	0	0	4_Tx	0	1	0	0	1	1
chr4	10095580	10095815	6263304	6263308	intron	WDR1	0	0	6_EnhG	0	1	1	0	0	0
chr4	11749957	11750014	6276744	6276748	Intergenic	HS3ST1	0	0	7_Enh	0	1	1	0	0	0
chr4	15151335	15151692	6299133	6299138	Intergenic	CPEB2	0	0	7_Enh	0	1	1	0	0	0
chr4	16829427	16829533	6313281	6313285	intron	LDB2	0	0	7_Enh	0	1	1	0	0	0
chr4	19731529	19732129	6334005	6334012	Intergenic	SLIT2	0	0	2_TssAFlnk	0	1	1	0	0	0
chr4	38321303	38321710	6462105	6462114	Intergenic	KLF3	0	0	7_Enh	0	1	1	0	1	1
chr4	57985438	57985507	6602997	6603001	intron	LOC255130	0	0	7_Enh	0	1	1	0	0	0
chr4	74573761	74573905	6699875	6699879	Intergenic	IL8	0	0	2_TssAFlnk	0	1	0	0	0	0
chr4	77121151	77121236	6718304	6718308	intron	SCARB2	0	0	7_Enh	0	1	1	0	1	0
chr4	77752208	77752321	6723899	6723904	Intergenic	SOWAHB	0	0	7_Enh	0	1	1	0	0	0
chr4	88000217	88000661	6799210	6799217	intron	AFF1	0	0	7_Enh	0	1	1	0	0	0
chr4	99389943	99390166	6871481	6871487	Intergenic	TSPAN5	0	0	7_Enh	0	1	1	0	0	0
chr4	101014616	101014843	6884056	6884061	Intergenic	DDIT4L	0	0	15_Quies	0	1	1	0	1	1
chr4	110105604	110105659	6940814	6940818	intron	COL25A1	0	0	7_Enh	0	1	1	0	0	0
chr4	125350468	125350609	7042761	7042765	Intergenic	ANKRD50	0	0	2_TssAFlnk	0	1	1	0	0	0
chr4	129375519	129375732	7069212	7069219	Intergenic	PGRMC2	0	0	7_Enh	0	1	1	0	1	1
chr4	130467116	130467217	7077684	7077688	Intergenic	C4orf33	0	0	2_TssAFlnk	0	1	1	0	0	0
chr4	140656525	140656745	7141921	7141938	intron	MAML3	0	1	2_TssAFlnk	0	1	1	0	0	0
chr4	140656749	140657058	7141938	7141964	intron	MAML3	0	1	2_TssAFlnk	0	1	1	0	0	0
chr4	140661961	140661993	7142012	7142016	TTS	MGST2	0	0	7_Enh	0	1	1	0	1	0
chr4	140662107	140662150	7142016	7142020	TTS	MGST2	0	0	7_Enh	0	1	1	0	0	0
chr4	141158811	141159052	7146977	7146985	Intergenic	SCOC	0	0	7_Enh	0	1	1	0	0	0
chr4	147162595	147162990	7187785	7187790	Intergenic	LSM6	0	0	2_TssAFlnk	0	1	1	0	1	1
chr4	153165173	153165276	7231495	7231499	Intergenic	MIR3140	0	0	2_TssAFlnk	0	1	1	0	0	0
chr4	158954547	158954678	7274064	7274068	Intergenic	FAM198B	0	0	2_TssAFlnk	0	1	1	0	0	0
chr4	184121800	184121898	7457891	7457895	intron	WWC2	0	0	7_Enh	0	1	1	0	0	0
chr4	185374604	185374917	7475239	7475247	intron	IRF2	0	0	2_TssAFlnk	0	1	1	0	0	0
chr5	399985	400355	7555302	7555325	intron	AHRR	0	0	7_Enh	0	1	1	0	0	0
chr5	400421	400518	7555325	7555332	intron	AHRR	0	0	2_TssAFlnk	0	1	1	0	0	0
chr5	10601426	10601794	7688480	7688492	intron	ANKRD33B	0	0	2_TssAFlnk	0	1	1	0	0	0
chr5	14154335	14154477	7715712	7715717	intron	TRIO	0	0	2_TssAFlnk	0	1	1	0	0	0
chr5	17118930	17119013	7746117	7746121	Intergenic	LOC285696	0	0	7_Enh	0	1	0	0	0	0
chr5	32028291	32028483	7844451	7844455	intron	PDZD2	0	0	2_TssAFlnk	0	1	1	0	0	0
chr5	34486168	34486569	7866319	7866329	Intergenic	RAI14	0	0	14_ReprPCWk	0	1	1	0	1	1
chr5	34523386	34523582	7866703	7866708	Intergenic	RAI14	0	0	7_Enh	0	1	1	0	1	1
chr5	38467378	38467412	7899538	7899542	Intergenic	EGFLAM	0	0	7_Enh	0	1	1	0	0	0
chr5	38467423	38467554	7899542	7899547	Intergenic	EGFLAM	0	0	7_Enh	0	1	1	0	0	0
chr5	38467634	38467854	7899547	7899554	Intergenic	EGFLAM	0	0	7_Enh	0	1	1	0	0	0
chr5	39547666	39548031	7908122	7908131	Intergenic	DAB2	0	0	7_Enh	0	1	1	0	1	1
chr5	52023570	52023731	7970394	7970400	Intergenic	PELO	0	0	7_Enh	0	1	1	0	0	0
chr5	53829824	53830304	7983525	7983532	intron	SNX18	0	0	7_Enh	0	1	1	0	0	0
chr5	57758598	57758842	8016489	8016493	Intergenic	PLK2	0	0	15_Quies	0	1	1	0	1	1
chr5	59095976	59096148	8024821	8024825	intron	PDE4D	0	0	14_ReprPCWk	0	1	1	0	1	1
chr5	60628486	60628595	8035160	8035188	exon,promoter-TSS	ZSWIM6	1	1	1_TssA	0	1	0	0	0	0
chr5	66511589	66511721	8076269	8076274	Intergenic	CD180	0	0	2_TssAFlnk	0	1	1	0	0	0
chr5	67730071	67730287	8084774	8084788	Intergenic	PIK3R1	0	0	7_Enh	0	1	1	0	0	0
chr5	71462279	71462474	8121119	8121123	intron	MAP1B	0	0	2_TssAFlnk	0	1	1	0	0	0
chr5	71462509	71462650	8121123	8121129	intron	MAP1B	0	0	2_TssAFlnk	0	1	1	0	0	0
chr5	71462700	71462876	8121129	8121133	intron	MAP1B	0	0	6_EnhG	0	1	1	0	0	0
chr5	71748007	71748238	8123654	8123659	intron	ZNF366	0	0	2_TssAFlnk	0	1	1	0	0	0
chr5	71748629	71748825	8123663	8123667	intron	ZNF366	0	0	7_Enh	0	1	1	0	0	0
chr5	71852259	71852910	8124537	8124574	Intergenic	ZNF366	0	0	2_TssAFlnk	0	1	1	0	1	0
chr5	74231065	74231286	8145700	8145704	Intergenic	FAM169A	0	0	2_TssAFlnk	0	1	1	0	0	1
chr5	77800805	77801012	8177631	8177635	intron	LHFPL2	0	0	7_Enh	0	1	1	0	0	0
chr5	77891008	77891184	8178686	8178690	intron	LHFPL2	0	0	7_Enh	0	1	1	0	0	0
chr5	78204105	78204588	8181609	8181619	intron	ARSB	0	0	2_TssAFlnk	0	1	1	0	0	0
chr5	81692782	81692914	8213932	8213938	Intergenic	ATP6AP1L	0	0	7_Enh	0	1	1	0	0	0
chr5	88129329	88129386	8252429	8252433	intron	MEF2C	0	0	2_TssAFlnk	0	1	1	0	0	0
chr5	90607524	90607787	8267610	8267614	Intergenic	ARRDC3-AS1	0	0	7_Enh	0	1	1	0	0	0
chr5	90607878	90607982	8267614	8267620	Intergenic	ARRDC3-AS1	0	0	7_Enh	0	1	1	0	0	0
chr5	92414305	92414541	8277302	8277308	Intergenic	FLJ42709	0	0	2_TssAFlnk	0	1	1	0	0	0
chr5	94982300	94982336	8295297	8295301	promoter-TSS	RFESD	1	1	2_TssAFlnk	0	1	1	0	1	0
chr5	111016518	111016595	8394163	8394167	intron	STARD4-AS1	0	0	2_TssAFlnk	0	1	1	0	0	0
chr5	121519123	121519363	8463962	8463967	TTS	LOC100505841	0	0	7_Enh	0	1	1	0	0	0
chr5	123941179	123941435	8481115	8481122	Intergenic	ZNF608	0	0	7_Enh	0	1	1	0	0	0
chr5	131601500	131601724	8536039	8536046	intron	PDLIM4	0	0	6_EnhG	0	1	1	0	0	0
chr5	133904560	133904675	8564231	8564237	intron	PHF15	0	0	2_TssAFlnk	0	1	1	0	0	0
chr5	138309931	138310370	8609571	8609577	intron	SIL1	0	0	7_Enh	0	1	1	0	0	0
chr5	139038885	139039196	8619058	8619063	intron	CXXC5	0	0	7_Enh	0	1	1	0	0	0
chr5	139039219	139039489	8619063	8619073	intron	CXXC5	0	0	7_Enh	0	1	1	0	0	0
chr5	139047826	139048299	8619222	8619269	intron	CXXC5	0	1	2_TssAFlnk	0	1	1	0	0	0
chr5	139051098	139051258	8619340	8619352	intron	CXXC5	0	0	7_Enh	0	1	1	0	0	0
chr5	139624191	139624379	8626865	8626876	TTS	PFDN1	0	0	7_Enh	0	1	1	0	1	1
chr5	140904359	140904597	8646377	8646383	intron	DIAPH1	0	0	6_EnhG	0	1	1	0	1	1
chr5	141215651	141215797	8650128	8650133	Intergenic	PCDH1	0	0	2_TssAFlnk	0	1	1	0	0	0
chr5	141676564	141676665	8656504	8656508	Intergenic	SPRY4	0	0	7_Enh	0	1	1	0	0	0
chr5	141736126	141737075	8657438	8657532	Intergenic	SPRY4	0	1	1_TssA	0	1	1	0	0	0
chr5	142024458	142024616	8660843	8660847	promoter-TSS	FGF1	0	0	7_Enh	0	1	1	0	0	0
chr5	146863675	146864045	8695156	8695160	intron	DPYSL3	0	0	7_Enh	0	1	1	0	0	0
chr5	148352777	148352833	8705045	8705049	Intergenic	SH3TC2	0	0	7_Enh	0	1	1	0	0	0
chr5	148608663	148608872	8706831	8706835	intron	ABLIM3	0	0	7_Enh	0	1	1	0	0	1
chr5	148831743	148831993	8709686	8709690	Intergenic	MIR145	0	0	7_Enh	0	1	1	0	0	0
chr5	148832044	148832141	8709690	8709694	Intergenic	MIR145	0	0	7_Enh	0	1	1	0	0	0
chr5	151057577	151057899	8736138	8736144	intron	SPARC	0	0	2_TssAFlnk	0	1	1	0	0	0
chr5	151120236	151120451	8736815	8736819	Intergenic	ATOX1	0	0	7_Enh	0	1	1	0	1	1
chr5	156938712	156938849	8780631	8780637	intron	ADAM19	0	0	7_Enh	0	1	1	0	0	0
chr5	156968164	156968293	8780945	8780950	intron	ADAM19	0	0	2_TssAFlnk	0	1	1	0	0	0
chr5	156990580	156990626	8781185	8781190	intron	ADAM19	0	0	7_Enh	0	1	1	0	0	0
chr5	159498611	159498746	8802915	8802920	Intergenic	PWWP2A	0	0	7_Enh	0	1	1	0	0	0
chr5	159689810	159689921	8805790	8805794	intron	CCNJL	0	0	7_Enh	0	1	1	0	0	0
chr5	159696236	159696342	8805871	8805876	intron	CCNJL	0	0	7_Enh	0	1	1	0	0	0
chr5	169758316	169758500	8882370	8882375	promoter-TSS	LOC257358	1	0	7_Enh	0	1	1	0	0	0
chr5	171870743	171870786	8907531	8907536	intron	SH3PXD2B	0	0	7_Enh	0	1	1	0	0	0
chr5	172141819	172142066	8911835	8911841	Intergenic	DUSP1	0	0	7_Enh	0	1	1	0	1	1
chr5	172143887	172144147	8911874	8911888	Intergenic	DUSP1	0	0	5_TxWk	0	1	0	0	1	1
chr5	172175514	172175636	8912382	8912392	Intergenic	DUSP1	0	1	7_Enh	0	1	0	0	0	0
chr5	172175641	172175755	8912392	8912407	Intergenic	DUSP1	0	1	7_Enh	0	1	1	0	0	0
chr5	172222492	172222551	8913299	8913303	Intergenic	DUSP1	0	0	7_Enh	0	1	1	0	0	0
chr5	172287600	172287958	8914239	8914246	intron	ERGIC1	0	0	7_Enh	0	1	1	0	0	0
chr5	172288022	172288163	8914246	8914255	intron	ERGIC1	0	0	7_Enh	0	1	1	0	0	0
chr5	172288282	172288432	8914256	8914260	intron	ERGIC1	0	0	7_Enh	0	1	1	0	0	0
chr5	172300042	172300159	8914424	8914433	intron	ERGIC1	0	0	2_TssAFlnk	0	1	1	0	0	0
chr5	172300228	172300496	8914433	8914438	intron	ERGIC1	0	0	7_Enh	0	1	1	0	0	0
chr5	172359434	172359624	8915454	8915470	exon	ERGIC1	0	0	7_Enh	0	1	1	0	1	1
chr5	172751061	172751219	8921762	8921769	intron	STC2	0	0	2_TssAFlnk	0	1	1	0	0	0
chr5	173191539	173191690	8927072	8927078	Intergenic	CPEB4	0	0	7_Enh	0	1	0	0	0	0
chr5	173209185	173209240	8927306	8927311	Intergenic	CPEB4	0	0	7_Enh	0	1	1	0	0	0
chr5	173959582	173959969	8934887	8934899	Intergenic	MSX2	0	0	7_Enh	0	1	1	0	0	0
chr5	176560131	176560377	8971436	8971457	intron,promoter-TSS	NSD1	1	1	2_TssAFlnk	0	1	1	0	0	0
chr5	176727320	176727378	8973861	8973865	TTS	RAB24	0	0	7_Enh	0	1	1	0	1	1
chr5	176922340	176922674	8978974	8978981	intron	PDLIM7	0	0	2_TssAFlnk	0	1	1	0	0	0
chr5	179192494	179192580	9021138	9021142	exon	MAML1	0	0	2_TssAFlnk	0	1	1	0	0	0
chr5	179245814	179246388	9022750	9022791	intron	SQSTM1	0	0	7_Enh	0	1	1	0	0	0
chr5	179246511	179246638	9022794	9022803	intron	SQSTM1	0	0	7_Enh	0	1	1	0	0	0
chr5	180230272	180230392	9041856	9041861	intron,promoter-TSS	MGAT1	0	0	2_TssAFlnk	0	1	1	0	1	1
chr5	180243889	180244290	9042186	9042192	Intergenic	LINC00847	0	0	2_TssAFlnk	0	1	1	0	0	0
chr5	180587686	180588234	9047076	9047124	Intergenic	OR2V2	0	0	7_Enh	0	1	0	0	0	0
chr6	1822065	1822095	9078692	9078696	intron	GMDS	0	0	7_Enh	0	1	1	0	0	0
chr6	2858116	2858296	9089703	9089710	intron	MGC39372	0	0	7_Enh	0	1	1	0	0	0
chr6	2858317	2858659	9089710	9089718	intron	MGC39372	0	0	7_Enh	0	1	1	0	0	0
chr6	2866315	2866468	9089823	9089827	intron	MGC39372	0	0	2_TssAFlnk	0	1	1	0	0	0
chr6	3742668	3742886	9104339	9104356	intron	PXDC1	0	0	7_Enh	0	1	1	0	1	1
chr6	5132975	5133216	9121008	9121013	intron	LYRM4	0	0	2_TssAFlnk	0	1	1	0	0	0
chr6	6677165	6677351	9136333	9136338	Intergenic	LY86-AS1	0	0	7_Enh	0	1	1	0	1	1
chr6	6724604	6724756	9136945	9136952	Intergenic	LY86-AS1	0	0	2_TssAFlnk	0	1	1	0	1	1
chr6	6724796	6725243	9136952	9136970	Intergenic	LY86-AS1	0	0	2_TssAFlnk	0	1	1	0	1	1
chr6	7975164	7975221	9154020	9154024	intron	BLOC1S5-TXNDC5	0	0	7_Enh	0	1	1	0	0	0
chr6	7975262	7975702	9154024	9154038	intron	BLOC1S5-TXNDC5	0	0	7_Enh	0	1	1	0	0	0
chr6	7975798	7976019	9154038	9154044	intron	BLOC1S5-TXNDC5	0	0	7_Enh	0	1	0	0	0	0
chr6	7996903	7997054	9154297	9154302	intron	BLOC1S5-TXNDC5	0	0	7_Enh	0	1	1	0	0	0
chr6	11496522	11496690	9187837	9187841	Intergenic	TMEM170B	0	0	15_Quies	0	1	1	0	1	1
chr6	11609880	11610071	9188945	9188952	Intergenic	TMEM170B	0	0	7_Enh	0	1	0	0	0	0
chr6	11653596	11653764	9189413	9189417	Intergenic	TMEM170B	0	0	7_Enh	0	1	0	0	0	0
chr6	11655800	11656300	9189440	9189454	Intergenic	TMEM170B	0	0	7_Enh	0	1	1	0	1	1
chr6	14877409	14877531	9221727	9221731	Intergenic	JARID2	0	0	7_Enh	0	1	1	0	0	0
chr6	16206836	16207143	9237480	9237485	Intergenic	GMPR	0	0	7_Enh	0	1	1	0	1	1
chr6	16337468	16337627	9239709	9239714	intron	ATXN1	0	0	7_Enh	0	1	1	0	0	0
chr6	16339246	16339401	9239743	9239749	intron	ATXN1	0	0	2_TssAFlnk	0	1	1	0	1	1
chr6	16345634	16345809	9239856	9239860	intron	ATXN1	0	0	7_Enh	0	1	1	0	0	0
chr6	17033232	17033452	9246639	9246644	Intergenic	STMND1	0	0	2_TssAFlnk	0	1	1	0	0	0
chr6	17584625	17584980	9253055	9253061	Intergenic	FAM8A1	0	0	5_TxWk	0	1	0	0	1	1
chr6	30712651	30712723	9388018	9388025	intron	FLOT1	1	0	7_Enh	0	1	0	0	0	0
chr6	31040471	31040556	9392600	9392604	Intergenic	HCG22	0	0	7_Enh	0	1	1	0	0	0
chr6	31055396	31055688	9392800	9392812	Intergenic	C6orf15	0	0	7_Enh	0	1	1	0	1	1
chr6	31090857	31090957	9393295	9393300	intron	PSORS1C1	0	0	7_Enh	0	1	1	0	0	0
chr6	31364706	31365065	9397006	9397015	Intergenic	MICA	0	0	2_TssAFlnk	0	1	1	0	1	1
chr6	31764012	31764107	9404091	9404095	exon	VARS	1	0	5_TxWk	0	1	0	0	0	0
chr6	32222990	32223237	9413853	9413874	Intergenic	NOTCH4	0	0	7_Enh	0	1	1	0	1	1
chr6	32223336	32223431	9413874	9413878	Intergenic	NOTCH4	0	0	2_TssAFlnk	0	1	1	0	0	0
chr6	33282856	33282978	9425853	9425867	intron	TAPBP	1	1	7_Enh	0	1	1	0	0	0
chr6	33664974	33665159	9433108	9433113	TTS	ITPR3	0	0	7_Enh	0	1	1	0	0	0
chr6	33736359	33736672	9434299	9434304	Intergenic	LEMD2	0	0	15_Quies	0	1	1	0	1	1
chr6	33739293	33739608	9434348	9434377	exon	LEMD2	0	1	7_Enh	0	1	1	0	1	1
chr6	33807881	33808126	9435627	9435632	Intergenic	MLN	0	0	7_Enh	0	1	1	0	0	0
chr6	34212453	34212571	9442563	9442567	intron	HMGA1	0	0	7_Enh	0	1	0	0	0	0
chr6	36099502	36099721	9468322	9468327	intron	MAPK13	0	0	7_Enh	0	1	1	0	1	0
chr6	36409250	36409496	9472160	9472166	intron	PXT1	0	0	7_Enh	0	1	1	0	0	0
chr6	39855561	39855799	9510808	9510817	intron	DAAM2	0	0	7_Enh	0	1	1	0	0	0
chr6	43666411	43666738	9559175	9559180	Intergenic	MRPS18A	0	0	7_Enh	0	1	1	0	0	0
chr6	43670341	43670601	9559226	9559231	Intergenic	MRPS18A	0	0	7_Enh	0	1	1	0	0	0
chr6	43670642	43670913	9559231	9559237	Intergenic	MRPS18A	0	0	7_Enh	0	1	1	0	0	0
chr6	44205312	44206020	9566270	9566320	Intergenic	HSP90AB1	0	1	7_Enh	0	1	1	0	1	1
chr6	46816671	46817035	9587621	9587643	Intergenic	MEP1A	0	0	7_Enh	0	1	1	0	1	1
chr6	47015308	47015536	9589180	9589186	Intergenic	GPR110	0	0	7_Enh	0	1	1	0	1	1
chr6	52376992	52377318	9622734	9622739	intron	TRAM2	0	0	7_Enh	0	1	1	0	0	0
chr6	52860429	52860875	9627094	9627117	intron,promoter-TSS	GSTA4	1	0	1_TssA	0	1	0	0	0	0
chr6	80254735	80255270	9780223	9780231	Intergenic	LCA5	0	0	7_Enh	0	1	1	0	1	1
chr6	81348450	81348724	9787138	9787143	Intergenic	BCKDHB	0	0	2_TssAFlnk	0	1	1	0	0	0
chr6	90928393	90928698	9855375	9855384	intron	BACH2	0	0	2_TssAFlnk	0	1	1	0	0	0
chr6	108886883	108887252	9975871	9975876	intron	FOXO3	0	0	7_Enh	0	1	1	0	1	0
chr6	108910516	108910773	9976087	9976092	intron	FOXO3	0	0	2_TssAFlnk	0	1	1	0	0	0
chr6	111873473	111873951	10003805	10003817	intron	TRAF3IP2-AS1	0	0	7_Enh	0	1	1	0	0	0
chr6	112554300	112554406	10009822	10009827	intron	LAMA4	0	0	2_TssAFlnk	0	1	1	0	0	0
chr6	126265593	126265910	10098144	10098149	Intergenic	HINT3	0	0	7_Enh	0	1	1	0	0	0
chr6	134838270	134838724	10158530	10158540	Intergenic	LOC154092	0	0	7_Enh	0	1	1	0	0	0
chr6	136494965	136495132	10171163	10171169	intron	PDE7B	0	0	6_EnhG	0	1	1	0	0	0
chr6	136968652	136968816	10175574	10175579	intron	MAP3K5	0	0	2_TssAFlnk	0	1	1	0	0	0
chr6	138132664	138132784	10185755	10185763	Intergenic	TNFAIP3	0	0	7_Enh	0	1	1	0	0	0
chr6	138194467	138194866	10186374	10186381	intron	TNFAIP3	0	0	2_TssAFlnk	0	1	1	0	0	0
chr6	139456724	139456792	10198976	10198993	exon	HECA	1	1	1_TssA	0	1	0	0	0	0
chr6	139612274	139612378	10200553	10200557	intron	TXLNB	1	0	7_Enh	0	1	1	0	0	0
chr6	142335528	142335905	10217939	10217944	Intergenic	NMBR	0	0	2_TssAFlnk	0	1	1	0	0	0
chr6	142795728	142796160	10220903	10220914	Intergenic	LOC153910	0	0	7_Enh	0	1	1	0	1	1
chr6	143014096	143014252	10222248	10222255	Intergenic	LOC153910	0	0	15_Quies	0	1	0	0	1	1
chr6	143166793	143167005	10223344	10223352	intron	HIVEP2	0	0	2_TssAFlnk	0	1	1	0	1	0
chr6	143167094	143167322	10223354	10223363	intron	HIVEP2	0	0	2_TssAFlnk	0	1	1	0	1	0
chr6	143189237	143189431	10223517	10223521	intron	HIVEP2	0	0	2_TssAFlnk	0	1	1	0	0	0
chr6	148762289	148762435	10265425	10265431	intron	SASH1	0	0	7_Enh	0	1	1	0	0	0
chr6	150989692	150990090	10290964	10290970	intron	PLEKHG1	0	0	7_Enh	0	1	1	0	0	0
chr6	151213078	151213322	10293886	10293890	intron	MTHFD1L	0	0	6_EnhG	0	1	0	0	1	1
chr6	151362167	151362206	10295795	10295799	intron	MTHFD1L	0	0	7_Enh	0	1	1	0	0	0
chr6	151366037	151366273	10295849	10295860	intron	MTHFD1L	0	0	2_TssAFlnk	0	1	1	0	0	0
chr6	151388919	151389234	10296183	10296189	intron	MTHFD1L	0	0	2_TssAFlnk	0	1	1	0	0	0
chr6	151389520	151389655	10296192	10296197	intron	MTHFD1L	0	0	2_TssAFlnk	0	1	1	0	0	0
chr6	151645407	151645868	10299723	10299736	intron	AKAP12	0	0	2_TssAFlnk	0	1	1	0	1	1
chr6	154832667	154832990	10326926	10326935	Intergenic	CNKSR3	1	0	7_Enh	0	1	0	0	0	0
chr6	155495915	155496155	10335141	10335145	intron	TIAM2	0	0	15_Quies	0	1	0	0	1	1
chr6	155739350	155739811	10337566	10337572	intron	NOX3	0	0	7_Enh	0	1	1	0	0	0
chr6	157609865	157610298	10354771	10354784	Intergenic	TMEM242	0	0	7_Enh	0	1	1	0	0	0
chr6	158177773	158178162	10362197	10362211	Intergenic	SNX9	0	0	7_Enh	0	1	1	0	1	1
chr6	158424607	158424684	10365420	10365424	intron	SYNJ2	0	0	7_Enh	0	1	0	0	0	0
chr6	158430332	158430784	10365535	10365544	intron	SYNJ2	0	0	7_Enh	0	1	1	0	0	0
chr6	158447456	158447545	10365820	10365826	intron	SYNJ2	0	0	2_TssAFlnk	0	1	1	0	1	1
chr6	158447645	158447816	10365826	10365830	intron	SYNJ2	0	0	7_Enh	0	1	1	0	0	0
chr6	158481402	158481547	10366442	10366447	intron	SYNJ2	0	0	7_Enh	0	1	1	0	0	0
chr6	158493300	158493509	10366698	10366710	intron	SYNJ2	0	0	6_EnhG	0	1	1	0	1	1
chr6	163756850	163757025	10427344	10427355	Intergenic	DKFZp451B082	0	0	7_Enh	0	1	1	0	0	0
chr6	168083863	168083990	10479187	10479193	Intergenic	C6orf123	0	0	7_Enh	0	1	1	0	0	0
chr7	504816	504917	10541203	10541208	Intergenic	PDGFA	0	0	7_Enh	0	1	1	0	0	0
chr7	511673	511886	10541343	10541350	Intergenic	PDGFA	0	0	7_Enh	0	1	1	0	0	0
chr7	641283	641414	10545714	10545722	intron	PRKAR1B	0	0	7_Enh	0	1	1	0	0	0
chr7	641448	641771	10545722	10545739	intron	PRKAR1B	0	0	7_Enh	0	1	1	0	0	0
chr7	644019	644408	10545809	10545829	intron	PRKAR1B	0	1	2_TssAFlnk	0	1	1	0	0	0
chr7	650635	650833	10545997	10546004	intron	PRKAR1B	0	0	7_Enh	0	1	1	0	0	0
chr7	810881	811214	10550338	10550352	intron	HEATR2	0	0	7_Enh	0	1	1	0	0	0
chr7	852606	852726	10551599	10551604	Intergenic	SUN1	0	0	2_TssAFlnk	0	1	1	0	0	0
chr7	913041	913232	10553418	10553428	exon	SUN1	0	0	7_Enh	0	1	1	0	1	1
chr7	1163397	1163633	10563263	10563276	intron	C7orf50	0	0	7_Enh	0	1	0	0	0	1
chr7	1163642	1163717	10563276	10563280	intron	C7orf50	0	0	2_TssAFlnk	0	1	0	0	0	0
chr7	1232038	1232189	10565315	10565321	Intergenic	ZFAND2A	0	0	7_Enh	0	1	1	0	0	0
chr7	1553562	1553595	10576076	10576080	Intergenic	INTS1	0	0	7_Enh	0	1	1	0	0	0
chr7	1572662	1572823	10576682	10576687	intron	MAFK	0	0	2_TssAFlnk	0	1	1	0	0	0
chr7	2288764	2288857	10597917	10597922	intron	NUDT1	0	0	7_Enh	0	1	1	0	1	0
chr7	2563693	2563910	10605361	10605377	intron	LFNG	0	1	7_Enh	0	1	1	0	0	0
chr7	2598306	2598424	10606514	10606521	promoter-TSS	IQCE	1	0	2_TssAFlnk	0	1	0	0	0	0
chr7	2681106	2681343	10609163	10609176	intron	TTYH3	0	0	7_Enh	0	1	0	0	0	0
chr7	2681353	2681571	10609176	10609191	intron	TTYH3	0	0	7_Enh	0	1	1	0	0	0
chr7	2903222	2903324	10614278	10614282	Intergenic	GNA12	0	0	2_TssAFlnk	0	1	1	0	0	0
chr7	2903344	2903479	10614282	10614289	Intergenic	GNA12	0	0	2_TssAFlnk	0	1	1	0	0	0
chr7	2910288	2910514	10614413	10614420	Intergenic	GNA12	0	0	7_Enh	0	1	1	0	0	0
chr7	3067774	3068044	10617408	10617417	intron	CARD11	0	0	2_TssAFlnk	0	1	1	0	0	0
chr7	4778440	4778609	10642150	10642155	intron	FOXK1	0	0	7_Enh	0	1	1	0	0	0
chr7	4784566	4785058	10642352	10642377	intron	FOXK1	0	1	2_TssAFlnk	0	1	1	0	0	0
chr7	5596488	5596623	10662980	10662986	Intergenic	ACTB	0	1	1_TssA	0	1	1	0	0	0
chr7	5614180	5614573	10663513	10663526	Intergenic	FSCN1	0	0	7_Enh	0	1	0	0	0	0
chr7	6357647	6357701	10677841	10677846	Intergenic	FAM220A	0	0	7_Enh	0	1	1	0	0	0
chr7	6357708	6357794	10677846	10677850	Intergenic	FAM220A	0	0	7_Enh	0	1	1	0	0	0
chr7	22040976	22041107	10795056	10795062	Intergenic	CDCA7L	0	0	14_ReprPCWk	0	1	1	0	1	0
chr7	22161820	22162039	10796461	10796467	exon	RAPGEF5	0	0	7_Enh	0	1	1	0	0	0
chr7	22485037	22485287	10799073	10799084	intron	STEAP1B	0	0	7_Enh	0	1	1	0	0	0
chr7	22528524	22528756	10799470	10799478	intron	STEAP1B	0	0	6_EnhG	0	1	1	0	1	1
chr7	22601064	22601292	10800244	10800250	Intergenic	LOC100506178	0	0	7_Enh	0	1	1	0	0	0
chr7	23374289	23374560	10807615	10807619	intron	IGF2BP3	0	0	2_TssAFlnk	0	1	1	0	0	0
chr7	24860015	24860681	10821257	10821266	intron	OSBPL3	0	0	7_Enh	0	1	1	0	1	1
chr7	30508981	30509173	10878357	10878362	intron	NOD1	0	0	7_Enh	0	1	0	0	0	1
chr7	30590805	30591087	10879227	10879233	intron	LOC401320	0	0	2_TssAFlnk	0	1	1	0	0	0
chr7	37071532	37071784	10934670	10934676	intron	ELMO1	0	0	7_Enh	0	1	1	0	0	0
chr7	37394313	37394388	10937650	10937654	intron	ELMO1	0	0	7_Enh	0	1	1	0	0	0
chr7	39620164	39620372	10954773	10954777	Intergenic	YAE1D1	0	0	7_Enh	0	1	0	0	1	1
chr7	43679726	43680103	10988317	10988322	intron	COA1	0	0	7_Enh	0	1	1	0	0	0
chr7	43688353	43688527	10988417	10988421	intron	COA1	0	0	7_Enh	0	1	1	0	0	0
chr7	44297433	44297866	10997336	10997348	intron	CAMK2B	0	0	7_Enh	0	1	1	0	1	0
chr7	47367529	47368059	11028577	11028598	intron	TNS3	0	0	7_Enh	0	1	1	0	0	0
chr7	50725080	50725328	11057827	11057835	intron	GRB10	0	0	7_Enh	0	1	0	0	0	0
chr7	50735218	50735438	11058012	11058016	intron	GRB10	0	0	7_Enh	0	1	1	0	0	0
chr7	55756860	55757065	11100780	11100786	promoter-TSS	FKBP9L	0	0	7_Enh	0	1	0	0	0	0
chr7	55757158	55757333	11100786	11100790	promoter-TSS	FKBP9L	0	0	7_Enh	0	1	0	0	0	0
chr7	73476542	73476705	11273928	11273936	intron	ELN	0	0	7_Enh	0	1	1	0	0	0
chr7	73687011	73687158	11278336	11278341	Intergenic	RFC2	0	0	7_Enh	0	1	1	0	0	0
chr7	73693982	73694140	11278480	11278485	Intergenic	CLIP2	0	0	7_Enh	0	1	1	0	0	0
chr7	74001848	74002006	11284550	11284556	intron	GTF2IRD1	0	0	7_Enh	0	1	1	0	0	0
chr7	75228472	75228646	11307136	11307140	intron	HIP1	0	0	2_TssAFlnk	0	1	1	0	0	0
chr7	75640873	75641154	11314764	11314771	intron	STYXL1	0	0	7_Enh	0	1	1	0	0	0
chr7	75920983	75921297	11319682	11319697	Intergenic	HSPB1	0	0	7_Enh	0	1	0	0	1	1
chr7	75921314	75921782	11319697	11319710	Intergenic	HSPB1	0	0	2_TssAFlnk	0	1	0	0	0	0
chr7	75924018	75924271	11319750	11319763	Intergenic	HSPB1	0	0	7_Enh	0	1	1	0	1	0
chr7	76074999	76075298	11322712	11322717	Intergenic	DTX2	0	0	7_Enh	0	1	0	0	0	0
chr7	79941505	79941622	11354061	11354065	Intergenic	GNAI1	0	0	7_Enh	0	1	1	0	0	0
chr7	92327659	92327716	11430794	11430799	intron	CDK6	0	0	2_TssAFlnk	0	1	1	0	0	0
chr7	92327864	92328053	11430799	11430806	intron	CDK6	0	0	2_TssAFlnk	0	1	1	0	0	0
chr7	98990368	98991027	11491001	11491061	intron	ARPC1B	0	1	3_TxFlnk	0	1	1	0	0	0
chr7	100042193	100042329	11508028	11508032	Intergenic	PPP1R35	0	0	7_Enh	0	1	1	0	0	0
chr7	100434712	100434900	11517680	11517689	Intergenic	EPHB4	0	0	2_TssAFlnk	0	1	1	0	0	0
chr7	100434936	100435273	11517689	11517717	Intergenic	EPHB4	0	1	7_Enh	0	1	1	0	0	0
chr7	100743446	100743683	11523016	11523026	Intergenic	TRIM56	0	0	7_Enh	0	1	1	0	0	0
chr7	100751675	100751712	11523188	11523193	Intergenic	SERPINE1	0	0	7_Enh	0	1	1	0	0	0
chr7	100769554	100769719	11523502	11523506	promoter-TSS	SERPINE1	1	0	2_TssAFlnk	0	1	1	0	0	0
chr7	100781582	100782019	11523717	11523732	exon	SERPINE1	0	0	7_Enh	0	1	0	0	1	1
chr7	101526056	101526161	11538852	11538856	intron	CUX1	0	0	2_TssAFlnk	0	1	1	0	1	0
chr7	104585482	104585958	11572940	11572955	Intergenic	LHFPL3-AS2	0	0	7_Enh	0	1	1	0	1	0
chr7	105712661	105712870	11586524	11586528	Intergenic	SYPL1	0	0	7_Enh	0	1	1	0	0	0
chr7	129469998	129470213	11750637	11750646	TTS	UBE2H	0	0	7_Enh	0	1	0	0	1	1
chr7	129650743	129651021	11753190	11753195	Intergenic	ZC3HC1	0	0	5_TxWk	0	1	1	0	1	1
chr7	130581895	130582031	11762643	11762651	intron	LOC646329	0	0	6_EnhG	0	1	1	0	1	1
chr7	130754130	130754313	11764552	11764559	intron	FLJ43663	0	0	7_Enh	0	1	1	0	1	1
chr7	131198373	131198497	11768969	11768975	intron	PODXL	0	0	7_Enh	0	1	1	0	1	1
chr7	131308045	131308107	11770825	11770829	Intergenic	PODXL	0	0	7_Enh	0	1	1	0	0	0
chr7	132071057	132071287	11777961	11777966	intron	PLXNA4	0	0	7_Enh	0	1	1	0	0	0
chr7	132171269	132171363	11778990	11778994	intron	PLXNA4	0	0	7_Enh	0	1	1	0	0	0
chr7	134571252	134571396	11799039	11799043	intron	CALD1	0	0	7_Enh	0	1	1	0	0	0
chr7	134966288	134966584	11802612	11802617	Intergenic	STRA8	0	0	7_Enh	0	1	1	0	1	1
chr7	138759892	138759980	11835683	11835687	intron	ZC3HAV1	0	0	6_EnhG	0	1	1	0	1	1
chr7	141065941	141066174	11865053	11865057	intron	TMEM178B	0	0	7_Enh	0	1	1	0	0	0
chr7	150685661	150686140	11957554	11957576	Intergenic	NOS3	0	0	7_Enh	0	1	1	0	1	1
chr7	150705253	150705413	11957973	11957978	intron	NOS3	0	0	7_Enh	0	1	1	0	0	0
chr7	150736623	150736653	11958846	11958850	intron	ABCB8	0	0	7_Enh	0	1	1	0	0	0
chr7	151157108	151157553	11968672	11968688	Intergenic	CRYGN	0	0	2_TssAFlnk	0	1	1	0	0	0
chr7	151451268	151451483	11973513	11973520	intron	PRKAG2	0	0	7_Enh	0	1	0	0	1	1
chr7	151451538	151451586	11973520	11973524	intron	PRKAG2	0	0	7_Enh	0	1	0	0	0	0
chr7	155678430	155678592	12030926	12030933	Intergenic	SHH	0	0	7_Enh	0	1	1	0	0	0
chr7	156724790	156724909	12045495	12045499	Intergenic	NOM1	0	0	2_TssAFlnk	0	1	0	0	0	0
chr8	638330	638502	12106703	12106718	intron	ERICH1	0	0	2_TssAFlnk	0	1	0	0	0	0
chr8	1694618	1694659	12130701	12130705	Intergenic	CLN8	0	0	7_Enh	0	1	1	0	0	0
chr8	8458536	8458756	12216039	12216044	Intergenic	CLDN23	0	0	7_Enh	0	1	1	0	0	0
chr8	8932453	8932589	12222121	12222128	Intergenic	MIR4660	0	0	7_Enh	0	1	0	0	1	1
chr8	8993086	8993245	12222789	12222794	TTS	PPP1R3B	0	0	2_TssAFlnk	0	1	1	0	0	0
chr8	10494037	10494168	12240803	12240808	intron	RP1L1	0	0	7_Enh	0	1	1	0	0	0
chr8	10682905	10683140	12243836	12243841	promoter-TSS	MIR1322	1	0	4_Tx	0	1	0	0	1	1
chr8	11619905	11620148	12257592	12257599	Intergenic	NEIL2	0	0	2_TssAFlnk	0	1	1	0	0	0
chr8	12051121	12052943	12264177	12264314	promoter-TSS	FAM86B1	1	1	1_TssA	0	1	0	0	0	0
chr8	12901277	12901414	12274383	12274387	Intergenic	KIAA1456	0	0	7_Enh	0	1	1	0	0	0
chr8	13016635	13016805	12276072	12276076	intron	DLC1	0	0	7_Enh	0	1	1	0	0	0
chr8	13224372	13224517	12277938	12277942	intron	DLC1	0	0	7_Enh	0	1	0	0	0	0
chr8	17463298	17463423	12311405	12311409	intron	PDGFRL	0	0	2_TssAFlnk	0	1	1	0	0	0
chr8	17471876	17471998	12311522	12311527	intron	PDGFRL	0	0	7_Enh	0	1	1	0	0	0
chr8	17518636	17518703	12312133	12312137	intron	MTUS1	0	0	7_Enh	0	1	1	0	0	0
chr8	17519177	17519445	12312143	12312149	intron	MTUS1	0	0	7_Enh	0	1	1	0	0	0
chr8	17519507	17519591	12312149	12312155	intron	MTUS1	0	0	7_Enh	0	1	1	0	0	0
chr8	22085267	22085500	12360043	12360060	intron	PHYHIP	0	0	7_Enh	0	1	1	0	0	0
chr8	22241069	22241332	12362458	12362467	intron	SLC39A14	0	0	2_TssAFlnk	0	1	1	0	0	0
chr8	22241409	22241645	12362467	12362475	intron	SLC39A14	0	0	2_TssAFlnk	0	1	1	0	0	0
chr8	22454597	22454936	12366071	12366077	exon	PDLIM2	0	0	2_TssAFlnk	0	1	1	0	0	0
chr8	22454948	22455252	12366077	12366084	exon	PDLIM2	0	0	2_TssAFlnk	0	1	1	0	0	0
chr8	22455641	22455909	12366087	12366091	TTS	PDLIM2	0	0	2_TssAFlnk	0	1	1	0	0	0
chr8	22456036	22456097	12366094	12366099	TTS	PDLIM2	0	1	2_TssAFlnk	0	1	1	0	0	0
chr8	22480493	22480640	12366779	12366788	intron	BIN3	0	0	7_Enh	0	1	1	0	1	1
chr8	22516591	22516662	12367381	12367385	intron	BIN3	0	0	7_Enh	0	1	1	0	0	0
chr8	22530654	22530780	12367586	12367590	Intergenic	BIN3	0	0	7_Enh	0	1	1	0	1	1
chr8	22530902	22531157	12367590	12367594	Intergenic	BIN3	0	0	7_Enh	0	1	1	0	0	0
chr8	22875782	22876027	12372933	12372939	exon	RHOBTB2	0	0	6_EnhG	0	1	1	0	1	0
chr8	22876876	22877089	12372955	12372966	TTS	TNFRSF10B	0	0	2_TssAFlnk	0	1	1	0	1	1
chr8	23267933	23268174	12379126	12379134	Intergenic	LOXL2	0	0	7_Enh	0	1	1	0	1	1
chr8	23619119	23619242	12383805	12383810	Intergenic	NKX2-6	0	0	2_TssAFlnk	0	1	0	0	0	0
chr8	23655988	23656147	12384127	12384132	Intergenic	STC1	0	0	2_TssAFlnk	0	1	1	0	0	0
chr8	24013894	24014018	12386511	12386515	Intergenic	ADAM28	0	0	7_Enh	0	1	1	0	0	0
chr8	24086916	24087140	12386922	12386929	Intergenic	ADAM28	0	0	7_Enh	0	1	1	0	1	1
chr8	26498554	26498691	12409788	12409792	intron	DPYSL2	0	0	7_Enh	0	1	1	0	0	0
chr8	27472450	27472523	12419019	12419027	promoter-TSS	CLU	1	1	7_Enh	0	1	1	0	1	1
chr8	29522838	29523124	12442667	12442674	Intergenic	LINC00589	0	0	7_Enh	0	1	1	0	0	0
chr8	29630794	29630942	12443484	12443488	Intergenic	LINC00589	0	0	7_Enh	0	1	1	0	0	0
chr8	30280930	30281193	12450278	12450283	intron	RBPMS	0	0	7_Enh	0	1	1	0	0	0
chr8	37656246	37656403	12506000	12506010	intron	GPR124	0	0	2_TssAFlnk	0	1	0	0	0	0
chr8	37656480	37656580	12506010	12506015	intron	GPR124	0	0	2_TssAFlnk	0	1	0	0	0	0
chr8	38029167	38029382	12512001	12512007	intron	LSM1	0	0	7_Enh	0	1	1	0	1	1
chr8	38299962	38300250	12515828	12515835	intron	FGFR1	0	0	2_TssAFlnk	0	1	1	0	0	0
chr8	38625723	38626106	12519970	12519978	intron	TACC1	0	0	7_Enh	0	1	1	0	1	1
chr8	38794211	38794393	12522100	12522107	intron	PLEKHA2	0	0	7_Enh	0	1	1	0	0	0
chr8	40057227	40057447	12531437	12531444	Intergenic	C8orf4	0	0	7_Enh	0	1	0	0	1	1
chr8	40602578	40602692	12535383	12535387	intron	ZMAT4	0	0	2_TssAFlnk	0	1	1	0	0	0
chr8	41862861	41863032	12551207	12551211	intron	KAT6A	0	0	2_TssAFlnk	0	1	1	0	0	0
chr8	41999147	41999289	12552935	12552939	Intergenic	AP3M2	0	0	2_TssAFlnk	0	1	0	0	0	0
chr8	42270499	42270568	12557125	12557129	Intergenic	VDAC3	0	0	7_Enh	0	1	0	0	0	0
chr8	49701346	49701575	12604951	12604957	Intergenic	EFCAB1	0	0	7_Enh	0	1	1	0	0	0
chr8	55081947	55082224	12646062	12646067	Intergenic	MRPL15	0	0	7_Enh	0	1	0	0	1	1
chr8	55344359	55344465	12648864	12648868	Intergenic	SOX17	0	0	7_Enh	0	1	1	0	1	1
chr8	80997426	80997544	12837567	12837572	intron	TPD52	0	0	7_Enh	0	1	1	0	1	1
chr8	81904189	81904420	12846764	12846773	intron	PAG1	0	0	7_Enh	0	1	1	0	1	1
chr8	96705467	96705686	12945732	12945736	intron	LOC100616530	0	0	2_TssAFlnk	0	1	1	0	0	1
chr8	101822019	101822133	12989884	12989896	Intergenic	PABPC1	0	0	2_TssAFlnk	0	1	1	0	0	0
chr8	101912694	101912937	12991005	12991013	Intergenic	YWHAZ	0	0	7_Enh	0	1	1	0	0	0
chr8	102149438	102149647	12994124	12994131	Intergenic	ZNF706	0	0	7_Enh	0	1	1	0	1	1
chr8	103741627	103741880	13008982	13008988	Intergenic	KLF10	0	0	7_Enh	0	1	1	0	0	0
chr8	103741955	103742247	13008988	13008996	Intergenic	KLF10	0	0	7_Enh	0	1	1	0	0	0
chr8	103801487	103801677	13009736	13009744	Intergenic	AZIN1	0	0	7_Enh	0	1	1	0	0	0
chr8	103818573	103819915	13009931	13010050	Intergenic	AZIN1	0	1	7_Enh	0	1	1	0	1	1
chr8	103819948	103820087	13010050	13010055	Intergenic	AZIN1	0	0	7_Enh	0	1	1	0	1	1
chr8	103820188	103820301	13010057	13010063	Intergenic	AZIN1	0	0	7_Enh	0	1	1	0	0	0
chr8	103820770	103820943	13010066	13010070	Intergenic	AZIN1	0	0	7_Enh	0	1	1	0	1	0
chr8	104164320	104164521	13013716	13013721	intron	BAALC	0	0	7_Enh	0	1	1	0	0	1
chr8	116464429	116464820	13086975	13086980	intron	TRPS1	0	0	7_Enh	0	1	1	0	0	0
chr8	118949708	118949913	13104182	13104186	intron	EXT1	0	0	7_Enh	0	1	1	0	0	0
chr8	124934341	124934863	13152583	13152595	intron	FER1L6	0	0	7_Enh	0	1	1	0	1	1
chr8	125700241	125700387	13160093	13160097	intron	MTSS1	0	0	7_Enh	0	1	1	0	0	0
chr8	125784599	125784770	13161145	13161149	Intergenic	MTSS1	0	0	7_Enh	0	1	1	0	0	0
chr8	125859802	125859956	13161840	13161844	Intergenic	LOC157381	0	0	2_TssAFlnk	0	1	1	0	0	0
chr8	126446978	126447264	13167761	13167767	intron	TRIB1	0	0	6_EnhG	0	1	1	0	0	0
chr8	128919822	128919993	13187923	13187928	intron	PVT1	0	0	2_TssAFlnk	0	1	1	0	0	0
chr8	128939223	128939287	13188209	13188213	intron	PVT1	0	0	2_TssAFlnk	0	1	1	0	0	0
chr8	130698127	130698162	13200313	13200317	Intergenic	GSDMC	0	0	7_Enh	0	1	1	0	0	0
chr8	131449991	131450063	13207657	13207663	intron	ASAP1	0	0	6_EnhG	0	1	1	0	1	1
chr8	131663298	131663393	13209664	13209668	Intergenic	ASAP1	0	0	7_Enh	0	1	1	0	1	1
chr8	131663441	131663643	13209668	13209674	Intergenic	ASAP1	0	0	7_Enh	0	1	1	0	1	1
chr8	131685079	131685163	13209840	13209844	Intergenic	ASAP1	0	0	7_Enh	0	1	1	0	0	0
chr8	134230157	134230412	13228338	13228343	intron	WISP1	0	0	7_Enh	0	1	1	0	0	0
chr8	134552513	134552667	13232375	13232381	intron	ST3GAL1	0	0	7_Enh	0	1	1	0	0	0
chr8	134742344	134742534	13234529	13234534	Intergenic	ST3GAL1	0	0	7_Enh	0	1	1	0	0	0
chr8	135697936	135698171	13242100	13242106	intron	ZFAT	0	0	7_Enh	0	1	1	0	1	1
chr8	141607110	141607587	13297589	13297605	intron	AGO2	0	0	7_Enh	0	1	1	0	0	0
chr8	141608401	141608446	13297622	13297626	intron	AGO2	0	0	2_TssAFlnk	0	1	1	0	0	0
chr8	141608669	141608824	13297634	13297642	intron	AGO2	0	0	2_TssAFlnk	0	1	1	0	0	0
chr8	141647474	141647817	13298800	13298810	Intergenic	AGO2	0	0	7_Enh	0	1	1	0	1	1
chr8	141656011	141656185	13298906	13298912	Intergenic	AGO2	0	0	7_Enh	0	1	0	0	0	0
chr8	142163671	142163703	13305457	13305461	intron	DENND3	0	0	7_Enh	0	1	1	0	0	0
chr8	145022575	145022657	13374104	13374108	intron	PLEC	0	0	7_Enh	0	1	1	0	0	0
chr8	145022693	145022927	13374108	13374117	intron	PLEC	0	0	7_Enh	0	1	0	0	0	0
chr8	145025046	145025435	13374218	13374237	intron	PLEC	0	1	7_Enh	0	1	1	0	0	0
chr8	145025638	145025903	13374244	13374250	intron	PLEC	0	0	2_TssAFlnk	0	1	1	0	0	0
chr9	613933	614155	13413255	13413261	intron	KANK1	0	0	2_TssAFlnk	0	1	1	0	1	1
chr9	14027271	14027420	13512479	13512483	Intergenic	LINC00583	0	0	7_Enh	0	1	1	0	0	0
chr9	14199285	14199415	13513701	13513705	intron	NFIB	0	0	2_TssAFlnk	0	1	1	0	0	0
chr9	14274290	14274369	13514277	13514281	intron	NFIB	0	0	2_TssAFlnk	0	1	1	0	0	0
chr9	14277327	14277485	13514301	13514305	intron	NFIB	0	0	7_Enh	0	1	1	0	0	0
chr9	14353523	14353838	13515663	13515678	intron	NFIB	0	0	7_Enh	0	1	1	0	1	1
chr9	15155913	15156121	13521952	13521956	Intergenic	TTC39B	0	0	7_Enh	0	1	1	0	0	0
chr9	16705153	16705557	13536087	13536096	intron	BNC2	0	0	2_TssAFlnk	0	1	0	0	0	0
chr9	19431576	19432035	13559439	13559445	intron	ACER2	0	0	7_Enh	0	1	1	0	0	0
chr9	26326480	26326968	13604075	13604081	Intergenic	LOC100506422	0	0	15_Quies	0	1	1	0	1	1
chr9	35657822	35657889	13679743	13679753	promoter-TSS	CCDC107	1	1	1_TssA	0	1	0	0	1	0
chr9	35906101	35906315	13683436	13683442	promoter-TSS	HRCT1	1	0	7_Enh	0	1	1	0	0	0
chr9	37964490	37964631	13709442	13709447	intron	SHB	0	0	7_Enh	0	1	1	0	0	0
chr9	38026076	38026169	13710255	13710259	intron	SHB	0	0	7_Enh	0	1	0	0	0	0
chr9	38026243	38026343	13710259	13710263	intron	SHB	0	0	7_Enh	0	1	1	0	0	0
chr9	70646018	70647122	13827924	13828016	Intergenic	CBWD3	0	0	15_Quies	0	1	0	0	0	0
chr9	73095241	73095941	13849745	13849763	Intergenic	KLF9	0	0	7_Enh	0	1	1	0	0	0
chr9	73216370	73216479	13850739	13850743	intron	TRPM3	0	0	2_TssAFlnk	0	1	1	0	0	0
chr9	73216643	73216864	13850748	13850757	intron	TRPM3	0	0	7_Enh	0	1	1	0	0	0
chr9	75142482	75142684	13865820	13865828	intron	TMC1	0	0	7_Enh	0	1	1	0	1	0
chr9	84489953	84490209	13937525	13937529	Intergenic	SPATA31D5P	0	0	7_Enh	0	1	0	0	0	0
chr9	93799416	93799791	14023881	14023896	Intergenic	LOC100129316	0	0	7_Enh	0	1	1	0	1	1
chr9	93800315	93800449	14023902	14023909	Intergenic	LOC100129316	0	0	7_Enh	0	1	1	0	0	0
chr9	93956259	93956420	14025742	14025758	Intergenic	LOC100129316	0	1	2_TssAFlnk	0	1	1	0	0	0
chr9	94909361	94909724	14036902	14036914	intron	LINC00475	0	0	7_Enh	0	1	1	0	0	0
chr9	96902282	96902350	14062640	14062644	Intergenic	MIRLET7A1	0	0	2_TssAFlnk	0	1	1	0	0	0
chr9	97627477	97627712	14071979	14071984	intron	C9orf3	0	0	7_Enh	0	1	1	0	0	0
chr9	97715233	97715350	14072958	14072962	intron	C9orf3	0	0	2_TssAFlnk	0	1	1	0	0	0
chr9	97781024	97781112	14073917	14073922	intron	C9orf3	0	0	7_Enh	0	1	1	0	0	0
chr9	97781224	97781364	14073923	14073928	intron	C9orf3	0	0	7_Enh	0	1	1	0	0	0
chr9	97786774	97786912	14073989	14073995	intron	C9orf3	0	0	2_TssAFlnk	0	1	1	0	0	0
chr9	97787037	97787110	14073995	14073999	intron	C9orf3	0	0	7_Enh	0	1	1	0	0	0
chr9	97817813	97818207	14074395	14074400	intron	C9orf3	0	0	2_TssAFlnk	0	1	1	0	0	0
chr9	101946711	101946786	14125228	14125233	Intergenic	ALG2	0	0	7_Enh	0	1	0	0	0	0
chr9	110399725	110399810	14186807	14186814	Intergenic	KLF4	0	1	7_Enh	0	1	1	0	0	1
chr9	110399851	110399888	14186814	14186818	Intergenic	KLF4	0	1	7_Enh	0	1	1	0	0	1
chr9	110399902	110399930	14186820	14186824	Intergenic	KLF4	0	1	7_Enh	0	1	1	0	0	1
chr9	110399937	110399978	14186824	14186831	Intergenic	KLF4	0	1	7_Enh	0	1	0	0	0	1
chr9	110399983	110400010	14186831	14186835	Intergenic	KLF4	0	1	7_Enh	0	1	0	0	0	1
chr9	110905135	110905387	14191301	14191308	Intergenic	KLF4	0	0	7_Enh	0	1	1	0	0	0
chr9	112580226	112580676	14205973	14205982	intron	PALM2-AKAP2	0	0	7_Enh	0	1	1	0	1	1
chr9	112877134	112877395	14208683	14208691	intron	AKAP2	0	0	2_TssAFlnk	0	1	1	0	0	0
chr9	112889386	112889646	14208824	14208829	intron	AKAP2	0	0	7_Enh	0	1	1	0	0	0
chr9	112889725	112889979	14208829	14208840	intron	AKAP2	0	0	7_Enh	0	1	1	0	0	0
chr9	114784484	114784698	14225719	14225723	intron	MIR3134	0	0	7_Enh	0	1	1	0	1	1
chr9	114812968	114813205	14225973	14225977	intron	SUSD1	0	0	7_Enh	0	1	1	0	0	0
chr9	116285868	116286261	14243408	14243419	intron	RGS3	0	0	3_TxFlnk	0	1	1	0	0	0
chr9	116286333	116286579	14243419	14243424	intron	RGS3	0	0	6_EnhG	0	1	1	0	0	0
chr9	116311127	116311192	14243687	14243691	intron	RGS3	0	0	6_EnhG	0	1	1	0	0	0
chr9	116353939	116354151	14244229	14244234	intron	RGS3	0	0	6_EnhG	0	1	1	0	1	1
chr9	116371999	116372256	14244536	14244543	Intergenic	RGS3	0	0	7_Enh	0	1	1	0	0	0
chr9	116383838	116384012	14244718	14244729	Intergenic	RGS3	0	0	2_TssAFlnk	0	1	1	0	0	0
chr9	116417099	116417312	14245131	14245137	Intergenic	RGS3	0	0	7_Enh	0	1	1	0	0	0
chr9	116417691	116417953	14245139	14245147	Intergenic	RGS3	0	0	7_Enh	0	1	1	0	1	1
chr9	116756380	116756736	14248642	14248652	intron	ZNF618	0	0	2_TssAFlnk	0	1	1	0	0	0
chr9	123697913	123698031	14301835	14301839	Intergenic	TRAF1	0	0	7_Enh	0	1	1	0	0	0
chr9	123698802	123699156	14301847	14301853	Intergenic	TRAF1	0	0	7_Enh	0	1	1	0	1	1
chr9	124023432	124023644	14304713	14304717	Intergenic	GSN	0	0	2_TssAFlnk	0	1	1	0	0	0
chr9	124041201	124041255	14304941	14304946	intron	GSN	0	0	7_Enh	0	1	1	0	1	1
chr9	124043994	124044079	14304978	14304983	intron	GSN	0	0	7_Enh	0	1	1	0	0	0
chr9	124048418	124048529	14305028	14305035	promoter-TSS	GSN	0	0	2_TssAFlnk	0	1	1	0	0	0
chr9	124088440	124088794	14305643	14305649	intron	GSN	0	0	7_Enh	0	1	1	0	0	0
chr9	124291999	124292236	14307722	14307730	Intergenic	GGTA1P	0	0	7_Enh	0	1	0	0	0	0
chr9	124320169	124320626	14308199	14308210	Intergenic	GGTA1P	0	0	7_Enh	0	1	1	0	0	0
chr9	124487299	124487613	14310913	14310927	intron	DAB2IP	0	0	7_Enh	0	1	1	0	0	0
chr9	127045044	127045239	14341405	14341415	intron	NEK6	0	0	7_Enh	0	1	1	0	0	0
chr9	127060031	127060070	14341722	14341727	intron	NEK6	0	0	7_Enh	0	1	0	0	0	0
chr9	127060082	127060131	14341727	14341731	intron	NEK6	0	0	7_Enh	0	1	1	0	0	0
chr9	130283717	130283974	14387194	14387202	intron	FAM129B	0	0	7_Enh	0	1	1	0	0	0
chr9	130318416	130318587	14387832	14387840	intron	FAM129B	0	0	7_Enh	0	1	0	0	0	0
chr9	130319766	130320080	14387848	14387853	intron	FAM129B	0	0	7_Enh	0	1	1	0	0	0
chr9	130323960	130324462	14387903	14387915	intron	FAM129B	0	0	7_Enh	0	1	1	0	0	0
chr9	130590631	130590919	14393391	14393420	intron	ENG	0	0	6_EnhG	0	1	1	0	0	0
chr9	130591047	130591160	14393420	14393425	intron	ENG	0	0	6_EnhG	0	1	1	0	0	0
chr9	130598388	130598458	14393530	14393537	intron	ENG	0	0	6_EnhG	0	1	0	0	0	0
chr9	130600955	130601256	14393566	14393580	intron	ENG	0	0	6_EnhG	0	1	1	0	0	0
chr9	130607189	130607343	14393688	14393696	intron	ENG	0	0	7_Enh	0	1	1	0	0	0
chr9	130608781	130608830	14393723	14393728	intron	ENG	0	0	2_TssAFlnk	0	1	1	0	0	0
chr9	130620375	130620454	14393965	14393973	Intergenic	ENG	0	0	7_Enh	0	1	1	0	0	0
chr9	130624572	130624781	14394048	14394059	Intergenic	MIR4672	0	0	7_Enh	0	1	1	0	0	0
chr9	130665700	130666023	14395038	14395045	Intergenic	ST6GALNAC6	0	0	2_TssAFlnk	0	1	1	0	0	0
chr9	130834712	130835021	14398668	14398672	intron	SLC25A25	0	0	2_TssAFlnk	0	1	1	0	0	0
chr9	130955135	130955413	14401357	14401389	promoter-TSS	CIZ1	0	1	7_Enh	0	1	0	0	0	1
chr9	131041950	131042111	14403271	14403277	intron	SWI5	0	0	7_Enh	0	1	1	0	0	0
chr9	131397643	131397856	14410385	14410392	intron	WDR34	0	0	7_Enh	0	1	0	0	1	1
chr9	131654748	131655006	14416427	14416433	intron	LRRC8A	0	0	6_EnhG	0	1	1	0	0	0
chr9	131679417	131679760	14416996	14417006	exon	LRRC8A	0	0	6_EnhG	0	1	1	0	0	0
chr9	131900961	131901054	14421823	14421828	intron	PPP2R4	0	0	7_Enh	0	1	1	0	0	0
chr9	131901142	131901250	14421830	14421835	intron	PPP2R4	0	0	7_Enh	0	1	1	0	0	0
chr9	131903778	131903973	14421873	14421879	intron	PPP2R4	0	0	7_Enh	0	1	1	0	0	0
chr9	131929400	131929710	14422358	14422369	Intergenic	IER5L	0	0	7_Enh	0	1	1	0	0	0
chr9	132096335	132096908	14425802	14425831	Intergenic	C9orf106	0	0	7_Enh	0	1	1	0	0	0
chr9	132175329	132176657	14427466	14427596	Intergenic	LOC100506190	0	1	7_Enh	0	1	1	0	1	0
chr9	132176750	132176859	14427599	14427607	Intergenic	LOC100506190	0	1	7_Enh	0	1	1	0	0	0
chr9	132223395	132223425	14428672	14428677	Intergenic	LOC100506190	0	0	2_TssAFlnk	0	1	1	0	0	0
chr9	132245453	132245658	14429189	14429205	Intergenic	LOC100506190	0	1	7_Enh	0	1	1	0	0	0
chr9	132245661	132246250	14429205	14429233	Intergenic	LOC100506190	0	1	7_Enh	0	1	1	0	0	0
chr9	132250312	132250501	14429299	14429309	promoter-TSS	LOC100506190	1	1	2_TssAFlnk	0	1	1	0	0	0
chr9	132369665	132369984	14431707	14431714	Intergenic	C9orf50	0	0	7_Enh	0	1	1	0	1	0
chr9	133723041	133723246	14455913	14455919	intron	ABL1	0	0	2_TssAFlnk	0	1	1	0	0	0
chr9	133838137	133838276	14458844	14458850	Intergenic	FIBCD1	0	0	7_Enh	0	1	1	0	0	0
chr9	134278237	134278596	14467746	14467756	Intergenic	PRRC2B	0	0	2_TssAFlnk	0	1	1	0	0	0
chr9	134294050	134294268	14467999	14468003	Intergenic	PRRC2B	0	0	7_Enh	0	1	1	0	0	0
chr9	134298586	134299005	14468080	14468095	Intergenic	PRRC2B	0	0	7_Enh	0	1	1	0	0	0
chr9	134406890	134407071	14470478	14470498	promoter-TSS	UCK1	1	1	2_TssAFlnk	0	1	1	0	1	0
chr9	136009283	136009441	14498439	14498445	intron	RALGDS	0	0	7_Enh	0	1	0	0	0	0
chr9	136009502	136009705	14498445	14498451	intron	RALGDS	0	0	7_Enh	0	1	1	0	0	0
chr9	136423453	136423599	14508240	14508245	intron	ADAMTSL2	0	0	2_TssAFlnk	0	1	1	0	0	0
chr9	136710682	136710771	14515138	14515143	intron	VAV2	0	0	7_Enh	0	1	1	0	0	0
chr9	136797468	136797649	14517358	14517365	intron	VAV2	0	0	2_TssAFlnk	0	1	1	0	0	0
chr9	136820678	136821165	14517959	14517975	intron	VAV2	0	0	7_Enh	0	1	1	0	1	0
chr9	136821780	136822013	14517984	14517993	intron	VAV2	0	0	7_Enh	0	1	1	0	0	0
chr9	136844426	136844482	14518500	14518505	intron	VAV2	0	1	7_Enh	0	1	1	0	0	0
chr9	136844492	136844729	14518505	14518521	intron	VAV2	0	1	7_Enh	0	1	1	0	0	0
chr9	137267351	137267482	14528813	14528821	intron	RXRA	0	0	7_Enh	0	1	1	0	0	0
chr9	137295728	137295799	14529611	14529619	intron	RXRA	0	0	7_Enh	0	1	1	0	0	0
chr9	137299078	137299489	14529704	14529731	intron	RXRA	0	1	2_TssAFlnk	0	1	1	0	0	0
chr9	137326707	137327323	14530550	14530569	intron	RXRA	0	0	7_Enh	0	1	1	0	0	0
chr9	137348173	137348564	14531054	14531074	Intergenic	MIR4669	0	0	7_Enh	0	1	1	0	0	0
chr9	137444012	137444128	14533244	14533257	Intergenic	COL5A1	0	0	7_Enh	0	1	1	0	0	0
chr9	137444130	137444225	14533257	14533262	Intergenic	COL5A1	0	0	7_Enh	0	1	1	0	0	0
chr9	137788484	137788546	14540938	14540942	Intergenic	FCN2	0	0	7_Enh	0	1	1	0	0	0
chr9	138884383	138885028	14565685	14565709	Intergenic	UBAC1	0	0	7_Enh	0	1	1	0	0	0
chr9	138885040	138885188	14565709	14565716	Intergenic	UBAC1	0	0	7_Enh	0	1	1	0	0	0
chr9	138904120	138904236	14566363	14566371	intron	NACC2	0	0	7_Enh	0	1	1	0	0	0
chr9	139445917	139446057	14583509	14583516	Intergenic	MIR4674	0	0	7_Enh	0	1	1	0	0	0
chr9	139540869	139541123	14586311	14586330	Intergenic	EGFL7	0	0	2_TssAFlnk	0	1	1	0	0	0
chr9	139553767	139553809	14586736	14586742	exon	EGFL7	1	1	7_Enh	0	1	1	0	0	0
chr9	139796950	139797255	14595019	14595033	intron	TRAF2	0	0	7_Enh	0	1	1	0	0	0
chr9	139886403	139886675	14597764	14597799	promoter-TSS	C9orf142	1	1	14_ReprPCWk	0	1	0	0	0	0
chr9	140163835	140163984	14608750	14608759	intron	NELFB	0	0	7_Enh	0	1	1	0	0	0
chr9	140171316	140171766	14608992	14609007	promoter-TSS	TOR4A	1	0	7_Enh	0	1	1	0	0	0
chr9	140189496	140189574	14609725	14609733	Intergenic	NRARP	0	1	2_TssAFlnk	0	1	1	0	0	0
chr9	140199557	140199878	14610365	14610385	Intergenic	NRARP	0	0	7_Enh	0	1	1	0	0	0
chr9	140200022	140200380	14610387	14610405	Intergenic,TTS	EXD3,NRARP	0	0	2_TssAFlnk	0	1	1	0	1	0
chr9	140210334	140211065	14610720	14610795	intron	EXD3	0	1	1_TssA	0	1	1	0	0	0
chr10	3137661	3137686	14681176	14681180	intron	PFKP	0	0	7_Enh	0	1	0	0	0	0
chr10	3235569	3235666	14683451	14683457	Intergenic	PITRM1	0	0	7_Enh	0	1	1	0	0	0
chr10	3509704	3509861	14687704	14687712	Intergenic	PITRM1	0	0	2_TssAFlnk	0	1	0	0	0	1
chr10	3819281	3819495	14691681	14691686	exon	KLF6	0	0	6_EnhG	0	1	1	0	0	0
chr10	3853609	3853773	14692280	14692284	Intergenic	KLF6	0	0	2_TssAFlnk	0	1	1	0	0	0
chr10	4698862	4699006	14700517	14700522	intron	LINC00705	1	0	4_Tx	0	1	0	0	1	1
chr10	4705352	4705813	14700595	14700600	TTS	LINC00705	0	0	7_Enh	0	1	1	0	0	0
chr10	4868364	4868503	14701898	14701919	intron,promoter-TSS	AKR1E2	1	1	1_TssA	0	1	0	0	0	0
chr10	5984644	5984812	14715330	14715338	Intergenic	IL15RA	0	0	7_Enh	0	1	1	0	0	0
chr10	5987881	5988043	14715394	14715398	Intergenic	IL15RA	0	0	2_TssAFlnk	0	1	1	0	0	0
chr10	6193529	6193673	14718815	14718820	promoter-TSS	MIR3155A	1	0	2_TssAFlnk	0	1	1	0	1	1
chr10	6317332	6317446	14721630	14721635	Intergenic	LOC399715	0	0	2_TssAFlnk	0	1	0	0	1	0
chr10	6763527	6763555	14726643	14726647	Intergenic	LINC00707	0	0	2_TssAFlnk	0	1	1	0	0	1
chr10	10914158	10914375	14765248	14765252	Intergenic	SFTA1P	0	0	7_Enh	0	1	0	0	0	0
chr10	11799944	11800116	14776393	14776398	intron	ECHDC3	0	0	7_Enh	0	1	1	0	1	1
chr10	13726122	13726377	14806776	14806782	intron	FRMD4A	0	0	7_Enh	0	1	1	0	0	0
chr10	13726446	13726682	14806782	14806796	intron	FRMD4A	0	0	7_Enh	0	1	1	0	0	0
chr10	13755027	13755112	14807276	14807280	intron	FRMD4A	0	0	2_TssAFlnk	0	1	1	0	0	0
chr10	13831250	13831347	14808351	14808355	intron	FRMD4A	0	0	7_Enh	0	1	1	0	0	0
chr10	14620431	14620623	14817327	14817333	intron	FAM107B	0	0	7_Enh	0	1	0	0	0	0
chr10	16874792	16875055	14842420	14842427	intron	CUBN	0	0	2_TssAFlnk	0	1	1	0	0	0
chr10	17010450	17010698	14843697	14843701	intron	CUBN	0	0	2_TssAFlnk	0	1	1	0	0	0
chr10	23138429	23138707	14900558	14900566	Intergenic	ARMC3	0	0	7_Enh	0	1	1	0	0	0
chr10	24672494	24672921	14914018	14914027	intron	KIAA1217	0	0	7_Enh	0	1	0	0	1	1
chr10	29948040	29948429	14966121	14966128	intron	SVIL	0	0	7_Enh	0	1	1	0	1	0
chr10	30035083	30035414	14967361	14967365	Intergenic	SVIL	0	0	2_TssAFlnk	0	1	1	0	0	0
chr10	30073439	30073626	14967764	14967769	Intergenic	SVIL	0	0	7_Enh	0	1	0	0	0	0
chr10	30934096	30934125	14977468	14977472	Intergenic	LYZL2	0	0	7_Enh	0	1	1	0	0	0
chr10	30934229	30934432	14977473	14977486	Intergenic	LYZL2	0	0	7_Enh	0	1	1	0	0	0
chr10	31072822	31073312	14979385	14979399	Intergenic	LYZL2	0	0	7_Enh	0	1	1	0	1	1
chr10	31074228	31074433	14979453	14979472	Intergenic	LYZL2	0	1	2_TssAFlnk	0	1	1	0	0	0
chr10	31101557	31101730	14979792	14979796	Intergenic	LYZL2	0	0	7_Enh	0	1	1	0	0	0
chr10	31423225	31423291	14982808	14982816	Intergenic	ZNF438	0	1	2_TssAFlnk	0	1	1	0	0	0
chr10	31986654	31986884	14987174	14987184	Intergenic	ARHGAP12	0	0	7_Enh	0	1	1	0	0	0
chr10	31989194	31989455	14987215	14987225	Intergenic	ARHGAP12	0	0	7_Enh	0	1	1	0	0	0
chr10	32428361	32428506	14991765	14991770	Intergenic	KIF5B	0	0	7_Enh	0	1	1	0	0	0
chr10	33297692	33297947	14999063	14999068	Intergenic	ITGB1	0	0	5_TxWk	0	1	1	0	1	1
chr10	33482341	33482503	15000980	15000988	intron	NRP1	0	0	7_Enh	0	1	1	0	1	1
chr10	33562154	33562558	15001800	15001815	intron	NRP1	0	0	7_Enh	0	1	1	0	0	0
chr10	33562573	33562789	15001815	15001819	intron	NRP1	0	0	7_Enh	0	1	1	0	0	0
chr10	45491843	45491962	15091190	15091194	Intergenic	ZNF22	0	0	7_Enh	0	1	0	0	0	0
chr10	45730648	45730994	15093262	15093271	Intergenic	MIR3156-1	0	0	7_Enh	0	1	0	0	1	1
chr10	46168475	46168534	15097812	15097819	promoter-TSS	ZFAND4	1	1	1_TssA	0	1	0	0	0	0
chr10	51370181	51372267	15145314	15145418	Intergenic	PARG	1	1	1_TssA	0	1	0	0	0	0
chr10	51564789	51564833	15147194	15147198	intron	NCOA4	1	0	2_TssAFlnk	0	1	1	0	0	0
chr10	62723922	62724076	15218159	15218163	intron	RHOBTB1	0	0	2_TssAFlnk	0	1	1	0	1	1
chr10	63808666	63808853	15225609	15225613	promoter-TSS	ARID5B	0	0	7_Enh	0	1	1	0	0	0
chr10	64976851	64977347	15235301	15235305	intron	JMJD1C	0	0	7_Enh	0	1	1	0	1	1
chr10	65472123	65472431	15240127	15240131	Intergenic	REEP3	0	0	7_Enh	0	1	1	0	0	0
chr10	65473176	65473246	15240132	15240136	Intergenic	REEP3	0	0	2_TssAFlnk	0	1	1	0	0	0
chr10	69913664	69913750	15268063	15268067	intron	MYPN	0	0	7_Enh	0	1	1	0	0	0
chr10	70846024	70846175	15281178	15281182	Intergenic	SRGN	0	0	2_TssAFlnk	0	1	1	0	0	0
chr10	71087824	71088039	15284461	15284473	intron	HK1	0	0	7_Enh	0	1	1	0	0	0
chr10	71605821	71606125	15290992	15290997	intron	COL13A1	0	0	2_TssAFlnk	0	1	1	0	0	0
chr10	72268694	72268926	15300274	15300282	intron	PALD1	0	0	7_Enh	0	1	1	0	0	1
chr10	73032329	73032495	15309834	15309839	intron	UNC5B	0	0	7_Enh	0	1	1	0	0	0
chr10	73526976	73527236	15317096	15317103	intron	C10orf54	0	0	7_Enh	0	1	1	0	0	0
chr10	73769038	73769175	15321094	15321100	exon	CHST3	0	0	7_Enh	0	1	1	0	0	0
chr10	74002415	74002524	15324343	15324348	Intergenic	ASCC1	0	0	7_Enh	0	1	1	0	0	0
chr10	74008048	74008198	15324433	15324437	Intergenic	DDIT4	0	0	2_TssAFlnk	0	1	1	0	0	0
chr10	74008297	74008482	15324438	15324442	Intergenic	DDIT4	0	0	2_TssAFlnk	0	1	1	0	0	0
chr10	74008510	74008856	15324442	15324447	Intergenic	DDIT4	0	0	2_TssAFlnk	0	1	1	0	0	0
chr10	74014895	74015090	15324537	15324547	Intergenic	DDIT4	0	0	7_Enh	0	1	1	0	1	0
chr10	74057018	74057068	15325351	15325356	Intergenic	DDIT4	0	0	2_TssAFlnk	0	1	1	0	0	0
chr10	74057093	74057173	15325356	15325363	Intergenic	DDIT4	0	0	2_TssAFlnk	0	1	0	0	0	0
chr10	74057900	74058093	15325416	15325431	Intergenic	DDIT4	0	1	7_Enh	0	1	1	0	0	0
chr10	74079282	74079932	15325845	15325904	Intergenic	DNAJB12	0	1	2_TssAFlnk	0	1	1	0	0	0
chr10	74085096	74085383	15325998	15326009	Intergenic	DNAJB12	0	0	7_Enh	0	1	1	0	0	0
chr10	74094527	74094999	15326237	15326254	exon	DNAJB12	0	0	7_Enh	0	1	1	0	1	1
chr10	74095357	74095603	15326260	15326264	exon	DNAJB12	0	0	7_Enh	0	1	1	0	1	0
chr10	74124061	74124370	15326782	15326792	intron	MIR1256	0	0	7_Enh	0	1	1	0	1	1
chr10	75645832	75646041	15343521	15343528	Intergenic	CAMK2G	0	0	15_Quies	0	1	1	0	1	1
chr10	75700410	75700644	15344264	15344285	Intergenic	C10orf55	0	0	7_Enh	0	1	1	0	1	1
chr10	76349183	76349340	15350008	15350013	intron	ADK	0	0	7_Enh	0	1	1	0	0	0
chr10	76990344	76990622	15357228	15357233	intron	VDAC2	0	0	6_EnhG	0	1	1	0	1	1
chr10	78925583	78925818	15373099	15373105	intron	KCNMA1	0	0	7_Enh	0	1	1	0	1	1
chr10	79152649	79152766	15374781	15374785	intron	KCNMA1	0	0	7_Enh	0	1	0	0	0	0
chr10	79606433	79606736	15380036	15380046	intron	DLG5	0	0	7_Enh	0	1	1	0	1	1
chr10	80732585	80732702	15391919	15391925	intron	ZMIZ1-AS1	0	0	2_TssAFlnk	0	1	1	0	0	0
chr10	80732906	80733005	15391926	15391930	intron	ZMIZ1-AS1	0	0	2_TssAFlnk	0	1	1	0	0	0
chr10	80906335	80906522	15394610	15394617	intron	ZMIZ1	0	0	7_Enh	0	1	1	0	0	0
chr10	80909692	80910105	15394667	15394682	intron	ZMIZ1	0	0	7_Enh	0	1	1	0	0	0
chr10	80936854	80936996	15395109	15395114	intron	ZMIZ1	0	0	7_Enh	0	1	1	0	0	0
chr10	81026426	81026596	15396717	15396721	intron	ZMIZ1	0	0	7_Enh	0	1	1	0	0	0
chr10	81159094	81159168	15398868	15398872	intron	ZCCHC24	0	0	7_Enh	0	1	1	0	0	0
chr10	81159221	81159629	15398872	15398881	intron	ZCCHC24	0	0	7_Enh	0	1	1	0	0	0
chr10	81539150	81539374	15402671	15402684	Intergenic	LOC642361	0	0	7_Enh	0	1	1	0	1	1
chr10	81918458	81918690	15406852	15406859	intron	ANXA11	0	0	7_Enh	0	1	1	0	0	0
chr10	82258615	82259014	15411122	15411131	intron	TSPAN14	0	0	7_Enh	0	1	1	0	0	0
chr10	82265445	82265590	15411215	15411219	intron	TSPAN14	0	0	7_Enh	0	1	1	0	1	1
chr10	85305619	85305996	15431169	15431174	Intergenic	GHITM	0	0	2_TssAFlnk	0	1	1	0	0	0
chr10	88171109	88171320	15453094	15453100	Intergenic	GRID1	0	0	7_Enh	0	1	1	0	0	0
chr10	88718274	88718401	15460233	15460244	promoter-TSS	SNCG	1	0	7_Enh	0	1	0	0	0	0
chr10	88729087	88729223	15460486	15460490	intron	ADIRF	1	0	2_TssAFlnk	0	1	1	0	0	0
chr10	89101301	89103079	15464702	15464882	promoter-TSS	LOC439994	1	1	1_TssA	0	1	0	0	1	0
chr10	90003699	90003911	15471890	15471895	Intergenic	RNLS	0	0	2_TssAFlnk	0	1	1	0	0	0
chr10	90004011	90004131	15471895	15471900	Intergenic	RNLS	0	0	2_TssAFlnk	0	1	1	0	0	0
chr10	90985055	90985152	15477830	15477838	intron	LIPA	0	0	2_TssAFlnk	0	1	1	0	0	1
chr10	92671365	92671604	15489063	15489070	TTS	ANKRD1	0	0	5_TxWk	0	1	0	0	1	1
chr10	94581797	94582110	15507301	15507306	Intergenic	EXOC6	0	0	7_Enh	0	1	1	0	0	0
chr10	94602853	94603098	15507539	15507545	intron	EXOC6	0	0	7_Enh	0	1	1	0	1	1
chr10	95225644	95225992	15514323	15514328	intron	MYOF	0	0	2_TssAFlnk	0	1	1	0	0	0
chr10	97028265	97028512	15528662	15528670	intron	PDLIM1	0	0	7_Enh	0	1	1	0	0	0
chr10	97239424	97239509	15530903	15530907	intron	SORBS1	0	0	7_Enh	0	1	1	0	0	0
chr10	101152417	101152519	15572875	15572883	exon	CNNM1	0	0	5_TxWk	0	1	1	0	1	1
chr10	101677680	101677878	15579303	15579308	intron	DNMBP	0	0	7_Enh	0	1	1	0	0	0
chr10	102124761	102124920	15584738	15584743	TTS	SCD	0	0	7_Enh	0	1	1	0	0	0
chr10	102761314	102761578	15594291	15594295	intron	LZTS2	0	0	2_TssAFlnk	0	1	1	0	0	0
chr10	102772588	102772929	15594567	15594575	intron	PDZD7	0	0	7_Enh	0	1	1	0	1	1
chr10	103877299	103877718	15610385	15610393	intron	LDB1	0	0	2_TssAFlnk	0	1	1	0	1	0
chr10	104393081	104393344	15618949	15618955	TTS	SUFU	0	0	7_Enh	0	1	1	0	0	0
chr10	104556294	104556369	15621810	15621814	intron	WBP1L	0	0	7_Enh	0	1	1	0	0	0
chr10	104575593	104575673	15622085	15622090	exon	WBP1L	0	0	2_TssAFlnk	0	1	1	0	0	0
chr10	104575726	104575938	15622090	15622097	exon	WBP1L	0	0	2_TssAFlnk	0	1	1	0	0	0
chr10	105206110	105206256	15630953	15630958	TTS	PDCD11	0	0	6_EnhG	0	1	1	0	0	0
chr10	105456342	105456467	15635154	15635159	intron	SH3PXD2A	0	0	2_TssAFlnk	0	1	1	0	1	1
chr10	105570677	105570710	15636650	15636656	intron	SH3PXD2A	0	0	7_Enh	0	1	1	0	0	0
chr10	105668163	105668277	15637867	15637873	intron	OBFC1	0	0	2_TssAFlnk	0	1	1	0	0	0
chr10	106060007	106060079	15641774	15641778	TTS	GSTO2	0	0	7_Enh	0	1	1	0	0	0
chr10	106090151	106090294	15642224	15642230	intron	ITPRIP	0	0	7_Enh	0	1	1	0	0	0
chr10	111644054	111644283	15678434	15678441	intron	XPNPEP1	0	0	6_EnhG	0	1	1	0	1	1
chr10	112065920	112066261	15682917	15682922	Intergenic	SMNDC1	0	0	7_Enh	0	1	1	0	1	1
chr10	112152793	112152855	15683928	15683932	Intergenic	SMNDC1	0	0	7_Enh	0	1	1	0	0	0
chr10	112261047	112261196	15685362	15685368	intron	DUSP5	0	0	2_TssAFlnk	0	1	1	0	0	0
chr10	114724977	114725140	15706569	15706575	intron	TCF7L2	0	0	7_Enh	0	1	1	0	0	0
chr10	120965877	120965902	15770024	15770028	Intergenic	GRK5	0	0	2_TssAFlnk	0	1	1	0	0	0
chr10	123900763	123900928	15804101	15804108	intron	TACC2	0	0	7_Enh	0	1	1	0	0	0
chr10	125559850	125560096	15823312	15823318	intron	CPXM2	0	0	7_Enh	0	1	1	0	0	0
chr10	126334978	126335075	15835421	15835426	intron	FAM53B	0	0	7_Enh	0	1	1	0	0	0
chr10	126335077	126335167	15835426	15835431	intron	FAM53B	0	0	7_Enh	0	1	1	0	0	0
chr10	126336460	126336765	15835451	15835455	intron	FAM53B	0	0	7_Enh	0	1	1	0	1	1
chr10	126390142	126390306	15836372	15836376	intron	FAM53B	0	0	7_Enh	0	1	1	0	0	0
chr10	126746003	126746111	15842440	15842445	intron	CTBP2	0	0	7_Enh	0	1	1	0	0	0
chr10	126749792	126749963	15842542	15842552	intron	CTBP2	0	0	7_Enh	0	1	1	0	1	1
chr10	127730499	127730679	15854365	15854372	exon	ADAM12	0	0	7_Enh	0	1	1	0	0	0
chr10	127730813	127730924	15854377	15854381	intron	ADAM12	0	0	7_Enh	0	1	1	0	0	0
chr10	129861411	129861706	15877383	15877388	intron	PTPRE	0	0	6_EnhG	0	1	1	0	0	0
chr10	134330662	134331125	15948707	15948725	Intergenic	INPP5A	0	0	7_Enh	0	1	1	0	0	0
chr10	134331216	134331310	15948728	15948732	Intergenic	INPP5A	0	0	7_Enh	0	1	1	0	0	0
chr10	134402046	134402087	15950541	15950545	intron	INPP5A	0	0	7_Enh	0	1	1	0	0	0
chr10	134402115	134402277	15950545	15950550	intron	INPP5A	0	0	7_Enh	0	1	1	0	0	0
chr11	307769	307812	15988598	15988603	promoter-TSS	IFITM2	1	0	14_ReprPCWk	0	1	0	0	0	0
chr11	321204	321238	15989135	15989139	promoter-TSS	IFITM3	1	0	7_Enh	0	1	0	0	0	0
chr11	326987	327304	15989290	15989298	Intergenic	IFITM3	0	0	7_Enh	0	1	1	0	0	0
chr11	355710	355838	15989903	15989910	Intergenic	B4GALNT4	0	0	2_TssAFlnk	0	1	1	0	0	0
chr11	355858	356436	15989910	15989974	Intergenic	B4GALNT4	0	1	15_Quies	0	1	1	0	0	0
chr11	469761	469981	15994489	15994494	intron	PTDSS2	0	0	7_Enh	0	1	1	0	0	0
chr11	518602	518650	15996455	15996459	Intergenic	RNH1	0	0	5_TxWk	0	1	0	0	0	1
chr11	843726	843957	16008741	16008751	promoter-TSS	TSPAN4	1	0	2_TssAFlnk	0	1	0	0	0	0
chr11	845073	845266	16008777	16008785	intron	TSPAN4	0	0	2_TssAFlnk	0	1	1	0	0	0
chr11	933424	933502	16011527	16011531	intron	AP2A2	0	0	7_Enh	0	1	1	0	0	0
chr11	2118541	2118781	16042644	16042656	Intergenic	MIR483	0	0	7_Enh	0	1	1	0	0	0
chr11	2118812	2118968	16042656	16042666	Intergenic	MIR483	0	0	7_Enh	0	1	1	0	0	0
chr11	2402161	2402197	16049270	16049274	intron	CD81	0	0	2_TssAFlnk	0	1	1	0	0	0
chr11	2402207	2402286	16049274	16049280	intron	CD81	0	0	2_TssAFlnk	0	1	1	0	0	0
chr11	2920052	2920147	16060088	16060092	promoter-TSS	SLC22A18	1	0	7_Enh	0	1	0	0	0	0
chr11	3117178	3117237	16064263	16064268	intron	OSBPL5	0	0	2_TssAFlnk	0	1	0	0	0	0
chr11	3117382	3117456	16064268	16064272	intron	OSBPL5	0	0	7_Enh	0	1	1	0	0	0
chr11	6628266	6628412	16098692	16098699	intron	ILK	0	0	2_TssAFlnk	0	1	1	0	0	0
chr11	6656910	6657014	16099362	16099366	intron	DCHS1	0	0	2_TssAFlnk	0	1	1	0	0	0
chr11	8692821	8693046	16116488	16116492	Intergenic	RPL27A	0	0	7_Enh	0	1	1	0	0	0
chr11	9160635	9160708	16122112	16122116	exon	DENND5A	0	0	6_EnhG	0	1	1	0	0	0
chr11	9385838	9386241	16125431	16125485	Intergenic	IPO7	0	1	7_Enh	0	1	1	0	0	0
chr11	9634508	9634716	16129297	16129302	Intergenic	WEE1	0	0	2_TssAFlnk	0	1	1	0	0	0
chr11	10344619	10344788	16135925	16135930	Intergenic	ADM	0	0	7_Enh	0	1	1	0	1	1
chr11	10681133	10681537	16139072	16139078	intron	MRVI1	0	0	7_Enh	0	1	1	0	0	0
chr11	10757293	10757718	16139775	16139789	Intergenic	CTR9	0	0	7_Enh	0	1	1	0	1	1
chr11	11998715	11999108	16150236	16150241	intron	DKK3	0	0	2_TssAFlnk	0	1	1	0	0	0
chr11	12000877	12000976	16150258	16150264	intron	DKK3	0	0	7_Enh	0	1	1	0	0	0
chr11	12065653	12065936	16150928	16150935	Intergenic	DKK3	0	0	2_TssAFlnk	0	1	1	0	1	1
chr11	12222570	12222719	16152620	16152625	intron	MICAL2	0	0	7_Enh	0	1	1	0	0	0
chr11	14444010	14444219	16171431	16171441	Intergenic	RRAS2	0	0	7_Enh	0	1	1	0	0	0
chr11	18404988	18405527	16204867	16204876	Intergenic	LDHA	0	0	7_Enh	0	1	1	0	0	0
chr11	19585255	19585846	16216440	16216450	intron	NAV2	0	0	5_TxWk	0	1	1	0	1	1
chr11	19586015	19586097	16216452	16216457	intron	NAV2	0	0	2_TssAFlnk	0	1	1	0	0	0
chr11	19701785	19701919	16217391	16217399	intron	NAV2	0	0	7_Enh	0	1	1	0	0	0
chr11	33921029	33921175	16314905	16314909	Intergenic	LMO2	0	0	2_TssAFlnk	0	1	1	0	0	0
chr11	33958738	33959150	16315273	16315285	Intergenic	LMO2	0	0	2_TssAFlnk	0	1	1	0	0	0
chr11	36430749	36431090	16337986	16337992	intron	PRR5L	0	0	7_Enh	0	1	1	0	0	0
chr11	40350925	40351201	16361562	16361567	intron	LRRC4C	0	0	2_TssAFlnk	0	1	1	0	0	0
chr11	44787881	44788121	16394855	16394862	intron	TSPAN18	0	0	7_Enh	0	1	1	0	0	0
chr11	44999396	44999468	16397849	16397853	TTS	LOC221122	0	0	7_Enh	0	1	1	0	0	0
chr11	45231537	45231662	16400550	16400560	intron	PRDM11	0	0	7_Enh	0	1	1	0	0	0
chr11	45680097	45680297	16405142	16405147	intron	CHST1	0	0	7_Enh	0	1	1	0	0	0
chr11	45680312	45680484	16405147	16405156	intron	CHST1	0	0	7_Enh	0	1	1	0	0	0
chr11	46382862	46383142	16414980	16414993	promoter-TSS	DGKZ	0	0	7_Enh	0	1	1	0	0	0
chr11	47907647	47907863	16438612	16438616	Intergenic	NUP160	0	0	2_TssAFlnk	0	1	1	0	0	0
chr11	48102806	48102867	16441551	16441555	intron	PTPRJ	0	0	7_Enh	0	1	1	0	0	0
chr11	48103014	48103102	16441555	16441562	intron	PTPRJ	0	0	7_Enh	0	1	1	0	0	0
chr11	57056852	57056950	16476832	16476838	Intergenic	TNKS1BP1	0	0	7_Enh	0	1	1	0	0	0
chr11	57090009	57090276	16477362	16477368	intron	TNKS1BP1	0	0	7_Enh	0	1	1	0	0	0
chr11	57192251	57192433	16478828	16478834	intron	SLC43A3	0	0	2_TssAFlnk	0	1	1	0	0	0
chr11	57792136	57792404	16486839	16486845	intron	OR9Q1	1	0	7_Enh	0	1	1	0	0	0
chr11	60542827	60543209	16507859	16507873	intron	MS4A15	0	0	7_Enh	0	1	1	0	1	1
chr11	60666845	60667002	16509735	16509739	intron	PRPF19	0	0	4_Tx	0	1	0	0	1	1
chr11	60897289	60897604	16513718	16513734	TTS	VPS37C	0	0	7_Enh	0	1	1	0	1	1
chr11	61738855	61738977	16529891	16529895	Intergenic	FTH1	0	0	2_TssAFlnk	0	1	1	0	0	0
chr11	61739057	61739695	16529895	16529906	Intergenic	FTH1	0	0	7_Enh	0	1	1	0	0	0
chr11	62321107	62321226	16538373	16538379	Intergenic	MIR3654	0	0	2_TssAFlnk	0	1	1	0	0	0
chr11	62559833	62559894	16544340	16544346	promoter-TSS	TMEM223	1	0	3_TxFlnk	0	1	1	0	0	0
chr11	62609993	62610035	16545428	16545433	Intergenic	WDR74	0	0	7_Enh	0	1	1	0	0	0
chr11	63604740	63604991	16556636	16556640	Intergenic	C11orf84	0	0	7_Enh	0	1	1	0	1	1
chr11	63949060	63949267	16564664	16564673	Intergenic	STIP1	0	0	7_Enh	0	1	1	0	0	0
chr11	64036034	64036266	16567316	16567325	exon	PLCB3	0	0	7_Enh	0	1	1	0	0	0
chr11	64622558	64622682	16580189	16580193	intron	EHD1	0	0	7_Enh	0	1	1	0	0	0
chr11	64636878	64636942	16580536	16580540	intron	EHD1	0	0	2_TssAFlnk	0	1	1	0	0	0
chr11	65058056	65058270	16589274	16589278	intron	POLA2	0	0	7_Enh	0	1	1	0	0	0
chr11	65075987	65076286	16589578	16589583	Intergenic	CDC42EP2	0	0	7_Enh	0	1	1	0	0	0
chr11	65097394	65097566	16590120	16590128	Intergenic	DPF2	0	0	7_Enh	0	1	1	0	1	1
chr11	65149275	65150427	16591317	16591354	intron	SLC25A45	1	0	2_TssAFlnk	0	1	1	0	1	1
chr11	65153738	65153869	16591421	16591431	promoter-TSS	FRMD8	1	1	2_TssAFlnk	0	1	1	0	0	0
chr11	65184288	65184645	16592236	16592241	Intergenic	NEAT1	0	0	7_Enh	0	1	1	0	0	0
chr11	65185537	65185781	16592259	16592269	Intergenic	NEAT1	0	0	7_Enh	0	1	1	0	0	0
chr11	65187317	65187858	16592296	16592302	Intergenic	NEAT1	0	0	7_Enh	0	1	1	0	0	0
chr11	65239634	65239897	16593307	16593315	Intergenic	MALAT1	0	0	7_Enh	0	1	1	0	0	0
chr11	65255170	65255480	16593657	16593668	Intergenic	MALAT1	0	0	7_Enh	0	1	1	0	0	0
chr11	65259264	65259513	16593729	16593737	Intergenic	MALAT1	0	0	7_Enh	0	1	1	0	0	0
chr11	65275559	65275756	16594025	16594036	Intergenic	MIR548AR	0	0	7_Enh	0	1	0	0	0	0
chr11	65275946	65276059	16594043	16594050	Intergenic	MIR548AR	0	0	7_Enh	0	1	0	0	0	0
chr11	65325253	65326252	16595430	16595535	promoter-TSS	LTBP3	1	1	1_TssA	0	1	1	0	0	0
chr11	65326283	65326492	16595535	16595540	promoter-TSS	LTBP3	1	0	2_TssAFlnk	0	1	1	0	0	0
chr11	65328134	65328299	16595568	16595574	Intergenic	LTBP3	0	0	7_Enh	0	1	1	0	0	0
chr11	65341516	65342233	16595982	16596049	TTS	FAM89B	0	1	7_Enh	0	1	1	0	1	1
chr11	65344944	65345062	16596186	16596191	intron	EHBP1L1	0	0	7_Enh	0	1	1	0	0	0
chr11	65419780	65419880	16598416	16598423	Intergenic	MIR4489	0	1	2_TssAFlnk	0	1	1	0	0	0
chr11	65679267	65679558	16604474	16604484	Intergenic	C11orf68	0	0	7_Enh	0	1	1	0	1	0
chr11	65683330	65683475	16604549	16604557	TTS	C11orf68	0	0	2_TssAFlnk	0	1	1	0	0	0
chr11	66311248	66311349	16617185	16617194	exon	ZDHHC24	0	0	7_Enh	0	1	1	0	1	1
chr11	67044620	67044700	16631512	16631517	intron	ADRBK1	0	0	2_TssAFlnk	0	1	1	0	1	1
chr11	67044849	67045202	16631521	16631537	intron	ADRBK1	0	0	7_Enh	0	1	1	0	0	0
chr11	67806269	67806313	16647255	16647261	promoter-TSS	TCIRG1	1	1	2_TssAFlnk	0	1	1	0	0	0
chr11	68147880	68148132	16654002	16654019	intron	LRP5	0	0	7_Enh	0	1	1	0	0	0
chr11	68270735	68270783	16656824	16656828	intron	PPP6R3	0	0	7_Enh	0	1	1	0	0	0
chr11	69065952	69066220	16671410	16671419	Intergenic	MYEOV	0	0	7_Enh	0	1	1	0	1	0
chr11	69079507	69079744	16671656	16671665	Intergenic	MYEOV	0	0	7_Enh	0	1	1	0	0	0
chr11	69257747	69257965	16673639	16673647	Intergenic	MYEOV	0	0	7_Enh	0	1	1	0	0	0
chr11	69264274	69264340	16673819	16673825	Intergenic	CCND1	0	0	7_Enh	0	1	1	0	0	0
chr11	69264550	69264630	16673829	16673834	Intergenic	CCND1	0	0	7_Enh	0	1	1	0	0	0
chr11	69264657	69264750	16673834	16673843	Intergenic	CCND1	0	0	7_Enh	0	1	0	0	0	0
chr11	69311862	69312125	16674727	16674740	Intergenic	CCND1	0	0	7_Enh	0	1	1	0	0	0
chr11	69312155	69312363	16674740	16674751	Intergenic	CCND1	0	0	7_Enh	0	1	0	0	0	0
chr11	72336872	72337034	16724417	16724426	intron	PDE2A	0	0	7_Enh	0	1	1	0	0	0
chr11	72896435	72896539	16731038	16731043	Intergenic	P2RY2	0	0	2_TssAFlnk	0	1	1	0	1	1
chr11	73000339	73000498	16732295	16732303	intron	P2RY6	0	0	7_Enh	0	1	1	0	0	0
chr11	73000581	73000772	16732303	16732309	intron	P2RY6	0	0	7_Enh	0	1	1	0	1	1
chr11	73032880	73033008	16732965	16732969	intron	ARHGEF17	0	0	7_Enh	0	1	1	0	0	0
chr11	73034668	73034767	16732987	16732993	intron	ARHGEF17	0	0	7_Enh	0	1	1	0	0	0
chr11	74033057	74033215	16744378	16744382	Intergenic	P4HA3	0	0	7_Enh	0	1	1	0	0	0
chr11	74991400	74991548	16753777	16753782	intron	ARRB1	0	0	7_Enh	0	1	1	0	1	1
chr11	75051435	75051919	16754643	16754649	intron	ARRB1	0	0	7_Enh	0	1	1	0	0	0
chr11	75269255	75269476	16758258	16758265	Intergenic	SERPINH1	0	0	7_Enh	0	1	1	0	0	0
chr11	75269535	75269650	16758265	16758271	Intergenic	SERPINH1	0	0	7_Enh	0	1	1	0	0	0
chr11	75270069	75270215	16758271	16758275	Intergenic	SERPINH1	0	0	7_Enh	0	1	1	0	0	0
chr11	76289777	76290006	16770049	16770054	Intergenic	LRRC32	0	0	2_TssAFlnk	0	1	1	0	0	0
chr11	76290294	76290405	16770062	16770069	Intergenic	LRRC32	0	0	7_Enh	0	1	1	0	1	0
chr11	76290451	76290615	16770069	16770073	Intergenic	LRRC32	0	0	7_Enh	0	1	1	0	0	0
chr11	76299658	76299820	16770216	16770226	Intergenic	LRRC32	0	0	7_Enh	0	1	1	0	0	0
chr11	76341423	76341599	16770788	16770795	Intergenic	LRRC32	0	0	7_Enh	0	1	1	0	0	0
chr11	76377482	76377738	16771246	16771253	intron	LRRC32	0	0	7_Enh	0	1	1	0	0	0
chr11	76382178	76382295	16771390	16771405	promoter-TSS	LRRC32	1	1	7_Enh	0	1	1	0	0	0
chr11	76784416	76784621	16775965	16775969	intron	CAPN5	0	0	7_Enh	0	1	1	0	0	1
chr11	77751173	77751283	16786605	16786610	intron	NDUFC2-KCTD14	0	0	2_TssAFlnk	0	1	1	0	0	0
chr11	77880038	77880241	16788389	16788395	Intergenic	KCTD21	0	0	7_Enh	0	1	1	0	0	0
chr11	77880294	77880560	16788395	16788400	Intergenic	KCTD21	0	0	5_TxWk	0	1	1	0	0	0
chr11	78131387	78131678	16791236	16791244	Intergenic	GAB2	0	0	7_Enh	0	1	1	0	1	1
chr11	82719087	82719275	16821948	16821954	intron	RAB30	0	0	7_Enh	0	1	1	0	1	0
chr11	85566296	85566370	16840000	16840004	exon,promoter-TSS	CCDC83	1	1	2_TssAFlnk	0	1	1	0	1	1
chr11	85658757	85659236	16840741	16840746	Intergenic	CCDC83	0	0	7_Enh	0	1	1	0	0	0
chr11	86167240	86167459	16845034	16845041	intron	ME3	0	0	7_Enh	0	1	1	0	1	1
chr11	86529539	86529880	16847698	16847705	Intergenic	PRSS23	0	0	7_Enh	0	1	1	0	1	1
chr11	87063682	87064170	16852341	16852360	Intergenic	TMEM135	0	0	7_Enh	0	1	1	0	1	1
chr11	94609944	94610081	16901063	16901069	TTS,exon	AMOTL1	0	0	7_Enh	0	1	1	0	1	1
chr11	94671712	94671845	16901446	16901451	Intergenic	CWC15	0	0	7_Enh	0	1	1	0	0	0
chr11	95889153	95889286	16910561	16910565	intron	MAML2	0	0	2_TssAFlnk	0	1	1	0	1	1
chr11	95896252	95896343	16910655	16910660	intron	MAML2	0	0	2_TssAFlnk	0	1	1	0	0	0
chr11	101881872	101882139	16946941	16946949	Intergenic	C11orf70	0	0	7_Enh	0	1	1	0	0	0
chr11	111577854	111578143	17016213	17016220	intron	SIK2	0	0	7_Enh	0	1	1	0	0	0
chr11	111604090	111604275	17016621	17016625	intron	PPP2R1B	0	0	7_Enh	0	1	1	0	0	0
chr11	111606184	111606532	17016651	17016666	intron	PPP2R1B	0	0	2_TssAFlnk	0	1	1	0	0	0
chr11	111608660	111608810	17016701	17016709	TTS,exon	PPP2R1B	0	0	7_Enh	0	1	1	0	0	0
chr11	111847784	111847803	17019380	17019384	intron	DIXDC1	0	0	2_TssAFlnk	0	1	0	0	0	0
chr11	114010025	114010128	17040056	17040060	intron	ZBTB16	0	0	2_TssAFlnk	0	1	1	0	0	0
chr11	114033513	114034025	17040365	17040380	intron	ZBTB16	0	0	7_Enh	0	1	1	0	0	0
chr11	114042327	114042461	17040484	17040488	intron	ZBTB16	0	0	7_Enh	0	1	1	0	0	0
chr11	114050079	114050545	17040584	17040589	intron	ZBTB16	0	0	7_Enh	0	1	1	0	0	0
chr11	114068801	114069188	17040791	17040798	intron	ZBTB16	0	0	7_Enh	0	1	1	0	0	0
chr11	117688508	117688673	17077934	17077944	Intergenic	FXYD2	0	0	7_Enh	0	1	1	0	1	1
chr11	117694751	117694964	17078070	17078075	intron	FXYD6-FXYD2	0	0	7_Enh	0	1	1	0	0	0
chr11	118483301	118483450	17088324	17088330	intron	PHLDB1	0	0	2_TssAFlnk	0	1	1	0	0	0
chr11	118490206	118490475	17088403	17088408	intron	PHLDB1	0	0	7_Enh	0	1	1	0	0	0
chr11	118779835	118780302	17092905	17092922	intron	BCL9L	0	0	7_Enh	0	1	1	0	0	0
chr11	118782673	118782845	17093031	17093038	Intergenic	BCL9L	0	0	2_TssAFlnk	0	1	1	0	0	0
chr11	118788502	118789442	17093123	17093145	Intergenic	BCL9L	0	0	7_Enh	0	1	1	0	0	0
chr11	118791525	118791941	17093177	17093190	Intergenic	BCL9L	0	0	7_Enh	0	1	1	0	0	0
chr11	119191557	119191621	17100652	17100659	Intergenic	MCAM	0	1	2_TssAFlnk	0	1	1	0	0	0
chr11	120435808	120435982	17117278	17117296	Intergenic	GRIK4	0	1	2_TssAFlnk	0	1	1	0	1	0
chr11	121337438	121337556	17127023	17127027	intron	SORL1	0	0	7_Enh	0	1	1	0	0	0
chr11	124595811	124595960	17158141	17158145	Intergenic	NRGN	0	0	2_TssAFlnk	0	1	1	0	0	0
chr11	124706693	124707208	17159752	17159771	Intergenic	ROBO3	0	0	2_TssAFlnk	0	1	1	0	1	1
chr11	128419253	128419294	17198171	17198179	intron	ETS1	0	1	2_TssAFlnk	0	1	0	0	0	0
chr11	128419304	128419384	17198179	17198184	intron	ETS1	0	1	2_TssAFlnk	0	1	1	0	0	0
chr11	128446070	128446352	17198483	17198488	intron	ETS1	0	0	2_TssAFlnk	0	1	1	0	0	0
chr11	128500359	128500520	17199042	17199048	Intergenic	FLI1	0	0	7_Enh	0	1	1	0	1	1
chr11	128701069	128701392	17201707	17201714	Intergenic	KCNJ1	0	0	7_Enh	0	1	1	0	1	1
chr11	128705990	128706190	17201765	17201770	Intergenic	KCNJ1	0	0	7_Enh	0	1	1	0	0	0
chr11	131618128	131618340	17234698	17234706	intron	NTM	0	0	7_Enh	0	1	1	0	1	1
chr12	751753	752504	17284869	17284955	intron	NINJ2	0	1	5_TxWk	0	1	1	0	1	1
chr12	1059295	1059353	17288968	17288977	promoter-TSS	RAD52	1	1	1_TssA	0	1	0	0	0	0
chr12	1059390	1059504	17288981	17288990	promoter-TSS	RAD52	1	1	1_TssA	0	1	0	0	0	0
chr12	2749971	2750133	17312027	17312032	intron	CACNA1C	0	0	7_Enh	0	1	1	0	0	0
chr12	2954585	2954960	17315153	17315158	intron	LOC100507424	0	0	7_Enh	0	1	1	0	0	0
chr12	3206393	3206469	17320187	17320191	intron	TSPAN9	0	0	2_TssAFlnk	0	1	1	0	0	0
chr12	3226106	3226446	17320497	17320502	intron	TSPAN9	0	0	7_Enh	0	1	1	0	0	0
chr12	3408930	3409927	17324043	17324077	Intergenic	PRMT8	0	0	7_Enh	0	1	1	0	1	1
chr12	5566172	5566359	17348756	17348760	intron	NTF3	0	0	2_TssAFlnk	0	1	1	0	0	0
chr12	6184230	6184363	17355459	17355468	intron	VWF	0	0	6_EnhG	0	1	1	0	0	0
chr12	6289555	6289643	17357351	17357355	Intergenic	CD9	0	0	7_Enh	0	1	1	0	0	0
chr12	6291425	6291570	17357389	17357395	Intergenic	CD9	0	0	7_Enh	0	1	1	0	0	0
chr12	6291604	6291743	17357395	17357402	Intergenic	CD9	0	0	7_Enh	0	1	1	0	0	0
chr12	6335277	6335503	17358258	17358266	intron	CD9	0	0	6_EnhG	0	1	1	0	0	0
chr12	6394236	6394429	17359369	17359377	Intergenic	PLEKHG6	0	0	7_Enh	0	1	1	0	1	1
chr12	6432325	6432863	17360171	17360178	intron	PLEKHG6	0	0	7_Enh	0	1	1	0	1	1
chr12	6432981	6433098	17360180	17360185	intron	PLEKHG6	0	0	2_TssAFlnk	0	1	1	0	0	0
chr12	6447363	6447418	17360506	17360510	intron	TNFRSF1A	0	0	2_TssAFlnk	0	1	1	0	0	0
chr12	7033447	7033912	17372216	17372229	intron	ATN1	1	0	7_Enh	0	1	1	0	1	1
chr12	7995870	7996005	17383278	17383283	intron	SLC2A14	0	0	5_TxWk	0	1	0	0	0	0
chr12	7996106	7996430	17383283	17383293	intron	SLC2A14	0	0	7_Enh	0	1	0	0	0	0
chr12	8113104	8113203	17385428	17385433	Intergenic	SLC2A3	0	0	7_Enh	0	1	0	0	0	0
chr12	8124509	8124691	17385737	17385744	Intergenic	SLC2A3	0	0	2_TssAFlnk	0	1	1	0	0	0
chr12	8845407	8845637	17395253	17395259	Intergenic	RIMKLB	0	0	7_Enh	0	1	1	0	0	0
chr12	10364770	10364839	17410710	17410718	promoter-TSS	GABARAPL1	1	0	1_TssA	0	1	0	0	0	0
chr12	11872824	11872967	17422035	17422041	intron	ETV6	0	0	7_Enh	0	1	1	0	0	0
chr12	11919029	11919419	17422578	17422582	intron	ETV6	0	0	2_TssAFlnk	0	1	1	0	0	0
chr12	12941736	12941928	17435059	17435067	exon	APOLD1	0	0	7_Enh	0	1	1	0	1	1
chr12	13069739	13069907	17436934	17436939	Intergenic,TTS	MIR614	1	0	2_TssAFlnk	0	1	1	0	0	0
chr12	14410536	14410786	17448072	17448081	Intergenic	ATF7IP	0	0	7_Enh	0	1	1	0	0	0
chr12	20365720	20366050	17490583	17490588	Intergenic	LOC100506393	0	0	2_TssAFlnk	0	1	1	0	0	0
chr12	20503508	20503619	17491412	17491416	Intergenic	PDE3A	0	0	2_TssAFlnk	0	1	1	0	0	0
chr12	24198893	24198943	17516376	17516380	intron	SOX5	0	0	7_Enh	0	1	1	0	0	0
chr12	27615130	27615390	17544165	17544171	Intergenic	C12orf70	0	0	2_TssAFlnk	0	1	1	0	0	0
chr12	47053820	47053863	17672201	17672205	Intergenic	SLC38A4	0	0	7_Enh	0	1	1	0	0	0
chr12	48202004	48202175	17681316	17681322	intron	HDAC7	0	0	2_TssAFlnk	0	1	1	0	0	0
chr12	48205545	48205622	17681370	17681374	intron	HDAC7	0	0	2_TssAFlnk	0	1	1	0	0	0
chr12	48214523	48214834	17681639	17681649	promoter-TSS	HDAC7	1	0	2_TssAFlnk	0	1	1	0	0	0
chr12	48222670	48222985	17681733	17681739	Intergenic	HDAC7	0	0	7_Enh	0	1	1	0	0	0
chr12	50067302	50067606	17707776	17707786	intron	FMNL3	0	0	7_Enh	0	1	1	0	0	1
chr12	51317833	51317868	17724619	17724623	promoter-TSS	METTL7A	1	0	7_Enh	0	1	1	0	0	0
chr12	51640177	51640306	17729108	17729113	exon	DAZAP2	0	0	2_TssAFlnk	0	1	1	0	0	0
chr12	52317282	52317476	17737676	17737692	TTS	ACVRL1	0	0	2_TssAFlnk	0	1	1	0	1	1
chr12	52366759	52366928	17738367	17738373	intron	ACVR1B	0	0	2_TssAFlnk	0	1	1	0	0	0
chr12	52403985	52404162	17739053	17739059	promoter-TSS	GRASP	0	0	1_TssA	0	1	1	0	0	0
chr12	52438272	52438486	17739918	17739925	intron	NR4A1	0	0	7_Enh	0	1	1	0	0	0
chr12	52557856	52558038	17742169	17742174	Intergenic	KRT80	0	0	7_Enh	0	1	1	0	1	1
chr12	53441556	53441809	17753462	17753476	intron	TENC1	1	1	2_TssAFlnk	0	1	1	0	0	1
chr12	53441922	53442385	17753477	17753485	promoter-TSS	TENC1	0	0	7_Enh	0	1	1	0	1	0
chr12	53442652	53443060	17753486	17753492	promoter-TSS	TENC1	0	0	2_TssAFlnk	0	1	1	0	0	0
chr12	53459854	53460000	17753841	17753848	intron	SPRYD3	0	0	6_EnhG	0	1	1	0	1	1
chr12	53460208	53460231	17753851	17753856	exon	SPRYD3	0	0	6_EnhG	0	1	1	0	0	0
chr12	53765632	53765654	17759440	17759444	Intergenic	SP1	0	0	7_Enh	0	1	0	0	0	0
chr12	54826043	54826238	17775967	17775972	Intergenic	ITGA5	0	0	2_TssAFlnk	0	1	1	0	0	0
chr12	56959346	56959643	17799475	17799481	intron	RBMS2	0	0	2_TssAFlnk	0	1	1	0	0	0
chr12	56967185	56967399	17799548	17799557	intron	RBMS2	0	0	5_TxWk	0	1	0	0	1	1
chr12	58232779	58232821	17819287	17819291	intron	CTDSP2	0	0	7_Enh	0	1	1	0	0	0
chr12	63297079	63297202	17850214	17850218	intron	PPM1H	0	0	7_Enh	0	1	1	0	0	0
chr12	65066729	65066844	17865080	17865085	intron	RASSF3	0	0	7_Enh	0	1	1	0	0	0
chr12	70083090	70083148	17905422	17905428	promoter-TSS	BEST3	0	0	7_Enh	0	1	0	0	0	0
chr12	70294485	70294927	17907280	17907287	Intergenic	RAB3IP	0	0	7_Enh	0	1	1	0	1	1
chr12	71039400	71039567	17912994	17912998	intron	PTPRR	0	0	7_Enh	0	1	1	0	0	0
chr12	71039763	71039934	17912998	17913003	intron	PTPRR	0	0	7_Enh	0	1	1	0	0	0
chr12	76116498	76116816	17942452	17942457	Intergenic	KRR1	0	0	7_Enh	0	1	1	0	0	0
chr12	79941506	79941818	17967934	17967938	Intergenic	MIR5692B	0	0	2_TssAFlnk	0	1	1	0	1	1
chr12	89847872	89848158	18025501	18025506	intron	POC1B	0	0	7_Enh	0	1	1	0	0	0
chr12	94172121	94172161	18055010	18055014	intron	CRADD	0	0	7_Enh	0	1	1	0	0	0
chr12	94179109	94179217	18055075	18055079	intron	CRADD	0	0	7_Enh	0	1	1	0	0	0
chr12	95730290	95730639	18070399	18070405	Intergenic	MIR3685	0	0	7_Enh	0	1	1	0	1	1
chr12	96027586	96027994	18074004	18074009	Intergenic	PGAM1P5	0	0	7_Enh	0	1	1	0	0	0
chr12	96231927	96232243	18075994	18076005	Intergenic	SNRPF	0	0	7_Enh	0	1	1	0	0	0
chr12	96631613	96631810	18080906	18080911	intron	ELK3	0	0	7_Enh	0	1	1	0	0	0
chr12	96648923	96649073	18081194	18081198	intron	ELK3	0	0	2_TssAFlnk	0	1	1	0	0	0
chr12	96910542	96911365	18083839	18083844	Intergenic	CDK17	0	0	5_TxWk	0	1	1	0	1	1
chr12	98818617	98818782	18096404	18096410	Intergenic	SLC9A7P1	0	0	2_TssAFlnk	0	1	1	0	1	1
chr12	98884814	98885069	18097115	18097125	intron	LOC643770	0	0	7_Enh	0	1	1	0	1	1
chr12	104532334	104532463	18141717	18141729	promoter-TSS	NFYB	1	1	2_TssAFlnk	0	1	1	0	0	0
chr12	105620005	105620272	18153503	18153508	intron	APPL2	0	0	2_TssAFlnk	0	1	1	0	0	0
chr12	106132053	106132060	18157626	18157630	Intergenic	NUAK1	0	0	7_Enh	0	1	1	0	0	0
chr12	106328138	106328234	18159041	18159046	Intergenic	NUAK1	0	0	7_Enh	0	1	1	0	0	0
chr12	108699412	108699575	18181223	18181229	intron	CMKLR1	0	0	7_Enh	0	1	1	0	0	0
chr12	108699946	108700002	18181236	18181240	intron	CMKLR1	0	0	7_Enh	0	1	1	0	0	0
chr12	109085343	109085696	18185614	18185622	intron	CORO1C	0	0	7_Enh	0	1	1	0	1	0
chr12	109085862	109085973	18185622	18185626	intron	CORO1C	0	0	7_Enh	0	1	1	0	0	0
chr12	109128198	109128487	18186238	18186243	Intergenic	CORO1C	0	0	7_Enh	0	1	1	0	0	0
chr12	109197319	109197439	18187293	18187297	intron	SSH1	0	0	6_EnhG	0	1	1	0	1	1
chr12	109232196	109232368	18187899	18187907	intron	SSH1	0	0	7_Enh	0	1	0	0	0	0
chr12	109233302	109233626	18187912	18187916	intron	SSH1	0	0	7_Enh	0	1	1	0	0	0
chr12	109248326	109248459	18188161	18188167	intron	SSH1	0	0	7_Enh	0	1	1	0	0	0
chr12	109549595	109549884	18191409	18191414	TTS	UNG	0	0	2_TssAFlnk	0	1	1	0	1	1
chr12	109900956	109901341	18196299	18196309	intron	KCTD10	0	0	7_Enh	0	1	1	0	0	0
chr12	111136272	111136387	18215363	18215370	Intergenic	HVCN1	0	0	2_TssAFlnk	0	1	1	0	1	1
chr12	111834727	111835110	18225600	18225625	Intergenic	SH2B3	0	1	7_Enh	0	1	1	0	1	1
chr12	111835189	111835271	18225625	18225634	Intergenic	SH2B3	0	0	7_Enh	0	1	0	0	0	0
chr12	111840715	111840972	18225729	18225740	Intergenic	SH2B3	0	0	7_Enh	0	1	1	0	1	0
chr12	111840981	111841046	18225740	18225748	Intergenic	SH2B3	0	0	7_Enh	0	1	1	0	1	0
chr12	111841213	111841369	18225753	18225757	Intergenic	SH2B3	0	0	7_Enh	0	1	0	0	0	0
chr12	111842528	111843053	18225774	18225795	promoter-TSS	SH2B3	1	1	2_TssAFlnk	0	1	1	0	0	0
chr12	111847707	111847794	18225993	18225999	intron	SH2B3	0	0	2_TssAFlnk	0	1	1	0	0	0
chr12	111847844	111847964	18225999	18226003	intron	SH2B3	0	0	2_TssAFlnk	0	1	1	0	0	0
chr12	111850164	111850230	18226031	18226035	intron	SH2B3	0	0	6_EnhG	0	1	1	0	0	0
chr12	111866672	111866948	18226395	18226411	intron	SH2B3	0	0	7_Enh	0	1	1	0	0	0
chr12	111868684	111868835	18226457	18226464	intron	SH2B3	0	0	7_Enh	0	1	1	0	1	0
chr12	111872914	111873007	18226516	18226522	intron	SH2B3	0	0	7_Enh	0	1	1	0	0	0
chr12	113683617	113684023	18250330	18250343	intron	TPCN1	0	0	7_Enh	0	1	1	0	0	0
chr12	116796743	116797369	18284573	18284583	Intergenic	MIR4472-2	0	0	2_TssAFlnk	0	1	1	0	0	0
chr12	118123142	118123453	18302914	18302920	intron	KSR2	0	0	2_TssAFlnk	0	1	1	0	0	0
chr12	118795125	118795479	18311667	18311672	intron	TAOK3	0	0	7_Enh	0	1	1	0	0	0
chr12	120130929	120131093	18324180	18324185	intron	CIT	0	0	2_TssAFlnk	0	1	1	0	0	0
chr12	120668412	120668580	18332464	18332470	intron	PXN	0	0	7_Enh	0	1	1	0	0	0
chr12	120672604	120672904	18332511	18332517	intron	PXN	0	0	7_Enh	0	1	1	0	1	1
chr12	120694893	120695337	18332859	18332868	intron	PXN	0	0	7_Enh	0	1	1	0	0	0
chr12	122362658	122362812	18364588	18364595	intron	WDR66	0	0	7_Enh	0	1	1	0	0	0
chr12	122500969	122501370	18367455	18367464	Intergenic	MLXIP	0	0	2_TssAFlnk	0	1	1	0	0	0
chr12	123753992	123754105	18389074	18389082	intron	CDK2AP1	0	1	2_TssAFlnk	0	1	1	0	1	1
chr12	123930524	123930916	18393106	18393110	Intergenic	RILPL2	0	0	2_TssAFlnk	0	1	1	0	0	0
chr12	124538412	124538704	18403677	18403686	intron	ZNF664-FAM101A	0	0	2_TssAFlnk	0	1	1	0	1	1
chr12	124852469	124852630	18409569	18409576	intron	NCOR2	0	0	7_Enh	0	1	1	0	0	0
chr12	124853925	124854419	18409606	18409638	intron	NCOR2	0	0	7_Enh	0	1	1	0	0	1
chr12	124854452	124854575	18409638	18409644	intron	NCOR2	0	0	7_Enh	0	1	1	0	0	0
chr12	124864394	124864529	18409973	18409978	intron	NCOR2	0	0	2_TssAFlnk	0	1	1	0	0	0
chr12	124864543	124864914	18409978	18409990	intron	NCOR2	0	0	7_Enh	0	1	1	0	0	1
chr12	124864921	124865099	18409990	18409999	intron	NCOR2	0	0	7_Enh	0	1	1	0	0	0
chr12	124865130	124865223	18409999	18410004	intron	NCOR2	0	0	7_Enh	0	1	1	0	0	0
chr12	124866342	124866666	18410024	18410040	intron	NCOR2	0	0	7_Enh	0	1	1	0	0	0
chr12	124866749	124866832	18410040	18410044	intron	NCOR2	0	0	2_TssAFlnk	0	1	1	0	0	0
chr12	124874183	124874243	18410308	18410313	intron	NCOR2	0	0	7_Enh	0	1	1	0	0	0
chr12	124877567	124877915	18410418	18410431	intron	NCOR2	0	0	7_Enh	0	1	1	0	0	0
chr12	124907262	124908058	18411237	18411264	intron	NCOR2	0	0	7_Enh	0	1	1	0	0	0
chr12	124938050	124938297	18412009	18412018	intron	NCOR2	0	0	7_Enh	0	1	1	0	1	0
chr12	124938311	124938494	18412018	18412026	intron	NCOR2	0	0	7_Enh	0	1	1	0	0	0
chr12	124983007	124983123	18413042	18413048	intron	NCOR2	0	0	7_Enh	0	1	1	0	0	0
chr12	124990812	124990863	18413259	18413264	intron	NCOR2	0	0	7_Enh	0	1	1	0	0	0
chr12	124990890	124991406	18413264	18413288	intron	NCOR2	0	0	7_Enh	0	1	1	0	0	0
chr12	124997319	124997488	18413425	18413433	intron	NCOR2	0	0	7_Enh	0	1	1	0	0	0
chr12	125001907	125002298	18413519	18413544	intron	NCOR2	0	1	2_TssAFlnk	0	1	1	0	0	0
chr12	125002299	125002610	18413544	18413563	intron	NCOR2	0	1	7_Enh	0	1	1	0	0	0
chr12	125002622	125003787	18413563	18413618	intron	NCOR2	0	1	2_TssAFlnk	0	1	1	0	0	0
chr12	125073632	125073762	18415313	18415319	Intergenic	NCOR2	0	0	7_Enh	0	1	1	0	0	0
chr12	125139648	125139966	18416520	18416529	Intergenic	NCOR2	0	0	7_Enh	0	1	1	0	0	0
chr12	125140058	125140270	18416530	18416540	Intergenic	NCOR2	0	0	7_Enh	0	1	1	0	0	0
chr12	125172490	125172909	18417127	18417139	Intergenic	NCOR2	0	0	7_Enh	0	1	1	0	0	0
chr12	125230174	125230446	18418182	18418188	Intergenic	SCARB1	0	0	7_Enh	0	1	1	0	0	0
chr12	125230488	125230855	18418188	18418208	Intergenic	SCARB1	0	0	7_Enh	0	1	1	0	0	0
chr12	125412965	125413041	18422016	18422026	Intergenic	MIR5188	0	1	2_TssAFlnk	0	1	0	0	0	0
chr12	133083427	133083657	18533904	18533918	intron	FBRSL1	0	0	7_Enh	0	1	1	0	0	0
chr13	21069308	21069554	18575105	18575109	intron	CRYL1	0	0	15_Quies	0	1	0	0	1	1
chr13	21286806	21287162	18577802	18577822	intron	IL17D	0	0	7_Enh	0	1	1	0	1	1
chr13	27050627	27050868	18642402	18642409	Intergenic	WASF3	0	0	7_Enh	0	1	0	0	0	0
chr13	28982783	28982943	18665884	18665892	intron	FLT1	0	0	7_Enh	0	1	0	0	0	0
chr13	30716719	30716862	18683132	18683136	Intergenic	KATNAL1	0	0	7_Enh	0	1	1	0	0	0
chr13	31439509	31439864	18691660	18691668	Intergenic	MEDAG	0	0	7_Enh	0	1	1	0	1	1
chr13	31618547	31618844	18693465	18693475	Intergenic	TEX26	0	0	7_Enh	0	1	1	0	1	1
chr13	31620109	31620225	18693487	18693495	Intergenic	TEX26	0	0	7_Enh	0	1	1	0	0	0
chr13	31665252	31665343	18693939	18693946	Intergenic	HSPH1	0	0	7_Enh	0	1	1	0	0	0
chr13	32859551	32859895	18703919	18703924	intron	FRY	0	0	2_TssAFlnk	0	1	1	0	0	0
chr13	33685035	33685095	18711532	18711536	intron	STARD13	0	0	6_EnhG	0	1	1	0	0	0
chr13	33685132	33685198	18711536	18711541	intron	STARD13	0	0	6_EnhG	0	1	1	0	0	0
chr13	33778461	33778704	18712403	18712409	intron	STARD13	0	0	2_TssAFlnk	0	1	1	0	0	0
chr13	33778865	33779002	18712409	18712413	intron	STARD13	0	0	2_TssAFlnk	0	1	1	0	0	0
chr13	33802814	33802977	18712597	18712601	intron	STARD13	0	0	7_Enh	0	1	1	0	1	1
chr13	40467068	40467158	18759861	18759865	Intergenic	MIR4305	0	0	2_TssAFlnk	0	1	1	0	0	0
chr13	40976507	40976827	18763958	18763968	intron	LINC00598	0	0	7_Enh	0	1	1	0	0	0
chr13	41257199	41257461	18767231	18767235	Intergenic	FOXO1	0	0	15_Quies	0	1	1	0	1	1
chr13	41351476	41351702	18768345	18768349	Intergenic	MRPS31	0	0	2_TssAFlnk	0	1	1	0	1	1
chr13	42188453	42188637	18777216	18777225	intron	VWA8	0	0	7_Enh	0	1	1	0	0	0
chr13	45903897	45903974	18808693	18808697	Intergenic	SNORA31	0	0	2_TssAFlnk	0	1	0	0	0	0
chr13	51103637	51103847	18853338	18853346	Intergenic	DLEU7-AS1	0	0	7_Enh	0	1	1	0	0	0
chr13	59930932	59931089	18914076	18914081	Intergenic	DIAPH3	0	0	7_Enh	0	1	1	0	0	0
chr13	60105965	60106105	18915331	18915335	Intergenic	DIAPH3	0	0	7_Enh	0	1	0	0	0	0
chr13	80623031	80623162	19041792	19041799	Intergenic	SPRY2	0	0	7_Enh	0	1	1	0	0	0
chr13	95511705	95511761	19131947	19131952	Intergenic	SOX21	0	0	7_Enh	0	1	1	0	0	0
chr13	97921193	97921365	19151981	19151987	intron	MBNL2	0	0	7_Enh	0	1	1	0	0	1
chr13	97927598	97927826	19152032	19152036	intron	MBNL2	0	0	7_Enh	0	1	1	0	0	0
chr13	98960023	98960362	19162721	19162728	intron	FARP1	0	0	7_Enh	0	1	1	0	0	0
chr13	99128858	99128939	19165520	19165524	intron	STK24	0	0	2_TssAFlnk	0	1	1	0	0	0
chr13	104535501	104535852	19218938	19218947	Intergenic	MIR548AS	0	0	7_Enh	0	1	1	0	1	1
chr13	107569776	107570006	19243031	19243055	Intergenic	LINC00443	0	0	1_TssA	0	1	0	0	0	0
chr13	110885000	110885176	19273396	19273401	intron	COL4A1	0	0	2_TssAFlnk	0	1	1	0	0	0
chr13	110885339	110885405	19273404	19273410	intron	COL4A1	0	0	2_TssAFlnk	0	1	1	0	0	0
chr13	110950916	110951026	19274406	19274413	intron	COL4A1	0	0	2_TssAFlnk	0	1	1	0	0	0
chr13	110951076	110951224	19274413	19274423	intron	COL4A1	0	0	2_TssAFlnk	0	1	1	0	0	0
chr13	110951418	110951469	19274428	19274432	intron	COL4A1	0	0	3_TxFlnk	0	1	1	0	0	0
chr13	110993461	110993513	19275313	19275319	intron	COL4A2	0	0	7_Enh	0	1	1	0	0	0
chr13	110994110	110994352	19275332	19275339	intron	COL4A2	0	0	2_TssAFlnk	0	1	1	0	0	0
chr13	111062144	111062279	19276383	19276390	intron	COL4A2	0	0	7_Enh	0	1	0	0	0	0
chr13	111064633	111064860	19276429	19276436	intron	COL4A2	0	0	7_Enh	0	1	1	0	1	1
chr13	111085431	111085713	19276736	19276748	intron	COL4A2	0	0	6_EnhG	0	1	1	0	0	0
chr13	111658907	111659015	19286758	19286762	Intergenic	ANKRD10	0	0	7_Enh	0	1	1	0	0	0
chr13	113366074	113366154	19314261	19314265	intron	ATP11A	0	0	7_Enh	0	1	0	0	0	1
chr13	113366234	113366568	19314265	19314275	intron	ATP11A	0	0	7_Enh	0	1	1	0	0	0
chr13	114540772	114540987	19343456	19343463	intron	GAS6	0	0	7_Enh	0	1	1	0	0	0
chr13	114894579	114894664	19351289	19351296	intron	RASA3	0	0	1_TssA	0	1	0	0	0	0
chr13	114927386	114927478	19352272	19352276	Intergenic	RASA3	0	0	7_Enh	0	1	1	0	0	0
chr13	114927510	114927717	19352276	19352285	Intergenic	RASA3	0	0	2_TssAFlnk	0	1	1	0	0	0
chr13	114927722	114927940	19352285	19352295	Intergenic	RASA3	0	0	2_TssAFlnk	0	1	1	0	0	0
chr14	23122417	23122601	19396025	19396029	Intergenic	ABHD4	0	0	7_Enh	0	1	1	0	1	1
chr14	23182415	23182724	19396498	19396525	Intergenic	OXA1L	0	0	1_TssA	0	1	0	0	1	0
chr14	23317517	23317791	19398619	19398624	TTS	MMP14	0	0	7_Enh	0	1	1	0	0	0
chr14	23317921	23318013	19398624	19398628	TTS	MMP14	0	0	7_Enh	0	1	1	0	0	0
chr14	23538180	23538444	19402901	19402905	intron	ACIN1	0	0	6_EnhG	0	1	1	0	1	1
chr14	24779875	24780465	19419454	19419516	promoter-TSS	LTB4R	1	1	2_TssAFlnk	0	1	1	0	1	1
chr14	24780476	24780594	19419516	19419532	promoter-TSS	LTB4R	1	1	2_TssAFlnk	0	1	1	0	0	0
chr14	24834935	24835205	19420442	19420460	Intergenic	NFATC4	1	0	2_TssAFlnk	0	1	0	0	1	1
chr14	30211404	30211553	19453255	19453259	intron	PRKD1	0	0	7_Enh	0	1	1	0	0	0
chr14	31464021	31464390	19462118	19462122	intron	STRN3	0	0	7_Enh	0	1	1	0	0	0
chr14	33172530	33172716	19476760	19476764	intron	AKAP6	0	0	14_ReprPCWk	0	1	0	0	0	0
chr14	35805632	35805886	19503600	19503611	Intergenic	PSMA6	0	0	7_Enh	0	1	1	0	0	0
chr14	35805898	35806227	19503611	19503623	Intergenic	PSMA6	0	0	7_Enh	0	1	1	0	0	0
chr14	35882469	35882742	19504963	19504967	Intergenic	NFKBIA	0	0	7_Enh	0	1	1	0	1	1
chr14	38759853	38760182	19527700	19527705	Intergenic	CLEC14A	0	0	7_Enh	0	1	1	0	0	0
chr14	50466013	50466081	19600580	19600584	intron	C14orf182	0	0	7_Enh	0	1	1	0	0	0
chr14	50527872	50528067	19601382	19601387	Intergenic	C14orf183	0	0	7_Enh	0	1	1	0	0	0
chr14	52372567	52372753	19618942	19618946	intron	GNG2	0	0	7_Enh	0	1	0	0	1	0
chr14	55240043	55240396	19643106	19643120	intron	SAMD4A	0	0	7_Enh	0	1	1	0	1	1
chr14	55538779	55539044	19646558	19646564	Intergenic	MAPK1IP1L	0	0	7_Enh	0	1	1	0	0	0
chr14	55568989	55569238	19646934	19646941	Intergenic	LGALS3	0	0	7_Enh	0	1	1	0	0	0
chr14	55574686	55574763	19647004	19647008	Intergenic	LGALS3	0	0	7_Enh	0	1	1	0	0	0
chr14	55574786	55574867	19647008	19647012	Intergenic	LGALS3	0	0	7_Enh	0	1	1	0	0	0
chr14	56273912	56274275	19653970	19653981	Intergenic	LINC00520	0	0	7_Enh	0	1	1	0	0	0
chr14	59721334	59721447	19682682	19682686	intron	DAAM1	0	0	7_Enh	0	1	1	0	1	0
chr14	61592896	61593034	19697463	19697470	Intergenic	SLC38A6	0	0	7_Enh	0	1	1	0	0	0
chr14	65231590	65231774	19731562	19731574	intron	SPTB	0	0	15_Quies	0	1	1	0	1	1
chr14	69065396	69065763	19764594	19764602	Intergenic	ZFP36L1	0	0	7_Enh	0	1	1	0	0	0
chr14	69065778	69065849	19764602	19764610	Intergenic	ZFP36L1	0	0	2_TssAFlnk	0	1	1	0	0	0
chr14	69149405	69149527	19765527	19765534	Intergenic	ZFP36L1	0	0	7_Enh	0	1	1	0	0	0
chr14	69247735	69247948	19766708	19766712	Intergenic	ZFP36L1	0	0	7_Enh	0	1	1	0	0	0
chr14	69283008	69283126	19767348	19767364	Intergenic	ZFP36L1	0	1	2_TssAFlnk	0	1	1	0	0	0
chr14	69283137	69283635	19767364	19767426	Intergenic	ZFP36L1	0	1	2_TssAFlnk	0	1	1	0	1	1
chr14	69472513	69472653	19770071	19770075	Intergenic	ACTN1-AS1	0	0	7_Enh	0	1	1	0	0	0
chr14	69513408	69513509	19770501	19770505	Intergenic	ACTN1-AS1	0	0	7_Enh	0	1	1	0	0	0
chr14	70092159	70092302	19777292	19777298	intron	KIAA0247	0	0	2_TssAFlnk	0	1	1	0	0	0
chr14	70182919	70183078	19778079	19778083	Intergenic	SRSF5	0	0	7_Enh	0	1	1	0	0	0
chr14	73145951	73146090	19804922	19804928	intron	DPF3	0	0	7_Enh	0	1	1	0	0	0
chr14	73699164	73699199	19812724	19812729	Intergenic	PAPLN	0	0	7_Enh	0	1	1	0	0	0
chr14	73928702	73929132	19815724	19815729	Intergenic	NUMB	0	0	2_TssAFlnk	0	1	1	0	0	0
chr14	74195451	74195490	19820156	19820160	intron	ELMSAN1	0	0	6_EnhG	0	1	1	0	0	1
chr14	74220313	74220603	19820511	19820516	intron	ELMSAN1	0	0	7_Enh	0	1	1	0	0	0
chr14	74257002	74257175	19821313	19821319	Intergenic	ELMSAN1	0	0	2_TssAFlnk	0	1	1	0	0	0
chr14	75399441	75399605	19836301	19836305	Intergenic	RPS6KL1	0	0	2_TssAFlnk	0	1	1	0	0	0
chr14	75408429	75408493	19836439	19836443	TTS	PGF	0	0	7_Enh	0	1	1	0	0	0
chr14	75408511	75408740	19836444	19836448	TTS	PGF	0	0	7_Enh	0	1	1	0	0	0
chr14	75413515	75413578	19836550	19836554	intron	PGF	0	0	6_EnhG	0	1	1	0	0	0
chr14	77234716	77234894	19858029	19858038	intron	VASH1	0	0	7_Enh	0	1	1	0	0	0
chr14	77239096	77239323	19858103	19858112	intron	VASH1	0	0	7_Enh	0	1	1	0	0	0
chr14	77380053	77380200	19860096	19860101	Intergenic	C14orf166B	0	0	7_Enh	0	1	0	0	1	1
chr14	77384972	77385201	19860190	19860200	Intergenic	C14orf166B	0	0	7_Enh	0	1	1	0	1	0
chr14	77385310	77385611	19860200	19860216	Intergenic	C14orf166B	0	0	7_Enh	0	1	1	0	1	0
chr14	77386055	77386557	19860221	19860236	Intergenic	C14orf166B	0	0	7_Enh	0	1	1	0	0	0
chr14	77386663	77386743	19860237	19860241	Intergenic	C14orf166B	0	0	7_Enh	0	1	1	0	0	0
chr14	77413499	77414176	19860664	19860691	Intergenic	IRF2BPL	0	0	7_Enh	0	1	1	0	1	1
chr14	77419876	77420294	19860791	19860801	Intergenic	IRF2BPL	0	0	2_TssAFlnk	0	1	1	0	0	0
chr14	77422738	77423295	19860840	19860882	Intergenic	IRF2BPL	0	1	7_Enh	0	1	1	0	0	0
chr14	77466799	77467101	19861597	19861610	Intergenic	IRF2BPL	0	0	7_Enh	0	1	1	0	0	0
chr14	77508435	77508853	19862661	19862671	Intergenic	IRF2BPL	0	0	7_Enh	0	1	1	0	0	0
chr14	77542414	77542601	19863178	19863182	Intergenic	KIAA1737	0	0	2_TssAFlnk	0	1	1	0	0	0
chr14	78107977	78108066	19870797	19870802	Intergenic	SPTLC2	0	0	2_TssAFlnk	0	1	1	0	0	0
chr14	78108117	78108255	19870802	19870812	Intergenic	SPTLC2	0	1	2_TssAFlnk	0	1	1	0	0	0
chr14	89770654	89770732	19952415	19952419	intron	FOXN3	0	0	2_TssAFlnk	0	1	1	0	0	0
chr14	89817792	89818102	19953035	19953045	intron	FOXN3	0	0	2_TssAFlnk	0	1	1	0	0	0
chr14	90875717	90875837	19966093	19966097	Intergenic	CALM1	0	0	7_Enh	0	1	1	0	0	0
chr14	90885827	90885860	19966199	19966204	Intergenic	CALM1	0	0	7_Enh	0	1	1	0	0	0
chr14	91225453	91225573	19970888	19970895	intron	TTC7B	0	0	7_Enh	0	1	1	0	0	0
chr14	91790255	91790432	19978525	19978530	intron	CCDC88C	0	0	2_TssAFlnk	0	1	1	0	0	0
chr14	91790438	91790641	19978530	19978542	intron	CCDC88C	0	0	7_Enh	0	1	1	0	0	0
chr14	92927724	92927764	19992210	19992214	intron	SLC24A4	0	0	7_Enh	0	1	1	0	0	0
chr14	93007021	93007313	19993361	19993366	intron	RIN3	0	0	7_Enh	0	1	1	0	0	0
chr14	95973623	95973813	20030786	20030792	Intergenic	SCARNA13	0	0	7_Enh	0	1	1	0	0	0
chr14	100203467	100203813	20078440	20078452	Intergenic	CYP46A1	0	0	2_TssAFlnk	0	1	1	0	0	0
chr14	100222653	100222817	20078865	20078872	Intergenic	EML1	0	0	7_Enh	0	1	1	0	0	0
chr14	101543788	101544285	20102079	20102112	Intergenic	MEG9	0	0	7_Enh	0	1	1	0	0	0
chr14	103589403	103590246	20140063	20140158	Intergenic	TNFAIP2	0	1	2_TssAFlnk	0	1	1	0	1	1
chr14	103702156	103702277	20142450	20142454	Intergenic	LINC00605	0	0	7_Enh	0	1	0	0	0	0
chr14	104042936	104043252	20149011	20149017	intron	APOPT1	0	0	7_Enh	0	1	1	0	0	0
chr14	104043361	104043500	20149017	20149021	intron	APOPT1	0	0	7_Enh	0	1	1	0	0	0
chr14	104094478	104094628	20150072	20150080	promoter-TSS	KLC1	1	1	7_Enh	0	1	1	0	0	0
chr14	104902452	104902625	20167464	20167470	Intergenic	C14orf180	0	0	7_Enh	0	1	1	0	0	0
chr14	104902675	104902897	20167470	20167479	Intergenic	C14orf180	0	0	7_Enh	0	1	1	0	0	0
chr14	105147867	105147978	20172508	20172512	Intergenic	MIR4710	0	0	2_TssAFlnk	0	1	1	0	1	0
chr14	105148036	105148104	20172513	20172517	Intergenic	MIR4710	0	0	2_TssAFlnk	0	1	1	0	0	0
chr14	105148394	105148632	20172522	20172530	Intergenic	MIR4710	0	0	2_TssAFlnk	0	1	1	0	0	0
chr14	105202631	105202760	20174393	20174401	intron	ADSSL1	0	0	7_Enh	0	1	1	0	0	0
chr14	105202800	105202833	20174401	20174405	intron	ADSSL1	0	0	7_Enh	0	1	1	0	0	0
chr14	105202871	105202909	20174405	20174410	intron	ADSSL1	0	0	7_Enh	0	1	1	0	0	0
chr14	105659607	105659837	20187255	20187264	Intergenic	NUDT14	0	0	7_Enh	0	1	1	0	0	0
chr14	105662778	105662872	20187335	20187343	Intergenic	NUDT14	0	1	7_Enh	0	1	1	0	0	0
chr14	105662878	105663403	20187343	20187394	Intergenic	NUDT14	0	1	7_Enh	0	1	1	0	0	0
chr14	105663552	105663954	20187400	20187415	Intergenic	NUDT14	0	0	7_Enh	0	1	1	0	0	0
chr14	105665555	105665621	20187442	20187446	Intergenic	NUDT14	0	0	2_TssAFlnk	0	1	1	0	0	0
chr14	105665643	105665669	20187446	20187451	Intergenic	NUDT14	0	0	7_Enh	0	1	1	0	0	0
chr14	105940110	105940489	20195925	20195948	promoter-TSS	CRIP2	1	1	2_TssAFlnk	0	1	1	0	0	0
chr14	105947244	105948627	20196381	20196436	Intergenic	CRIP2	0	0	7_Enh	0	1	1	0	1	1
chr15	22908506	22908658	20240045	20240052	intron	CYFIP1	0	0	7_Enh	0	1	1	0	0	0
chr15	22923587	22923950	20240431	20240448	intron	CYFIP1	0	0	2_TssAFlnk	0	1	1	0	0	0
chr15	31316686	31316931	20338171	20338176	intron	TRPM1	0	0	7_Enh	0	1	1	0	0	0
chr15	31645463	31646032	20343105	20343115	intron	KLF13	0	0	7_Enh	0	1	1	0	1	0
chr15	31689308	31689731	20343959	20343984	Intergenic	KLF13	0	1	7_Enh	0	1	1	0	1	0
chr15	39917190	39917276	20415187	20415191	intron	FSIP1	0	0	7_Enh	0	1	1	0	1	0
chr15	40361280	40361701	20419129	20419151	Intergenic	LOC100131089	0	0	7_Enh	0	1	1	0	0	0
chr15	40390233	40390258	20419639	20419643	intron	BMF	0	0	7_Enh	0	1	1	0	0	0
chr15	40626268	40626410	20423450	20423457	exon	C15orf52	0	0	7_Enh	0	1	1	0	0	0
chr15	41198353	41198535	20433391	20433396	Intergenic	VPS18	0	0	7_Enh	0	1	1	0	0	0
chr15	41233642	41233705	20434323	20434327	Intergenic	CHAC1	0	0	2_TssAFlnk	0	1	1	0	0	0
chr15	42749748	42749886	20456885	20456890	promoter-TSS	ZFP106	1	0	7_Enh	0	1	1	0	0	0
chr15	45018762	45019310	20483353	20483358	Intergenic	TRIM69	0	0	7_Enh	0	1	1	0	1	0
chr15	48008123	48008349	20506430	20506434	intron	SEMA6D	0	0	7_Enh	0	1	1	0	0	0
chr15	56332828	56332903	20575909	20575913	Intergenic	NEDD4	0	0	7_Enh	0	1	1	0	0	0
chr15	57025937	57026015	20580736	20580745	intron,promoter-TSS	ZNF280D	1	1	1_TssA	0	1	0	0	0	0
chr15	58624327	58624667	20594914	20594921	Intergenic	LIPC	0	0	7_Enh	0	1	1	0	0	0
chr15	58765523	58765657	20596264	20596268	intron	LIPC	0	0	2_TssAFlnk	0	1	1	0	0	0
chr15	60663653	60664031	20616804	20616811	intron	ANXA2	0	0	7_Enh	0	1	1	0	0	0
chr15	63189257	63189604	20641171	20641190	Intergenic	MIR190A	0	0	7_Enh	0	1	1	0	0	0
chr15	63795401	63795521	20648749	20648756	Intergenic	USP3	0	0	7_Enh	0	1	1	0	0	0
chr15	63902489	63902838	20650035	20650041	intron	HERC1	0	0	7_Enh	0	1	1	0	1	1
chr15	65149074	65149246	20665214	20665218	intron	PLEKHO2	0	0	7_Enh	0	1	1	0	0	0
chr15	66911651	66911789	20688589	20688594	Intergenic	LCTL	0	0	7_Enh	0	1	1	0	1	1
chr15	66911794	66911823	20688594	20688598	Intergenic	LCTL	0	0	7_Enh	0	1	1	0	0	0
chr15	66914527	66914884	20688662	20688707	Intergenic	LCTL	0	1	7_Enh	0	1	0	0	0	0
chr15	66947254	66947499	20689123	20689153	Intergenic	SMAD6	0	1	7_Enh	0	1	1	0	0	0
chr15	67036455	67036655	20690622	20690630	intron	SMAD6	0	0	7_Enh	0	1	1	0	0	0
chr15	67055658	67055788	20690885	20690891	intron	SMAD6	0	0	7_Enh	0	1	1	0	0	0
chr15	67095581	67095840	20691468	20691479	Intergenic	SMAD6	0	0	7_Enh	0	1	1	0	0	0
chr15	67175702	67175989	20692593	20692603	Intergenic	SMAD6	0	0	7_Enh	0	1	1	0	0	0
chr15	67224174	67224330	20693072	20693076	Intergenic	SMAD3	0	0	2_TssAFlnk	0	1	1	0	0	0
chr15	67318088	67318388	20694125	20694130	Intergenic	SMAD3	0	0	7_Enh	0	1	1	0	0	0
chr15	67413465	67414005	20695560	20695581	intron	SMAD3	0	0	7_Enh	0	1	1	0	0	0
chr15	69087644	69088014	20713808	20713828	intron	ANP32A	0	0	7_Enh	0	1	1	0	0	0
chr15	73989381	73989575	20764100	20764106	intron	CD276	0	0	7_Enh	0	1	1	0	0	0
chr15	74243577	74243825	20767255	20767266	intron	LOXL1	0	0	7_Enh	0	1	1	0	1	1
chr15	74275118	74275238	20767759	20767764	TTS	STOML1	0	0	7_Enh	0	1	1	0	0	0
chr15	74471894	74472138	20770920	20770928	TTS,exon	STRA6	0	0	7_Enh	0	1	1	0	0	0
chr15	74532450	74532611	20771783	20771788	intron	CCDC33	0	0	7_Enh	0	1	1	0	1	1
chr15	75336210	75336402	20784589	20784598	intron	PPCDC	0	0	7_Enh	0	1	0	0	1	1
chr15	75339413	75339772	20784643	20784649	intron	PPCDC	0	0	7_Enh	0	1	1	0	0	0
chr15	77788252	77788390	20812301	20812305	Intergenic	HMG20A	0	0	2_TssAFlnk	0	1	1	0	0	0
chr15	77789206	77789433	20812317	20812329	Intergenic	HMG20A	0	0	7_Enh	0	1	1	0	1	1
chr15	77789600	77790062	20812330	20812336	Intergenic	HMG20A	0	0	7_Enh	0	1	1	0	0	0
chr15	77800364	77800541	20812462	20812466	Intergenic	HMG20A	0	0	7_Enh	0	1	1	0	0	0
chr15	78286488	78286615	20820301	20820307	TTS,promoter-TSS	LOC91450,TBC1D2B	1	0	7_Enh	0	1	1	0	1	0
chr15	79049626	79049732	20830162	20830169	Intergenic	LOC646938	0	0	7_Enh	0	1	1	0	0	0
chr15	79052609	79052806	20830249	20830253	intron	ADAMTS7	0	0	7_Enh	0	1	1	0	0	0
chr15	79052882	79053005	20830253	20830257	intron	ADAMTS7	0	0	7_Enh	0	1	0	0	0	0
chr15	81315851	81316077	20855381	20855387	Intergenic	MESDC1	0	0	7_Enh	0	1	1	0	0	0
chr15	82432262	82432468	20865740	20865745	intron	EFTUD1	0	0	7_Enh	0	1	1	0	1	1
chr15	85455291	85455838	20899986	20899990	intron	SLC28A1	0	0	7_Enh	0	1	1	0	0	0
chr15	89167645	89167853	20932080	20932084	intron	AEN	0	0	2_TssAFlnk	0	1	1	0	1	1
chr15	89181942	89182403	20932282	20932305	exon,promoter-TSS	ISG20	1	0	2_TssAFlnk	0	1	1	0	1	1
chr15	89440603	89440848	20935695	20935702	Intergenic	HAPLN3	0	0	7_Enh	0	1	1	0	1	1
chr15	90543205	90543318	20951905	20951912	Intergenic	ZNF710	0	0	2_TssAFlnk	0	1	1	0	0	0
chr15	90543392	90543611	20951912	20951933	Intergenic	ZNF710	0	1	2_TssAFlnk	0	1	1	0	0	0
chr15	90543628	90543682	20951933	20951941	Intergenic,promoter-TSS	ZNF710	0	1	2_TssAFlnk	0	1	1	0	0	0
chr15	91192076	91192286	20962195	20962199	Intergenic	BLM	0	0	2_TssAFlnk	0	1	1	0	0	0
chr15	91427184	91427345	20965876	20965883	promoter-TSS	FES	1	0	2_TssAFlnk	0	1	1	0	0	0
chr15	93167869	93167989	20984492	20984496	intron	FAM174B	0	0	7_Enh	0	1	1	0	0	0
chr15	93168037	93168085	20984496	20984500	intron	FAM174B	0	0	7_Enh	0	1	1	0	0	0
chr15	93168089	93168178	20984500	20984504	intron	FAM174B	0	0	7_Enh	0	1	1	0	0	0
chr15	95802819	95802933	21011121	21011126	Intergenic	LOC400456	0	0	7_Enh	0	1	1	0	1	1
chr15	96897281	96897422	21021119	21021125	Intergenic	MIR1469	0	1	2_TssAFlnk	0	1	1	0	1	1
chr15	99270931	99271149	21043689	21043703	intron	IGF1R	0	0	7_Enh	0	1	1	0	0	0
chr15	99343701	99344029	21044522	21044531	intron	IGF1R	0	0	7_Enh	0	1	1	0	0	0
chr15	99664036	99664368	21049498	21049507	exon	SYNM	0	0	2_TssAFlnk	0	1	1	0	0	0
chr15	99982929	99983025	21052923	21052928	Intergenic	MEF2A	0	0	7_Enh	0	1	1	0	0	0
chr15	99995195	99995470	21053179	21053188	Intergenic	MEF2A	0	0	7_Enh	0	1	1	0	0	0
chr15	100651399	100651551	21060896	21060900	intron	ADAMTS17	0	0	7_Enh	0	1	1	0	0	0
chr15	101631955	101632054	21074655	21074660	Intergenic	CHSY1	0	0	7_Enh	0	1	1	0	0	0
chr15	101632062	101632176	21074661	21074665	Intergenic	CHSY1	0	0	7_Enh	0	1	1	0	0	0
chr15	101667995	101668156	21075314	21075319	Intergenic	CHSY1	0	0	7_Enh	0	1	1	0	0	0
chr16	126819	126949	21090235	21090240	promoter-TSS	MPG	1	0	7_Enh	0	1	1	0	0	0
chr16	127503	127708	21090258	21090271	promoter-TSS	MPG	1	1	2_TssAFlnk	0	1	1	0	0	0
chr16	134827	134970	21090556	21090560	TTS	NPRL3	0	0	7_Enh	0	1	1	0	0	0
chr16	1047414	1047821	21123717	21123741	Intergenic	SOX8	0	1	2_TssAFlnk	0	1	1	0	0	0
chr16	1583262	1583293	21144573	21144577	promoter-TSS	TMEM204	0	0	2_TssAFlnk	0	1	1	0	0	0
chr16	1593392	1593655	21144973	21144986	intron	TMEM204	0	0	7_Enh	0	1	1	0	0	1
chr16	1595234	1595395	21145046	21145052	intron	TMEM204	0	0	7_Enh	0	1	1	0	0	0
chr16	1595512	1595646	21145052	21145059	intron	TMEM204	0	0	7_Enh	0	1	1	0	0	0
chr16	1661164	1661455	21146789	21146816	exon,intron	IFT140	1	1	2_TssAFlnk	0	1	1	0	0	0
chr16	2073629	2073724	21160182	21160188	Intergenic	SLC9A3R2	0	0	7_Enh	0	1	1	0	0	0
chr16	2083027	2083179	21160516	21160522	promoter-TSS	SLC9A3R2	0	0	2_TssAFlnk	0	1	1	0	0	0
chr16	2083222	2083291	21160522	21160526	promoter-TSS	SLC9A3R2	0	0	2_TssAFlnk	0	1	1	0	0	0
chr16	2083313	2083376	21160526	21160533	promoter-TSS	SLC9A3R2	0	0	2_TssAFlnk	0	1	1	0	0	0
chr16	2083386	2083580	21160533	21160542	intron,promoter-TSS	SLC9A3R2	0	0	2_TssAFlnk	0	1	1	0	0	0
chr16	2083630	2083829	21160542	21160554	intron	SLC9A3R2	0	0	2_TssAFlnk	0	1	1	0	0	0
chr16	2083907	2084193	21160554	21160562	intron	SLC9A3R2	0	0	2_TssAFlnk	0	1	1	0	0	0
chr16	2085807	2086236	21160618	21160641	intron	SLC9A3R2	0	0	7_Enh	0	1	1	0	0	0
chr16	2174683	2175157	21164278	21164307	intron	PKD1	0	0	7_Enh	0	1	1	0	0	0
chr16	2175180	2175466	21164307	21164318	intron	PKD1	0	0	7_Enh	0	1	1	0	0	0
chr16	2569997	2570117	21176073	21176078	promoter-TSS	AMDHD2	1	1	2_TssAFlnk	0	1	0	0	0	0
chr16	4000513	4000666	21210344	21210357	Intergenic	CREBBP	0	0	7_Enh	0	1	0	0	0	0
chr16	4103533	4103830	21212701	21212709	intron	ADCY9	0	0	7_Enh	0	1	1	0	0	0
chr16	4349210	4349376	21217752	21217760	Intergenic	TFAP4	0	0	7_Enh	0	1	1	0	0	0
chr16	4377475	4378473	21218674	21218754	Intergenic	GLIS2	0	1	7_Enh	0	1	1	0	1	1
chr16	4378580	4378836	21218754	21218760	Intergenic	GLIS2	0	0	2_TssAFlnk	0	1	1	0	0	0
chr16	4379104	4379181	21218763	21218767	Intergenic	GLIS2	0	0	7_Enh	0	1	1	0	0	0
chr16	4993381	4993482	21233634	21233640	Intergenic	PPL	0	0	7_Enh	0	1	1	0	0	0
chr16	4993521	4993692	21233640	21233646	Intergenic	PPL	0	0	7_Enh	0	1	1	0	0	0
chr16	9141746	9141965	21281214	21281219	Intergenic	C16orf72	0	0	7_Enh	0	1	1	0	0	0
chr16	15238104	15238192	21361960	21361965	Intergenic	MIR3180-4	0	0	7_Enh	0	1	0	0	0	0
chr16	15238232	15238413	21361965	21361973	Intergenic	MIR3180-4	0	0	7_Enh	0	1	1	0	0	0
chr16	15684662	15685178	21367990	21367996	Intergenic	KIAA0430	0	0	7_Enh	0	1	1	0	0	0
chr16	15766418	15766600	21369459	21369466	intron	NDE1	0	0	2_TssAFlnk	0	1	1	0	0	0
chr16	16092373	16092599	21374613	21374618	intron	ABCC1	0	0	7_Enh	0	1	0	0	0	0
chr16	16115997	16116244	21374962	21374969	intron	ABCC1	0	0	6_EnhG	0	1	1	0	0	0
chr16	17490793	17491032	21393471	21393476	intron	XYLT1	0	0	7_Enh	0	1	1	0	0	0
chr16	19707695	19708019	21421629	21421638	intron	C16orf62	0	0	7_Enh	0	1	1	0	0	0
chr16	23434863	23434984	21464622	21464626	intron	COG7	0	0	7_Enh	0	1	1	0	0	0
chr16	24998379	24998595	21483217	21483221	intron	ARHGAP17	0	0	2_TssAFlnk	0	1	1	0	0	0
chr16	27246488	27246830	21504897	21504905	intron	NSMCE1	0	0	2_TssAFlnk	0	1	1	0	1	1
chr16	27254565	27254786	21505037	21505043	intron	NSMCE1	0	0	7_Enh	0	1	1	0	0	0
chr16	27338426	27338741	21506256	21506266	intron	IL4R	0	0	7_Enh	0	1	1	0	0	0
chr16	27379444	27379735	21506881	21506891	Intergenic	IL21R	0	0	2_TssAFlnk	0	1	1	0	1	1
chr16	29126730	29127019	21536363	21536376	intron	RRN3P2	0	0	7_Enh	0	1	0	0	1	1
chr16	29272833	29273002	21539818	21539828	Intergenic	SNX29P2	0	0	7_Enh	0	1	1	0	0	0
chr16	29273019	29273098	21539828	21539832	Intergenic	SNX29P2	0	0	7_Enh	0	1	1	0	0	0
chr16	29273115	29273336	21539832	21539844	Intergenic	SNX29P2	0	0	7_Enh	0	1	0	0	0	0
chr16	29273377	29273507	21539844	21539851	Intergenic	SNX29P2	0	0	7_Enh	0	1	1	0	0	0
chr16	29302193	29302527	21540334	21540350	Intergenic	SNX29P2	0	0	2_TssAFlnk	0	1	1	0	0	0
chr16	29721774	29721892	21548079	21548083	Intergenic	QPRT	0	0	14_ReprPCWk	0	1	0	0	1	1
chr16	31879947	31880436	21590815	21590825	Intergenic	ZNF267	0	0	7_Enh	0	1	1	0	1	1
chr16	51572889	51573169	21683014	21683019	Intergenic	SALL1	0	0	7_Enh	0	1	1	0	0	0
chr16	53124401	53124640	21693862	21693870	intron	CHD9	0	0	7_Enh	0	1	1	0	0	0
chr16	53124853	53125209	21693870	21693879	intron	CHD9	0	0	2_TssAFlnk	0	1	1	0	0	0
chr16	53132693	53132798	21693959	21693963	intron	CHD9	0	0	2_TssAFlnk	0	1	1	0	0	0
chr16	53538183	53538294	21697918	21697924	Intergenic	AKTIP	0	0	2_TssAFlnk	0	1	1	0	1	0
chr16	56641412	56641563	21729401	21729407	Intergenic,promoter-TSS	MT2A	1	0	7_Enh	0	1	1	0	0	0
chr16	56651086	56651240	21729573	21729593	promoter-TSS	MT1L	1	1	2_TssAFlnk	0	1	1	0	0	0
chr16	57294306	57294357	21738698	21738702	intron	PLLP	0	0	2_TssAFlnk	0	1	1	0	0	0
chr16	57294384	57294470	21738702	21738707	intron	PLLP	0	0	7_Enh	0	1	1	0	0	0
chr16	57294502	57294640	21738707	21738711	intron	PLLP	0	0	7_Enh	0	1	1	0	0	0
chr16	57625229	57625540	21743886	21743891	Intergenic	GPR56	0	0	7_Enh	0	1	1	0	1	1
chr16	57661989	57662080	21744380	21744389	promoter-TSS	GPR56	0	0	7_Enh	0	1	1	0	0	0
chr16	57662096	57662192	21744389	21744394	promoter-TSS	GPR56	0	0	7_Enh	0	1	1	0	0	0
chr16	57680055	57680207	21744717	21744725	intron	GPR56	0	0	7_Enh	0	1	1	0	0	0
chr16	66391505	66391885	21812803	21812809	Intergenic	CDH5	0	0	7_Enh	0	1	1	0	1	1
chr16	66398814	66398964	21812926	21812930	Intergenic	CDH5	0	0	7_Enh	0	1	1	0	0	0
chr16	66550497	66550681	21814979	21814984	intron	TK2	0	0	2_TssAFlnk	0	1	1	0	0	0
chr16	66642599	66642762	21816422	21816430	intron	CMTM3	0	0	6_EnhG	0	1	1	0	1	1
chr16	66694775	66694927	21817196	21817204	intron	CMTM4	0	0	7_Enh	0	1	1	0	0	0
chr16	67208453	67208631	21825849	21825861	exon	NOL3	0	1	2_TssAFlnk	0	1	1	0	0	0
chr16	68027171	68027454	21841746	21841774	intron	DPEP2	0	1	7_Enh	0	1	0	0	1	1
chr16	68027564	68027596	21841774	21841778	intron	DPEP2	0	0	7_Enh	0	1	1	0	0	0
chr16	68113772	68114123	21843074	21843080	TTS	DUS2L	0	0	7_Enh	0	1	1	0	0	0
chr16	68366444	68366661	21847009	21847013	intron	PRMT7	0	0	2_TssAFlnk	0	1	1	0	0	0
chr16	69430125	69430266	21863404	21863409	Intergenic	TERF2	0	0	15_Quies	0	1	1	0	1	1
chr16	69516021	69516395	21864431	21864446	Intergenic	CYB5B	0	0	2_TssAFlnk	0	1	1	0	0	0
chr16	69516490	69516541	21864446	21864450	Intergenic	CYB5B	0	0	2_TssAFlnk	0	1	1	0	0	0
chr16	69516559	69516706	21864450	21864455	Intergenic	CYB5B	0	0	7_Enh	0	1	1	0	0	0
chr16	69564625	69564792	21865127	21865133	Intergenic	MIR1538	0	0	7_Enh	0	1	1	0	0	0
chr16	69924397	69924824	21869740	21869752	intron	WWP2	0	0	15_Quies	0	1	1	0	0	0
chr16	70461992	70462709	21879671	21879679	intron	ST3GAL2	0	0	2_TssAFlnk	0	1	1	0	0	0
chr16	70741015	70741211	21884791	21884795	intron	VAC14	0	0	2_TssAFlnk	0	1	1	0	0	0
chr16	73104519	73105610	21911772	21911812	Intergenic	HTA	0	0	7_Enh	0	1	1	0	0	0
chr16	73206536	73206737	21913144	21913150	Intergenic	HTA	0	0	7_Enh	0	1	1	0	0	1
chr16	75272596	75272755	21939339	21939349	exon	BCAR1	0	0	6_EnhG	0	1	0	0	0	0
chr16	75279030	75279290	21939509	21939517	intron	BCAR1	0	0	2_TssAFlnk	0	1	1	0	0	0
chr16	75279395	75279696	21939517	21939531	intron	BCAR1	0	0	2_TssAFlnk	0	1	1	0	0	0
chr16	77618173	77618360	21961310	21961314	Intergenic	NUDT7	0	0	7_Enh	0	1	0	0	1	1
chr16	77694350	77694656	21961947	21961954	Intergenic	NUDT7	0	0	7_Enh	0	1	1	0	1	1
chr16	80966760	80966808	21996844	21996851	Intergenic	CENPN	0	0	7_Enh	0	1	0	0	0	0
chr16	80966813	80966876	21996851	21996858	Intergenic	CENPN	0	0	7_Enh	0	1	0	0	0	0
chr16	81437121	81437475	22004041	22004066	Intergenic	MIR4720	0	1	2_TssAFlnk	0	1	1	0	1	1
chr16	81646335	81646492	22008126	22008130	intron	CMIP	0	0	7_Enh	0	1	1	0	0	0
chr16	81764382	81764673	22010520	22010534	Intergenic	PLCG2	0	0	2_TssAFlnk	0	1	1	0	0	0
chr16	84560511	84560606	22045399	22045405	Intergenic	KIAA1609	0	0	7_Enh	0	1	1	0	0	0
chr16	84560643	84560708	22045405	22045409	Intergenic	KIAA1609	0	0	7_Enh	0	1	1	0	0	0
chr16	84560765	84560963	22045411	22045419	Intergenic	KIAA1609	0	0	7_Enh	0	1	1	0	0	0
chr16	84565975	84566109	22045492	22045497	Intergenic	KIAA1609	0	0	2_TssAFlnk	0	1	1	0	0	0
chr16	84566262	84566362	22045499	22045503	Intergenic	KIAA1609	0	0	2_TssAFlnk	0	1	1	0	0	0
chr16	85148536	85148797	22057604	22057617	Intergenic	FAM92B	0	0	15_Quies	0	1	0	0	1	1
chr16	85208079	85208194	22059192	22059199	Intergenic	LOC400548	0	0	2_TssAFlnk	0	1	1	0	0	0
chr16	85268731	85268878	22060613	22060619	Intergenic	LINC00311	0	0	2_TssAFlnk	0	1	1	0	0	0
chr16	85784927	85785067	22074535	22074543	intron,promoter-TSS	C16orf74	1	1	1_TssA	0	1	0	0	0	0
chr16	86376944	86377033	22084985	22084989	intron	LOC732275	0	0	7_Enh	0	1	1	0	0	0
chr16	86377045	86377525	22084989	22085004	intron	LOC732275	0	0	7_Enh	0	1	1	0	0	0
chr16	86423271	86423351	22085793	22085798	Intergenic	LOC732275	0	0	7_Enh	0	1	1	0	0	0
chr16	86962861	86963105	22096308	22096326	Intergenic	FOXL1	0	0	7_Enh	0	1	1	0	0	0
chr16	86965043	86965115	22096370	22096375	Intergenic	FOXL1	0	0	7_Enh	0	1	0	0	0	0
chr16	86965312	86965361	22096381	22096385	Intergenic	FOXL1	0	1	2_TssAFlnk	0	1	1	0	0	0
chr16	86965385	86965564	22096385	22096397	Intergenic	FOXL1	0	1	2_TssAFlnk	0	1	1	0	0	0
chr16	87212579	87212914	22100545	22100555	Intergenic	C16orf95	0	0	7_Enh	0	1	0	0	0	0
chr16	87421718	87421795	22104639	22104645	intron	FBXO31	0	0	7_Enh	0	1	1	0	0	0
chr16	87422031	87422350	22104645	22104655	intron	FBXO31	0	0	7_Enh	0	1	1	0	0	0
chr16	87811475	87811765	22114975	22114992	Intergenic	KLHDC4	0	0	7_Enh	0	1	1	0	1	1
chr16	87812677	87813041	22115021	22115045	Intergenic	KLHDC4	0	1	7_Enh	0	1	1	0	1	1
chr16	88000362	88000524	22120073	22120077	intron	BANP	0	0	7_Enh	0	1	1	0	0	0
chr16	88268114	88268244	22127289	22127301	Intergenic	ZNF469	0	1	7_Enh	0	1	1	0	0	0
chr16	88268311	88268601	22127303	22127320	Intergenic	ZNF469	0	1	7_Enh	0	1	1	0	0	0
chr16	88298508	88298858	22127874	22127892	Intergenic	ZNF469	0	0	7_Enh	0	1	1	0	0	0
chr16	88987345	88987911	22149418	22149439	intron	CBFA2T3	0	0	7_Enh	0	1	1	0	0	0
chr16	89386798	89386947	22162406	22162417	promoter-TSS	LOC100287036	1	0	2_TssAFlnk	0	1	1	0	0	0
chr16	89392547	89392760	22162579	22162588	intron	ANKRD11	0	0	7_Enh	0	1	1	0	0	0
chr16	89571871	89572179	22166812	22166823	Intergenic	SPG7	0	0	7_Enh	0	1	1	0	0	0
chr16	89690079	89690337	22171013	22171024	intron	DPEP1	0	0	7_Enh	0	1	1	0	0	0
chr17	904451	904580	22205896	22205900	exon	TIMM22	0	0	6_EnhG	0	1	1	0	0	0
chr17	906105	906172	22205929	22205934	TTS	ABR	0	0	7_Enh	0	1	1	0	0	0
chr17	946885	947007	22207365	22207370	intron	ABR	0	0	7_Enh	0	1	0	0	0	0
chr17	947117	947343	22207371	22207382	intron	ABR	0	0	2_TssAFlnk	0	1	1	0	0	0
chr17	947411	947460	22207382	22207386	intron	ABR	0	0	7_Enh	0	1	1	0	0	0
chr17	1018491	1018614	22209456	22209461	intron	ABR	0	0	7_Enh	0	1	1	0	0	0
chr17	1026356	1026614	22209624	22209638	intron	ABR	0	0	7_Enh	0	1	1	0	1	1
chr17	1414516	1414841	22220667	22220678	intron	INPP5K	0	0	7_Enh	0	1	1	0	0	0
chr17	1480570	1480835	22222369	22222381	intron	SLC43A2	0	0	7_Enh	0	1	1	0	0	0
chr17	1546506	1547305	22224316	22224418	exon,intron	SCARF1	0	1	1_TssA	0	1	0	0	1	1
chr17	2078312	2078594	22237428	22237437	intron	SMG6	0	0	7_Enh	0	1	1	0	0	1
chr17	2082367	2082455	22237478	22237482	intron	SMG6	0	0	7_Enh	0	1	1	0	0	0
chr17	2082927	2083121	22237487	22237493	intron	SMG6	0	0	7_Enh	0	1	1	0	0	0
chr17	2118495	2118525	22237950	22237955	intron	SMG6	0	0	7_Enh	0	1	1	0	0	0
chr17	2118974	2119200	22237960	22237968	intron	SMG6	0	0	2_TssAFlnk	0	1	1	0	1	0
chr17	2119277	2119395	22237968	22237974	intron	SMG6	0	0	2_TssAFlnk	0	1	1	0	1	0
chr17	2148191	2148345	22238348	22238352	intron	SMG6	0	0	7_Enh	0	1	1	0	1	1
chr17	2299955	2300497	22241740	22241770	intron	MNT	0	0	2_TssAFlnk	0	1	1	0	0	0
chr17	2907365	2907909	22255150	22255177	intron	RAP1GAP2	0	0	7_Enh	0	1	1	0	0	0
chr17	6478636	6478875	22315804	22315812	Intergenic	PITPNM3	0	0	7_Enh	0	1	1	0	0	0
chr17	6656376	6656508	22318354	22318359	Intergenic	XAF1	0	0	2_TssAFlnk	0	1	1	0	0	0
chr17	7461421	7461842	22335302	22335316	TTS	TNFSF12	1	0	2_TssAFlnk	0	1	1	0	0	0
chr17	7461893	7462164	22335316	22335324	TTS,exon	TNFSF12,TNFSF13	1	0	7_Enh	0	1	1	0	0	0
chr17	7819514	7819731	22343506	22343532	promoter-TSS	LOC284023	1	1	7_Enh	0	1	1	0	0	0
chr17	8056878	8057200	22348638	22348648	Intergenic	PER1	0	0	7_Enh	0	1	1	0	0	0
chr17	8057964	8058089	22348674	22348678	Intergenic	PER1	0	0	2_TssAFlnk	0	1	1	0	0	0
chr17	8062101	8062373	22348832	22348840	TTS	VAMP2	0	0	5_TxWk	0	1	0	0	1	1
chr17	15406150	15406469	22435945	22435964	exon	TVP23C	0	0	7_Enh	0	1	1	0	1	1
chr17	16189777	16190013	22446480	22446489	intron	PIGL	0	0	2_TssAFlnk	0	1	1	0	0	0
chr17	16914423	16914689	22457056	22457062	Intergenic	MPRIP	0	0	7_Enh	0	1	1	0	0	0
chr17	16935485	16935635	22457384	22457391	Intergenic	MPRIP	0	0	7_Enh	0	1	1	0	0	0
chr17	16978851	16978944	22458149	22458153	intron	MPRIP	0	0	7_Enh	0	1	1	0	0	0
chr17	17589269	17589342	22469552	22469556	intron	RAI1	0	0	7_Enh	0	1	1	0	0	0
chr17	17628251	17628500	22470516	22470536	intron	RAI1	0	1	7_Enh	0	1	0	0	0	0
chr17	17655933	17656053	22471038	22471046	intron	RAI1	0	0	2_TssAFlnk	0	1	1	0	0	0
chr17	17726686	17727521	22472865	22472942	intron	SREBF1	0	1	7_Enh	0	1	1	0	0	0
chr17	17780937	17781449	22473870	22473881	intron	TOM1L2	0	0	7_Enh	0	1	1	0	0	0
[truncated: 633 more rows]
