# Supplementary material for: A DNA methylation atlas of normal human cell types
Source: Nature. 2023 Jan 4;613(7943):355–64. doi: 10.1038/s41586-022-05580-6 (PMC9811898; doi:10.1038/s41586-022-05580-6)
Supplement: Supplementary file 6 — Genome-wide set of unmethylated regions per cell type, overlapping H3K27ac, but not J3K4me3, ChIP–seq peaks, annotated. Zip file containing bed files, listing for each cell type a set of putative enhancers defined as the subset of hypomethylated regions (Extended Dataset 1) marked by active gene regulation chromatin marks (H3K27ac peaks) but lacking promoter marks (H3K4me3 peaks). [file 41586_2022_5580_MOESM6_ESM.zip › Epid-Kerat.4CpGs.U85.f85.H3K27ac-H3K4me3.bed]

chr	from	to	CpG_from	CpG_to	HOMER_anno	neigh_gene	TSS+1Kb	CpG-island	chromHMM	H3K4me3	H3K27ac	CTCF_BS
chr1	3827357	3827881	104591	104616	Intergenic	LOC728716	0	0	14_ReprPCWk	0	1	1
chr1	16840317	16841283	311083	311129	Intergenic	CROCCP3	0	1	1_TssA	0	1	0
chr1	17274770	17275019	318276	318294	exon	CROCC	0	0	2_TssAFlnk	0	1	0
chr1	19337689	19337876	349387	349398	Intergenic	IFFO2	0	0	2_TssAFlnk	0	1	0
chr1	41472866	41473324	660519	660532	intron	CTPS1	0	0	3_TxFlnk	0	1	0
chr1	76187907	76188447	963635	963648	Intergenic	ACADM	0	0	7_Enh	0	1	0
chr1	149223770	149224740	1355278	1355330	Intergenic	LOC388692	0	1	10_TssBiv	0	1	1
chr1	155139805	155140575	1432214	1432238	Intergenic	KRTCAP2	0	0	2_TssAFlnk	0	1	1
chr1	168311913	168312277	1561176	1561193	Intergenic	MIR557	0	0	15_Quies	0	1	1
chr1	234859412	234860478	2132413	2132434	promoter-TSS	LOC100506810	1	0	2_TssAFlnk	0	1	0
chr2	64538320	64539048	2905369	2905389	Intergenic	LINC00309	0	0	2_TssAFlnk	0	1	0
chr2	102637091	102637387	3227658	3227669	intron	IL1R2	0	0	5_TxWk	0	1	1
chr2	177026660	177027324	3841157	3841178	Intergenic	HOXD3	0	0	13_ReprPC	0	1	0
chr2	238199916	238200453	4354458	4354477	Intergenic	COL6A3	0	0	2_TssAFlnk	0	1	0
chr3	14494419	14494916	4591340	4591361	intron	SLC6A6	0	0	7_Enh	0	1	0
chr3	42113514	42114020	4800743	4800756	Intergenic	TRAK1	0	0	2_TssAFlnk	0	1	0
chr3	50638378	50639332	4910573	4910593	Intergenic	CISH	0	0	2_TssAFlnk	0	1	0
chr3	52064658	52065155	4925636	4925645	Intergenic	DUSP7	0	0	7_Enh	0	1	0
chr3	72338127	72338615	5106013	5106033	Intergenic	LOC201617	0	0	2_TssAFlnk	0	1	0
chr3	183723816	183724297	5906871	5906883	promoter-TSS	ABCC5-AS1	1	0	2_TssAFlnk	0	1	0
chr3	188623878	188624396	5963066	5963076	Intergenic	TPRG1	0	0	15_Quies	0	1	0
chr4	24981801	24982069	6371430	6371441	promoter-TSS	CCDC149	1	0	13_ReprPC	0	1	1
chr4	124468351	124468937	7037851	7037876	Intergenic	SPRY1	0	0	2_TssAFlnk	0	1	0
chr4	129308114	129308419	7068829	7068838	Intergenic	PGRMC2	0	0	7_Enh	0	1	0
chr4	154713482	154713858	7246430	7246454	Intergenic	SFRP2	0	1	11_BivFlnk	0	1	1
chr5	173959582	173959969	8934887	8934899	Intergenic	MSX2	0	0	7_Enh	0	1	0
chr6	3826054	3826517	9105998	9106011	Intergenic	FAM50B	0	0	2_TssAFlnk	0	1	0
chr6	12222944	12223474	9194916	9194929	Intergenic	EDN1	0	0	2_TssAFlnk	0	1	0
chr6	33313004	33313400	9426586	9426602	Intergenic	DAXX	0	0	7_Enh	0	1	1
chr6	36703018	36703405	9476454	9476467	Intergenic	RAB44	0	0	2_TssAFlnk	0	1	1
chr7	27206620	27207209	10845555	10845581	intron	HOXA10-HOXA9	0	0	2_TssAFlnk	0	1	0
chr7	143132119	143132356	11882860	11882872	intron	EPHA1-AS1	0	0	2_TssAFlnk	0	1	0
chr8	38385425	38385978	12517277	12517295	intron	C8orf86	1	0	2_TssAFlnk	0	1	0
chr8	49616548	49617399	12604185	12604206	Intergenic	EFCAB1	0	0	7_Enh	0	1	0
chr8	102449345	102449660	12996853	12996864	Intergenic	GRHL2	0	0	2_TssAFlnk	0	1	0
chr8	129189003	129189490	13190890	13190901	Intergenic	MIR1208	0	0	2_TssAFlnk	0	1	0
chr8	143463390	143463895	13332379	13332405	intron	TSNARE1	0	0	2_TssAFlnk	0	1	0
chr9	89882202	89882973	13983172	13983187	Intergenic	C9orf170	0	0	7_Enh	0	1	0
chr9	100925060	100925501	14113589	14113601	intron	CORO2A	0	0	7_Enh	0	1	0
chr9	110815902	110816369	14190603	14190616	Intergenic	KLF4	0	0	7_Enh	0	1	0
chr9	133005494	133005756	14444904	14444921	intron	NCS1	0	0	14_ReprPCWk	0	1	1
chr9	134298586	134299005	14468080	14468095	Intergenic	PRRC2B	0	0	2_TssAFlnk	0	1	0
chr9	136374433	136374842	14506936	14506953	Intergenic	TMEM8C	0	0	2_TssAFlnk	0	1	0
chr10	3514707	3514967	14687786	14687796	Intergenic	PITRM1	0	0	2_TssAFlnk	0	1	0
chr10	33562154	33562558	15001800	15001815	intron	NRP1	0	0	2_TssAFlnk	0	1	0
chr10	134225189	134225461	15945957	15945972	intron	PWWP2B	0	0	7_Enh	0	1	0
chr11	47410222	47410615	16430371	16430383	Intergenic	SPI1	0	0	2_TssAFlnk	0	1	0
chr11	63952656	63954544	16564728	16564900	promoter-TSS	STIP1	1	1	1_TssA	0	1	1
chr11	65990169	65990519	16609978	16609991	intron	PACS1	0	0	5_TxWk	0	1	1
chr11	121593283	121593963	17129707	17129747	Intergenic	SORL1	0	0	10_TssBiv	0	1	0
chr11	133903719	133904256	17258977	17258992	intron	LOC100128239	0	0	2_TssAFlnk	0	1	0
chr12	6539703	6540033	17362119	17362129	Intergenic	CD27	0	0	2_TssAFlnk	0	1	0
chr12	6649542	6650042	17364164	17364194	intron	IFFO1	0	1	2_TssAFlnk	0	1	1
chr12	105956063	105956488	18156415	18156430	Intergenic	C12orf75	0	0	1_TssA	0	1	0
chr12	122430088	122430401	18365605	18365616	intron	WDR66	0	0	7_Enh	0	1	0
chr12	124907262	124908058	18411237	18411264	intron	NCOR2	0	0	7_Enh	0	1	0
chr14	65493135	65493575	19734962	19734976	intron	FNTB	0	0	7_Enh	0	1	0
chr14	95927227	95927723	20030129	20030150	intron	SYNE3	0	0	7_Enh	0	1	0
chr15	40337158	40337635	20418839	20418859	intron	LOC100131089	0	0	2_TssAFlnk	0	1	1
chr15	67175702	67175989	20692593	20692603	Intergenic	SMAD6	0	0	7_Enh	0	1	0
chr16	57773902	57774619	21746238	21746266	intron	KATNB1	0	0	2_TssAFlnk	0	1	0
chr16	70771491	70771770	21885376	21885389	intron	VAC14	0	0	7_Enh	0	1	0
chr16	81564192	81564554	22006586	22006603	intron	CMIP	0	0	2_TssAFlnk	0	1	0
chr16	85644100	85644475	22070486	22070512	promoter-TSS	GSE1	1	1	7_Enh	0	1	1
chr17	884216	884664	22205390	22205413	Intergenic	NXN	0	0	7_Enh	0	1	1
chr17	990926	991490	22208615	22208636	intron	ABR	0	0	7_Enh	0	1	0
chr17	19090379	19093868	22496123	22496296	Intergenic	EPN2	0	1	15_Quies	0	1	0
chr17	63555682	63558093	23028429	23028699	intron	AXIN2	1	1	1_TssA	0	1	1
chr17	73422384	73422792	23149681	23149693	Intergenic	MIR3678	0	0	7_Enh	0	1	1
chr17	73545345	73545975	23152614	23152629	intron	LLGL2	0	0	7_Enh	0	1	0
chr18	20839928	20840524	23527083	23527097	TTS,exon	CABLES1	0	0	2_TssAFlnk	0	1	0
chr19	2952981	2953483	24121964	24121974	Intergenic	ZNF77	0	0	2_TssAFlnk	0	1	1
chr19	6065737	6066261	24208579	24208594	intron	RFX2	0	0	7_Enh	0	1	0
chr19	7864450	7865000	24244381	24244408	Intergenic	CLEC4GP1	0	0	1_TssA	0	1	1
chr19	11404433	11404776	24316230	24316259	Intergenic	TSPAN16	0	1	1_TssA	0	1	1
chr19	12907186	12907705	24344716	24344732	TTS	PRDX2	0	0	7_Enh	0	1	1
chr19	13023627	13024425	24347913	24347938	intron	SYCE2	0	0	7_Enh	0	1	0
chr19	19601207	19601466	24487336	24487346	intron	GATAD2A	0	0	2_TssAFlnk	0	1	1
chr19	54982242	54982968	24999712	24999771	intron,promoter-TSS	CDC42EP5	0	1	1_TssA	0	1	0
chr20	1946154	1946582	25099379	25099404	Intergenic	PDYN	0	0	2_TssAFlnk	0	1	1
chr20	20433086	20433368	25265606	25265625	intron	RALGAPA2	0	1	2_TssAFlnk	0	1	1
chr20	43970326	43971269	25503206	25503224	intron	SDC4	0	0	3_TxFlnk	0	1	0
chr20	45948453	45948854	25529222	25529236	exon	LOC100131496	0	0	3_TxFlnk	0	1	0
chr20	45986220	45986788	25529799	25529824	Intergenic,promoter-TSS	ZMYND8	1	0	2_TssAFlnk	0	1	0
chr20	45987325	45988480	25529836	25529856	Intergenic	ZMYND8	0	0	2_TssAFlnk	0	1	0
chr20	45989271	45989871	25529865	25529884	Intergenic	ZMYND8	0	0	2_TssAFlnk	0	1	0
chr20	55549464	55550012	25649780	25649796	Intergenic	BMP7	0	0	11_BivFlnk	0	1	1
chr20	62580203	62580719	25784874	25784901	intron	UCKL1	0	0	7_Enh	0	1	1
chr21	40279043	40279425	26030359	26030370	Intergenic	ETS2	0	0	7_Enh	0	1	0
chr21	46129706	46130454	26128559	26128587	intron	TSPEAR	0	0	12_EnhBiv	0	1	0
chr22	19868719	19869117	26230869	26230886	intron	TXNRD2	0	0	2_TssAFlnk	0	1	0
chr22	31030412	31030782	26396300	26396313	Intergenic	SLC35E4	0	0	7_Enh	0	1	1
chr22	38086435	38087249	26492359	26492376	exon,intron	NOL12	0	0	6_EnhG	0	1	0
chr22	45831569	45831905	26637137	26637153	Intergenic	RIBC2	0	0	7_Enh	0	1	1
chr22	46261705	46261973	26643781	26643797	Intergenic	MIR4762	0	0	12_EnhBiv	0	1	0
chrX	24072054	24073431	26996770	26996847	promoter-TSS	EIF2S3	1	1	1_TssA	0	1	1
chrX	129115226	129117512	27762694	27762836	Intergenic	BCORL1	0	1	1_TssA	0	1	0
