# Supplementary material for: A DNA methylation atlas of normal human cell types
Source: Nature. 2023 Jan 4;613(7943):355–64. doi: 10.1038/s41586-022-05580-6 (PMC9811898; doi:10.1038/s41586-022-05580-6)
Supplement: Supplementary file 6 — Genome-wide set of unmethylated regions per cell type, overlapping H3K27ac, but not J3K4me3, ChIP–seq peaks, annotated. Zip file containing bed files, listing for each cell type a set of putative enhancers defined as the subset of hypomethylated regions (Extended Dataset 1) marked by active gene regulation chromatin marks (H3K27ac peaks) but lacking promoter marks (H3K4me3 peaks). [file 41586_2022_5580_MOESM6_ESM.zip › Gastric-Ep.4CpGs.U85.f85.H3K27ac-H3K4me3.bed]

chr	from	to	CpG_from	CpG_to	HOMER_anno	neigh_gene	TSS+1Kb	CpG-island	chromHMM	H3K4me3	H3K27ac	H3K4me1	H3K27me3	CTCF_BS	CTCF
chr1	753413	753492	6860	6865	Intergenic	LINC00115	0	0	15_Quies	0	1	1	0	0	0
chr1	851915	852028	8817	8822	TTS	LOC100130417	0	0	12_EnhBiv	0	1	1	0	0	0
chr1	852036	852447	8822	8840	TTS	LOC100130417	0	0	12_EnhBiv	0	1	1	0	0	0
chr1	940516	940963	12921	12932	Intergenic	HES4	0	0	12_EnhBiv	0	1	1	0	0	0
chr1	1009503	1009742	16063	16075	exon	RNF223	1	0	12_EnhBiv	0	1	0	0	0	0
chr1	1009781	1009849	16075	16079	promoter-TSS	RNF223	1	0	12_EnhBiv	0	1	0	0	0	0
chr1	1045270	1045383	17252	17257	intron	C1orf159	0	0	7_Enh	0	1	0	0	0	0
chr1	1045482	1045539	17258	17263	intron	C1orf159	0	0	7_Enh	0	1	1	0	0	0
chr1	1059911	1060141	17910	17917	Intergenic	C1orf159	0	0	2_TssAFlnk	0	1	1	0	0	0
chr1	1060214	1060323	17917	17921	Intergenic	C1orf159	0	0	2_TssAFlnk	0	1	1	0	0	0
chr1	1060361	1060601	17922	17935	Intergenic	C1orf159	0	0	2_TssAFlnk	0	1	0	0	0	0
chr1	1060766	1060816	17938	17942	Intergenic	C1orf159	0	0	2_TssAFlnk	0	1	1	0	0	0
chr1	1060859	1060948	17942	17946	Intergenic	C1orf159	0	0	7_Enh	0	1	1	0	0	0
chr1	1067997	1068127	18249	18255	Intergenic	LOC254099	0	0	7_Enh	0	1	1	0	0	0
chr1	1068139	1068190	18255	18260	Intergenic	LOC254099	0	0	7_Enh	0	1	1	0	0	0
chr1	1068263	1068318	18262	18267	Intergenic	LOC254099	0	0	7_Enh	0	1	1	0	0	0
chr1	1068450	1068572	18268	18275	Intergenic	LOC254099	0	0	7_Enh	0	1	1	0	0	0
chr1	1068777	1069091	18281	18299	Intergenic	LOC254099	0	0	7_Enh	0	1	1	0	0	0
chr1	1071771	1071845	18391	18395	promoter-TSS	LOC254099	1	0	7_Enh	0	1	1	0	0	0
chr1	1079196	1079301	18710	18717	exon	LOC254099	0	0	7_Enh	0	1	1	0	0	0
chr1	1079469	1079634	18718	18728	TTS	LOC254099	0	0	7_Enh	0	1	1	0	0	0
chr1	1079736	1079850	18732	18740	TTS	LOC254099	0	0	7_Enh	0	1	1	0	0	0
chr1	1079863	1080110	18740	18752	TTS	LOC254099	0	0	7_Enh	0	1	1	0	0	0
chr1	1080134	1080223	18752	18762	TTS	LOC254099	0	0	7_Enh	0	1	1	0	0	0
chr1	1080262	1080304	18762	18766	TTS	LOC254099	0	0	7_Enh	0	1	1	0	0	0
chr1	1080367	1080538	18766	18776	Intergenic	LOC254099	0	0	7_Enh	0	1	1	0	0	0
chr1	1080563	1080732	18776	18787	Intergenic	LOC254099	0	0	2_TssAFlnk	0	1	1	0	0	0
chr1	1085545	1085817	18945	18956	Intergenic	LOC254099	0	0	7_Enh	0	1	0	0	0	0
chr1	1094764	1094971	19246	19253	Intergenic	MIR200B	0	0	7_Enh	0	1	1	0	0	0
chr1	1094990	1095143	19254	19261	Intergenic	MIR200B	0	0	7_Enh	0	1	1	0	0	0
chr1	1102733	1102891	19654	19663	promoter-TSS	MIR200A	1	0	7_Enh	0	1	1	0	0	0
chr1	1216970	1217402	24212	24229	intron	SCNN1D	0	0	7_Enh	0	1	1	0	0	0
chr1	1217455	1217512	24229	24233	intron	SCNN1D	0	0	7_Enh	0	1	1	0	0	0
chr1	1279496	1279561	27229	27233	intron	DVL1	0	0	7_Enh	0	1	1	0	0	0
chr1	1280378	1280470	27254	27259	intron	DVL1	0	0	7_Enh	0	1	1	0	0	0
chr1	1289240	1289556	27744	27755	intron	MXRA8	0	0	13_ReprPC	0	1	1	0	0	0
chr1	1296088	1296152	28087	28091	Intergenic	MXRA8	0	0	13_ReprPC	0	1	1	0	0	0
chr1	1307470	1307761	28379	28388	Intergenic	AURKAIP1	0	0	7_Enh	0	1	1	0	1	1
chr1	1367072	1367130	30439	30443	Intergenic	VWA1	0	0	7_Enh	0	1	1	0	0	0
chr1	1367306	1367521	30445	30449	Intergenic	VWA1	0	0	7_Enh	0	1	1	0	0	0
chr1	1367734	1367789	30453	30458	Intergenic	VWA1	0	0	2_TssAFlnk	0	1	1	0	0	0
chr1	1373546	1373788	30732	30739	intron	VWA1	0	0	7_Enh	0	1	1	0	1	0
chr1	1376403	1376510	30917	30924	exon	VWA1	0	0	7_Enh	0	1	1	0	1	1
chr1	1610380	1610448	39950	39955	intron	SLC35E2B	0	0	7_Enh	0	1	1	0	1	1
chr1	1610545	1610649	39958	39962	intron	SLC35E2B	0	0	7_Enh	0	1	1	0	1	1
chr1	1610656	1610683	39962	39967	intron	SLC35E2B	0	0	7_Enh	0	1	1	0	1	1
chr1	1690235	1690502	43012	43029	promoter-TSS	NADK	0	0	7_Enh	0	1	1	0	0	0
chr1	1690520	1690621	43029	43034	promoter-TSS	NADK	0	0	7_Enh	0	1	1	0	0	0
chr1	1690636	1690776	43034	43042	promoter-TSS	NADK	0	0	7_Enh	0	1	1	0	0	0
chr1	1711588	1711841	43652	43659	promoter-TSS	NADK	1	0	2_TssAFlnk	0	1	1	0	0	0
chr1	1711842	1712022	43659	43663	promoter-TSS	NADK	1	0	2_TssAFlnk	0	1	1	0	0	0
chr1	1790207	1790359	45116	45121	intron	GNB1	0	0	7_Enh	0	1	1	0	1	0
chr1	1790621	1790761	45123	45131	intron	GNB1	0	0	7_Enh	0	1	1	0	0	0
chr1	1790848	1791033	45131	45135	intron	GNB1	0	0	7_Enh	0	1	1	0	0	0
chr1	1812413	1812530	45485	45489	intron	GNB1	0	0	7_Enh	0	1	1	0	0	0
chr1	1826153	1826326	46002	46008	Intergenic	GNB1	0	0	7_Enh	0	1	1	0	0	0
chr1	1837770	1838023	46278	46288	Intergenic	CALML6	0	0	7_Enh	0	1	1	0	1	1
chr1	1847334	1847711	46630	46640	intron	CALML6	0	0	7_Enh	0	1	1	0	0	0
chr1	2067105	2067251	54295	54303	intron	PRKCZ	0	0	7_Enh	0	1	1	0	0	0
chr1	2130172	2130335	56382	56388	exon	C1orf86	0	0	7_Enh	0	1	1	0	0	0
chr1	2139175	2139297	56744	56750	exon,promoter-TSS	C1orf86	0	0	7_Enh	0	1	1	0	0	0
chr1	2139318	2139349	56751	56755	promoter-TSS	C1orf86	0	0	7_Enh	0	1	1	0	0	0
chr1	2139504	2139658	56767	56771	promoter-TSS	C1orf86	0	0	7_Enh	0	1	1	0	0	0
chr1	2139737	2139950	56771	56779	promoter-TSS	C1orf86	0	0	7_Enh	0	1	1	0	0	0
chr1	2139953	2140315	56779	56787	promoter-TSS	C1orf86	0	0	7_Enh	0	1	1	0	0	0
chr1	2171710	2171930	58051	58059	intron	SKI	0	0	7_Enh	0	1	1	0	0	0
chr1	2179683	2179707	58267	58271	intron	SKI	0	0	7_Enh	0	1	1	0	0	0
chr1	2179919	2180043	58276	58284	intron	SKI	0	0	7_Enh	0	1	1	0	0	0
chr1	2182126	2182230	58343	58349	intron	SKI	0	0	7_Enh	0	1	1	0	0	0
chr1	2182283	2182352	58350	58358	intron	SKI	0	0	7_Enh	0	1	1	0	0	0
chr1	2183330	2183504	58392	58402	intron	SKI	0	0	7_Enh	0	1	1	0	0	0
chr1	2211574	2211672	59163	59167	intron	SKI	0	0	5_TxWk	0	1	1	0	0	0
chr1	2243015	2243094	60440	60446	Intergenic	LOC100129534	0	0	7_Enh	0	1	1	0	1	1
chr1	2284330	2284415	62059	62066	promoter-TSS	LOC100129534	1	0	7_Enh	0	1	1	0	0	0
chr1	2284490	2284660	62066	62074	promoter-TSS	LOC100129534	1	0	7_Enh	0	1	1	0	0	0
chr1	2284709	2284822	62074	62078	promoter-TSS	LOC100129534	1	0	7_Enh	0	1	1	0	0	0
chr1	2325177	2325310	63217	63223	intron	RER1	0	0	6_EnhG	0	1	1	0	0	0
chr1	2345690	2346298	63949	63974	Intergenic	PEX10	0	1	7_Enh	0	1	1	0	1	1
chr1	2460465	2460500	67762	67766	exon	HES5	0	0	12_EnhBiv	0	1	1	0	1	0
chr1	2460537	2460622	67768	67774	exon	HES5	0	0	12_EnhBiv	0	1	1	0	1	0
chr1	2460717	2460837	67774	67786	exon	HES5	1	1	12_EnhBiv	0	1	1	0	0	0
chr1	2475025	2475223	68298	68307	Intergenic	LOC115110	0	0	12_EnhBiv	0	1	1	0	0	0
chr1	2475300	2475420	68312	68319	Intergenic	LOC115110	0	0	12_EnhBiv	0	1	1	0	0	0
chr1	2476468	2476563	68354	68358	Intergenic	LOC115110	0	0	7_Enh	0	1	1	0	0	0
chr1	2476586	2476641	68358	68362	Intergenic	LOC115110	0	0	7_Enh	0	1	1	0	0	0
chr1	2486383	2486683	68737	68742	TTS	LOC100133445	0	0	7_Enh	0	1	1	0	1	1
chr1	2507240	2507360	69296	69300	Intergenic	FAM213B	0	0	7_Enh	0	1	1	0	0	0
chr1	2507395	2507510	69300	69306	Intergenic	FAM213B	0	0	7_Enh	0	1	1	0	0	0
chr1	2507656	2507748	69306	69311	Intergenic	FAM213B	0	0	2_TssAFlnk	0	1	1	0	1	0
chr1	2507779	2507960	69311	69317	Intergenic	FAM213B	0	0	2_TssAFlnk	0	1	1	0	1	0
chr1	2508041	2508179	69317	69321	Intergenic	FAM213B	0	0	2_TssAFlnk	0	1	1	0	0	0
chr1	2508188	2508324	69321	69325	Intergenic	FAM213B	0	0	7_Enh	0	1	1	0	0	0
chr1	2524038	2524192	69846	69857	exon	MMEL1	0	0	7_Enh	0	1	1	0	0	0
chr1	2524233	2524466	69857	69867	exon	MMEL1	0	0	2_TssAFlnk	0	1	1	0	0	0
chr1	2885063	2885169	77397	77406	Intergenic	ACTRT2	0	1	11_BivFlnk	0	1	1	0	0	0
chr1	2885213	2885358	77406	77418	Intergenic	ACTRT2	0	1	11_BivFlnk	0	1	1	0	0	0
chr1	2885388	2885493	77418	77424	Intergenic	ACTRT2	0	0	12_EnhBiv	0	1	1	0	0	0
chr1	2990996	2991220	80147	80155	intron	PRDM16	0	0	7_Enh	0	1	1	0	0	0
chr1	2991252	2991482	80155	80163	intron	PRDM16	0	0	7_Enh	0	1	1	0	0	0
chr1	2991667	2991733	80165	80171	intron	PRDM16	0	0	7_Enh	0	1	1	0	0	0
chr1	2992793	2992835	80204	80209	intron	PRDM16	0	0	7_Enh	0	1	1	0	0	0
chr1	2995265	2995507	80258	80267	intron	PRDM16	0	0	7_Enh	0	1	1	0	0	0
chr1	2995532	2995605	80267	80273	intron	PRDM16	0	0	7_Enh	0	1	1	0	0	0
chr1	2995614	2995655	80273	80278	intron	PRDM16	0	0	7_Enh	0	1	1	0	0	0
chr1	2995690	2995774	80278	80287	intron	PRDM16	0	0	7_Enh	0	1	0	0	0	0
chr1	3043772	3043860	81754	81761	promoter-TSS	MIR4251	1	0	7_Enh	0	1	1	0	0	0
chr1	3043944	3044103	81761	81768	promoter-TSS	MIR4251	1	0	7_Enh	0	1	1	0	0	0
chr1	3049274	3049457	81905	81911	intron	PRDM16	0	0	7_Enh	0	1	1	0	0	0
chr1	3049595	3049621	81912	81916	intron	PRDM16	0	0	7_Enh	0	1	1	0	0	0
chr1	3050384	3050524	81935	81940	intron	PRDM16	0	0	7_Enh	0	1	1	0	0	0
chr1	3050597	3050633	81940	81944	intron	PRDM16	0	0	7_Enh	0	1	1	0	0	0
chr1	3050742	3050959	81947	81957	intron	PRDM16	0	0	7_Enh	0	1	1	0	0	0
chr1	3051006	3051142	81957	81966	intron	PRDM16	0	0	7_Enh	0	1	1	0	0	0
chr1	3051176	3051289	81966	81972	intron	PRDM16	0	0	7_Enh	0	1	1	0	0	0
chr1	3051372	3051502	81972	81985	intron	PRDM16	0	0	7_Enh	0	1	1	0	0	0
chr1	3051529	3051582	81985	81990	intron	PRDM16	0	0	7_Enh	0	1	1	0	0	0
chr1	3051880	3052008	82001	82008	intron	PRDM16	0	0	7_Enh	0	1	1	0	0	0
chr1	3052061	3052176	82009	82016	intron	PRDM16	0	0	7_Enh	0	1	1	0	0	0
chr1	3052181	3052282	82016	82022	intron	PRDM16	0	0	7_Enh	0	1	1	0	0	0
chr1	3052305	3052483	82023	82033	intron	PRDM16	0	0	7_Enh	0	1	1	0	0	0
chr1	3052510	3052605	82034	82039	intron	PRDM16	0	0	7_Enh	0	1	1	0	0	0
chr1	3056061	3056153	82143	82150	intron	PRDM16	0	0	12_EnhBiv	0	1	1	0	0	0
chr1	3077721	3077804	82766	82774	intron	PRDM16	0	0	7_Enh	0	1	1	0	0	0
chr1	3077835	3078077	82774	82784	intron	PRDM16	0	0	7_Enh	0	1	1	0	0	0
chr1	3078148	3078274	82784	82794	intron	PRDM16	0	0	7_Enh	0	1	1	0	0	0
chr1	3085310	3085447	83041	83046	intron	PRDM16	0	0	7_Enh	0	1	1	0	0	0
chr1	3086361	3086452	83066	83075	intron	PRDM16	0	0	7_Enh	0	1	1	0	0	0
chr1	3086485	3086510	83076	83083	intron	PRDM16	0	0	7_Enh	0	1	1	0	0	0
chr1	3087999	3088133	83136	83141	intron	PRDM16	0	0	7_Enh	0	1	1	0	0	0
chr1	3100127	3100161	83511	83516	intron	PRDM16	0	0	7_Enh	0	1	1	0	0	0
chr1	3100259	3100365	83516	83522	intron	PRDM16	0	0	7_Enh	0	1	1	0	0	0
chr1	3100387	3100498	83523	83533	intron	PRDM16	0	0	5_TxWk	0	1	1	0	0	0
chr1	3103204	3103312	83646	83651	intron	PRDM16	0	1	7_Enh	0	1	1	0	0	0
chr1	3103320	3103352	83651	83657	intron	PRDM16	0	1	7_Enh	0	1	1	0	0	0
chr1	3104496	3104797	83691	83698	intron	PRDM16	0	0	7_Enh	0	1	1	0	0	0
chr1	3104957	3105071	83698	83708	intron	PRDM16	0	1	7_Enh	0	1	0	0	0	0
chr1	3105084	3105253	83709	83725	intron	PRDM16	0	1	7_Enh	0	1	1	0	0	0
chr1	3105306	3105336	83725	83729	intron	PRDM16	0	0	7_Enh	0	1	1	0	0	0
chr1	3105615	3105722	83732	83738	intron	PRDM16	0	0	7_Enh	0	1	1	0	0	0
chr1	3115472	3115645	84036	84044	intron	PRDM16	0	0	5_TxWk	0	1	1	0	0	0
chr1	3130322	3130486	84521	84527	intron	PRDM16	0	0	7_Enh	0	1	1	0	0	0
chr1	3130535	3130581	84528	84533	intron	PRDM16	0	0	7_Enh	0	1	1	0	0	0
chr1	3135632	3135757	84678	84685	intron	PRDM16	0	0	7_Enh	0	1	1	0	0	0
chr1	3135824	3136085	84685	84698	intron	PRDM16	0	0	7_Enh	0	1	1	0	0	0
chr1	3136127	3136239	84698	84704	intron	PRDM16	0	0	7_Enh	0	1	1	0	0	0
chr1	3138587	3139228	84774	84790	intron	PRDM16	0	0	7_Enh	0	1	1	0	0	0
chr1	3139831	3139856	84801	84805	intron	PRDM16	0	0	7_Enh	0	1	1	0	0	0
chr1	3139902	3139947	84808	84812	intron	PRDM16	0	0	7_Enh	0	1	1	0	0	0
chr1	3154688	3154841	85263	85271	intron	PRDM16	0	0	7_Enh	0	1	1	0	0	0
chr1	3155121	3155313	85275	85291	intron	PRDM16	0	1	7_Enh	0	1	1	0	0	0
chr1	3166599	3166713	85706	85712	intron	PRDM16	0	0	7_Enh	0	1	1	0	0	0
chr1	3166729	3166804	85712	85716	intron	PRDM16	0	0	7_Enh	0	1	1	0	0	0
chr1	3166864	3167125	85718	85728	intron	PRDM16	0	0	7_Enh	0	1	1	0	0	0
chr1	3167716	3167784	85736	85740	intron	PRDM16	0	0	7_Enh	0	1	1	0	0	0
chr1	3167813	3167919	85740	85746	intron	PRDM16	0	0	7_Enh	0	1	1	0	0	0
chr1	3177630	3177849	85938	85944	intron	PRDM16	0	0	7_Enh	0	1	1	0	0	0
chr1	3178011	3178198	85947	85954	intron	PRDM16	0	0	7_Enh	0	1	1	0	0	0
chr1	3178323	3178385	85954	85959	intron	PRDM16	0	0	7_Enh	0	1	0	0	0	0
chr1	3200671	3200852	86631	86644	intron	PRDM16	0	0	7_Enh	0	1	1	0	1	1
chr1	3201817	3201954	86668	86672	intron	PRDM16	0	0	7_Enh	0	1	0	0	0	0
chr1	3239809	3240050	87711	87726	intron	PRDM16	0	1	7_Enh	0	1	1	0	0	0
chr1	3240055	3240235	87726	87737	intron	PRDM16	0	1	7_Enh	0	1	1	0	0	0
chr1	3240246	3240367	87737	87742	intron	PRDM16	0	1	7_Enh	0	1	1	0	0	0
chr1	3250540	3250750	87990	87997	intron	PRDM16	0	0	7_Enh	0	1	1	0	0	0
chr1	3265719	3265814	88315	88320	intron	PRDM16	0	0	7_Enh	0	1	1	0	0	0
chr1	3265820	3265924	88320	88327	intron	PRDM16	0	0	7_Enh	0	1	1	0	0	0
chr1	3265941	3266024	88327	88332	intron	PRDM16	0	0	7_Enh	0	1	1	0	0	0
chr1	3266998	3267197	88355	88360	intron	PRDM16	0	0	7_Enh	0	1	1	0	0	0
chr1	3283221	3283298	88870	88875	intron	PRDM16	0	0	7_Enh	0	1	1	0	0	0
chr1	3286526	3286595	88953	88957	intron	PRDM16	0	0	7_Enh	0	1	1	0	0	0
chr1	3294344	3294513	89126	89135	intron	PRDM16	0	0	7_Enh	0	1	1	0	0	0
chr1	3294602	3294728	89137	89144	intron	PRDM16	0	0	7_Enh	0	1	0	0	0	0
chr1	3334101	3334448	90386	90391	intron	PRDM16	0	0	7_Enh	0	1	0	0	0	0
chr1	3334513	3334853	90393	90402	exon,intron	PRDM16	0	0	7_Enh	0	1	1	0	0	0
chr1	3336019	3336122	90428	90433	intron	PRDM16	0	0	7_Enh	0	1	1	0	0	0
chr1	3339428	3339467	90505	90509	intron	PRDM16	0	0	7_Enh	0	1	1	0	1	0
chr1	3339883	3340109	90519	90529	intron	PRDM16	0	0	7_Enh	0	1	1	0	0	0
chr1	3340124	3340235	90529	90537	intron	PRDM16	0	0	7_Enh	0	1	0	0	0	0
chr1	3341329	3341575	90568	90583	intron	PRDM16	0	0	7_Enh	0	1	1	0	1	1
chr1	3369769	3370010	91366	91375	Intergenic	ARHGEF16	0	0	7_Enh	0	1	1	0	1	1
chr1	3373270	3373628	91538	91547	intron	ARHGEF16	0	0	2_TssAFlnk	0	1	1	0	0	0
chr1	3374906	3375075	91582	91586	intron	ARHGEF16	0	0	7_Enh	0	1	1	0	0	0
chr1	3376644	3376896	91620	91631	intron	ARHGEF16	0	0	7_Enh	0	1	1	0	0	0
chr1	3377610	3377690	91649	91653	intron	ARHGEF16	0	0	7_Enh	0	1	1	0	0	0
chr1	3398910	3399029	92360	92366	Intergenic	ARHGEF16	0	0	7_Enh	0	1	1	0	0	0
chr1	3399073	3399261	92367	92373	Intergenic	ARHGEF16	0	0	7_Enh	0	1	1	0	1	0
chr1	3458632	3458733	94209	94217	intron	MEGF6	0	0	12_EnhBiv	0	1	0	0	0	0
chr1	6031033	6031239	132418	132424	intron	NPHP4	0	0	5_TxWk	0	1	0	0	0	0
chr1	6321807	6321899	140116	140121	promoter-TSS	GPR153	1	0	13_ReprPC	0	1	1	0	0	0
chr1	6413788	6413958	142401	142405	intron	ACOT7	0	0	7_Enh	0	1	1	0	0	0
chr1	6414221	6414456	142410	142417	intron	ACOT7	0	0	7_Enh	0	1	1	0	0	0
chr1	6615447	6615511	147966	147970	promoter-TSS	NOL9	1	0	15_Quies	0	1	1	0	0	0
chr1	6647426	6647651	148679	148685	exon	ZBTB48	0	0	7_Enh	0	1	1	0	0	0
chr1	6803664	6804139	152356	152367	Intergenic	CAMTA1	0	0	7_Enh	0	1	1	0	0	0
chr1	6860867	6860958	153467	153471	intron	CAMTA1	0	0	14_ReprPCWk	0	1	1	0	0	0
chr1	6882899	6883118	153669	153674	intron	CAMTA1	0	0	5_TxWk	0	1	1	0	0	0
chr1	6883273	6883366	153674	153678	intron	CAMTA1	0	0	5_TxWk	0	1	1	0	0	0
chr1	7209535	7209683	158386	158395	intron	CAMTA1	0	0	7_Enh	0	1	1	0	0	0
chr1	7209701	7209890	158395	158407	intron	CAMTA1	0	0	7_Enh	0	1	1	0	0	0
chr1	7326230	7326346	159977	159982	intron	CAMTA1	0	0	7_Enh	0	1	1	0	0	0
chr1	7359583	7359741	160293	160300	intron	CAMTA1	0	0	7_Enh	0	1	1	0	0	0
chr1	7630422	7630535	164506	164511	intron	CAMTA1	0	0	7_Enh	0	1	1	0	0	0
chr1	7634475	7634617	164557	164563	intron	CAMTA1	0	0	7_Enh	0	1	1	0	0	0
chr1	7634674	7634766	164563	164571	intron	CAMTA1	0	0	7_Enh	0	1	1	0	0	0
chr1	7646235	7646391	164768	164776	intron	CAMTA1	0	0	12_EnhBiv	0	1	1	0	0	0
chr1	7709191	7709367	165840	165845	intron	CAMTA1	0	0	14_ReprPCWk	0	1	1	0	0	0
chr1	7727635	7728128	166294	166303	intron	CAMTA1	0	0	7_Enh	0	1	1	0	1	1
chr1	7766430	7766548	167319	167323	intron	CAMTA1	0	0	15_Quies	0	1	1	0	0	0
chr1	7820405	7820567	168133	168137	intron	CAMTA1	0	0	15_Quies	0	1	1	0	0	0
chr1	7826488	7826667	168194	168198	exon,intron	CAMTA1	0	0	1_TssA	0	1	0	0	0	0
chr1	7842099	7842363	168477	168483	TTS	VAMP3	0	0	7_Enh	0	1	0	0	0	0
chr1	8042439	8042649	171663	171670	intron	PARK7	0	0	5_TxWk	0	1	1	0	1	1
chr1	8065133	8065515	172030	172038	Intergenic	ERRFI1	0	0	7_Enh	0	1	1	0	0	0
chr1	8066353	8066816	172060	172067	Intergenic	ERRFI1	0	0	7_Enh	0	1	1	0	0	0
chr1	8088295	8088529	172466	172471	Intergenic	ERRFI1	0	0	7_Enh	0	1	1	0	0	0
chr1	8118398	8118492	172836	172840	Intergenic	ERRFI1	0	0	7_Enh	0	1	1	0	0	0
chr1	8121893	8122099	172878	172885	Intergenic	ERRFI1	0	0	2_TssAFlnk	0	1	1	0	0	0
chr1	8130093	8130190	173011	173015	Intergenic	ERRFI1	0	0	7_Enh	0	1	1	0	0	0
chr1	8130742	8130814	173021	173025	Intergenic	ERRFI1	0	0	7_Enh	0	1	1	0	0	0
chr1	8130895	8131220	173025	173029	Intergenic	ERRFI1	0	0	7_Enh	0	1	1	0	0	0
chr1	8133670	8133776	173058	173062	Intergenic	ERRFI1	0	0	7_Enh	0	1	0	0	0	0
chr1	8137399	8137546	173115	173121	Intergenic	ERRFI1	0	0	7_Enh	0	1	1	0	0	0
chr1	8137831	8138027	173123	173127	Intergenic	ERRFI1	0	0	7_Enh	0	1	1	0	0	0
chr1	8155050	8155111	173350	173354	Intergenic	ERRFI1	0	0	7_Enh	0	1	1	0	0	0
chr1	8156318	8156524	173366	173373	Intergenic	ERRFI1	0	0	7_Enh	0	1	1	0	0	0
chr1	8158130	8158222	173385	173389	Intergenic	ERRFI1	0	0	7_Enh	0	1	1	0	0	0
chr1	8177074	8177169	173638	173642	Intergenic	ERRFI1	0	0	7_Enh	0	1	1	0	0	0
chr1	8181067	8181345	173706	173716	Intergenic	ERRFI1	0	0	7_Enh	0	1	1	0	0	0
chr1	8181386	8181648	173716	173723	Intergenic	ERRFI1	0	0	7_Enh	0	1	1	0	0	0
chr1	8181687	8181750	173723	173727	Intergenic	ERRFI1	0	0	7_Enh	0	1	1	0	0	0
chr1	8214800	8214964	174261	174270	Intergenic	ERRFI1	0	0	7_Enh	0	1	1	0	0	0
chr1	8229825	8230044	174512	174517	Intergenic	ERRFI1	0	0	7_Enh	0	1	1	0	0	0
chr1	8234585	8234739	174599	174603	Intergenic	ERRFI1	0	0	7_Enh	0	1	1	0	0	0
chr1	8235037	8235113	174603	174607	Intergenic	ERRFI1	0	0	7_Enh	0	1	1	0	0	0
chr1	8242167	8242337	174681	174686	Intergenic	SLC45A1	0	0	7_Enh	0	1	1	0	0	0
chr1	8242479	8242718	174687	174692	Intergenic	SLC45A1	0	0	7_Enh	0	1	1	0	0	0
chr1	8257899	8258038	174933	174941	Intergenic	SLC45A1	0	0	7_Enh	0	1	1	0	0	0
chr1	8272074	8272384	175269	175285	Intergenic	SLC45A1	0	1	14_ReprPCWk	0	1	0	0	0	0
chr1	8319223	8319826	176188	176198	Intergenic	SLC45A1	0	0	7_Enh	0	1	1	0	0	0
chr1	8409074	8409265	178005	178016	Intergenic	SLC45A1	0	0	14_ReprPCWk	0	1	1	0	1	1
chr1	8410220	8410304	178034	178039	Intergenic	SLC45A1	0	0	5_TxWk	0	1	1	0	0	0
chr1	8433625	8433893	178597	178607	intron	RERE	0	0	7_Enh	0	1	1	0	0	0
chr1	8468091	8468872	179064	179073	intron	RERE	0	0	7_Enh	0	1	1	0	0	0
chr1	8469183	8469478	179076	179082	intron	RERE	0	0	7_Enh	0	1	1	0	1	0
chr1	8472751	8472985	179113	179117	intron	RERE	0	0	7_Enh	0	1	1	0	0	0
chr1	8498721	8498793	179516	179520	intron	RERE	0	0	5_TxWk	0	1	1	0	0	0
chr1	8499090	8499186	179520	179524	intron	RERE	0	0	7_Enh	0	1	1	0	0	0
chr1	8740182	8740596	182145	182150	intron	RERE	0	0	7_Enh	0	1	1	0	0	0
chr1	8772228	8772985	182570	182577	intron	RERE	0	0	7_Enh	0	1	1	0	0	0
chr1	8908924	8909171	184344	184352	Intergenic	ENO1-AS1	0	0	7_Enh	0	1	1	0	1	1
chr1	8940448	8940676	185012	185018	TTS	ENO1-AS1	0	0	7_Enh	0	1	1	0	0	0
chr1	9046324	9046564	186758	186765	Intergenic	SLC2A7	0	0	15_Quies	0	1	1	0	0	0
chr1	9130576	9130739	188284	188288	promoter-TSS	SLC2A5	1	0	15_Quies	0	1	1	0	0	0
chr1	9222340	9222605	189946	189953	Intergenic	MIR34A	0	0	2_TssAFlnk	0	1	1	0	0	0
chr1	9223767	9223943	189974	189980	Intergenic	MIR34A	0	0	7_Enh	0	1	1	0	0	0
chr1	9256596	9256875	190639	190654	Intergenic	H6PD	0	0	12_EnhBiv	0	1	1	0	1	1
chr1	9301992	9302108	191626	191631	intron	H6PD	0	0	7_Enh	0	1	1	0	0	0
chr1	9310368	9310451	191808	191813	intron	H6PD	0	0	7_Enh	0	1	1	0	1	1
chr1	9310734	9310914	191816	191823	intron	H6PD	0	0	7_Enh	0	1	1	0	0	0
chr1	9312021	9312215	191841	191849	intron	H6PD	0	0	5_TxWk	0	1	1	0	0	0
chr1	9327213	9327285	192210	192215	exon	H6PD	0	0	5_TxWk	0	1	1	0	1	1
chr1	9398961	9399146	193871	193880	intron	SPSB1	0	0	7_Enh	0	1	1	0	0	0
chr1	9461927	9462174	195285	195296	Intergenic	SPSB1	0	0	7_Enh	0	1	1	0	0	0
chr1	9473176	9473304	195476	195481	Intergenic	SPSB1	0	0	7_Enh	0	1	1	0	0	0
chr1	9473388	9473859	195481	195492	Intergenic	SPSB1	0	0	7_Enh	0	1	1	0	0	0
chr1	9527002	9527178	196422	196427	Intergenic	SLC25A33	0	0	7_Enh	0	1	1	0	0	0
chr1	9527189	9527483	196427	196438	Intergenic	SLC25A33	0	0	7_Enh	0	1	1	0	0	0
chr1	9599021	9599035	197801	197805	promoter-TSS	SLC25A33	1	0	7_Enh	0	1	1	0	0	0
chr1	9902919	9903137	204571	204577	Intergenic	CLSTN1	0	0	7_Enh	0	1	1	0	0	0
chr1	9903673	9903828	204589	204593	Intergenic	CLSTN1	0	0	7_Enh	0	1	1	0	0	0
chr1	9952758	9952903	205412	205417	intron	CTNNBIP1	0	0	7_Enh	0	1	1	0	0	0
chr1	9960399	9960467	205573	205577	intron	CTNNBIP1	0	0	7_Enh	0	1	1	0	0	0
chr1	10010440	10010677	206548	206554	intron	NMNAT1	0	0	7_Enh	0	1	1	0	1	1
chr1	10437649	10437779	213045	213052	exon	KIF1B	0	0	5_TxWk	0	1	0	0	1	1
chr1	10577433	10577786	215839	215844	intron	PEX14	0	0	7_Enh	0	1	1	0	0	0
chr1	10579296	10579502	215867	215871	intron	PEX14	0	0	7_Enh	0	1	1	0	0	0
chr1	10579522	10579643	215871	215875	intron	PEX14	0	0	7_Enh	0	1	1	0	0	0
chr1	10583953	10584176	215912	215917	intron	PEX14	0	0	5_TxWk	0	1	1	0	0	0
chr1	10588836	10588967	215984	215991	intron	PEX14	0	0	7_Enh	0	1	1	0	0	0
chr1	10590459	10590495	216007	216014	intron	PEX14	0	0	7_Enh	0	1	1	0	1	1
chr1	10590497	10590640	216014	216022	intron	PEX14	0	0	7_Enh	0	1	1	0	1	1
chr1	10688911	10689023	217525	217529	intron	PEX14	0	0	5_TxWk	0	1	1	0	0	0
chr1	10695101	10695478	217707	217715	Intergenic	PEX14	0	0	7_Enh	0	1	1	0	0	0
chr1	10695600	10695718	217715	217724	Intergenic	PEX14	0	0	7_Enh	0	1	1	0	0	0
chr1	10695747	10695917	217724	217732	TTS	CASZ1	0	0	7_Enh	0	1	1	0	0	0
chr1	10695975	10696384	217733	217755	TTS	CASZ1	0	0	7_Enh	0	1	1	0	0	0
chr1	10706709	10706817	218218	218225	TTS	CASZ1	0	0	6_EnhG	0	1	1	0	0	0
chr1	10726030	10726095	218883	218888	intron	CASZ1	0	0	7_Enh	0	1	1	0	0	0
chr1	10726111	10726225	218888	218893	intron	CASZ1	0	0	7_Enh	0	1	1	0	0	0
chr1	10735135	10735430	219186	219197	intron	CASZ1	0	0	7_Enh	0	1	1	0	0	0
chr1	10735443	10735825	219197	219208	intron	CASZ1	0	0	7_Enh	0	1	1	0	0	0
chr1	10737242	10737319	219239	219244	intron	CASZ1	0	0	7_Enh	0	1	1	0	0	0
chr1	10737329	10737490	219244	219248	intron	CASZ1	0	0	2_TssAFlnk	0	1	1	0	0	0
chr1	10740609	10740740	219334	219340	intron	CASZ1	0	0	7_Enh	0	1	1	0	0	0
chr1	10740808	10740904	219341	219345	intron	CASZ1	0	0	7_Enh	0	1	1	0	0	0
chr1	10741593	10741839	219364	219371	intron	CASZ1	0	0	7_Enh	0	1	1	0	0	0
chr1	10742346	10742481	219377	219383	intron	CASZ1	0	0	7_Enh	0	1	1	0	0	0
chr1	10745861	10745962	219458	219462	intron	CASZ1	0	0	7_Enh	0	1	1	0	0	0
chr1	10746136	10746399	219462	219469	intron	CASZ1	0	0	7_Enh	0	1	1	0	0	0
chr1	10746417	10746642	219469	219475	intron	CASZ1	0	0	7_Enh	0	1	1	0	0	0
chr1	10746767	10746980	219480	219487	intron	CASZ1	0	0	7_Enh	0	1	1	0	0	0
chr1	10747333	10747666	219496	219503	intron	CASZ1	0	0	7_Enh	0	1	1	0	0	0
chr1	10748053	10748144	219506	219511	intron	CASZ1	0	0	7_Enh	0	1	1	0	0	0
chr1	10748199	10748316	219511	219516	intron	CASZ1	0	0	7_Enh	0	1	1	0	0	0
chr1	10749209	10749493	219537	219544	intron	CASZ1	0	0	7_Enh	0	1	1	0	0	0
chr1	10759495	10759875	219953	219961	intron	CASZ1	0	0	7_Enh	0	1	1	0	0	0
chr1	10774483	10774748	220320	220332	intron	CASZ1	0	0	7_Enh	0	1	1	0	0	0
chr1	10777182	10777388	220389	220394	intron	CASZ1	0	0	7_Enh	0	1	1	0	0	0
chr1	10777409	10777881	220394	220405	intron	CASZ1	0	0	2_TssAFlnk	0	1	1	0	0	0
chr1	10777940	10778039	220405	220415	intron	CASZ1	0	0	7_Enh	0	1	1	0	0	0
chr1	10784206	10784316	220553	220558	intron	CASZ1	0	0	7_Enh	0	1	1	0	0	0
chr1	10784363	10784549	220558	220564	intron	CASZ1	0	0	7_Enh	0	1	1	0	0	0
chr1	10785221	10785319	220573	220580	intron	CASZ1	0	0	7_Enh	0	1	1	0	0	0
chr1	10785338	10785481	220580	220588	intron	CASZ1	0	0	7_Enh	0	1	1	0	0	0
chr1	10786502	10786703	220599	220612	intron	CASZ1	0	0	7_Enh	0	1	1	0	0	0
chr1	10786729	10787132	220612	220619	intron	CASZ1	0	0	7_Enh	0	1	1	0	0	0
chr1	10787795	10787981	220627	220631	intron	CASZ1	0	0	7_Enh	0	1	1	0	0	0
chr1	10795440	10795549	220785	220793	intron	CASZ1	0	0	7_Enh	0	1	1	0	0	0
chr1	10796812	10796950	220820	220826	intron	CASZ1	0	0	7_Enh	0	1	1	0	0	0
chr1	10797260	10797579	220830	220843	intron	CASZ1	0	0	7_Enh	0	1	1	0	0	0
chr1	10798078	10798236	220853	220859	intron	CASZ1	0	0	7_Enh	0	1	1	0	0	0
chr1	10798367	10798490	220861	220869	intron	CASZ1	0	0	7_Enh	0	1	1	0	0	0
chr1	10798598	10798760	220869	220874	intron	CASZ1	0	0	7_Enh	0	1	1	0	0	0
chr1	10816022	10816353	221280	221294	intron	CASZ1	0	0	7_Enh	0	1	1	0	0	0
chr1	10816370	10816515	221294	221302	intron	CASZ1	0	0	7_Enh	0	1	1	0	0	0
chr1	10819537	10819874	221368	221377	intron	CASZ1	0	0	7_Enh	0	1	1	0	0	0
chr1	10821826	10821916	221408	221416	intron	CASZ1	0	0	7_Enh	0	1	1	0	0	0
chr1	10821938	10822152	221416	221425	intron	CASZ1	0	0	7_Enh	0	1	1	0	0	0
chr1	10822192	10822354	221425	221429	intron	CASZ1	0	0	7_Enh	0	1	1	0	0	0
chr1	10825656	10825821	221513	221518	intron	CASZ1	0	0	7_Enh	0	1	1	0	0	0
chr1	10825861	10826059	221518	221524	intron	CASZ1	0	0	7_Enh	0	1	1	0	0	0
chr1	10826606	10826774	221534	221538	intron	CASZ1	0	0	7_Enh	0	1	1	0	0	0
chr1	10832006	10832120	221635	221640	intron	CASZ1	0	0	7_Enh	0	1	1	0	0	0
chr1	10834299	10834390	221681	221685	intron	CASZ1	0	0	7_Enh	0	1	1	0	0	0
chr1	10835064	10835286	221694	221705	intron	CASZ1	0	0	7_Enh	0	1	1	0	0	0
chr1	10836446	10836586	221725	221730	intron	CASZ1	0	0	7_Enh	0	1	1	0	0	0
chr1	10836611	10836828	221730	221736	intron	CASZ1	0	0	7_Enh	0	1	1	0	0	0
chr1	10838580	10838675	221765	221771	intron	CASZ1	0	0	2_TssAFlnk	0	1	1	0	0	0
chr1	10838811	10839069	221774	221780	intron	CASZ1	0	0	7_Enh	0	1	1	0	0	0
chr1	10839193	10839297	221781	221785	intron	CASZ1	0	0	7_Enh	0	1	1	0	0	0
chr1	10839417	10839585	221785	221800	intron	CASZ1	0	0	7_Enh	0	1	1	0	0	0
chr1	10839656	10839869	221800	221809	intron	CASZ1	0	0	7_Enh	0	1	1	0	0	0
chr1	10839871	10840055	221809	221814	intron	CASZ1	0	0	7_Enh	0	1	1	0	0	0
chr1	10840179	10840297	221816	221820	intron	CASZ1	0	0	7_Enh	0	1	1	0	0	0
chr1	10842892	10843155	221869	221874	intron	CASZ1	0	0	7_Enh	0	1	1	0	0	0
chr1	10845438	10845591	221911	221917	intron	CASZ1	0	0	7_Enh	0	1	1	0	0	0
chr1	10863218	10863287	222445	222449	Intergenic	CASZ1	0	0	7_Enh	0	1	0	0	0	0
chr1	10864262	10864511	222461	222466	Intergenic	CASZ1	0	0	7_Enh	0	1	1	0	0	0
chr1	10864557	10864701	222466	222475	Intergenic	CASZ1	0	0	7_Enh	0	1	1	0	0	0
chr1	10874881	10875046	222646	222650	Intergenic	CASZ1	0	0	2_TssAFlnk	0	1	1	0	0	0
chr1	10875365	10875679	222653	222658	Intergenic	CASZ1	0	0	2_TssAFlnk	0	1	1	0	0	0
chr1	10875686	10876011	222658	222666	Intergenic	CASZ1	0	0	7_Enh	0	1	1	0	0	0
chr1	10920763	10920846	223520	223525	Intergenic	CASZ1	0	0	7_Enh	0	1	1	0	0	0
chr1	10961119	10961647	224381	224403	Intergenic	C1orf127	0	0	7_Enh	0	1	1	0	0	0
chr1	11035922	11036028	225853	225859	intron	C1orf127	0	0	7_Enh	0	1	1	0	0	0
chr1	11036247	11036351	225862	225867	exon	C1orf127	0	0	7_Enh	0	1	1	0	0	0
chr1	11713391	11713541	236834	236838	intron	FBXO2	1	0	14_ReprPCWk	0	1	1	0	0	0
chr1	11731396	11731552	237420	237424	intron	FBXO6	0	0	7_Enh	0	1	1	0	0	0
chr1	11731710	11731860	237425	237429	intron	FBXO6	0	0	7_Enh	0	1	1	0	0	0
chr1	11732021	11732067	237429	237433	exon	FBXO6	0	0	7_Enh	0	1	1	0	0	0
chr1	11789872	11789959	238814	238820	Intergenic	AGTRAP	0	0	7_Enh	0	1	1	0	0	0
chr1	11806928	11807005	239139	239143	intron	AGTRAP	0	0	7_Enh	0	1	1	0	0	0
chr1	11847448	11847580	239951	239958	exon	MTHFR	0	0	7_Enh	0	1	1	0	0	0
chr1	11847648	11847864	239959	239965	exon	MTHFR	0	0	7_Enh	0	1	1	0	0	0
chr1	11848754	11848924	239982	239989	exon	MTHFR	0	0	7_Enh	0	1	1	0	0	0
chr1	11851235	11851297	240031	240035	exon	MTHFR	0	0	7_Enh	0	1	1	0	0	0
chr1	11989965	11990079	242903	242908	Intergenic	KIAA2013	0	0	7_Enh	0	1	1	0	0	0
chr1	12043863	12044159	244014	244018	intron	MFN2	0	0	7_Enh	0	1	1	0	0	0
chr1	12044384	12044975	244022	244031	intron	MFN2	0	0	7_Enh	0	1	1	0	0	0
chr1	12052092	12052322	244156	244162	intron	MFN2	0	0	7_Enh	0	1	1	0	0	0
chr1	12185016	12185187	246714	246720	promoter-TSS	TNFRSF8	0	0	7_Enh	0	1	1	0	1	1
chr1	12193032	12193339	246885	246894	intron	TNFRSF8	0	0	7_Enh	0	1	0	0	0	0
chr1	12203845	12203982	247108	247116	exon	TNFRSF8	0	0	7_Enh	0	1	1	0	1	0
chr1	12221987	12222191	247390	247395	Intergenic	TNFRSF1B	0	0	7_Enh	0	1	1	0	0	0
chr1	12436550	12436766	250357	250361	intron	VPS13D	0	0	7_Enh	0	1	1	0	0	0
chr1	12493542	12493764	250887	250895	intron	VPS13D	0	0	7_Enh	0	1	1	0	0	0
chr1	12521451	12521745	251169	251173	intron	VPS13D	0	0	7_Enh	0	1	1	0	0	0
chr1	12538139	12538351	251344	251353	intron	VPS13D	0	0	7_Enh	0	1	1	0	0	0
chr1	12538386	12538585	251353	251362	intron	VPS13D	0	0	7_Enh	0	1	1	0	0	0
chr1	12556847	12556872	251599	251603	intron	VPS13D	0	0	15_Quies	0	1	1	0	0	0
chr1	12587675	12587927	252157	252171	Intergenic	SNORA59B	0	0	7_Enh	0	1	1	0	0	0
chr1	12588018	12588207	252171	252182	Intergenic	SNORA59B	0	0	7_Enh	0	1	1	0	0	0
chr1	12588426	12588655	252184	252190	Intergenic	SNORA59B	0	0	7_Enh	0	1	1	0	0	0
chr1	12588700	12588788	252190	252195	Intergenic	SNORA59B	0	0	2_TssAFlnk	0	1	1	0	0	0
chr1	12589386	12589558	252206	252210	Intergenic	SNORA59B	0	0	7_Enh	0	1	1	0	0	0
chr1	12600126	12600191	252333	252338	Intergenic	SNORA59B	0	0	7_Enh	0	1	1	0	0	0
chr1	12609957	12610063	252572	252579	Intergenic	SNORA59B	0	0	7_Enh	0	1	1	0	0	0
chr1	12610104	12610208	252579	252588	Intergenic	SNORA59B	0	0	7_Enh	0	1	1	0	0	0
chr1	12657948	12658070	253452	253456	intron	DHRS3	0	0	7_Enh	0	1	1	0	0	0
chr1	12660401	12660563	253489	253494	intron	DHRS3	0	0	7_Enh	0	1	1	0	0	0
chr1	12664243	12664554	253548	253553	intron	DHRS3	0	0	7_Enh	0	1	1	0	0	0
chr1	12664777	12664807	253556	253560	intron	DHRS3	0	0	7_Enh	0	1	1	0	0	0
chr1	12682034	12682240	253951	253958	Intergenic	DHRS3	0	0	7_Enh	0	1	1	0	0	0
chr1	12682555	12682838	253963	253972	Intergenic	DHRS3	0	0	7_Enh	0	1	1	0	0	0
chr1	12682866	12682964	253972	253976	Intergenic	DHRS3	0	0	7_Enh	0	1	1	0	0	0
chr1	14125447	14125609	269686	269692	intron	PRDM2	0	0	5_TxWk	0	1	1	0	0	0
chr1	14127965	14128113	269736	269741	intron	PRDM2	0	0	7_Enh	0	1	1	0	0	0
chr1	14128239	14128506	269741	269748	intron	PRDM2	0	0	7_Enh	0	1	1	0	0	0
chr1	14692870	14693021	275014	275019	Intergenic	KAZN	0	0	15_Quies	0	1	1	0	0	0
chr1	15273470	15273654	282747	282753	intron	KAZN	0	0	7_Enh	0	1	1	0	0	0
chr1	15415522	15415812	285397	285402	intron	KAZN	0	0	7_Enh	0	1	1	0	0	0
chr1	15416965	15417205	285412	285422	intron	KAZN	0	0	2_TssAFlnk	0	1	1	0	0	0
chr1	15417250	15417288	285422	285426	intron	KAZN	0	0	2_TssAFlnk	0	1	1	0	0	0
chr1	15466229	15466402	286183	286187	intron	TMEM51-AS1	0	0	7_Enh	0	1	1	0	0	0
chr1	15468462	15468643	286240	286244	intron	TMEM51-AS1	0	0	7_Enh	0	1	1	0	0	0
chr1	15483720	15483984	286601	286606	intron	TMEM51	0	0	7_Enh	0	1	1	0	0	0
chr1	15495100	15495224	286769	286773	intron	TMEM51	0	0	7_Enh	0	1	1	0	1	0
chr1	15500295	15500620	286854	286861	intron	TMEM51	0	0	7_Enh	0	1	1	0	0	0
chr1	15505435	15505916	286924	286929	intron	TMEM51	0	0	7_Enh	0	1	1	0	0	0
chr1	15523680	15523972	287180	287186	intron	TMEM51	0	0	7_Enh	0	1	1	0	0	0
chr1	15524060	15524174	287186	287190	intron	TMEM51	0	0	7_Enh	0	1	1	0	0	0
chr1	15527413	15527600	287245	287251	intron	TMEM51	0	0	7_Enh	0	1	1	0	0	0
chr1	15528185	15528280	287257	287261	intron	TMEM51	0	0	7_Enh	0	1	1	0	0	0
chr1	15528406	15528493	287263	287267	intron	TMEM51	0	0	2_TssAFlnk	0	1	1	0	0	0
chr1	15528509	15528837	287267	287275	intron	TMEM51	0	0	7_Enh	0	1	1	0	0	0
chr1	15534304	15534592	287372	287377	intron	TMEM51	0	0	7_Enh	0	1	1	0	0	0
chr1	15588068	15588159	288123	288127	intron	FHAD1	0	0	7_Enh	0	1	1	0	0	0
chr1	15611230	15611383	288412	288416	intron	FHAD1	0	0	7_Enh	0	1	1	0	0	0
chr1	15654940	15655176	289074	289080	intron	FHAD1	0	0	7_Enh	0	1	1	0	0	0
chr1	15655291	15655531	289080	289088	intron	FHAD1	0	0	7_Enh	0	1	1	0	0	0
chr1	15655626	15655784	289088	289096	intron	FHAD1	0	0	7_Enh	0	1	1	0	1	0
chr1	15665714	15665901	289261	289267	intron	FHAD1	0	0	7_Enh	0	1	1	0	0	0
chr1	15666085	15666415	289267	289271	intron	FHAD1	0	0	7_Enh	0	1	1	0	0	0
chr1	15677927	15678192	289457	289461	intron	FHAD1	0	0	7_Enh	0	1	1	0	0	0
chr1	15678676	15678845	289465	289469	intron	FHAD1	0	0	7_Enh	0	1	1	0	0	0
chr1	15697759	15697926	289809	289813	intron	FHAD1	0	0	7_Enh	0	1	1	0	0	0
chr1	15739486	15739616	290662	290672	intron	EFHD2	0	0	2_TssAFlnk	0	1	1	0	0	0
chr1	15743661	15743923	290740	290748	intron	EFHD2	0	0	7_Enh	0	1	1	0	0	0
chr1	15750514	15750645	290880	290885	intron	EFHD2	0	0	7_Enh	0	1	1	0	0	0
chr1	15750668	15751030	290885	290890	intron	EFHD2	0	0	7_Enh	0	1	0	0	0	0
chr1	15751063	15751219	290892	290898	intron	EFHD2	0	0	7_Enh	0	1	0	0	0	0
chr1	15757734	15757897	291081	291086	TTS	EFHD2	0	0	6_EnhG	0	1	1	0	1	1
chr1	15784564	15784878	291534	291538	intron	CELA2A	0	0	5_TxWk	0	1	1	0	0	0
chr1	16029858	16030113	295575	295582	intron	PLEKHM2	0	0	7_Enh	0	1	1	0	1	0
chr1	16030168	16030319	295582	295587	intron	PLEKHM2	0	0	7_Enh	0	1	1	0	0	0
chr1	16044317	16044503	295825	295832	intron	PLEKHM2	0	0	4_Tx	0	1	1	0	0	0
chr1	16062622	16062758	296294	296303	promoter-TSS	SLC25A34	1	0	7_Enh	0	1	1	0	0	0
chr1	16062861	16062916	296303	296307	promoter-TSS	SLC25A34	1	0	7_Enh	0	1	1	0	0	0
chr1	16063649	16063703	296331	296335	intron	SLC25A34	1	0	7_Enh	0	1	1	0	0	0
chr1	16067693	16067719	296428	296432	exon	SLC25A34	0	0	7_Enh	0	1	1	0	0	0
chr1	16067888	16068139	296434	296442	promoter-TSS	TMEM82	1	0	7_Enh	0	1	1	0	1	1
chr1	16107139	16107227	297368	297372	intron	FBLIM1	0	0	7_Enh	0	1	1	0	0	0
chr1	16107482	16107537	297373	297377	intron	FBLIM1	0	0	7_Enh	0	1	1	0	0	0
chr1	16124549	16124748	297713	297717	Intergenic	UQCRHL	0	0	5_TxWk	0	1	1	0	0	0
chr1	16126356	16126495	297750	297755	Intergenic	UQCRHL	0	0	7_Enh	0	1	1	0	0	0
chr1	16126498	16126731	297755	297761	Intergenic	UQCRHL	0	0	7_Enh	0	1	1	0	0	0
chr1	16126760	16127011	297761	297766	Intergenic	UQCRHL	0	0	7_Enh	0	1	1	0	0	0
chr1	16127043	16127214	297766	297773	Intergenic	UQCRHL	0	0	7_Enh	0	1	1	0	0	0
chr1	16265916	16266171	300462	300471	exon	SPEN	0	0	7_Enh	0	1	1	0	0	0
chr1	16340169	16340205	301873	301877	TTS	HSPB7	0	0	7_Enh	0	1	1	0	0	0
chr1	16348249	16348427	302065	302069	promoter-TSS	CLCNKA	1	0	14_ReprPCWk	0	1	1	0	0	0
chr1	16405350	16405753	303222	303229	Intergenic	FAM131C	0	0	7_Enh	0	1	1	0	1	1
chr1	16469961	16470058	304406	304410	intron	EPHA2	0	0	7_Enh	0	1	1	0	0	0
chr1	16470096	16470325	304410	304417	intron	EPHA2	0	0	7_Enh	0	1	1	0	0	0
chr1	16470406	16470950	304417	304430	intron	EPHA2	0	0	2_TssAFlnk	0	1	1	0	0	0
chr1	16479425	16479792	304613	304629	intron	EPHA2	0	0	2_TssAFlnk	0	1	1	0	0	0
chr1	16499745	16499918	305172	305178	Intergenic	EPHA2	0	0	7_Enh	0	1	1	0	0	0
chr1	16500115	16500275	305178	305184	Intergenic	EPHA2	0	0	7_Enh	0	1	1	0	0	0
chr1	16502256	16503003	305224	305244	Intergenic	EPHA2	0	0	7_Enh	0	1	1	0	0	0
chr1	16505677	16506027	305279	305291	Intergenic	EPHA2	0	0	7_Enh	0	1	1	0	0	0
chr1	16508237	16508702	305344	305354	Intergenic	EPHA2	0	0	7_Enh	0	1	1	0	0	0
chr1	16510936	16511008	305408	305412	Intergenic	ARHGEF19	0	0	7_Enh	0	1	1	0	0	0
chr1	16514382	16514738	305477	305488	Intergenic	ARHGEF19	0	0	7_Enh	0	1	1	0	1	1
chr1	16570928	16571111	306634	306638	Intergenic	RSG1	0	0	5_TxWk	0	1	1	0	1	1
chr1	16575194	16575542	306682	306687	Intergenic	RSG1	0	0	7_Enh	0	1	1	0	0	0
chr1	16690002	16690209	308380	308387	Intergenic	SZRD1	0	0	15_Quies	0	1	1	0	1	1
chr1	16705966	16706035	308732	308736	intron	SZRD1	0	0	7_Enh	0	1	1	0	0	0
chr1	16840317	16841283	311083	311129	Intergenic	CROCCP3	0	1	1_TssA	0	1	0	0	0	0
chr1	16950360	16950511	312680	312685	intron	CROCCP2	0	0	6_EnhG	0	1	1	0	0	0
chr1	16950807	16950859	312691	312696	intron	CROCCP2	0	0	6_EnhG	0	1	1	0	0	0
chr1	17091465	17091737	315860	315865	promoter-TSS	MST1L	1	0	7_Enh	0	1	1	0	0	0
chr1	17092748	17092862	315895	315900	Intergenic	MST1L	0	0	7_Enh	0	1	1	0	0	0
chr1	17274770	17275019	318276	318294	exon	CROCC	0	0	7_Enh	0	1	1	0	0	0
chr1	17275045	17275338	318294	318300	intron	CROCC	0	0	7_Enh	0	1	1	0	0	0
chr1	17275361	17275426	318300	318304	exon	CROCC	0	0	7_Enh	0	1	1	0	0	0
chr1	17275668	17275818	318304	318311	intron	CROCC	0	0	7_Enh	0	1	0	0	0	0
chr1	17386143	17386476	320645	320651	Intergenic	SDHB	0	0	15_Quies	0	1	0	0	1	1
chr1	17447936	17448061	321625	321629	Intergenic	PADI2	0	0	14_ReprPCWk	0	1	1	0	0	0
chr1	17746438	17746509	325945	325952	intron	RCC2	0	1	5_TxWk	0	1	1	0	1	1
chr1	17746510	17746591	325952	325961	intron	RCC2	0	1	5_TxWk	0	1	1	0	1	1
chr1	17828916	17829185	327829	327841	Intergenic	ARHGEF10L	0	0	7_Enh	0	1	1	0	1	1
chr1	17843046	17843290	328047	328053	Intergenic	ARHGEF10L	0	0	2_TssAFlnk	0	1	1	0	0	0
chr1	17846746	17846871	328102	328108	Intergenic	ARHGEF10L	0	0	1_TssA	0	1	1	0	0	0
chr1	17864980	17865115	328347	328354	Intergenic	ARHGEF10L	0	0	7_Enh	0	1	1	0	0	0
chr1	17865263	17865366	328354	328358	Intergenic	ARHGEF10L	1	0	7_Enh	0	1	1	0	0	0
chr1	17877547	17877614	328630	328634	intron	ARHGEF10L	0	0	7_Enh	0	1	1	0	0	0
chr1	17878169	17878383	328639	328644	intron	ARHGEF10L	0	0	7_Enh	0	1	1	0	0	0
chr1	17886516	17886753	328735	328741	intron	ARHGEF10L	0	0	7_Enh	0	1	1	0	0	0
chr1	17891289	17891464	328808	328812	intron	ARHGEF10L	0	0	7_Enh	0	1	1	0	0	0
chr1	17892189	17892275	328825	328830	intron	ARHGEF10L	0	0	7_Enh	0	1	1	0	0	0
chr1	17896037	17896312	328879	328889	intron	ARHGEF10L	0	0	7_Enh	0	1	1	0	0	0
chr1	17896572	17896642	328889	328893	intron	ARHGEF10L	0	0	7_Enh	0	1	1	0	0	0
chr1	17902860	17902931	329003	329008	intron	ARHGEF10L	0	0	7_Enh	0	1	1	0	0	0
chr1	17908483	17908731	329091	329095	intron	ARHGEF10L	0	0	7_Enh	0	1	1	0	0	0
chr1	17914703	17915069	329169	329179	intron	ARHGEF10L	0	0	7_Enh	0	1	1	0	0	0
chr1	17923312	17923548	329319	329324	intron	ARHGEF10L	0	0	7_Enh	0	1	1	0	0	0
chr1	18790972	18791228	340702	340709	Intergenic	KLHDC7A	0	0	7_Enh	0	1	1	0	0	0
chr1	18791334	18791481	340709	340713	Intergenic	KLHDC7A	0	0	7_Enh	0	1	0	0	0	0
chr1	18806854	18807349	340917	340925	promoter-TSS	KLHDC7A	1	0	7_Enh	0	1	1	0	0	0
chr1	19393830	19394051	350309	350317	Intergenic	IFFO2	0	0	12_EnhBiv	0	1	1	0	0	0
chr1	19412689	19412838	350680	350689	exon	UBR4	0	0	6_EnhG	0	1	1	0	0	0
chr1	19447804	19447882	351081	351085	exon	UBR4	0	0	6_EnhG	0	1	1	0	0	0
chr1	19449356	19449461	351102	351107	exon	UBR4	0	0	7_Enh	0	1	1	0	0	0
chr1	19466985	19467258	351250	351260	intron	UBR4	0	0	7_Enh	0	1	1	0	0	0
chr1	19483171	19483414	351413	351418	exon	UBR4	0	0	5_TxWk	0	1	0	0	0	0
chr1	19596971	19597056	352965	352970	exon	AKR7L	0	0	7_Enh	0	1	0	0	0	0
chr1	19599516	19599774	353006	353015	intron	AKR7L	1	0	2_TssAFlnk	0	1	0	0	0	0
chr1	19668084	19668183	354411	354416	intron	CAPZB	0	0	7_Enh	0	1	1	0	1	1
chr1	19697145	19697391	355024	355031	intron	CAPZB	0	0	7_Enh	0	1	1	0	0	0
chr1	19711383	19711578	355253	355258	intron	CAPZB	0	0	7_Enh	0	1	1	0	0	0
chr1	19712470	19712659	355272	355278	intron	CAPZB	0	0	7_Enh	0	1	1	0	0	0
chr1	19712697	19712747	355278	355283	intron	CAPZB	0	0	7_Enh	0	1	1	0	0	0
chr1	19739221	19739397	355731	355736	intron	CAPZB	0	0	7_Enh	0	1	1	0	0	0
chr1	19757197	19757259	355974	355980	intron	CAPZB	0	0	7_Enh	0	1	1	0	0	0
chr1	19772509	19772599	356234	356239	intron	CAPZB	0	0	7_Enh	0	1	1	0	1	0
chr1	19772614	19772739	356239	356243	intron	CAPZB	0	0	7_Enh	0	1	1	0	0	0
chr1	19796102	19796142	356593	356597	intron	CAPZB	0	0	7_Enh	0	1	1	0	0	0
chr1	19977713	19977917	359262	359270	intron	NBL1	0	0	7_Enh	0	1	1	0	1	1
chr1	19980270	19980520	359313	359320	intron	NBL1	0	0	7_Enh	0	1	1	0	1	1
chr1	19986336	19986653	359440	359453	Intergenic	HTR6	0	0	14_ReprPCWk	0	1	1	0	1	1
chr1	20064683	20064877	360694	360699	intron	TMCO4	0	0	7_Enh	0	1	1	0	0	0
chr1	20113538	20113729	361404	361409	intron	TMCO4	0	0	5_TxWk	0	1	1	0	0	0
chr1	20113731	20113840	361409	361413	intron	TMCO4	0	0	5_TxWk	0	1	1	0	0	0
chr1	20141443	20141553	361855	361859	exon	RNF186	1	0	7_Enh	0	1	1	0	0	0
chr1	20141610	20141839	361859	361866	promoter-TSS	RNF186	1	0	7_Enh	0	1	1	0	0	0
chr1	20142056	20142346	361866	361872	promoter-TSS	RNF186	1	0	7_Enh	0	1	0	0	0	0
chr1	20142497	20142707	361874	361878	promoter-TSS	RNF186	1	0	7_Enh	0	1	0	0	0	0
chr1	20513734	20513828	366075	366079	intron	UBXN10	0	0	7_Enh	0	1	1	0	0	0
chr1	20915410	20915636	371719	371727	promoter-TSS	CDA	1	0	12_EnhBiv	0	1	1	0	0	0
chr1	21578546	21578832	380759	380763	intron	ECE1	0	0	7_Enh	0	1	1	0	0	0
chr1	21588990	21589222	380981	380987	intron	ECE1	0	0	7_Enh	0	1	1	0	0	0
chr1	21620891	21621117	381608	381612	intron	LOC100506801	0	0	7_Enh	0	1	1	0	0	0
chr1	21621131	21621227	381612	381616	intron	LOC100506801	0	0	7_Enh	0	1	1	0	0	0
chr1	21645922	21646191	382014	382018	intron	ECE1	0	0	7_Enh	0	1	1	0	0	0
chr1	21646210	21646319	382018	382022	intron	ECE1	0	0	7_Enh	0	1	1	0	0	0
chr1	21646357	21646510	382022	382027	intron	ECE1	0	0	7_Enh	0	1	1	0	0	0
chr1	21650936	21651558	382098	382111	intron	ECE1	0	0	7_Enh	0	1	1	0	0	0
chr1	21655777	21655884	382185	382189	intron	ECE1	0	0	7_Enh	0	1	1	0	0	0
chr1	21665164	21665364	382353	382357	intron	ECE1	0	0	7_Enh	0	1	1	0	0	0
chr1	21665711	21665831	382358	382362	intron	ECE1	0	0	7_Enh	0	1	1	0	0	0
chr1	21900915	21901073	386351	386356	intron	ALPL	0	0	12_EnhBiv	0	1	1	0	1	0
chr1	21901153	21901255	386360	386368	intron	ALPL	0	0	12_EnhBiv	0	1	1	0	0	0
chr1	21901260	21901527	386368	386378	intron	ALPL	0	0	12_EnhBiv	0	1	1	0	0	0
chr1	21950195	21950435	387501	387510	intron	RAP1GAP	0	0	2_TssAFlnk	0	1	1	0	0	0
chr1	21950632	21950915	387510	387515	intron	RAP1GAP	0	0	7_Enh	0	1	1	0	0	0
chr1	21951171	21951285	387515	387520	intron	RAP1GAP	0	0	7_Enh	0	1	1	0	0	0
chr1	21953383	21953692	387552	387561	intron	RAP1GAP	0	0	7_Enh	0	1	0	0	0	0
chr1	21953715	21953850	387561	387566	intron	RAP1GAP	0	0	7_Enh	0	1	0	0	0	0
chr1	21958657	21958845	387653	387661	intron	RAP1GAP	0	0	7_Enh	0	1	1	0	0	0
chr1	21960790	21960865	387680	387685	intron	RAP1GAP	0	0	7_Enh	0	1	1	0	0	0
chr1	21961091	21961208	387685	387692	intron	RAP1GAP	0	0	7_Enh	0	1	1	0	0	0
chr1	21965179	21965591	387742	387748	intron	RAP1GAP	0	0	7_Enh	0	1	1	0	0	0
chr1	21965659	21965940	387748	387752	intron	RAP1GAP	0	0	7_Enh	0	1	1	0	0	0
chr1	21966295	21966388	387762	387768	intron	RAP1GAP	0	0	7_Enh	0	1	1	0	0	0
chr1	21999882	22000131	388493	388499	Intergenic	RAP1GAP	0	0	7_Enh	0	1	1	0	0	0
chr1	22091332	22091757	389576	389580	intron	USP48	0	0	7_Enh	0	1	1	0	0	0
chr1	22114783	22114934	390133	390140	Intergenic	USP48	0	0	5_TxWk	0	1	0	0	0	0
chr1	22213376	22213661	392377	392386	intron	HSPG2	0	0	7_Enh	0	1	1	0	0	0
chr1	22223268	22223552	392582	392590	intron	HSPG2	0	0	7_Enh	0	1	1	0	0	0
chr1	22230832	22230870	392710	392715	intron	HSPG2	0	0	7_Enh	0	1	1	0	0	0
chr1	22231045	22231192	392722	392726	intron	HSPG2	0	0	7_Enh	0	1	1	0	0	0
chr1	22231285	22231539	392729	392735	intron	HSPG2	0	0	7_Enh	0	1	1	0	0	0
chr1	22234745	22234915	392804	392809	intron	HSPG2	0	0	7_Enh	0	1	1	0	0	0
chr1	22241489	22241839	392892	392909	intron	HSPG2	0	0	7_Enh	0	1	1	0	0	0
chr1	22243256	22243574	392947	392954	intron	HSPG2	0	0	7_Enh	0	1	1	0	0	0
chr1	22243593	22243683	392954	392958	intron	HSPG2	0	0	7_Enh	0	1	1	0	0	0
chr1	22254149	22254312	393118	393123	intron	HSPG2	0	0	7_Enh	0	1	1	0	0	0
chr1	22257680	22257850	393179	393188	intron	HSPG2	0	0	7_Enh	0	1	1	0	0	0
chr1	22257894	22258034	393188	393194	intron	HSPG2	0	0	7_Enh	0	1	1	0	0	0
chr1	22266247	22266402	393467	393471	Intergenic	HSPG2	0	0	7_Enh	0	1	1	0	0	1
chr1	22269572	22269633	393517	393522	Intergenic	HSPG2	0	0	7_Enh	0	1	1	0	0	0
chr1	22283340	22283751	393728	393735	Intergenic	HSPG2	0	0	7_Enh	0	1	1	0	0	0
chr1	22283783	22283979	393735	393742	Intergenic	CELA3B	0	0	7_Enh	0	1	1	0	0	0
chr1	22284000	22284156	393743	393748	Intergenic	CELA3B	0	0	7_Enh	0	1	1	0	0	0
chr1	22299174	22299213	393996	394000	Intergenic	CELA3B	0	0	5_TxWk	0	1	0	0	0	0
chr1	22301232	22301490	394030	394036	Intergenic	CELA3B	0	0	7_Enh	0	1	1	0	0	0
chr1	22324106	22324178	394425	394429	Intergenic	CELA3A	0	0	5_TxWk	0	1	0	0	0	0
chr1	22326162	22326275	394462	394466	Intergenic	CELA3A	0	0	7_Enh	0	1	0	0	0	0
chr1	22326537	22326653	394469	394473	Intergenic	CELA3A	0	0	15_Quies	0	1	0	0	0	0
chr1	22358169	22358354	395024	395028	TTS	LINC00339	0	0	7_Enh	0	1	1	0	0	0
chr1	22366152	22366546	395170	395175	Intergenic	CDC42	0	0	7_Enh	0	1	1	0	1	0
chr1	22582261	22582333	398591	398595	Intergenic	WNT4	0	0	7_Enh	0	1	1	0	0	0
chr1	22583837	22584106	398623	398629	Intergenic	WNT4	0	0	2_TssAFlnk	0	1	1	0	0	0
chr1	22584493	22584629	398639	398651	Intergenic	WNT4	0	0	7_Enh	0	1	1	0	0	0
chr1	22586227	22586260	398684	398688	Intergenic	WNT4	0	0	7_Enh	0	1	1	0	0	0
chr1	22740766	22741091	400816	400824	Intergenic	ZBTB40	0	0	7_Enh	0	1	1	0	0	0
chr1	22781062	22781215	401389	401393	intron	ZBTB40	0	0	7_Enh	0	1	1	0	0	0
chr1	23076838	23077287	406084	406090	intron	EPHB2	0	0	7_Enh	0	1	1	0	0	0
chr1	23609601	23609744	413182	413186	Intergenic	HNRNPR	0	0	5_TxWk	0	1	1	0	0	0
chr1	23637993	23638267	413417	413422	intron	HNRNPR	0	0	5_TxWk	0	1	1	0	0	0
chr1	23778597	23778907	415668	415674	intron	ASAP3	0	0	7_Enh	0	1	1	0	0	0
chr1	23805521	23805941	416024	416031	intron	ASAP3	0	0	7_Enh	0	1	1	0	0	0
chr1	23851471	23851787	416849	416854	intron	E2F2	0	0	7_Enh	0	1	1	0	0	0
chr1	23854832	23855150	416890	416898	intron	E2F2	0	0	7_Enh	0	1	1	0	0	0
chr1	23888903	23889099	417654	417671	Intergenic	ID3	0	0	5_TxWk	0	1	1	0	0	0
chr1	23891111	23891303	417692	417698	Intergenic	ID3	0	0	7_Enh	0	1	1	0	0	0
chr1	23902856	23903064	417918	417922	Intergenic	ID3	0	0	7_Enh	0	1	1	0	0	0
chr1	23963929	23964276	418819	418835	intron	MDS2	0	0	14_ReprPCWk	0	1	1	0	1	1
chr1	24046633	24047004	420079	420084	Intergenic	TCEB3	0	0	5_TxWk	0	1	1	0	0	0
chr1	24053853	24054119	420221	420228	Intergenic	TCEB3	0	0	7_Enh	0	1	1	0	1	0
chr1	24055131	24055462	420238	420243	Intergenic	TCEB3	0	0	7_Enh	0	1	1	0	0	0
chr1	24119962	24120018	421438	421442	intron	LYPLA2	0	0	2_TssAFlnk	0	1	1	0	0	0
chr1	24120048	24120129	421442	421447	intron	LYPLA2	0	0	7_Enh	0	1	1	0	0	0
chr1	24120770	24120840	421457	421461	exon	LYPLA2	0	0	5_TxWk	0	1	1	0	0	0
chr1	24123059	24123134	421500	421505	intron	GALE	0	0	6_EnhG	0	1	1	0	0	0
chr1	24123266	24123458	421507	421513	intron	GALE	0	0	6_EnhG	0	1	1	0	1	0
chr1	24246290	24246335	423632	423637	Intergenic	CNR2	0	0	5_TxWk	0	1	1	0	0	0
chr1	24246415	24246819	423637	423644	Intergenic	CNR2	0	0	7_Enh	0	1	1	0	0	0
chr1	24247477	24247651	423647	423651	Intergenic	CNR2	0	0	7_Enh	0	1	1	0	0	0
chr1	24250720	24250897	423691	423697	Intergenic	MIR378F	0	0	15_Quies	0	1	1	0	0	0
chr1	24446678	24446991	426870	426875	exon	IL22RA1	0	0	7_Enh	0	1	1	0	0	0
chr1	24447046	24447200	426875	426883	exon	IL22RA1	0	0	7_Enh	0	1	1	0	0	0
chr1	24894455	24894516	433071	433078	intron	NCMAP	0	0	7_Enh	0	1	1	0	0	0
chr1	24894555	24894737	433081	433087	intron	NCMAP	0	0	7_Enh	0	1	1	0	0	0
chr1	24902811	24903020	433231	433237	intron	NCMAP	0	0	7_Enh	0	1	1	0	0	0
chr1	25051006	25051281	435531	435538	Intergenic	CLIC4	0	0	2_TssAFlnk	0	1	1	0	0	0
chr1	25051527	25051748	435538	435544	Intergenic	CLIC4	0	0	2_TssAFlnk	0	1	0	0	0	0
chr1	25253237	25253456	438717	438724	intron	RUNX3	0	0	12_EnhBiv	0	1	1	0	1	0
chr1	25495091	25495268	442442	442446	Intergenic	SYF2	0	0	7_Enh	0	1	1	0	0	0
chr1	25495326	25495432	442446	442451	Intergenic	SYF2	0	0	7_Enh	0	1	1	0	0	0
chr1	25525212	25525347	442929	442934	Intergenic	SYF2	0	0	7_Enh	0	1	1	0	1	0
chr1	25894889	25895136	448433	448439	exon	LDLRAP1	0	0	7_Enh	0	1	1	0	0	0
chr1	25895156	25895220	448439	448444	exon	LDLRAP1	0	0	7_Enh	0	1	1	0	0	0
chr1	26054260	26054596	450866	450874	intron	MAN1C1	0	0	7_Enh	0	1	1	0	0	0
chr1	26070166	26070201	451100	451104	intron	MAN1C1	0	0	7_Enh	0	1	1	0	0	0
chr1	26070685	26070812	451111	451115	intron	MAN1C1	0	0	7_Enh	0	1	1	0	1	0
chr1	26093169	26093251	451491	451495	intron	MAN1C1	0	0	7_Enh	0	1	1	0	0	0
chr1	26093380	26093495	451495	451501	intron	MAN1C1	0	0	7_Enh	0	1	1	0	0	0
chr1	26097973	26098104	451570	451581	intron	MAN1C1	0	1	7_Enh	0	1	1	0	0	0
chr1	26123439	26123750	451991	452009	Intergenic	SEPN1	0	0	5_TxWk	0	1	1	0	1	1
chr1	26193746	26193932	453252	453257	intron	PAQR7	0	0	7_Enh	0	1	0	0	0	0
chr1	26197971	26198173	453305	453309	promoter-TSS	PAQR7	1	0	7_Enh	0	1	1	0	0	0
chr1	26217081	26217269	453658	453666	intron	STMN1	0	0	7_Enh	0	1	1	0	0	0
chr1	26221884	26222108	453738	453745	intron	STMN1	0	0	7_Enh	0	1	1	0	1	1
chr1	26440789	26440954	457213	457222	exon	PDIK1L	0	0	2_TssAFlnk	0	1	1	0	0	0
chr1	26611241	26611493	460113	460125	intron	UBXN11	0	0	7_Enh	0	1	1	0	0	0
chr1	26858197	26858489	464401	464410	intron	RPS6KA1	0	0	2_TssAFlnk	0	1	1	0	0	0
chr1	26859045	26859217	464417	464421	intron	RPS6KA1	0	0	2_TssAFlnk	0	1	1	0	0	0
chr1	27028402	27028975	467295	467300	intron	ARID1A	0	0	7_Enh	0	1	1	0	0	0
chr1	27032819	27033080	467316	467321	intron	ARID1A	0	0	7_Enh	0	1	1	0	0	0
chr1	27049744	27049963	467544	467550	intron	ARID1A	0	0	7_Enh	0	1	1	0	0	0
chr1	27050017	27050492	467550	467563	intron	ARID1A	0	0	7_Enh	0	1	1	0	1	0
chr1	27175974	27176145	469592	469598	intron	ZDHHC18	0	0	7_Enh	0	1	1	0	0	0
chr1	27297389	27297448	471892	471897	Intergenic	C1orf172	0	0	7_Enh	0	1	0	0	0	0
chr1	27334888	27334988	472662	472667	intron	FAM46B	0	0	7_Enh	0	1	1	0	0	0
chr1	27335552	27335688	472674	472679	intron	FAM46B	0	0	7_Enh	0	1	1	0	0	0
chr1	27353626	27353790	473021	473028	Intergenic	FAM46B	0	0	7_Enh	0	1	1	0	0	0
chr1	27359756	27360115	473193	473198	Intergenic	FAM46B	0	0	7_Enh	0	1	1	0	0	0
chr1	27384423	27384546	473617	473621	Intergenic	FAM46B	0	0	15_Quies	0	1	1	0	0	0
chr1	27425020	27425277	474361	474370	TTS	SLC9A1	0	0	7_Enh	0	1	1	0	0	0
chr1	27442409	27442617	474698	474703	intron	SLC9A1	0	0	7_Enh	0	1	1	0	0	0
chr1	27457698	27457914	474909	474915	intron	SLC9A1	0	0	7_Enh	0	1	1	0	0	0
chr1	27459288	27459421	474928	474933	intron	SLC9A1	0	0	7_Enh	0	1	1	0	0	0
chr1	27464186	27464380	474995	475001	intron	SLC9A1	0	0	7_Enh	0	1	1	0	0	0
chr1	27468015	27468293	475049	475055	intron	SLC9A1	0	0	7_Enh	0	1	1	0	0	0
chr1	27470872	27470995	475072	475077	intron	SLC9A1	0	0	7_Enh	0	1	1	0	0	0
chr1	27471225	27471329	475077	475081	intron	SLC9A1	0	0	7_Enh	0	1	1	0	0	0
chr1	27623332	27623456	477400	477406	intron	WDTC1	0	0	5_TxWk	0	1	1	0	1	1
chr1	27684316	27684361	478656	478662	exon	MAP3K6	0	0	7_Enh	0	1	1	0	0	0
chr1	27717973	27718278	479431	479439	Intergenic	GPR3	1	0	12_EnhBiv	0	1	1	0	1	0
chr1	27721889	27722247	479576	479586	exon	GPR3	0	0	5_TxWk	0	1	1	0	1	1
chr1	27728956	27729183	479696	479703	Intergenic	GPR3	0	0	7_Enh	0	1	1	0	1	1
chr1	27744942	27745368	479902	479910	intron	WASF2	0	0	7_Enh	0	1	1	0	0	0
chr1	27869000	27869135	481938	481944	intron	AHDC1	0	0	7_Enh	0	1	1	0	0	0
chr1	27890023	27890289	482479	482486	intron	AHDC1	0	0	7_Enh	0	1	1	0	0	0
chr1	27989724	27990187	484382	484391	Intergenic	IFI6	0	0	15_Quies	0	1	1	0	1	1
chr1	28104927	28105000	485914	485920	intron	STX12	0	0	7_Enh	0	1	1	0	0	0
chr1	28115248	28115294	486031	486035	intron	STX12	0	0	5_TxWk	0	1	1	0	0	0
chr1	28498899	28499004	491456	491460	intron	PTAFR	0	0	7_Enh	0	1	1	0	0	0
chr1	28499070	28499256	491460	491464	intron	PTAFR	0	0	7_Enh	0	1	1	0	0	0
chr1	28499360	28499609	491464	491469	intron	PTAFR	0	0	7_Enh	0	1	1	0	0	0
chr1	28721718	28721942	495371	495375	intron	PHACTR4	0	0	7_Enh	0	1	0	0	0	0
chr1	28764523	28764922	495835	495841	exon	PHACTR4	0	0	7_Enh	0	1	1	0	0	0
chr1	29483447	29483585	508229	508235	intron	SRSF4	0	0	7_Enh	0	1	1	0	0	0
chr1	29529454	29529639	508998	509004	intron	MECR	0	0	5_TxWk	0	1	0	0	1	1
chr1	31274620	31274912	526543	526561	Intergenic	LAPTM5	0	0	7_Enh	0	1	1	0	1	1
chr1	31275048	31275103	526562	526567	Intergenic	LAPTM5	0	0	12_EnhBiv	0	1	1	0	0	1
chr1	31320380	31320599	527233	527244	Intergenic	SDC3	0	0	7_Enh	0	1	1	0	0	0
chr1	31325235	31325316	527307	527312	Intergenic	SDC3	0	0	7_Enh	0	1	0	0	0	0
chr1	31382949	31383117	528271	528282	Intergenic	SDC3	0	0	7_Enh	0	1	1	0	0	0
chr1	31383133	31383232	528282	528288	Intergenic	SDC3	0	0	7_Enh	0	1	1	0	0	0
chr1	31535337	31535399	529948	529952	intron	PUM1	0	0	7_Enh	0	1	1	0	0	0
chr1	31643881	31644008	531791	531795	Intergenic	NKAIN1	0	0	7_Enh	0	1	1	0	0	0
chr1	32049766	32049934	536946	536950	intron	TINAGL1	0	0	7_Enh	0	1	1	0	0	0
chr1	32053511	32053585	537046	537050	TTS	TINAGL1	0	0	7_Enh	0	1	1	0	1	1
chr1	32057553	32057687	537174	537179	Intergenic	TINAGL1	0	0	7_Enh	0	1	1	0	0	0
chr1	32093182	32093386	537674	537678	TTS	HCRTR1	0	0	7_Enh	0	1	1	0	0	0
chr1	32093405	32093508	537678	537684	TTS	HCRTR1	0	0	7_Enh	0	1	1	0	0	0
chr1	32131848	32132022	538186	538191	intron	COL16A1	0	0	7_Enh	0	1	1	0	1	0
chr1	32268314	32268518	540893	540901	intron	SPOCD1	0	0	15_Quies	0	1	0	0	0	0
chr1	32347221	32347489	541953	541960	Intergenic	PTP4A2	0	0	7_Enh	0	1	1	0	0	0
chr1	32405463	32405862	542818	542823	Intergenic	PTP4A2	0	0	7_Enh	0	1	1	0	1	1
chr1	32420390	32420651	543103	543108	Intergenic	PTP4A2	0	0	7_Enh	0	1	1	0	0	0
chr1	32532296	32532463	544762	544766	Intergenic	TMEM39B	0	0	7_Enh	0	1	1	0	0	0
chr1	32560406	32560546	545314	545319	exon	TMEM39B	0	0	2_TssAFlnk	0	1	1	0	0	0
chr1	32560572	32561005	545320	545325	intron	TMEM39B	0	0	7_Enh	0	1	1	0	0	0
chr1	32581861	32581909	545697	545701	intron	KPNA6	0	0	7_Enh	0	1	1	0	0	0
chr1	32704997	32705215	547523	547527	intron	MTMR9LP	0	0	5_TxWk	0	1	1	0	0	0
chr1	32785510	32785694	549013	549024	intron	HDAC1	0	0	7_Enh	0	1	1	0	0	0
chr1	32785713	32785808	549024	549031	intron	HDAC1	0	0	7_Enh	0	1	1	0	0	0
chr1	32787347	32787608	549045	549050	intron	HDAC1	0	0	7_Enh	0	1	1	0	0	0
chr1	32788058	32788166	549052	549057	intron	HDAC1	0	0	7_Enh	0	1	1	0	0	0
chr1	32788392	32788632	549058	549064	intron	HDAC1	0	0	7_Enh	0	1	1	0	0	0
chr1	32804085	32804246	549434	549442	Intergenic	MARCKSL1	0	0	7_Enh	0	1	1	0	0	0
chr1	32811154	32811392	549558	549563	Intergenic	MARCKSL1	0	0	7_Enh	0	1	1	0	0	0
chr1	32866635	32866726	550535	550540	Intergenic	BSDC1	0	0	7_Enh	0	1	1	0	1	1
chr1	33177824	33178140	555437	555468	Intergenic	SYNC	0	0	7_Enh	0	1	1	0	1	1
chr1	33182332	33182611	555574	555581	Intergenic	SYNC	0	0	7_Enh	0	1	0	0	0	0
chr1	33211780	33211819	556201	556206	intron	KIAA1522	0	0	7_Enh	0	1	1	0	0	0
chr1	33225094	33225272	556474	556478	intron	KIAA1522	0	0	1_TssA	0	1	1	0	0	0
chr1	33225672	33226253	556481	556496	intron	KIAA1522	0	0	7_Enh	0	1	1	0	0	0
chr1	33226277	33226381	556496	556501	intron	KIAA1522	0	0	7_Enh	0	1	1	0	0	0
chr1	33226390	33226624	556501	556514	intron	KIAA1522	0	0	7_Enh	0	1	1	0	0	0
chr1	33226634	33226975	556514	556520	intron	KIAA1522	0	0	7_Enh	0	1	1	0	0	0
chr1	33227221	33227467	556520	556526	intron	KIAA1522	0	0	7_Enh	0	1	1	0	0	0
chr1	33228253	33228294	556531	556535	intron	KIAA1522	0	0	7_Enh	0	1	1	0	0	0
chr1	33232988	33233086	556618	556622	intron	KIAA1522	0	0	7_Enh	0	1	1	0	0	0
chr1	33238690	33238777	556779	556783	exon	KIAA1522	0	0	6_EnhG	0	1	1	0	1	1
chr1	33399147	33399237	559487	559491	Intergenic	RNF19B	0	0	7_Enh	0	1	1	0	1	1
chr1	33415217	33415258	559677	559681	exon	RNF19B	0	0	7_Enh	0	1	1	0	0	0
chr1	33446906	33447146	560418	560423	Intergenic	RNF19B	0	0	2_TssAFlnk	0	1	1	0	0	0
chr1	33455057	33455178	560507	560511	Intergenic	RNF19B	0	0	7_Enh	0	1	1	0	0	0
chr1	33471734	33471938	560697	560702	Intergenic	AK2	0	0	7_Enh	0	1	1	0	0	0
chr1	33615392	33615617	562592	562596	intron	TRIM62	0	0	7_Enh	0	1	1	0	0	0
chr1	33761272	33761376	564512	564516	intron	ZNF362	0	0	7_Enh	0	1	1	0	1	1
chr1	33793320	33793503	565131	565135	intron	PHC2	0	0	6_EnhG	0	1	1	0	0	0
chr1	33799729	33799862	565225	565232	exon	PHC2	0	0	7_Enh	0	1	1	0	0	0
chr1	33799947	33800006	565233	565238	intron	PHC2	0	0	7_Enh	0	1	1	0	0	0
chr1	33800110	33800221	565238	565243	intron	PHC2	0	0	7_Enh	0	1	1	0	0	0
chr1	33804134	33804214	565287	565291	intron	PHC2	0	0	7_Enh	0	1	1	0	0	0
chr1	33804359	33804785	565291	565300	intron	PHC2	0	0	7_Enh	0	1	1	0	0	0
chr1	33807895	33808185	565328	565333	intron	PHC2	0	0	7_Enh	0	1	1	0	0	0
chr1	33809363	33809420	565346	565350	intron	PHC2	0	0	7_Enh	0	1	1	0	0	0
chr1	33833463	33833590	565780	565787	intron	PHC2	0	0	7_Enh	0	1	1	0	1	1
chr1	33936128	33936414	566860	566869	Intergenic	ZSCAN20	0	0	7_Enh	0	1	1	0	1	1
chr1	34872036	34872535	575349	575355	Intergenic	C1orf94	0	0	7_Enh	0	1	1	0	0	0
chr1	35291197	35291448	579199	579204	Intergenic	GJA4	0	0	7_Enh	0	1	0	0	0	0
chr1	35730504	35730818	585055	585060	Intergenic	ZMYM4	0	0	7_Enh	0	1	1	0	0	0
chr1	36276890	36277020	591607	591613	intron	AGO4	0	0	7_Enh	0	1	1	0	0	0
chr1	36565616	36565748	595076	595082	exon	COL8A2	1	0	7_Enh	0	1	1	0	1	1
chr1	36565753	36565773	595082	595086	promoter-TSS	COL8A2	1	0	7_Enh	0	1	1	0	1	1
chr1	36580873	36581019	595368	595379	Intergenic	COL8A2	0	0	7_Enh	0	1	1	0	0	0
chr1	36581070	36581216	595380	595385	Intergenic	COL8A2	0	0	7_Enh	0	1	1	0	0	0
chr1	36616367	36616721	596037	596044	intron	TRAPPC3	0	0	7_Enh	0	1	1	0	0	0
chr1	36644672	36644713	596708	596712	intron	MAP7D1	0	0	7_Enh	0	1	1	0	0	0
chr1	36644720	36644864	596712	596719	intron	MAP7D1	0	0	7_Enh	0	1	1	0	0	0
chr1	36653765	36653937	596893	596900	Intergenic	MAP7D1	0	0	15_Quies	0	1	1	0	1	1
chr1	36665723	36665914	597135	597139	Intergenic	THRAP3	0	0	7_Enh	0	1	1	0	0	0
chr1	36666049	36666148	597139	597143	Intergenic	THRAP3	0	0	7_Enh	0	1	1	0	0	0
chr1	36673082	36673265	597245	597249	Intergenic	THRAP3	0	0	7_Enh	0	1	1	0	0	0
chr1	36734429	36734484	598284	598289	intron	THRAP3	0	0	7_Enh	0	1	1	0	0	0
chr1	36840053	36840377	600284	600290	intron	STK40	0	0	7_Enh	0	1	1	0	0	0
chr1	36886443	36886626	601114	601122	intron	OSCP1	0	0	7_Enh	0	1	1	0	1	1
chr1	36898310	36898488	601291	601295	intron	OSCP1	0	0	15_Quies	0	1	1	0	0	0
chr1	36947527	36947658	602034	602038	intron	CSF3R	0	0	14_ReprPCWk	0	1	1	0	0	0
chr1	36947813	36947990	602039	602051	intron	CSF3R	1	0	14_ReprPCWk	0	1	1	0	0	0
chr1	36952572	36952759	602118	602126	Intergenic	CSF3R	0	0	7_Enh	0	1	1	0	0	0
chr1	37950053	37950224	613131	613136	TTS	ZC3H12A	0	0	6_EnhG	0	1	1	0	0	0
chr1	37952976	37953160	613156	613162	Intergenic	ZC3H12A	0	0	7_Enh	0	1	1	0	1	1
chr1	38405859	38406247	620245	620250	intron	INPP5B	0	0	6_EnhG	0	1	0	0	0	0
chr1	38465296	38465451	621226	621230	intron	FHL3	0	0	7_Enh	0	1	1	0	0	0
chr1	38494824	38494939	621759	621764	Intergenic	UTP11L	0	0	12_EnhBiv	0	1	1	0	0	0
chr1	38495043	38495124	621767	621771	Intergenic	UTP11L	0	0	12_EnhBiv	0	1	1	0	0	0
chr1	38495170	38495289	621772	621779	Intergenic	UTP11L	0	0	12_EnhBiv	0	1	1	0	0	0
chr1	38604332	38604477	623536	623540	Intergenic	MIR3659	0	0	13_ReprPC	0	1	1	0	0	1
chr1	39192558	39192694	628950	628954	Intergenic	RRAGC	0	0	5_TxWk	0	1	1	0	0	0
chr1	39416837	39417067	631991	632000	Intergenic	RHBDL2	0	0	7_Enh	0	1	0	0	0	0
chr1	39542252	39542369	634101	634105	Intergenic	MACF1	0	0	15_Quies	0	1	1	0	0	0
chr1	39568216	39568546	634639	634645	intron	MACF1	0	0	7_Enh	0	1	1	0	1	1
chr1	39598712	39598978	635086	635091	intron	MACF1	0	0	7_Enh	0	1	1	0	0	0
chr1	39639385	39639723	635490	635495	intron	MACF1	0	0	7_Enh	0	1	1	0	0	0
chr1	40004980	40005169	640012	640017	intron	PPIEL	0	0	5_TxWk	0	1	1	0	1	1
chr1	40167590	40167691	642803	642807	Intergenic	HPCAL4	0	0	7_Enh	0	1	1	0	1	0
chr1	40285318	40285439	644803	644813	Intergenic	BMP8B	0	0	7_Enh	0	1	1	0	0	0
chr1	40292506	40292649	644911	644915	Intergenic	BMP8B	0	0	7_Enh	0	1	1	0	1	0
chr1	40311392	40311571	645073	645078	intron	TRIT1	0	0	7_Enh	0	1	1	0	0	0
chr1	40358502	40358821	645699	645703	Intergenic	MYCL1	0	0	7_Enh	0	1	1	0	0	0
chr1	40426042	40426243	646851	646858	intron	MFSD2A	0	0	7_Enh	0	1	1	0	0	0
chr1	40804420	40804700	651730	651740	Intergenic	COL9A2	0	0	1_TssA	0	1	1	0	1	1
chr1	40848893	40849114	652222	652228	intron	SMAP2	0	0	7_Enh	0	1	1	0	0	0
chr1	40870545	40870741	652482	652487	intron	SMAP2	0	0	5_TxWk	0	1	1	0	1	1
chr1	41385195	41385255	659212	659217	Intergenic	CITED4	0	0	7_Enh	0	1	0	0	0	0
chr1	41388796	41388878	659251	659257	Intergenic	CTPS1	0	0	15_Quies	0	1	0	0	0	0
chr1	41410709	41410847	659498	659502	Intergenic	CTPS1	0	0	5_TxWk	0	1	1	0	0	0
chr1	41469520	41469588	660468	660472	intron	CTPS1	0	0	7_Enh	0	1	1	0	1	0
chr1	41511452	41511766	661043	661048	intron	SCMH1	0	0	7_Enh	0	1	1	0	0	0
chr1	41512094	41512431	661049	661059	exon	SCMH1	0	0	7_Enh	0	1	1	0	0	0
chr1	41853342	41853716	664375	664385	Intergenic	EDN2	0	0	7_Enh	0	1	1	0	0	0
chr1	41884613	41884796	664778	664786	Intergenic	EDN2	0	0	7_Enh	0	1	1	0	0	0
chr1	41898134	41898232	665012	665019	Intergenic	EDN2	0	0	7_Enh	0	1	1	0	0	0
chr1	41898247	41898322	665019	665024	Intergenic	EDN2	0	0	2_TssAFlnk	0	1	1	0	0	0
chr1	41898525	41898733	665025	665031	Intergenic	EDN2	0	0	2_TssAFlnk	0	1	1	0	1	1
chr1	41948146	41948268	665595	665605	exon	EDN2	0	0	7_Enh	0	1	1	0	0	0
chr1	41949972	41950102	665633	665637	intron	EDN2	1	0	7_Enh	0	1	1	0	1	1
chr1	41950224	41950326	665637	665646	promoter-TSS	EDN2	1	0	7_Enh	0	1	1	0	1	1
chr1	41950362	41950594	665646	665656	promoter-TSS	EDN2	1	0	7_Enh	0	1	1	0	0	0
chr1	41952103	41952222	665674	665679	Intergenic	EDN2	0	0	7_Enh	0	1	1	0	0	0
chr1	41952272	41952334	665679	665684	Intergenic	EDN2	0	0	7_Enh	0	1	1	0	0	0
chr1	41952406	41952598	665684	665690	Intergenic	EDN2	0	0	7_Enh	0	1	1	0	0	0
chr1	41952639	41952687	665690	665695	Intergenic	EDN2	0	0	7_Enh	0	1	1	0	0	0
chr1	41964474	41964782	665919	665930	Intergenic	EDN2	0	0	7_Enh	0	1	1	0	0	0
chr1	41966227	41966449	665945	665953	Intergenic	EDN2	0	0	7_Enh	0	1	1	0	0	0
chr1	41980095	41980191	666223	666228	intron	HIVEP3	0	0	7_Enh	0	1	1	0	0	0
chr1	42083858	42084077	667456	667463	intron	HIVEP3	0	0	7_Enh	0	1	1	0	0	0
chr1	42242797	42243070	669327	669333	intron	HIVEP3	0	0	15_Quies	0	1	1	0	0	0
chr1	42347936	42347964	670219	670223	intron	HIVEP3	0	0	7_Enh	0	1	0	0	0	0
chr1	42356634	42356817	670295	670300	intron	HIVEP3	0	0	7_Enh	0	1	1	0	0	0
chr1	43397660	43397825	680680	680685	intron	SLC2A1	0	0	7_Enh	0	1	1	0	0	0
chr1	43397907	43398055	680685	680690	intron	SLC2A1	0	0	7_Enh	0	1	1	0	0	0
chr1	43404726	43404827	680772	680777	intron	SLC2A1	0	0	7_Enh	0	1	1	0	0	0
chr1	43408979	43409194	680835	680840	intron	SLC2A1	0	0	7_Enh	0	1	1	0	0	0
chr1	43409893	43410118	680847	680851	intron	SLC2A1	0	0	7_Enh	0	1	1	0	0	0
chr1	43428475	43428686	681271	681277	intron	SLC2A1-AS1	0	0	12_EnhBiv	0	1	1	0	0	0
chr1	43429484	43429603	681284	681289	intron	SLC2A1-AS1	0	0	7_Enh	0	1	1	0	0	0
chr1	43700781	43700955	684674	684679	intron	WDR65	0	0	7_Enh	0	1	1	0	0	0
chr1	43742402	43742539	685219	685223	Intergenic	TMEM125	0	0	7_Enh	0	1	1	0	0	0
chr1	44002154	44002509	689064	689071	intron	PTPRF	0	0	7_Enh	0	1	1	0	0	0
chr1	44003109	44003362	689082	689087	intron	PTPRF	0	0	7_Enh	0	1	1	0	0	0
chr1	44007533	44007664	689143	689148	intron	PTPRF	0	0	7_Enh	0	1	1	0	0	0
chr1	44007872	44007964	689150	689155	intron	PTPRF	0	0	7_Enh	0	1	1	0	0	0
chr1	44011218	44011314	689203	689209	intron	PTPRF	0	0	7_Enh	0	1	1	0	0	0
chr1	44011445	44011771	689209	689219	intron	PTPRF	0	0	7_Enh	0	1	1	0	0	0
chr1	44018672	44018785	689344	689348	intron	PTPRF	0	0	7_Enh	0	1	1	0	0	0
chr1	44023456	44023797	689433	689440	intron	PTPRF	0	0	7_Enh	0	1	1	0	0	0
chr1	44401357	44401532	694481	694485	intron	ARTN	0	0	12_EnhBiv	0	1	1	0	0	0
chr1	44471519	44471604	695983	695989	intron	SLC6A9	0	0	15_Quies	0	1	1	0	1	1
chr1	44498175	44498315	696595	696600	Intergenic	SLC6A9	0	0	7_Enh	0	1	1	0	0	0
chr1	44502270	44502748	696645	696649	Intergenic	SLC6A9	0	0	7_Enh	0	1	1	0	1	1
chr1	44513493	44513726	696761	696765	Intergenic	SLC6A9	0	0	7_Enh	0	1	1	0	1	1
chr1	44513783	44514079	696765	696771	Intergenic	SLC6A9	0	0	7_Enh	0	1	1	0	0	0
chr1	45125928	45126207	704238	704246	intron	TMEM53	0	0	7_Enh	0	1	1	0	0	0
chr1	45180655	45180863	705062	705069	intron	C1orf228	0	0	7_Enh	0	1	1	0	1	1
chr1	45196217	45196428	705400	705407	Intergenic	KIF2C	0	0	7_Enh	0	1	1	0	0	0
chr1	45272979	45273278	707100	707106	promoter-TSS	TCTEX1D4	1	0	7_Enh	0	1	1	0	0	0
chr1	45273399	45273681	707106	707117	promoter-TSS	TCTEX1D4	1	0	7_Enh	0	1	1	0	0	0
chr1	45275913	45275997	707151	707155	exon	BTBD19	0	0	7_Enh	0	1	1	0	0	0
chr1	45414841	45415497	708974	708980	intron	EIF2B3	0	0	7_Enh	0	1	1	0	0	0
chr1	46007848	46008028	715975	715979	Intergenic	AKR1A1	0	0	7_Enh	0	1	0	0	0	0
chr1	46008348	46008558	715979	715983	Intergenic	AKR1A1	0	0	7_Enh	0	1	0	0	0	0
chr1	46055934	46055999	716842	716849	intron	NASP	0	0	1_TssA	0	1	1	0	0	0
chr1	46056011	46056146	716849	716856	intron	NASP	0	0	1_TssA	0	1	1	0	0	0
chr1	46502805	46503018	722059	722065	Intergenic	PIK3R3	0	0	7_Enh	0	1	1	0	1	1
chr1	46637616	46637789	723478	723483	Intergenic	TSPAN1	0	0	7_Enh	0	1	1	0	0	0
chr1	46640351	46640667	723510	723514	promoter-TSS	TSPAN1	1	0	7_Enh	0	1	1	0	0	0
chr1	46645046	46645698	723558	723567	intron	TSPAN1	0	0	5_TxWk	0	1	1	0	1	1
chr1	46653374	46653515	723665	723670	TTS	POMGNT1	0	0	6_EnhG	0	1	1	0	0	0
chr1	46813955	46814009	726477	726481	intron	NSUN4	0	0	5_TxWk	0	1	1	0	1	1
chr1	46835838	46836175	726788	726792	Intergenic	FAAH	0	0	1_TssA	0	1	0	0	0	0
chr1	46867475	46867786	727270	727278	intron	FAAH	0	0	7_Enh	0	1	1	0	0	0
chr1	46867852	46868257	727278	727284	intron	FAAH	0	0	7_Enh	0	1	1	0	0	0
chr1	47171288	47171386	731435	731440	intron	EFCAB14	0	0	7_Enh	0	1	1	0	0	0
chr1	47220736	47220803	731858	731862	Intergenic	EFCAB14	0	0	5_TxWk	0	1	0	0	0	0
chr1	47406124	47406333	733023	733027	intron	CYP4A11	1	0	7_Enh	0	1	1	0	0	0
chr1	47655510	47655744	734734	734741	exon	PDZK1IP1	1	0	2_TssAFlnk	0	1	1	0	0	0
chr1	47655761	47656004	734741	734748	promoter-TSS	PDZK1IP1	1	0	2_TssAFlnk	0	1	1	0	0	0
chr1	47656031	47656229	734748	734753	promoter-TSS	PDZK1IP1	1	0	7_Enh	0	1	1	0	0	0
chr1	47943835	47944050	739257	739266	Intergenic	FOXD2	0	0	2_TssAFlnk	0	1	1	0	0	0
chr1	48024448	48024558	740085	740093	Intergenic	FOXD2	0	0	1_TssA	0	1	1	0	0	0
chr1	48024692	48024814	740093	740101	Intergenic	FOXD2	0	0	1_TssA	0	1	1	0	0	0
chr1	48026080	48026184	740110	740114	Intergenic	FOXD2	0	0	7_Enh	0	1	1	0	0	0
chr1	48044072	48044196	740304	740311	Intergenic	FOXD2	0	0	7_Enh	0	1	1	0	0	0
chr1	48044241	48044532	740312	740317	Intergenic	FOXD2	0	0	7_Enh	0	1	1	0	0	0
chr1	48217634	48217896	742277	742282	Intergenic	TRABD2B	0	0	14_ReprPCWk	0	1	1	0	0	0
chr1	48297087	48297118	743252	743256	intron	TRABD2B	0	0	7_Enh	0	1	1	0	0	0
chr1	48297327	48297523	743256	743264	intron	TRABD2B	0	0	7_Enh	0	1	1	0	0	0
chr1	51086623	51087048	762356	762363	intron	FAF1	0	0	1_TssA	0	1	0	0	1	1
chr1	51779894	51780032	768877	768882	intron	TTC39A	0	0	7_Enh	0	1	1	0	0	0
chr1	51795193	51795341	769053	769057	intron	TTC39A	0	0	11_BivFlnk	0	1	0	0	0	0
chr1	52494591	52494779	775810	775815	intron	TXNDC12	0	0	7_Enh	0	1	1	0	0	0
chr1	53166853	53166922	783834	783838	Intergenic	SELRC1	0	0	5_TxWk	0	1	1	0	1	1
chr1	53204011	53204105	784387	784391	intron	ZYG11B	0	0	5_TxWk	0	1	1	0	0	0
chr1	53573417	53573504	789578	789582	intron	SLC1A7	0	0	7_Enh	0	1	1	0	0	0
chr1	53574391	53574679	789595	789599	intron	SLC1A7	0	0	7_Enh	0	1	1	0	0	0
chr1	53574712	53574848	789599	789603	intron	SLC1A7	0	0	7_Enh	0	1	1	0	0	0
chr1	53576126	53576242	789618	789623	intron	SLC1A7	0	0	7_Enh	0	1	1	0	0	0
chr1	53581575	53581842	789711	789717	intron	SLC1A7	0	0	7_Enh	0	1	1	0	0	0
chr1	53581851	53581943	789717	789721	intron	SLC1A7	0	0	7_Enh	0	1	1	0	0	0
chr1	53587435	53587553	789813	789818	intron	SLC1A7	0	0	12_EnhBiv	0	1	1	0	0	0
chr1	53611683	53611838	790134	790140	Intergenic	SLC1A7	0	0	7_Enh	0	1	1	0	0	0
chr1	53611971	53612165	790143	790153	Intergenic	SLC1A7	0	0	7_Enh	0	1	1	0	0	0
chr1	53642276	53642560	790489	790495	Intergenic	CPT2	0	0	7_Enh	0	1	1	0	1	1
chr1	53647806	53647929	790548	790556	Intergenic	CPT2	0	0	7_Enh	0	1	1	0	1	1
chr1	53722754	53723094	791414	791419	exon	LRP8	0	0	7_Enh	0	1	1	0	0	0
chr1	53723111	53723727	791419	791426	intron	LRP8	0	0	7_Enh	0	1	0	0	0	0
chr1	53992380	53992542	795689	795697	intron	GLIS1	0	0	7_Enh	0	1	1	0	0	0
chr1	53992565	53992661	795697	795706	intron	GLIS1	0	0	7_Enh	0	1	1	0	0	0
chr1	54482022	54482238	801832	801836	intron	LDLRAD1	0	0	7_Enh	0	1	1	0	0	0
chr1	54619655	54619802	803378	803382	Intergenic	CDCP2	1	0	7_Enh	0	1	1	0	0	0
chr1	54725953	54726027	805095	805099	intron	SSBP3	0	0	7_Enh	0	1	1	0	0	0
chr1	54743776	54744132	805391	805395	intron	SSBP3	0	0	7_Enh	0	1	1	0	0	0
chr1	54744508	54744771	805397	805402	intron	SSBP3	0	0	7_Enh	0	1	1	0	0	0
chr1	54752898	54753321	805533	805541	intron	SSBP3	0	0	7_Enh	0	1	1	0	0	0
chr1	54763988	54764048	805693	805697	intron	SSBP3	0	0	7_Enh	0	1	1	0	0	0
chr1	54764418	54764524	805700	805708	intron	SSBP3	0	0	7_Enh	0	1	1	0	0	0
chr1	54764863	54765045	805711	805717	intron	SSBP3	0	0	7_Enh	0	1	1	0	0	0
chr1	54805755	54805991	806355	806359	intron	SSBP3	0	0	7_Enh	0	1	1	0	0	0
chr1	54806185	54806304	806359	806363	intron	SSBP3	0	0	7_Enh	0	1	1	0	0	0
chr1	54813610	54813825	806482	806487	intron	SSBP3	0	0	7_Enh	0	1	1	0	0	0
chr1	54833228	54833352	806766	806770	intron	SSBP3	0	0	7_Enh	0	1	1	0	0	0
chr1	54836852	54837021	806821	806826	intron	SSBP3	0	0	7_Enh	0	1	1	0	0	0
chr1	54837337	54837421	806829	806834	intron	SSBP3	0	0	7_Enh	0	1	1	0	0	0
chr1	54845689	54845907	806970	806979	intron	SSBP3	0	0	7_Enh	0	1	1	0	0	0
chr1	54862398	54862540	807244	807248	intron	SSBP3	0	0	7_Enh	0	1	1	0	0	0
chr1	54867341	54867469	807294	807298	intron	SSBP3	0	0	7_Enh	0	1	1	0	0	0
chr1	54867622	54867777	807298	807302	intron	SSBP3	0	0	7_Enh	0	1	1	0	0	0
chr1	54952297	54952804	808818	808825	Intergenic	ACOT11	0	0	7_Enh	0	1	1	0	0	0
chr1	55047143	55047737	810443	810450	intron	ACOT11	0	0	7_Enh	0	1	1	0	0	0
chr1	55261968	55262120	813244	813248	intron	TTC22	0	0	7_Enh	0	1	1	0	0	0
chr1	55894810	55895104	819894	819901	Intergenic	MIR4422	0	0	7_Enh	0	1	1	0	0	0
chr1	57284492	57284647	828906	828912	intron	C1orf168	1	0	7_Enh	0	1	1	0	0	0
chr1	59085716	59085934	842021	842025	Intergenic	TACSTD2	0	0	7_Enh	0	1	1	0	0	0
chr1	59086007	59086234	842025	842030	Intergenic	TACSTD2	0	0	7_Enh	0	1	1	0	0	0
chr1	59340605	59341044	844424	844430	intron	LOC100131060	0	0	7_Enh	0	1	1	0	0	0
chr1	59349302	59349362	844487	844491	intron	LOC100131060	0	0	7_Enh	0	1	1	0	0	0
chr1	59349691	59349805	844494	844498	intron	LOC100131060	0	0	7_Enh	0	1	1	0	0	0
chr1	59351879	59351967	844511	844515	intron	LOC100131060	0	0	7_Enh	0	1	1	0	0	0
chr1	59359277	59359432	844581	844588	exon	LOC100131060	0	0	7_Enh	0	1	1	0	0	0
chr1	59362447	59362553	844622	844627	intron	LOC100131060	0	0	7_Enh	0	1	1	0	0	0
chr1	59388038	59388094	844873	844877	Intergenic	LOC100131060	0	0	7_Enh	0	1	1	0	0	0
chr1	59388183	59388229	844877	844883	Intergenic	LOC100131060	0	0	7_Enh	0	1	1	0	0	0
chr1	59408557	59408715	845046	845050	Intergenic	LOC100131060	0	0	7_Enh	0	1	1	0	0	0
chr1	60008972	60009278	849173	849178	intron	FGGY	0	0	7_Enh	0	1	1	0	0	0
chr1	60139592	60139794	850163	850170	intron	FGGY	0	0	7_Enh	0	1	1	0	0	0
chr1	60139877	60140451	850170	850175	intron	FGGY	0	0	7_Enh	0	1	1	0	0	0
chr1	60203362	60203588	850597	850601	intron	FGGY	0	0	7_Enh	0	1	1	0	0	0
chr1	60234619	60234839	850841	850845	Intergenic	MIR4711	0	0	7_Enh	0	1	1	0	0	0
chr1	60235113	60235332	850845	850850	Intergenic	MIR4711	0	0	7_Enh	0	1	0	0	0	0
chr1	60322549	60322776	851405	851409	intron	HOOK1	0	0	7_Enh	0	1	1	0	0	0
chr1	61541765	61541804	859399	859403	promoter-TSS	NFIA	0	0	7_Enh	0	1	1	0	0	0
chr1	61598558	61598744	860120	860124	intron	NFIA	0	0	7_Enh	0	1	1	0	0	0
chr1	61803781	61804196	861861	861867	intron	NFIA	0	0	7_Enh	0	1	1	0	1	1
chr1	61918194	61918861	862821	862826	intron	NFIA	0	0	7_Enh	0	1	1	0	0	0
chr1	61918921	61919405	862826	862833	intron	NFIA	0	0	7_Enh	0	1	1	0	1	1
chr1	62102206	62102364	864343	864347	Intergenic	MGC34796	0	0	15_Quies	0	1	0	0	0	0
chr1	64107040	64107291	884265	884270	intron	PGM1	0	0	7_Enh	0	1	1	0	0	0
chr1	64135304	64135558	884496	884503	Intergenic	PGM1	0	0	2_TssAFlnk	0	1	1	0	0	0
chr1	64135617	64135640	884503	884507	Intergenic	PGM1	0	0	2_TssAFlnk	0	1	1	0	0	0
chr1	64140150	64140364	884565	884569	Intergenic	PGM1	0	0	7_Enh	0	1	1	0	1	1
chr1	64140936	64141146	884573	884580	Intergenic	PGM1	0	0	7_Enh	0	1	1	0	0	0
chr1	64157643	64157818	884725	884731	Intergenic	ROR1	0	0	7_Enh	0	1	1	0	1	1
chr1	64164080	64164318	884767	884775	Intergenic	ROR1	0	0	7_Enh	0	1	1	0	0	0
chr1	64166963	64167155	884799	884805	Intergenic	ROR1	0	0	7_Enh	0	1	1	0	0	0
chr1	64170915	64170992	884845	884850	Intergenic	ROR1	0	0	7_Enh	0	1	1	0	0	0
chr1	64387201	64387354	886572	886577	intron	ROR1	0	0	7_Enh	0	1	1	0	0	0
chr1	64508158	64508242	887369	887373	intron	ROR1	0	0	7_Enh	0	1	1	0	0	0
chr1	64508357	64508561	887373	887378	intron	ROR1	0	0	7_Enh	0	1	1	0	0	0
chr1	64538099	64538370	887593	887597	intron	ROR1	0	0	7_Enh	0	1	1	0	0	0
chr1	64711192	64711346	888997	889003	Intergenic	UBE2U	0	0	1_TssA	0	1	1	0	0	0
chr1	64711485	64711595	889003	889007	Intergenic	UBE2U	0	0	2_TssAFlnk	0	1	1	0	0	0
chr1	65363870	65363975	894666	894670	intron	JAK1	0	0	7_Enh	0	1	1	0	0	0
chr1	65447700	65447885	895541	895546	Intergenic	JAK1	0	0	7_Enh	0	1	1	0	0	0
chr1	65525795	65525959	896362	896367	Intergenic	MIR101-1	0	0	5_TxWk	0	1	1	0	1	1
chr1	65636325	65636348	897910	897914	intron	AK4	0	0	7_Enh	0	1	0	0	0	0
chr1	66090591	66090821	901646	901650	intron	LEPR	0	0	7_Enh	0	1	0	0	0	0
chr1	68027510	68027618	915293	915297	Intergenic	GADD45A	0	0	5_TxWk	0	1	1	0	1	1
chr1	68038398	68038546	915393	915398	Intergenic	GADD45A	0	0	7_Enh	0	1	1	0	0	0
chr1	68084465	68084578	915800	915804	Intergenic	GADD45A	0	0	7_Enh	0	1	1	0	0	0
chr1	68099050	68099263	915901	915905	Intergenic	GADD45A	0	0	7_Enh	0	1	1	0	0	0
chr1	68201729	68202198	916825	916833	intron	GNG12	0	0	2_TssAFlnk	0	1	1	0	0	0
chr1	68215783	68216132	916932	916937	intron	GNG12	0	0	7_Enh	0	1	1	0	0	0
chr1	68226119	68226279	917024	917030	intron	GNG12	0	0	7_Enh	0	1	1	0	1	1
chr1	68610557	68610595	919704	919708	intron	WLS	0	0	7_Enh	0	1	1	0	0	0
chr1	68611301	68611617	919709	919714	intron	WLS	0	0	7_Enh	0	1	1	0	0	0
chr1	68639542	68640147	920009	920020	intron	WLS	0	0	7_Enh	0	1	1	0	0	0
chr1	68684332	68684452	920330	920334	intron	WLS	0	0	7_Enh	0	1	1	0	0	0
chr1	68687748	68687892	920352	920356	intron	WLS	0	0	7_Enh	0	1	1	0	0	0
chr1	68786812	68787055	921385	921391	Intergenic	WLS	0	0	15_Quies	0	1	1	0	1	1
chr1	69737445	69737656	926818	926822	Intergenic	LRRC7	0	0	7_Enh	0	1	1	0	0	0
chr1	78004867	78004907	975657	975661	intron	AK5	0	0	7_Enh	0	1	1	0	0	0
chr1	79083247	79083604	983859	983864	Intergenic	IFI44L	0	0	7_Enh	0	1	1	0	1	1
chr1	82136146	82136277	1001896	1001900	Intergenic	LPHN2	0	0	7_Enh	0	1	1	0	0	0
chr1	82147150	82147538	1002004	1002009	Intergenic	LPHN2	0	0	7_Enh	0	1	1	0	0	0
chr1	84367276	84367564	1015323	1015327	intron	TTLL7	0	0	7_Enh	0	1	0	0	0	0
chr1	85167207	85167289	1020806	1020810	Intergenic	SSX2IP	0	0	15_Quies	0	1	1	0	0	0
chr1	85185964	85186095	1020931	1020935	Intergenic	SSX2IP	0	0	7_Enh	0	1	1	0	0	0
chr1	85773945	85774196	1026259	1026274	Intergenic	BCL10	0	0	2_TssAFlnk	0	1	1	0	1	1
chr1	85872804	85873291	1026842	1026847	intron	DDAH1	0	0	5_TxWk	0	1	1	0	0	0
chr1	85992912	85993075	1027751	1027755	intron	DDAH1	0	0	13_ReprPC	0	1	0	0	0	0
chr1	86094598	86094869	1028727	1028732	Intergenic	CYR61	0	0	7_Enh	0	1	1	0	0	0
chr1	87791659	87791930	1041240	1041246	Intergenic	LMO4	0	0	15_Quies	0	1	1	0	1	1
chr1	88150834	88151066	1044266	1044270	Intergenic	LOC100505768	0	0	7_Enh	0	1	1	0	0	0
chr1	88151162	88151219	1044270	1044274	Intergenic	LOC100505768	0	0	7_Enh	0	1	1	0	0	0
chr1	88151595	88151744	1044280	1044284	Intergenic	LOC100505768	0	0	7_Enh	0	1	1	0	0	0
chr1	88262286	88262362	1044983	1044988	Intergenic	LOC100505768	0	0	7_Enh	0	1	1	0	0	0
chr1	88271412	88271593	1045045	1045050	Intergenic	LOC100505768	0	0	2_TssAFlnk	0	1	1	0	0	0
chr1	89777587	89777720	1055057	1055061	Intergenic	GBP5	0	0	7_Enh	0	1	1	0	0	0
chr1	92196474	92196567	1074318	1074323	intron	TGFBR3	0	0	15_Quies	0	1	1	0	0	0
chr1	92197513	92197597	1074332	1074336	intron	TGFBR3	0	0	7_Enh	0	1	1	0	0	0
chr1	92293084	92293189	1075235	1075239	intron	TGFBR3	0	0	7_Enh	0	1	1	0	0	0
chr1	92293427	92293712	1075239	1075245	intron	TGFBR3	0	0	7_Enh	0	1	1	0	0	0
chr1	92311629	92311769	1075424	1075428	intron	TGFBR3	0	0	7_Enh	0	1	1	0	0	0
chr1	93270333	93270573	1084852	1084859	Intergenic	EVI5	0	0	7_Enh	0	1	1	0	0	0
chr1	93323494	93323709	1085473	1085477	intron	FAM69A	0	0	7_Enh	0	1	0	0	0	0
chr1	93790692	93790837	1089400	1089405	intron	LOC100131564	0	0	7_Enh	0	1	0	0	0	0
chr1	93908026	93908166	1090326	1090330	Intergenic	FNBP1L	0	0	7_Enh	0	1	0	0	0	0
chr1	93912411	93912477	1090356	1090360	Intergenic	FNBP1L	0	0	2_TssAFlnk	0	1	1	0	0	0
chr1	94018931	94018979	1091288	1091292	exon	FNBP1L	0	0	7_Enh	0	1	1	0	0	0
chr1	94045478	94045538	1091573	1091578	intron	BCAR3	0	0	2_TssAFlnk	0	1	1	0	0	0
chr1	94048440	94048874	1091622	1091629	intron	BCAR3	0	0	1_TssA	0	1	1	0	0	0
chr1	94057053	94057564	1091734	1091740	promoter-TSS	LOC100129046	1	0	7_Enh	0	1	1	0	0	0
chr1	94057587	94057790	1091740	1091745	exon,promoter-TSS	LOC100129046	1	0	2_TssAFlnk	0	1	1	0	0	0
chr1	94058020	94058121	1091751	1091755	intron	LOC100129046	1	0	2_TssAFlnk	0	1	1	0	0	0
chr1	94080393	94080462	1091993	1091997	promoter-TSS	BCAR3	0	0	7_Enh	0	1	1	0	0	0
chr1	94083371	94083468	1092036	1092040	intron	BCAR3	0	0	7_Enh	0	1	1	0	0	0
chr1	94104016	94104215	1092254	1092258	intron	BCAR3	0	0	7_Enh	0	1	1	0	0	0
chr1	94104714	94104789	1092260	1092266	intron	BCAR3	0	0	7_Enh	0	1	1	0	0	0
chr1	94117970	94118301	1092389	1092394	intron	BCAR3	0	0	5_TxWk	0	1	1	0	0	0
chr1	94174492	94174765	1093049	1093056	intron	BCAR3	0	0	7_Enh	0	1	1	0	0	0
chr1	94486848	94486906	1095984	1095988	exon	ABCA4	0	0	7_Enh	0	1	1	0	0	0
chr1	94509810	94509922	1096255	1096259	intron	ABCA4	0	0	15_Quies	0	1	1	0	0	0
chr1	94511237	94511427	1096278	1096288	intron	ABCA4	0	0	7_Enh	0	1	1	0	1	1
chr1	94534964	94535022	1096532	1096536	intron	ABCA4	0	0	7_Enh	0	1	1	0	0	0
chr1	94717898	94718245	1098344	1098349	Intergenic	ARHGAP29	0	0	7_Enh	0	1	1	0	0	0
chr1	94718868	94719224	1098358	1098368	Intergenic	ARHGAP29	0	0	5_TxWk	0	1	0	0	0	0
chr1	94792942	94793082	1098847	1098852	Intergenic	ARHGAP29	0	0	15_Quies	0	1	1	0	0	0
chr1	94793090	94793249	1098852	1098860	Intergenic	ARHGAP29	0	0	15_Quies	0	1	1	0	0	0
chr1	94849430	94849659	1099304	1099308	Intergenic	ABCD3	0	0	7_Enh	0	1	1	0	0	0
chr1	95068090	95068144	1101225	1101229	Intergenic	F3	0	0	7_Enh	0	1	1	0	0	0
chr1	95141902	95142072	1101895	1101900	Intergenic	F3	0	0	7_Enh	0	1	0	0	0	0
chr1	95200835	95200977	1102422	1102427	Intergenic	SLC44A3	0	0	7_Enh	0	1	1	0	0	0
chr1	95249186	95249367	1102717	1102722	Intergenic	SLC44A3	0	0	7_Enh	0	1	1	0	0	0
chr1	95509020	95509482	1105256	1105263	intron	ALG14	0	0	15_Quies	0	1	1	0	1	1
chr1	100110875	100111016	1132788	1132793	promoter-TSS	PALMD	1	0	15_Quies	0	1	1	0	0	0
chr1	100111201	100111423	1132793	1132798	promoter-TSS	PALMD	1	0	7_Enh	0	1	1	0	0	0
chr1	100113903	100113935	1132824	1132828	intron	PALMD	0	0	15_Quies	0	1	0	0	1	0
chr1	100438414	100438600	1135469	1135473	intron	SLC35A3	0	0	5_TxWk	0	1	1	0	0	0
chr1	100442990	100443214	1135506	1135512	intron	SLC35A3	0	0	5_TxWk	0	1	0	0	0	0
chr1	100842652	100842722	1138951	1138955	intron	CDC14A	0	0	15_Quies	0	1	1	0	0	0
chr1	100896299	100896529	1139291	1139296	intron	CDC14A	0	0	15_Quies	0	1	1	0	0	0
chr1	100925138	100925318	1139456	1139461	intron	CDC14A	0	0	15_Quies	0	1	1	0	1	1
chr1	108211555	108211724	1180421	1180427	intron	VAV3	0	0	15_Quies	0	1	1	0	0	0
chr1	109133572	109134047	1187296	1187301	intron	FAM102B	0	0	7_Enh	0	1	1	0	0	0
chr1	109187863	109188001	1187717	1187721	Intergenic	HENMT1	0	0	7_Enh	0	1	1	0	0	0
chr1	109370773	109371030	1189624	1189630	intron	AKNAD1	0	0	7_Enh	0	1	1	0	1	1
chr1	109490961	109491084	1190924	1190928	intron	CLCC1	0	0	7_Enh	0	1	1	0	0	0
chr1	109677208	109677326	1193969	1193975	intron	KIAA1324	0	0	7_Enh	0	1	0	0	0	0
chr1	109680926	109681084	1194028	1194033	intron	KIAA1324	0	0	7_Enh	0	1	1	0	0	0
chr1	109783616	109783721	1195388	1195395	Intergenic	CELSR2	0	0	7_Enh	0	1	1	0	0	0
chr1	109806335	109806380	1196003	1196008	exon	CELSR2	0	0	7_Enh	0	1	0	0	1	1
chr1	109817168	109817384	1196291	1196300	exon	CELSR2	0	0	7_Enh	0	1	1	0	0	0
chr1	109817422	109817865	1196300	1196313	exon	CELSR2	0	0	7_Enh	0	1	1	0	0	0
chr1	109933424	109933431	1197724	1197728	intron	SORT1	0	0	7_Enh	0	1	1	0	0	0
chr1	109967557	109967603	1198189	1198193	intron	PSMA5	0	0	5_TxWk	0	1	1	0	0	0
chr1	110074908	110075197	1199726	1199736	Intergenic	GPR61	0	0	7_Enh	0	1	1	0	1	1
chr1	110306462	110306688	1202690	1202696	promoter-TSS	EPS8L3	1	0	1_TssA	0	1	1	0	0	0
chr1	110306809	110306940	1202696	1202700	promoter-TSS	EPS8L3	1	0	7_Enh	0	1	1	0	0	0
chr1	110326249	110326311	1202927	1202932	Intergenic	EPS8L3	0	0	7_Enh	0	1	1	0	0	0
chr1	110395049	110395219	1203683	1203689	Intergenic	CSF1	0	0	7_Enh	0	1	0	0	0	0
chr1	110419901	110420375	1203889	1203903	Intergenic	CSF1	0	0	7_Enh	0	1	1	0	0	0
chr1	110474073	110474098	1204615	1204619	TTS	CSF1	0	0	7_Enh	0	1	1	0	0	0
chr1	110490628	110490775	1204763	1204767	Intergenic	AHCYL1	0	0	2_TssAFlnk	0	1	1	0	0	0
chr1	110778213	110778375	1208770	1208774	Intergenic	KCNC4	0	0	7_Enh	0	1	1	0	0	0
chr1	111007707	111007893	1211336	1211340	Intergenic	PROK1	0	0	7_Enh	0	1	1	0	0	0
chr1	111177571	111177673	1213175	1213179	Intergenic	KCNA2	0	0	14_ReprPCWk	0	1	1	0	0	0
chr1	111765565	111765706	1217383	1217389	Intergenic	CHI3L2	0	0	7_Enh	0	1	1	0	1	1
chr1	112078136	112078485	1219845	1219852	intron	ADORA3	0	0	15_Quies	0	1	1	0	0	0
chr1	112119236	112119464	1220109	1220115	Intergenic	LOC100129269	0	0	7_Enh	0	1	0	0	0	0
chr1	112135235	112135861	1220236	1220246	Intergenic	LOC100129269	0	0	2_TssAFlnk	0	1	1	0	0	0
chr1	112268078	112268143	1221500	1221504	exon	FAM212B	0	0	5_TxWk	0	1	1	0	0	0
chr1	112462892	112463158	1223616	1223621	intron	KCND3	0	0	7_Enh	0	1	1	0	0	0
chr1	113004748	113004824	1228071	1228075	promoter-TSS	MIR4256	1	0	7_Enh	0	1	1	0	0	0
chr1	113424484	113424598	1233948	1233953	Intergenic	AKR7A2P1	0	0	7_Enh	0	1	1	0	0	0
chr1	113446730	113446904	1234351	1234355	Intergenic	AKR7A2P1	0	0	7_Enh	0	1	1	0	0	0
chr1	113447834	113448343	1234359	1234365	Intergenic	AKR7A2P1	0	0	7_Enh	0	1	1	0	0	0
chr1	113541688	113541801	1235582	1235586	Intergenic	SLC16A1	0	0	7_Enh	0	1	1	0	0	0
chr1	113683319	113683409	1237615	1237619	Intergenic	LOC643441	0	0	7_Enh	0	1	1	0	1	1
chr1	113751190	113751274	1238265	1238270	Intergenic	LOC643441	0	0	7_Enh	0	1	0	0	0	0
chr1	113751901	113752138	1238275	1238279	Intergenic	LOC643441	0	0	7_Enh	0	1	1	0	0	0
chr1	113752989	113753155	1238285	1238289	Intergenic	LOC643441	0	0	5_TxWk	0	1	0	0	0	0
chr1	113797812	113798513	1238670	1238678	Intergenic	LOC643441	0	0	7_Enh	0	1	1	0	0	0
chr1	113798722	113798839	1238680	1238684	Intergenic	LOC643441	0	0	7_Enh	0	1	0	0	0	0
chr1	114337173	114337365	1242676	1242680	intron	RSBN1	0	0	7_Enh	0	1	1	0	0	0
chr1	115605417	115605578	1253927	1253933	intron	TSPAN2	0	0	7_Enh	0	1	1	0	0	0
chr1	115611517	115611706	1253977	1253981	intron	TSPAN2	0	0	7_Enh	0	1	1	0	0	0
chr1	115681624	115681847	1254621	1254633	Intergenic	TSPAN2	0	0	15_Quies	0	1	0	0	1	1
chr1	115860274	115860411	1255862	1255866	intron	NGF	0	0	14_ReprPCWk	0	1	1	0	0	0
chr1	116197622	116197741	1258396	1258401	intron	VANGL1	0	0	7_Enh	0	1	1	0	0	0
chr1	116197779	116198063	1258401	1258408	intron	VANGL1	0	0	7_Enh	0	1	1	0	0	0
chr1	116681643	116682005	1262525	1262536	Intergenic	MAB21L3	0	0	7_Enh	0	1	1	0	1	1
chr1	116785558	116785688	1263379	1263385	Intergenic	MAB21L3	0	0	7_Enh	0	1	1	0	0	0
chr1	116854869	116855221	1263891	1263899	Intergenic	ATP1A1	0	0	7_Enh	0	1	1	0	0	0
chr1	116866482	116867118	1263999	1264005	Intergenic	ATP1A1	0	0	5_TxWk	0	1	1	0	0	0
chr1	116872783	116873028	1264033	1264038	Intergenic	ATP1A1	0	0	5_TxWk	0	1	0	0	0	0
chr1	117018034	117018206	1265418	1265426	Intergenic	ATP1A1OS	0	0	7_Enh	0	1	1	0	0	0
chr1	117099234	117099449	1266151	1266157	intron	CD58	0	0	7_Enh	0	1	1	0	1	0
chr1	117148714	117148839	1266767	1266771	intron	IGSF3	0	0	7_Enh	0	1	1	0	0	0
chr1	117397794	117398088	1269238	1269242	Intergenic	PTGFRN	0	0	7_Enh	0	1	1	0	0	0
chr1	118113560	118113917	1275434	1275443	Intergenic	FAM46C	0	0	7_Enh	0	1	1	0	0	0
chr1	118134955	118135132	1275665	1275670	Intergenic	FAM46C	0	0	7_Enh	0	1	1	0	0	0
chr1	118156937	118157063	1276044	1276048	intron	FAM46C	0	0	2_TssAFlnk	0	1	1	0	0	0
chr1	118175770	118175900	1276239	1276244	Intergenic	FAM46C	0	0	7_Enh	0	1	1	0	0	0
chr1	118176252	118176423	1276247	1276251	Intergenic	FAM46C	0	0	7_Enh	0	1	1	0	0	0
chr1	118197840	118198032	1276460	1276466	Intergenic	FAM46C	0	0	7_Enh	0	1	1	0	0	0
chr1	120277962	120278145	1290788	1290800	exon	PHGDH	0	0	7_Enh	0	1	1	0	0	0
chr1	120280196	120280268	1290824	1290828	intron	PHGDH	0	0	7_Enh	0	1	1	0	0	0
chr1	120286759	120287008	1290906	1290916	TTS	PHGDH	0	0	7_Enh	0	1	1	0	1	1
chr1	120307932	120308015	1291091	1291097	intron	HMGCS2	0	0	5_TxWk	0	1	0	0	0	0
chr1	120322602	120322822	1291214	1291219	Intergenic	HMGCS2	0	0	2_TssAFlnk	0	1	1	0	0	0
chr1	120323024	120323162	1291219	1291223	Intergenic	HMGCS2	0	0	7_Enh	0	1	1	0	0	0
chr1	145574319	145574591	1322631	1322647	Intergenic	PIAS3	0	0	7_Enh	0	1	1	0	0	0
chr1	146710665	146710722	1333289	1333294	Intergenic	CHD1L	0	0	7_Enh	0	1	0	0	0	0
chr1	150501305	150501355	1372278	1372282	Intergenic	LINC00568	0	0	7_Enh	0	1	1	0	0	0
chr1	150501560	150501792	1372282	1372286	Intergenic	LINC00568	0	0	2_TssAFlnk	0	1	1	0	0	0
chr1	150504672	150504994	1372342	1372350	Intergenic	LINC00568	0	0	7_Enh	0	1	1	0	0	0
chr1	150586186	150586321	1374013	1374018	Intergenic	ENSA	0	0	7_Enh	0	1	1	0	0	0
chr1	150626979	150627504	1374558	1374570	intron	GOLPH3L	0	0	5_TxWk	0	1	1	0	0	0
chr1	150783564	150783757	1376418	1376423	exon	ARNT	0	0	7_Enh	0	1	0	0	0	0
chr1	150949829	150949896	1378920	1378925	Intergenic	CERS2	0	0	7_Enh	0	1	1	0	0	0
chr1	150954554	150954873	1379003	1379010	exon	ANXA9	1	0	7_Enh	0	1	1	0	0	0
chr1	151167514	151167637	1382845	1382854	Intergenic	PIP5K1A	0	0	5_TxWk	0	1	1	0	0	0
chr1	151168358	151168410	1382863	1382867	Intergenic	PIP5K1A	0	0	5_TxWk	0	1	0	0	0	0
chr1	151168608	151168728	1382876	1382886	Intergenic	PIP5K1A	0	0	2_TssAFlnk	0	1	0	0	0	1
chr1	151168923	151169113	1382886	1382893	Intergenic	PIP5K1A	0	0	7_Enh	0	1	1	0	1	1
chr1	151313437	151313505	1385482	1385486	exon	RFX5	0	0	7_Enh	0	1	1	0	1	1
chr1	151345756	151345816	1385922	1385926	promoter-TSS	SELENBP1	1	0	7_Enh	0	1	1	0	0	0
chr1	151486421	151486561	1387951	1387956	intron	CGN	0	0	2_TssAFlnk	0	1	0	0	0	0
chr1	151801425	151801758	1392070	1392080	intron	RORC	0	0	7_Enh	0	1	1	0	0	0
chr1	151805090	151805383	1392112	1392120	promoter-TSS	RORC	1	0	7_Enh	0	1	1	0	0	0
chr1	151809146	151809490	1392159	1392164	Intergenic	LOC100132111	0	0	5_TxWk	0	1	1	0	1	1
chr1	151908990	151909360	1393358	1393365	Intergenic	THEM4	0	0	7_Enh	0	1	0	0	0	0
chr1	151918244	151918408	1393425	1393429	Intergenic	THEM4	0	0	7_Enh	0	1	1	0	0	0
chr1	151953844	151954072	1393769	1393773	Intergenic	S100A10	0	0	5_TxWk	0	1	0	0	0	0
chr1	151962404	151962817	1393852	1393857	intron	S100A10	0	0	7_Enh	0	1	1	0	0	0
chr1	151963352	151963828	1393858	1393864	intron	S100A10	0	0	7_Enh	0	1	1	0	0	0
chr1	153505361	153505406	1405644	1405649	Intergenic	S100A6	0	0	7_Enh	0	1	1	0	0	0
chr1	153538964	153539217	1406172	1406179	promoter-TSS	S100A2	1	0	7_Enh	0	1	1	0	0	0
chr1	153588927	153589074	1406972	1406977	promoter-TSS	S100A14	1	0	7_Enh	0	1	1	0	0	0
chr1	153621337	153621564	1407518	1407527	Intergenic	SNAPIN	0	0	5_TxWk	0	1	1	0	0	0
chr1	153670778	153670934	1408548	1408555	Intergenic	NPR1	0	0	7_Enh	0	1	1	0	0	0
chr1	153670987	153671078	1408555	1408560	Intergenic	NPR1	0	0	7_Enh	0	1	1	0	0	0
chr1	153853406	153853935	1411360	1411367	intron	GATAD2B	0	0	7_Enh	0	1	1	0	0	0
chr1	154171684	154172001	1416186	1416190	exon	C1orf189	0	0	7_Enh	0	1	1	0	1	1
chr1	154307577	154307777	1418235	1418242	intron	ATP8B2	0	0	7_Enh	0	1	1	0	1	1
chr1	154323945	154324163	1418526	1418534	TTS	ATP8B2	0	0	7_Enh	0	1	1	0	0	0
chr1	154324330	154324471	1418536	1418540	TTS	ATP8B2	0	0	7_Enh	0	1	1	0	0	0
chr1	154389821	154390171	1419628	1419635	intron	IL6R	0	0	7_Enh	0	1	1	0	0	0
chr1	154390625	154390785	1419643	1419647	intron	IL6R	0	0	7_Enh	0	1	1	0	0	0
chr1	154391023	154391135	1419649	1419653	intron	IL6R	0	0	7_Enh	0	1	1	0	0	0
chr1	154392070	154392267	1419662	1419671	intron	IL6R	0	0	7_Enh	0	1	1	0	0	0
chr1	154403459	154403628	1419841	1419848	intron	IL6R	0	0	6_EnhG	0	1	1	0	0	0
chr1	154403644	154403688	1419848	1419852	intron	IL6R	0	0	6_EnhG	0	1	1	0	0	0
chr1	154406911	154407131	1419915	1419925	exon	IL6R	0	0	2_TssAFlnk	0	1	1	0	0	0
chr1	154407180	154407367	1419925	1419930	exon,intron	IL6R	0	0	7_Enh	0	1	1	0	0	0
chr1	154452218	154452587	1420646	1420652	exon	SHE	0	0	15_Quies	0	1	1	0	1	1
chr1	154457113	154457177	1420692	1420697	intron	SHE	0	0	15_Quies	0	1	0	0	0	0
chr1	154519846	154520110	1421771	1421778	exon	TDRD10	0	0	7_Enh	0	1	1	0	0	0
chr1	154703715	154703823	1424320	1424325	intron	KCNN3	0	0	7_Enh	0	1	1	0	0	0
chr1	154904454	154904863	1427079	1427089	intron	PMVK	0	0	7_Enh	0	1	0	0	0	0
chr1	154944357	154944446	1427810	1427814	intron	SHC1	0	0	7_Enh	0	1	1	0	0	0
chr1	154944957	154945268	1427827	1427835	intron	SHC1	0	0	7_Enh	0	1	1	0	0	0
chr1	154978274	154978319	1428714	1428718	intron	ZBTB7B	0	0	7_Enh	0	1	1	0	0	0
chr1	154978355	154978378	1428718	1428722	intron	ZBTB7B	0	0	7_Enh	0	1	1	0	0	0
chr1	154984609	154984817	1428792	1428801	intron	ZBTB7B	0	0	7_Enh	0	1	1	0	0	0
chr1	155015985	155016439	1429379	1429386	intron	DCST1	0	0	7_Enh	0	1	1	0	0	0
chr1	155098414	155098521	1431290	1431300	Intergenic	EFNA1	0	1	7_Enh	0	1	1	0	0	0
chr1	155139805	155140575	1432214	1432238	Intergenic	KRTCAP2	0	0	7_Enh	0	1	1	0	1	1
chr1	155148483	155148520	1432429	1432433	exon	TRIM46	0	0	2_TssAFlnk	0	1	1	0	1	0
chr1	155157728	155158008	1432657	1432664	TTS	MUC1	0	0	7_Enh	0	1	1	0	1	0
chr1	155158047	155158200	1432664	1432669	TTS	MUC1	0	0	7_Enh	0	1	1	0	1	0
chr1	155159154	155159326	1432680	1432684	intron	MUC1	0	0	3_TxFlnk	0	1	1	0	0	0
chr1	155362531	155362722	1436853	1436858	intron	ASH1L	0	0	7_Enh	0	1	1	0	0	0
chr1	155362768	155363385	1436858	1436863	intron	ASH1L	0	0	7_Enh	0	1	1	0	0	0
chr1	155363431	155363884	1436864	1436873	intron	ASH1L	0	0	7_Enh	0	1	1	0	0	0
chr1	155656587	155656798	1441029	1441034	intron	YY1AP1	0	0	5_TxWk	0	1	1	0	0	0
chr1	155699008	155699157	1441824	1441828	exon	DAP3	0	0	5_TxWk	0	1	1	0	1	1
chr1	155890570	155891298	1444677	1444683	intron	KIAA0907	1	0	6_EnhG	0	1	1	0	0	0
chr1	155911182	155911362	1445022	1445027	promoter-TSS	RXFP4	1	0	7_Enh	0	1	1	0	0	0
chr1	155937240	155937307	1445509	1445513	intron	ARHGEF2	0	0	7_Enh	0	1	1	0	0	0
chr1	155971033	155971336	1446070	1446076	Intergenic	SSR2	0	0	7_Enh	0	1	1	0	0	0
chr1	156066567	156066722	1447847	1447853	intron	LMNA	0	0	7_Enh	0	1	1	0	1	1
chr1	156097062	156097198	1448345	1448349	intron	LMNA	0	0	7_Enh	0	1	1	0	0	0
chr1	156115848	156116010	1448668	1448674	Intergenic	SEMA4A	0	0	7_Enh	0	1	1	0	1	1
chr1	156116647	156116871	1448683	1448688	Intergenic	SEMA4A	0	0	7_Enh	0	1	1	0	0	0
chr1	156132335	156132794	1448955	1448960	intron	SEMA4A	0	0	15_Quies	0	1	1	0	0	0
chr1	156195369	156195505	1450032	1450037	exon	PMF1	0	0	5_TxWk	0	1	1	0	1	1
chr1	156441459	156441738	1454326	1454330	intron	MEF2D	0	0	7_Enh	0	1	1	0	0	0
chr1	156634835	156635117	1457542	1457549	Intergenic	NES	0	0	12_EnhBiv	0	1	1	0	0	0
chr1	157016521	157016573	1463898	1463902	Intergenic	ARHGEF11	0	0	2_TssAFlnk	0	1	1	0	0	0
chr1	157016577	157016664	1463902	1463906	Intergenic	ARHGEF11	0	0	7_Enh	0	1	1	0	0	0
chr1	157016673	157016728	1463907	1463912	Intergenic	ARHGEF11	0	0	7_Enh	0	1	1	0	0	0
chr1	157125428	157125545	1465136	1465140	Intergenic	ETV3	0	0	7_Enh	0	1	1	0	0	0
chr1	157125664	157126055	1465140	1465157	Intergenic	ETV3	0	0	7_Enh	0	1	1	0	1	1
chr1	157210814	157210838	1465945	1465949	Intergenic	ETV3	0	0	7_Enh	0	1	1	0	0	0
chr1	157961861	157961986	1470848	1470853	Intergenic	KIRREL	0	0	13_ReprPC	0	1	1	0	1	1
chr1	157980023	157980429	1471114	1471118	intron	KIRREL	0	0	5_TxWk	0	1	1	0	0	0
chr1	159130644	159131478	1479208	1479214	Intergenic	CADM3	0	0	15_Quies	0	1	1	0	1	1
chr1	159837327	159837789	1484128	1484138	Intergenic	VSIG8	0	0	7_Enh	0	1	1	0	0	0
chr1	159869902	159870035	1484448	1484463	promoter-TSS	CCDC19	1	1	7_Enh	0	1	1	0	0	0
chr1	159870067	159870192	1484463	1484474	promoter-TSS	CCDC19	1	1	7_Enh	0	1	1	0	0	0
chr1	159870216	159870413	1484474	1484478	promoter-TSS	CCDC19	1	0	7_Enh	0	1	1	0	0	0
chr1	159880292	159880549	1484569	1484574	Intergenic	CCDC19	0	0	7_Enh	0	1	1	0	0	0
chr1	159883502	159883736	1484599	1484604	Intergenic	TAGLN2	0	0	2_TssAFlnk	0	1	1	0	0	0
chr1	159884538	159884760	1484606	1484614	Intergenic	TAGLN2	0	0	7_Enh	0	1	0	0	0	0
chr1	159909280	159909725	1485082	1485086	intron	IGSF9	0	0	7_Enh	0	1	0	0	0	0
chr1	159927951	159928048	1485333	1485338	Intergenic	LOC100505633	0	0	7_Enh	0	1	1	0	0	0
chr1	160070822	160071102	1486915	1486923	Intergenic	IGSF8	0	0	7_Enh	0	1	1	0	1	1
chr1	160085392	160085473	1487097	1487101	promoter-TSS	ATP1A2	1	0	13_ReprPC	0	1	1	0	0	0
chr1	160162965	160163222	1488062	1488068	intron	CASQ1	0	0	7_Enh	0	1	1	0	1	1
chr1	160187289	160187428	1488375	1488379	exon	DCAF8	0	0	7_Enh	0	1	1	0	0	0
chr1	160509420	160509701	1491441	1491446	Intergenic	SLAMF6	0	0	1_TssA	0	1	1	0	0	0
chr1	160509957	160510621	1491449	1491456	TTS	CD84	0	0	7_Enh	0	1	1	0	0	0
chr1	160511077	160511371	1491456	1491460	exon	CD84	0	0	7_Enh	0	1	1	0	0	0
chr1	160751274	160751497	1493205	1493210	Intergenic	LY9	0	0	7_Enh	0	1	1	0	0	0
chr1	160751551	160751942	1493210	1493214	Intergenic	LY9	0	0	2_TssAFlnk	0	1	0	0	0	0
chr1	160875109	160875169	1494330	1494334	Intergenic	ITLN1	0	0	7_Enh	0	1	1	0	0	0
chr1	160877784	160877950	1494357	1494362	Intergenic	ITLN1	0	0	5_TxWk	0	1	1	0	0	0
chr1	160881219	160881576	1494414	1494422	Intergenic	ITLN1	0	0	7_Enh	0	1	1	0	0	0
chr1	160894772	160895366	1494496	1494501	Intergenic	ITLN2	0	0	7_Enh	0	1	0	0	0	0
chr1	160959910	160960002	1495464	1495470	Intergenic	F11R	0	0	7_Enh	0	1	1	0	0	0
chr1	160960068	160960268	1495473	1495482	Intergenic	F11R	0	0	7_Enh	0	1	1	0	1	1
chr1	161053211	161053559	1497034	1497040	intron	PVRL4	0	0	7_Enh	0	1	0	0	0	0
chr1	161054019	161054175	1497044	1497049	intron	PVRL4	0	0	7_Enh	0	1	0	0	0	0
chr1	161179680	161179888	1499252	1499257	intron	NDUFS2	0	0	4_Tx	0	1	1	0	1	1
chr1	161337603	161337829	1501278	1501282	promoter-TSS	C1orf192	1	0	15_Quies	0	1	1	0	1	0
chr1	161502599	161502893	1505997	1506002	Intergenic	HSPA6	0	0	14_ReprPCWk	0	1	1	0	0	0
chr1	162122246	162122434	1511754	1511760	intron	NOS1AP	0	0	7_Enh	0	1	1	0	0	0
chr1	162176684	162176853	1512166	1512170	intron	NOS1AP	0	0	7_Enh	0	1	1	0	0	0
chr1	162182601	162182725	1512209	1512215	intron	NOS1AP	0	0	7_Enh	0	1	1	0	0	0
chr1	162183344	162183587	1512217	1512223	intron	NOS1AP	0	0	7_Enh	0	1	1	0	0	0
chr1	162255039	162255316	1512687	1512691	intron	NOS1AP	0	0	7_Enh	0	1	1	0	0	0
chr1	162583500	162583786	1516124	1516131	Intergenic	DDR2	0	0	5_TxWk	0	1	1	0	1	1
chr1	164568039	164568189	1528348	1528352	intron	PBX1	0	0	7_Enh	0	1	1	0	0	0
chr1	164592251	164592342	1528603	1528607	intron	PBX1	0	0	7_Enh	0	1	1	0	0	0
chr1	164592430	164592617	1528607	1528614	intron	PBX1	0	0	7_Enh	0	1	1	0	0	0
chr1	164603507	164603609	1528702	1528706	intron	PBX1	0	0	7_Enh	0	1	1	0	0	0
chr1	164607866	164607972	1528765	1528770	intron	PBX1	0	0	2_TssAFlnk	0	1	1	0	0	0
chr1	164620955	164621120	1528890	1528895	intron	PBX1	0	0	7_Enh	0	1	1	0	0	0
chr1	164622350	164622532	1528907	1528911	intron	PBX1	0	0	7_Enh	0	1	1	0	0	0
chr1	164681490	164681799	1529459	1529472	intron	PBX1	0	0	7_Enh	0	1	1	0	0	0
chr1	164744047	164744184	1529982	1529987	promoter-TSS	LOC100505795	1	0	7_Enh	0	1	1	0	0	0
chr1	164744292	164744437	1529987	1529991	promoter-TSS	LOC100505795	1	0	7_Enh	0	1	1	0	0	0
chr1	164756691	164756812	1530130	1530137	intron	PBX1	0	0	7_Enh	0	1	1	0	1	1
chr1	165513253	165513496	1536062	1536072	promoter-TSS	LRRC52	1	0	14_ReprPCWk	0	1	1	0	0	0
chr1	165857199	165857654	1539503	1539511	intron	UCK2	0	0	7_Enh	0	1	1	0	0	0
chr1	165869469	165869670	1539648	1539652	intron	UCK2	0	0	7_Enh	0	1	1	0	0	0
chr1	165869915	165869987	1539653	1539659	intron	UCK2	0	0	7_Enh	0	1	1	0	0	0
chr1	165870221	165870332	1539662	1539668	intron	UCK2	0	0	7_Enh	0	1	1	0	0	0
chr1	165880152	165880623	1539770	1539781	exon	UCK2	0	0	7_Enh	0	1	1	0	0	0
chr1	167051972	167052152	1548181	1548186	intron	GPA33	0	0	7_Enh	0	1	0	0	0	0
chr1	167416793	167416964	1551501	1551507	intron	CD247	0	0	7_Enh	0	1	1	0	0	0
chr1	167569448	167569652	1553428	1553432	Intergenic	RCSD1	0	0	15_Quies	0	1	1	0	1	1
chr1	167596936	167597285	1553664	1553669	Intergenic	RCSD1	0	0	7_Enh	0	1	1	0	0	0
chr1	167597517	167597844	1553671	1553677	Intergenic	RCSD1	0	0	12_EnhBiv	0	1	1	0	0	0
chr1	167666992	167667076	1554455	1554459	exon	RCSD1	0	0	7_Enh	0	1	1	0	0	0
chr1	167667095	167667363	1554459	1554468	intron	RCSD1	0	0	7_Enh	0	1	1	0	0	0
chr1	167726370	167726555	1555306	1555310	intron	MPZL1	0	0	7_Enh	0	1	1	0	0	0
chr1	167786473	167786704	1555866	1555873	intron	ADCY10	0	0	7_Enh	0	1	0	0	0	0
chr1	167868582	167868784	1556743	1556747	exon	ADCY10	0	0	15_Quies	0	1	1	0	0	0
chr1	167880797	167880878	1556833	1556838	intron	ADCY10	0	0	7_Enh	0	1	0	0	0	0
chr1	167884822	167885320	1556878	1556888	TTS	MPC2	0	0	5_TxWk	0	1	1	0	0	0
chr1	168454337	168454648	1562233	1562238	Intergenic	XCL2	0	0	15_Quies	0	1	1	0	0	0
chr1	168464692	168464783	1562309	1562316	Intergenic	XCL2	0	0	5_TxWk	0	1	1	0	0	0
chr1	168464950	168465080	1562316	1562320	Intergenic	XCL2	0	0	5_TxWk	0	1	0	0	0	0
chr1	168483426	168483603	1562425	1562430	Intergenic	XCL2	0	0	15_Quies	0	1	1	0	0	0
chr1	168662508	168662742	1563492	1563497	Intergenic	DPT	0	0	5_TxWk	0	1	0	0	0	0
chr1	168678743	168678886	1563604	1563608	intron	DPT	0	0	7_Enh	0	1	1	0	0	0
chr1	168889961	168890219	1565036	1565041	Intergenic	LINC00626	0	0	7_Enh	0	1	1	0	0	0
chr1	169070355	169070749	1566075	1566080	Intergenic	ATP1B1	0	0	7_Enh	0	1	0	0	0	0
chr1	169072700	169072811	1566104	1566108	Intergenic	ATP1B1	0	0	7_Enh	0	1	1	0	0	0
chr1	169085240	169085331	1566416	1566422	intron	ATP1B1	0	0	3_TxFlnk	0	1	1	0	0	0
chr1	169085444	169085696	1566422	1566427	intron	ATP1B1	0	0	2_TssAFlnk	0	1	1	0	0	0
chr1	169114220	169114624	1566637	1566643	intron	NME7	0	0	7_Enh	0	1	1	0	0	0
chr1	169214717	169214967	1567176	1567181	intron	NME7	0	0	5_TxWk	0	1	0	0	0	0
chr1	170899011	170899267	1578179	1578183	Intergenic	MROH9	0	0	15_Quies	0	1	1	0	1	1
chr1	171111817	171111881	1579370	1579374	intron	FMO6P	0	0	7_Enh	0	1	1	0	0	0
chr1	171158190	171158286	1579640	1579644	intron	FMO2	0	0	15_Quies	0	1	1	0	0	0
chr1	171226337	171226419	1580094	1580098	intron	FMO1	0	0	7_Enh	0	1	1	0	0	0
chr1	171614062	171614349	1583426	1583436	intron	MYOC	0	0	7_Enh	0	1	1	0	1	1
chr1	172238341	172238577	1587713	1587717	intron	DNM3	0	0	5_TxWk	0	1	1	0	0	0
chr1	172238926	172239209	1587717	1587721	intron	DNM3	0	0	7_Enh	0	1	1	0	0	0
chr1	172363390	172363480	1588472	1588476	intron	DNM3	0	0	7_Enh	0	1	1	0	0	0
chr1	172368628	172368868	1588513	1588518	intron	DNM3	0	0	15_Quies	0	1	0	0	1	1
chr1	172419565	172419755	1588857	1588862	intron	C1orf105	0	0	7_Enh	0	1	1	0	0	0
chr1	173021956	173022262	1592406	1592410	Intergenic	TNFSF18	0	0	7_Enh	0	1	1	0	0	0
chr1	173096665	173096843	1592853	1592858	Intergenic	TNFSF18	0	0	7_Enh	0	1	0	0	0	0
chr1	173097114	173097231	1592861	1592865	Intergenic	TNFSF18	0	0	7_Enh	0	1	0	0	0	0
chr1	173159378	173159537	1593248	1593252	intron	TNFSF4	0	0	7_Enh	0	1	1	0	0	0
chr1	173159746	173159955	1593252	1593256	intron	TNFSF4	0	0	7_Enh	0	1	1	0	0	0
chr1	173176258	173176524	1593345	1593352	exon,promoter-TSS	TNFSF4	1	0	7_Enh	0	1	1	0	1	0
chr1	173399180	173399301	1594685	1594691	intron	LOC100506023	0	0	7_Enh	0	1	1	0	0	0
chr1	173399883	173400635	1594694	1594700	intron	LOC100506023	0	0	7_Enh	0	1	1	0	1	1
chr1	173839451	173839635	1598333	1598337	exon	ZBTB37	0	0	7_Enh	0	1	1	0	0	0
chr1	174998925	174999104	1607785	1607792	Intergenic	MRPS14	0	0	15_Quies	0	1	1	0	1	1
chr1	175041612	175041756	1608211	1608216	intron	TNN	0	0	15_Quies	0	1	1	0	0	0
chr1	175288855	175289274	1610329	1610335	Intergenic	KIAA0040	0	0	7_Enh	0	1	1	0	1	1
chr1	177244154	177244334	1623969	1623974	intron	FAM5B	0	0	15_Quies	0	1	1	0	0	0
chr1	177841531	177841692	1627412	1627417	Intergenic	SEC16B	0	0	7_Enh	0	1	0	0	0	0
chr1	177842161	177842435	1627422	1627428	Intergenic	SEC16B	0	0	7_Enh	0	1	1	0	0	0
chr1	177867999	177868371	1627586	1627594	Intergenic	SEC16B	0	0	5_TxWk	0	1	1	0	0	0
chr1	177938375	177938437	1628237	1628241	intron	SEC16B	1	0	7_Enh	0	1	0	0	0	0
chr1	178064623	178064674	1629428	1629432	intron	RASAL2	0	0	5_TxWk	0	1	1	0	0	0
chr1	178269207	178269376	1630900	1630904	intron	RASAL2	0	0	7_Enh	0	1	1	0	1	1
chr1	178310534	178310784	1631238	1631248	promoter-TSS	RASAL2	0	0	1_TssA	0	1	1	0	0	0
chr1	178696332	178696447	1634811	1634815	intron	RALGPS2	0	0	5_TxWk	0	1	1	0	0	0
chr1	178696598	178696795	1634817	1634821	intron	RALGPS2	0	0	7_Enh	0	1	1	0	0	0
chr1	179257039	179257627	1640688	1640697	Intergenic	SOAT1	0	0	7_Enh	0	1	1	0	0	0
chr1	179261557	179261691	1640756	1640760	Intergenic	SOAT1	0	0	5_TxWk	0	1	1	0	1	1
chr1	180127391	180127471	1649182	1649186	intron	QSOX1	0	0	7_Enh	0	1	1	0	0	0
chr1	180137207	180137457	1649275	1649283	intron	QSOX1	0	0	7_Enh	0	1	1	0	0	0
chr1	180137822	180138256	1649286	1649291	intron	QSOX1	0	0	7_Enh	0	1	1	0	1	1
chr1	180138530	180138772	1649296	1649300	intron	QSOX1	0	0	7_Enh	0	1	1	0	0	0
chr1	180139133	180139193	1649308	1649312	intron	QSOX1	0	0	7_Enh	0	1	1	0	0	0
chr1	180894809	180894872	1656885	1656889	intron	KIAA1614	0	0	7_Enh	0	1	1	0	0	0
chr1	181111484	181111570	1659964	1659968	Intergenic	IER5	0	0	7_Enh	0	1	1	0	0	0
chr1	181111658	181112149	1659971	1659986	Intergenic	IER5	0	0	7_Enh	0	1	1	0	1	1
chr1	181122097	181122367	1660061	1660073	Intergenic	IER5	0	0	7_Enh	0	1	1	0	1	1
chr1	182054085	182054405	1667392	1667398	Intergenic	ZNF648	0	0	7_Enh	0	1	1	0	1	1
chr1	182061405	182061864	1667483	1667489	Intergenic	ZNF648	0	0	15_Quies	0	1	0	0	0	0
chr1	182070668	182070989	1667541	1667546	Intergenic	ZNF648	0	0	7_Enh	0	1	1	0	0	0
chr1	182089792	182090257	1667720	1667732	Intergenic	ZNF648	0	0	7_Enh	0	1	1	0	0	0
chr1	182112357	182112603	1667880	1667887	Intergenic	ZNF648	0	0	7_Enh	0	1	1	0	1	1
chr1	182113317	182113818	1667894	1667900	Intergenic	ZNF648	0	0	7_Enh	0	1	1	0	0	0
chr1	182153124	182153439	1668166	1668171	Intergenic	ZNF648	0	0	7_Enh	0	1	1	0	0	0
chr1	182218561	182218698	1668584	1668590	Intergenic	GLUL	0	0	5_TxWk	0	1	1	0	0	0
chr1	182365854	182366514	1670103	1670109	Intergenic	TEDDM1	0	0	7_Enh	0	1	1	0	1	1
chr1	182570340	182570836	1671739	1671745	intron	RGS16	0	0	7_Enh	0	1	1	0	1	1
chr1	182931612	182931991	1675343	1675349	Intergenic	SHCBP1L	0	0	15_Quies	0	1	0	0	1	1
chr1	183251079	183251158	1678490	1678494	intron	NMNAT2	0	0	15_Quies	0	1	1	0	0	0
chr1	183884949	183885392	1683816	1683823	intron	RGL1	0	0	7_Enh	0	1	1	0	1	1
chr1	184265744	184265981	1686730	1686734	Intergenic	C1orf21	0	0	7_Enh	0	1	1	0	0	0
chr1	184591445	184591691	1689259	1689264	exon	C1orf21	0	0	7_Enh	0	1	1	0	0	0
chr1	184761662	184761886	1690667	1690671	exon	FAM129A	0	0	7_Enh	0	1	1	0	0	0
chr1	184774703	184775072	1690792	1690801	intron	FAM129A	0	0	5_TxWk	0	1	1	0	1	1
chr1	184944288	184944558	1692230	1692235	promoter-TSS	FAM129A	1	0	14_ReprPCWk	0	1	1	0	0	0
chr1	185362867	185363129	1695737	1695741	Intergenic	LOC100288079	0	0	5_TxWk	0	1	0	0	0	0
chr1	185615336	185615819	1697287	1697291	Intergenic	HMCN1	0	0	7_Enh	0	1	1	0	0	0
chr1	185643419	185643641	1697532	1697537	Intergenic	HMCN1	0	0	7_Enh	0	1	1	0	0	0
chr1	192500369	192500436	1735870	1735874	Intergenic	RGS1	0	0	15_Quies	0	1	1	0	0	0
chr1	192873697	192873913	1738196	1738202	Intergenic	RGS2	0	0	7_Enh	0	1	1	0	0	0
chr1	192982844	192983156	1738982	1738989	exon	UCHL5	0	0	15_Quies	0	1	1	0	0	0
chr1	200862579	200862917	1790251	1790257	intron	C1orf106	0	0	7_Enh	0	1	0	0	0	0
chr1	201136272	201136380	1794247	1794254	Intergenic	TMEM9	0	0	15_Quies	0	1	1	0	0	0
chr1	201366125	201366494	1797138	1797147	intron	LAD1	0	0	7_Enh	0	1	0	0	0	0
chr1	201369294	201369523	1797255	1797260	promoter-TSS	LAD1	1	0	2_TssAFlnk	0	1	0	0	0	0
chr1	201417321	201417498	1797849	1797857	Intergenic	PHLDA3	0	0	7_Enh	0	1	1	0	1	1
chr1	201431152	201431268	1798011	1798017	Intergenic	PHLDA3	0	0	7_Enh	0	1	1	0	0	0
chr1	201463534	201463721	1798578	1798583	intron	CSRP1	0	0	6_EnhG	0	1	1	0	0	0
chr1	201481336	201481393	1798858	1798862	Intergenic	CSRP1	0	0	7_Enh	0	1	1	0	0	0
chr1	201482203	201482417	1798875	1798881	Intergenic	CSRP1	0	0	7_Enh	0	1	1	0	1	1
chr1	201567108	201567387	1799967	1799974	Intergenic	NAV1	0	0	7_Enh	0	1	1	0	0	0
chr1	201645556	201645690	1800985	1800989	intron	NAV1	0	0	7_Enh	0	1	1	0	0	0
chr1	201647009	201647262	1801008	1801013	intron	NAV1	0	0	7_Enh	0	1	1	0	0	0
chr1	201665418	201665652	1801229	1801237	intron	NAV1	0	0	7_Enh	0	1	1	0	0	0
chr1	201673418	201673638	1801319	1801331	intron	NAV1	0	0	7_Enh	0	1	1	0	1	1
chr1	201762274	201762471	1802265	1802269	intron	NAV1	0	0	15_Quies	0	1	1	0	1	1
chr1	201865077	201865298	1803393	1803401	TTS	LMOD1	0	0	14_ReprPCWk	0	1	1	0	1	1
chr1	201976523	201976710	1805055	1805060	Intergenic	ELF3	0	0	2_TssAFlnk	0	1	1	0	0	0
chr1	201977080	201977593	1805062	1805071	Intergenic	ELF3	0	0	2_TssAFlnk	0	1	1	0	0	0
chr1	201977684	201978019	1805072	1805078	Intergenic	ELF3	0	0	5_TxWk	0	1	0	0	0	0
chr1	201978816	201979016	1805090	1805097	promoter-TSS	ELF3	1	0	1_TssA	0	1	1	0	1	1
chr1	201984025	201984274	1805217	1805222	exon,intron	ELF3	0	0	3_TxFlnk	0	1	1	0	0	0
chr1	201986814	201986876	1805264	1805268	TTS	ELF3	0	0	7_Enh	0	1	1	0	0	0
chr1	201987105	201987228	1805269	1805274	TTS	ELF3	0	0	7_Enh	0	1	1	0	0	0
chr1	201987411	201987599	1805278	1805287	Intergenic	ELF3	0	0	7_Enh	0	1	0	0	0	0
chr1	201987671	201987984	1805287	1805295	Intergenic	ELF3	0	0	7_Enh	0	1	0	0	0	0
chr1	201988042	201988265	1805295	1805302	Intergenic	ELF3	0	0	7_Enh	0	1	1	0	0	0
chr1	201992214	201992520	1805367	1805372	Intergenic	ELF3	0	0	7_Enh	0	1	1	0	0	0
chr1	202003813	202004219	1805549	1805560	Intergenic	ELF3	0	0	7_Enh	0	1	1	0	0	0
chr1	202004275	202004418	1805560	1805566	Intergenic	ELF3	0	0	7_Enh	0	1	1	0	0	0
chr1	202015283	202015610	1805733	1805737	Intergenic	ELF3	0	0	7_Enh	0	1	1	0	0	0
chr1	202018265	202018537	1805758	1805763	Intergenic	ELF3	0	0	7_Enh	0	1	1	0	0	0
chr1	202026063	202026181	1805917	1805922	Intergenic	ELF3	0	0	7_Enh	0	1	1	0	0	0
chr1	202026287	202026500	1805925	1805929	Intergenic	ELF3	0	0	7_Enh	0	1	0	0	0	0
chr1	202041493	202041583	1806158	1806164	Intergenic	GPR37L1	0	0	7_Enh	0	1	0	0	0	0
chr1	202053944	202054062	1806375	1806381	Intergenic	GPR37L1	0	0	7_Enh	0	1	1	0	0	0
chr1	202054230	202054703	1806383	1806390	Intergenic	GPR37L1	0	0	7_Enh	0	1	1	0	0	0
chr1	202054898	202055225	1806391	1806397	Intergenic	GPR37L1	0	0	7_Enh	0	1	1	0	0	0
chr1	202056131	202056368	1806401	1806405	Intergenic	GPR37L1	0	0	7_Enh	0	1	1	0	0	0
chr1	202075546	202075667	1806696	1806700	Intergenic	GPR37L1	0	0	7_Enh	0	1	0	0	0	0
chr1	202076492	202076915	1806708	1806714	Intergenic	GPR37L1	0	0	7_Enh	0	1	1	0	0	0
chr1	202076935	202077169	1806714	1806718	Intergenic	GPR37L1	0	0	7_Enh	0	1	1	0	0	0
chr1	202077491	202077725	1806721	1806727	Intergenic	GPR37L1	0	0	7_Enh	0	1	1	0	0	0
chr1	202082000	202082357	1806806	1806811	Intergenic	GPR37L1	0	0	7_Enh	0	1	1	0	0	0
chr1	202104325	202104623	1807178	1807186	intron	ARL8A	0	0	5_TxWk	0	1	1	0	1	1
chr1	202431443	202431731	1811231	1811236	promoter-TSS	PPP1R12B	0	0	7_Enh	0	1	1	0	0	0
chr1	202934035	202934403	1817092	1817096	intron	CYB5R1	0	0	7_Enh	0	1	1	0	0	0
chr1	203155799	203155939	1820062	1820067	promoter-TSS	CHI3L1	1	0	14_ReprPCWk	0	1	1	0	0	0
chr1	203247643	203247808	1821025	1821033	Intergenic	LOC730227	0	0	7_Enh	0	1	1	0	0	0
chr1	203256477	203256750	1821148	1821152	Intergenic	LOC730227	0	0	7_Enh	0	1	1	0	0	0
chr1	203285267	203285504	1821604	1821608	Intergenic	BTG2	0	0	7_Enh	0	1	1	0	0	0
chr1	203290139	203290417	1821650	1821654	Intergenic	BTG2	0	0	7_Enh	0	1	1	0	0	0
chr1	203294673	203294955	1821687	1821693	Intergenic	BTG2	0	0	7_Enh	0	1	1	0	0	0
chr1	203297974	203298324	1821787	1821795	Intergenic	FMOD	0	0	7_Enh	0	1	1	0	0	0
chr1	203309040	203309433	1821948	1821954	TTS	FMOD	0	0	7_Enh	0	1	1	0	1	1
chr1	203311643	203311889	1821980	1821985	intron	FMOD	0	0	14_ReprPCWk	0	1	1	0	1	1
chr1	203336295	203336445	1822232	1822236	Intergenic	FMOD	0	0	14_ReprPCWk	0	1	1	0	0	0
chr1	203410007	203410198	1822873	1822879	Intergenic	PRELP	0	0	15_Quies	0	1	1	0	1	1
chr1	203473833	203473977	1823684	1823690	intron	OPTC	0	0	14_ReprPCWk	0	1	0	0	1	1
chr1	204049353	204049766	1830826	1830833	intron	SOX13	0	0	7_Enh	0	1	1	0	0	0
chr1	204053342	204053751	1830882	1830886	intron	SOX13	0	0	7_Enh	0	1	1	0	0	0
chr1	204062242	204062331	1831010	1831014	intron	SOX13	0	0	7_Enh	0	1	1	0	0	0
chr1	204071462	204071601	1831127	1831133	intron	SOX13	0	0	7_Enh	0	1	1	0	0	0
chr1	204073369	204073479	1831145	1831149	intron	SOX13	0	0	7_Enh	0	1	1	0	0	0
chr1	204098210	204098355	1831484	1831494	Intergenic	ETNK2	0	0	7_Enh	0	1	1	0	1	1
chr1	204098834	204099116	1831510	1831515	Intergenic	ETNK2	0	0	7_Enh	0	1	1	0	0	0
chr1	204160037	204160098	1832391	1832395	intron	KISS1	0	0	7_Enh	0	1	1	0	0	0
chr1	204176349	204176483	1832600	1832610	intron	GOLT1A	0	0	7_Enh	0	1	1	0	1	1
chr1	204195079	204195184	1832844	1832851	intron	PLEKHA6	0	0	5_TxWk	0	1	0	0	0	0
chr1	204232761	204232810	1833308	1833312	intron	PLEKHA6	0	0	7_Enh	0	1	1	0	0	0
chr1	204235610	204236114	1833335	1833341	intron	PLEKHA6	0	0	7_Enh	0	1	1	0	0	0
chr1	204247827	204247968	1833479	1833483	intron	PLEKHA6	0	0	7_Enh	0	1	1	0	0	0
chr1	204252224	204252329	1833527	1833531	intron	PLEKHA6	0	0	7_Enh	0	1	1	0	0	0
chr1	204264891	204265085	1833662	1833667	intron	PLEKHA6	0	0	7_Enh	0	1	1	0	0	0
chr1	204317680	204317853	1834220	1834225	intron	PLEKHA6	0	0	2_TssAFlnk	0	1	1	0	0	0
chr1	204318102	204318171	1834226	1834230	intron	PLEKHA6	0	0	7_Enh	0	1	1	0	0	0
chr1	204327133	204327460	1834356	1834362	intron	PLEKHA6	0	0	7_Enh	0	1	1	0	0	0
chr1	204346021	204346258	1834634	1834640	Intergenic	LINC00628	0	0	1_TssA	0	1	1	0	0	0
chr1	204415633	204415853	1835488	1835493	intron	PIK3C2B	0	0	6_EnhG	0	1	1	0	1	1
chr1	204422336	204422588	1835565	1835572	intron	PIK3C2B	0	0	7_Enh	0	1	1	0	0	0
chr1	205110842	205111113	1843925	1843933	TTS	DSTYK	0	0	7_Enh	0	1	1	0	1	1
chr1	205218630	205218734	1845377	1845382	intron	TMCC2	0	0	7_Enh	0	1	1	0	0	0
chr1	205270454	205270649	1846176	1846185	TTS	NUAK2	0	0	7_Enh	0	1	1	0	0	0
chr1	205288661	205288899	1846430	1846435	intron	NUAK2	0	0	7_Enh	0	1	1	0	0	0
chr1	205324192	205324558	1847116	1847120	intron	KLHDC8A	0	0	7_Enh	0	1	1	0	0	0
chr1	205335474	205335572	1847253	1847257	Intergenic	LEMD1-AS1	0	0	7_Enh	0	1	1	0	0	0
chr1	205568424	205568600	1850427	1850436	exon,intron	MFSD4	0	0	7_Enh	0	1	1	0	0	0
chr1	205633744	205633797	1851380	1851384	exon	SLC45A3	0	0	2_TssAFlnk	0	1	1	0	0	0
chr1	205633815	205633998	1851384	1851392	exon	SLC45A3	0	0	2_TssAFlnk	0	1	1	0	0	0
chr1	205634043	205634189	1851393	1851398	intron	SLC45A3	0	0	7_Enh	0	1	1	0	0	0
chr1	205645246	205645389	1851554	1851558	intron	SLC45A3	0	0	7_Enh	0	1	0	0	0	0
chr1	205770234	205770640	1853233	1853238	intron	SLC41A1	0	0	7_Enh	0	1	1	0	0	0
chr1	205820991	205821251	1853838	1853842	Intergenic	PM20D1	0	0	15_Quies	0	1	0	0	0	0
chr1	205909968	205910047	1854559	1854563	intron	SLC26A9	0	0	2_TssAFlnk	0	1	1	0	0	0
chr1	205912605	205912820	1854597	1854601	promoter-TSS	SLC26A9	1	0	14_ReprPCWk	0	1	0	0	0	0
chr1	206862214	206862530	1861976	1861985	intron	MAPKAPK2	0	0	7_Enh	0	1	1	0	0	0
chr1	207095153	207095333	1864256	1864260	promoter-TSS	FAIM3	1	0	7_Enh	0	1	0	0	0	0
chr1	207095405	207095669	1864260	1864264	promoter-TSS	FAIM3	1	0	7_Enh	0	1	1	0	0	0
chr1	207113844	207113912	1864515	1864521	exon	PIGR	0	0	7_Enh	0	1	1	0	0	0
chr1	207115228	207115547	1864532	1864537	intron	PIGR	0	0	2_TssAFlnk	0	1	0	0	0	0
chr1	207129116	207129267	1864661	1864665	Intergenic	PIGR	0	0	7_Enh	0	1	1	0	0	0
chr1	207178459	207178538	1865050	1865054	Intergenic	C1orf116	0	0	7_Enh	0	1	1	0	1	1
chr1	207182723	207182777	1865087	1865092	Intergenic	C1orf116	0	0	2_TssAFlnk	0	1	1	0	0	0
chr1	207183359	207183421	1865095	1865101	Intergenic	C1orf116	0	0	2_TssAFlnk	0	1	1	0	0	0
chr1	207191641	207191750	1865166	1865170	TTS	C1orf116	0	0	7_Enh	0	1	1	0	0	0
chr1	207193487	207193696	1865183	1865190	exon	C1orf116	0	0	7_Enh	0	1	1	0	0	0
chr1	207194430	207194534	1865195	1865199	exon	C1orf116	0	0	6_EnhG	0	1	1	0	0	0
chr1	207197648	207197940	1865237	1865242	intron	C1orf116	0	0	6_EnhG	0	1	1	0	0	0
chr1	207198394	207198459	1865249	1865254	intron	C1orf116	0	0	6_EnhG	0	1	1	0	0	0
chr1	207198499	207198669	1865254	1865258	intron	C1orf116	0	0	6_EnhG	0	1	1	0	0	0
chr1	207200817	207200949	1865267	1865276	intron	C1orf116	0	0	6_EnhG	0	1	0	0	0	0
chr1	207209132	207209311	1865325	1865329	Intergenic	C1orf116	0	0	7_Enh	0	1	0	0	0	0
chr1	207489968	207490523	1867272	1867277	Intergenic	CD55	0	0	7_Enh	0	1	1	0	0	0
chr1	207927069	207927139	1871065	1871069	intron	CD46	0	0	7_Enh	0	1	1	0	0	0
chr1	207927663	207928022	1871072	1871078	intron	CD46	0	0	7_Enh	0	1	1	0	0	0
chr1	207972266	207972356	1871435	1871439	Intergenic	MIR29C	0	0	7_Enh	0	1	1	0	0	0
chr1	207981371	207981449	1871534	1871540	Intergenic	MIR29B2	0	0	7_Enh	0	1	1	0	0	0
chr1	207981663	207981838	1871541	1871545	Intergenic	MIR29B2	0	0	7_Enh	0	1	1	0	0	0
chr1	207981873	207981972	1871545	1871549	Intergenic	MIR29B2	0	0	7_Enh	0	1	1	0	0	0
chr1	207985419	207985514	1871579	1871584	Intergenic	LOC148696	0	0	7_Enh	0	1	1	0	1	1
chr1	208012028	208012119	1871967	1871972	Intergenic	LOC148696	0	0	7_Enh	0	1	1	0	0	0
chr1	208021713	208021838	1872062	1872066	Intergenic	LOC148696	0	0	7_Enh	0	1	1	0	0	0
chr1	208043192	208043707	1872366	1872374	Intergenic	CD34	0	0	7_Enh	0	1	1	0	0	0
chr1	208046755	208047074	1872397	1872401	Intergenic	CD34	0	0	7_Enh	0	1	1	0	0	0
chr1	208058465	208058722	1872520	1872526	Intergenic	CD34	0	0	7_Enh	0	1	1	0	1	1
chr1	208063733	208064098	1872578	1872582	intron	CD34	0	0	7_Enh	0	1	1	0	0	0
chr1	208098655	208098742	1872906	1872911	Intergenic	CD34	0	0	15_Quies	0	1	1	0	0	0
chr1	208137753	208137990	1873360	1873367	Intergenic	CD34	0	0	7_Enh	0	1	1	0	0	0
chr1	208305330	208305406	1875185	1875189	intron	PLXNA2	0	0	7_Enh	0	1	1	0	0	0
chr1	208305419	208305717	1875189	1875196	intron	PLXNA2	0	0	7_Enh	0	1	1	0	1	1
chr1	208323099	208323413	1875337	1875344	intron	PLXNA2	0	0	6_EnhG	0	1	1	0	0	0
chr1	208324387	208324582	1875352	1875356	intron	PLXNA2	0	0	7_Enh	0	1	1	0	0	0
chr1	208376443	208376588	1875861	1875866	intron	PLXNA2	0	0	7_Enh	0	1	1	0	0	0
chr1	208377340	208377526	1875875	1875879	intron	PLXNA2	0	0	7_Enh	0	1	1	0	0	0
chr1	208406973	208407359	1876226	1876233	intron	PLXNA2	0	0	7_Enh	0	1	1	0	0	0
chr1	208409404	208409555	1876254	1876261	intron	PLXNA2	0	0	7_Enh	0	1	1	0	0	0
chr1	208409633	208409879	1876261	1876266	intron	PLXNA2	0	0	7_Enh	0	1	1	0	0	0
chr1	208412211	208412324	1876294	1876298	intron	PLXNA2	0	0	7_Enh	0	1	1	0	0	0
chr1	208413042	208413174	1876303	1876307	intron	PLXNA2	0	0	2_TssAFlnk	0	1	1	0	0	0
chr1	208413382	208413649	1876307	1876311	intron	PLXNA2	0	0	2_TssAFlnk	0	1	1	0	0	0
chr1	209824627	209824826	1886921	1886926	promoter-TSS	LAMB3	1	0	2_TssAFlnk	0	1	1	0	0	0
chr1	209825672	209825748	1886932	1886937	promoter-TSS	LAMB3	1	0	1_TssA	0	1	1	0	0	0
chr1	209825786	209825944	1886937	1886944	promoter-TSS	LAMB3	1	0	7_Enh	0	1	1	0	0	0
chr1	209827498	209827686	1886954	1886958	Intergenic	LAMB3	0	0	2_TssAFlnk	0	1	1	0	0	0
chr1	209847368	209847397	1887112	1887116	Intergenic	G0S2	0	0	7_Enh	0	1	1	0	0	0
chr1	210435811	210436104	1892243	1892248	Intergenic	SERTAD4-AS1	0	0	7_Enh	0	1	1	0	0	0
chr1	211643412	211643525	1902455	1902461	Intergenic	RD3	0	0	14_ReprPCWk	0	1	1	0	1	1
chr1	211643575	211643674	1902461	1902467	Intergenic	RD3	0	0	14_ReprPCWk	0	1	1	0	1	1
chr1	211816860	211816914	1904785	1904790	Intergenic	NEK2	0	0	7_Enh	0	1	1	0	0	0
chr1	211817195	211817455	1904793	1904799	Intergenic	NEK2	0	0	7_Enh	0	1	1	0	0	0
chr1	212102465	212102607	1907695	1907699	Intergenic	LPGAT1	0	0	2_TssAFlnk	0	1	1	0	0	0
chr1	212321099	212321365	1909553	1909558	Intergenic	MIR3122	0	0	5_TxWk	0	1	0	0	0	0
chr1	212401966	212402363	1910472	1910480	Intergenic	PPP2R5A	0	0	7_Enh	0	1	0	0	0	0
chr1	212415894	212416141	1910602	1910609	Intergenic	PPP2R5A	0	0	7_Enh	0	1	1	0	0	0
chr1	212629363	212629562	1913126	1913130	Intergenic	NENF	0	0	15_Quies	0	1	1	0	1	1
chr1	212643483	212643709	1913300	1913311	Intergenic	NENF	0	0	7_Enh	0	1	1	0	0	0
chr1	212778817	212779283	1914764	1914769	intron	ATF3	0	0	12_EnhBiv	0	1	1	0	0	0
chr1	213006722	213006877	1917672	1917676	intron	C1orf227	0	0	5_TxWk	0	1	0	0	0	0
chr1	213154553	213154647	1919625	1919629	intron	VASH2	0	0	7_Enh	0	1	1	0	0	0
chr1	213155010	213155093	1919638	1919642	intron	VASH2	0	0	7_Enh	0	1	1	0	0	0
chr1	214503365	214503702	1931145	1931155	exon	SMYD2	0	0	5_TxWk	0	1	0	0	0	0
chr1	214612806	214613002	1932296	1932305	intron	PTPN14	0	0	5_TxWk	0	1	1	0	0	0
chr1	214620305	214620725	1932352	1932357	intron	PTPN14	0	0	7_Enh	0	1	1	0	0	0
chr1	215756786	215756904	1940652	1940656	intron	KCTD3	0	0	5_TxWk	0	1	1	0	0	0
chr1	215810460	215810587	1941037	1941041	intron	USH2A	0	0	7_Enh	0	1	1	0	0	0
chr1	216931466	216931723	1948029	1948036	intron	ESRRG	0	0	15_Quies	0	1	0	0	0	0
chr1	217202627	217202739	1949818	1949822	intron	ESRRG	0	0	5_TxWk	0	1	1	0	0	0
chr1	218540897	218541130	1959830	1959834	intron	TGFB2	0	0	7_Enh	0	1	1	0	0	0
chr1	220295338	220295723	1972546	1972553	intron	IARS2	0	0	7_Enh	0	1	1	0	0	0
chr1	220906085	220906236	1977521	1977525	Intergenic	MARC2	0	0	2_TssAFlnk	0	1	1	0	0	0
chr1	220906451	220906901	1977528	1977543	Intergenic	MARC2	0	0	7_Enh	0	1	1	0	1	1
chr1	220935526	220935683	1977894	1977900	intron	MARC2	0	0	7_Enh	0	1	0	0	0	0
chr1	222019282	222019455	1985815	1985822	Intergenic	DUSP10	0	0	7_Enh	0	1	1	0	0	0
chr1	222628498	222628734	1989780	1989794	Intergenic	HHIPL2	0	0	15_Quies	0	1	1	0	1	1
chr1	222774965	222775009	1991464	1991468	Intergenic	TAF1A	0	0	7_Enh	0	1	0	0	0	0
chr1	223255037	223255105	1995799	1995803	Intergenic	TLR5	0	1	15_Quies	0	1	1	0	0	1
chr1	223317447	223317639	1996607	1996612	promoter-TSS	TLR5	1	0	7_Enh	0	1	1	0	1	0
chr1	223351166	223351330	1996893	1996897	Intergenic	TLR5	0	0	7_Enh	0	1	1	0	0	0
chr1	223406825	223407096	1997436	1997443	intron	SUSD4	0	0	7_Enh	0	1	1	0	0	0
chr1	223514158	223514396	1998322	1998326	intron	SUSD4	0	0	7_Enh	0	1	1	0	0	0
chr1	223894534	223894611	2002199	2002203	intron	CAPN2	0	0	7_Enh	0	1	1	0	0	0
chr1	223896057	223896101	2002217	2002221	intron	CAPN2	0	0	7_Enh	0	1	1	0	0	1
chr1	223898170	223898551	2002242	2002249	intron	CAPN2	0	0	5_TxWk	0	1	1	0	0	0
chr1	223899415	223899487	2002257	2002262	promoter-TSS	CAPN2	0	0	7_Enh	0	1	1	0	0	0
chr1	223919261	223919340	2002588	2002592	intron	CAPN2	0	0	7_Enh	0	1	1	0	0	0
chr1	223921661	223921925	2002618	2002626	intron	CAPN2	0	0	7_Enh	0	1	1	0	0	0
chr1	223922300	223922448	2002631	2002636	intron	CAPN2	0	0	7_Enh	0	1	1	0	0	0
chr1	223926162	223926443	2002680	2002685	intron	CAPN2	0	0	7_Enh	0	1	1	0	0	0
chr1	223926453	223926678	2002685	2002691	intron	CAPN2	0	0	7_Enh	0	1	1	0	0	0
chr1	223927496	223927666	2002697	2002702	intron	CAPN2	0	0	7_Enh	0	1	1	0	0	0
chr1	223927746	223928112	2002702	2002711	intron	CAPN2	0	0	7_Enh	0	1	1	0	0	0
chr1	223936178	223936266	2002829	2002833	intron	CAPN2	0	0	7_Enh	0	1	1	0	0	0
chr1	223952860	223953297	2003140	2003147	intron	CAPN2	0	0	7_Enh	0	1	1	0	0	0
chr1	223959905	223960077	2003227	2003233	intron	CAPN2	0	0	6_EnhG	0	1	1	0	0	0
chr1	223981667	223981853	2003461	2003465	intron	TP53BP2	0	0	7_Enh	0	1	0	0	0	0
chr1	223982035	223982192	2003466	2003470	intron	TP53BP2	0	0	5_TxWk	0	1	1	0	0	0
chr1	223982352	223982705	2003470	2003474	intron	TP53BP2	0	0	5_TxWk	0	1	1	0	0	0
chr1	224392601	224392812	2008357	2008365	Intergenic	DEGS1	0	0	7_Enh	0	1	1	0	0	0
chr1	224393134	224393364	2008390	2008394	Intergenic	DEGS1	0	0	7_Enh	0	1	1	0	0	0
chr1	224393969	224394010	2008401	2008405	Intergenic	DEGS1	0	0	7_Enh	0	1	1	0	0	0
chr1	224645278	224645452	2011635	2011640	Intergenic	WDR26	0	0	7_Enh	0	1	1	0	1	1
chr1	224690134	224690320	2012085	2012090	Intergenic	WDR26	0	0	7_Enh	0	1	1	0	0	0
chr1	224827491	224827749	2013514	2013519	intron	CNIH3	0	0	15_Quies	0	1	1	0	0	0
chr1	225600774	225601184	2018932	2018943	intron	LBR	0	0	7_Enh	0	1	1	0	0	0
chr1	225629394	225629833	2019442	2019447	Intergenic	LBR	0	0	7_Enh	0	1	1	0	1	0
chr1	225630965	225631074	2019461	2019465	Intergenic	LBR	0	0	7_Enh	0	1	1	0	0	0
chr1	225632473	225632540	2019485	2019489	Intergenic	LBR	0	0	7_Enh	0	1	1	0	0	0
chr1	225632717	225632892	2019491	2019496	Intergenic	LBR	0	0	7_Enh	0	1	1	0	0	0
chr1	225637100	225637223	2019559	2019567	Intergenic	LBR	0	0	7_Enh	0	1	1	0	0	0
chr1	225650435	225650504	2019789	2019793	Intergenic	LBR	0	0	7_Enh	0	1	1	0	0	0
chr1	225688425	225688725	2020443	2020447	intron	ENAH	0	0	7_Enh	0	1	1	0	0	0
chr1	225799640	225799796	2021435	2021439	intron	ENAH	0	0	15_Quies	0	1	1	0	0	0
chr1	225951730	225951837	2023523	2023527	Intergenic	SRP9	0	0	7_Enh	0	1	1	0	0	0
chr1	225960108	225960290	2023642	2023646	Intergenic	SRP9	0	0	7_Enh	0	1	1	0	1	1
chr1	226004643	226004867	2024376	2024381	intron	EPHX1	0	0	7_Enh	0	1	1	0	0	0
chr1	226012748	226012955	2024503	2024507	promoter-TSS	EPHX1	0	0	7_Enh	0	1	1	0	0	0
chr1	226035458	226035595	2024888	2024892	intron	TMEM63A	0	0	6_EnhG	0	1	1	0	0	0
chr1	226063165	226063486	2025309	2025315	intron	TMEM63A	0	0	7_Enh	0	1	1	0	0	0
chr1	226065325	226065455	2025349	2025354	intron	TMEM63A	0	0	6_EnhG	0	1	1	0	1	1
chr1	226079198	226079302	2025731	2025735	Intergenic	LEFTY1	0	0	7_Enh	0	1	1	0	0	0
chr1	226084803	226085167	2025829	2025834	Intergenic	LEFTY1	0	0	7_Enh	0	1	1	0	1	0
chr1	226099128	226099277	2026014	2026033	Intergenic	PYCR2	0	0	7_Enh	0	1	1	0	1	1
chr1	226099301	226099403	2026033	2026040	Intergenic	PYCR2	0	0	7_Enh	0	1	1	0	1	1
chr1	226253376	226253446	2028610	2028615	exon	H3F3A	0	0	7_Enh	0	1	1	0	0	0
chr1	226310721	226310808	2029921	2029928	Intergenic	H3F3AP4	0	0	2_TssAFlnk	0	1	1	0	0	0
chr1	226312888	226313188	2029960	2029972	Intergenic	ACBD3	0	0	7_Enh	0	1	1	0	1	1
chr1	226314953	226315009	2030012	2030020	Intergenic	ACBD3	0	0	7_Enh	0	1	0	0	0	0
chr1	226315011	226315029	2030020	2030024	Intergenic	ACBD3	0	0	7_Enh	0	1	1	0	0	0
chr1	226315169	226315480	2030027	2030032	Intergenic	ACBD3	0	0	7_Enh	0	1	1	0	0	0
chr1	226315579	226315809	2030032	2030038	Intergenic	ACBD3	0	0	7_Enh	0	1	1	0	0	0
chr1	226320799	226320898	2030114	2030120	Intergenic	ACBD3	0	0	2_TssAFlnk	0	1	1	0	0	0
chr1	226321075	226321139	2030120	2030125	Intergenic	ACBD3	0	0	2_TssAFlnk	0	1	1	0	0	0
chr1	226323443	226323622	2030170	2030177	Intergenic	ACBD3	0	0	7_Enh	0	1	1	0	0	0
chr1	226537943	226538041	2033126	2033130	Intergenic	LIN9	0	0	7_Enh	0	1	1	0	0	0
chr1	226538270	226538365	2033135	2033140	Intergenic	LIN9	0	0	7_Enh	0	1	1	0	0	0
chr1	226735384	226735457	2035493	2035498	Intergenic	C1orf95	0	0	14_ReprPCWk	0	1	1	0	0	1
chr1	226814277	226814489	2036630	2036642	Intergenic	C1orf95	0	0	7_Enh	0	1	1	0	1	1
chr1	226816245	226816433	2036660	2036666	Intergenic	C1orf95	0	0	15_Quies	0	1	1	0	0	0
chr1	226821857	226822309	2036741	2036749	exon	ITPKB	0	0	7_Enh	0	1	1	0	1	1
chr1	226823184	226823364	2036776	2036782	intron	ITPKB	0	0	7_Enh	0	1	1	0	0	0
chr1	226911513	226911677	2038159	2038163	intron	ITPKB	0	0	7_Enh	0	1	1	0	0	0
chr1	226966383	226966562	2038993	2038998	Intergenic	ITPKB	0	0	7_Enh	0	1	1	0	0	0
chr1	227002874	227003129	2039412	2039419	Intergenic	PSEN2	0	0	7_Enh	0	1	1	0	0	0
chr1	227063660	227063893	2040221	2040230	intron	PSEN2	0	0	7_Enh	0	1	1	0	0	0
chr1	227132932	227133007	2041226	2041232	intron	ADCK3	0	0	7_Enh	0	1	1	0	0	0
chr1	227133055	227133277	2041232	2041237	intron	ADCK3	0	0	7_Enh	0	1	1	0	0	0
chr1	227133357	227133527	2041237	2041243	intron	ADCK3	0	0	7_Enh	0	1	1	0	0	0
chr1	227133567	227133750	2041243	2041247	intron	ADCK3	0	0	7_Enh	0	1	1	0	0	0
chr1	227162715	227162941	2041645	2041652	intron	ADCK3	0	0	7_Enh	0	1	1	0	0	0
chr1	227431444	227431668	2043825	2043830	intron	CDC42BPA	0	0	5_TxWk	0	1	1	0	0	0
chr1	227508318	227508458	2044623	2044627	Intergenic	CDC42BPA	0	0	7_Enh	0	1	0	0	0	0
chr1	227510888	227511107	2044646	2044650	Intergenic	CDC42BPA	0	0	7_Enh	0	1	0	0	0	0
chr1	227544961	227545310	2044932	2044936	Intergenic	CDC42BPA	0	0	7_Enh	0	1	1	0	0	0
chr1	227616609	227616767	2045613	2045617	Intergenic	CDC42BPA	0	0	7_Enh	0	1	1	0	0	0
chr1	227619694	227619774	2045653	2045658	Intergenic	CDC42BPA	0	0	7_Enh	0	1	1	0	0	0
chr1	227950247	227950455	2049200	2049215	intron	SNAP47	0	0	7_Enh	0	1	1	0	1	1
chr1	227974136	227974210	2049653	2049657	Intergenic	PRSS38	0	0	12_EnhBiv	0	1	1	0	0	0
chr1	228073574	228073636	2050765	2050769	Intergenic	MIR5008	0	0	7_Enh	0	1	1	0	0	0
chr1	228133194	228133284	2051968	2051973	intron	WNT9A	0	0	7_Enh	0	1	1	0	0	0
chr1	228350670	228350975	2056385	2056402	Intergenic	IBA57	0	0	7_Enh	0	1	1	0	0	0
chr1	228800154	228800467	2067609	2067616	intron	RHOU	0	0	7_Enh	0	1	1	0	1	1
chr1	228841512	228841562	2068016	2068023	intron	RHOU	0	0	5_TxWk	0	1	0	0	0	0
chr1	228857260	228857430	2068150	2068155	intron	RHOU	0	0	7_Enh	0	1	0	0	0	0
chr1	228857493	228857762	2068158	2068166	intron	RHOU	0	0	7_Enh	0	1	0	0	0	0
chr1	228858134	228858256	2068166	2068170	intron	RHOU	0	0	7_Enh	0	1	0	0	0	0
chr1	228919010	228919262	2068978	2068984	Intergenic	DUSP5P1	0	0	7_Enh	0	1	1	0	0	0
chr1	228973780	228974134	2069500	2069506	Intergenic	DUSP5P1	0	0	7_Enh	0	1	1	0	0	0
chr1	228974187	228974442	2069506	2069510	Intergenic	DUSP5P1	0	0	7_Enh	0	1	1	0	0	0
chr1	228996691	228996774	2069704	2069708	Intergenic	DUSP5P1	0	0	7_Enh	0	1	1	0	0	0
chr1	228996936	228997019	2069710	2069714	Intergenic	DUSP5P1	0	0	7_Enh	0	1	1	0	0	0
chr1	229038836	229039127	2070175	2070182	Intergenic	DUSP5P1	0	0	7_Enh	0	1	1	0	0	0
chr1	229195611	229195766	2071894	2071901	Intergenic	RAB4A	0	0	7_Enh	0	1	1	0	0	0
chr1	229244679	229244923	2072342	2072347	Intergenic	RAB4A	0	0	7_Enh	0	1	1	0	0	0
chr1	229253773	229253842	2072453	2072458	Intergenic	RAB4A	0	0	7_Enh	0	1	1	0	0	0
chr1	229253911	229254092	2072458	2072463	Intergenic	RAB4A	0	0	7_Enh	0	1	1	0	0	0
chr1	229257629	229257686	2072523	2072527	Intergenic	RAB4A	0	0	7_Enh	0	1	1	0	0	0
chr1	229260381	229260451	2072558	2072562	Intergenic	RAB4A	0	0	7_Enh	0	1	1	0	0	0
chr1	229260515	229260776	2072563	2072567	Intergenic	RAB4A	0	0	7_Enh	0	1	1	0	0	0
chr1	229300748	229300834	2072977	2072981	Intergenic	RAB4A	0	0	7_Enh	0	1	1	0	0	0
chr1	229317919	229318304	2073210	2073215	Intergenic	RAB4A	0	0	7_Enh	0	1	1	0	0	0
chr1	229359323	229359493	2073643	2073648	Intergenic	RAB4A	0	0	7_Enh	0	1	1	0	0	0
chr1	229363258	229363551	2073692	2073705	Intergenic	RAB4A	0	0	7_Enh	0	1	1	0	1	1
chr1	229365007	229365670	2073719	2073729	Intergenic	RAB4A	0	0	7_Enh	0	1	1	0	0	0
chr1	229388994	229389205	2073978	2073983	Intergenic	RAB4A	0	0	7_Enh	0	1	1	0	0	0
chr1	229714648	229714956	2078502	2078507	Intergenic	ABCB10	0	0	7_Enh	0	1	1	0	1	0
chr1	229980451	229980618	2081100	2081104	Intergenic	URB2	0	0	14_ReprPCWk	0	1	1	0	0	0
chr1	230240468	230240778	2083900	2083911	intron	GALNT2	0	0	2_TssAFlnk	0	1	1	0	0	0
chr1	230241737	230241871	2083925	2083929	intron	GALNT2	0	0	7_Enh	0	1	1	0	0	0
chr1	230346869	230347009	2085445	2085456	intron	GALNT2	0	0	7_Enh	0	1	1	0	0	0
chr1	230350913	230351079	2085497	2085503	intron	GALNT2	0	0	7_Enh	0	1	1	0	1	1
chr1	230366047	230366164	2085649	2085653	intron	GALNT2	0	0	15_Quies	0	1	1	0	0	0
chr1	230367641	230367887	2085669	2085674	intron	GALNT2	0	0	2_TssAFlnk	0	1	1	0	0	0
chr1	230403240	230403470	2086173	2086177	intron	GALNT2	0	0	7_Enh	0	1	1	0	0	0
chr1	230708081	230708311	2089993	2089997	Intergenic	COG2	0	0	7_Enh	0	1	1	0	0	0
chr1	230838336	230838473	2091238	2091242	exon	AGT	0	0	7_Enh	0	1	0	0	0	0
chr1	230838568	230838676	2091242	2091246	exon	AGT	0	0	7_Enh	0	1	0	0	0	0
chr1	230838915	230839044	2091252	2091256	exon	AGT	0	0	7_Enh	0	1	1	0	0	0
chr1	230866875	230867057	2091584	2091589	Intergenic	CAPN9	0	0	7_Enh	0	1	1	0	0	0
chr1	230882863	230882978	2091772	2091776	promoter-TSS	CAPN9	1	0	2_TssAFlnk	0	1	1	0	0	0
chr1	230884909	230885007	2091812	2091816	intron	CAPN9	0	0	2_TssAFlnk	0	1	1	0	0	0
chr1	230886387	230886428	2091837	2091841	intron	CAPN9	0	0	7_Enh	0	1	1	0	0	0
chr1	230887960	230888033	2091857	2091861	intron	CAPN9	0	0	7_Enh	0	1	1	0	0	0
chr1	230888055	230888632	2091861	2091872	intron	CAPN9	0	0	7_Enh	0	1	1	0	0	0
chr1	230889493	230889826	2091888	2091898	intron	CAPN9	0	0	7_Enh	0	1	1	0	0	0
chr1	230889828	230889968	2091898	2091906	intron	CAPN9	0	0	7_Enh	0	1	1	0	0	0
chr1	230985359	230985468	2092998	2093002	intron	C1orf198	0	0	5_TxWk	0	1	1	0	0	0
chr1	230985698	230985733	2093002	2093006	intron	C1orf198	0	0	7_Enh	0	1	1	0	0	0
chr1	230999424	230999503	2093168	2093172	intron	C1orf198	0	0	7_Enh	0	1	1	0	0	0
chr1	231005895	231006117	2093366	2093370	promoter-TSS	C1orf198	1	0	15_Quies	0	1	1	0	0	0
chr1	231104748	231104865	2094411	2094419	intron	TTC13	0	0	5_TxWk	0	1	1	0	0	0
chr1	231120716	231120958	2094712	2094717	intron	ARV1	0	0	7_Enh	0	1	1	0	0	0
chr1	231189410	231189847	2095650	2095657	Intergenic	FAM89A	0	0	1_TssA	0	1	1	0	0	0
chr1	231369367	231369444	2097974	2097979	intron	C1orf131	0	0	7_Enh	0	1	1	0	0	0
chr1	231369459	231369597	2097979	2097984	intron	C1orf131	0	0	7_Enh	0	1	1	0	0	0
chr1	231370145	231370360	2097987	2097991	intron	C1orf131	0	0	7_Enh	0	1	1	0	0	0
chr1	232442200	232442357	2108389	2108393	Intergenic	SIPA1L2	0	0	15_Quies	0	1	1	0	0	0
chr1	232764492	232764603	2111740	2111744	Intergenic	SIPA1L2	0	0	13_ReprPC	0	1	1	0	0	0
chr1	233495166	233495798	2118830	2118837	intron	KIAA1804	0	0	7_Enh	0	1	1	0	0	0
chr1	233496307	233496461	2118839	2118843	intron	KIAA1804	0	0	7_Enh	0	1	1	0	0	0
chr1	233809737	233809979	2121534	2121539	Intergenic	MIR4427	0	0	7_Enh	0	1	1	0	0	0
chr1	234634843	234635042	2129274	2129290	Intergenic	TARBP1	0	0	7_Enh	0	1	1	0	1	1
chr1	234659273	234659582	2129656	2129664	Intergenic	LOC100506795	0	0	7_Enh	0	1	1	0	0	0
chr1	234670184	234670503	2129797	2129804	Intergenic	LOC100506795	0	0	7_Enh	0	1	1	0	0	0
chr1	234680011	234680557	2129956	2129964	Intergenic	LOC100506795	0	0	7_Enh	0	1	1	0	0	0
chr1	234680793	234681035	2129966	2129973	Intergenic	LOC100506795	0	0	7_Enh	0	1	1	0	0	0
chr1	234737131	234737196	2130720	2130725	Intergenic	IRF2BP2	0	0	7_Enh	0	1	1	0	0	0
chr1	234747540	234747734	2131203	2131207	Intergenic	IRF2BP2	0	0	7_Enh	0	1	1	0	0	0
chr1	234755720	234755880	2131305	2131310	Intergenic	LINC00184	0	0	5_TxWk	0	1	0	0	0	0
chr1	234778933	234779141	2131511	2131520	Intergenic	LINC00184	0	0	7_Enh	0	1	0	0	0	0
chr1	234779234	234779340	2131520	2131525	Intergenic	LINC00184	0	0	7_Enh	0	1	0	0	0	0
chr1	234806707	234806895	2131836	2131841	Intergenic	LINC00184	0	0	7_Enh	0	1	1	0	0	0
chr1	234852944	234853028	2132307	2132311	Intergenic	LOC100506810	0	0	7_Enh	0	1	1	0	0	0
chr1	234857667	234857932	2132365	2132374	Intergenic	LOC100506810	0	0	7_Enh	0	1	1	0	0	0
chr1	234861001	234861188	2132446	2132451	intron	LOC100506810	0	0	7_Enh	0	1	1	0	0	0
chr1	234879914	234880214	2132778	2132783	Intergenic	LOC100506810	0	0	7_Enh	0	1	1	0	0	0
chr1	234951423	234951551	2133716	2133720	Intergenic	LOC100506810	0	0	7_Enh	0	1	0	0	0	0
chr1	234951657	234951807	2133720	2133724	Intergenic	LOC100506810	0	0	7_Enh	0	1	0	0	0	0
chr1	234951878	234951975	2133724	2133731	Intergenic	LOC100506810	0	0	7_Enh	0	1	0	0	0	0
chr1	234952039	234952447	2133731	2133748	Intergenic	LOC100506810	0	0	7_Enh	0	1	0	0	0	0
chr1	234952472	234952688	2133748	2133755	Intergenic	LOC100506810	0	0	7_Enh	0	1	0	0	0	0
chr1	234952804	234953025	2133755	2133762	Intergenic	LOC100506810	0	0	7_Enh	0	1	0	0	0	0
chr1	234953051	234953318	2133762	2133767	Intergenic	LOC100506810	0	0	7_Enh	0	1	1	0	0	0
chr1	234953465	234953707	2133767	2133773	Intergenic	LOC100506810	0	0	7_Enh	0	1	1	0	0	0
chr1	234961766	234961846	2133868	2133872	Intergenic	LOC100506810	0	0	5_TxWk	0	1	0	0	0	0
chr1	235002202	235002267	2134273	2134277	Intergenic	LOC100506810	0	0	7_Enh	0	1	1	0	0	0
chr1	235011562	235011683	2134417	2134426	Intergenic	LOC100506810	0	0	7_Enh	0	1	1	0	0	0
chr1	235034947	235035064	2134722	2134726	Intergenic	LOC100506810	0	0	7_Enh	0	1	1	0	0	0
chr1	235043538	235043592	2134854	2134858	Intergenic	LOC100506810	0	0	7_Enh	0	1	1	0	0	0
chr1	235043673	235044143	2134858	2134865	Intergenic	LOC100506810	0	0	7_Enh	0	1	1	0	0	0
chr1	235049053	235049144	2134914	2134919	Intergenic	LOC100506810	0	0	7_Enh	0	1	1	0	0	0
chr1	235053651	235053848	2134995	2135003	Intergenic	LOC100506810	0	0	7_Enh	0	1	1	0	0	0
chr1	235053863	235054018	2135003	2135010	Intergenic	LOC100506810	0	0	7_Enh	0	1	1	0	0	0
chr1	235054103	235054228	2135010	2135015	Intergenic	LOC100506810	0	0	7_Enh	0	1	1	0	0	0
chr1	235054254	235054479	2135015	2135023	Intergenic	LOC100506810	0	0	7_Enh	0	1	1	0	0	0
chr1	235057332	235057559	2135069	2135073	Intergenic	LOC100506810	0	0	7_Enh	0	1	1	0	0	0
chr1	235095889	235096234	2135597	2135605	Intergenic	SNORA14B	0	0	7_Enh	0	1	1	0	0	0
chr1	235096860	235096960	2135617	2135623	Intergenic	SNORA14B	0	0	7_Enh	0	1	1	0	0	0
chr1	235097965	235098133	2135632	2135636	Intergenic	SNORA14B	0	0	7_Enh	0	1	1	0	0	0
chr1	235098942	235099196	2135647	2135657	Intergenic	SNORA14B	0	0	7_Enh	0	1	1	0	0	0
chr1	235099368	235099536	2135657	2135661	Intergenic	SNORA14B	0	0	7_Enh	0	1	1	0	0	0
chr1	235099796	235099808	2135664	2135668	Intergenic	SNORA14B	0	0	7_Enh	0	1	1	0	0	0
chr1	235100100	235100163	2135669	2135675	Intergenic	SNORA14B	0	0	7_Enh	0	1	1	0	0	0
chr1	235123244	235123476	2136063	2136069	Intergenic	SNORA14B	0	0	7_Enh	0	1	1	0	0	0
chr1	235133139	235133345	2136186	2136194	Intergenic	SNORA14B	0	0	7_Enh	0	1	1	0	0	0
chr1	235134355	235134446	2136210	2136215	Intergenic	SNORA14B	0	0	7_Enh	0	1	1	0	0	0
chr1	235362898	235362987	2138938	2138942	intron	ARID4B	0	0	15_Quies	0	1	1	0	1	0
chr1	235508777	235508936	2140767	2140774	Intergenic	GGPS1	0	0	15_Quies	0	1	0	0	0	0
chr1	235998714	235998774	2147072	2147076	intron	LYST	0	0	7_Enh	0	1	1	0	0	0
chr1	236066479	236066570	2147857	2147861	Intergenic	LYST	0	0	7_Enh	0	1	1	0	0	0
chr1	236072041	236072437	2147919	2147926	Intergenic	LYST	0	0	7_Enh	0	1	1	0	0	0
chr1	236086956	236087068	2148151	2148155	Intergenic	LYST	0	0	7_Enh	0	1	1	0	0	0
chr1	236093948	236094112	2148227	2148231	Intergenic	LYST	0	0	7_Enh	0	1	0	0	0	0
chr1	236094224	236094432	2148234	2148238	Intergenic	LYST	0	0	7_Enh	0	1	1	0	0	0
chr1	236095453	236095620	2148252	2148257	Intergenic	LYST	0	0	7_Enh	0	1	1	0	0	0
chr1	236567362	236567398	2154683	2154687	intron	EDARADD	0	0	7_Enh	0	1	0	0	0	0
chr1	236567408	236567490	2154687	2154691	intron	EDARADD	0	0	7_Enh	0	1	0	0	0	0
chr1	236680224	236680551	2156379	2156386	Intergenic,promoter-TSS	LGALS8	1	0	7_Enh	0	1	1	0	0	0
chr1	239888934	239889041	2183664	2183668	intron	CHRM3	0	0	14_ReprPCWk	0	1	1	0	0	0
chr1	240060508	240060630	2185182	2185186	intron	CHRM3	0	0	15_Quies	0	1	1	0	0	0
chr1	240061475	240061775	2185193	2185202	intron	CHRM3	0	0	7_Enh	0	1	1	0	1	1
chr1	240685845	240686147	2191572	2191576	intron	GREM2	0	0	7_Enh	0	1	1	0	0	0
chr1	241372000	241372108	2198549	2198553	intron	RGS7	0	0	7_Enh	0	1	1	0	0	0
chr1	241376528	241376709	2198599	2198604	intron	RGS7	0	0	7_Enh	0	1	0	0	0	0
chr1	242161854	242162104	2206147	2206157	intron	MAP1LC3C	1	0	7_Enh	0	1	1	0	1	1
chr1	243557837	243558494	2219346	2219361	intron	SDCCAG8	0	0	15_Quies	0	1	0	0	0	0
chr1	244436499	244436693	2228409	2228414	Intergenic	C1orf100	0	0	15_Quies	0	1	1	0	1	1
chr1	244489630	244489973	2229093	2229099	Intergenic	C1orf100	0	0	7_Enh	0	1	0	0	0	0
chr1	244763388	244763418	2231803	2231807	intron	C1orf101	0	0	7_Enh	0	1	0	0	0	0
chr1	244777505	244777770	2231958	2231963	intron	C1orf101	0	0	7_Enh	0	1	1	0	0	0
chr1	245004597	245004812	2235352	2235357	exon	HNRNPU-AS1	0	0	7_Enh	0	1	1	0	0	0
chr1	245127396	245127588	2237340	2237346	Intergenic	EFCAB2	0	0	7_Enh	0	1	1	0	0	0
chr1	245206428	245206472	2238384	2238388	intron	EFCAB2	0	0	5_TxWk	0	1	1	0	0	0
chr1	245421419	245421535	2241888	2241893	intron	KIF26B	0	0	7_Enh	0	1	0	0	0	0
chr1	245421641	245421977	2241893	2241899	intron	KIF26B	0	0	7_Enh	0	1	0	0	0	0
chr1	245422176	245422227	2241902	2241906	intron	KIF26B	0	0	7_Enh	0	1	0	0	0	0
chr1	245462400	245462494	2242388	2242393	intron	KIF26B	0	0	7_Enh	0	1	1	0	0	0
chr1	245499812	245500265	2243053	2243063	intron	KIF26B	0	0	7_Enh	0	1	0	0	0	0
chr1	245501176	245501274	2243073	2243077	intron	KIF26B	0	0	5_TxWk	0	1	1	0	0	0
chr1	245501338	245501435	2243077	2243082	intron	KIF26B	0	0	5_TxWk	0	1	1	0	0	0
chr1	246038270	246038610	2250484	2250494	intron	SMYD3	0	0	7_Enh	0	1	1	0	0	0
chr1	246163427	246163597	2251929	2251934	intron	SMYD3	0	0	2_TssAFlnk	0	1	0	0	0	0
chr1	246772070	246772269	2258808	2258815	intron	CNST	0	0	7_Enh	0	1	1	0	0	0
chr1	246772370	246772552	2258815	2258820	intron	CNST	0	0	7_Enh	0	1	1	0	0	0
chr1	246859847	246859909	2260163	2260168	Intergenic	SCCPDH	0	0	7_Enh	0	1	1	0	1	1
chr1	249217690	249217907	2284150	2284154	Intergenic	PGBD2	0	0	5_TxWk	0	1	1	0	0	0
chr2	20225	20605	2284717	2284722	Intergenic	FAM110C	0	0	5_TxWk	0	1	1	0	0	0
chr2	69431	69678	2285352	2285357	Intergenic	FAM110C	0	0	15_Quies	0	1	1	0	0	0
chr2	586597	586773	2292944	2292949	Intergenic	TMEM18	0	0	15_Quies	0	1	1	0	0	0
chr2	587008	587092	2292951	2292956	Intergenic	TMEM18	0	0	7_Enh	0	1	0	0	0	0
chr2	1701948	1702221	2310882	2310887	intron	PXDN	0	0	15_Quies	0	1	1	0	0	0
chr2	1711743	1711952	2311075	2311083	intron	PXDN	0	0	7_Enh	0	1	1	0	0	0
chr2	1821330	1821642	2313415	2313432	intron	MYT1L	0	0	14_ReprPCWk	0	1	1	0	1	1
chr2	3492869	3492931	2337842	2337847	Intergenic	ADI1	0	0	7_Enh	0	1	1	0	0	0
chr2	3526954	3527017	2338525	2338529	Intergenic	ADI1	0	0	7_Enh	0	1	1	0	0	0
chr2	3527040	3527228	2338530	2338537	Intergenic	ADI1	0	0	7_Enh	0	1	1	0	0	0
chr2	3528331	3528494	2338550	2338555	Intergenic	ADI1	0	0	7_Enh	0	1	1	0	0	0
chr2	6078690	6078867	2362702	2362709	intron	LOC150622	0	0	7_Enh	0	1	1	0	0	0
chr2	6342724	6342775	2364809	2364813	Intergenic	LOC400940	0	0	7_Enh	0	1	0	0	0	0
chr2	7101021	7101174	2371622	2371626	intron	RNF144A	0	0	7_Enh	0	1	1	0	0	0
chr2	7117343	7117529	2371813	2371817	intron	RNF144A	0	0	7_Enh	0	1	1	0	0	0
chr2	7127052	7127238	2371931	2371938	intron	RNF144A	0	0	15_Quies	0	1	1	0	0	0
chr2	7148323	7148573	2372180	2372190	intron	RNF144A	0	0	7_Enh	0	1	1	0	1	0
chr2	7148618	7148684	2372191	2372195	intron	RNF144A	0	0	7_Enh	0	1	1	0	0	0
chr2	7497174	7497536	2375443	2375449	Intergenic	LOC100506274	0	0	15_Quies	0	1	0	0	0	0
chr2	8259218	8259536	2381719	2381727	intron	LINC00299	0	0	12_EnhBiv	0	1	1	0	0	0
chr2	8259567	8259690	2381727	2381732	intron	LINC00299	0	0	12_EnhBiv	0	1	1	0	0	0
chr2	8260057	8260144	2381735	2381740	intron	LINC00299	0	0	12_EnhBiv	0	1	1	0	0	0
chr2	8613266	8613360	2385575	2385579	Intergenic	LINC00299	0	0	7_Enh	0	1	1	0	0	0
chr2	8631715	8631760	2385835	2385839	Intergenic	LINC00299	0	0	12_EnhBiv	0	1	1	0	0	0
chr2	8631839	8631866	2385839	2385843	Intergenic	LINC00299	0	0	7_Enh	0	1	1	0	0	0
chr2	8631914	8632085	2385843	2385849	Intergenic	LINC00299	0	0	7_Enh	0	1	1	0	0	0
chr2	8665854	8666221	2386274	2386284	Intergenic	ID2	0	0	7_Enh	0	1	1	0	1	0
chr2	8666233	8666420	2386284	2386288	Intergenic	ID2	0	0	7_Enh	0	1	1	0	0	0
chr2	8680024	8680320	2386488	2386495	Intergenic	ID2	0	0	7_Enh	0	1	1	0	0	0
chr2	9243132	9243233	2393686	2393690	Intergenic	MBOAT2	0	0	7_Enh	0	1	1	0	0	0
chr2	9243274	9243332	2393690	2393694	Intergenic	MBOAT2	0	0	7_Enh	0	1	1	0	0	0
chr2	9243444	9243577	2393694	2393699	Intergenic	MBOAT2	0	0	7_Enh	0	1	1	0	0	0
chr2	9243815	9243871	2393705	2393710	Intergenic	MBOAT2	0	0	7_Enh	0	1	1	0	0	0
chr2	9277287	9277412	2394211	2394216	Intergenic	ASAP2	0	0	7_Enh	0	1	0	0	0	0
chr2	9282723	9282751	2394322	2394327	Intergenic	ASAP2	0	0	7_Enh	0	1	1	0	0	0
chr2	9319293	9319553	2394917	2394924	Intergenic	ASAP2	0	0	2_TssAFlnk	0	1	1	0	0	0
chr2	9319867	9320051	2394930	2394934	Intergenic	ASAP2	0	0	7_Enh	0	1	1	0	0	0
chr2	9349489	9349721	2395546	2395550	intron	ASAP2	0	0	5_TxWk	0	1	1	0	0	0
chr2	9352516	9352661	2395587	2395591	intron	ASAP2	0	0	7_Enh	0	1	1	0	0	0
chr2	9388573	9388755	2396046	2396053	intron	ASAP2	0	0	7_Enh	0	1	1	0	0	0
chr2	9389775	9389867	2396061	2396065	intron	ASAP2	0	0	7_Enh	0	1	1	0	0	0
chr2	9391023	9391071	2396078	2396082	intron	ASAP2	0	0	7_Enh	0	1	1	0	0	0
chr2	9447206	9447294	2396903	2396907	intron	ASAP2	0	0	7_Enh	0	1	1	0	0	0
chr2	9459047	9459133	2397092	2397096	intron	ASAP2	0	0	7_Enh	0	1	1	0	0	0
chr2	9487631	9487787	2397495	2397499	intron	ASAP2	0	0	7_Enh	0	1	1	0	0	0
chr2	9487886	9488050	2397499	2397503	intron	ASAP2	0	0	7_Enh	0	1	1	0	0	0
chr2	9488533	9489026	2397506	2397512	intron	ASAP2	0	0	7_Enh	0	1	1	0	0	0
chr2	9521179	9521427	2397980	2397984	intron	ASAP2	0	0	6_EnhG	0	1	1	0	0	0
chr2	9784922	9785062	2401871	2401875	Intergenic	YWHAQ	0	0	15_Quies	0	1	1	0	0	0
chr2	9833059	9833136	2402533	2402541	Intergenic	YWHAQ	0	0	12_EnhBiv	0	1	1	0	0	0
chr2	10112791	10113083	2406554	2406559	intron	GRHL1	0	0	7_Enh	0	1	1	0	0	0
chr2	10115727	10115777	2406586	2406593	intron	GRHL1	0	0	5_TxWk	0	1	1	0	0	0
chr2	10146870	10147029	2407085	2407091	Intergenic	KLF11	0	0	12_EnhBiv	0	1	1	0	0	0
chr2	10147153	10147278	2407092	2407097	Intergenic	KLF11	0	0	7_Enh	0	1	1	0	0	0
chr2	10150078	10150392	2407162	2407176	Intergenic	KLF11	0	0	7_Enh	0	1	1	0	0	0
chr2	10169237	10169736	2407831	2407848	Intergenic	KLF11	0	0	7_Enh	0	1	1	0	0	0
chr2	10176302	10176531	2407977	2407982	Intergenic	KLF11	0	0	7_Enh	0	1	1	0	1	1
chr2	10188866	10189027	2408478	2408482	intron	KLF11	0	0	7_Enh	0	1	1	0	1	1
chr2	10368759	10368890	2412110	2412115	Intergenic	MIR4261	0	0	7_Enh	0	1	0	0	0	0
chr2	10369144	10369229	2412118	2412123	Intergenic	MIR4261	0	0	7_Enh	0	1	1	0	0	0
chr2	10369342	10369405	2412123	2412127	Intergenic	MIR4261	0	0	7_Enh	0	1	1	0	0	0
chr2	10407705	10407737	2412849	2412854	Intergenic	HPCAL1	0	0	7_Enh	0	1	1	0	0	0
chr2	10407842	10407911	2412854	2412859	Intergenic	HPCAL1	0	0	7_Enh	0	1	1	0	0	0
chr2	10407921	10408137	2412859	2412866	Intergenic	HPCAL1	0	0	7_Enh	0	1	1	0	0	0
chr2	10425713	10425849	2413229	2413234	Intergenic	HPCAL1	0	0	7_Enh	0	1	1	0	0	0
chr2	10425914	10426019	2413234	2413239	Intergenic	HPCAL1	0	0	7_Enh	0	1	1	0	0	0
chr2	10426845	10427099	2413257	2413269	Intergenic	HPCAL1	0	0	7_Enh	0	1	1	0	0	0
chr2	10505710	10505767	2414743	2414748	intron	HPCAL1	0	0	7_Enh	0	1	1	0	0	0
chr2	10506084	10506281	2414756	2414766	intron	HPCAL1	0	0	7_Enh	0	1	1	0	0	0
chr2	10508542	10508703	2414812	2414816	promoter-TSS	HPCAL1	0	0	7_Enh	0	1	1	0	0	0
chr2	10508724	10509070	2414816	2414830	promoter-TSS	HPCAL1	0	0	7_Enh	0	1	1	0	0	0
chr2	10509139	10509268	2414831	2414838	exon	HPCAL1	0	0	2_TssAFlnk	0	1	1	0	0	0
chr2	10510111	10510378	2414846	2414853	intron	HPCAL1	0	0	2_TssAFlnk	0	1	1	0	0	0
chr2	10538687	10538814	2415396	2415406	intron	HPCAL1	0	0	7_Enh	0	1	1	0	0	0
chr2	10541215	10541419	2415472	2415477	intron	HPCAL1	0	0	7_Enh	0	1	1	0	0	0
chr2	10548145	10548227	2415613	2415617	intron	HPCAL1	0	0	7_Enh	0	1	1	0	0	0
chr2	10549132	10549243	2415626	2415630	intron	HPCAL1	0	0	7_Enh	0	1	1	0	0	0
chr2	10554103	10554241	2415718	2415722	intron	HPCAL1	0	0	7_Enh	0	1	1	0	0	0
chr2	10554327	10554470	2415722	2415726	intron	HPCAL1	0	0	7_Enh	0	1	1	0	0	0
chr2	10593678	10593894	2416727	2416732	Intergenic	ODC1	0	0	7_Enh	0	1	1	0	0	0
chr2	10630944	10631197	2417390	2417396	Intergenic	ODC1	0	0	7_Enh	0	1	0	0	0	0
chr2	10970440	10970657	2422864	2422869	Intergenic	PDIA6	0	0	7_Enh	0	1	0	0	0	0
chr2	10975453	10975720	2422992	2423014	Intergenic	PDIA6	0	0	7_Enh	0	1	1	0	1	1
chr2	10984309	10984544	2423147	2423156	Intergenic	PDIA6	0	0	7_Enh	0	1	1	0	0	0
chr2	11510776	11511167	2430114	2430121	Intergenic	LINC00570	0	0	7_Enh	0	1	1	0	0	0
chr2	11511803	11511990	2430131	2430137	Intergenic	LINC00570	0	0	7_Enh	0	1	1	0	0	0
chr2	11514993	11515083	2430175	2430181	Intergenic	LINC00570	0	0	7_Enh	0	1	1	0	0	0
chr2	11528210	11528348	2430379	2430386	Intergenic	LINC00570	0	0	7_Enh	0	1	1	0	0	0
chr2	11529775	11529978	2430403	2430409	Intergenic	LINC00570	0	0	7_Enh	0	1	1	0	0	0
chr2	11535620	11535763	2430496	2430501	intron	LINC00570	0	0	5_TxWk	0	1	1	0	0	0
chr2	11638723	11638953	2432086	2432092	Intergenic	E2F6	0	0	7_Enh	0	1	1	0	1	0
chr2	11679622	11679873	2432584	2432589	promoter-TSS	GREB1	1	0	15_Quies	0	1	1	0	0	0
chr2	11722946	11723133	2433294	2433299	intron	GREB1	0	0	7_Enh	0	1	1	0	1	1
chr2	11893629	11894042	2436230	2436236	intron	LPIN1	0	0	7_Enh	0	1	1	0	1	0
chr2	11894183	11894284	2436240	2436244	intron	LPIN1	0	0	2_TssAFlnk	0	1	1	0	0	0
chr2	11969518	11969710	2437482	2437487	Intergenic	MIR4262	0	0	7_Enh	0	1	1	0	1	0
chr2	12003848	12004252	2437876	2437886	Intergenic	MIR4262	0	0	7_Enh	0	1	1	0	1	1
chr2	12592048	12592215	2442533	2442537	Intergenic	TRIB2	0	0	7_Enh	0	1	1	0	0	0
chr2	12596507	12596844	2442583	2442588	Intergenic	TRIB2	0	0	1_TssA	0	1	1	0	0	0
chr2	12605729	12606203	2442648	2442652	Intergenic	TRIB2	0	0	7_Enh	0	1	1	0	1	0
chr2	12816054	12816328	2444376	2444382	Intergenic	TRIB2	0	0	7_Enh	0	1	0	0	0	0
chr2	12865559	12865837	2444973	2444980	intron	TRIB2	0	0	7_Enh	0	1	1	0	0	0
chr2	12874023	12874173	2445085	2445091	intron	TRIB2	0	0	7_Enh	0	1	1	0	0	0
chr2	13058717	13058973	2446610	2446616	Intergenic	LOC100506474	0	0	15_Quies	0	1	1	0	0	0
chr2	13058998	13059208	2446616	2446620	Intergenic	LOC100506474	0	0	15_Quies	0	1	1	0	0	0
chr2	13678182	13678269	2450287	2450291	Intergenic	LOC100506474	0	0	5_TxWk	0	1	0	0	0	0
chr2	14263697	14263782	2453670	2453674	Intergenic	FAM84A	0	0	15_Quies	0	1	0	0	0	0
chr2	16152885	16153160	2469714	2469719	Intergenic	MYCNOS	0	0	12_EnhBiv	0	1	1	0	0	0
chr2	16361303	16361535	2471670	2471677	Intergenic	MYCNOS	0	0	7_Enh	0	1	1	0	0	0
chr2	16798546	16798717	2475378	2475382	intron	FAM49A	0	0	5_TxWk	0	1	1	0	0	0
chr2	16938466	16938739	2476510	2476518	Intergenic	FAM49A	0	0	14_ReprPCWk	0	1	1	0	1	1
chr2	18701853	18702149	2488060	2488065	Intergenic	RDH14	0	0	7_Enh	0	1	1	0	1	1
chr2	19172628	19172704	2491093	2491097	Intergenic	MIR4757	0	0	15_Quies	0	1	1	0	0	0
chr2	20273867	20273989	2499813	2499817	Intergenic	LAPTM4A	0	0	7_Enh	0	1	0	0	0	0
chr2	20328950	20329183	2500558	2500562	Intergenic	LAPTM4A	0	0	7_Enh	0	1	1	0	0	0
chr2	20329270	20329402	2500563	2500568	Intergenic	LAPTM4A	0	0	7_Enh	0	1	1	0	0	0
chr2	20378226	20378322	2501165	2501171	Intergenic	SDC1	0	0	7_Enh	0	1	0	0	0	0
chr2	20379478	20379982	2501183	2501196	Intergenic	SDC1	0	0	7_Enh	0	1	1	0	0	0
chr2	20379993	20380102	2501196	2501200	Intergenic	SDC1	0	0	7_Enh	0	1	1	0	0	0
chr2	20380163	20380346	2501200	2501210	Intergenic	SDC1	0	0	7_Enh	0	1	1	0	0	0
chr2	20382339	20382530	2501245	2501249	Intergenic	SDC1	0	0	7_Enh	0	1	0	0	0	0
chr2	20395352	20395464	2501446	2501451	Intergenic	SDC1	0	0	2_TssAFlnk	0	1	1	0	0	0
chr2	20395499	20395583	2501451	2501455	Intergenic	SDC1	0	0	2_TssAFlnk	0	1	1	0	0	0
chr2	20396273	20396475	2501462	2501467	Intergenic	SDC1	0	0	7_Enh	0	1	1	0	0	0
chr2	20396503	20396739	2501467	2501474	Intergenic	SDC1	0	0	7_Enh	0	1	1	0	0	0
chr2	20396758	20396811	2501474	2501479	Intergenic	SDC1	0	0	7_Enh	0	1	1	0	0	0
chr2	20397972	20398064	2501495	2501502	Intergenic	SDC1	0	0	7_Enh	0	1	1	0	0	0
chr2	20405718	20406196	2501643	2501653	intron	SDC1	0	0	7_Enh	0	1	1	0	0	0
chr2	20408359	20408498	2501681	2501686	intron	SDC1	0	0	7_Enh	0	1	1	0	0	0
chr2	20410325	20410392	2501724	2501728	intron	SDC1	0	0	7_Enh	0	1	0	0	0	0
chr2	20412764	20412872	2501773	2501778	intron	SDC1	0	0	7_Enh	0	1	1	0	0	0
chr2	20412934	20413092	2501778	2501783	intron	SDC1	0	0	7_Enh	0	1	1	0	0	0
chr2	20558840	20559082	2503681	2503688	Intergenic	PUM2	0	0	7_Enh	0	1	1	0	0	0
chr2	20578970	20579155	2503896	2503903	Intergenic	PUM2	0	0	7_Enh	0	1	1	0	1	1
chr2	20621816	20622077	2504366	2504371	Intergenic	RHOB	0	0	7_Enh	0	1	1	0	0	0
chr2	20639009	20639096	2504547	2504551	Intergenic	RHOB	0	0	7_Enh	0	1	1	0	0	0
chr2	20669024	20669139	2505039	2505043	Intergenic	RHOB	0	0	7_Enh	0	1	1	0	0	0
chr2	20716912	20717080	2505613	2505618	Intergenic	RHOB	0	0	15_Quies	0	1	1	0	0	0
chr2	20799110	20799161	2506753	2506758	Intergenic	HS1BP3	0	0	15_Quies	0	1	1	0	0	0
chr2	20810955	20811077	2506875	2506879	Intergenic	HS1BP3	0	0	7_Enh	0	1	1	0	0	0
chr2	20811176	20811384	2506879	2506886	Intergenic	HS1BP3	0	0	7_Enh	0	1	1	0	0	0
chr2	20817777	20818016	2506969	2506975	exon	HS1BP3	0	0	7_Enh	0	1	1	0	1	1
chr2	20825559	20825637	2507123	2507128	intron	HS1BP3	0	0	7_Enh	0	1	0	0	0	0
chr2	20825773	20825875	2507128	2507134	intron	HS1BP3	0	0	7_Enh	0	1	1	0	0	0
chr2	20833562	20833676	2507246	2507253	intron	HS1BP3	0	0	7_Enh	0	1	1	0	0	0
chr2	20833773	20833967	2507253	2507262	intron	HS1BP3	0	0	7_Enh	0	1	1	0	0	0
chr2	20835666	20835861	2507289	2507302	intron	HS1BP3	0	0	7_Enh	0	1	1	0	1	1
chr2	20835867	20835927	2507302	2507306	intron	HS1BP3	0	0	7_Enh	0	1	1	0	1	1
chr2	20836984	20837082	2507325	2507329	intron	HS1BP3	0	0	7_Enh	0	1	1	0	0	0
chr2	20842238	20842475	2507440	2507453	intron	HS1BP3	0	0	7_Enh	0	1	1	0	1	1
chr2	20889288	20889745	2508526	2508532	intron	C2orf43	0	0	5_TxWk	0	1	0	0	0	0
chr2	20889759	20890103	2508533	2508538	intron	C2orf43	0	0	7_Enh	0	1	1	0	0	0
chr2	20890127	20890205	2508538	2508542	intron	C2orf43	0	0	7_Enh	0	1	1	0	0	0
chr2	23626836	23627007	2527251	2527255	intron	KLHL29	0	0	7_Enh	0	1	1	0	0	0
chr2	23772047	23772302	2529466	2529471	intron	KLHL29	0	0	5_TxWk	0	1	1	0	0	0
chr2	23818946	23819038	2530384	2530389	intron	KLHL29	0	0	7_Enh	0	1	1	0	0	0
chr2	24588001	24588177	2540185	2540190	Intergenic	ITSN2	0	0	7_Enh	0	1	1	0	0	0
chr2	25301564	25301660	2548845	2548849	intron	EFR3B	0	0	7_Enh	0	1	1	0	0	0
chr2	25419322	25419625	2550820	2550829	Intergenic	POMC	0	0	14_ReprPCWk	0	1	1	0	1	1
chr2	25451676	25451949	2551530	2551537	Intergenic	POMC	0	0	15_Quies	0	1	1	0	1	1
chr2	25518106	25518298	2552876	2552884	intron	DNMT3A	0	0	7_Enh	0	1	1	0	0	0
chr2	25533904	25534533	2553175	2553189	intron	DNMT3A	0	0	7_Enh	0	1	1	0	0	0
chr2	25534826	25534996	2553191	2553197	intron	DNMT3A	0	0	7_Enh	0	1	1	0	0	0
chr2	25535176	25535437	2553202	2553212	intron	DNMT3A	0	0	7_Enh	0	1	1	0	0	0
chr2	25596265	25596335	2554634	2554639	Intergenic	DNMT3A	0	0	7_Enh	0	1	0	0	0	0
chr2	25596420	25596558	2554640	2554648	Intergenic	DNMT3A	0	0	7_Enh	0	1	0	0	0	0
chr2	25667474	25667577	2555550	2555555	intron	DTNB	0	0	7_Enh	0	1	1	0	0	0
chr2	26174013	26174224	2561861	2561867	intron	KIF3C	0	0	15_Quies	0	1	1	0	1	1
chr2	26220703	26220839	2562657	2562663	Intergenic	KIF3C	0	0	5_TxWk	0	1	0	0	0	0
chr2	26224692	26225064	2562717	2562721	Intergenic	KIF3C	0	0	7_Enh	0	1	1	0	0	0
chr2	26235192	26235330	2562862	2562868	Intergenic	RAB10	0	0	7_Enh	0	1	1	0	0	0
chr2	26497061	26497239	2566490	2566494	intron	HADHB	0	0	7_Enh	0	1	1	0	0	0
chr2	26765695	26766002	2570314	2570319	intron	OTOF	0	0	7_Enh	0	1	0	0	0	0
chr2	26995322	26995438	2573689	2573693	intron	SLC35F6	0	0	7_Enh	0	1	1	0	0	0
chr2	27926663	27926945	2588815	2588821	Intergenic	SUPT7L	0	0	7_Enh	0	1	1	0	1	1
chr2	27943113	27943274	2589066	2589070	Intergenic	MRPL33	0	0	14_ReprPCWk	0	1	0	0	0	0
chr2	27946211	27946469	2589102	2589108	Intergenic	MRPL33	0	0	7_Enh	0	1	1	0	1	1
chr2	28109236	28109480	2590674	2590678	intron	RBKS	0	0	15_Quies	0	1	1	0	0	0
chr2	28153163	28153206	2591060	2591064	intron	BRE	0	0	7_Enh	0	1	1	0	0	0
chr2	28455275	28455370	2593234	2593238	intron	BRE	0	0	7_Enh	0	1	1	0	0	0
chr2	28456033	28456185	2593241	2593245	intron	BRE	0	0	7_Enh	0	1	1	0	0	0
chr2	28456778	28456974	2593248	2593252	intron	BRE	0	0	7_Enh	0	1	1	0	0	0
chr2	28473627	28473758	2593426	2593432	intron	BRE	0	0	5_TxWk	0	1	0	0	0	0
chr2	28491582	28491760	2593612	2593617	intron	BRE	0	0	5_TxWk	0	1	1	0	0	0
chr2	28561428	28561526	2594380	2594387	exon	BRE	0	0	7_Enh	0	1	1	0	0	0
chr2	28565505	28565571	2594455	2594459	Intergenic	LOC100505716	0	0	7_Enh	0	1	1	0	0	0
chr2	28579041	28579233	2594736	2594744	Intergenic	FOSL2	0	0	7_Enh	0	1	1	0	0	0
chr2	28582088	28582297	2594792	2594799	Intergenic	FOSL2	0	0	7_Enh	0	1	0	0	0	0
chr2	28582306	28582592	2594799	2594809	Intergenic	FOSL2	0	0	7_Enh	0	1	1	0	0	0
chr2	28589316	28589375	2594937	2594941	Intergenic	FOSL2	0	0	2_TssAFlnk	0	1	1	0	0	0
chr2	28589493	28589614	2594942	2594947	Intergenic	FOSL2	0	0	2_TssAFlnk	0	1	1	0	0	0
chr2	28589650	28589841	2594947	2594951	Intergenic	FOSL2	0	0	7_Enh	0	1	1	0	0	0
chr2	28590815	28590902	2594980	2594984	Intergenic	FOSL2	0	0	7_Enh	0	1	1	0	0	0
chr2	28601328	28601411	2595116	2595123	Intergenic	FOSL2	0	0	2_TssAFlnk	0	1	1	0	0	0
chr2	28604089	28604219	2595161	2595167	Intergenic	FOSL2	0	0	7_Enh	0	1	1	0	0	0
chr2	28604252	28604530	2595167	2595172	Intergenic	FOSL2	0	0	7_Enh	0	1	1	0	0	0
chr2	28605691	28605914	2595181	2595188	Intergenic	FOSL2	0	0	7_Enh	0	1	0	0	0	0
chr2	28646836	28647176	2596059	2596063	Intergenic	FOSL2	0	0	7_Enh	0	1	1	0	0	0
chr2	28844475	28844649	2598295	2598302	intron	PLB1	0	0	7_Enh	0	1	1	0	0	0
chr2	28848150	28848424	2598341	2598346	intron	PLB1	0	0	2_TssAFlnk	0	1	1	0	0	0
chr2	28858546	28858806	2598474	2598478	intron	PLB1	0	0	7_Enh	0	1	1	0	0	0
chr2	28862798	28863057	2598521	2598525	intron	PLB1	0	0	7_Enh	0	1	1	0	0	0
chr2	28870931	28871016	2598659	2598663	Intergenic	PPP1CB	0	0	7_Enh	0	1	0	0	0	0
chr2	28877671	28877885	2598719	2598724	Intergenic	PPP1CB	0	0	7_Enh	0	1	1	0	0	0
chr2	28888046	28888226	2598821	2598825	Intergenic	PPP1CB	0	0	7_Enh	0	1	1	0	0	0
chr2	29204032	29204252	2602664	2602674	promoter-TSS	FAM179A	1	0	7_Enh	0	1	1	0	0	0
chr2	30440635	30440723	2614011	2614016	Intergenic	LBH	0	0	7_Enh	0	1	1	0	0	0
chr2	32554579	32554656	2634150	2634156	Intergenic	BIRC6	0	0	5_TxWk	0	1	0	0	0	0
chr2	32842590	32842864	2637299	2637304	intron	BIRC6	0	0	2_TssAFlnk	0	1	1	0	0	0
chr2	32881047	32881700	2637824	2637831	intron	TTC27	0	0	7_Enh	0	1	1	0	0	0
chr2	33202228	33202523	2640975	2640982	intron	LTBP1	0	0	7_Enh	0	1	1	0	0	0
chr2	33439387	33439544	2643172	2643178	intron	LTBP1	0	0	7_Enh	0	1	1	0	0	0
chr2	33439608	33439752	2643178	2643183	intron	LTBP1	0	0	7_Enh	0	1	1	0	0	0
chr2	33500863	33500964	2643646	2643653	exon,intron	LTBP1	0	0	7_Enh	0	1	1	0	0	0
chr2	33530081	33530178	2643972	2643977	intron	LTBP1	0	0	7_Enh	0	1	1	0	0	0
chr2	36603496	36603717	2665886	2665893	intron	CRIM1	0	0	7_Enh	0	1	1	0	0	0
chr2	37118525	37119160	2670732	2670738	intron	STRN	0	0	5_TxWk	0	1	1	0	0	0
chr2	37844802	37845165	2677877	2677882	Intergenic	CDC42EP3	0	0	7_Enh	0	1	1	0	0	0
chr2	37858721	37858966	2677963	2677967	Intergenic	CDC42EP3	0	0	15_Quies	0	1	0	0	0	0
chr2	37916283	37916425	2678641	2678647	Intergenic	CDC42EP3	0	0	5_TxWk	0	1	1	0	0	0
chr2	38082386	38082502	2679853	2679858	Intergenic	RMDN2	0	0	12_EnhBiv	0	1	1	0	0	0
chr2	38082819	38083018	2679863	2679868	Intergenic	RMDN2	0	0	12_EnhBiv	0	1	1	0	0	0
chr2	38323484	38323563	2682462	2682466	Intergenic	CYP1B1	0	0	7_Enh	0	1	1	0	0	0
chr2	38336730	38336809	2682605	2682609	Intergenic	CYP1B1-AS1	0	0	7_Enh	0	1	1	0	0	0
chr2	38336840	38337248	2682609	2682614	Intergenic	CYP1B1-AS1	0	0	7_Enh	0	1	1	0	0	0
chr2	38610980	38611050	2685206	2685210	Intergenic	ATL2	0	0	7_Enh	0	1	1	0	0	0
chr2	38670409	38670638	2686008	2686013	Intergenic	ATL2	0	0	7_Enh	0	1	1	0	0	0
chr2	38894392	38894583	2688743	2688747	intron	GALM	0	0	7_Enh	0	1	1	0	0	0
chr2	39011659	39012137	2690531	2690535	Intergenic	GEMIN6	0	0	7_Enh	0	1	1	0	0	0
chr2	39012416	39012578	2690535	2690539	Intergenic	GEMIN6	0	0	7_Enh	0	1	1	0	0	0
chr2	39016910	39016960	2690637	2690641	Intergenic	GEMIN6	0	0	7_Enh	0	1	0	0	0	0
chr2	39016980	39017013	2690642	2690646	Intergenic	GEMIN6	0	0	7_Enh	0	1	0	0	0	0
chr2	39017243	39017411	2690647	2690652	Intergenic	GEMIN6	0	0	7_Enh	0	1	0	0	0	0
chr2	39731673	39731867	2697671	2697675	intron	LOC728730	0	0	2_TssAFlnk	0	1	1	0	0	0
chr2	40392704	40392891	2702569	2702573	intron	SLC8A1	0	0	7_Enh	0	1	1	0	0	0
chr2	40559572	40559699	2703622	2703627	intron	SLC8A1	0	0	15_Quies	0	1	1	0	0	0
chr2	42087455	42087624	2713065	2713071	Intergenic	LOC388942	0	0	5_TxWk	0	1	0	0	0	0
chr2	42175001	42175029	2713884	2713888	intron	C2orf91	0	0	7_Enh	0	1	1	0	0	0
chr2	42193753	42193946	2714050	2714060	Intergenic	C2orf91	0	0	7_Enh	0	1	1	0	0	0
chr2	42194677	42194851	2714070	2714074	Intergenic	C2orf91	0	0	7_Enh	0	1	1	0	0	0
chr2	42195051	42195213	2714076	2714081	Intergenic	C2orf91	0	0	7_Enh	0	1	1	0	0	0
chr2	42291096	42291353	2715461	2715467	Intergenic	PKDCC	0	0	7_Enh	0	1	1	0	0	0
chr2	42291796	42291985	2715468	2715475	Intergenic	PKDCC	0	0	7_Enh	0	1	1	0	0	0
chr2	42319068	42319247	2715744	2715748	Intergenic	PKDCC	0	0	7_Enh	0	1	1	0	0	0
chr2	42356094	42356579	2716229	2716234	Intergenic	EML4	0	0	7_Enh	0	1	1	0	0	0
chr2	42368453	42368668	2716367	2716373	Intergenic	EML4	0	0	7_Enh	0	1	1	0	0	0
chr2	42949364	42949610	2723372	2723376	Intergenic	OXER1	0	0	7_Enh	0	1	1	0	0	0
chr2	43094501	43094785	2725379	2725385	Intergenic	HAAO	0	0	7_Enh	0	1	1	0	0	0
chr2	43102533	43102570	2725442	2725447	Intergenic	HAAO	0	0	7_Enh	0	1	1	0	0	0
chr2	43151961	43152139	2725997	2726004	Intergenic	HAAO	0	0	7_Enh	0	1	1	0	0	0
chr2	43152176	43152250	2726004	2726008	Intergenic	HAAO	0	0	7_Enh	0	1	1	0	0	0
chr2	43152649	43152773	2726012	2726016	Intergenic	HAAO	0	0	7_Enh	0	1	1	0	0	0
chr2	43152827	43152911	2726016	2726020	Intergenic	HAAO	0	0	7_Enh	0	1	1	0	0	0
chr2	43153331	43153558	2726024	2726031	Intergenic	HAAO	0	0	7_Enh	0	1	1	0	0	0
chr2	43153663	43153868	2726032	2726043	Intergenic	HAAO	0	0	7_Enh	0	1	1	0	0	0
chr2	43154768	43154903	2726059	2726065	Intergenic	HAAO	0	0	7_Enh	0	1	1	0	0	0
chr2	43161186	43161353	2726149	2726154	Intergenic	HAAO	0	0	7_Enh	0	1	1	0	0	0
chr2	43166662	43166850	2726235	2726239	Intergenic	HAAO	0	0	7_Enh	0	1	1	0	0	0
chr2	43174032	43174178	2726340	2726344	Intergenic	HAAO	0	0	7_Enh	0	1	1	0	1	1
chr2	43175961	43176056	2726358	2726366	Intergenic	HAAO	0	0	7_Enh	0	1	0	0	0	0
chr2	43176286	43176506	2726366	2726370	Intergenic	HAAO	0	0	7_Enh	0	1	0	0	0	0
chr2	43206528	43206717	2726819	2726824	Intergenic	HAAO	0	0	7_Enh	0	1	1	0	1	0
chr2	43227059	43227391	2727088	2727096	Intergenic	HAAO	0	0	7_Enh	0	1	1	0	0	0
chr2	43232473	43232699	2727160	2727166	Intergenic	HAAO	0	0	7_Enh	0	1	1	0	0	0
chr2	43232741	43232903	2727166	2727170	Intergenic	HAAO	0	0	7_Enh	0	1	1	0	0	0
[truncated: 14,181 more rows]
