# Supplementary material for: A DNA methylation atlas of normal human cell types
Source: Nature. 2023 Jan 4;613(7943):355–64. doi: 10.1038/s41586-022-05580-6 (PMC9811898; doi:10.1038/s41586-022-05580-6)
Supplement: Supplementary file 6 — Genome-wide set of unmethylated regions per cell type, overlapping H3K27ac, but not J3K4me3, ChIP–seq peaks, annotated. Zip file containing bed files, listing for each cell type a set of putative enhancers defined as the subset of hypomethylated regions (Extended Dataset 1) marked by active gene regulation chromatin marks (H3K27ac peaks) but lacking promoter marks (H3K4me3 peaks). [file 41586_2022_5580_MOESM6_ESM.zip › Head-Neck-Ep.4CpGs.U85.f85.H3K27ac-H3K4me3.bed]

chr	from	to	CpG_from	CpG_to	HOMER_anno	neigh_gene	TSS+1Kb	CpG-island	chromHMM	H3K4me3	H3K27ac	H3K4me1	H3K27me3	CTCF_BS	CTCF
chr1	842405	842461	8458	8464	Intergenic	LOC100130417	0	0	14_ReprPCWk	0	1	1	0	0	0
chr1	1079469	1079634	18718	18728	TTS	LOC254099	0	0	7_Enh	0	1	1	0	0	0
chr1	1079736	1079850	18732	18740	TTS	LOC254099	0	0	7_Enh	0	1	1	0	0	0
chr1	1079863	1080110	18740	18752	TTS	LOC254099	0	0	7_Enh	0	1	1	1	0	0
chr1	1080262	1080304	18762	18766	TTS	LOC254099	0	0	7_Enh	0	1	1	1	0	0
chr1	1307470	1307761	28379	28388	Intergenic	AURKAIP1	0	0	6_EnhG	0	1	1	0	1	1
chr1	1353426	1353449	29876	29881	TTS	ANKRD65	0	0	5_TxWk	0	1	1	0	0	0
chr1	1353588	1353713	29884	29894	TTS	ANKRD65	0	0	5_TxWk	0	1	1	0	0	0
chr1	1376403	1376510	30917	30924	exon	VWA1	0	0	7_Enh	0	1	1	0	1	1
chr1	1440276	1440334	33236	33240	Intergenic	ATAD3A	0	0	7_Enh	0	1	1	0	1	1
chr1	1490336	1490439	35408	35412	intron	SSU72	0	0	6_EnhG	0	1	1	0	0	0
chr1	1617836	1617994	40200	40207	intron	SLC35E2B	0	0	5_TxWk	0	1	1	0	0	0
chr1	1690235	1690502	43012	43029	promoter-TSS	NADK	0	0	6_EnhG	0	1	1	0	0	0
chr1	1790207	1790359	45116	45121	intron	GNB1	0	0	7_Enh	0	1	1	0	1	0
chr1	1846001	1846099	46601	46605	promoter-TSS	CALML6	1	0	7_Enh	0	1	1	1	0	0
chr1	1900937	1901123	48384	48390	intron	KIAA1751	0	0	15_Quies	0	1	0	0	0	0
chr1	2119141	2119241	55930	55937	intron	C1orf86	0	0	7_Enh	0	1	1	0	0	0
chr1	2138904	2139136	56729	56744	exon,intron	C1orf86	0	0	7_Enh	0	1	1	0	0	0
chr1	2139175	2139297	56744	56750	exon,promoter-TSS	C1orf86	0	0	7_Enh	0	1	1	0	0	0
chr1	2139318	2139349	56751	56755	promoter-TSS	C1orf86	0	0	7_Enh	0	1	1	0	0	0
chr1	2139396	2139480	56755	56767	promoter-TSS	C1orf86	0	0	7_Enh	0	1	1	0	0	0
chr1	2139504	2139658	56767	56771	promoter-TSS	C1orf86	0	0	7_Enh	0	1	1	0	0	0
chr1	2139737	2139950	56771	56779	promoter-TSS	C1orf86	0	0	7_Enh	0	1	1	0	0	0
chr1	2152038	2152331	57126	57134	Intergenic	SKI	0	0	5_TxWk	0	1	1	0	0	0
chr1	2171710	2171930	58051	58059	intron	SKI	0	0	7_Enh	0	1	1	0	0	0
chr1	2182126	2182230	58343	58349	intron	SKI	0	0	7_Enh	0	1	1	0	0	0
chr1	2182283	2182352	58350	58358	intron	SKI	0	0	7_Enh	0	1	1	0	0	0
chr1	2183232	2183318	58388	58392	intron	SKI	0	0	7_Enh	0	1	1	0	0	0
chr1	2183330	2183504	58392	58402	intron	SKI	0	0	7_Enh	0	1	1	0	0	0
chr1	2183582	2183757	58404	58408	intron	SKI	0	0	7_Enh	0	1	1	0	0	0
chr1	2189778	2189834	58553	58558	intron	SKI	0	0	7_Enh	0	1	1	0	0	0
chr1	2230945	2231016	59883	59888	intron	SKI	0	0	7_Enh	0	1	1	0	0	0
chr1	2234907	2235062	60031	60038	intron	SKI	0	0	6_EnhG	0	1	1	0	0	0
chr1	2243015	2243094	60440	60446	Intergenic	LOC100129534	0	0	7_Enh	0	1	1	0	1	1
chr1	2252420	2252468	60847	60851	TTS	MORN1	0	0	7_Enh	0	1	1	1	0	0
chr1	2252775	2252838	60864	60870	exon	MORN1	0	0	12_EnhBiv	0	1	1	1	0	0
chr1	2262288	2262565	61218	61233	intron	MORN1	0	0	7_Enh	0	1	1	1	0	0
chr1	2345690	2346298	63949	63974	Intergenic	PEX10	0	1	2_TssAFlnk	0	1	1	0	1	1
chr1	2359400	2359593	64302	64310	Intergenic	PEX10	0	0	2_TssAFlnk	0	1	1	1	0	0
chr1	2362574	2362657	64397	64403	Intergenic	PEX10	0	0	6_EnhG	0	1	1	1	0	0
chr1	2362660	2362709	64403	64407	Intergenic	PEX10	0	0	6_EnhG	0	1	1	1	0	0
chr1	2362872	2363080	64410	64418	Intergenic	PEX10	0	0	6_EnhG	0	1	1	1	0	0
chr1	2412243	2412333	66012	66017	intron	PLCH2	0	0	7_Enh	0	1	1	0	0	0
chr1	2412498	2412744	66024	66030	intron	PLCH2	0	0	7_Enh	0	1	1	0	0	0
chr1	2459632	2459729	67734	67740	TTS	HES5	0	0	7_Enh	0	1	1	1	0	0
chr1	2466093	2466168	68044	68048	Intergenic	HES5	0	0	7_Enh	0	1	1	1	0	0
chr1	2466452	2466569	68052	68056	Intergenic	HES5	0	0	7_Enh	0	1	1	1	0	0
chr1	3229755	3230040	87458	87480	intron	PRDM16	0	0	7_Enh	0	1	1	0	0	0
chr1	3230179	3230217	87480	87486	intron	PRDM16	0	0	7_Enh	0	1	1	0	0	1
chr1	3230250	3230304	87486	87492	intron	PRDM16	0	0	7_Enh	0	1	1	0	0	1
chr1	3230318	3230425	87492	87497	intron	PRDM16	0	0	7_Enh	0	1	1	0	0	1
chr1	3286526	3286595	88953	88957	intron	PRDM16	0	0	14_ReprPCWk	0	1	1	0	0	0
chr1	3376644	3376896	91620	91631	intron	ARHGEF16	0	0	7_Enh	0	1	1	0	0	0
chr1	3381788	3382159	91796	91811	intron	ARHGEF16	0	0	6_EnhG	0	1	1	0	0	0
chr1	3382204	3382285	91812	91818	intron	ARHGEF16	0	0	7_Enh	0	1	1	0	0	0
chr1	3389537	3389610	92054	92058	intron	ARHGEF16	0	0	7_Enh	0	1	1	0	0	0
chr1	3389810	3390067	92067	92078	intron	ARHGEF16	0	0	7_Enh	0	1	1	0	0	0
chr1	3390096	3390264	92078	92086	intron	ARHGEF16	0	0	7_Enh	0	1	1	0	0	0
chr1	3398613	3398887	92351	92360	Intergenic,TTS	ARHGEF16	0	0	7_Enh	0	1	1	0	0	0
chr1	3398910	3399029	92360	92366	Intergenic	ARHGEF16	0	0	7_Enh	0	1	1	0	0	0
chr1	3399073	3399261	92367	92373	Intergenic	ARHGEF16	0	0	7_Enh	0	1	1	0	1	1
chr1	3420786	3421038	93013	93029	intron	MEGF6	0	0	7_Enh	0	1	1	0	0	0
chr1	3449585	3450015	93938	93950	intron	MEGF6	0	0	7_Enh	0	1	1	0	0	1
chr1	3456727	3456805	94140	94145	intron	MEGF6	0	0	7_Enh	0	1	1	0	0	0
chr1	3456825	3456863	94145	94150	intron	MEGF6	0	0	7_Enh	0	1	1	0	0	0
chr1	3459643	3459796	94238	94242	intron	MEGF6	0	0	7_Enh	0	1	1	1	0	0
chr1	3470050	3470186	94577	94582	intron	MEGF6	0	0	7_Enh	0	1	1	1	0	0
chr1	3470263	3470494	94582	94593	intron	MEGF6	0	0	7_Enh	0	1	1	1	0	0
chr1	3471535	3471863	94620	94630	intron	MEGF6	0	0	7_Enh	0	1	1	1	0	0
chr1	3471940	3472037	94630	94635	intron	MEGF6	0	0	7_Enh	0	1	1	1	0	0
chr1	3614859	3614908	99006	99010	intron	TP73	0	0	7_Enh	0	1	1	1	0	0
chr1	3615182	3615418	99015	99027	intron	TP73	0	0	7_Enh	0	1	1	1	0	0
chr1	3615432	3615830	99028	99047	intron	TP73	0	0	7_Enh	0	1	1	1	0	0
chr1	3616368	3616507	99063	99070	intron	TP73	0	0	5_TxWk	0	1	1	1	0	0
chr1	3616628	3616682	99073	99077	intron	TP73	0	0	5_TxWk	0	1	1	1	0	0
chr1	3619144	3619277	99144	99153	intron	TP73	0	0	7_Enh	0	1	1	1	0	0
chr1	3619331	3619346	99153	99158	intron	TP73	0	0	7_Enh	0	1	1	1	0	0
chr1	3619419	3619468	99158	99162	intron	TP73	0	0	7_Enh	0	1	1	1	0	0
chr1	3619525	3619821	99162	99170	intron	TP73	0	0	7_Enh	0	1	1	1	0	1
chr1	3619929	3620112	99171	99182	intron	TP73	0	0	7_Enh	0	1	1	1	0	1
chr1	3620313	3620439	99184	99188	intron	TP73	0	0	7_Enh	0	1	1	1	0	0
chr1	3620528	3620675	99190	99199	intron	TP73	0	0	7_Enh	0	1	1	1	0	0
chr1	3620693	3620793	99199	99206	intron	TP73	0	0	7_Enh	0	1	1	1	0	0
chr1	3628397	3628436	99462	99467	intron	TP73	0	0	7_Enh	0	1	1	1	0	0
chr1	3628925	3628945	99481	99485	intron	TP73	0	0	7_Enh	0	1	1	1	0	0
chr1	3629636	3629834	99491	99496	intron	TP73	0	0	7_Enh	0	1	1	1	0	0
chr1	3633635	3633713	99583	99588	intron	TP73	0	0	7_Enh	0	1	1	1	0	0
chr1	3633737	3633824	99588	99595	intron	TP73	0	0	7_Enh	0	1	1	1	0	0
chr1	3633861	3633952	99595	99601	intron	TP73	0	0	7_Enh	0	1	1	1	0	0
chr1	3633982	3634170	99601	99613	intron	TP73	0	0	7_Enh	0	1	1	1	0	0
chr1	3693110	3693146	101235	101239	TTS	SMIM1	0	0	7_Enh	0	1	1	0	0	0
chr1	3693163	3693341	101239	101243	TTS	SMIM1	0	0	7_Enh	0	1	1	0	0	0
chr1	4897914	4898138	118035	118042	Intergenic	AJAP1	0	0	5_TxWk	0	1	1	0	0	0
chr1	5550825	5550869	124811	124815	Intergenic	MIR4417	0	0	7_Enh	0	1	1	1	0	0
chr1	5550951	5551060	124818	124822	Intergenic	MIR4417	0	0	7_Enh	0	1	1	1	0	0
chr1	5553379	5553649	124858	124862	Intergenic	MIR4417	0	0	5_TxWk	0	1	1	1	0	0
chr1	5553989	5554235	124866	124872	Intergenic	MIR4417	0	0	5_TxWk	0	1	1	1	0	0
chr1	5561737	5561792	124981	124985	Intergenic	MIR4417	0	0	5_TxWk	0	1	1	1	0	0
chr1	5562483	5562545	125002	125007	Intergenic	MIR4417	0	0	7_Enh	0	1	1	0	0	0
chr1	5562611	5562749	125007	125011	Intergenic	MIR4417	0	0	5_TxWk	0	1	1	0	0	0
chr1	5657407	5657678	125991	125997	Intergenic	MIR4417	0	0	15_Quies	0	1	1	0	0	0
chr1	5712662	5712884	126658	126668	Intergenic	MIR4417	0	0	7_Enh	0	1	1	1	0	0
chr1	6280363	6280509	138595	138602	TTS	ICMT	0	0	5_TxWk	0	1	1	0	0	0
chr1	6385628	6385835	141708	141712	intron	ACOT7	0	0	7_Enh	0	1	1	0	0	0
chr1	6410580	6410728	142327	142333	intron	ACOT7	0	0	7_Enh	0	1	1	0	0	0
chr1	6418180	6418383	142499	142505	intron	ACOT7	0	0	7_Enh	0	1	1	0	0	0
chr1	6419010	6419113	142514	142519	promoter-TSS	ACOT7	0	0	7_Enh	0	1	1	0	0	0
chr1	6423257	6423432	142593	142604	intron	ACOT7	0	0	5_TxWk	0	1	1	0	1	1
chr1	6425319	6425552	142641	142646	intron	ACOT7	0	0	5_TxWk	0	1	1	0	0	0
chr1	6427657	6427938	142688	142694	intron	ACOT7	0	0	7_Enh	0	1	1	0	0	0
chr1	6434210	6434287	142784	142788	intron	ACOT7	0	0	7_Enh	0	1	1	0	0	0
chr1	6445333	6445441	143020	143024	intron	ACOT7	0	0	7_Enh	0	1	1	0	0	0
chr1	6445804	6446025	143034	143043	promoter-TSS	ACOT7	0	0	7_Enh	0	1	1	0	0	0
chr1	6446147	6446295	143044	143051	promoter-TSS	ACOT7	0	0	7_Enh	0	1	1	0	0	0
chr1	6446558	6446682	143052	143056	promoter-TSS	ACOT7	0	0	7_Enh	0	1	1	0	0	0
chr1	6473081	6473206	143731	143735	Intergenic	HES2	0	0	15_Quies	0	1	1	1	0	0
chr1	6474507	6474720	143761	143771	TTS	HES2	0	0	5_TxWk	0	1	1	1	1	1
chr1	6474755	6474878	143771	143776	TTS	HES2	0	0	5_TxWk	0	1	1	1	0	1
chr1	6475133	6475150	143778	143782	TTS	HES2	0	0	5_TxWk	0	1	1	1	0	0
chr1	6475543	6475687	143789	143794	exon	HES2	0	0	5_TxWk	0	1	1	1	0	0
chr1	6487976	6488064	144308	144313	intron	ESPN	0	0	7_Enh	0	1	1	1	0	0
chr1	6532112	6532451	145893	145900	intron	PLEKHG5	0	0	6_EnhG	0	1	1	0	0	1
chr1	6552190	6552231	146492	146496	promoter-TSS	PLEKHG5	0	0	7_Enh	0	1	1	0	0	0
chr1	6580110	6580185	147226	147230	promoter-TSS	PLEKHG5	1	0	7_Enh	0	1	1	0	0	0
chr1	6580308	6580542	147231	147238	promoter-TSS	PLEKHG5	1	0	5_TxWk	0	1	1	0	0	0
chr1	6647426	6647651	148679	148685	exon	ZBTB48	0	0	6_EnhG	0	1	1	0	0	0
chr1	6647655	6647751	148685	148690	intron	ZBTB48	0	0	6_EnhG	0	1	1	0	0	0
chr1	6647988	6648194	148691	148695	intron	ZBTB48	0	0	6_EnhG	0	1	1	0	0	0
chr1	6648247	6648513	148696	148708	exon	ZBTB48	0	0	6_EnhG	0	1	1	0	0	0
chr1	6669990	6670068	149380	149385	Intergenic	PHF13	0	0	15_Quies	0	1	1	0	0	1
chr1	6670154	6670245	149385	149391	Intergenic	PHF13	0	0	15_Quies	0	1	1	0	0	1
chr1	6803326	6803475	152347	152353	Intergenic	DNAJC11	0	0	7_Enh	0	1	1	0	0	0
chr1	6803664	6804139	152356	152367	Intergenic	CAMTA1	0	0	2_TssAFlnk	0	1	1	0	0	0
chr1	6813767	6814062	152510	152515	Intergenic	CAMTA1	0	0	15_Quies	0	1	1	0	0	0
chr1	6822300	6822464	152666	152670	Intergenic	CAMTA1	0	0	7_Enh	0	1	1	0	0	0
chr1	6830830	6831085	152802	152808	Intergenic	CAMTA1	0	0	7_Enh	0	1	1	0	0	0
chr1	6978571	6978721	154739	154746	intron	CAMTA1	0	0	5_TxWk	0	1	1	0	0	0
chr1	6978798	6978921	154746	154750	intron	CAMTA1	0	0	7_Enh	0	1	1	0	0	0
chr1	7359583	7359741	160293	160300	intron	CAMTA1	0	0	7_Enh	0	1	1	0	0	0
chr1	7439496	7439760	161302	161312	intron	CAMTA1	0	0	15_Quies	0	1	1	1	0	0
chr1	7439825	7439926	161312	161316	intron	CAMTA1	0	0	15_Quies	0	1	1	1	0	0
chr1	7439941	7440014	161316	161321	intron	CAMTA1	0	0	15_Quies	0	1	1	1	0	0
chr1	7531074	7531196	162781	162789	intron	CAMTA1	0	0	7_Enh	0	1	1	0	0	0
chr1	7551535	7551630	163158	163163	intron	CAMTA1	0	0	7_Enh	0	1	1	0	0	0
chr1	7551651	7551985	163163	163172	intron	CAMTA1	0	0	7_Enh	0	1	1	0	0	0
chr1	7805739	7806225	167926	167937	exon	CAMTA1	0	0	15_Quies	0	1	1	0	0	0
chr1	8042439	8042649	171663	171670	intron	PARK7	0	0	5_TxWk	0	1	1	0	1	1
chr1	8063623	8063768	171998	172002	Intergenic	ERRFI1	0	0	5_TxWk	0	1	1	0	0	0
chr1	8064076	8064241	172003	172009	Intergenic	ERRFI1	0	0	5_TxWk	0	1	1	0	0	0
chr1	8064286	8064419	172009	172014	Intergenic	ERRFI1	0	0	7_Enh	0	1	1	0	0	0
chr1	8064726	8064831	172017	172021	Intergenic	ERRFI1	0	0	7_Enh	0	1	1	0	0	0
chr1	8064852	8065040	172021	172030	Intergenic	ERRFI1	0	0	7_Enh	0	1	1	0	0	0
chr1	8065133	8065515	172030	172038	Intergenic	ERRFI1	0	0	5_TxWk	0	1	1	0	0	0
chr1	8066353	8066816	172060	172067	Intergenic	ERRFI1	0	0	5_TxWk	0	1	1	0	0	0
chr1	8118398	8118492	172836	172840	Intergenic	ERRFI1	0	0	5_TxWk	0	1	1	0	0	0
chr1	8118602	8118768	172840	172844	Intergenic	ERRFI1	0	0	5_TxWk	0	1	1	0	0	0
chr1	8181067	8181345	173706	173716	Intergenic	ERRFI1	0	0	5_TxWk	0	1	1	0	0	0
chr1	8229825	8230044	174512	174517	Intergenic	ERRFI1	0	0	7_Enh	0	1	1	0	0	0
chr1	8234585	8234739	174599	174603	Intergenic	ERRFI1	0	0	15_Quies	0	1	1	0	0	0
chr1	8235037	8235113	174603	174607	Intergenic	ERRFI1	0	0	15_Quies	0	1	1	0	0	0
chr1	8257899	8258038	174933	174941	Intergenic	SLC45A1	0	0	5_TxWk	0	1	1	0	0	0
chr1	8262519	8262686	175045	175050	Intergenic	SLC45A1	0	0	5_TxWk	0	1	1	0	0	0
chr1	8271997	8272021	175263	175267	Intergenic	SLC45A1	0	1	7_Enh	0	1	1	0	0	0
chr1	8272074	8272384	175269	175285	Intergenic	SLC45A1	0	1	5_TxWk	0	1	1	0	0	0
chr1	8284765	8284956	175536	175540	Intergenic	SLC45A1	0	0	5_TxWk	0	1	1	0	0	0
chr1	8285136	8285342	175541	175547	Intergenic	SLC45A1	0	0	7_Enh	0	1	1	0	0	0
chr1	8299033	8299231	175789	175794	Intergenic	SLC45A1	0	0	15_Quies	0	1	1	0	1	1
chr1	8319223	8319826	176188	176198	Intergenic	SLC45A1	0	0	7_Enh	0	1	1	0	0	0
chr1	8412088	8412353	178076	178082	TTS	RERE	0	0	7_Enh	0	1	1	0	1	0
chr1	8433625	8433893	178597	178607	intron	RERE	0	0	6_EnhG	0	1	1	0	0	0
chr1	8433941	8434068	178607	178611	intron	RERE	0	0	6_EnhG	0	1	1	0	0	0
chr1	8434132	8434315	178611	178618	intron	RERE	0	0	6_EnhG	0	1	1	0	0	0
chr1	8441838	8442048	178721	178726	intron	RERE	0	0	7_Enh	0	1	1	0	0	0
chr1	8468091	8468872	179064	179073	intron	RERE	0	0	5_TxWk	0	1	1	0	0	0
chr1	8499090	8499186	179520	179524	intron	RERE	0	0	5_TxWk	0	1	1	0	0	0
chr1	8586824	8587284	180731	180736	intron	RERE	0	0	5_TxWk	0	1	1	0	0	0
chr1	8651660	8652351	181292	181298	intron	RERE	0	0	15_Quies	0	1	1	0	0	0
chr1	8720599	8720810	181985	181989	intron	RERE	0	0	7_Enh	0	1	1	0	0	0
chr1	8772228	8772985	182570	182577	intron	RERE	0	0	15_Quies	0	1	1	0	0	0
chr1	8849802	8849901	183418	183422	intron	RERE	0	0	7_Enh	0	1	1	0	0	0
chr1	8908924	8909171	184344	184352	Intergenic	ENO1-AS1	0	0	7_Enh	0	1	1	0	1	1
chr1	8940448	8940676	185012	185018	TTS	ENO1-AS1	0	0	7_Enh	0	1	1	0	0	0
chr1	8965722	8965810	185449	185455	Intergenic	ENO1	0	0	15_Quies	0	1	1	0	0	0
chr1	9046324	9046564	186758	186765	Intergenic	SLC2A7	0	0	7_Enh	0	1	1	0	0	0
chr1	9062082	9062173	187004	187008	Intergenic	SLC2A7	0	0	5_TxWk	0	1	1	0	0	0
chr1	9062278	9062383	187009	187014	Intergenic	SLC2A7	0	0	5_TxWk	0	1	1	0	0	0
chr1	9130576	9130739	188284	188288	promoter-TSS	SLC2A5	1	0	5_TxWk	0	1	1	0	0	0
chr1	9135406	9135581	188408	188413	Intergenic	SLC2A5	0	0	5_TxWk	0	1	1	0	0	0
chr1	9140563	9140679	188501	188505	Intergenic	SLC2A5	0	0	5_TxWk	0	1	1	0	0	0
chr1	9140902	9141037	188505	188509	Intergenic	SLC2A5	0	0	5_TxWk	0	1	1	0	0	0
chr1	9145034	9145275	188570	188576	Intergenic	SLC2A5	0	0	7_Enh	0	1	1	0	0	0
chr1	9146273	9146410	188583	188588	Intergenic	SLC2A5	0	0	5_TxWk	0	1	1	0	0	0
chr1	9174966	9175265	189071	189076	intron	GPR157	0	0	5_TxWk	0	1	1	0	0	0
chr1	9256596	9256875	190639	190654	Intergenic	H6PD	0	0	7_Enh	0	1	1	1	1	1
chr1	9301992	9302108	191626	191631	intron	H6PD	0	0	7_Enh	0	1	1	0	0	0
chr1	9308905	9309005	191783	191788	intron	H6PD	0	0	7_Enh	0	1	1	0	0	0
chr1	9309108	9309204	191788	191793	intron	H6PD	0	0	7_Enh	0	1	1	0	0	0
chr1	9340416	9340713	192500	192523	Intergenic	SPSB1	0	0	7_Enh	0	1	1	0	0	0
chr1	9375980	9376005	193287	193292	intron	SPSB1	0	0	6_EnhG	0	1	1	0	0	0
chr1	9376039	9376173	193293	193299	intron	SPSB1	0	0	6_EnhG	0	1	1	0	0	0
chr1	9377821	9377886	193344	193348	intron	SPSB1	0	0	5_TxWk	0	1	1	0	0	0
chr1	9384892	9385035	193559	193570	intron	SPSB1	0	0	7_Enh	0	1	1	0	0	0
chr1	9386704	9386877	193598	193603	intron	SPSB1	0	0	7_Enh	0	1	1	0	0	0
chr1	9391579	9391766	193711	193718	intron	SPSB1	0	0	7_Enh	0	1	1	0	0	0
chr1	9398961	9399146	193871	193880	intron	SPSB1	0	0	7_Enh	0	1	1	0	0	0
chr1	9410453	9410566	194150	194157	intron	SPSB1	0	0	6_EnhG	0	1	1	0	0	0
chr1	9410632	9410767	194157	194165	intron	SPSB1	0	0	7_Enh	0	1	1	0	0	0
chr1	9429929	9430191	194619	194625	TTS	SPSB1	0	0	6_EnhG	0	1	1	0	0	0
chr1	9431472	9431636	194656	194661	Intergenic	SPSB1	0	0	5_TxWk	0	1	1	0	0	0
chr1	9431642	9431708	194661	194665	Intergenic	SPSB1	0	0	7_Enh	0	1	1	0	0	0
chr1	9445054	9445209	194927	194935	Intergenic	SPSB1	0	0	7_Enh	0	1	1	0	0	0
chr1	9458048	9458188	195198	195202	Intergenic	SPSB1	0	0	7_Enh	0	1	1	0	0	0
chr1	9504105	9504211	196005	196009	Intergenic	SLC25A33	0	0	7_Enh	0	1	1	0	0	0
chr1	9504218	9504344	196009	196014	Intergenic	SLC25A33	0	0	7_Enh	0	1	1	0	0	0
chr1	9510537	9510858	196127	196132	Intergenic	SLC25A33	0	0	7_Enh	0	1	1	0	0	0
chr1	9527002	9527178	196422	196427	Intergenic	SLC25A33	0	0	15_Quies	0	1	1	0	0	0
chr1	9527189	9527483	196427	196438	Intergenic	SLC25A33	0	0	15_Quies	0	1	1	0	0	0
chr1	9535203	9535409	196575	196583	Intergenic	SLC25A33	0	0	5_TxWk	0	1	1	0	0	0
chr1	9653617	9653881	199027	199032	intron	TMEM201	0	0	7_Enh	0	1	1	0	0	0
chr1	9779294	9779372	201892	201898	intron	PIK3CD	0	0	6_EnhG	0	1	1	0	0	0
chr1	9815815	9815997	202795	202800	intron	CLSTN1	0	0	5_TxWk	0	1	1	0	0	0
chr1	9818516	9818662	202848	202855	intron	CLSTN1	0	0	5_TxWk	0	1	1	0	0	0
chr1	9818780	9818970	202855	202860	intron	CLSTN1	0	0	5_TxWk	0	1	1	0	0	0
chr1	9858413	9858554	203635	203639	intron	CLSTN1	0	0	15_Quies	0	1	1	0	0	0
chr1	9864731	9865041	203748	203757	intron	CLSTN1	0	0	15_Quies	0	1	1	0	0	0
chr1	9868659	9868750	203824	203828	intron	CLSTN1	0	0	7_Enh	0	1	1	0	0	0
chr1	9885284	9885518	204248	204256	Intergenic,promoter-TSS	CLSTN1	1	0	7_Enh	0	1	1	0	0	1
chr1	9885561	9885961	204256	204261	Intergenic	CLSTN1	0	0	7_Enh	0	1	1	0	0	1
chr1	9887756	9887817	204279	204284	Intergenic	CLSTN1	0	0	5_TxWk	0	1	1	0	0	0
chr1	9887824	9887952	204284	204292	Intergenic	CLSTN1	0	0	5_TxWk	0	1	1	0	0	1
chr1	9887957	9888105	204292	204297	Intergenic	CLSTN1	0	0	5_TxWk	0	1	1	0	1	1
chr1	9894794	9894952	204416	204421	Intergenic	CLSTN1	0	0	7_Enh	0	1	1	0	0	0
chr1	9895627	9895800	204436	204443	Intergenic	CLSTN1	0	0	7_Enh	0	1	1	0	0	0
chr1	9895819	9896171	204443	204451	Intergenic	CLSTN1	0	0	7_Enh	0	1	1	0	0	0
chr1	9896276	9896498	204451	204456	Intergenic	CLSTN1	0	0	7_Enh	0	1	1	0	0	0
chr1	9896601	9896793	204456	204460	Intergenic	CLSTN1	0	0	7_Enh	0	1	1	0	0	0
chr1	9896913	9897152	204460	204466	Intergenic	CLSTN1	0	0	5_TxWk	0	1	1	0	0	0
chr1	9897162	9897228	204466	204471	Intergenic	CLSTN1	0	0	5_TxWk	0	1	1	0	0	0
chr1	9902919	9903137	204571	204577	Intergenic	CLSTN1	0	0	7_Enh	0	1	1	0	0	0
chr1	9903142	9903372	204577	204586	Intergenic	CLSTN1	0	0	7_Enh	0	1	1	0	0	0
chr1	9903673	9903828	204589	204593	Intergenic	CLSTN1	0	0	7_Enh	0	1	1	0	0	0
chr1	9904311	9904637	204599	204609	Intergenic	CLSTN1	0	0	7_Enh	0	1	1	0	0	0
chr1	9929973	9930137	205012	205017	intron	CTNNBIP1	0	0	5_TxWk	0	1	1	0	0	0
chr1	9930223	9930288	205017	205024	intron	CTNNBIP1	0	0	5_TxWk	0	1	1	0	0	0
chr1	10010440	10010677	206548	206554	intron	NMNAT1	0	0	7_Enh	0	1	1	0	1	1
chr1	10106909	10107095	208410	208415	intron	UBE4B	0	0	7_Enh	0	1	1	0	0	0
chr1	10168263	10168493	209211	209216	intron	UBE4B	0	0	5_TxWk	0	1	1	0	0	0
chr1	10169433	10169732	209227	209231	intron	UBE4B	0	0	5_TxWk	0	1	1	0	0	0
chr1	10174908	10175264	209309	209315	intron	UBE4B	0	0	5_TxWk	0	1	1	0	0	0
chr1	10437649	10437779	213045	213052	exon	KIF1B	0	0	5_TxWk	0	1	1	0	1	1
chr1	10438709	10438857	213066	213070	exon	KIF1B	0	0	5_TxWk	0	1	1	0	0	1
chr1	10446857	10446955	213205	213211	Intergenic	PGD	0	0	7_Enh	0	1	1	0	0	0
chr1	10516770	10517114	214681	214688	Intergenic	CORT	0	0	5_TxWk	0	1	1	0	0	0
chr1	10518205	10518382	214709	214714	Intergenic	CORT	0	0	5_TxWk	0	1	1	0	0	0
chr1	10556175	10556260	215492	215499	intron	PEX14	0	0	5_TxWk	0	1	1	0	0	0
chr1	10556294	10556409	215499	215504	intron	PEX14	0	0	5_TxWk	0	1	1	0	0	0
chr1	10577433	10577786	215839	215844	intron	PEX14	0	0	5_TxWk	0	1	1	0	0	0
chr1	10694635	10694725	217693	217698	Intergenic	PEX14	0	0	7_Enh	0	1	1	0	0	0
chr1	10695101	10695478	217707	217715	Intergenic	PEX14	0	0	7_Enh	0	1	1	0	0	0
chr1	10704725	10704859	218152	218157	intron	CASZ1	0	0	6_EnhG	0	1	1	0	0	0
chr1	10760459	10760570	219964	219968	intron	CASZ1	0	0	5_TxWk	0	1	1	0	0	0
chr1	10782931	10783034	220528	220533	intron	CASZ1	0	0	7_Enh	0	1	1	0	0	1
chr1	10804401	10804770	221000	221017	intron	CASZ1	0	0	5_TxWk	0	1	1	0	0	0
chr1	10816022	10816353	221280	221294	intron	CASZ1	0	0	7_Enh	0	1	1	0	0	1
chr1	10816370	10816515	221294	221302	intron	CASZ1	0	0	7_Enh	0	1	1	0	0	0
chr1	10821938	10822152	221416	221425	intron	CASZ1	0	0	7_Enh	0	1	1	0	0	0
chr1	10825311	10825411	221497	221503	intron	CASZ1	0	0	7_Enh	0	1	1	0	0	0
chr1	10825513	10825571	221503	221509	intron	CASZ1	0	0	7_Enh	0	1	1	0	0	0
chr1	10825656	10825821	221513	221518	intron	CASZ1	0	0	7_Enh	0	1	1	0	0	0
chr1	10825861	10826059	221518	221524	intron	CASZ1	0	0	7_Enh	0	1	1	0	0	0
chr1	10832006	10832120	221635	221640	intron	CASZ1	0	0	7_Enh	0	1	1	0	0	0
chr1	10833365	10833402	221653	221657	intron	CASZ1	0	0	7_Enh	0	1	1	0	0	0
chr1	10835064	10835286	221694	221705	intron	CASZ1	0	0	7_Enh	0	1	1	0	0	0
chr1	10835491	10835707	221707	221713	intron	CASZ1	0	0	7_Enh	0	1	1	0	0	0
chr1	10836446	10836586	221725	221730	intron	CASZ1	0	0	7_Enh	0	1	1	0	0	0
chr1	10836611	10836828	221730	221736	intron	CASZ1	0	0	7_Enh	0	1	1	0	0	0
chr1	10851929	10852404	222057	222064	intron	CASZ1	0	0	5_TxWk	0	1	1	1	0	0
chr1	10863218	10863287	222445	222449	Intergenic	CASZ1	0	0	15_Quies	0	1	1	0	0	0
chr1	10864262	10864511	222461	222466	Intergenic	CASZ1	0	0	2_TssAFlnk	0	1	1	1	0	0
chr1	10864557	10864701	222466	222475	Intergenic	CASZ1	0	0	7_Enh	0	1	1	1	0	0
chr1	10884580	10884877	222829	222834	Intergenic	CASZ1	0	0	7_Enh	0	1	1	0	0	0
chr1	10884930	10885099	222834	222840	Intergenic	CASZ1	0	0	7_Enh	0	1	1	1	0	0
chr1	10885130	10885188	222840	222845	Intergenic	CASZ1	0	0	7_Enh	0	1	1	1	0	0
chr1	10885203	10885310	222845	222849	Intergenic	CASZ1	0	0	7_Enh	0	1	1	1	0	0
chr1	10961712	10961759	224403	224407	Intergenic	C1orf127	0	0	7_Enh	0	1	1	0	0	0
chr1	10980295	10980531	224763	224768	Intergenic	C1orf127	0	0	7_Enh	0	1	1	1	0	0
chr1	11035922	11036028	225853	225859	intron	C1orf127	0	0	5_TxWk	0	1	1	0	0	0
chr1	11036247	11036351	225862	225867	exon	C1orf127	0	0	7_Enh	0	1	1	0	0	0
chr1	11036415	11036503	225867	225875	intron	C1orf127	0	0	5_TxWk	0	1	1	0	0	0
chr1	11342284	11342432	230762	230766	intron	UBIAD1	0	0	5_TxWk	0	1	1	0	0	0
chr1	11847648	11847864	239959	239965	exon	MTHFR	0	0	7_Enh	0	1	1	0	0	0
chr1	11979065	11979214	242555	242563	TTS	KIAA2013	0	0	5_TxWk	0	1	1	0	0	0
chr1	11989965	11990079	242903	242908	Intergenic	KIAA2013	0	0	5_TxWk	0	1	1	0	0	0
chr1	12027576	12027868	243640	243645	intron	PLOD1	0	0	5_TxWk	0	1	1	0	0	0
chr1	12027931	12028042	243645	243649	intron	PLOD1	0	0	5_TxWk	0	1	1	0	0	0
chr1	12192374	12192589	246871	246877	intron	TNFRSF8	0	0	7_Enh	0	1	1	0	0	0
chr1	12193032	12193339	246885	246894	intron	TNFRSF8	0	0	5_TxWk	0	1	1	0	0	0
chr1	12193494	12193565	246894	246900	intron	TNFRSF8	0	0	5_TxWk	0	1	1	0	0	0
chr1	12203845	12203982	247108	247116	exon	TNFRSF8	0	0	7_Enh	0	1	1	0	1	0
chr1	12204096	12204150	247116	247120	exon	TNFRSF8	0	0	7_Enh	0	1	1	0	0	0
chr1	12221987	12222191	247390	247395	Intergenic	TNFRSF1B	0	0	7_Enh	0	1	1	0	0	0
chr1	12304707	12304938	248927	248931	intron	VPS13D	0	0	5_TxWk	0	1	1	0	0	0
chr1	12508046	12508138	251034	251038	intron	VPS13D	0	0	7_Enh	0	1	1	0	0	0
chr1	12510624	12510762	251059	251065	intron	VPS13D	0	0	5_TxWk	0	1	1	0	0	0
chr1	12510837	12511249	251065	251069	intron	VPS13D	0	0	5_TxWk	0	1	1	0	0	0
chr1	12538139	12538351	251344	251353	intron	VPS13D	0	0	5_TxWk	0	1	1	0	0	0
chr1	12657948	12658070	253452	253456	intron	DHRS3	0	0	7_Enh	0	1	1	0	0	0
chr1	12682555	12682838	253963	253972	Intergenic	DHRS3	0	0	15_Quies	0	1	1	0	0	0
chr1	13926741	13926954	266849	266854	intron	PDPN	0	0	7_Enh	0	1	1	0	0	0
chr1	13930371	13930448	266906	266910	intron	PDPN	0	0	5_TxWk	0	1	1	0	0	0
chr1	13988163	13988484	267753	267758	Intergenic	PRDM2	0	0	15_Quies	0	1	1	0	0	0
chr1	14010590	14011177	268021	268030	Intergenic	PRDM2	0	0	15_Quies	0	1	1	0	0	0
chr1	14125447	14125609	269686	269692	intron	PRDM2	0	0	5_TxWk	0	1	1	0	0	0
chr1	14127560	14127647	269728	269733	intron	PRDM2	0	0	7_Enh	0	1	1	0	0	0
chr1	14127965	14128113	269736	269741	intron	PRDM2	0	0	5_TxWk	0	1	1	0	0	0
chr1	14128239	14128506	269741	269748	intron	PRDM2	0	0	5_TxWk	0	1	1	0	0	0
chr1	14467330	14467579	273136	273145	Intergenic	PRDM2	0	0	7_Enh	0	1	1	0	0	0
chr1	14617855	14617982	274398	274402	Intergenic	KAZN	0	0	7_Enh	0	1	1	0	0	1
chr1	14627730	14627889	274483	274488	Intergenic	KAZN	0	0	5_TxWk	0	1	1	0	0	0
chr1	14627957	14628233	274488	274493	Intergenic	KAZN	0	0	5_TxWk	0	1	1	0	0	0
chr1	14692870	14693021	275014	275019	Intergenic	KAZN	0	0	7_Enh	0	1	1	0	0	0
chr1	14849119	14849361	276642	276647	Intergenic	KAZN	0	0	5_TxWk	0	1	1	0	0	0
chr1	14928754	14928889	277699	277705	intron	KAZN	0	0	15_Quies	0	1	1	1	0	0
chr1	14953852	14953975	277985	277989	intron	KAZN	0	0	7_Enh	0	1	1	0	0	0
chr1	14954675	14954803	278003	278008	intron	KAZN	0	0	5_TxWk	0	1	1	0	0	0
chr1	15034323	15034490	278996	279001	intron	KAZN	0	0	15_Quies	0	1	1	0	0	0
chr1	15034653	15034959	279003	279007	intron	KAZN	0	0	15_Quies	0	1	1	0	0	0
chr1	15085670	15085841	279715	279723	intron	KAZN	0	0	7_Enh	0	1	1	0	0	0
chr1	15086253	15086443	279727	279732	intron	KAZN	0	0	7_Enh	0	1	1	0	0	0
chr1	15092429	15092639	279811	279816	intron	KAZN	0	0	7_Enh	0	1	1	0	0	0
chr1	15170199	15170447	280964	280969	intron	KAZN	0	0	15_Quies	0	1	1	0	0	0
chr1	15202354	15202652	281399	281404	intron	KAZN	0	0	7_Enh	0	1	1	0	0	0
chr1	15203641	15203702	281409	281413	intron	KAZN	0	0	5_TxWk	0	1	1	1	0	0
chr1	15237866	15237996	281944	281948	intron	KAZN	0	0	7_Enh	0	1	1	0	0	0
chr1	15240263	15240465	281978	281986	intron	KAZN	0	0	7_Enh	0	1	1	0	0	0
chr1	15256054	15256272	282403	282413	promoter-TSS	KAZN	0	0	7_Enh	0	1	1	0	0	0
chr1	15271850	15272109	282703	282715	promoter-TSS	KAZN	0	0	1_TssA	0	1	1	0	0	0
chr1	15272238	15272384	282715	282723	promoter-TSS	KAZN	0	0	1_TssA	0	1	1	0	0	0
chr1	15273470	15273654	282747	282753	intron	KAZN	0	0	7_Enh	0	1	1	0	0	0
chr1	15282013	15282184	282853	282857	intron	KAZN	0	0	7_Enh	0	1	1	0	0	0
chr1	15354112	15354213	284246	284250	intron	KAZN	0	0	5_TxWk	0	1	1	0	1	1
chr1	15416965	15417205	285412	285422	intron	KAZN	0	0	7_Enh	0	1	1	0	0	0
chr1	15499415	15499739	286834	286842	intron	TMEM51	0	0	7_Enh	0	1	1	0	0	0
chr1	15499746	15499873	286842	286850	intron	TMEM51	0	0	5_TxWk	0	1	1	0	0	0
chr1	15500295	15500620	286854	286861	intron	TMEM51	0	0	7_Enh	0	1	1	0	0	0
chr1	15505435	15505916	286924	286929	intron	TMEM51	0	0	7_Enh	0	1	1	0	0	0
chr1	15506784	15506937	286941	286946	intron	TMEM51	0	0	7_Enh	0	1	1	0	0	0
chr1	15507957	15508024	286956	286960	intron	TMEM51	0	0	5_TxWk	0	1	1	0	0	0
chr1	15508063	15508157	286960	286965	intron	TMEM51	0	0	5_TxWk	0	1	1	0	0	0
chr1	15609706	15610112	288385	288390	intron	FHAD1	0	0	7_Enh	0	1	1	0	1	1
chr1	15611230	15611383	288412	288416	intron	FHAD1	0	0	5_TxWk	0	1	1	0	0	0
chr1	15654883	15654910	289070	289074	exon	FHAD1	0	0	5_TxWk	0	1	1	0	0	0
chr1	15654940	15655176	289074	289080	intron	FHAD1	0	0	5_TxWk	0	1	1	0	0	0
chr1	15655291	15655531	289080	289088	intron	FHAD1	0	0	7_Enh	0	1	1	0	0	0
chr1	15733772	15733985	290434	290438	Intergenic	EFHD2	0	0	7_Enh	0	1	1	0	0	0
chr1	15743661	15743923	290740	290748	intron	EFHD2	0	0	7_Enh	0	1	1	0	0	0
chr1	15886024	15886142	293186	293192	exon	DNAJC16	0	0	5_TxWk	0	1	1	0	0	0
chr1	16007609	16007638	295100	295104	Intergenic	PLEKHM2	0	0	7_Enh	0	1	1	0	0	0
chr1	16030168	16030319	295582	295587	intron	PLEKHM2	0	0	7_Enh	0	1	1	0	0	0
chr1	16067693	16067719	296428	296432	exon	SLC25A34	0	0	7_Enh	0	1	1	0	0	0
chr1	16067888	16068139	296434	296442	promoter-TSS	TMEM82	1	0	7_Enh	0	1	1	0	1	1
chr1	16091081	16091152	297060	297064	promoter-TSS	FBLIM1	0	0	7_Enh	0	1	1	0	0	0
chr1	16092342	16092470	297094	297099	intron	FBLIM1	0	0	7_Enh	0	1	1	0	0	0
chr1	16114717	16114942	297524	297533	Intergenic	UQCRHL	0	0	5_TxWk	0	1	1	0	0	0
chr1	16126356	16126495	297750	297755	Intergenic	UQCRHL	0	0	7_Enh	0	1	1	0	0	0
chr1	16126498	16126731	297755	297761	Intergenic	UQCRHL	0	0	7_Enh	0	1	1	0	0	0
chr1	16126760	16127011	297761	297766	Intergenic	UQCRHL	0	0	7_Enh	0	1	1	0	0	0
chr1	16127043	16127214	297766	297773	Intergenic	UQCRHL	0	0	7_Enh	0	1	1	0	0	0
chr1	16157274	16157338	298343	298348	Intergenic	SPEN	0	0	5_TxWk	0	1	1	0	0	0
chr1	16157355	16157533	298348	298359	Intergenic	SPEN	0	0	5_TxWk	0	1	1	0	0	0
chr1	16158660	16159039	298378	298393	Intergenic	SPEN	0	0	5_TxWk	0	1	1	0	0	0
chr1	16242950	16243165	300057	300061	intron	SPEN	0	0	5_TxWk	0	1	1	0	0	0
chr1	16245931	16246117	300098	300105	intron	SPEN	0	0	5_TxWk	0	1	1	0	0	0
chr1	16279320	16279406	300861	300867	intron	ZBTB17	0	0	7_Enh	0	1	1	0	0	0
chr1	16402589	16402705	303174	303178	Intergenic	FAM131C	0	0	7_Enh	0	1	1	0	0	0
chr1	16403394	16403593	303187	303193	Intergenic	FAM131C	0	0	7_Enh	0	1	1	0	0	0
chr1	16417714	16417818	303426	303431	Intergenic	FAM131C	0	0	7_Enh	0	1	1	0	0	0
chr1	16450404	16450581	303954	303963	TTS	EPHA2	0	0	4_Tx	0	1	1	0	0	0
chr1	16450637	16450726	303963	303968	TTS	EPHA2	0	0	4_Tx	0	1	1	0	0	0
chr1	16469961	16470058	304406	304410	intron	EPHA2	0	0	6_EnhG	0	1	1	0	0	0
chr1	16499745	16499918	305172	305178	Intergenic	EPHA2	0	0	2_TssAFlnk	0	1	1	0	0	0
chr1	16500115	16500275	305178	305184	Intergenic	EPHA2	0	0	7_Enh	0	1	1	0	0	0
chr1	16502256	16503003	305224	305244	Intergenic	EPHA2	0	0	7_Enh	0	1	1	0	0	0
chr1	16505677	16506027	305279	305291	Intergenic	EPHA2	0	0	5_TxWk	0	1	1	0	0	0
chr1	16509790	16509853	305379	305383	Intergenic	EPHA2	0	0	7_Enh	0	1	1	0	0	0
chr1	16509880	16509924	305383	305387	Intergenic	EPHA2	0	0	7_Enh	0	1	1	0	0	0
chr1	16514382	16514738	305477	305488	Intergenic	ARHGEF19	0	0	7_Enh	0	1	1	0	1	1
chr1	16515573	16515734	305500	305504	Intergenic	ARHGEF19	0	0	7_Enh	0	1	1	1	0	0
chr1	16518344	16518808	305540	305544	Intergenic	ARHGEF19	0	0	7_Enh	0	1	1	0	0	0
chr1	16570928	16571111	306634	306638	Intergenic	RSG1	0	0	5_TxWk	0	1	1	0	1	1
chr1	16575194	16575542	306682	306687	Intergenic	RSG1	0	0	7_Enh	0	1	1	0	0	0
chr1	16625757	16625849	307281	307285	intron	FBXO42	0	0	5_TxWk	0	1	1	0	0	0
chr1	16650728	16651226	307635	307639	intron	FBXO42	0	0	5_TxWk	0	1	1	0	0	0
chr1	16690002	16690209	308380	308387	Intergenic	SZRD1	0	0	15_Quies	0	1	1	0	1	1
chr1	16723093	16723188	309002	309006	exon	SZRD1	0	0	6_EnhG	0	1	1	0	0	0
chr1	16950360	16950511	312680	312685	intron	CROCCP2	0	0	6_EnhG	0	1	1	0	0	0
chr1	16950807	16950859	312691	312696	intron	CROCCP2	0	0	6_EnhG	0	1	1	0	0	0
chr1	17252289	17252365	317734	317739	intron	CROCC	0	0	7_Enh	0	1	1	0	0	0
chr1	17256144	17256273	317812	317817	intron	CROCC	0	0	7_Enh	0	1	1	0	0	0
chr1	17274770	17275019	318276	318294	exon	CROCC	0	0	2_TssAFlnk	0	1	1	0	0	0
chr1	17275045	17275338	318294	318300	intron	CROCC	0	0	7_Enh	0	1	1	0	0	0
chr1	17275361	17275426	318300	318304	exon	CROCC	0	0	7_Enh	0	1	1	0	0	0
chr1	17275668	17275818	318304	318311	intron	CROCC	0	0	5_TxWk	0	1	1	0	0	0
chr1	17424329	17424397	321217	321221	intron	PADI2	0	0	7_Enh	0	1	1	0	0	0
chr1	17475738	17475811	322003	322012	Intergenic	PADI2	0	1	12_EnhBiv	0	1	1	1	0	0
chr1	17512840	17512935	322382	322386	Intergenic	PADI1	0	0	7_Enh	0	1	1	0	0	0
chr1	17518085	17518137	322453	322457	Intergenic	PADI1	0	0	5_TxWk	0	1	1	0	0	0
chr1	17518968	17519086	322466	322471	Intergenic	PADI1	0	0	7_Enh	0	1	1	0	0	0
chr1	17553144	17553311	322927	322932	intron	PADI1	0	0	5_TxWk	0	1	1	0	0	0
chr1	17560343	17560510	323047	323052	intron	PADI1	0	0	7_Enh	0	1	1	0	0	0
chr1	17585421	17585485	323419	323423	intron	PADI3	0	0	7_Enh	0	1	1	0	0	0
chr1	17616810	17616869	323882	323886	Intergenic	PADI4	0	0	5_TxWk	0	1	1	0	0	0
chr1	17624653	17624840	323981	323985	Intergenic	PADI4	0	0	15_Quies	0	1	1	0	0	0
chr1	17754782	17755143	326154	326161	intron	RCC2	0	0	5_TxWk	0	1	1	0	0	0
chr1	17768059	17768458	326635	326641	Intergenic	RCC2	0	0	5_TxWk	0	1	1	0	0	1
chr1	17769951	17770243	326663	326671	Intergenic	RCC2	0	0	5_TxWk	0	1	1	0	0	0
chr1	17786764	17786965	327041	327046	Intergenic	RCC2	0	0	15_Quies	0	1	1	1	0	0
chr1	17786999	17787259	327046	327052	Intergenic	RCC2	0	0	7_Enh	0	1	1	1	0	0
chr1	17818266	17818424	327685	327689	Intergenic	ARHGEF10L	0	0	15_Quies	0	1	1	0	0	0
chr1	17818644	17818894	327689	327696	Intergenic	ARHGEF10L	0	0	15_Quies	0	1	1	0	0	0
chr1	17828916	17829185	327829	327841	Intergenic	ARHGEF10L	0	0	15_Quies	0	1	1	0	1	1
chr1	17853919	17854040	328211	328216	Intergenic	ARHGEF10L	0	0	2_TssAFlnk	0	1	1	0	0	0
chr1	17877547	17877614	328630	328634	intron	ARHGEF10L	0	0	2_TssAFlnk	0	1	1	0	0	0
chr1	17880576	17880666	328665	328670	intron	ARHGEF10L	0	0	7_Enh	0	1	1	0	0	0
chr1	17908483	17908731	329091	329095	intron	ARHGEF10L	0	0	5_TxWk	0	1	1	0	0	0
chr1	17909000	17909110	329095	329100	intron	ARHGEF10L	0	0	5_TxWk	0	1	1	0	0	0
chr1	17909177	17909322	329101	329105	intron	ARHGEF10L	0	0	5_TxWk	0	1	1	0	0	0
chr1	19208516	19208778	347106	347118	intron	ALDH4A1	1	0	7_Enh	0	1	1	0	0	0
chr1	19225837	19226110	347457	347461	intron	ALDH4A1	0	0	7_Enh	0	1	1	0	0	0
chr1	19249552	19249635	348015	348020	intron	IFFO2	0	0	7_Enh	0	1	1	0	0	0
chr1	19250393	19250559	348030	348036	intron	IFFO2	0	0	7_Enh	0	1	1	0	0	0
chr1	19273775	19273848	348398	348402	intron	IFFO2	0	0	7_Enh	0	1	1	0	0	0
chr1	19288460	19288813	348849	348854	Intergenic	IFFO2	0	0	5_TxWk	0	1	1	0	0	1
chr1	19337532	19337569	349382	349387	Intergenic	IFFO2	0	0	7_Enh	0	1	1	0	0	0
chr1	19337689	19337876	349387	349398	Intergenic	IFFO2	0	0	7_Enh	0	1	1	0	0	0
chr1	19356120	19356223	349628	349635	Intergenic	IFFO2	0	0	7_Enh	0	1	1	1	1	0
chr1	19360504	19361002	349706	349721	Intergenic	IFFO2	0	0	7_Enh	0	1	1	0	0	0
chr1	19361010	19361178	349721	349728	Intergenic	IFFO2	0	0	7_Enh	0	1	1	0	0	0
chr1	19380874	19381035	350065	350071	Intergenic	IFFO2	0	0	7_Enh	0	1	1	1	0	0
chr1	19388967	19389204	350202	350206	Intergenic	IFFO2	0	0	7_Enh	0	1	1	0	0	1
chr1	19399945	19400103	350432	350438	Intergenic	IFFO2	0	0	6_EnhG	0	1	1	0	0	0
chr1	19400298	19400355	350444	350448	TTS	UBR4	0	0	6_EnhG	0	1	1	0	0	0
chr1	19400694	19400740	350452	350456	TTS	UBR4	0	0	6_EnhG	0	1	1	0	0	0
chr1	19400869	19400965	350456	350462	TTS	UBR4	0	0	6_EnhG	0	1	1	0	0	0
chr1	19401216	19401308	350465	350472	exon	UBR4	0	0	6_EnhG	0	1	1	0	0	0
chr1	19401463	19401566	350474	350480	intron	UBR4	0	0	6_EnhG	0	1	1	0	0	0
chr1	19401965	19402119	350483	350491	intron	UBR4	0	0	6_EnhG	0	1	1	0	0	0
chr1	19668084	19668183	354411	354416	intron	CAPZB	0	0	4_Tx	0	1	1	0	1	1
chr1	19676678	19676874	354627	354638	intron	CAPZB	0	0	6_EnhG	0	1	1	0	0	0
chr1	19679118	19679307	354674	354682	intron	CAPZB	0	0	6_EnhG	0	1	1	0	0	0
chr1	19680301	19680438	354703	354710	intron	CAPZB	0	0	6_EnhG	0	1	1	0	0	0
chr1	19687696	19687718	354844	354848	intron	CAPZB	0	0	5_TxWk	0	1	1	0	0	0
chr1	19687912	19688086	354851	354860	intron	CAPZB	0	0	5_TxWk	0	1	1	0	0	0
chr1	19688415	19688508	354864	354868	intron	CAPZB	0	0	5_TxWk	0	1	1	0	0	0
chr1	19693923	19694020	354955	354960	intron	CAPZB	0	0	7_Enh	0	1	1	0	0	0
chr1	19694265	19694289	354965	354969	intron	CAPZB	0	0	5_TxWk	0	1	1	0	0	0
chr1	19712470	19712659	355272	355278	intron	CAPZB	0	0	7_Enh	0	1	1	0	0	0
chr1	19757197	19757259	355974	355980	intron	CAPZB	0	0	7_Enh	0	1	1	0	0	0
chr1	19762764	19762818	356058	356062	intron	CAPZB	0	0	7_Enh	0	1	1	0	0	0
chr1	19796102	19796142	356593	356597	intron	CAPZB	0	0	7_Enh	0	1	1	0	0	0
chr1	19967178	19967447	358877	358882	intron	C1orf151-NBL1	0	0	7_Enh	0	1	1	0	0	1
chr1	19980270	19980520	359313	359320	intron	NBL1	0	0	7_Enh	0	1	1	0	1	1
chr1	19986336	19986653	359440	359453	Intergenic	HTR6	0	0	7_Enh	0	1	1	0	1	1
chr1	20031110	20031324	360277	360285	intron	TMCO4	0	0	7_Enh	0	1	1	0	1	1
chr1	20513734	20513828	366075	366079	intron	UBXN10	0	0	7_Enh	0	1	1	1	0	1
chr1	20539300	20539657	366399	366414	Intergenic	UBXN10	0	0	15_Quies	0	1	1	1	1	1
chr1	20539744	20539812	366414	366418	Intergenic	UBXN10	0	0	15_Quies	0	1	1	1	0	0
chr1	20820284	20820673	370155	370165	Intergenic	CAMK2N1	0	0	7_Enh	0	1	1	0	1	1
chr1	20820764	20820995	370167	370173	Intergenic	CAMK2N1	0	0	7_Enh	0	1	1	0	0	0
chr1	20822897	20823031	370190	370194	Intergenic	CAMK2N1	0	0	5_TxWk	0	1	0	0	0	0
chr1	20940438	20940596	372104	372109	intron	CDA	0	0	7_Enh	0	1	1	0	0	0
chr1	21349886	21349996	377765	377775	intron	EIF4G3	0	0	5_TxWk	0	1	0	0	0	0
chr1	21521726	21522013	379762	379769	Intergenic	EIF4G3	0	0	15_Quies	0	1	1	0	1	1
chr1	21583963	21584143	380875	380883	intron	ECE1	0	0	6_EnhG	0	1	1	0	0	0
chr1	21584248	21584381	380883	380888	intron	ECE1	0	0	6_EnhG	0	1	1	0	0	0
chr1	21611025	21611277	381379	381385	intron	ECE1	0	0	7_Enh	0	1	1	0	0	0
chr1	21611753	21612098	381391	381395	intron	ECE1	0	0	5_TxWk	0	1	1	0	0	0
chr1	21619471	21619583	381579	381584	promoter-TSS	LOC100506801	1	0	7_Enh	0	1	1	0	0	0
chr1	21628865	21629021	381720	381725	intron	ECE1	0	0	7_Enh	0	1	1	0	0	0
chr1	21635889	21636059	381837	381843	intron	ECE1	0	0	7_Enh	0	1	1	0	0	0
chr1	21650936	21651558	382098	382111	intron	ECE1	0	0	7_Enh	0	1	1	0	0	0
chr1	21900648	21900871	386343	386351	intron	ALPL	0	0	7_Enh	0	1	1	1	1	1
chr1	21900915	21901073	386351	386356	intron	ALPL	0	0	7_Enh	0	1	1	1	1	1
chr1	21901153	21901255	386360	386368	intron	ALPL	0	0	7_Enh	0	1	1	1	0	0
chr1	21901260	21901527	386368	386378	intron	ALPL	0	0	7_Enh	0	1	1	1	0	0
chr1	21941195	21941477	387266	387273	intron	RAP1GAP	0	0	7_Enh	0	1	1	0	0	0
chr1	21941482	21941722	387273	387277	intron	RAP1GAP	0	0	7_Enh	0	1	1	0	0	0
chr1	21953715	21953850	387561	387566	intron	RAP1GAP	0	0	7_Enh	0	1	1	0	0	0
chr1	21965179	21965591	387742	387748	intron	RAP1GAP	0	0	5_TxWk	0	1	1	0	0	0
chr1	21965659	21965940	387748	387752	intron	RAP1GAP	0	0	7_Enh	0	1	1	0	0	0
chr1	21999882	22000131	388493	388499	Intergenic	RAP1GAP	0	0	7_Enh	0	1	1	0	0	0
chr1	22091332	22091757	389576	389580	intron	USP48	0	0	5_TxWk	0	1	1	0	0	0
chr1	22114783	22114934	390133	390140	Intergenic	USP48	0	0	15_Quies	0	1	1	0	0	0
chr1	22188770	22188894	391795	391799	intron	HSPG2	0	0	5_TxWk	0	1	1	0	0	0
chr1	22223268	22223552	392582	392590	intron	HSPG2	0	0	7_Enh	0	1	1	0	0	0
chr1	22231045	22231192	392722	392726	intron	HSPG2	0	0	7_Enh	0	1	1	0	0	1
chr1	22231285	22231539	392729	392735	intron	HSPG2	0	0	7_Enh	0	1	1	0	0	1
chr1	22236251	22236699	392822	392830	intron	HSPG2	0	0	7_Enh	0	1	1	0	0	0
chr1	22266247	22266402	393467	393471	Intergenic	HSPG2	0	0	7_Enh	0	1	1	0	0	1
chr1	22270924	22271211	393551	393560	Intergenic	HSPG2	0	0	7_Enh	0	1	1	0	0	0
chr1	22283340	22283751	393728	393735	Intergenic	HSPG2	0	0	7_Enh	0	1	1	0	0	0
chr1	22283783	22283979	393735	393742	Intergenic	CELA3B	0	0	7_Enh	0	1	1	0	0	0
chr1	22284000	22284156	393743	393748	Intergenic	CELA3B	0	0	7_Enh	0	1	1	0	0	0
chr1	22366152	22366546	395170	395175	Intergenic	CDC42	0	0	5_TxWk	0	1	1	0	1	1
chr1	22368894	22369042	395206	395211	Intergenic	CDC42	0	0	7_Enh	0	1	1	0	0	0
chr1	22369628	22369677	395221	395225	Intergenic	CDC42	0	0	7_Enh	0	1	1	0	0	0
chr1	22449488	22449567	396367	396371	intron	WNT4	0	0	7_Enh	0	1	1	0	0	0
chr1	22463669	22463865	396617	396623	intron	WNT4	0	0	7_Enh	0	1	1	0	0	0
chr1	22464075	22464314	396626	396631	intron	WNT4	0	0	7_Enh	0	1	1	0	0	0
chr1	22560625	22560708	398219	398224	Intergenic	WNT4	0	0	7_Enh	0	1	1	1	0	0
chr1	22560815	22560973	398226	398231	Intergenic	WNT4	0	0	7_Enh	0	1	1	1	0	0
chr1	22563991	22564182	398279	398286	Intergenic	WNT4	0	0	7_Enh	0	1	1	0	0	0
chr1	22564945	22565132	398295	398302	Intergenic	WNT4	0	0	7_Enh	0	1	1	0	0	0
chr1	22565710	22565859	398319	398324	Intergenic	WNT4	0	0	7_Enh	0	1	1	0	0	0
chr1	22565981	22566218	398324	398333	Intergenic	WNT4	0	0	7_Enh	0	1	1	0	0	0
chr1	22566238	22566368	398333	398337	Intergenic	WNT4	0	0	7_Enh	0	1	1	0	0	0
chr1	23076838	23077287	406084	406090	intron	EPHB2	0	0	7_Enh	0	1	1	0	0	0
chr1	23077723	23077811	406090	406095	intron	EPHB2	0	0	7_Enh	0	1	1	0	0	0
chr1	23155546	23155660	407180	407185	intron	EPHB2	0	0	7_Enh	0	1	1	0	0	0
chr1	23155674	23155824	407185	407189	intron	EPHB2	0	0	7_Enh	0	1	1	0	0	0
chr1	23199920	23200130	407797	407801	intron	EPHB2	0	0	7_Enh	0	1	1	0	0	0
chr1	23496275	23496649	411455	411460	Intergenic	LUZP1	1	0	7_Enh	0	1	1	0	0	0
chr1	23703729	23703795	414529	414534	Intergenic	C1orf213	0	0	7_Enh	0	1	1	0	0	0
chr1	23703928	23704232	414534	414540	Intergenic	C1orf213	0	0	15_Quies	0	1	1	0	0	0
chr1	23704307	23704478	414543	414549	Intergenic	C1orf213	0	0	15_Quies	0	1	1	0	0	0
chr1	23729563	23729693	414899	414903	intron	TCEA3	0	0	7_Enh	0	1	1	0	0	0
chr1	23770505	23770695	415602	415608	intron	ASAP3	0	0	5_TxWk	0	1	1	0	0	0
chr1	23778597	23778907	415668	415674	intron	ASAP3	0	0	7_Enh	0	1	1	0	0	0
chr1	23866315	23866686	417133	417146	Intergenic	E2F2	0	0	15_Quies	0	1	1	0	1	1
chr1	23891111	23891303	417692	417698	Intergenic	ID3	0	0	7_Enh	0	1	1	0	0	0
chr1	23920166	23920298	418143	418147	Intergenic	MDS2	0	0	7_Enh	0	1	1	0	0	0
chr1	24120048	24120129	421442	421447	intron	LYPLA2	0	0	6_EnhG	0	1	1	0	0	0
chr1	24437789	24437971	426714	426724	intron	MYOM3	1	0	7_Enh	0	1	1	0	0	0
chr1	24446678	24446991	426870	426875	exon	IL22RA1	0	0	7_Enh	0	1	1	0	0	0
chr1	24447046	24447200	426875	426883	exon	IL22RA1	0	0	7_Enh	0	1	1	0	0	0
chr1	24477647	24477911	427320	427333	Intergenic	IL22RA1	0	0	5_TxWk	0	1	1	1	0	0
chr1	24522258	24522366	427996	428001	Intergenic	LOC284632	0	0	7_Enh	0	1	1	0	0	0
chr1	24522379	24522541	428001	428010	Intergenic	LOC284632	0	0	7_Enh	0	1	1	0	0	0
chr1	24522568	24522599	428012	428017	Intergenic	LOC284632	0	0	7_Enh	0	1	1	0	0	0
chr1	24522619	24522669	428017	428021	Intergenic	LOC284632	0	0	5_TxWk	0	1	1	0	0	0
chr1	24530094	24530194	428140	428146	intron	LOC284632	0	0	2_TssAFlnk	0	1	1	0	0	1
chr1	24530337	24530425	428147	428155	intron	LOC284632	0	0	7_Enh	0	1	1	0	0	0
chr1	24532605	24532748	428181	428186	intron	LOC284632	0	0	7_Enh	0	1	1	1	0	0
chr1	24542791	24542915	428315	428320	Intergenic	LOC284632	0	0	7_Enh	0	1	1	1	0	0
chr1	24542969	24543126	428320	428325	Intergenic	LOC284632	0	0	7_Enh	0	1	1	1	0	0
chr1	24563255	24563308	428585	428589	Intergenic	LOC284632	0	0	7_Enh	0	1	1	0	0	0
chr1	24563511	24563562	428589	428593	Intergenic	LOC284632	0	0	7_Enh	0	1	1	0	0	0
chr1	24611871	24612379	429125	429140	Intergenic	GRHL3	0	0	7_Enh	0	1	1	0	0	0
chr1	24612895	24613067	429147	429151	Intergenic	GRHL3	0	0	7_Enh	0	1	1	0	0	1
chr1	24613224	24613559	429152	429160	Intergenic	GRHL3	0	0	5_TxWk	0	1	1	0	0	1
chr1	24616596	24616673	429189	429194	Intergenic	GRHL3	0	0	5_TxWk	0	1	1	0	0	0
chr1	24616844	24616913	429196	429202	Intergenic	GRHL3	0	0	7_Enh	0	1	1	0	0	0
chr1	24621368	24621621	429276	429281	Intergenic	GRHL3	0	0	5_TxWk	0	1	1	0	0	1
chr1	24627451	24627718	429370	429375	Intergenic	GRHL3	0	0	7_Enh	0	1	1	0	0	0
chr1	24643521	24643702	429523	429529	Intergenic	GRHL3	0	0	7_Enh	0	1	1	1	0	0
chr1	24700219	24700447	430389	430397	intron	STPG1	0	0	7_Enh	0	1	1	0	0	0
chr1	24706058	24706509	430472	430482	exon	STPG1	0	0	5_TxWk	0	1	1	0	0	0
chr1	24745680	24745925	430980	430985	exon	NIPAL3	0	0	7_Enh	0	1	1	0	0	0
chr1	25349498	25349682	440576	440582	Intergenic	RUNX3	0	0	5_TxWk	0	1	1	0	0	0
chr1	25750030	25750310	446411	446417	Intergenic	RHCE	0	0	5_TxWk	0	1	1	0	0	0
chr1	25770060	25770207	446793	446797	intron	TMEM57	0	0	5_TxWk	0	1	1	0	0	0
chr1	25810674	25810801	447156	447166	exon	TMEM57	0	0	5_TxWk	0	1	1	0	0	0
chr1	25875954	25876233	448139	448148	intron	LDLRAP1	0	0	7_Enh	0	1	1	0	0	0
chr1	25886976	25887369	448296	448301	intron	LDLRAP1	0	0	6_EnhG	0	1	1	0	0	0
chr1	25892951	25893221	448385	448392	intron	LDLRAP1	0	0	7_Enh	0	1	1	0	1	0
chr1	25894889	25895136	448433	448439	exon	LDLRAP1	0	0	7_Enh	0	1	1	0	0	0
chr1	25895156	25895220	448439	448444	exon	LDLRAP1	0	0	7_Enh	0	1	1	0	0	0
chr1	25895248	25895383	448445	448450	TTS	LDLRAP1	0	0	7_Enh	0	1	1	0	0	0
chr1	25895412	25895475	448451	448456	TTS	LDLRAP1	0	0	7_Enh	0	1	1	0	0	0
chr1	25895652	25895720	448459	448463	TTS	LDLRAP1	0	0	7_Enh	0	1	1	0	0	0
chr1	26021655	26021846	450460	450465	intron	MAN1C1	0	0	7_Enh	0	1	1	0	0	1
chr1	26022449	26022692	450481	450486	intron	MAN1C1	0	0	7_Enh	0	1	1	0	0	0
chr1	26050739	26051029	450818	450824	intron	MAN1C1	0	0	7_Enh	0	1	1	0	0	0
chr1	26070685	26070812	451111	451115	intron	MAN1C1	0	0	7_Enh	0	1	1	0	1	1
chr1	26075447	26075643	451191	451196	intron	MAN1C1	0	0	7_Enh	0	1	1	0	0	0
chr1	26081369	26081637	451300	451307	intron	MAN1C1	0	0	7_Enh	0	1	1	0	1	1
chr1	26092485	26092764	451478	451483	intron	MAN1C1	0	0	5_TxWk	0	1	1	0	0	0
chr1	26092910	26093123	451486	451491	intron	MAN1C1	0	0	7_Enh	0	1	1	0	0	0
chr1	26093169	26093251	451491	451495	intron	MAN1C1	0	0	7_Enh	0	1	1	0	0	0
chr1	26093380	26093495	451495	451501	intron	MAN1C1	0	0	7_Enh	0	1	1	0	0	0
chr1	26122908	26122949	451979	451983	Intergenic	SEPN1	0	0	7_Enh	0	1	1	0	0	0
chr1	26123014	26123245	451985	451991	Intergenic	SEPN1	0	0	7_Enh	0	1	1	0	0	0
chr1	26123439	26123750	451991	452009	Intergenic	SEPN1	0	0	7_Enh	0	1	1	0	1	1
chr1	26217081	26217269	453658	453666	intron	STMN1	0	0	5_TxWk	0	1	1	0	0	0
chr1	26219045	26219115	453689	453693	intron	STMN1	0	0	5_TxWk	0	1	1	0	0	0
chr1	26262400	26262668	454460	454464	Intergenic	MIR3917	0	0	15_Quies	0	1	1	0	0	0
chr1	26420867	26420955	456763	456767	Intergenic	PDIK1L	0	0	7_Enh	0	1	1	1	0	0
chr1	26611241	26611493	460113	460125	intron	UBXN11	0	0	7_Enh	0	1	1	0	0	0
chr1	26647932	26648328	460761	460772	TTS	AIM1L	0	0	6_EnhG	0	1	1	0	1	1
chr1	26683819	26684037	461392	461397	Intergenic	AIM1L	0	0	5_TxWk	0	1	1	1	0	0
chr1	26685307	26685574	461417	461422	Intergenic	AIM1L	0	0	5_TxWk	0	1	1	1	0	0
chr1	26685660	26685828	461422	461427	Intergenic	AIM1L	0	0	7_Enh	0	1	1	0	0	0
chr1	26795467	26795600	463076	463085	exon	DHDDS	0	0	6_EnhG	0	1	1	0	0	0
chr1	26797053	26797149	463096	463101	exon	DHDDS	0	0	7_Enh	0	1	1	0	1	1
chr1	26797576	26797586	463107	463111	exon	DHDDS	0	0	7_Enh	0	1	1	0	0	0
chr1	26859045	26859217	464417	464421	intron	RPS6KA1	0	0	7_Enh	0	1	1	0	0	0
chr1	26868603	26869005	464540	464551	intron	RPS6KA1	0	0	7_Enh	0	1	1	0	1	1
chr1	27003873	27004388	466730	466738	Intergenic	ARID1A	0	0	7_Enh	0	1	1	0	1	1
chr1	27032819	27033080	467316	467321	intron	ARID1A	0	0	5_TxWk	0	1	1	0	0	0
chr1	27050017	27050492	467550	467563	intron	ARID1A	0	0	7_Enh	0	1	1	0	1	0
chr1	27181646	27181846	469682	469686	exon	ZDHHC18	0	0	7_Enh	0	1	1	0	0	0
chr1	27183789	27183947	469719	469723	Intergenic	SFN	0	0	7_Enh	0	1	1	0	0	0
chr1	27184230	27185084	469726	469737	Intergenic	SFN	0	0	5_TxWk	0	1	1	0	0	0
chr1	27185687	27186032	469738	469744	Intergenic	SFN	0	0	7_Enh	0	1	1	0	0	0
chr1	27297389	27297448	471892	471897	Intergenic	C1orf172	0	0	7_Enh	0	1	1	0	0	0
chr1	27353626	27353790	473021	473028	Intergenic	FAM46B	0	0	15_Quies	0	1	1	0	0	0
chr1	27357697	27357754	473119	473126	Intergenic	FAM46B	0	0	5_TxWk	0	1	1	0	0	0
chr1	27359756	27360115	473193	473198	Intergenic	FAM46B	0	0	7_Enh	0	1	1	0	0	0
chr1	27424030	27424243	474344	474349	Intergenic	SLC9A1	0	0	15_Quies	0	1	1	0	1	1
chr1	27425020	27425277	474361	474370	TTS	SLC9A1	0	0	7_Enh	0	1	1	0	0	0
chr1	27425867	27426523	474375	474386	exon	SLC9A1	0	0	7_Enh	0	1	1	0	1	0
chr1	27438745	27439032	474633	474637	intron	SLC9A1	0	0	7_Enh	0	1	1	0	1	1
chr1	27470872	27470995	475072	475077	intron	SLC9A1	0	0	5_TxWk	0	1	1	0	0	0
chr1	27471225	27471329	475077	475081	intron	SLC9A1	0	0	5_TxWk	0	1	1	0	0	0
chr1	27472473	27472665	475089	475094	intron	SLC9A1	0	0	7_Enh	0	1	1	0	0	0
chr1	27623332	27623456	477400	477406	intron	WDTC1	0	0	4_Tx	0	1	1	0	1	1
chr1	27625886	27626248	477427	477435	intron	WDTC1	0	0	6_EnhG	0	1	1	0	0	0
chr1	27667249	27667341	478104	478110	Intergenic	SYTL1	0	0	5_TxWk	0	1	1	0	0	0
chr1	27696457	27696537	479075	479080	intron	FCN3	0	0	5_TxWk	0	1	1	0	0	0
chr1	27706066	27706228	479231	479237	exon	CD164L2	0	0	7_Enh	0	1	1	0	0	0
chr1	27717973	27718278	479431	479439	Intergenic	GPR3	1	0	15_Quies	0	1	1	0	1	0
chr1	27729690	27729942	479709	479719	TTS	WASF2	0	0	7_Enh	0	1	1	0	1	1
chr1	27729971	27730100	479719	479727	TTS	WASF2	0	0	7_Enh	0	1	1	0	0	0
chr1	27730110	27730210	479727	479732	TTS	WASF2	0	0	7_Enh	0	1	1	0	0	0
chr1	27731905	27732033	479755	479759	exon	WASF2	0	0	6_EnhG	0	1	1	0	0	0
chr1	27739620	27739796	479864	479868	intron	WASF2	0	0	6_EnhG	0	1	1	0	0	0
chr1	27744942	27745368	479902	479910	intron	WASF2	0	0	7_Enh	0	1	1	0	0	0
chr1	27836046	27836735	481286	481293	Intergenic	WASF2	0	0	5_TxWk	0	1	1	0	0	0
chr1	27844381	27844467	481411	481417	Intergenic	WASF2	0	0	7_Enh	0	1	1	0	0	0
chr1	27844493	27844554	481417	481422	Intergenic	WASF2	0	0	7_Enh	0	1	1	0	0	0
chr1	27844894	27845179	481427	481434	Intergenic	WASF2	0	0	7_Enh	0	1	1	0	0	0
chr1	27863299	27863604	481846	481856	intron	AHDC1	0	0	7_Enh	0	1	1	0	0	0
chr1	27864634	27864742	481872	481876	intron	AHDC1	0	0	7_Enh	0	1	1	0	0	0
chr1	27866840	27867055	481902	481906	intron	AHDC1	0	0	6_EnhG	0	1	1	0	0	0
chr1	27869000	27869135	481938	481944	intron	AHDC1	0	0	7_Enh	0	1	1	0	0	0
chr1	27871866	27872048	481985	481989	intron	AHDC1	0	0	6_EnhG	0	1	1	0	0	0
chr1	27886844	27886943	482415	482419	intron	AHDC1	0	0	6_EnhG	0	1	1	0	0	0
chr1	27887136	27887370	482420	482426	intron	AHDC1	0	0	6_EnhG	0	1	1	0	0	0
chr1	27916615	27916710	482997	483001	intron	AHDC1	0	0	6_EnhG	0	1	1	0	0	0
chr1	27932966	27933191	483385	483392	Intergenic	AHDC1	0	0	5_TxWk	0	1	1	0	1	1
chr1	27952169	27952279	483691	483697	intron	FGR	0	0	5_TxWk	0	1	1	0	0	0
chr1	27989724	27990187	484382	484391	Intergenic	IFI6	0	0	5_TxWk	0	1	1	0	1	1
chr1	28523768	28523851	491844	491848	Intergenic	PTAFR	0	0	7_Enh	0	1	1	0	0	0
chr1	28523950	28524054	491850	491855	Intergenic	PTAFR	0	0	7_Enh	0	1	1	0	0	0
chr1	28568444	28568751	492575	492583	Intergenic	ATPIF1	0	0	7_Enh	0	1	1	0	0	0
chr1	29208642	29208873	504168	504175	Intergenic	EPB41	0	0	15_Quies	0	1	1	0	1	1
chr1	29529454	29529639	508998	509004	intron	MECR	0	0	5_TxWk	0	1	1	0	1	1
chr1	29565867	29566016	509783	509787	intron	PTPRU	0	0	7_Enh	0	1	1	1	0	0
chr1	29598263	29598523	510248	510253	intron	PTPRU	0	0	7_Enh	0	1	1	1	0	0
chr1	30273444	30273467	515800	515804	Intergenic	PTPRU	0	0	7_Enh	0	1	1	0	0	0
chr1	30556812	30557235	518534	518542	Intergenic	MATN1-AS1	0	0	15_Quies	0	1	1	0	0	0
chr1	30995572	30995635	523117	523121	Intergenic	MATN1-AS1	0	0	7_Enh	0	1	1	1	0	0
chr1	31280162	31280339	526646	526668	Intergenic	LAPTM5	0	1	14_ReprPCWk	0	1	1	1	0	0
chr1	31280360	31280598	526668	526682	Intergenic	LAPTM5	0	1	14_ReprPCWk	0	1	1	1	0	0
chr1	31382949	31383117	528271	528282	Intergenic	SDC3	0	0	5_TxWk	0	1	1	0	0	0
chr1	31383133	31383232	528282	528288	Intergenic	SDC3	0	0	5_TxWk	0	1	1	0	0	0
chr1	31627021	31627091	531442	531450	Intergenic	NKAIN1	0	0	15_Quies	0	1	1	0	0	0
chr1	31635577	31635814	531676	531687	Intergenic	NKAIN1	0	0	15_Quies	0	1	1	0	1	1
chr1	31643881	31644008	531791	531795	Intergenic	NKAIN1	0	0	15_Quies	0	1	1	0	0	0
chr1	32038264	32038443	536758	536762	Intergenic	TINAGL1	0	0	7_Enh	0	1	1	0	0	0
chr1	32053511	32053585	537046	537050	TTS	TINAGL1	0	0	7_Enh	0	1	1	1	1	1
chr1	32131848	32132022	538186	538191	intron	COL16A1	0	0	7_Enh	0	1	1	0	1	0
chr1	32202194	32202222	539478	539484	exon	BAI2	0	0	7_Enh	0	1	1	0	0	0
chr1	32202255	32202697	539484	539504	intron	BAI2	0	0	7_Enh	0	1	1	0	0	0
chr1	32420390	32420651	543103	543108	Intergenic	PTP4A2	0	0	7_Enh	0	1	1	0	0	0
chr1	32485981	32486050	544181	544185	intron	KHDRBS1	0	0	7_Enh	0	1	1	0	0	0
chr1	32532296	32532463	544762	544766	Intergenic	TMEM39B	0	0	5_TxWk	0	1	1	0	0	0
chr1	32599367	32599470	545925	545931	intron	KPNA6	0	0	5_TxWk	0	1	1	0	0	1
chr1	32713899	32714139	547783	547801	exon	FAM167B	0	1	7_Enh	0	1	1	0	1	1
chr1	32764364	32764555	548724	548728	intron	HDAC1	0	0	5_TxWk	0	1	1	0	0	0
chr1	32866635	32866726	550535	550540	Intergenic	BSDC1	0	0	15_Quies	0	1	1	0	1	1
chr1	33182332	33182611	555574	555581	Intergenic	SYNC	0	0	7_Enh	0	1	1	0	0	0
chr1	33226634	33226975	556514	556520	intron	KIAA1522	0	0	7_Enh	0	1	1	0	0	0
chr1	33227221	33227467	556520	556526	intron	KIAA1522	0	0	7_Enh	0	1	1	0	0	0
chr1	33228864	33229298	556546	556555	intron	KIAA1522	0	0	5_TxWk	0	1	1	0	0	0
chr1	33235285	33235365	556663	556671	exon	KIAA1522	0	0	6_EnhG	0	1	1	0	0	0
chr1	33238690	33238777	556779	556783	exon	KIAA1522	0	0	4_Tx	0	1	1	0	1	1
chr1	33446906	33447146	560418	560423	Intergenic	RNF19B	0	0	15_Quies	0	1	1	0	0	0
chr1	33455057	33455178	560507	560511	Intergenic	RNF19B	0	0	5_TxWk	0	1	1	0	0	0
chr1	33617446	33617686	562616	562621	intron	TRIM62	0	0	7_Enh	0	1	1	0	0	0
chr1	33686696	33687085	563441	563450	Intergenic	ZNF362	0	0	7_Enh	0	1	1	0	0	0
chr1	33761272	33761376	564512	564516	intron	ZNF362	0	0	5_TxWk	0	1	1	0	1	1
chr1	33793320	33793503	565131	565135	intron	PHC2	0	0	4_Tx	0	1	1	0	0	0
chr1	33829584	33830159	565723	565732	intron	PHC2	0	0	7_Enh	0	1	1	0	0	0
chr1	33833463	33833590	565780	565787	intron	PHC2	0	0	7_Enh	0	1	1	0	1	1
chr1	33833624	33833731	565787	565793	intron	PHC2	0	0	7_Enh	0	1	1	0	1	1
chr1	33936128	33936414	566860	566869	Intergenic	ZSCAN20	0	0	15_Quies	0	1	1	0	1	1
chr1	34880850	34880911	575438	575442	Intergenic	C1orf94	0	0	7_Enh	0	1	1	0	0	0
chr1	35225224	35225399	578333	578338	promoter-TSS	GJB4	1	0	7_Enh	0	1	1	1	0	0
chr1	35252067	35252277	578764	578770	TTS	GJB3	0	0	4_Tx	0	1	1	0	1	1
chr1	35512385	35512627	582078	582082	Intergenic	ZMYM6	0	0	7_Enh	0	1	1	0	0	0
chr1	35730504	35730818	585055	585060	Intergenic	ZMYM4	0	0	15_Quies	0	1	1	0	0	0
chr1	35907007	35907599	586850	586857	intron	KIAA0319L	0	0	6_EnhG	0	1	1	0	0	0
chr1	35907701	35907930	586857	586862	intron	KIAA0319L	0	0	6_EnhG	0	1	1	0	0	0
chr1	36627728	36627824	596326	596330	intron	MAP7D1	0	0	7_Enh	0	1	1	0	0	0
chr1	36636894	36637300	596446	596456	intron	MAP7D1	0	0	6_EnhG	0	1	1	0	0	0
chr1	36653765	36653937	596893	596900	Intergenic	MAP7D1	0	0	15_Quies	0	1	1	0	1	1
chr1	36666049	36666148	597139	597143	Intergenic	THRAP3	0	0	7_Enh	0	1	1	0	0	0
chr1	36673082	36673265	597245	597249	Intergenic	THRAP3	0	0	7_Enh	0	1	1	0	0	0
chr1	36816352	36816500	599923	599928	intron	STK40	0	0	7_Enh	0	1	1	0	0	0
chr1	36816581	36816669	599928	599932	intron	STK40	0	0	7_Enh	0	1	1	0	0	0
chr1	36840053	36840377	600284	600290	intron	STK40	0	0	7_Enh	0	1	1	0	0	0
chr1	36886443	36886626	601114	601122	intron	OSCP1	0	0	15_Quies	0	1	1	0	1	1
chr1	37952976	37953160	613156	613162	Intergenic	ZC3H12A	0	0	5_TxWk	0	1	1	0	1	1
chr1	38430969	38431185	620628	620633	intron	SF3A3	0	0	5_TxWk	0	1	1	0	0	0
chr1	38492829	38493215	621731	621744	Intergenic	UTP11L	0	0	5_TxWk	0	1	1	0	0	0
chr1	38495170	38495289	621772	621779	Intergenic	UTP11L	0	0	7_Enh	0	1	1	0	0	0
chr1	38495841	38496112	621784	621793	Intergenic	POU3F1	0	0	7_Enh	0	1	1	0	0	0
chr1	38539742	38539907	622690	622695	Intergenic	MIR3659	0	0	7_Enh	0	1	1	0	0	0
chr1	38580101	38580201	623158	623162	Intergenic	MIR3659	0	0	7_Enh	0	1	1	0	0	0
chr1	38583283	38583565	623203	623213	Intergenic	MIR3659	0	0	7_Enh	0	1	1	0	0	0
chr1	38592086	38592174	623342	623346	Intergenic	MIR3659	0	0	7_Enh	0	1	1	0	0	0
chr1	38604332	38604477	623536	623540	Intergenic	MIR3659	0	0	7_Enh	0	1	1	1	0	1
chr1	38978614	38978748	626817	626822	Intergenic	LOC339442	0	0	7_Enh	0	1	1	0	0	0
chr1	39037673	39037743	627462	627466	Intergenic	RRAGC	0	0	7_Enh	0	1	1	0	0	0
chr1	39416837	39417067	631991	632000	Intergenic	RHBDL2	0	0	15_Quies	0	1	0	0	0	0
chr1	39417402	39417472	632008	632012	Intergenic	RHBDL2	0	0	15_Quies	0	1	1	0	0	0
chr1	39568216	39568546	634639	634645	intron	MACF1	0	0	15_Quies	0	1	1	0	1	1
chr1	39598712	39598978	635086	635091	intron	MACF1	0	0	7_Enh	0	1	1	0	0	0
chr1	39658522	39658580	635677	635681	intron	MACF1	0	0	15_Quies	0	1	1	0	1	0
chr1	39742005	39742238	636664	636668	intron	MACF1	0	0	5_TxWk	0	1	1	0	0	0
chr1	40071932	40072213	641168	641181	Intergenic	PABPC4	0	0	15_Quies	0	1	1	0	1	1
chr1	40072301	40072380	641185	641193	Intergenic	PABPC4	0	0	15_Quies	0	1	1	0	0	0
chr1	40265465	40265610	644457	644465	Intergenic	BMP8B	0	0	7_Enh	0	1	1	0	1	1
chr1	40282556	40282709	644749	644756	Intergenic	BMP8B	0	0	15_Quies	0	1	1	0	1	1
chr1	40282938	40282989	644759	644764	Intergenic	BMP8B	0	0	15_Quies	0	1	1	0	1	0
chr1	40283209	40283301	644771	644776	Intergenic	BMP8B	0	0	7_Enh	0	1	1	0	1	1
chr1	40285318	40285439	644803	644813	Intergenic	BMP8B	0	0	7_Enh	0	1	1	0	0	0
chr1	40311392	40311571	645073	645078	intron	TRIT1	0	0	7_Enh	0	1	1	0	0	0
chr1	40318385	40318470	645130	645134	exon	TRIT1	0	0	7_Enh	0	1	1	0	0	0
chr1	40399833	40400506	646435	646446	Intergenic	MFSD2A	0	0	5_TxWk	0	1	1	0	0	0
chr1	40409237	40409438	646539	646543	Intergenic	MFSD2A	0	0	15_Quies	0	1	1	0	0	0
chr1	40409756	40409967	646546	646555	Intergenic	MFSD2A	0	0	15_Quies	0	1	1	0	0	0
chr1	40426042	40426243	646851	646858	intron	MFSD2A	0	0	7_Enh	0	1	1	0	0	0
chr1	40426487	40426611	646861	646865	intron	MFSD2A	0	0	2_TssAFlnk	0	1	1	0	0	0
chr1	40804420	40804700	651730	651740	Intergenic	COL9A2	0	0	15_Quies	0	1	1	1	1	1
chr1	41469520	41469588	660468	660472	intron	CTPS1	0	0	6_EnhG	0	1	1	0	1	1
chr1	41472866	41473324	660519	660532	intron	CTPS1	0	0	5_TxWk	0	1	1	0	0	0
chr1	41511452	41511766	661043	661048	intron	SCMH1	0	0	5_TxWk	0	1	1	0	0	0
chr1	41512094	41512431	661049	661059	exon	SCMH1	0	0	7_Enh	0	1	1	0	0	0
chr1	41853342	41853716	664375	664385	Intergenic	EDN2	0	0	7_Enh	0	1	1	0	0	0
chr1	41884613	41884796	664778	664786	Intergenic	EDN2	0	0	7_Enh	0	1	1	0	0	1
chr1	41884902	41885231	664787	664794	Intergenic	EDN2	0	0	7_Enh	0	1	1	0	0	1
chr1	41898525	41898733	665025	665031	Intergenic	EDN2	0	0	7_Enh	0	1	1	0	1	1
chr1	41940291	41940569	665469	665480	Intergenic	EDN2	0	0	7_Enh	0	1	1	0	0	0
chr1	41940634	41940746	665480	665485	Intergenic	EDN2	0	0	7_Enh	0	1	1	0	0	0
chr1	41942576	41942668	665502	665506	Intergenic	EDN2	0	0	7_Enh	0	1	1	0	0	0
chr1	41947940	41948091	665591	665595	intron	EDN2	0	0	7_Enh	0	1	1	0	0	0
chr1	41948146	41948268	665595	665605	exon	EDN2	0	0	7_Enh	0	1	1	0	0	0
chr1	41964474	41964782	665919	665930	Intergenic	EDN2	0	0	2_TssAFlnk	0	1	1	0	0	0
chr1	41966227	41966449	665945	665953	Intergenic	EDN2	0	0	7_Enh	0	1	1	0	0	0
chr1	41967340	41967416	665962	665968	Intergenic	EDN2	0	0	7_Enh	0	1	1	0	0	0
chr1	42083858	42084077	667456	667463	intron	HIVEP3	0	0	7_Enh	0	1	1	0	0	0
chr1	42084109	42084205	667463	667467	intron	HIVEP3	0	0	7_Enh	0	1	1	0	0	0
chr1	42091853	42091905	667552	667556	intron	HIVEP3	0	0	7_Enh	0	1	1	0	0	0
chr1	42091947	42092171	667556	667562	intron	HIVEP3	0	0	7_Enh	0	1	1	0	0	0
chr1	42143775	42143821	668263	668267	intron	HIVEP3	0	0	7_Enh	0	1	1	0	0	0
chr1	42206557	42206910	668962	668966	intron	HIVEP3	0	0	7_Enh	0	1	1	0	0	0
chr1	42219053	42219105	669097	669101	intron	HIVEP3	0	0	5_TxWk	0	1	1	0	0	0
chr1	42237111	42237379	669265	669271	intron	HIVEP3	0	0	7_Enh	0	1	1	0	0	0
chr1	42248972	42249120	669399	669404	intron	HIVEP3	0	0	7_Enh	0	1	1	0	0	0
chr1	42356634	42356817	670295	670300	intron	HIVEP3	0	0	7_Enh	0	1	1	0	0	0
chr1	42638465	42638680	672759	672764	Intergenic	GUCA2A	0	0	7_Enh	0	1	1	0	0	0
chr1	42643443	42643450	672806	672810	exon	FOXJ3	0	0	5_TxWk	0	1	1	0	0	0
chr1	43208738	43209099	678291	678299	Intergenic	CLDN19	0	0	5_TxWk	0	1	1	0	0	0
chr1	43402340	43402463	680747	680752	intron	SLC2A1	0	0	6_EnhG	0	1	1	0	0	0
chr1	43406769	43406872	680805	680810	intron	SLC2A1	0	0	6_EnhG	0	1	1	0	0	0
chr1	43408979	43409194	680835	680840	intron	SLC2A1	0	0	7_Enh	0	1	1	0	0	0
chr1	43409893	43410118	680847	680851	intron	SLC2A1	0	0	7_Enh	0	1	1	0	0	0
chr1	43428335	43428443	681267	681271	intron	SLC2A1-AS1	0	0	7_Enh	0	1	1	1	0	0
chr1	43428475	43428686	681271	681277	intron	SLC2A1-AS1	0	0	7_Enh	0	1	1	1	0	0
chr1	43429484	43429603	681284	681289	intron	SLC2A1-AS1	0	0	7_Enh	0	1	1	0	0	0
chr1	43486900	43487291	682151	682156	Intergenic	SLC2A1	0	0	7_Enh	0	1	1	0	0	0
chr1	43487359	43487505	682156	682161	Intergenic	SLC2A1	0	0	5_TxWk	0	1	1	0	0	0
chr1	43487572	43487846	682161	682166	Intergenic	SLC2A1	0	0	5_TxWk	0	1	1	0	0	0
chr1	43487986	43488217	682166	682170	Intergenic	SLC2A1	0	0	5_TxWk	0	1	1	0	0	0
chr1	43524267	43524467	682639	682649	Intergenic	FAM183A	0	0	7_Enh	0	1	1	0	0	0
chr1	43672640	43672828	684329	684334	intron	WDR65	0	0	7_Enh	0	1	1	0	0	0
chr1	43994845	43995131	688830	688837	Intergenic	PTPRF	0	0	15_Quies	0	1	1	0	1	1
chr1	44002154	44002509	689064	689071	intron	PTPRF	0	0	7_Enh	0	1	1	0	0	0
chr1	44002650	44002826	689072	689078	intron	PTPRF	0	0	7_Enh	0	1	1	0	0	0
chr1	44003109	44003362	689082	689087	intron	PTPRF	0	0	7_Enh	0	1	1	0	0	0
chr1	44007533	44007664	689143	689148	intron	PTPRF	0	0	7_Enh	0	1	1	0	0	0
chr1	44007872	44007964	689150	689155	intron	PTPRF	0	0	7_Enh	0	1	1	0	0	0
chr1	44011445	44011771	689209	689219	intron	PTPRF	0	0	6_EnhG	0	1	1	0	0	0
chr1	44014116	44014189	689259	689263	intron	PTPRF	0	0	7_Enh	0	1	1	0	0	0
chr1	44018672	44018785	689344	689348	intron	PTPRF	0	0	7_Enh	0	1	1	0	0	0
chr1	44023456	44023797	689433	689440	intron	PTPRF	0	0	5_TxWk	0	1	1	0	0	0
chr1	44030002	44030088	689569	689574	intron	PTPRF	0	0	7_Enh	0	1	1	0	0	0
chr1	44030139	44030363	689574	689578	intron	PTPRF	0	0	7_Enh	0	1	1	0	0	0
chr1	44030426	44030487	689581	689586	intron	PTPRF	0	0	7_Enh	0	1	1	0	0	0
chr1	44043327	44043619	689851	689855	intron	PTPRF	0	0	6_EnhG	0	1	1	0	0	0
chr1	44043651	44043916	689855	689865	intron	PTPRF	0	0	6_EnhG	0	1	1	0	0	0
chr1	44132678	44132826	691563	691569	exon	KDM4A	0	0	4_Tx	0	1	1	0	0	0
chr1	44249145	44249487	692956	692960	intron	ST3GAL3	0	0	7_Enh	0	1	1	0	0	0
chr1	44351033	44351300	693861	693872	intron	ST3GAL3	0	0	15_Quies	0	1	1	0	0	0
chr1	44446937	44447111	695452	695462	exon	B4GALT2	0	0	7_Enh	0	1	1	0	0	0
chr1	44471519	44471604	695983	695989	intron	SLC6A9	0	0	5_TxWk	0	1	1	0	1	1
chr1	44498175	44498315	696595	696600	Intergenic	SLC6A9	0	0	5_TxWk	0	1	1	0	0	0
chr1	44502270	44502748	696645	696649	Intergenic	SLC6A9	0	0	7_Enh	0	1	1	0	1	1
chr1	44513493	44513726	696761	696765	Intergenic	SLC6A9	0	0	15_Quies	0	1	1	0	1	1
chr1	44794154	44794312	699784	699788	intron	ERI3	0	0	7_Enh	0	1	1	0	0	0
chr1	44889376	44889598	701096	701107	intron	RNF220	0	0	5_TxWk	0	1	1	1	0	0
chr1	44889625	44889742	701107	701113	intron	RNF220	0	0	5_TxWk	0	1	1	1	0	0
chr1	45275913	45275997	707151	707155	exon	BTBD19	0	0	7_Enh	0	1	1	0	0	0
chr1	45346792	45346857	708368	708372	intron	EIF2B3	0	0	5_TxWk	0	1	1	0	0	0
chr1	45413096	45413280	708963	708967	intron	EIF2B3	0	0	15_Quies	0	1	1	0	0	0
chr1	45982307	45982465	715477	715481	intron	PRDX1	0	0	4_Tx	0	1	1	0	0	0
chr1	46035793	46036015	716428	716433	TTS	AKR1A1	0	0	4_Tx	0	1	1	0	1	1
chr1	46079048	46079202	717116	717120	intron	NASP	0	0	7_Enh	0	1	1	0	0	0
chr1	46358131	46358328	720712	720717	intron	MAST2	0	0	15_Quies	0	1	1	0	0	0
chr1	46601365	46601432	723054	723058	Intergenic	PIK3R3	0	0	15_Quies	0	1	1	0	0	0
chr1	46601485	46601531	723058	723062	Intergenic	PIK3R3	0	0	15_Quies	0	1	1	0	0	0
chr1	46637616	46637789	723478	723483	Intergenic	TSPAN1	0	0	7_Enh	0	1	1	0	0	0
chr1	46640250	46640325	723505	723510	promoter-TSS	TSPAN1	1	0	7_Enh	0	1	1	0	0	0
chr1	46645046	46645698	723558	723567	intron	TSPAN1	0	0	5_TxWk	0	1	1	0	1	1
chr1	46646158	46646372	723575	723580	exon	TSPAN1	0	0	7_Enh	0	1	1	0	1	1
chr1	46683972	46684241	724182	724186	intron	LURAP1	0	0	15_Quies	0	1	1	0	0	0
chr1	46813955	46814009	726477	726481	intron	NSUN4	0	0	7_Enh	0	1	0	0	1	1
chr1	46862227	46862372	727204	727208	intron	FAAH	0	0	5_TxWk	0	1	1	0	0	0
chr1	46862861	46863110	727210	727214	intron	FAAH	0	0	5_TxWk	0	1	1	0	0	0
chr1	46867475	46867786	727270	727278	intron	FAAH	0	0	7_Enh	0	1	1	0	0	0
chr1	46867852	46868257	727278	727284	intron	FAAH	0	0	5_TxWk	0	1	1	0	0	0
chr1	46982528	46982580	729219	729225	Intergenic	DMBX1	0	0	7_Enh	0	1	1	1	0	0
chr1	46982723	46983086	729225	729235	Intergenic	DMBX1	0	0	7_Enh	0	1	1	1	0	0
chr1	46987761	46987818	729291	729295	Intergenic	DMBX1	0	0	7_Enh	0	1	1	0	0	0
chr1	46988159	46988494	729298	729311	Intergenic	DMBX1	0	0	7_Enh	0	1	1	0	0	0
chr1	47656031	47656229	734748	734753	promoter-TSS	PDZK1IP1	1	0	7_Enh	0	1	1	0	0	0
chr1	48035596	48035785	740193	740198	Intergenic	FOXD2	0	0	15_Quies	0	1	1	0	0	1
chr1	48217634	48217896	742277	742282	Intergenic	TRABD2B	0	0	15_Quies	0	1	1	0	0	0
chr1	48217909	48218059	742282	742293	Intergenic	TRABD2B	0	0	7_Enh	0	1	1	0	0	0
chr1	48297327	48297523	743256	743264	intron	TRABD2B	0	0	15_Quies	0	1	1	0	0	0
chr1	48484419	48484657	745165	745170	Intergenic	TRABD2B	0	0	7_Enh	0	1	1	0	0	0
chr1	48485460	48485765	745173	745178	Intergenic	TRABD2B	0	0	7_Enh	0	1	1	0	0	0
chr1	48518160	48518404	745447	745451	Intergenic	TRABD2B	0	0	15_Quies	0	1	1	0	0	0
chr1	48559555	48559690	745775	745784	Intergenic	SKINTL	0	0	14_ReprPCWk	0	1	1	1	1	1
chr1	48559767	48559930	745785	745791	Intergenic	SKINTL	0	0	7_Enh	0	1	1	1	0	0
chr1	48559953	48560088	745791	745798	Intergenic	SKINTL	0	0	7_Enh	0	1	1	1	0	0
chr1	51686286	51686762	767657	767662	Intergenic	RNF11	0	0	15_Quies	0	1	1	0	0	0
chr1	51779894	51780032	768877	768882	intron	TTC39A	0	0	7_Enh	0	1	1	0	0	0
chr1	52102901	52103031	772068	772072	intron	OSBPL9	0	0	5_TxWk	0	1	1	0	0	0
chr1	52524303	52524500	776284	776293	intron	BTF3L4	0	0	5_TxWk	0	1	1	0	0	0
chr1	53359704	53359868	786628	786633	exon	ZYG11A	0	0	5_TxWk	0	1	1	0	0	0
chr1	53382981	53383112	786951	786955	intron	ECHDC2	0	0	5_TxWk	0	1	1	0	0	0
chr1	53581575	53581842	789711	789717	intron	SLC1A7	0	0	7_Enh	0	1	1	0	0	0
chr1	53587435	53587553	789813	789818	intron	SLC1A7	0	0	5_TxWk	0	1	1	1	0	0
chr1	53611971	53612165	790143	790153	Intergenic	SLC1A7	0	0	7_Enh	0	1	1	0	0	0
chr1	53647806	53647929	790548	790556	Intergenic	CPT2	0	0	15_Quies	0	1	1	0	1	1
chr1	53987818	53988020	795582	795589	intron	GLIS1	0	0	5_TxWk	0	1	1	0	0	0
chr1	54482022	54482238	801832	801836	intron	LDLRAD1	0	0	7_Enh	0	1	1	0	0	0
chr1	54619317	54619374	803369	803373	promoter-TSS	CDCP2	1	0	7_Enh	0	1	1	0	0	0
chr1	54619655	54619802	803378	803382	Intergenic	CDCP2	1	0	7_Enh	0	1	1	0	0	0
chr1	54748275	54748297	805475	805479	intron	SSBP3	0	0	7_Enh	0	1	1	0	0	0
chr1	54752898	54753321	805533	805541	intron	SSBP3	0	0	7_Enh	0	1	1	0	0	0
chr1	54756737	54756754	805592	805596	intron	SSBP3	0	0	7_Enh	0	1	1	0	0	0
chr1	54764863	54765045	805711	805717	intron	SSBP3	0	0	7_Enh	0	1	1	0	0	0
chr1	54775597	54775674	805890	805894	intron	SSBP3	0	0	7_Enh	0	1	1	0	0	0
chr1	54775718	54775838	805894	805899	intron	SSBP3	0	0	7_Enh	0	1	1	0	0	0
chr1	54780443	54780707	805958	805964	intron	SSBP3	0	0	7_Enh	0	1	1	0	0	0
chr1	54782980	54783083	806017	806021	intron	SSBP3	0	0	5_TxWk	0	1	1	0	0	0
chr1	54790033	54790085	806102	806106	intron	SSBP3	0	0	7_Enh	0	1	1	0	0	0
chr1	54837337	54837421	806829	806834	intron	SSBP3	0	0	7_Enh	0	1	1	0	0	0
chr1	54951706	54951866	808808	808812	Intergenic	ACOT11	0	0	5_TxWk	0	1	1	0	0	0
chr1	55047143	55047737	810443	810450	intron	ACOT11	0	0	7_Enh	0	1	1	0	0	0
chr1	55261968	55262120	813244	813248	intron	TTC22	0	0	2_TssAFlnk	0	1	1	0	0	0
chr1	55371498	55371567	814633	814637	Intergenic	DHCR24	0	0	15_Quies	0	1	1	0	0	0
chr1	55894810	55895104	819894	819901	Intergenic	MIR4422	0	0	7_Enh	0	1	1	0	0	0
chr1	56055467	56055722	820953	820958	Intergenic	MIR4422	0	0	15_Quies	0	1	1	0	0	0
chr1	56897971	56898146	825819	825823	Intergenic	PPAP2B	0	0	5_TxWk	0	1	1	0	0	0
chr1	57284780	57285161	828912	828917	exon	C1orf168	1	0	7_Enh	0	1	1	0	0	0
chr1	59034727	59034853	841493	841498	Intergenic	TACSTD2	0	0	5_TxWk	0	1	1	0	0	0
chr1	59049988	59050456	841781	841786	Intergenic	TACSTD2	0	0	7_Enh	0	1	1	0	0	0
chr1	59218968	59219212	843227	843234	Intergenic	JUN	0	0	7_Enh	0	1	1	0	0	0
chr1	59221336	59221407	843248	843252	Intergenic	JUN	0	0	7_Enh	0	1	1	0	0	0
chr1	59275025	59275066	843909	843915	intron	LOC100131060	0	0	7_Enh	0	1	1	0	0	0
chr1	59314607	59315061	844277	844285	intron	LOC100131060	0	0	7_Enh	0	1	1	0	0	0
chr1	59349302	59349362	844487	844491	intron	LOC100131060	0	0	5_TxWk	0	1	1	0	0	0
chr1	59388038	59388094	844873	844877	Intergenic	LOC100131060	0	0	7_Enh	0	1	1	0	0	0
chr1	59388183	59388229	844877	844883	Intergenic	LOC100131060	0	0	7_Enh	0	1	1	0	0	0
chr1	59395419	59395452	844943	844947	Intergenic	LOC100131060	0	0	7_Enh	0	1	1	0	0	0
chr1	59395555	59395654	844947	844953	Intergenic	LOC100131060	0	0	7_Enh	0	1	1	0	0	0
chr1	59408557	59408715	845046	845050	Intergenic	LOC100131060	0	0	5_TxWk	0	1	1	0	0	0
chr1	59573471	59573701	846240	846244	Intergenic	HSD52	0	0	7_Enh	0	1	1	0	0	0
chr1	60139289	60139468	850158	850163	intron	FGGY	0	0	7_Enh	0	1	1	0	0	0
chr1	60139592	60139794	850163	850170	intron	FGGY	0	0	5_TxWk	0	1	1	0	0	0
chr1	60139877	60140451	850170	850175	intron	FGGY	0	0	5_TxWk	0	1	1	0	0	0
chr1	60225209	60225417	850744	850752	intron	FGGY	0	0	15_Quies	0	1	1	0	1	1
chr1	60230650	60231266	850810	850816	Intergenic	MIR4711	0	0	7_Enh	0	1	1	0	0	0
chr1	60234619	60234839	850841	850845	Intergenic	MIR4711	0	0	15_Quies	0	1	1	0	0	0
chr1	60322549	60322776	851405	851409	intron	HOOK1	0	0	5_TxWk	0	1	1	0	0	0
chr1	61558411	61558573	859833	859838	intron	NFIA	0	0	5_TxWk	0	1	1	0	0	0
chr1	61608323	61608532	860209	860215	intron	NFIA	0	0	5_TxWk	0	1	1	0	0	0
chr1	61608598	61608667	860215	860220	intron	NFIA	0	0	7_Enh	0	1	1	0	0	0
chr1	61912527	61912709	862739	862745	intron	NFIA	0	0	5_TxWk	0	1	1	0	0	0
chr1	61914656	61914924	862780	862789	intron	NFIA	0	0	5_TxWk	0	1	1	0	0	0
chr1	61918194	61918861	862821	862826	intron	NFIA	0	0	5_TxWk	0	1	1	0	0	0
chr1	61918921	61919405	862826	862833	intron	NFIA	0	0	5_TxWk	0	1	1	0	1	1
chr1	62051272	62051400	863825	863829	Intergenic	MGC34796	0	0	5_TxWk	0	1	1	0	0	1
chr1	62051500	62051576	863829	863834	Intergenic	MGC34796	0	0	5_TxWk	0	1	0	0	0	1
chr1	62072284	62072605	864061	864068	Intergenic	MGC34796	0	0	7_Enh	0	1	1	0	0	0
chr1	62802883	62803042	872102	872106	Intergenic	KANK4	0	0	7_Enh	0	1	1	0	0	0
chr1	64127667	64127810	884433	884437	Intergenic	PGM1	0	0	5_TxWk	0	1	1	0	0	0
chr1	64127963	64128048	884437	884442	Intergenic	PGM1	0	0	7_Enh	0	1	1	0	0	0
chr1	64135058	64135142	884491	884495	Intergenic	PGM1	0	0	7_Enh	0	1	1	0	0	0
chr1	64135304	64135558	884496	884503	Intergenic	PGM1	0	0	7_Enh	0	1	1	0	0	0
chr1	64157643	64157818	884725	884731	Intergenic	ROR1	0	0	15_Quies	0	1	1	0	1	1
chr1	64197350	64197530	885062	885066	Intergenic	ROR1	0	0	15_Quies	0	1	1	0	0	0
chr1	64197665	64197854	885066	885070	Intergenic	ROR1	0	0	15_Quies	0	1	1	0	0	0
chr1	64508357	64508561	887373	887378	intron	ROR1	0	0	7_Enh	0	1	1	0	0	0
chr1	64774557	64774801	889458	889463	Intergenic	UBE2U	0	0	7_Enh	0	1	1	0	0	0
chr1	64809985	64810154	889771	889778	Intergenic	CACHD1	0	0	15_Quies	0	1	1	0	0	0
chr1	64982093	64982254	891436	891442	intron	CACHD1	0	0	5_TxWk	0	1	1	0	0	0
chr1	65363870	65363975	894666	894670	intron	JAK1	0	0	7_Enh	0	1	1	0	0	0
chr1	65455153	65455608	895588	895592	Intergenic	JAK1	0	0	5_TxWk	0	1	1	0	0	0
chr1	65636325	65636348	897910	897914	intron	AK4	0	0	5_TxWk	0	1	1	0	0	0
chr1	66737129	66737824	905493	905503	intron	PDE4B	0	0	5_TxWk	0	1	1	0	0	0
chr1	66912156	66912353	906541	906546	Intergenic	SGIP1	0	0	15_Quies	0	1	1	0	1	1
chr1	67859043	67859102	913436	913440	intron	IL12RB2	0	0	5_TxWk	0	1	1	0	0	0
chr1	67859145	67859319	913441	913448	intron	IL12RB2	0	0	5_TxWk	0	1	1	0	0	0
chr1	67930065	67930694	914248	914255	Intergenic	SERBP1	0	0	5_TxWk	0	1	1	0	0	0
chr1	67944928	67945221	914393	914398	Intergenic	SERBP1	0	0	7_Enh	0	1	1	0	0	0
chr1	68025026	68025081	915238	915242	Intergenic	GADD45A	0	0	2_TssAFlnk	0	1	1	0	0	0
chr1	68025115	68025197	915242	915246	Intergenic	GADD45A	0	0	2_TssAFlnk	0	1	1	0	0	0
chr1	68027510	68027618	915293	915297	Intergenic	GADD45A	0	0	5_TxWk	0	1	1	0	1	1
chr1	68038398	68038546	915393	915398	Intergenic	GADD45A	0	0	7_Enh	0	1	1	0	0	0
chr1	68084005	68084115	915793	915798	Intergenic	GADD45A	0	0	5_TxWk	0	1	1	0	0	0
chr1	68084465	68084578	915800	915804	Intergenic	GADD45A	0	0	5_TxWk	0	1	1	0	0	0
chr1	68226119	68226279	917024	917030	intron	GNG12	0	0	5_TxWk	0	1	1	0	1	1
chr1	68281422	68281522	917418	917422	intron	GNG12	0	0	7_Enh	0	1	1	0	0	0
chr1	68639542	68640147	920009	920020	intron	WLS	0	0	7_Enh	0	1	1	0	0	0
chr1	68670793	68670943	920240	920244	intron	WLS	0	0	5_TxWk	0	1	1	0	0	1
chr1	68684332	68684452	920330	920334	intron	WLS	0	0	5_TxWk	0	1	1	0	0	0
chr1	68687748	68687892	920352	920356	intron	WLS	0	0	5_TxWk	0	1	1	0	0	0
chr1	68692803	68692930	920380	920386	intron	WLS	0	0	5_TxWk	0	1	1	0	0	0
chr1	69959675	69960501	927969	927974	Intergenic	LRRC7	0	0	15_Quies	0	1	1	0	0	0
chr1	81975032	81975212	1000676	1000682	Intergenic	LPHN2	0	0	15_Quies	0	1	1	0	0	0
chr1	81975457	81975636	1000682	1000687	Intergenic	LPHN2	0	0	15_Quies	0	1	1	0	0	0
chr1	82147150	82147538	1002004	1002009	Intergenic	LPHN2	0	0	5_TxWk	0	1	1	0	0	0
chr1	82625724	82625954	1005526	1005530	Intergenic	LPHN2	0	0	15_Quies	0	1	1	0	0	0
chr1	84107094	84107389	1013698	1013702	Intergenic	MIR548AP	0	0	15_Quies	0	1	1	0	0	0
chr1	84719660	84719983	1017390	1017395	Intergenic	SAMD13	0	0	15_Quies	0	1	1	0	0	0
chr1	85085163	85085338	1020008	1020012	Intergenic	C1orf180	0	0	15_Quies	0	1	1	0	0	0
chr1	85301125	85301160	1021927	1021931	intron	LPAR3	0	0	15_Quies	0	1	1	0	0	0
chr1	85785564	85785956	1026356	1026361	exon	DDAH1	0	0	15_Quies	0	1	1	0	0	0
chr1	86570714	86571126	1031600	1031608	intron	COL24A1	0	0	7_Enh	0	1	1	0	0	0
chr1	86971052	86971190	1034481	1034485	Intergenic	CLCA1	0	0	7_Enh	0	1	1	0	0	0
chr1	87791659	87791930	1041240	1041246	Intergenic	LMO4	0	0	15_Quies	0	1	1	0	1	1
chr1	87901286	87901404	1042367	1042372	Intergenic	LOC100505768	0	0	7_Enh	0	1	1	0	0	0
chr1	87902185	87902374	1042380	1042385	Intergenic	LOC100505768	0	0	5_TxWk	0	1	1	0	0	0
chr1	87971108	87971160	1042806	1042810	Intergenic	LOC100505768	0	0	7_Enh	0	1	1	0	0	0
chr1	88271412	88271593	1045045	1045050	Intergenic	LOC100505768	0	0	15_Quies	0	1	1	0	0	0
chr1	88271752	88272272	1045050	1045060	Intergenic	LOC100505768	0	0	15_Quies	0	1	1	0	0	0
chr1	88741915	88742108	1047803	1047807	Intergenic	PKN2	0	0	15_Quies	0	1	1	0	0	0
chr1	90032391	90032656	1056734	1056739	intron	LRRC8B	0	0	15_Quies	0	1	1	0	0	0
chr1	90074569	90074701	1057010	1057016	Intergenic	FLJ27354	0	0	7_Enh	0	1	1	0	0	0
chr1	90074732	90074888	1057016	1057024	Intergenic	FLJ27354	0	0	7_Enh	0	1	1	0	0	0
chr1	90204872	90205210	1058158	1058163	Intergenic	LRRC8D	0	0	1_TssA	0	1	1	0	0	0
chr1	90456908	90457310	1060640	1060644	Intergenic	GEMIN8P4	0	0	15_Quies	0	1	1	0	0	0
chr1	90468713	90468882	1060845	1060850	intron	ZNF326	0	0	5_TxWk	0	1	1	0	0	0
chr1	92196474	92196567	1074318	1074323	intron	TGFBR3	0	0	5_TxWk	0	1	1	0	0	0
chr1	92197513	92197597	1074332	1074336	intron	TGFBR3	0	0	7_Enh	0	1	1	0	0	0
chr1	92202550	92202672	1074395	1074401	intron	TGFBR3	0	0	7_Enh	0	1	1	0	0	0
chr1	92261051	92261255	1074923	1074928	intron	TGFBR3	0	0	5_TxWk	0	1	1	0	0	0
chr1	92292778	92292836	1075229	1075235	intron	TGFBR3	0	0	5_TxWk	0	1	1	0	0	0
chr1	92294031	92294299	1075248	1075252	intron	TGFBR3	0	0	7_Enh	0	1	1	0	0	0
chr1	92294493	92294762	1075252	1075257	intron	TGFBR3	0	0	7_Enh	0	1	1	0	0	0
chr1	92295848	92296138	1075264	1075269	intron	TGFBR3	0	0	7_Enh	0	1	1	0	0	1
chr1	92311629	92311769	1075424	1075428	intron	TGFBR3	0	0	5_TxWk	0	1	1	0	0	0
chr1	92329722	92329802	1075624	1075628	intron	TGFBR3	0	0	5_TxWk	0	1	1	0	0	0
chr1	92332066	92332456	1075659	1075665	intron	TGFBR3	0	0	5_TxWk	0	1	1	0	0	0
chr1	92338262	92338452	1075706	1075710	intron	TGFBR3	0	0	7_Enh	0	1	1	0	0	0
chr1	93313884	93313948	1085386	1085390	intron	FAM69A	0	0	5_TxWk	0	1	1	0	0	0
chr1	93317853	93317989	1085423	1085432	intron	FAM69A	0	0	15_Quies	0	1	1	0	0	0
chr1	93790692	93790837	1089400	1089405	intron	LOC100131564	0	0	5_TxWk	0	1	1	0	0	0
chr1	94511237	94511427	1096278	1096288	intron	ABCA4	0	0	15_Quies	0	1	1	0	1	1
chr1	94791275	94791721	1098829	1098833	Intergenic	ARHGAP29	0	0	15_Quies	0	1	1	0	0	0
chr1	94866823	94866894	1099424	1099428	Intergenic	ABCD3	0	0	15_Quies	0	1	1	0	0	0
chr1	95086398	95086494	1101418	1101423	Intergenic	F3	0	0	7_Enh	0	1	1	0	0	0
chr1	95113857	95114197	1101680	1101690	Intergenic	F3	0	0	7_Enh	0	1	1	0	0	0
chr1	95179421	95179462	1102213	1102217	Intergenic	SLC44A3	0	0	15_Quies	0	1	1	0	0	0
chr1	95249186	95249367	1102717	1102722	Intergenic	SLC44A3	0	0	15_Quies	0	1	1	0	0	0
chr1	95329550	95329722	1103488	1103492	intron	SLC44A3	0	0	5_TxWk	0	1	1	0	0	0
chr1	95330695	95331259	1103505	1103511	intron	SLC44A3	0	0	5_TxWk	0	1	1	0	0	0
chr1	95341655	95341683	1103576	1103580	intron	SLC44A3	0	0	7_Enh	0	1	1	0	0	0
chr1	95509020	95509482	1105256	1105263	intron	ALG14	0	0	15_Quies	0	1	1	0	1	1
chr1	96881660	96881907	1113776	1113780	Intergenic	PTBP2	0	0	15_Quies	0	1	1	0	0	0
chr1	96884765	96884827	1113813	1113818	Intergenic	PTBP2	0	0	15_Quies	0	1	1	0	0	0
chr1	99999596	99999860	1132176	1132181	Intergenic	PALMD	0	0	15_Quies	0	1	1	0	0	0
chr1	100046068	100046225	1132425	1132430	Intergenic	PALMD	0	0	15_Quies	0	1	1	0	0	1
chr1	100123537	100123717	1132882	1132886	intron	PALMD	0	0	5_TxWk	0	1	1	0	0	0
chr1	100151368	100151472	1133044	1133048	intron	PALMD	0	0	5_TxWk	0	1	1	0	1	1
chr1	100274240	100274477	1133946	1133951	Intergenic	AGL	0	0	15_Quies	0	1	1	0	1	1
chr1	108211555	108211724	1180421	1180427	intron	VAV3	0	0	5_TxWk	0	1	1	0	0	0
chr1	108479483	108479607	1182030	1182035	intron	VAV3	0	0	7_Enh	0	1	1	0	0	0
chr1	108584367	108584441	1182970	1182974	Intergenic	VAV3	0	0	15_Quies	0	1	1	0	0	0
chr1	109076173	109076392	1186777	1186782	Intergenic	FAM102B	0	0	15_Quies	0	1	1	0	1	0
chr1	109076516	109076680	1186783	1186787	Intergenic	FAM102B	0	0	15_Quies	0	1	1	0	0	0
chr1	109133572	109134047	1187296	1187301	intron	FAM102B	0	0	15_Quies	0	1	1	0	0	0
chr1	109370773	109371030	1189624	1189630	intron	AKNAD1	0	0	7_Enh	0	1	1	0	1	1
chr1	109371210	109371259	1189631	1189636	intron	AKNAD1	0	0	7_Enh	0	1	1	0	0	0
chr1	109439550	109439616	1190366	1190370	exon	GPSM2	0	0	5_TxWk	0	1	1	0	0	0
chr1	109490961	109491084	1190924	1190928	intron	CLCC1	0	0	7_Enh	0	1	1	0	0	0
chr1	109739946	109740268	1194822	1194829	exon	KIAA1324	0	0	15_Quies	0	1	1	0	0	0
chr1	109752832	109753079	1194964	1194970	Intergenic	SARS	0	0	7_Enh	0	1	1	0	0	0
chr1	109782622	109782893	1195366	1195373	Intergenic	CELSR2	0	0	7_Enh	0	1	1	0	0	0
chr1	109805442	109805523	1195974	1195981	exon	CELSR2	0	0	6_EnhG	0	1	1	0	0	0
chr1	109806116	109806163	1195996	1196000	intron	CELSR2	0	0	6_EnhG	0	1	1	0	0	1
chr1	109806335	109806380	1196003	1196008	exon	CELSR2	0	0	6_EnhG	0	1	1	0	1	1
chr1	109809594	109809633	1196080	1196084	intron	CELSR2	0	0	5_TxWk	0	1	1	0	0	0
chr1	110041908	110042026	1199257	1199262	exon	CYB561D1	0	0	6_EnhG	0	1	1	0	0	0
chr1	110113169	110113458	1200176	1200180	intron	GNAI3	0	0	5_TxWk	0	1	1	0	0	0
chr1	110326249	110326311	1202927	1202932	Intergenic	EPS8L3	0	0	7_Enh	0	1	1	0	0	0
chr1	110364040	110364251	1203385	1203389	Intergenic	EPS8L3	0	0	7_Enh	0	1	1	0	0	0
chr1	110366989	110367006	1203426	1203430	Intergenic	EPS8L3	0	0	7_Enh	0	1	1	0	0	0
chr1	110367083	110367231	1203430	1203434	Intergenic	EPS8L3	0	0	7_Enh	0	1	1	0	0	0
chr1	110395049	110395219	1203683	1203689	Intergenic	CSF1	0	0	7_Enh	0	1	1	0	0	0
chr1	110471635	110471987	1204577	1204587	exon	CSF1	0	0	6_EnhG	0	1	1	0	0	0
chr1	110771080	110771508	1208654	1208668	intron	KCNC4	0	0	7_Enh	0	1	1	0	0	0
chr1	110772090	110772399	1208683	1208692	intron	KCNC4	0	0	7_Enh	0	1	1	0	0	0
chr1	110772502	110772613	1208695	1208699	intron	KCNC4	0	0	7_Enh	0	1	1	0	0	0
chr1	110786293	110786577	1208865	1208873	Intergenic	KCNC4	0	0	15_Quies	0	1	1	0	0	0
chr1	111007707	111007893	1211336	1211340	Intergenic	PROK1	0	0	7_Enh	0	1	1	0	0	0
chr1	111037272	111037408	1211711	1211718	Intergenic	CYMP	0	0	7_Enh	0	1	1	0	0	0
chr1	111735795	111735991	1217027	1217031	intron	DENND2D	0	0	5_TxWk	0	1	1	0	0	0
chr1	112462892	112463158	1223616	1223621	intron	KCND3	0	0	7_Enh	0	1	1	0	0	0
chr1	113059916	113059948	1228859	1228864	exon	WNT2B	0	0	7_Enh	0	1	1	0	0	0
chr1	113170202	113170358	1229926	1229932	intron	CAPZA1	0	0	5_TxWk	0	1	1	0	0	0
chr1	113170411	113170539	1229932	1229937	intron	CAPZA1	0	0	5_TxWk	0	1	1	0	0	0
chr1	113230128	113230418	1230627	1230632	intron	MOV10	0	0	7_Enh	0	1	1	0	0	0
chr1	113304474	113304602	1232007	1232011	Intergenic	FAM19A3	0	0	14_ReprPCWk	0	1	1	0	0	0
chr1	113305241	113305361	1232016	1232020	Intergenic	FAM19A3	0	0	14_ReprPCWk	0	1	1	0	0	0
chr1	113305989	113306035	1232024	1232028	Intergenic	FAM19A3	0	0	7_Enh	0	1	1	0	0	0
chr1	113446730	113446904	1234351	1234355	Intergenic	AKR7A2P1	0	0	15_Quies	0	1	1	0	0	0
chr1	113532887	113533312	1235451	1235460	Intergenic	SLC16A1	0	0	15_Quies	0	1	1	0	0	0
chr1	113541688	113541801	1235582	1235586	Intergenic	SLC16A1	0	0	15_Quies	0	1	1	0	0	0
chr1	113577731	113578089	1236103	1236107	Intergenic	LRIG2	0	0	15_Quies	0	1	1	0	0	0
chr1	113931330	113931645	1239629	1239634	Intergenic	MAGI3	0	0	7_Enh	0	1	1	0	0	0
chr1	114429732	114429904	1243568	1243574	intron	BCL2L15	1	0	5_TxWk	0	1	1	0	0	0
chr1	114884672	114884780	1247887	1247891	Intergenic	TRIM33	0	0	15_Quies	0	1	1	0	0	0
chr1	115138180	115138876	1250366	1250371	intron	DENND2C	0	0	5_TxWk	0	1	1	0	0	0
chr1	115153245	115153973	1250476	1250485	intron	DENND2C	0	0	5_TxWk	0	1	1	0	0	0
chr1	115214583	115214746	1251149	1251156	Intergenic	DENND2C	0	0	14_ReprPCWk	0	1	1	0	0	0
chr1	115605417	115605578	1253927	1253933	intron	TSPAN2	0	0	15_Quies	0	1	1	0	0	0
chr1	115611517	115611706	1253977	1253981	intron	TSPAN2	0	0	7_Enh	0	1	1	0	0	0
chr1	115677846	115678026	1254590	1254594	Intergenic	TSPAN2	0	0	15_Quies	0	1	1	0	0	0
chr1	115681624	115681847	1254621	1254633	Intergenic	TSPAN2	0	0	15_Quies	0	1	1	1	1	1
chr1	115711443	115711689	1254828	1254834	Intergenic	TSPAN2	0	0	15_Quies	0	1	0	0	0	0
chr1	116197622	116197741	1258396	1258401	intron	VANGL1	0	0	7_Enh	0	1	1	0	0	0
chr1	116197779	116198063	1258401	1258408	intron	VANGL1	0	0	7_Enh	0	1	1	0	0	0
chr1	116198110	116198353	1258408	1258413	intron	VANGL1	0	0	7_Enh	0	1	1	0	0	0
chr1	116219112	116219424	1258649	1258655	intron	VANGL1	0	0	7_Enh	0	1	1	0	0	0
chr1	116652534	116652606	1262255	1262260	Intergenic	MAB21L3	0	0	5_TxWk	0	1	1	0	0	0
chr1	116652622	116652669	1262260	1262265	Intergenic	MAB21L3	0	0	5_TxWk	0	1	1	0	0	0
chr1	116653968	116654189	1262278	1262282	promoter-TSS	MAB21L3	1	0	7_Enh	0	1	1	0	0	0
chr1	116668495	116668611	1262396	1262401	intron	MAB21L3	0	0	5_TxWk	0	1	1	0	0	1
chr1	116681643	116682005	1262525	1262536	Intergenic	MAB21L3	0	0	15_Quies	0	1	1	0	1	1
chr1	116809436	116809721	1263572	1263577	Intergenic	ATP1A1	0	0	7_Enh	0	1	1	0	0	0
chr1	116854396	116854649	1263884	1263891	Intergenic	ATP1A1	0	0	7_Enh	0	1	1	0	0	0
chr1	116854869	116855221	1263891	1263899	Intergenic	ATP1A1	0	0	7_Enh	0	1	1	0	0	0
chr1	117099234	117099449	1266151	1266157	intron	CD58	0	0	5_TxWk	0	1	1	0	1	0
chr1	117189182	117189353	1267199	1267204	intron	IGSF3	0	0	7_Enh	0	1	1	0	0	0
chr1	117189533	117189594	1267205	1267209	intron	IGSF3	0	0	7_Enh	0	1	1	0	0	0
chr1	117192411	117192572	1267249	1267254	intron	IGSF3	0	0	5_TxWk	0	1	1	0	0	0
chr1	117236899	117237397	1267793	1267799	Intergenic	MIR320B1	0	0	7_Enh	0	1	1	0	0	0
chr1	117281353	117281448	1268151	1268155	Intergenic	CD2	0	0	7_Enh	0	1	1	0	0	0
chr1	117281477	117281652	1268155	1268159	Intergenic	CD2	0	0	7_Enh	0	1	1	0	0	0
chr1	117351058	117351405	1268801	1268807	Intergenic	CD2	0	0	5_TxWk	0	1	1	0	0	0
chr1	117351467	117351702	1268807	1268815	Intergenic	CD2	0	0	5_TxWk	0	1	1	0	0	0
chr1	117363130	117363276	1268911	1268916	Intergenic	CD2	0	0	7_Enh	0	1	1	0	0	0
chr1	117457438	117457572	1269961	1269965	intron	PTGFRN	0	0	5_TxWk	0	1	1	0	0	0
chr1	117635821	117636152	1271720	1271727	intron	TTF2	0	0	5_TxWk	0	1	1	0	0	0
chr1	118113560	118113917	1275434	1275443	Intergenic	FAM46C	0	0	15_Quies	0	1	1	0	0	0
chr1	118752244	118752599	1279910	1279917	Intergenic	SPAG17	0	0	7_Enh	0	1	1	0	0	0
chr1	120286759	120287008	1290906	1290916	TTS	PHGDH	0	0	5_TxWk	0	1	1	0	1	1
chr1	120322602	120322822	1291214	1291219	Intergenic	HMGCS2	0	0	5_TxWk	0	1	1	0	0	0
chr1	120323024	120323162	1291219	1291223	Intergenic	HMGCS2	0	0	5_TxWk	0	1	1	0	0	0
chr1	150450313	150450461	1371338	1371342	Intergenic	TARS2	0	0	5_TxWk	0	1	1	0	0	0
chr1	150501560	150501792	1372282	1372286	Intergenic	LINC00568	0	0	15_Quies	0	1	1	0	0	0
chr1	150516377	150516466	1372549	1372554	Intergenic	ADAMTSL4	0	0	15_Quies	0	1	1	0	0	0
chr1	150524763	150524992	1372818	1372823	TTS	MIR4257	1	0	7_Enh	0	1	1	0	0	0
chr1	150584096	150584427	1373981	1373987	Intergenic	ENSA	0	0	5_TxWk	0	1	1	0	0	0
chr1	150586186	150586321	1374013	1374018	Intergenic	ENSA	0	0	5_TxWk	0	1	1	0	0	0
chr1	150595288	150595344	1374128	1374132	TTS	ENSA	0	0	7_Enh	0	1	1	0	1	0
chr1	150633682	150633849	1374637	1374642	intron	GOLPH3L	0	0	5_TxWk	0	1	1	0	0	0
chr1	151313437	151313505	1385482	1385486	exon	RFX5	0	0	5_TxWk	0	1	1	0	1	1
chr1	151542573	151542715	1388684	1388688	intron	TUFT1	0	0	6_EnhG	0	1	1	0	0	0
chr1	151547444	151547671	1388735	1388740	intron	TUFT1	0	0	6_EnhG	0	1	1	0	0	0
chr1	151557515	151557721	1388842	1388847	Intergenic	SNX27	0	0	7_Enh	0	1	1	0	0	0
chr1	151801425	151801758	1392070	1392080	intron	RORC	0	0	7_Enh	0	1	1	0	0	0
chr1	151803256	151803340	1392093	1392097	intron	RORC	0	0	7_Enh	0	1	1	0	1	0
chr1	151805090	151805383	1392112	1392120	promoter-TSS	RORC	1	0	7_Enh	0	1	1	0	0	0
chr1	151821587	151821717	1392480	1392484	intron	THEM5	0	0	15_Quies	0	1	1	0	0	0
chr1	151918244	151918408	1393425	1393429	Intergenic	THEM4	0	0	5_TxWk	0	1	1	0	0	0
chr1	151943191	151943325	1393641	1393645	Intergenic	S100A10	0	0	5_TxWk	0	1	1	0	0	0
chr1	152025054	152025391	1394618	1394627	Intergenic	S100A11	0	0	14_ReprPCWk	0	1	1	1	1	1
chr1	152158135	152158429	1395786	1395791	Intergenic	RPTN	0	0	5_TxWk	0	1	1	0	1	1
chr1	152163842	152164089	1395890	1395895	Intergenic	RPTN	0	0	7_Enh	0	1	1	0	0	0
chr1	152413378	152413548	1397770	1397776	Intergenic	CRNN	0	0	5_TxWk	0	1	1	0	1	1
chr1	152475320	152475533	1398273	1398278	Intergenic	LCE5A	0	0	5_TxWk	0	1	1	0	0	0
chr1	152939835	152940006	1401226	1401233	Intergenic	SPRR4	0	0	5_TxWk	0	1	1	0	0	0
chr1	153072802	153073091	1401959	1401964	Intergenic	SPRR2E	0	0	15_Quies	0	1	1	0	0	0
chr1	153316335	153316710	1403721	1403726	intron	PGLYRP4	0	0	7_Enh	0	1	1	0	0	0
chr1	153358924	153359196	1404177	1404181	Intergenic	S100A8	0	0	7_Enh	0	1	1	0	0	0
chr1	153367885	153367994	1404257	1404261	Intergenic	S100A8	0	0	7_Enh	0	1	1	1	0	0
chr1	153462831	153463043	1405176	1405183	Intergenic	S100A7	0	0	7_Enh	0	1	1	0	0	0
chr1	153521872	153522002	1405930	1405934	promoter-TSS	S100A3	1	0	7_Enh	0	1	1	0	0	0
chr1	153522921	153522999	1405940	1405944	Intergenic	S100A3	0	0	7_Enh	0	1	1	0	0	0
chr1	153547002	153547161	1406317	1406329	Intergenic	S100A2	0	0	5_TxWk	0	1	1	0	0	0
chr1	153550074	153550196	1406405	1406409	Intergenic	S100A2	0	0	5_TxWk	0	1	1	0	0	0
chr1	153550244	153550431	1406410	1406414	Intergenic	S100A2	0	0	7_Enh	0	1	1	0	0	0
chr1	153853406	153853935	1411360	1411367	intron	GATAD2B	0	0	5_TxWk	0	1	1	0	0	0
chr1	154363670	154363761	1419202	1419207	Intergenic	IL6R	0	0	7_Enh	0	1	1	0	0	0
chr1	154391023	154391135	1419649	1419653	intron	IL6R	0	0	7_Enh	0	1	1	0	0	0
chr1	154391201	154391297	1419653	1419658	intron	IL6R	0	0	7_Enh	0	1	1	0	0	0
chr1	154395204	154395226	1419705	1419710	intron	IL6R	0	0	7_Enh	0	1	1	0	0	0
chr1	154409819	154409926	1419985	1419989	intron	IL6R	0	0	5_TxWk	0	1	1	0	0	0
chr1	154519846	154520110	1421771	1421778	exon	TDRD10	0	0	5_TxWk	0	1	1	0	0	0
chr1	154883295	154883624	1426852	1426858	Intergenic	PMVK	0	0	7_Enh	0	1	1	0	0	0
chr1	155007166	155007420	1429234	1429243	intron	DCST1	1	0	5_TxWk	0	1	1	0	0	0
chr1	155042688	155042767	1430026	1430033	TTS	EFNA4	0	0	2_TssAFlnk	0	1	1	0	0	0
chr1	155058957	155059004	1430661	1430665	exon	EFNA3	0	0	7_Enh	0	1	1	0	0	1
chr1	155066892	155067082	1430795	1430799	Intergenic	EFNA3	0	0	7_Enh	0	1	1	0	1	1
chr1	155097940	155097973	1431276	1431280	Intergenic	EFNA1	0	0	7_Enh	0	1	1	0	0	0
chr1	155098004	155098100	1431280	1431288	Intergenic	EFNA1	0	0	7_Enh	0	1	1	0	0	0
chr1	155139805	155140575	1432214	1432238	Intergenic	KRTCAP2	0	0	7_Enh	0	1	1	1	1	1
chr1	155621006	155621318	1440588	1440599	Intergenic	YY1AP1	0	0	15_Quies	0	1	1	0	0	0
chr1	155973173	155973509	1446095	1446104	Intergenic	SSR2	0	0	1_TssA	0	1	1	0	0	0
chr1	156066567	156066722	1447847	1447853	intron	LMNA	0	0	7_Enh	0	1	1	0	1	1
chr1	156073947	156074190	1447933	1447942	intron	LMNA	0	0	7_Enh	0	1	1	0	0	0
chr1	156074777	156074991	1447948	1447952	intron	LMNA	0	0	7_Enh	0	1	1	0	0	0
chr1	156116647	156116871	1448683	1448688	Intergenic	SEMA4A	0	0	7_Enh	0	1	1	0	0	0
chr1	156195369	156195505	1450032	1450037	exon	PMF1	0	0	5_TxWk	0	1	1	0	1	1
chr1	156271273	156271433	1451326	1451332	Intergenic	VHLL	0	0	5_TxWk	0	1	1	0	0	0
chr1	156271688	156271812	1451336	1451344	Intergenic	VHLL	0	0	5_TxWk	0	1	1	0	0	0
chr1	156392420	156392495	1453411	1453417	intron	C1orf61	0	0	7_Enh	0	1	1	1	0	0
chr1	156392503	156392805	1453417	1453424	intron	C1orf61	0	0	14_ReprPCWk	0	1	1	1	0	0
chr1	156432140	156432398	1454156	1454167	Intergenic	C1orf61	0	0	7_Enh	0	1	1	0	0	0
chr1	156445475	156445715	1454388	1454397	intron	MEF2D	0	0	6_EnhG	0	1	1	0	0	0
chr1	156463060	156463266	1454624	1454633	intron	MEF2D	0	0	6_EnhG	0	1	1	0	0	0
chr1	156480531	156480588	1455029	1455034	Intergenic	MEF2D	0	0	7_Enh	0	1	1	0	0	0
chr1	156480645	156480830	1455034	1455040	Intergenic	MEF2D	0	0	7_Enh	0	1	1	0	0	0
chr1	156629764	156630174	1457447	1457476	TTS	BCAN	0	0	7_Enh	0	1	1	0	1	1
chr1	156658917	156659995	1457984	1458012	Intergenic	NES	0	0	7_Enh	0	1	1	1	1	1
chr1	156661509	156661609	1458038	1458042	Intergenic	CRABP2	0	0	7_Enh	0	1	1	0	0	0
chr1	156661648	156661900	1458042	1458049	Intergenic	CRABP2	0	0	2_TssAFlnk	0	1	1	1	0	0
chr1	156662233	156662985	1458058	1458074	Intergenic	CRABP2	0	0	7_Enh	0	1	1	1	0	0
chr1	156663979	156664230	1458090	1458095	Intergenic	CRABP2	0	0	2_TssAFlnk	0	1	1	1	0	1
chr1	156664580	156664727	1458099	1458104	Intergenic	CRABP2	0	0	7_Enh	0	1	1	1	0	0
chr1	156682901	156683132	1458488	1458495	Intergenic	CRABP2	0	0	5_TxWk	0	1	1	0	0	0
chr1	156861710	156861843	1461758	1461764	Intergenic	PEAR1	0	0	15_Quies	0	1	1	1	0	0
chr1	156866548	156866767	1461926	1461932	intron	PEAR1	0	0	7_Enh	0	1	1	1	0	0
chr1	157961861	157961986	1470848	1470853	Intergenic	KIRREL	0	0	14_ReprPCWk	0	1	1	1	1	1
chr1	157986914	157987023	1471186	1471190	intron	KIRREL	0	0	7_Enh	0	1	1	0	0	0
chr1	159130644	159131478	1479208	1479214	Intergenic	CADM3	0	0	14_ReprPCWk	0	1	1	0	1	1
chr1	159722028	159722265	1482914	1482918	Intergenic	DUSP23	0	0	7_Enh	0	1	1	0	0	0
chr1	159837327	159837789	1484128	1484138	Intergenic	VSIG8	0	0	7_Enh	0	1	1	0	0	0
chr1	159883502	159883736	1484599	1484604	Intergenic	TAGLN2	0	0	5_TxWk	0	1	1	0	0	0
chr1	159909280	159909725	1485082	1485086	intron	IGSF9	0	0	5_TxWk	0	1	1	0	0	0
chr1	159927951	159928048	1485333	1485338	Intergenic	LOC100505633	0	0	5_TxWk	0	1	1	0	0	0
chr1	160070822	160071102	1486915	1486923	Intergenic	IGSF8	0	0	5_TxWk	0	1	1	0	1	1
chr1	160187289	160187428	1488375	1488379	exon	DCAF8	0	0	5_TxWk	0	1	1	0	0	0
chr1	160696735	160696870	1492851	1492856	Intergenic	SLAMF7	0	0	15_Quies	0	1	1	0	1	1
chr1	160751274	160751497	1493205	1493210	Intergenic	LY9	0	0	7_Enh	0	1	1	0	0	0
chr1	160922165	160922496	1494866	1494870	intron	ITLN2	0	0	5_TxWk	0	1	1	0	0	0
chr1	160960068	160960268	1495473	1495482	Intergenic	F11R	0	0	15_Quies	0	1	1	0	1	1
chr1	161043525	161043691	1496874	1496878	exon,intron	PVRL4	0	0	6_EnhG	0	1	1	0	1	0
chr1	161044646	161044981	1496892	1496900	intron	PVRL4	0	0	6_EnhG	0	1	1	0	0	0
chr1	161214733	161214857	1499751	1499755	Intergenic	NR1I3	0	0	7_Enh	0	1	1	0	0	0
chr1	161337603	161337829	1501278	1501282	promoter-TSS	C1orf192	1	0	5_TxWk	0	1	1	0	1	0
chr1	162183344	162183587	1512217	1512223	intron	NOS1AP	0	0	7_Enh	0	1	1	0	0	0
chr1	162255039	162255316	1512687	1512691	intron	NOS1AP	0	0	5_TxWk	0	1	1	0	0	0
chr1	162583500	162583786	1516124	1516131	Intergenic	DDR2	0	0	15_Quies	0	1	1	0	1	1
chr1	162660664	162660914	1516690	1516694	intron	DDR2	0	0	7_Enh	0	1	1	0	0	0
chr1	163144729	163144886	1519743	1519749	intron	RGS5	0	0	15_Quies	0	1	1	0	1	1
chr1	164614103	164614342	1528816	1528820	intron	PBX1	0	0	5_TxWk	0	1	1	0	0	0
chr1	164620955	164621120	1528890	1528895	intron	PBX1	0	0	5_TxWk	0	1	1	0	0	0
chr1	164640702	164641007	1529056	1529060	intron	PBX1	0	0	7_Enh	0	1	1	0	0	0
chr1	164652583	164652885	1529176	1529180	intron	PBX1	0	0	5_TxWk	0	1	1	0	0	0
chr1	164723392	164723755	1529798	1529806	intron	PBX1	0	0	5_TxWk	0	1	1	0	0	0
chr1	164723907	164723926	1529806	1529811	intron	PBX1	0	0	5_TxWk	0	1	1	0	0	0
chr1	164724832	164725047	1529818	1529822	intron	PBX1	0	0	5_TxWk	0	1	1	0	0	0
chr1	164755507	164755644	1530116	1530120	intron	PBX1	0	0	7_Enh	0	1	1	0	0	0
chr1	165132236	165132374	1532819	1532824	Intergenic	LMX1A	0	0	7_Enh	0	1	1	1	0	0
chr1	165333912	165334101	1534587	1534592	Intergenic	LMX1A	0	0	7_Enh	0	1	1	0	0	0
chr1	165857199	165857654	1539503	1539511	intron	UCK2	0	0	5_TxWk	0	1	1	0	0	0
chr1	165869915	165869987	1539653	1539659	intron	UCK2	0	0	7_Enh	0	1	1	0	0	0
chr1	165870221	165870332	1539662	1539668	intron	UCK2	0	0	7_Enh	0	1	1	0	0	0
chr1	167393337	167393618	1551143	1551149	exon	POU2F1	0	0	5_TxWk	0	1	1	0	0	0
chr1	167632287	167632416	1554089	1554093	intron	RCSD1	0	0	7_Enh	0	1	1	0	0	0
chr1	167772605	167772932	1555730	1555740	Intergenic	MPZL1	0	0	15_Quies	0	1	1	0	1	1
chr1	167790109	167790139	1555939	1555944	intron	ADCY10	0	0	7_Enh	0	1	1	0	0	0
chr1	168085705	168086005	1558727	1558733	intron	GPR161	0	0	7_Enh	0	1	1	0	0	0
chr1	168091000	168091204	1558772	1558777	intron	GPR161	0	0	7_Enh	0	1	1	0	0	0
chr1	168311913	168312277	1561176	1561193	Intergenic	MIR557	0	0	15_Quies	0	1	1	0	1	1
chr1	168454337	168454648	1562233	1562238	Intergenic	XCL2	0	0	15_Quies	0	1	1	0	0	0
chr1	168732402	168732678	1564040	1564044	Intergenic	LINC00626	0	0	15_Quies	0	1	1	0	0	0
chr1	170530287	170530948	1575578	1575587	Intergenic	GORAB	0	0	14_ReprPCWk	0	1	1	1	0	0
chr1	170556196	170556302	1575743	1575747	Intergenic	GORAB	0	0	15_Quies	0	1	1	0	0	0
chr1	170661841	170662396	1576782	1576786	intron	PRRX1	0	0	15_Quies	0	1	1	0	0	0
chr1	170666135	170666327	1576814	1576818	intron	PRRX1	0	0	5_TxWk	0	1	1	0	0	0
chr1	170677495	170677660	1576881	1576885	intron	PRRX1	0	0	15_Quies	0	1	1	0	0	0
chr1	170899011	170899267	1578179	1578183	Intergenic	MROH9	0	0	15_Quies	0	1	1	0	1	1
chr1	171226337	171226419	1580094	1580098	intron	FMO1	0	0	5_TxWk	0	1	1	0	0	0
chr1	171994238	171994377	1586358	1586362	intron	DNM3	0	0	7_Enh	0	1	1	0	0	0
chr1	172291576	172292111	1588040	1588048	intron	DNM3	0	0	15_Quies	0	1	1	0	0	0
chr1	172363390	172363480	1588472	1588476	intron	DNM3	0	0	7_Enh	0	1	1	0	0	0
chr1	172864427	172864531	1591617	1591621	Intergenic	TNFSF18	0	0	15_Quies	0	1	1	0	0	0
chr1	173021956	173022262	1592406	1592410	Intergenic	TNFSF18	0	0	15_Quies	0	1	1	0	0	0
chr1	173159378	173159537	1593248	1593252	intron	TNFSF4	0	0	7_Enh	0	1	1	0	0	0
chr1	173399883	173400635	1594694	1594700	intron	LOC100506023	0	0	5_TxWk	0	1	1	0	1	1
chr1	175288855	175289274	1610329	1610335	Intergenic	KIAA0040	0	0	15_Quies	0	1	1	0	1	1
chr1	178022149	178022313	1628941	1628946	Intergenic	LOC730102	0	0	7_Enh	0	1	1	0	0	0
chr1	178024874	178024962	1628973	1628977	Intergenic	LOC730102	0	0	5_TxWk	0	1	1	0	0	0
chr1	178269207	178269376	1630900	1630904	intron	RASAL2	0	0	15_Quies	0	1	1	0	1	1
chr1	180137207	180137457	1649275	1649283	intron	QSOX1	0	0	6_EnhG	0	1	1	0	0	1
chr1	180491288	180491531	1653282	1653288	Intergenic	ACBD6	0	0	15_Quies	0	1	1	0	0	0
chr1	180580817	180580904	1654097	1654101	Intergenic	XPR1	0	0	5_TxWk	0	1	1	0	0	0
chr1	180585679	180585937	1654139	1654144	Intergenic	XPR1	0	0	5_TxWk	0	1	1	0	0	0
chr1	181068927	181069090	1659342	1659347	Intergenic	IER5	0	0	5_TxWk	0	1	1	0	0	0
chr1	181103702	181104102	1659866	1659873	Intergenic	IER5	0	0	7_Enh	0	1	1	0	0	0
chr1	181104378	181104404	1659876	1659881	Intergenic	IER5	0	0	7_Enh	0	1	1	0	0	0
chr1	182054085	182054405	1667392	1667398	Intergenic	ZNF648	0	0	15_Quies	0	1	1	0	1	1
chr1	182057487	182057544	1667437	1667443	Intergenic	ZNF648	0	0	7_Enh	0	1	1	0	0	0
chr1	182070668	182070989	1667541	1667546	Intergenic	ZNF648	0	0	5_TxWk	0	1	1	0	0	0
chr1	182089792	182090257	1667720	1667732	Intergenic	ZNF648	0	0	7_Enh	0	1	1	0	0	0
chr1	182112357	182112603	1667880	1667887	Intergenic	ZNF648	0	0	7_Enh	0	1	1	0	1	1
chr1	182113317	182113818	1667894	1667900	Intergenic	ZNF648	0	0	7_Enh	0	1	1	0	0	0
chr1	182348890	182349141	1669756	1669761	Intergenic	GLUL	0	0	15_Quies	0	1	1	0	0	0
chr1	182570340	182570836	1671739	1671745	intron	RGS16	0	0	5_TxWk	0	1	1	0	1	1
chr1	182972482	182972716	1675704	1675708	Intergenic	LAMC1	0	0	15_Quies	0	1	1	0	0	0
chr1	182990933	182991008	1675901	1675905	Intergenic	LAMC1	0	0	15_Quies	0	1	1	0	0	0
chr1	183129111	183129249	1677250	1677254	Intergenic	LAMC2	0	0	15_Quies	0	1	1	0	0	0
chr1	183129313	183129419	1677255	1677259	Intergenic	LAMC2	0	0	15_Quies	0	1	1	0	0	0
chr1	183167557	183167618	1677633	1677638	intron	LAMC2	0	0	5_TxWk	0	1	1	0	0	0
chr1	183167688	183167907	1677638	1677645	intron	LAMC2	0	0	5_TxWk	0	1	1	0	0	0
chr1	183188061	183188298	1677836	1677840	intron	LAMC2	0	0	7_Enh	0	1	1	0	0	0
chr1	183251079	183251158	1678490	1678494	intron	NMNAT2	0	0	7_Enh	0	1	1	0	0	0
chr1	183884949	183885392	1683816	1683823	intron	RGL1	0	0	5_TxWk	0	1	1	0	1	1
chr1	183901615	183901676	1684012	1684016	Intergenic	GLT25D2	0	0	7_Enh	0	1	1	0	0	0
chr1	184265744	184265981	1686730	1686734	Intergenic	C1orf21	0	0	14_ReprPCWk	0	1	1	0	0	0
chr1	184510959	184511194	1688574	1688581	intron	C1orf21	0	0	5_TxWk	0	1	1	0	0	0
chr1	184514664	184515118	1688596	1688603	intron	C1orf21	0	0	5_TxWk	0	1	1	0	0	1
chr1	184774703	184775072	1690792	1690801	intron	FAM129A	0	0	5_TxWk	0	1	1	0	1	1
chr1	185335985	185336058	1695538	1695544	Intergenic	LOC100288079	0	0	5_TxWk	0	1	1	0	0	0
chr1	185362867	185363129	1695737	1695741	Intergenic	LOC100288079	0	0	15_Quies	0	1	1	0	0	0
chr1	185381773	185381821	1695912	1695916	Intergenic	LOC100288079	0	0	15_Quies	0	1	1	0	0	0
chr1	185615336	185615819	1697287	1697291	Intergenic	HMCN1	0	0	15_Quies	0	1	1	0	0	0
chr1	186148241	186148320	1700377	1700381	intron	HMCN1	0	0	15_Quies	0	1	1	0	0	0
chr1	192830999	192831114	1737903	1737907	Intergenic	RGS2	0	0	15_Quies	0	1	1	0	0	0
chr1	192873697	192873913	1738196	1738202	Intergenic	RGS2	0	0	15_Quies	0	1	1	0	0	0
chr1	195934619	195934714	1756051	1756055	Intergenic	MIR4735	0	0	15_Quies	0	1	1	0	0	0
chr1	200211893	200212069	1783281	1783287	Intergenic	SMIM16	0	0	14_ReprPCWk	0	1	1	1	0	0
chr1	200212207	200212346	1783287	1783293	Intergenic	SMIM16	0	0	14_ReprPCWk	0	1	1	1	0	0
chr1	200446729	200446865	1785735	1785739	Intergenic	ZNF281	0	0	15_Quies	0	1	1	0	0	0
chr1	200446955	200447193	1785739	1785748	Intergenic	ZNF281	0	0	15_Quies	0	1	1	0	0	0
chr1	200877908	200878193	1790461	1790466	intron	C1orf106	0	0	2_TssAFlnk	0	1	1	0	0	0
chr1	200882219	200882379	1790559	1790569	intron	C1orf106	0	0	6_EnhG	0	1	1	0	0	0
chr1	201105991	201106200	1793843	1793848	intron	TMEM9	0	0	7_Enh	0	1	1	0	0	0
chr1	201223881	201224025	1795246	1795252	Intergenic	PKP1	0	0	7_Enh	0	1	1	1	1	1
chr1	201244318	201244387	1795513	1795517	Intergenic	PKP1	0	0	7_Enh	0	1	1	0	0	0
chr1	201244412	201244689	1795517	1795526	Intergenic	PKP1	0	0	7_Enh	0	1	1	0	0	0
chr1	201244691	201244822	1795526	1795533	Intergenic	PKP1	0	0	7_Enh	0	1	1	0	0	0
chr1	201261342	201261410	1795822	1795826	intron	PKP1	0	0	6_EnhG	0	1	1	1	0	0
chr1	201271543	201271756	1795916	1795921	intron	PKP1	0	0	7_Enh	0	1	1	0	0	0
chr1	201277015	201277104	1795988	1795992	intron	PKP1	0	0	7_Enh	0	1	1	0	0	0
chr1	201278730	201278889	1796004	1796013	intron	PKP1	0	0	7_Enh	0	1	1	0	1	0
chr1	201280188	201280393	1796025	1796029	intron	PKP1	0	0	7_Enh	0	1	1	0	0	0
chr1	201302894	201303148	1796310	1796314	TTS	PKP1	0	0	7_Enh	0	1	1	0	0	0
chr1	201304518	201304647	1796331	1796335	Intergenic	TNNT2	0	0	5_TxWk	0	1	1	0	0	0
chr1	201314262	201314357	1796425	1796430	Intergenic	TNNT2	0	0	7_Enh	0	1	1	0	0	0
chr1	201376288	201376456	1797328	1797334	exon	TNNI1	0	0	7_Enh	0	1	1	0	0	0
chr1	201377382	201377675	1797349	1797354	exon	TNNI1	0	0	15_Quies	0	1	1	0	1	1
chr1	201445762	201446068	1798344	1798351	Intergenic	PHLDA3	0	0	7_Enh	0	1	1	0	1	0
chr1	201465093	201465273	1798596	1798602	intron	CSRP1	0	0	7_Enh	0	1	1	0	0	0
chr1	201465311	201465498	1798602	1798608	intron	CSRP1	0	0	7_Enh	0	1	1	0	0	0
chr1	201465593	201465616	1798608	1798612	promoter-TSS	CSRP1	0	0	7_Enh	0	1	1	0	0	0
chr1	201482203	201482417	1798875	1798881	Intergenic	CSRP1	0	0	15_Quies	0	1	1	0	1	1
chr1	201528846	201529144	1799545	1799555	Intergenic	RPS10P7	0	0	5_TxWk	0	1	1	0	1	1
chr1	201673418	201673638	1801319	1801331	intron	NAV1	0	0	5_TxWk	0	1	1	0	1	1
chr1	201684009	201684175	1801428	1801433	intron	NAV1	0	0	7_Enh	0	1	1	0	0	0
chr1	201688998	201689191	1801507	1801513	TTS	MIR5191	1	0	7_Enh	0	1	1	0	0	0
chr1	201762274	201762471	1802265	1802269	intron	NAV1	0	0	5_TxWk	0	1	1	0	1	1
chr1	201853016	201853136	1803224	1803228	exon	IPO9	0	0	7_Enh	0	1	1	0	0	0
chr1	201865077	201865298	1803393	1803401	TTS	LMOD1	0	0	5_TxWk	0	1	1	0	1	1
chr1	201873907	201874033	1803490	1803495	intron	LMOD1	0	0	5_TxWk	0	1	1	0	0	0
chr1	201988042	201988265	1805295	1805302	Intergenic	ELF3	0	0	7_Enh	0	1	1	0	0	0
chr1	201991565	201991634	1805361	1805365	Intergenic	ELF3	0	0	5_TxWk	0	1	1	0	0	0
chr1	201992214	201992520	1805367	1805372	Intergenic	ELF3	0	0	7_Enh	0	1	1	0	0	0
chr1	202015283	202015610	1805733	1805737	Intergenic	ELF3	0	0	7_Enh	0	1	1	0	0	0
chr1	202025725	202025775	1805908	1805912	Intergenic	ELF3	0	0	15_Quies	0	1	1	0	0	0
chr1	202026063	202026181	1805917	1805922	Intergenic	ELF3	0	0	7_Enh	0	1	1	0	0	0
chr1	202026287	202026500	1805925	1805929	Intergenic	ELF3	0	0	7_Enh	0	1	1	0	0	0
chr1	202026716	202026793	1805930	1805934	Intergenic	ELF3	0	0	5_TxWk	0	1	1	0	0	0
chr1	202053944	202054062	1806375	1806381	Intergenic	GPR37L1	0	0	7_Enh	0	1	1	0	0	0
chr1	202054230	202054703	1806383	1806390	Intergenic	GPR37L1	0	0	7_Enh	0	1	1	0	0	0
chr1	202056131	202056368	1806401	1806405	Intergenic	GPR37L1	0	0	7_Enh	0	1	1	0	0	0
chr1	202075546	202075667	1806696	1806700	Intergenic	GPR37L1	0	0	7_Enh	0	1	1	0	0	0
chr1	202076492	202076915	1806708	1806714	Intergenic	GPR37L1	0	0	7_Enh	0	1	1	0	0	0
chr1	202082000	202082357	1806806	1806811	Intergenic	GPR37L1	0	0	7_Enh	0	1	1	0	0	0
chr1	202087795	202087812	1806895	1806899	Intergenic	GPR37L1	0	0	5_TxWk	0	1	1	0	0	0
chr1	202104325	202104623	1807178	1807186	intron	ARL8A	0	0	6_EnhG	0	1	1	0	1	1
chr1	202168301	202168795	1808425	1808440	intron	LGR6	0	0	7_Enh	0	1	1	1	0	0
chr1	202198313	202198768	1808823	1808829	intron	LGR6	0	0	7_Enh	0	1	1	1	0	0
chr1	202547478	202547635	1811921	1811925	intron	PPP1R12B	0	0	5_TxWk	0	1	1	0	0	0
chr1	202803960	202804118	1815182	1815187	Intergenic	LOC641515	0	0	7_Enh	0	1	1	0	0	0
chr1	202922054	202922252	1816896	1816900	intron	ADIPOR1	0	0	5_TxWk	0	1	1	0	0	0
chr1	203038614	203038803	1818604	1818608	intron	PPFIA4	0	0	15_Quies	0	1	1	0	0	0
chr1	203155799	203155939	1820062	1820067	promoter-TSS	CHI3L1	1	0	7_Enh	0	1	1	0	0	0
chr1	203243938	203243998	1820972	1820976	Intergenic	LOC730227	0	0	7_Enh	0	1	1	0	0	0
chr1	203247643	203247808	1821025	1821033	Intergenic	LOC730227	0	0	7_Enh	0	1	1	0	0	0
chr1	203247923	203248013	1821033	1821037	Intergenic	LOC730227	0	0	7_Enh	0	1	1	0	0	0
chr1	203256477	203256750	1821148	1821152	Intergenic	LOC730227	0	0	7_Enh	0	1	1	0	0	0
chr1	203258714	203258909	1821178	1821184	Intergenic	LOC730227	0	0	7_Enh	0	1	1	0	1	1
chr1	203309040	203309433	1821948	1821954	TTS	FMOD	0	0	5_TxWk	0	1	1	0	1	1
chr1	203410007	203410198	1822873	1822879	Intergenic	PRELP	0	0	15_Quies	0	1	1	0	1	0
chr1	203605478	203605743	1825304	1825310	intron	ATP2B4	0	0	7_Enh	0	1	1	0	0	0
chr1	203606512	203607047	1825326	1825331	intron	ATP2B4	0	0	5_TxWk	0	1	1	0	0	0
chr1	203612940	203613087	1825387	1825391	intron	ATP2B4	0	0	7_Enh	0	1	1	0	0	0
chr1	203613099	203613327	1825391	1825395	intron	ATP2B4	0	0	7_Enh	0	1	1	0	0	0
chr1	203723529	203723796	1826684	1826688	Intergenic	LAX1	0	0	15_Quies	0	1	1	0	0	0
chr1	203827023	203827161	1828049	1828055	Intergenic	SNRPE	0	0	5_TxWk	0	1	1	0	0	0
chr1	203829287	203829360	1828080	1828084	Intergenic	SNRPE	0	0	5_TxWk	0	1	1	0	0	0
chr1	204053342	204053751	1830882	1830886	intron	SOX13	0	0	7_Enh	0	1	1	0	0	0
chr1	204100147	204100449	1831526	1831531	exon	ETNK2	0	0	7_Enh	0	1	1	0	0	0
chr1	204123830	204124015	1831943	1831948	TTS	REN	0	0	7_Enh	0	1	1	0	0	0
chr1	204257233	204257548	1833584	1833589	intron	PLEKHA6	0	0	7_Enh	0	1	1	0	0	0
chr1	204270163	204270619	1833708	1833713	intron	PLEKHA6	0	0	7_Enh	0	1	1	0	0	0
chr1	204386846	204386944	1835142	1835146	Intergenic	PPP1R15B	0	0	5_TxWk	0	1	1	0	0	0
chr1	204413099	204413259	1835460	1835467	intron	PIK3C2B	0	0	6_EnhG	0	1	1	0	0	0
chr1	204449107	204449151	1835940	1835944	intron	PIK3C2B	0	0	7_Enh	0	1	1	0	0	0
chr1	204449204	204449256	1835945	1835949	intron	PIK3C2B	0	0	7_Enh	0	1	1	0	0	0
chr1	204456531	204456638	1836049	1836053	intron	PIK3C2B	0	0	5_TxWk	0	1	1	0	0	0
chr1	205144698	205144783	1844282	1844286	intron	DSTYK	0	0	5_TxWk	0	1	1	0	0	0
chr1	205245811	205246016	1845816	1845824	Intergenic	NUAK2	0	0	7_Enh	0	1	1	0	0	0
chr1	205251779	205251857	1845911	1845915	Intergenic	NUAK2	0	0	7_Enh	0	1	1	0	0	0
chr1	205253376	205253770	1845940	1845947	Intergenic	NUAK2	0	0	7_Enh	0	1	1	0	0	0
chr1	205326005	205326078	1847140	1847147	promoter-TSS	KLHDC8A	1	0	7_Enh	0	1	1	1	0	0
chr1	205326391	205326438	1847149	1847153	promoter-TSS	KLHDC8A	1	0	15_Quies	0	1	1	1	0	0
chr1	205345418	205345536	1847356	1847360	intron	LEMD1-AS1	0	0	5_TxWk	0	1	1	0	0	0
chr1	205568424	205568600	1850427	1850436	exon,intron	MFSD4	0	0	7_Enh	0	1	1	0	0	0
chr1	205904022	205904188	1854491	1854495	intron	SLC26A9	0	0	5_TxWk	0	1	1	0	0	0
chr1	206760559	206760719	1860627	1860632	exon	RASSF5	0	0	6_EnhG	0	1	1	0	0	0
chr1	207191641	207191750	1865166	1865170	TTS	C1orf116	0	0	5_TxWk	0	1	1	0	0	0
chr1	207193487	207193696	1865183	1865190	exon	C1orf116	0	0	5_TxWk	0	1	1	0	0	0
chr1	207489968	207490523	1867272	1867277	Intergenic	CD55	0	0	5_TxWk	0	1	1	0	0	0
chr1	207981873	207981972	1871545	1871549	Intergenic	MIR29B2	0	0	6_EnhG	0	1	1	0	0	0
chr1	208012028	208012119	1871967	1871972	Intergenic	LOC148696	0	0	7_Enh	0	1	1	0	0	0
chr1	208021713	208021838	1872062	1872066	Intergenic	LOC148696	0	0	7_Enh	0	1	1	0	0	0
chr1	208044650	208044916	1872378	1872383	Intergenic	CD34	0	0	5_TxWk	0	1	1	0	0	0
chr1	208058465	208058722	1872520	1872526	Intergenic	CD34	0	0	5_TxWk	0	1	1	0	1	1
chr1	208098655	208098742	1872906	1872911	Intergenic	CD34	0	0	7_Enh	0	1	1	0	0	0
chr1	208137753	208137990	1873360	1873367	Intergenic	CD34	0	0	7_Enh	0	1	1	0	0	0
chr1	208221514	208221574	1874269	1874274	intron	PLXNA2	0	0	7_Enh	0	1	1	0	0	0
chr1	208305419	208305717	1875189	1875196	intron	PLXNA2	0	0	5_TxWk	0	1	1	0	1	1
chr1	208358018	208358112	1875665	1875669	intron	PLXNA2	0	0	7_Enh	0	1	1	0	0	0
chr1	208376443	208376588	1875861	1875866	intron	PLXNA2	0	0	7_Enh	0	1	1	0	0	0
chr1	208377340	208377526	1875875	1875879	intron	PLXNA2	0	0	5_TxWk	0	1	1	0	0	0
chr1	208380912	208380944	1875909	1875913	intron	PLXNA2	0	0	7_Enh	0	1	1	0	0	0
chr1	208393088	208393302	1876050	1876059	intron	PLXNA2	0	0	7_Enh	0	1	1	0	0	0
chr1	208409404	208409555	1876254	1876261	intron	PLXNA2	0	0	7_Enh	0	1	1	0	0	0
chr1	209212850	209212979	1882113	1882117	Intergenic	MIR205HG	0	0	7_Enh	0	1	1	0	0	0
chr1	209527729	209527980	1884579	1884585	Intergenic	MIR205HG	0	0	5_TxWk	0	1	1	0	1	1
chr1	209529051	209529235	1884597	1884603	Intergenic	MIR205HG	0	0	5_TxWk	0	1	1	0	0	0
chr1	209543980	209544150	1884703	1884707	Intergenic	MIR205HG	0	0	5_TxWk	0	1	1	0	0	0
chr1	209556753	209556847	1884777	1884781	Intergenic	MIR205HG	0	0	5_TxWk	0	1	1	0	0	0
chr1	209568686	209568811	1884844	1884848	Intergenic	MIR205HG	0	0	5_TxWk	0	1	1	0	0	0
chr1	209593720	209593925	1885013	1885017	Intergenic	MIR205HG	0	0	5_TxWk	0	1	1	0	0	0
chr1	209739460	209739779	1886021	1886029	Intergenic	CAMK1G	0	0	5_TxWk	0	1	1	1	1	1
chr1	209827498	209827686	1886954	1886958	Intergenic	LAMB3	0	0	7_Enh	0	1	1	0	0	0
chr1	209971605	209971755	1888111	1888115	intron	IRF6	0	0	5_TxWk	0	1	1	0	1	0
chr1	209996582	209996694	1888353	1888357	Intergenic	DIEXF	0	0	15_Quies	0	1	1	0	1	1
chr1	210410529	210410641	1891910	1891914	intron	SERTAD4	0	0	5_TxWk	0	1	1	0	0	0
chr1	210410743	210410882	1891914	1891919	intron	SERTAD4	0	0	5_TxWk	0	1	1	0	0	0
chr1	210431145	210431166	1892195	1892199	Intergenic	SERTAD4-AS1	0	0	7_Enh	0	1	1	0	0	0
chr1	210431188	210431412	1892199	1892203	Intergenic	SERTAD4-AS1	0	0	7_Enh	0	1	1	0	0	0
chr1	210435811	210436104	1892243	1892248	Intergenic	SERTAD4-AS1	0	0	7_Enh	0	1	1	0	0	0
chr1	210468713	210468820	1892629	1892633	Intergenic	HHAT	0	0	7_Enh	0	1	1	0	0	0
chr1	210495033	210495097	1892884	1892889	Intergenic	HHAT	0	0	15_Quies	0	1	1	0	0	0
chr1	210506288	210506449	1893110	1893114	intron	HHAT	0	0	15_Quies	0	1	1	0	0	0
chr1	211687404	211687663	1903044	1903059	Intergenic	RD3	0	0	15_Quies	0	1	1	0	1	1
chr1	211806403	211806521	1904634	1904640	Intergenic	NEK2	0	0	7_Enh	0	1	1	0	0	0
chr1	211816860	211816914	1904785	1904790	Intergenic	NEK2	0	0	7_Enh	0	1	1	0	0	0
chr1	211817195	211817455	1904793	1904799	Intergenic	NEK2	0	0	7_Enh	0	1	1	0	0	0
chr1	211878875	211879185	1905565	1905570	Intergenic	NEK2	0	0	7_Enh	0	1	1	0	0	0
chr1	212098537	212098733	1907676	1907681	Intergenic	LPGAT1	0	0	5_TxWk	0	1	1	0	0	0
chr1	212102465	212102607	1907695	1907699	Intergenic	LPGAT1	0	0	7_Enh	0	1	1	0	0	0
chr1	212330936	212330972	1909685	1909689	Intergenic	MIR3122	0	0	7_Enh	0	1	1	0	0	0
chr1	212360012	212360221	1910022	1910026	Intergenic	PPP2R5A	0	0	5_TxWk	0	1	1	0	0	0
chr1	212643483	212643709	1913300	1913311	Intergenic	NENF	0	0	7_Enh	0	1	1	0	0	0
chr1	212778817	212779283	1914764	1914769	intron	ATF3	0	0	14_ReprPCWk	0	1	1	1	0	0
chr1	213154553	213154647	1919625	1919629	intron	VASH2	0	0	5_TxWk	0	1	1	0	0	0
chr1	213154688	213154807	1919629	1919635	intron	VASH2	0	0	7_Enh	0	1	1	0	0	0
chr1	213155010	213155093	1919638	1919642	intron	VASH2	0	0	7_Enh	0	1	1	0	0	0
chr1	214503365	214503702	1931145	1931155	exon	SMYD2	0	0	7_Enh	0	1	1	0	0	0
chr1	214510972	214511155	1931249	1931254	TTS	SMYD2	0	0	5_TxWk	0	1	1	0	0	0
chr1	214551307	214551399	1931671	1931678	exon	PTPN14	0	0	5_TxWk	0	1	1	0	0	0
chr1	214620305	214620725	1932352	1932357	intron	PTPN14	0	0	5_TxWk	0	1	1	0	0	0
chr1	214650429	214650708	1932644	1932649	intron	PTPN14	0	0	7_Enh	0	1	1	0	0	0
chr1	215196919	215196992	1937163	1937167	intron	KCNK2	0	0	15_Quies	0	1	1	0	0	0
chr1	215810238	215810314	1941033	1941037	intron	USH2A	0	0	15_Quies	0	1	1	0	0	0
chr1	215810460	215810587	1941037	1941041	intron	USH2A	0	0	15_Quies	0	1	1	0	0	0
chr1	217202627	217202739	1949818	1949822	intron	ESRRG	0	0	15_Quies	0	1	1	0	0	0
chr1	217202878	217203174	1949822	1949826	intron	ESRRG	0	0	15_Quies	0	1	1	0	0	0
chr1	218847913	218848075	1962321	1962326	Intergenic	LOC728463	0	0	7_Enh	0	1	1	0	0	0
chr1	219634297	219634398	1966832	1966836	Intergenic	LYPLAL1	0	0	15_Quies	0	1	1	0	0	0
chr1	220473933	220474088	1973941	1973946	Intergenic	RAB3GAP2	0	0	15_Quies	0	1	1	0	0	0
chr1	222019282	222019455	1985815	1985822	Intergenic	DUSP10	0	0	7_Enh	0	1	1	0	0	0
chr1	222461592	222461688	1988785	1988789	Intergenic	HHIPL2	0	0	15_Quies	0	1	0	0	0	0
chr1	222628265	222628300	1989772	1989776	Intergenic	HHIPL2	0	0	15_Quies	0	1	1	0	0	0
chr1	222628303	222628331	1989776	1989780	Intergenic	HHIPL2	0	0	15_Quies	0	1	1	0	0	0
chr1	222628498	222628734	1989780	1989794	Intergenic	HHIPL2	0	0	15_Quies	0	1	1	0	1	1
chr1	222927856	222927985	1992995	1993000	Intergenic	FAM177B	0	0	7_Enh	0	1	1	0	0	0
chr1	223100175	223100258	1994254	1994258	intron	DISP1	0	0	5_TxWk	0	1	1	0	0	0
chr1	223406825	223407096	1997436	1997443	intron	SUSD4	0	0	7_Enh	0	1	1	0	0	0
chr1	223432171	223432337	1997647	1997651	intron	SUSD4	0	0	7_Enh	0	1	1	0	0	0
chr1	223492832	223493270	1998147	1998152	intron	SUSD4	0	0	5_TxWk	0	1	1	1	0	0
chr1	223493341	223493652	1998152	1998158	intron	SUSD4	0	0	7_Enh	0	1	1	1	0	0
chr1	223514574	223514763	1998326	1998333	intron	SUSD4	0	0	5_TxWk	0	1	1	0	0	0
chr1	223888625	223888870	2002133	2002137	promoter-TSS	CAPN2	1	0	5_TxWk	0	1	1	0	0	0
chr1	223895637	223895762	2002210	2002214	intron	CAPN2	0	0	5_TxWk	0	1	1	0	0	1
chr1	223914343	223914625	2002541	2002545	intron	CAPN2	0	0	7_Enh	0	1	1	0	0	0
chr1	223927496	223927666	2002697	2002702	intron	CAPN2	0	0	7_Enh	0	1	1	0	0	0
chr1	224356718	224356880	2007643	2007647	Intergenic	DEGS1	0	0	5_TxWk	0	1	1	0	0	0
chr1	224361155	224361293	2007697	2007701	Intergenic	DEGS1	0	0	5_TxWk	0	1	1	0	0	0
chr1	224368521	224368979	2007833	2007842	Intergenic	DEGS1	0	0	5_TxWk	0	1	1	0	0	0
chr1	224385976	224386613	2008245	2008255	Intergenic	DEGS1	0	0	5_TxWk	0	1	1	0	0	0
chr1	224644733	224644792	2011628	2011632	Intergenic	WDR26	0	0	7_Enh	0	1	1	0	0	1
chr1	224645278	224645452	2011635	2011640	Intergenic	WDR26	0	0	5_TxWk	0	1	1	0	1	1
chr1	224686444	224686597	2012036	2012042	Intergenic	WDR26	0	0	7_Enh	0	1	1	0	0	0
chr1	224686655	224686802	2012042	2012046	Intergenic	WDR26	0	0	5_TxWk	0	1	1	0	0	0
chr1	224690134	224690320	2012085	2012090	Intergenic	WDR26	0	0	7_Enh	0	1	1	0	0	0
chr1	224690326	224690650	2012090	2012095	Intergenic	WDR26	0	0	7_Enh	0	1	1	0	0	0
chr1	224694006	224694238	2012143	2012149	Intergenic	WDR26	0	0	7_Enh	0	1	1	0	0	0
chr1	224921020	224921272	2014437	2014442	intron	CNIH3	0	0	7_Enh	0	1	1	0	1	0
chr1	224924851	224924992	2014496	2014505	intron	CNIH3	0	0	5_TxWk	0	1	1	0	0	0
chr1	225632717	225632892	2019491	2019496	Intergenic	LBR	0	0	7_Enh	0	1	1	0	0	0
chr1	225637100	225637223	2019559	2019567	Intergenic	LBR	0	0	7_Enh	0	1	1	0	0	0
chr1	225799640	225799796	2021435	2021439	intron	ENAH	0	0	7_Enh	0	1	1	0	0	0
chr1	225923642	225923692	2023112	2023117	Intergenic	SRP9	0	0	5_TxWk	0	1	1	0	0	0
chr1	225935475	225935604	2023304	2023308	Intergenic	SRP9	0	0	7_Enh	0	1	1	0	0	0
chr1	225954076	225954170	2023562	2023566	Intergenic	SRP9	0	0	5_TxWk	0	1	1	0	0	0
chr1	225954692	225954770	2023570	2023575	Intergenic	SRP9	0	0	7_Enh	0	1	1	0	0	0
chr1	225960108	225960290	2023642	2023646	Intergenic	SRP9	0	0	15_Quies	0	1	1	0	1	1
chr1	226001131	226001526	2024316	2024326	intron	EPHX1	0	0	7_Enh	0	1	1	0	0	0
chr1	226063165	226063486	2025309	2025315	intron	TMEM63A	0	0	6_EnhG	0	1	1	0	0	0
chr1	226084803	226085167	2025829	2025834	Intergenic	LEFTY1	0	0	7_Enh	0	1	1	0	1	0
chr1	226109799	226109970	2026201	2026208	exon,intron	PYCR2	0	0	6_EnhG	0	1	1	0	0	0
chr1	226110029	226110062	2026208	2026212	exon	PYCR2	0	0	7_Enh	0	1	1	0	0	0
chr1	226222432	226222541	2028068	2028072	Intergenic	H3F3A	0	0	15_Quies	0	1	1	0	0	0
chr1	226320799	226320898	2030114	2030120	Intergenic	ACBD3	0	0	1_TssA	0	1	1	0	0	0
chr1	226735384	226735457	2035493	2035498	Intergenic	C1orf95	0	0	5_TxWk	0	1	1	0	0	1
chr1	226814277	226814489	2036630	2036642	Intergenic	C1orf95	0	0	15_Quies	0	1	1	0	1	1
chr1	226821857	226822309	2036741	2036749	exon	ITPKB	0	0	6_EnhG	0	1	1	0	1	1
chr1	226911513	226911677	2038159	2038163	intron	ITPKB	0	0	5_TxWk	0	1	1	0	0	0
chr1	226966383	226966562	2038993	2038998	Intergenic	ITPKB	0	0	7_Enh	0	1	1	0	0	0
chr1	227002874	227003129	2039412	2039419	Intergenic	PSEN2	0	0	7_Enh	0	1	1	0	0	0
chr1	227063660	227063893	2040221	2040230	intron	PSEN2	0	0	5_TxWk	0	1	1	0	0	0
chr1	227083399	227083497	2040547	2040552	exon	PSEN2	0	0	5_TxWk	0	1	1	0	0	0
chr1	227133055	227133277	2041232	2041237	intron	ADCK3	0	0	7_Enh	0	1	1	0	0	0
chr1	227619694	227619774	2045653	2045658	Intergenic	CDC42BPA	0	0	15_Quies	0	1	1	0	0	0
chr1	227982751	227982845	2049917	2049923	Intergenic	PRSS38	0	0	7_Enh	0	1	1	1	0	0
chr1	227993455	227993825	2050018	2050022	Intergenic	PRSS38	0	0	15_Quies	0	1	1	0	0	0
chr1	228097787	228097887	2051260	2051264	Intergenic	MIR5008	0	0	7_Enh	0	1	1	0	0	0
chr1	228097914	228097983	2051264	2051268	Intergenic	MIR5008	0	0	7_Enh	0	1	1	0	0	0
chr1	228201309	228201490	2053340	2053345	intron	WNT3A	0	0	7_Enh	0	1	1	1	0	0
chr1	228350070	228350336	2056374	2056381	Intergenic	IBA57	0	0	7_Enh	0	1	1	1	0	1
chr1	228350670	228350975	2056385	2056402	Intergenic	IBA57	0	0	7_Enh	0	1	1	1	0	1
chr1	228416281	228416515	2057913	2057918	intron	OBSCN	0	0	15_Quies	0	1	1	0	0	0
chr1	228600457	228600769	2061482	2061488	intron	TRIM17	0	0	5_TxWk	0	1	1	0	0	0
chr1	228672888	228672999	2062883	2062888	Intergenic	RNF187	0	0	15_Quies	0	1	1	0	0	0
chr1	228974187	228974442	2069506	2069510	Intergenic	DUSP5P1	0	0	7_Enh	0	1	1	0	0	0
chr1	229038836	229039127	2070175	2070182	Intergenic	DUSP5P1	0	0	7_Enh	0	1	1	0	0	0
chr1	229195611	229195766	2071894	2071901	Intergenic	RAB4A	0	0	7_Enh	0	1	1	0	0	0
chr1	229253773	229253842	2072453	2072458	Intergenic	RAB4A	0	0	7_Enh	0	1	1	0	0	0
chr1	229364858	229364886	2073715	2073719	Intergenic	RAB4A	0	0	5_TxWk	0	1	1	0	0	0
chr1	229367062	229367412	2073745	2073752	Intergenic	RAB4A	0	0	5_TxWk	0	1	1	0	0	0
chr1	229388994	229389205	2073978	2073983	Intergenic	RAB4A	0	0	7_Enh	0	1	1	0	0	0
chr1	229703297	229703448	2078332	2078336	Intergenic	ABCB10	0	0	15_Quies	0	1	0	0	0	0
chr1	229976814	229976907	2081068	2081073	Intergenic	URB2	0	0	15_Quies	0	1	1	0	0	0
chr1	229980451	229980618	2081100	2081104	Intergenic	URB2	0	0	7_Enh	0	1	1	0	0	0
chr1	230220774	230221116	2083619	2083625	intron	GALNT2	0	0	7_Enh	0	1	1	0	0	0
chr1	230240468	230240778	2083900	2083911	intron	GALNT2	0	0	7_Enh	0	1	1	0	0	0
chr1	230258553	230258674	2084196	2084202	intron	GALNT2	0	0	5_TxWk	0	1	1	0	0	0
chr1	230321653	230322086	2085100	2085109	intron	GALNT2	0	0	2_TssAFlnk	0	1	1	0	0	0
chr1	230985359	230985468	2092998	2093002	intron	C1orf198	0	0	7_Enh	0	1	1	0	0	0
chr1	230985698	230985733	2093002	2093006	intron	C1orf198	0	0	7_Enh	0	1	1	0	0	0
chr1	230999424	230999503	2093168	2093172	intron	C1orf198	0	0	5_TxWk	0	1	1	0	0	0
chr1	231152757	231153204	2094996	2095003	Intergenic	MIR1182	0	0	5_TxWk	0	1	1	0	0	0
chr1	231162982	231163222	2095173	2095184	intron	FAM89A	0	0	7_Enh	0	1	1	0	0	0
chr1	231163309	231163430	2095184	2095188	intron	FAM89A	0	0	7_Enh	0	1	1	0	0	0
chr1	231707508	231708088	2101819	2101827	intron	TSNAX-DISC1	0	0	15_Quies	0	1	1	0	0	0
chr1	231765064	231765186	2102495	2102501	intron	DISC1	0	0	15_Quies	0	1	1	0	0	0
chr1	231787476	231787695	2102751	2102757	intron	DISC1	0	0	7_Enh	0	1	1	0	0	0
chr1	231820515	231820875	2102983	2102992	intron	DISC1	0	0	7_Enh	0	1	1	0	0	0
chr1	231893626	231893729	2103571	2103576	intron	DISC1	0	0	5_TxWk	0	1	1	0	0	0
chr1	232032538	232032786	2104932	2104937	intron	DISC1	0	0	5_TxWk	0	1	1	0	0	0
chr1	232065182	232065214	2105260	2105264	intron	DISC1	0	0	5_TxWk	0	1	1	0	0	0
chr1	232065228	232065295	2105264	2105268	intron	DISC1	0	0	7_Enh	0	1	1	0	0	0
chr1	232070804	232071012	2105313	2105317	intron	DISC1	0	0	7_Enh	0	1	1	0	0	0
chr1	232428621	232428955	2108293	2108300	Intergenic	SIPA1L2	0	0	5_TxWk	0	1	1	0	0	1
chr1	232437011	232437294	2108346	2108354	Intergenic	SIPA1L2	0	0	5_TxWk	0	1	1	0	0	1
chr1	232448111	232448316	2108437	2108441	Intergenic	SIPA1L2	0	0	5_TxWk	0	1	1	0	0	0
chr1	232455071	232455224	2108494	2108499	Intergenic	SIPA1L2	0	0	5_TxWk	0	1	1	0	0	0
chr1	232465004	232465144	2108576	2108580	Intergenic	SIPA1L2	0	0	7_Enh	0	1	1	0	0	0
chr1	232465841	232465945	2108588	2108593	Intergenic	SIPA1L2	0	0	5_TxWk	0	1	1	0	0	0
chr1	232466029	232466173	2108593	2108597	Intergenic	SIPA1L2	0	0	5_TxWk	0	1	1	0	0	0
chr1	232470597	232470715	2108739	2108744	Intergenic	SIPA1L2	0	0	7_Enh	0	1	1	0	0	0
chr1	232470824	232470965	2108746	2108750	Intergenic	SIPA1L2	0	0	7_Enh	0	1	1	0	0	0
chr1	232512332	232512485	2109143	2109151	Intergenic	SIPA1L2	0	0	7_Enh	0	1	1	0	0	0
chr1	232512525	232512821	2109151	2109157	Intergenic	SIPA1L2	0	0	7_Enh	0	1	1	0	0	0
chr1	232514360	232514672	2109172	2109177	Intergenic	SIPA1L2	0	0	7_Enh	0	1	1	0	0	0
chr1	232551484	232551910	2109565	2109577	intron	SIPA1L2	0	0	5_TxWk	0	1	1	0	0	0
chr1	232571474	232571757	2109826	2109830	intron	SIPA1L2	0	0	5_TxWk	0	1	1	0	0	0
chr1	234659273	234659582	2129656	2129664	Intergenic	LOC100506795	0	0	15_Quies	0	1	1	0	0	0
chr1	234669277	234669305	2129782	2129786	Intergenic	LOC100506795	0	0	7_Enh	0	1	1	0	0	0
chr1	234670184	234670503	2129797	2129804	Intergenic	LOC100506795	0	0	7_Enh	0	1	1	0	0	0
chr1	234672688	234672830	2129842	2129847	Intergenic	LOC100506795	0	0	7_Enh	0	1	1	0	0	0
chr1	234674200	234674241	2129865	2129869	Intergenic	LOC100506795	0	0	7_Enh	0	1	1	0	0	0
chr1	234674294	234674435	2129869	2129875	Intergenic	LOC100506795	0	0	7_Enh	0	1	1	0	0	0
chr1	234674542	234674668	2129876	2129882	Intergenic	LOC100506795	0	0	5_TxWk	0	1	1	0	0	0
chr1	234680011	234680557	2129956	2129964	Intergenic	LOC100506795	0	0	7_Enh	0	1	1	0	0	0
chr1	234724863	234725108	2130506	2130517	Intergenic	IRF2BP2	0	0	7_Enh	0	1	1	0	0	0
chr1	234797100	234797258	2131702	2131707	Intergenic	LINC00184	0	0	5_TxWk	0	1	1	0	0	0
chr1	234857667	234857932	2132365	2132374	Intergenic	LOC100506810	0	0	7_Enh	0	1	1	0	0	0
chr1	234862134	234862290	2132461	2132465	intron	LOC100506810	0	0	7_Enh	0	1	1	0	0	0
chr1	234879914	234880214	2132778	2132783	Intergenic	LOC100506810	0	0	15_Quies	0	1	1	0	0	0
chr1	234908185	234908310	2133195	2133201	Intergenic	LOC100506810	0	0	15_Quies	0	1	1	0	1	0
chr1	234908366	234908389	2133201	2133205	Intergenic	LOC100506810	0	0	15_Quies	0	1	1	0	1	0
chr1	234908403	234908622	2133205	2133211	Intergenic	LOC100506810	0	0	15_Quies	0	1	1	0	1	0
chr1	234945422	234945633	2133648	2133656	Intergenic	LOC100506810	0	0	15_Quies	0	1	1	0	0	0
chr1	234952039	234952447	2133731	2133748	Intergenic	LOC100506810	0	0	5_TxWk	0	1	1	0	0	0
chr1	234952472	234952688	2133748	2133755	Intergenic	LOC100506810	0	0	5_TxWk	0	1	1	0	0	0
chr1	234961766	234961846	2133868	2133872	Intergenic	LOC100506810	0	0	7_Enh	0	1	1	0	0	0
chr1	234961895	234962042	2133872	2133876	Intergenic	LOC100506810	0	0	7_Enh	0	1	1	0	0	0
chr1	234999387	234999468	2134236	2134241	Intergenic	LOC100506810	0	0	7_Enh	0	1	1	0	0	0
chr1	235097965	235098133	2135632	2135636	Intergenic	SNORA14B	0	0	7_Enh	0	1	1	0	0	0
chr1	235106948	235107122	2135795	2135800	Intergenic	SNORA14B	0	0	5_TxWk	0	1	1	0	0	0
chr1	235123244	235123476	2136063	2136069	Intergenic	SNORA14B	0	0	7_Enh	0	1	1	0	0	0
chr1	235132948	235133052	2136182	2136186	Intergenic	SNORA14B	0	0	7_Enh	0	1	1	0	0	0
chr1	235133139	235133345	2136186	2136194	Intergenic	SNORA14B	0	0	7_Enh	0	1	1	0	0	0
chr1	235133636	235133916	2136197	2136202	Intergenic	SNORA14B	0	0	7_Enh	0	1	1	0	0	0
chr1	235134029	235134229	2136202	2136210	Intergenic	SNORA14B	0	0	7_Enh	0	1	1	0	0	0
chr1	235134355	235134446	2136210	2136215	Intergenic	SNORA14B	0	0	5_TxWk	0	1	1	0	0	0
chr1	236051677	236051892	2147664	2147669	Intergenic	LYST	0	0	15_Quies	0	1	1	0	0	0
chr1	236066479	236066570	2147857	2147861	Intergenic	LYST	0	0	15_Quies	0	1	1	0	0	0
chr1	236072041	236072437	2147919	2147926	Intergenic	LYST	0	0	5_TxWk	0	1	1	0	0	0
chr1	236080747	236081058	2148056	2148060	Intergenic	LYST	0	0	7_Enh	0	1	1	0	0	0
chr1	236086956	236087068	2148151	2148155	Intergenic	LYST	0	0	7_Enh	0	1	1	0	0	0
chr1	236095453	236095620	2148252	2148257	Intergenic	LYST	0	0	7_Enh	0	1	1	0	0	0
chr1	236095940	236096198	2148261	2148266	Intergenic	LYST	0	0	7_Enh	0	1	1	0	0	0
chr1	236096240	236096424	2148266	2148272	Intergenic	LYST	0	0	5_TxWk	0	1	1	0	0	0
chr1	236096696	236096902	2148273	2148277	Intergenic	LYST	0	0	7_Enh	0	1	1	0	1	0
chr1	236260468	236260643	2150604	2150609	Intergenic	NID1	0	0	9_Het	0	1	0	0	0	0
chr1	236628584	236628677	2155578	2155582	intron	EDARADD	0	0	7_Enh	0	1	1	0	0	0
chr1	236635067	236635203	2155670	2155674	intron	EDARADD	0	0	15_Quies	0	1	1	0	0	0
chr1	236680224	236680551	2156379	2156386	Intergenic,promoter-TSS	LGALS8	1	0	15_Quies	0	1	1	0	0	0
chr1	237176431	237176662	2162062	2162070	Intergenic	MT1P2	0	0	15_Quies	0	1	1	0	0	0
chr1	238216183	238216367	2171400	2171404	Intergenic	ZP4	0	0	15_Quies	0	1	1	0	0	0
chr1	239969211	239969350	2184258	2184262	intron	CHRM3	0	0	15_Quies	0	1	1	0	0	0
chr1	239978151	239978225	2184384	2184389	intron	CHRM3	0	0	15_Quies	0	1	1	0	0	0
chr1	240061475	240061775	2185193	2185202	intron	CHRM3	0	0	15_Quies	0	1	1	0	1	1
chr1	243476745	243476902	2218644	2218648	intron	SDCCAG8	0	0	5_TxWk	0	1	1	0	0	0
chr1	244374994	244375212	2227648	2227653	Intergenic	C1orf100	0	0	15_Quies	0	1	1	0	0	0
chr1	244397746	244397919	2227973	2227982	Intergenic	C1orf100	0	0	7_Enh	0	1	1	0	0	0
chr1	244402558	244402727	2228047	2228052	Intergenic	C1orf100	0	0	5_TxWk	0	1	1	0	0	0
chr1	244436499	244436693	2228409	2228414	Intergenic	C1orf100	0	0	15_Quies	0	1	1	0	1	1
chr1	244489630	244489973	2229093	2229099	Intergenic	C1orf100	0	0	7_Enh	0	1	1	0	0	0
chr1	244504815	244504914	2229244	2229250	Intergenic	C1orf100	0	0	7_Enh	0	1	1	0	0	0
chr1	244505281	244505461	2229253	2229258	Intergenic	C1orf100	0	0	7_Enh	0	1	1	0	0	1
chr1	244512442	244512552	2229338	2229343	Intergenic	C1orf100	0	0	5_TxWk	0	1	1	0	0	0
chr1	244517150	244517391	2229430	2229435	intron	C1orf100	0	0	15_Quies	0	1	1	0	0	0
chr1	244532974	244533159	2229662	2229667	intron	C1orf100	0	0	7_Enh	0	1	1	0	0	0
chr1	244534647	244534994	2229688	2229695	intron	C1orf100	0	0	7_Enh	0	1	1	0	0	0
chr1	246038270	246038610	2250484	2250494	intron	SMYD3	0	0	15_Quies	0	1	1	0	0	0
chr1	246324277	246324592	2253713	2253723	intron	SMYD3	0	0	5_TxWk	0	1	1	0	0	0
chr1	246329530	246330063	2253774	2253782	intron	SMYD3	0	0	15_Quies	0	1	1	0	0	0
chr1	246330214	246330493	2253783	2253793	intron	SMYD3	0	0	15_Quies	0	1	1	0	0	0
chr1	246772070	246772269	2258808	2258815	intron	CNST	0	0	7_Enh	0	1	1	0	0	1
chr1	246772370	246772552	2258815	2258820	intron	CNST	0	0	7_Enh	0	1	1	0	0	1
chr1	246931878	246932005	2261210	2261216	TTS	SCCPDH	0	0	5_TxWk	0	1	1	0	0	0
chr1	246932892	246932994	2261227	2261231	Intergenic	LOC149134	0	0	5_TxWk	0	1	0	0	0	0
chr1	249137355	249137540	2282950	2282954	intron	ZNF672	0	0	7_Enh	0	1	1	0	0	0
chr1	249191484	249191557	2283821	2283826	Intergenic	PGBD2	0	0	15_Quies	0	1	1	1	0	0
chr2	33708	33870	2284822	2284827	Intergenic	FAM110C	0	0	5_TxWk	0	1	1	0	0	1
chr2	38029	38196	2284870	2284875	TTS	FAM110C	0	0	5_TxWk	0	1	1	0	0	0
chr2	38292	38387	2284875	2284879	TTS	FAM110C	0	0	5_TxWk	0	1	0	0	0	0
chr2	69431	69678	2285352	2285357	Intergenic	FAM110C	0	0	15_Quies	0	1	1	0	0	0
chr2	70114	70173	2285359	2285363	Intergenic	FAM110C	0	0	7_Enh	0	1	1	0	0	0
chr2	193240	193424	2286437	2286447	Intergenic	SH3YL1	0	0	15_Quies	0	1	1	0	0	0
chr2	193436	193632	2286447	2286453	Intergenic	SH3YL1	0	0	15_Quies	0	1	1	0	0	0
chr2	437925	438280	2290364	2290374	Intergenic	FAM150B	0	0	15_Quies	0	1	0	0	0	0
chr2	567678	567762	2292633	2292640	Intergenic	TMEM18	0	0	14_ReprPCWk	0	1	1	1	0	0
chr2	634697	634936	2293807	2293812	Intergenic	TMEM18	0	0	5_TxWk	0	1	1	0	0	0
chr2	1089606	1090628	2300796	2300810	intron	SNTG2	0	0	15_Quies	0	1	0	0	0	0
chr2	1597602	1597741	2308729	2308734	Intergenic	PXDN	0	0	7_Enh	0	1	1	0	0	0
chr2	1604612	1604668	2308909	2308913	Intergenic	PXDN	0	0	7_Enh	0	1	1	0	0	0
chr2	1656977	1657056	2310017	2310023	intron	PXDN	0	0	7_Enh	0	1	1	0	0	0
chr2	1657190	1657407	2310023	2310028	intron	PXDN	0	0	7_Enh	0	1	1	0	0	0
chr2	1821330	1821642	2313415	2313432	intron	MYT1L	0	0	14_ReprPCWk	0	1	1	0	1	1
chr2	1974934	1975225	2316094	2316098	intron	MYT1L	0	0	5_TxWk	0	1	1	0	0	0
chr2	1980139	1980212	2316157	2316164	intron	MYT1L	0	0	5_TxWk	0	1	1	0	0	0
chr2	2650238	2650343	2323696	2323700	Intergenic	MYT1L	0	0	14_ReprPCWk	0	1	1	0	0	0
chr2	2651068	2651237	2323705	2323711	Intergenic	MYT1L	0	0	15_Quies	0	1	1	0	0	0
chr2	2666022	2666138	2323937	2323941	Intergenic	MYT1L	0	0	7_Enh	0	1	1	0	0	0
chr2	2666880	2666932	2323957	2323961	Intergenic	MYT1L	0	0	7_Enh	0	1	1	0	0	0
chr2	2667577	2667656	2323979	2323983	Intergenic	MYT1L	0	0	7_Enh	0	1	1	0	0	0
chr2	2743313	2743349	2325453	2325458	Intergenic	MYT1L	0	0	7_Enh	0	1	1	0	0	0
chr2	2766810	2767083	2325775	2325782	Intergenic	MYT1L	0	0	7_Enh	0	1	1	0	0	0
chr2	2767234	2767424	2325784	2325793	Intergenic	MYT1L	0	0	7_Enh	0	1	1	0	0	0
chr2	2767482	2767514	2325794	2325798	Intergenic	MYT1L	0	0	7_Enh	0	1	1	0	0	0
chr2	2767559	2767680	2325798	2325806	Intergenic	MYT1L	0	0	7_Enh	0	1	1	0	0	0
chr2	2849743	2849771	2326929	2326933	Intergenic	MYT1L	0	0	7_Enh	0	1	1	0	0	0
chr2	2849868	2850066	2326936	2326942	Intergenic	MYT1L	0	0	7_Enh	0	1	1	0	0	0
chr2	2850761	2850974	2326951	2326960	Intergenic	MYT1L	0	0	7_Enh	0	1	1	0	0	0
chr2	3176415	3176537	2331442	2331446	Intergenic	TSSC1	0	0	7_Enh	0	1	1	0	0	0
chr2	3409219	3409442	2336073	2336078	intron	TRAPPC12	0	0	6_EnhG	0	1	1	0	0	0
chr2	3676588	3676682	2340837	2340843	intron	COLEC11	0	0	5_TxWk	0	1	1	0	0	0
chr2	7101021	7101174	2371622	2371626	intron	RNF144A	0	0	5_TxWk	0	1	1	0	0	0
chr2	8126533	8126802	2380533	2380537	Intergenic	LOC339788	0	0	7_Enh	0	1	1	0	0	0
chr2	8144565	8144671	2380694	2380698	Intergenic	LOC339788	0	0	15_Quies	0	1	1	0	0	0
chr2	8369761	8369972	2382858	2382863	intron	LINC00299	0	0	15_Quies	0	1	1	0	0	0
chr2	8640520	8640716	2385960	2385965	Intergenic	LINC00299	0	0	7_Enh	0	1	1	0	0	0
chr2	8647123	8647220	2386052	2386056	Intergenic	ID2	0	0	5_TxWk	0	1	1	0	0	0
chr2	8665854	8666221	2386274	2386284	Intergenic	ID2	0	0	5_TxWk	0	1	1	0	1	0
chr2	8675445	8675669	2386407	2386412	Intergenic	ID2	0	0	7_Enh	0	1	1	0	0	0
chr2	8680024	8680320	2386488	2386495	Intergenic	ID2	0	0	7_Enh	0	1	1	0	0	1
chr2	9211235	9211432	2393252	2393256	Intergenic	MBOAT2	0	0	15_Quies	0	1	1	0	0	0
chr2	9235785	9236067	2393544	2393561	Intergenic	MBOAT2	0	0	7_Enh	0	1	1	0	1	0
chr2	9246450	9246719	2393775	2393780	Intergenic	ASAP2	0	0	7_Enh	0	1	1	0	0	0
chr2	9252369	9252510	2393870	2393878	Intergenic	ASAP2	0	0	7_Enh	0	1	1	0	0	0
chr2	9282723	9282751	2394322	2394327	Intergenic	ASAP2	0	0	5_TxWk	0	1	1	0	0	0
chr2	9303093	9303168	2394687	2394692	Intergenic	ASAP2	0	0	15_Quies	0	1	1	0	0	0
chr2	9362562	9362870	2395709	2395715	intron	ASAP2	0	0	7_Enh	0	1	1	0	0	0
chr2	9389775	9389867	2396061	2396065	intron	ASAP2	0	0	7_Enh	0	1	1	0	0	0
chr2	9389874	9390060	2396065	2396069	intron	ASAP2	0	0	7_Enh	0	1	1	0	0	0
chr2	9440234	9440726	2396804	2396812	intron	ASAP2	0	0	7_Enh	0	1	1	0	0	0
chr2	9447206	9447294	2396903	2396907	intron	ASAP2	0	0	7_Enh	0	1	1	0	0	0
chr2	9455750	9455878	2397040	2397045	intron	ASAP2	0	0	5_TxWk	0	1	1	0	0	0
chr2	9455889	9456107	2397045	2397049	intron	ASAP2	0	0	5_TxWk	0	1	1	0	0	0
chr2	9549086	9549169	2398453	2398457	intron	ITGB1BP1	0	0	5_TxWk	0	1	1	0	0	0
chr2	9549245	9549337	2398457	2398466	intron	ITGB1BP1	0	0	5_TxWk	0	1	1	0	0	0
chr2	9784922	9785062	2401871	2401875	Intergenic	YWHAQ	0	0	5_TxWk	0	1	1	0	0	0
chr2	9785103	9785361	2401875	2401881	Intergenic	YWHAQ	0	0	7_Enh	0	1	1	0	0	0
chr2	9832935	9833028	2402529	2402533	Intergenic	YWHAQ	0	0	7_Enh	0	1	1	0	0	0
chr2	9833059	9833136	2402533	2402541	Intergenic	YWHAQ	0	0	7_Enh	0	1	1	0	0	0
chr2	9833422	9833532	2402541	2402548	Intergenic	YWHAQ	0	0	15_Quies	0	1	1	0	0	0
chr2	9843322	9843536	2402695	2402702	Intergenic	YWHAQ	0	0	7_Enh	0	1	1	0	0	0
chr2	9906360	9906425	2403652	2403656	Intergenic	TAF1B	0	0	7_Enh	0	1	1	0	0	0
chr2	9910410	9910510	2403735	2403744	Intergenic	TAF1B	0	0	7_Enh	0	1	1	0	0	0
chr2	9910566	9910775	2403744	2403751	Intergenic	TAF1B	0	0	7_Enh	0	1	1	0	1	1
chr2	9921317	9921515	2403950	2403957	Intergenic	TAF1B	0	0	5_TxWk	0	1	1	0	0	0
chr2	9921592	9921709	2403957	2403962	Intergenic	TAF1B	0	0	5_TxWk	0	1	1	0	0	0
chr2	9937819	9937893	2404209	2404213	Intergenic	TAF1B	0	0	7_Enh	0	1	1	0	0	0
chr2	9939848	9940289	2404246	2404258	Intergenic	TAF1B	0	0	7_Enh	0	1	1	0	1	1
chr2	9941358	9941479	2404276	2404281	Intergenic	TAF1B	0	0	7_Enh	0	1	1	0	1	0
chr2	9941492	9941624	2404281	2404285	Intergenic	TAF1B	0	0	7_Enh	0	1	1	0	1	0
chr2	9941662	9941801	2404285	2404290	Intergenic	TAF1B	0	0	7_Enh	0	1	1	0	0	0
chr2	9941824	9942229	2404290	2404302	Intergenic	TAF1B	0	0	7_Enh	0	1	1	0	0	0
chr2	9942314	9942387	2404303	2404307	Intergenic	TAF1B	0	0	7_Enh	0	1	1	0	0	0
chr2	9948964	9949316	2404406	2404417	Intergenic	TAF1B	0	0	7_Enh	0	1	1	0	0	0
chr2	9949745	9949920	2404424	2404432	Intergenic	TAF1B	0	0	7_Enh	0	1	1	0	0	0
chr2	10112791	10113083	2406554	2406559	intron	GRHL1	0	0	6_EnhG	0	1	1	0	0	0
chr2	10115727	10115777	2406586	2406593	intron	GRHL1	0	0	5_TxWk	0	1	1	0	0	0
chr2	10176302	10176531	2407977	2407982	Intergenic	KLF11	0	0	7_Enh	0	1	1	0	1	1
chr2	10425713	10425849	2413229	2413234	Intergenic	HPCAL1	0	0	7_Enh	0	1	1	0	0	0
chr2	10545046	10545349	2415549	2415556	intron	HPCAL1	0	0	7_Enh	0	1	1	0	0	0
chr2	10545460	10545630	2415556	2415561	intron	HPCAL1	0	0	7_Enh	0	1	1	0	0	0
chr2	10545644	10545916	2415561	2415570	intron	HPCAL1	0	0	7_Enh	0	1	1	0	0	0
chr2	10548145	10548227	2415613	2415617	intron	HPCAL1	0	0	7_Enh	0	1	1	0	0	0
chr2	10593678	10593894	2416727	2416732	Intergenic	ODC1	0	0	7_Enh	0	1	1	0	0	0
chr2	10593941	10594151	2416732	2416737	Intergenic	ODC1	0	0	7_Enh	0	1	1	0	0	0
chr2	10594219	10594641	2416737	2416747	Intergenic	ODC1	0	0	7_Enh	0	1	1	0	0	0
chr2	10594802	10594836	2416747	2416751	Intergenic	ODC1	0	0	7_Enh	0	1	1	0	0	0
chr2	10633585	10633821	2417410	2417416	Intergenic	ODC1	0	0	7_Enh	0	1	1	0	0	0
chr2	10633889	10633998	2417416	2417423	Intergenic	ODC1	0	0	7_Enh	0	1	1	0	0	0
chr2	10638138	10638374	2417525	2417538	Intergenic	ODC1	0	0	5_TxWk	0	1	1	1	0	0
chr2	11532009	11532100	2430452	2430456	Intergenic	LINC00570	0	0	15_Quies	0	1	1	0	0	0
chr2	11969518	11969710	2437482	2437487	Intergenic	MIR4262	0	0	7_Enh	0	1	1	0	1	0
chr2	12078298	12078613	2438579	2438592	Intergenic	MIR4262	0	0	15_Quies	0	1	1	0	0	0
chr2	12458674	12459137	2441557	2441565	Intergenic	TRIB2	0	0	15_Quies	0	1	1	1	0	0
chr2	12874023	12874173	2445085	2445091	intron	TRIB2	0	0	7_Enh	0	1	1	0	0	0
chr2	13058998	13059208	2446616	2446620	Intergenic	LOC100506474	0	0	15_Quies	0	1	1	0	0	0
chr2	14437333	14437492	2454747	2454751	Intergenic	FAM84A	0	0	15_Quies	0	1	1	0	0	0
chr2	15309972	15310335	2460843	2460850	intron	NBAS	0	0	7_Enh	0	1	1	0	0	0
chr2	15874105	15874206	2466081	2466085	Intergenic	DDX1	0	0	15_Quies	0	1	1	0	0	0
chr2	16029099	16029468	2467962	2467968	Intergenic	MYCN	0	0	7_Enh	0	1	1	0	0	0
chr2	16034398	16034571	2468042	2468046	Intergenic	MYCN	0	0	5_TxWk	0	1	1	0	0	0
chr2	16052383	16052526	2468200	2468208	Intergenic	MYCN	0	0	7_Enh	0	1	1	0	0	0
chr2	16383611	16383841	2471932	2471939	Intergenic	MYCNOS	0	0	7_Enh	0	1	1	0	0	0
chr2	16798546	16798717	2475378	2475382	intron	FAM49A	0	0	7_Enh	0	1	1	0	0	0
chr2	16921447	16921933	2476382	2476386	Intergenic	FAM49A	0	0	15_Quies	0	1	1	0	0	0
chr2	16938466	16938739	2476510	2476518	Intergenic	FAM49A	0	0	15_Quies	0	1	1	0	1	1
chr2	17996994	17997139	2483361	2483366	promoter-TSS	MSGN1	1	0	5_TxWk	0	1	1	0	0	0
chr2	18701853	18702149	2488060	2488065	Intergenic	RDH14	0	0	15_Quies	0	1	1	0	1	1
chr2	19738499	19738656	2495122	2495126	Intergenic	OSR1	0	0	15_Quies	0	1	1	0	0	0
chr2	20335473	20335614	2500646	2500653	Intergenic	LAPTM4A	0	0	7_Enh	0	1	1	0	1	1
chr2	20341376	20341495	2500753	2500757	Intergenic	SDC1	0	0	7_Enh	0	1	1	0	0	0
chr2	20345455	20345612	2500791	2500795	Intergenic	SDC1	0	0	7_Enh	0	1	1	0	0	0
chr2	20371971	20372182	2501084	2501091	Intergenic	SDC1	0	0	7_Enh	0	1	1	0	0	0
chr2	20372401	20372635	2501094	2501101	Intergenic	SDC1	0	0	7_Enh	0	1	1	0	0	0
chr2	20378226	20378322	2501165	2501171	Intergenic	SDC1	0	0	7_Enh	0	1	1	0	0	0
chr2	20379478	20379982	2501183	2501196	Intergenic	SDC1	0	0	7_Enh	0	1	1	0	0	1
chr2	20382339	20382530	2501245	2501249	Intergenic	SDC1	0	0	7_Enh	0	1	1	0	0	0
chr2	20389950	20390215	2501359	2501366	Intergenic	SDC1	0	0	7_Enh	0	1	1	0	0	0
chr2	20396273	20396475	2501462	2501467	Intergenic	SDC1	0	0	7_Enh	0	1	1	0	0	0
chr2	20396503	20396739	2501467	2501474	Intergenic	SDC1	0	0	7_Enh	0	1	1	0	0	0
chr2	20397972	20398064	2501495	2501502	Intergenic	SDC1	0	0	7_Enh	0	1	1	0	0	0
chr2	20405718	20406196	2501643	2501653	intron	SDC1	0	0	6_EnhG	0	1	1	0	0	0
chr2	20408359	20408498	2501681	2501686	intron	SDC1	0	0	6_EnhG	0	1	1	0	0	0
chr2	20417533	20417627	2501848	2501853	intron	SDC1	0	0	7_Enh	0	1	1	0	0	0
chr2	20432542	20432822	2502304	2502310	Intergenic	SDC1	0	0	5_TxWk	0	1	1	0	0	0
chr2	20601422	20601500	2504140	2504146	Intergenic	RHOB	0	0	15_Quies	0	1	1	0	0	0
chr2	20601624	20601664	2504146	2504150	Intergenic	RHOB	0	0	15_Quies	0	1	1	0	0	0
chr2	20621816	20622077	2504366	2504371	Intergenic	RHOB	0	0	7_Enh	0	1	1	0	0	0
chr2	20639009	20639096	2504547	2504551	Intergenic	RHOB	0	0	5_TxWk	0	1	1	0	0	0
chr2	20666682	20666768	2504993	2505003	Intergenic	RHOB	0	0	5_TxWk	0	1	1	0	0	0
chr2	20690505	20690702	2505267	2505273	Intergenic	RHOB	0	0	7_Enh	0	1	1	0	0	0
chr2	20716912	20717080	2505613	2505618	Intergenic	RHOB	0	0	15_Quies	0	1	1	0	0	0
chr2	20736397	20736711	2505892	2505900	Intergenic	RHOB	0	0	5_TxWk	0	1	1	0	0	0
chr2	20779108	20779269	2506457	2506462	Intergenic	HS1BP3	0	0	7_Enh	0	1	1	0	0	0
chr2	20832314	20832430	2507232	2507236	intron	HS1BP3	0	0	7_Enh	0	1	1	0	0	0
chr2	20835666	20835861	2507289	2507302	intron	HS1BP3	0	0	7_Enh	0	1	1	0	1	1
chr2	20842238	20842475	2507440	2507453	intron	HS1BP3	0	0	6_EnhG	0	1	1	0	1	1
chr2	20849302	20849426	2507578	2507582	intron	HS1BP3	0	0	7_Enh	0	1	1	0	0	0
chr2	20861315	20861584	2507803	2507808	Intergenic	GDF7	0	0	5_TxWk	0	1	1	1	1	1
chr2	23624392	23624622	2527224	2527230	intron	KLHL29	0	0	7_Enh	0	1	1	0	0	0
chr2	23624999	23625046	2527233	2527237	intron	KLHL29	0	0	7_Enh	0	1	1	0	0	0
chr2	23626836	23627007	2527251	2527255	intron	KLHL29	0	0	5_TxWk	0	1	1	0	0	0
chr2	23627361	23627612	2527260	2527268	intron	KLHL29	0	0	5_TxWk	0	1	1	0	1	1
chr2	23715683	23715824	2528488	2528495	intron	KLHL29	0	0	7_Enh	0	1	1	0	0	0
chr2	23719911	23720314	2528568	2528576	intron	KLHL29	0	0	7_Enh	0	1	1	0	0	0
chr2	23736189	23736375	2528836	2528842	intron	KLHL29	0	0	7_Enh	0	1	1	0	0	0
chr2	23747257	23747276	2529016	2529020	intron	KLHL29	0	0	7_Enh	0	1	1	0	0	0
chr2	23755212	23755344	2529192	2529196	intron	KLHL29	0	0	7_Enh	0	1	1	0	1	0
chr2	23755658	23755712	2529199	2529204	intron	KLHL29	0	0	7_Enh	0	1	1	0	0	0
chr2	23755791	23755853	2529206	2529210	intron	KLHL29	0	0	7_Enh	0	1	1	0	0	0
chr2	23755963	23756167	2529211	2529216	intron	KLHL29	0	0	7_Enh	0	1	1	0	0	0
chr2	23756323	23756389	2529216	2529220	intron	KLHL29	0	0	5_TxWk	0	1	1	0	0	0
chr2	23759365	23759740	2529266	2529273	intron	KLHL29	0	0	7_Enh	0	1	1	0	0	0
chr2	23777236	23777303	2529562	2529569	intron	KLHL29	0	0	7_Enh	0	1	1	0	0	0
chr2	23777338	23777392	2529569	2529575	intron	KLHL29	0	0	7_Enh	0	1	1	0	0	0
chr2	23786588	23786821	2529776	2529784	intron	KLHL29	0	0	7_Enh	0	1	1	0	0	0
chr2	23786860	23787073	2529784	2529792	intron	KLHL29	0	0	7_Enh	0	1	1	0	0	0
chr2	23787117	23787375	2529792	2529797	intron	KLHL29	0	0	7_Enh	0	1	1	0	0	0
chr2	23787447	23787671	2529797	2529806	intron	KLHL29	0	0	7_Enh	0	1	1	0	0	0
chr2	23807949	23808095	2530171	2530177	intron	KLHL29	0	0	5_TxWk	0	1	1	0	0	0
chr2	23818946	23819038	2530384	2530389	intron	KLHL29	0	0	7_Enh	0	1	1	0	0	0
chr2	23868293	23868461	2531228	2531233	intron	KLHL29	0	0	5_TxWk	0	1	1	0	0	0
chr2	24026040	24026847	2533113	2533120	intron	ATAD2B	0	0	5_TxWk	0	1	1	0	0	0
chr2	24588001	24588177	2540185	2540190	Intergenic	ITSN2	0	0	7_Enh	0	1	1	0	0	0
chr2	25407641	25407974	2550665	2550671	Intergenic	POMC	0	0	5_TxWk	0	1	1	0	0	0
chr2	25408043	25408444	2550671	2550676	Intergenic	POMC	0	0	7_Enh	0	1	1	0	0	0
chr2	25419322	25419625	2550820	2550829	Intergenic	POMC	0	0	5_TxWk	0	1	1	0	1	1
chr2	25451676	25451949	2551530	2551537	Intergenic	POMC	0	0	7_Enh	0	1	1	0	1	1
chr2	25486705	25487070	2552288	2552293	intron	DNMT3A	0	0	5_TxWk	0	1	1	0	0	0
chr2	25487165	25487229	2552294	2552298	intron	DNMT3A	0	0	5_TxWk	0	1	1	0	0	0
chr2	25533904	25534533	2553175	2553189	intron	DNMT3A	0	0	7_Enh	0	1	1	0	0	0
chr2	25842033	25842214	2557417	2557422	intron	DTNB	0	0	5_TxWk	0	1	1	0	0	0
chr2	26220703	26220839	2562657	2562663	Intergenic	KIF3C	0	0	5_TxWk	0	1	1	0	0	0
chr2	26224692	26225064	2562717	2562721	Intergenic	KIF3C	0	0	7_Enh	0	1	1	0	0	1
chr2	26291564	26291787	2563724	2563728	intron	RAB10	0	0	5_TxWk	0	1	1	0	0	0
chr2	26497061	26497239	2566490	2566494	intron	HADHB	0	0	5_TxWk	0	1	1	0	0	0
chr2	26578508	26578678	2567656	2567662	intron	EPT1	0	0	5_TxWk	0	1	1	0	0	0
chr2	26993462	26993581	2573666	2573670	intron	SLC35F6	0	0	7_Enh	0	1	1	0	0	0
chr2	26993978	26994455	2573676	2573680	intron	SLC35F6	0	0	7_Enh	0	1	1	0	1	1
chr2	26995322	26995438	2573689	2573693	intron	SLC35F6	0	0	7_Enh	0	1	1	0	0	0
chr2	27005992	27006268	2573857	2573865	Intergenic	CENPA	0	0	5_TxWk	0	1	1	0	0	0
chr2	27926663	27926945	2588815	2588821	Intergenic	SUPT7L	0	0	5_TxWk	0	1	1	0	1	1
chr2	27939894	27940232	2589030	2589039	Intergenic	SUPT7L	0	0	5_TxWk	0	1	1	0	0	0
chr2	27946211	27946469	2589102	2589108	Intergenic	MRPL33	0	0	5_TxWk	0	1	1	0	1	1
chr2	28177553	28177602	2591247	2591251	intron	BRE	0	0	15_Quies	0	1	1	0	0	0
chr2	28408316	28408479	2592839	2592843	intron	BRE	0	0	15_Quies	0	1	1	0	0	0
chr2	28424397	28424764	2593021	2593027	intron	BRE	0	0	5_TxWk	0	1	1	0	0	0
chr2	28455275	28455370	2593234	2593238	intron	BRE	0	0	15_Quies	0	1	1	0	0	0
chr2	28486460	28486940	2593572	2593578	intron	BRE	0	0	5_TxWk	0	1	1	0	0	0
chr2	28499323	28499388	2593683	2593687	intron	BRE	0	0	5_TxWk	0	1	1	0	0	0
chr2	28561428	28561526	2594380	2594387	exon	BRE	0	0	7_Enh	0	1	1	0	0	0
chr2	28579041	28579233	2594736	2594744	Intergenic	FOSL2	0	0	7_Enh	0	1	1	0	0	0
chr2	28659428	28659604	2596192	2596201	Intergenic	FOSL2	0	0	2_TssAFlnk	0	1	1	0	0	0
chr2	28659656	28659778	2596201	2596206	Intergenic	FOSL2	0	0	2_TssAFlnk	0	1	1	0	0	0
chr2	28660478	28660612	2596222	2596231	Intergenic	FOSL2	0	0	7_Enh	0	1	1	0	0	0
chr2	28676730	28677100	2596449	2596460	Intergenic	PLB1	0	0	7_Enh	0	1	1	0	0	1
chr2	28768262	28768331	2597341	2597346	intron	PLB1	0	0	7_Enh	0	1	1	0	0	0
chr2	28768392	28768438	2597348	2597352	intron	PLB1	0	0	7_Enh	0	1	1	0	0	0
chr2	28817140	28817389	2597993	2598004	intron	PLB1	0	0	7_Enh	0	1	1	0	1	1
chr2	28833553	28833727	2598182	2598186	intron	PLB1	0	0	7_Enh	0	1	1	0	0	0
chr2	28836739	28837164	2598219	2598226	exon	PLB1	0	0	5_TxWk	0	1	1	0	0	0
chr2	28888046	28888226	2598821	2598825	Intergenic	PPP1CB	0	0	7_Enh	0	1	1	0	0	0
chr2	29289589	29289949	2603834	2603838	intron	C2orf71	0	0	7_Enh	0	1	1	0	0	0
chr2	29290329	29290381	2603840	2603844	intron	C2orf71	0	0	7_Enh	0	1	1	0	0	0
chr2	30249166	30249210	2611939	2611943	Intergenic	ALK	0	0	7_Enh	0	1	1	1	0	0
chr2	30496124	30496326	2614884	2614888	Intergenic	LBH	0	0	7_Enh	0	1	1	0	0	0
chr2	30497545	30497940	2614907	2614913	Intergenic	LBH	0	0	7_Enh	0	1	1	0	0	0
chr2	30645428	30645547	2616444	2616448	Intergenic	LCLAT1	0	0	7_Enh	0	1	1	0	0	0
chr2	31450612	31450745	2623703	2623708	Intergenic	EHD3	0	0	7_Enh	0	1	1	0	0	0
chr2	31506435	31506573	2624421	2624425	Intergenic	EHD3	0	0	5_TxWk	0	1	0	0	0	1
chr2	31526001	31526455	2624586	2624594	Intergenic	EHD3	0	0	7_Enh	0	1	1	0	0	0
chr2	31637552	31637873	2625483	2625488	promoter-TSS	XDH	1	0	7_Enh	0	1	1	0	0	0
chr2	32460328	32460636	2632726	2632732	exon	NLRC4	0	0	5_TxWk	0	1	1	0	0	0
chr2	32877691	32877852	2637789	2637793	intron	TTC27	0	0	5_TxWk	0	1	1	0	0	0
chr2	33202228	33202523	2640975	2640982	intron	LTBP1	0	0	7_Enh	0	1	1	0	0	0
chr2	33295343	33295435	2641817	2641821	intron	LTBP1	0	0	7_Enh	0	1	1	0	0	0
chr2	33295446	33295754	2641821	2641826	intron	LTBP1	0	0	7_Enh	0	1	1	0	0	0
chr2	33311590	33311644	2642001	2642005	intron	LTBP1	0	0	5_TxWk	0	1	1	0	0	0
chr2	33311713	33311879	2642005	2642009	intron	LTBP1	0	0	5_TxWk	0	1	1	0	0	1
chr2	33516681	33516839	2643816	2643821	intron	LTBP1	0	0	5_TxWk	0	1	1	0	0	0
chr2	35755790	35756139	2660272	2660277	Intergenic	LOC100288911	0	0	15_Quies	0	1	1	0	0	0
chr2	36603496	36603717	2665886	2665893	intron	CRIM1	0	0	7_Enh	0	1	1	0	0	0
chr2	36660889	36661307	2666321	2666328	intron	CRIM1	0	0	5_TxWk	0	1	1	0	0	0
chr2	36928535	36928934	2668792	2668797	intron	VIT	0	0	5_TxWk	0	1	1	0	0	1
chr2	37446007	37446742	2674551	2674559	intron	CEBPZ	0	0	5_TxWk	0	1	1	0	0	0
chr2	37813499	37813554	2677673	2677677	Intergenic	CDC42EP3	0	0	7_Enh	0	1	1	0	0	0
chr2	37916283	37916425	2678641	2678647	Intergenic	CDC42EP3	0	0	14_ReprPCWk	0	1	1	0	0	0
chr2	38002433	38002726	2679250	2679255	Intergenic	CDC42EP3	0	0	15_Quies	0	1	1	1	0	0
chr2	38323211	38323325	2682454	2682462	Intergenic	CYP1B1	0	0	7_Enh	0	1	1	0	0	0
chr2	38323484	38323563	2682462	2682466	Intergenic	CYP1B1	0	0	7_Enh	0	1	1	0	0	0
chr2	38336730	38336809	2682605	2682609	Intergenic	CYP1B1-AS1	0	0	7_Enh	0	1	1	0	0	0
chr2	38336840	38337248	2682609	2682614	Intergenic	CYP1B1-AS1	0	0	5_TxWk	0	1	1	0	0	0
chr2	38415047	38415118	2683210	2683214	Intergenic	CYP1B1-AS1	0	0	15_Quies	0	1	1	0	0	0
chr2	38670409	38670638	2686008	2686013	Intergenic	ATL2	0	0	5_TxWk	0	1	1	0	0	0
chr2	38689143	38689472	2686191	2686197	Intergenic	ATL2	0	0	7_Enh	0	1	1	0	0	0
chr2	40341338	40341485	2702184	2702188	exon	SLC8A1	0	0	15_Quies	0	1	1	0	0	0
chr2	40467384	40467426	2703029	2703033	intron	SLC8A1	0	0	15_Quies	0	1	1	0	0	0
chr2	40559572	40559699	2703622	2703627	intron	SLC8A1	0	0	15_Quies	0	1	1	0	0	0
chr2	42193753	42193946	2714050	2714060	Intergenic	C2orf91	0	0	7_Enh	0	1	1	1	0	0
chr2	42319068	42319247	2715744	2715748	Intergenic	PKDCC	0	0	15_Quies	0	1	1	0	0	0
chr2	42596064	42596252	2718659	2718665	Intergenic	COX7A2L	0	0	7_Enh	0	1	1	0	0	0
chr2	42598810	42599013	2718692	2718699	Intergenic	COX7A2L	0	0	5_TxWk	0	1	1	0	0	0
chr2	43056018	43056226	2724853	2724858	Intergenic	HAAO	0	0	7_Enh	0	1	1	0	1	1
chr2	43081324	43081482	2725179	2725183	Intergenic	HAAO	0	0	7_Enh	0	1	1	0	0	0
chr2	43081511	43081598	2725183	2725190	Intergenic	HAAO	0	0	7_Enh	0	1	1	0	0	0
chr2	43084306	43084693	2725251	2725259	Intergenic	HAAO	0	0	5_TxWk	0	1	1	0	0	0
chr2	43094501	43094785	2725379	2725385	Intergenic	HAAO	0	0	7_Enh	0	1	1	0	0	0
chr2	43134148	43134216	2725791	2725795	Intergenic	HAAO	0	0	7_Enh	0	1	1	0	0	0
chr2	43152176	43152250	2726004	2726008	Intergenic	HAAO	0	0	7_Enh	0	1	1	0	0	0
chr2	43152649	43152773	2726012	2726016	Intergenic	HAAO	0	0	7_Enh	0	1	1	0	0	0
chr2	43152827	43152911	2726016	2726020	Intergenic	HAAO	0	0	7_Enh	0	1	1	0	0	0
chr2	43153331	43153558	2726024	2726031	Intergenic	HAAO	0	0	7_Enh	0	1	1	0	0	0
chr2	43153663	43153868	2726032	2726043	Intergenic	HAAO	0	0	7_Enh	0	1	1	0	0	0
chr2	43156545	43156575	2726083	2726087	Intergenic	HAAO	0	0	7_Enh	0	1	1	0	0	0
chr2	43158913	43158947	2726114	2726118	Intergenic	HAAO	0	0	7_Enh	0	1	1	0	1	0
chr2	43160263	43160489	2726134	2726138	Intergenic	HAAO	0	0	5_TxWk	0	1	1	0	0	0
chr2	43161186	43161353	2726149	2726154	Intergenic	HAAO	0	0	7_Enh	0	1	1	0	0	0
chr2	43164201	43164407	2726195	2726203	Intergenic	HAAO	0	0	7_Enh	0	1	1	0	0	0
chr2	43166662	43166850	2726235	2726239	Intergenic	HAAO	0	0	7_Enh	0	1	1	0	0	0
chr2	43174032	43174178	2726340	2726344	Intergenic	HAAO	0	0	15_Quies	0	1	1	0	1	1
chr2	43259459	43259634	2727481	2727486	Intergenic	ZFP36L2	0	0	7_Enh	0	1	1	0	0	0
chr2	43259693	43259757	2727486	2727492	Intergenic	ZFP36L2	0	0	7_Enh	0	1	1	0	0	0
chr2	43278648	43278769	2727798	2727803	Intergenic	ZFP36L2	0	0	5_TxWk	0	1	1	0	0	0
chr2	43310941	43311575	2728323	2728331	Intergenic	ZFP36L2	0	0	7_Enh	0	1	1	0	0	0
chr2	43313622	43313890	2728373	2728380	Intergenic	ZFP36L2	0	0	7_Enh	0	1	1	0	0	0
chr2	43358220	43358344	2728905	2728912	Intergenic	ZFP36L2	0	0	7_Enh	0	1	1	0	0	0
chr2	43358428	43358614	2728912	2728917	Intergenic	ZFP36L2	0	0	7_Enh	0	1	1	0	0	0
chr2	43385547	43385901	2729337	2729344	Intergenic	ZFP36L2	0	0	7_Enh	0	1	1	0	0	0
chr2	43386190	43386348	2729344	2729352	Intergenic	ZFP36L2	0	0	2_TssAFlnk	0	1	1	0	1	0
chr2	43456706	43456994	2730850	2730854	TTS	LOC100129726	0	0	5_TxWk	0	1	1	0	1	1
chr2	43527768	43528013	2731758	2731763	intron	THADA	0	0	5_TxWk	0	1	1	0	0	0
chr2	43528222	43528375	2731763	2731769	intron	THADA	0	0	7_Enh	0	1	1	0	0	0
chr2	43560321	43560814	2732015	2732022	intron	THADA	0	0	5_TxWk	0	1	1	0	0	0
chr2	43629759	43630022	2732586	2732590	intron	THADA	0	0	7_Enh	0	1	1	0	0	0
chr2	43633965	43634128	2732610	2732615	intron	THADA	0	0	5_TxWk	0	1	1	0	0	0
chr2	43642661	43642889	2732651	2732657	intron	THADA	0	0	5_TxWk	0	1	1	0	0	0
chr2	43690472	43690861	2733059	2733064	intron	THADA	0	0	5_TxWk	0	1	1	0	0	0
chr2	43691730	43691952	2733066	2733071	intron	THADA	0	0	5_TxWk	0	1	1	0	0	0
chr2	43747552	43747645	2733480	2733484	intron	THADA	0	0	15_Quies	0	1	1	0	0	0
chr2	43861916	43862105	2734540	2734544	Intergenic	PLEKHH2	0	0	15_Quies	0	1	1	0	0	0
chr2	45912098	45912251	2755451	2755455	intron	PRKCE	0	0	7_Enh	0	1	1	0	0	0
chr2	46050995	46051064	2756882	2756886	intron	PRKCE	0	0	7_Enh	0	1	1	0	0	1
chr2	46076766	46076933	2757144	2757148	intron	PRKCE	0	0	7_Enh	0	1	1	0	0	0
chr2	46118980	46119083	2757566	2757570	intron	PRKCE	0	0	7_Enh	0	1	1	0	0	0
chr2	46163532	46163708	2758104	2758111	intron	PRKCE	0	0	5_TxWk	0	1	1	0	1	1
chr2	46165916	46166250	2758138	2758147	intron	PRKCE	0	0	5_TxWk	0	1	1	0	0	0
chr2	46191408	46191763	2758421	2758425	intron	PRKCE	0	0	7_Enh	0	1	1	0	0	0
chr2	46219467	46219953	2758717	2758726	intron	PRKCE	0	0	5_TxWk	0	1	1	0	0	0
chr2	46260172	46260407	2759100	2759104	intron	PRKCE	0	0	5_TxWk	0	1	1	0	0	0
chr2	46277320	46277753	2759238	2759246	intron	PRKCE	0	0	5_TxWk	0	1	1	0	1	1
chr2	46290157	46290338	2759394	2759398	intron	PRKCE	0	0	5_TxWk	0	1	1	0	1	1
chr2	46353028	46353420	2759930	2759935	intron	PRKCE	0	0	15_Quies	0	1	1	0	0	0
chr2	46361650	46361970	2760004	2760011	intron	PRKCE	0	0	7_Enh	0	1	1	0	0	0
chr2	46398131	46398257	2760388	2760392	intron	PRKCE	0	0	5_TxWk	0	1	1	0	0	0
chr2	46398753	46398984	2760400	2760405	intron	PRKCE	0	0	7_Enh	0	1	1	0	0	0
chr2	46558975	46559130	2762086	2762091	intron	EPAS1	0	0	7_Enh	0	1	1	0	0	0
chr2	46559975	46560090	2762099	2762103	intron	EPAS1	0	0	7_Enh	0	1	1	0	0	0
chr2	46635879	46636201	2762972	2762980	Intergenic	TMEM247	0	0	7_Enh	0	1	1	0	0	0
chr2	46636301	46636678	2762980	2762987	Intergenic	TMEM247	0	0	7_Enh	0	1	1	0	0	0
chr2	46637554	46637737	2762997	2763001	Intergenic	TMEM247	0	0	7_Enh	0	1	1	0	0	0
chr2	46678502	46678721	2763294	2763299	Intergenic	TMEM247	0	0	7_Enh	0	1	1	0	0	0
chr2	46688620	46689045	2763380	2763387	Intergenic	TMEM247	0	0	15_Quies	0	1	1	0	1	1
chr2	47039669	47039889	2766788	2766794	Intergenic	LOC388948	0	0	5_TxWk	0	1	1	0	0	0
chr2	47072780	47072949	2767151	2767157	intron	LOC100134259	0	0	7_Enh	0	1	1	0	0	0
chr2	47073057	47073131	2767157	2767161	intron	LOC100134259	0	0	7_Enh	0	1	1	0	0	0
chr2	47074388	47074678	2767176	2767186	intron	LOC100134259	0	0	7_Enh	0	1	1	0	0	0
chr2	47095159	47095372	2767432	2767439	Intergenic	LOC100134259	0	0	5_TxWk	0	1	1	0	0	0
chr2	47194293	47194421	2768771	2768775	intron	TTC7A	0	0	5_TxWk	0	1	1	0	0	0
chr2	47194511	47194614	2768775	2768779	intron	TTC7A	0	0	5_TxWk	0	1	1	0	0	0
chr2	47196743	47196908	2768816	2768823	intron	TTC7A	0	0	7_Enh	0	1	1	0	0	0
chr2	47197648	47197807	2768833	2768837	intron	TTC7A	0	0	7_Enh	0	1	1	0	0	0
chr2	47197881	47198069	2768837	2768842	intron	TTC7A	0	0	7_Enh	0	1	1	0	0	0
chr2	47214279	47214421	2769057	2769064	intron	TTC7A	0	0	7_Enh	0	1	1	0	1	1
chr2	47214922	47215013	2769068	2769073	intron	TTC7A	0	0	7_Enh	0	1	1	0	0	0
chr2	47253949	47254145	2769639	2769643	intron	TTC7A	0	0	6_EnhG	0	1	1	0	0	0
chr2	47259501	47259740	2769704	2769711	intron	TTC7A	0	0	6_EnhG	0	1	1	0	0	0
chr2	47261556	47261768	2769739	2769745	intron	TTC7A	0	0	6_EnhG	0	1	1	0	0	1
chr2	47261992	47262174	2769748	2769752	intron	TTC7A	0	0	6_EnhG	0	1	1	0	0	0
chr2	47270581	47270649	2769871	2769875	intron	TTC7A	0	0	7_Enh	0	1	1	0	0	0
chr2	47296807	47296990	2770204	2770208	intron	TTC7A	0	0	6_EnhG	0	1	1	0	0	0
chr2	47567030	47567604	2773395	2773402	Intergenic	EPCAM	0	0	15_Quies	0	1	1	0	0	0
chr2	48333509	48334231	2782333	2782347	Intergenic	FOXN2	0	0	15_Quies	0	1	1	0	1	1
chr2	48675649	48676138	2785234	2785239	intron	PPP1R21	0	0	5_TxWk	0	1	1	0	0	0
chr2	48711078	48711253	2785554	2785558	intron	PPP1R21	0	0	5_TxWk	0	1	1	0	0	0
chr2	50877523	50877645	2799596	2799601	intron	NRXN1	0	0	15_Quies	0	1	1	0	0	0
chr2	54308890	54309084	2821887	2821891	Intergenic	ACYP2	0	0	7_Enh	0	1	1	0	0	0
chr2	54778559	54778829	2826183	2826187	intron	SPTBN1	0	0	5_TxWk	0	1	1	0	0	0
chr2	54798540	54798596	2826459	2826463	intron	SPTBN1	0	0	5_TxWk	0	1	1	0	0	0
chr2	54799285	54799898	2826464	2826470	intron	SPTBN1	0	0	5_TxWk	0	1	1	0	0	0
chr2	54827146	54827320	2826734	2826738	intron	SPTBN1	0	0	7_Enh	0	1	1	0	0	0
chr2	54900310	54900399	2827643	2827647	Intergenic	EML6	0	0	5_TxWk	0	1	1	0	0	0
chr2	55131953	55132322	2829904	2829910	intron	EML6	0	0	5_TxWk	0	1	1	0	0	0
chr2	55164138	55164233	2830175	2830181	intron	EML6	0	0	15_Quies	0	1	1	0	0	0
chr2	59580621	59580972	2860155	2860160	Intergenic	FLJ30838	0	0	15_Quies	0	1	1	0	0	0
chr2	60442966	60443009	2865548	2865553	Intergenic	MIR4432	0	0	5_TxWk	0	1	1	0	0	0
chr2	60487890	60488009	2865834	2865838	Intergenic	MIR4432	0	0	7_Enh	0	1	1	0	0	0
chr2	60524936	60525008	2866200	2866209	Intergenic	MIR4432	0	0	5_TxWk	0	1	0	0	0	0
chr2	60525017	60525076	2866209	2866217	Intergenic	MIR4432	0	0	5_TxWk	0	1	0	0	0	0
chr2	60533279	60533587	2866296	2866300	Intergenic	MIR4432	0	0	5_TxWk	0	1	1	0	0	0
chr2	60705860	60705924	2868087	2868091	intron	BCL11A	0	0	5_TxWk	0	1	1	0	0	0
chr2	60731225	60731395	2868346	2868350	intron	BCL11A	0	0	7_Enh	0	1	1	0	1	0
chr2	60732156	60732402	2868355	2868360	intron	BCL11A	0	0	7_Enh	0	1	1	0	0	0
chr2	60743049	60743144	2868486	2868490	intron	BCL11A	0	0	7_Enh	0	1	1	0	1	0
chr2	60759096	60759185	2868680	2868685	intron	BCL11A	0	0	7_Enh	0	1	1	1	0	0
chr2	60760781	60760853	2868696	2868701	intron	BCL11A	0	0	13_ReprPC	0	1	1	1	0	0
chr2	60771338	60771433	2868789	2868795	intron	BCL11A	0	0	5_TxWk	0	1	1	1	0	0
chr2	60773173	60773289	2868812	2868816	exon	BCL11A	0	0	5_TxWk	0	1	1	1	0	0
chr2	60773298	60773434	2868816	2868820	exon	BCL11A	0	0	5_TxWk	0	1	1	1	0	0
chr2	61175940	61176124	2873728	2873733	intron	PUS10	0	0	5_TxWk	0	1	1	0	0	0
chr2	62571616	62571873	2890208	2890213	Intergenic	MIR5192	0	0	15_Quies	0	1	1	0	0	0
chr2	62652383	62652535	2890989	2890993	Intergenic	TMEM17	0	0	7_Enh	0	1	1	0	0	0
chr2	62685171	62685586	2891343	2891352	Intergenic	TMEM17	0	0	7_Enh	0	1	1	0	0	0
chr2	62702536	62702662	2891503	2891508	Intergenic	TMEM17	0	0	7_Enh	0	1	1	0	0	0
chr2	62702756	62703096	2891508	2891515	Intergenic	TMEM17	0	0	7_Enh	0	1	1	0	0	0
chr2	64291150	64291419	2903201	2903205	Intergenic	VPS54	0	0	5_TxWk	0	1	1	0	0	0
chr2	64429727	64430024	2904453	2904457	intron	LINC00309	0	0	5_TxWk	0	1	1	0	0	0
chr2	64490511	64490594	2905034	2905038	Intergenic	LINC00309	0	0	15_Quies	0	1	1	0	0	0
chr2	64538320	64539048	2905369	2905389	Intergenic	LINC00309	0	0	5_TxWk	0	1	1	0	0	0
chr2	64539291	64539447	2905391	2905395	Intergenic	LINC00309	0	0	5_TxWk	0	1	1	0	0	0
chr2	64539561	64539666	2905395	2905402	Intergenic	LINC00309	0	0	7_Enh	0	1	1	0	1	1
chr2	64587328	64587432	2905802	2905806	Intergenic	LGALSL	0	0	7_Enh	0	1	1	0	0	0
chr2	64590101	64590246	2905836	2905840	Intergenic	LGALSL	0	0	7_Enh	0	1	1	0	0	0
chr2	64631220	64631768	2906146	2906153	Intergenic	LGALSL	0	0	7_Enh	0	1	1	0	0	0
chr2	64713268	64713364	2906873	2906877	Intergenic	LGALSL	0	0	5_TxWk	0	1	1	0	0	0
chr2	64832362	64832502	2908035	2908039	Intergenic	LOC339807	0	0	7_Enh	0	1	1	0	0	0
chr2	64856506	64856700	2908443	2908448	Intergenic	LOC339807	0	0	7_Enh	0	1	1	0	0	0
chr2	64865064	64865240	2908564	2908570	intron	SERTAD2	0	0	5_TxWk	0	1	1	0	0	0
chr2	64870250	64870302	2908616	2908620	intron	SERTAD2	0	0	7_Enh	0	1	1	0	0	0
chr2	64870490	64870624	2908621	2908630	intron	SERTAD2	0	0	7_Enh	0	1	1	0	0	0
chr2	64873592	64873989	2908690	2908697	intron	SERTAD2	0	0	15_Quies	0	1	1	0	1	1
chr2	65020449	65020690	2910330	2910334	Intergenic	LOC400958	0	0	15_Quies	0	1	1	0	0	0
chr2	65058563	65058643	2910651	2910655	Intergenic	LOC400958	0	0	5_TxWk	0	1	1	0	1	0
chr2	65103765	65103804	2911263	2911267	Intergenic	LOC400958	0	0	5_TxWk	0	1	1	0	0	0
chr2	65131600	65131793	2911622	2911627	exon	LOC400958	0	0	5_TxWk	0	1	1	0	0	0
chr2	65170378	65170759	2912011	2912017	Intergenic	LOC400958	0	0	5_TxWk	0	1	1	1	0	0
chr2	65170861	65171040	2912017	2912021	Intergenic	LOC400958	0	0	5_TxWk	0	1	1	0	0	0
chr2	65173341	65173584	2912055	2912061	Intergenic	LOC400958	0	0	7_Enh	0	1	1	1	0	0
chr2	65177823	65177940	2912098	2912104	Intergenic	LOC400958	0	0	5_TxWk	0	1	1	0	1	0
chr2	65178030	65178153	2912104	2912108	Intergenic	LOC400958	0	0	5_TxWk	0	1	1	0	0	0
chr2	65289286	65289434	2913615	2913621	intron	CEP68	0	0	7_Enh	0	1	1	0	0	0
chr2	65303635	65303780	2913838	2913843	intron	CEP68	0	0	7_Enh	0	1	1	0	0	0
chr2	65543367	65543545	2917116	2917120	intron	SPRED2	0	0	7_Enh	0	1	1	0	0	1
chr2	65593719	65593802	2917738	2917742	exon	SPRED2	0	0	15_Quies	0	1	1	0	0	0
chr2	65593815	65594022	2917742	2917747	promoter-TSS	SPRED2	0	0	15_Quies	0	1	1	0	0	0
chr2	65610072	65610322	2917883	2917896	intron	SPRED2	0	0	7_Enh	0	1	1	0	1	1
chr2	65615433	65615530	2917979	2917985	intron	SPRED2	0	0	5_TxWk	0	1	1	0	0	0
chr2	65804395	65804447	2920379	2920384	Intergenic	SPRED2	0	0	15_Quies	0	1	1	0	0	0
chr2	65835258	65835342	2920785	2920791	Intergenic	SPRED2	0	0	15_Quies	0	1	1	1	0	0
chr2	65839324	65839628	2920843	2920852	Intergenic	SPRED2	0	0	5_TxWk	0	1	1	1	0	0
chr2	65889806	65890214	2921284	2921294	Intergenic	SPRED2	0	0	14_ReprPCWk	0	1	1	0	0	0
chr2	66141702	66141843	2923033	2923037	Intergenic	MIR4778	0	0	5_TxWk	0	1	1	0	0	0
chr2	66412641	66413415	2924809	2924824	Intergenic	MIR4778	0	0	15_Quies	0	1	1	0	0	0
chr2	66463292	66463728	2925145	2925154	Intergenic	MIR4778	0	0	7_Enh	0	1	1	0	0	0
chr2	66465284	66465401	2925176	2925180	Intergenic	MIR4778	0	0	7_Enh	0	1	1	0	0	0
chr2	66467941	66468029	2925197	2925201	Intergenic	MIR4778	0	0	15_Quies	0	1	1	0	0	0
chr2	66532918	66533209	2925628	2925637	Intergenic	MIR4778	0	0	5_TxWk	0	1	1	0	0	0
chr2	66561588	66561905	2925854	2925860	Intergenic	MIR4778	0	0	15_Quies	0	1	1	0	0	0
chr2	66567779	66568024	2925913	2925918	Intergenic	MIR4778	0	0	15_Quies	0	1	1	0	0	0
chr2	66591709	66591812	2926048	2926052	Intergenic	MIR4778	0	0	15_Quies	0	1	1	0	0	0
chr2	66654644	66654784	2926650	2926654	intron	MEIS1-AS3	0	0	14_ReprPCWk	0	1	1	0	0	0
chr2	67016898	67017220	2929816	2929821	Intergenic	MEIS1	0	0	15_Quies	0	1	1	0	0	0
chr2	67156737	67156923	2930632	2930636	Intergenic	LOC644838	0	0	15_Quies	0	1	1	0	0	0
chr2	67755546	67755754	2933970	2933974	Intergenic	ETAA1	0	0	15_Quies	0	1	1	0	0	0
chr2	67877948	67878150	2934582	2934588	Intergenic	ETAA1	0	0	15_Quies	0	1	1	0	1	1
chr2	68202187	68202521	2936689	2936695	Intergenic	C1D	0	0	7_Enh	0	1	1	0	0	0
chr2	68515148	68515411	2939530	2939534	intron	CNRIP1	0	0	15_Quies	0	1	1	0	0	0
chr2	68595446	68595689	2940345	2940349	intron	PLEK	0	0	15_Quies	0	1	1	0	0	0
chr2	68643376	68643916	2940639	2940649	Intergenic	FBXO48	0	0	7_Enh	0	1	1	0	0	0
chr2	68978942	68979194	2943168	2943179	intron	ARHGAP25	0	0	15_Quies	0	1	1	0	1	1
chr2	69026221	69026748	2943549	2943556	intron	ARHGAP25	0	0	5_TxWk	0	1	1	0	0	0
chr2	69026797	69027309	2943556	2943568	intron	ARHGAP25	0	0	5_TxWk	0	1	1	0	0	0
chr2	69056406	69056821	2943830	2943840	Intergenic	BMP10	0	0	7_Enh	0	1	1	0	0	1
chr2	69135655	69135885	2944440	2944444	Intergenic	BMP10	0	0	7_Enh	0	1	1	0	0	0
[truncated: 12,947 more rows]
