# Supplementary material for: A DNA methylation atlas of normal human cell types
Source: Nature. 2023 Jan 4;613(7943):355–64. doi: 10.1038/s41586-022-05580-6 (PMC9811898; doi:10.1038/s41586-022-05580-6)
Supplement: Supplementary file 6 — Genome-wide set of unmethylated regions per cell type, overlapping H3K27ac, but not J3K4me3, ChIP–seq peaks, annotated. Zip file containing bed files, listing for each cell type a set of putative enhancers defined as the subset of hypomethylated regions (Extended Dataset 1) marked by active gene regulation chromatin marks (H3K27ac peaks) but lacking promoter marks (H3K4me3 peaks). [file 41586_2022_5580_MOESM6_ESM.zip › Heart-Cardio.4CpGs.U85.f85.H3K27ac-H3K4me3.bed]

chr	from	to	CpG_from	CpG_to	HOMER_anno	neigh_gene	TSS+1Kb	CpG-island	chromHMM	H3K4me3	H3K27ac	H3K4me1	H3K27me3	ATAC	CTCF_BS	CTCF
chr1	766915	767494	7125	7135	intron	LOC643837	0	0	5_TxWk	0	1	1	0	0	0	0
chr1	767531	767633	7135	7140	intron	LOC643837	0	0	5_TxWk	0	1	1	0	0	0	0
chr1	767807	767870	7143	7148	intron	LOC643837	0	0	5_TxWk	0	1	1	0	0	0	0
chr1	940516	940963	12921	12932	Intergenic	HES4	0	0	7_Enh	0	1	1	0	0	0	0
chr1	1297502	1297577	28146	28151	Intergenic	MXRA8	0	0	15_Quies	0	1	1	0	0	0	0
chr1	1444327	1444445	33346	33351	Intergenic	ATAD3A	0	0	5_TxWk	0	1	0	0	0	0	0
chr1	1560632	1560687	37833	37838	intron	MIB2	0	0	5_TxWk	0	1	1	0	0	0	0
chr1	1560761	1560954	37839	37854	intron	MIB2	0	1	5_TxWk	0	1	1	0	0	0	0
chr1	1719730	1719964	43856	43862	intron	GNB1	0	0	7_Enh	0	1	1	0	1	0	0
chr1	1826153	1826326	46002	46008	Intergenic	GNB1	0	0	7_Enh	0	1	1	0	0	0	0
chr1	2066864	2066968	54288	54293	intron	PRKCZ	0	0	5_TxWk	0	1	1	0	1	0	0
chr1	2067105	2067251	54295	54303	intron	PRKCZ	0	0	5_TxWk	0	1	1	0	1	0	0
chr1	2170380	2170460	58006	58011	intron	SKI	0	0	7_Enh	0	1	1	0	0	0	0
chr1	2171941	2172004	58059	58063	intron	SKI	0	0	7_Enh	0	1	1	0	0	0	0
chr1	2173375	2173531	58107	58112	intron	SKI	0	0	7_Enh	0	1	1	0	0	0	0
chr1	2175069	2175117	58158	58162	intron	SKI	0	0	7_Enh	0	1	1	0	0	0	0
chr1	2178028	2178164	58225	58231	intron	SKI	0	0	7_Enh	0	1	1	0	0	0	0
chr1	2179683	2179707	58267	58271	intron	SKI	0	0	7_Enh	0	1	1	0	0	0	0
chr1	2180398	2180498	58289	58295	intron	SKI	0	0	7_Enh	0	1	1	0	0	0	0
chr1	2183232	2183318	58388	58392	intron	SKI	0	0	7_Enh	0	1	1	0	0	0	0
chr1	2183330	2183504	58392	58402	intron	SKI	0	0	7_Enh	0	1	1	0	0	0	0
chr1	2200880	2201160	58824	58836	intron	SKI	0	0	7_Enh	0	1	1	0	0	0	0
chr1	2210738	2211074	59143	59153	intron	SKI	0	0	7_Enh	0	1	1	0	0	0	0
chr1	2236443	2236531	60102	60110	intron	SKI	0	1	5_TxWk	0	1	1	0	0	0	0
chr1	2236562	2236748	60111	60123	intron	SKI	0	1	5_TxWk	0	1	1	0	0	0	0
chr1	2236764	2236982	60124	60142	intron	SKI	0	1	5_TxWk	0	1	1	0	0	0	0
chr1	2243015	2243094	60440	60446	Intergenic	LOC100129534	0	0	7_Enh	0	1	1	0	1	1	1
chr1	2262175	2262233	61212	61218	intron	MORN1	0	0	7_Enh	0	1	1	0	0	0	0
chr1	2262288	2262565	61218	61233	intron	MORN1	0	0	7_Enh	0	1	1	0	0	0	1
chr1	2459632	2459729	67734	67740	TTS	HES5	0	0	7_Enh	0	1	1	0	0	0	0
chr1	2476468	2476563	68354	68358	Intergenic	LOC115110	0	0	7_Enh	0	1	1	0	0	0	0
chr1	3264975	3265145	88296	88303	intron	PRDM16	0	0	5_TxWk	0	1	1	0	0	0	0
chr1	3265941	3266024	88327	88332	intron	PRDM16	0	0	7_Enh	0	1	1	0	0	0	0
chr1	3266047	3266178	88333	88337	intron	PRDM16	0	0	7_Enh	0	1	1	0	0	0	0
chr1	3266186	3266217	88337	88341	intron	PRDM16	0	0	7_Enh	0	1	1	0	0	0	0
chr1	3267276	3267411	88360	88366	intron	PRDM16	0	0	5_TxWk	0	1	1	0	0	0	0
chr1	3692043	3692317	101200	101209	intron	SMIM1	0	0	6_EnhG	0	1	1	0	0	0	0
chr1	5720367	5720614	126729	126735	Intergenic	MIR4417	0	0	5_TxWk	0	1	1	0	0	0	0
chr1	5721989	5722103	126762	126767	Intergenic	MIR4417	0	0	7_Enh	0	1	1	0	0	0	0
chr1	6062419	6062539	133211	133215	intron	KCNAB2	0	0	5_TxWk	0	1	1	0	0	0	0
chr1	6062629	6062797	133217	133221	intron	KCNAB2	0	0	5_TxWk	0	1	1	0	0	0	0
chr1	6062885	6062926	133223	133227	intron	KCNAB2	0	0	5_TxWk	0	1	0	0	0	0	0
chr1	6063117	6063148	133230	133234	intron	KCNAB2	0	0	5_TxWk	0	1	0	0	0	0	0
chr1	6067018	6067148	133308	133314	intron	KCNAB2	0	0	7_Enh	0	1	1	0	0	0	0
chr1	6067156	6067209	133314	133318	intron	KCNAB2	0	0	7_Enh	0	1	1	0	0	0	0
chr1	6073218	6073271	133451	133455	intron	KCNAB2	0	0	7_Enh	0	1	0	0	0	0	0
chr1	6074444	6074684	133486	133493	intron	KCNAB2	0	0	7_Enh	0	1	1	0	0	0	0
chr1	6282904	6283055	138644	138648	exon	ICMT	0	0	7_Enh	0	1	1	0	0	0	0
chr1	6283793	6283898	138672	138681	exon	ICMT	0	0	5_TxWk	0	1	1	0	0	0	0
chr1	6414221	6414456	142410	142417	intron	ACOT7	0	0	7_Enh	0	1	1	0	0	0	0
chr1	6646727	6646807	148671	148676	exon	ZBTB48	0	0	5_TxWk	0	1	1	0	0	0	0
chr1	6647426	6647651	148679	148685	exon	ZBTB48	0	0	6_EnhG	0	1	1	0	0	0	0
chr1	6647655	6647751	148685	148690	intron	ZBTB48	0	0	6_EnhG	0	1	1	0	0	0	0
chr1	6733527	6733825	151106	151111	intron	DNAJC11	0	0	5_TxWk	0	1	0	0	0	0	0
chr1	6747223	6747486	151254	151258	intron	DNAJC11	0	0	15_Quies	0	1	0	0	0	0	0
chr1	6860867	6860958	153467	153471	intron	CAMTA1	0	0	7_Enh	0	1	1	0	0	0	0
chr1	6871778	6871878	153582	153586	intron	CAMTA1	0	0	2_TssAFlnk	0	1	0	0	0	0	0
chr1	7020486	7020708	155388	155396	intron	CAMTA1	0	0	7_Enh	0	1	1	0	0	0	1
chr1	7074037	7074186	156300	156305	intron	CAMTA1	0	0	7_Enh	0	1	1	0	0	0	0
chr1	7394801	7394956	160640	160645	intron	CAMTA1	0	0	5_TxWk	0	1	1	0	0	0	0
chr1	7401640	7401773	160736	160741	intron	CAMTA1	0	0	5_TxWk	0	1	1	0	0	0	0
chr1	7407175	7407232	160793	160799	intron	CAMTA1	0	0	5_TxWk	0	1	0	0	0	0	0
chr1	7407252	7407476	160799	160808	intron	CAMTA1	0	0	5_TxWk	0	1	0	0	0	0	0
chr1	7423436	7423568	161047	161052	intron	CAMTA1	0	0	5_TxWk	0	1	0	0	0	0	0
chr1	7430037	7430203	161134	161141	intron	CAMTA1	0	0	5_TxWk	0	1	0	0	0	0	0
chr1	7439496	7439760	161302	161312	intron	CAMTA1	0	0	7_Enh	0	1	1	0	0	0	0
chr1	7531074	7531196	162781	162789	intron	CAMTA1	0	0	5_TxWk	0	1	1	0	1	0	0
chr1	7542485	7542538	162987	162992	intron	CAMTA1	0	0	7_Enh	0	1	1	0	0	0	0
chr1	7569278	7569504	163544	163552	intron	CAMTA1	0	0	5_TxWk	0	1	1	0	0	0	0
chr1	7615261	7615316	164231	164235	intron	CAMTA1	0	0	7_Enh	0	1	1	0	0	0	0
chr1	7622457	7622520	164387	164391	intron	CAMTA1	0	0	5_TxWk	0	1	1	0	0	0	0
chr1	7622560	7622721	164392	164401	intron	CAMTA1	0	0	5_TxWk	0	1	1	0	0	0	0
chr1	7673494	7673707	165186	165191	intron	CAMTA1	0	0	5_TxWk	0	1	1	0	0	0	0
chr1	7674529	7674660	165206	165214	intron	CAMTA1	0	0	5_TxWk	0	1	1	0	0	0	0
chr1	7676429	7676626	165236	165244	intron	CAMTA1	0	0	5_TxWk	0	1	1	0	0	0	0
chr1	7705677	7705757	165777	165782	intron	CAMTA1	0	0	7_Enh	0	1	1	0	0	0	0
chr1	8229825	8230044	174512	174517	Intergenic	ERRFI1	0	0	7_Enh	0	1	1	0	0	0	0
chr1	8424823	8424905	178440	178444	exon	RERE	0	0	7_Enh	0	1	1	0	0	0	0
chr1	8430605	8430746	178556	178560	intron	RERE	0	0	7_Enh	0	1	1	0	0	0	0
chr1	8468091	8468872	179064	179073	intron	RERE	0	0	7_Enh	0	1	1	0	0	0	0
chr1	8469183	8469478	179076	179082	intron	RERE	0	0	7_Enh	0	1	1	0	0	1	1
chr1	8908924	8909171	184344	184352	Intergenic	ENO1-AS1	0	0	5_TxWk	0	1	1	0	1	1	1
chr1	8950014	8950474	185200	185211	Intergenic	ENO1	0	0	5_TxWk	0	1	1	0	1	0	0
chr1	9046324	9046564	186758	186765	Intergenic	SLC2A7	0	0	5_TxWk	0	1	1	0	0	0	0
chr1	9182322	9182505	189187	189193	intron	GPR157	0	0	5_TxWk	0	1	1	0	0	0	0
chr1	9310734	9310914	191816	191823	intron	H6PD	0	0	7_Enh	0	1	1	0	0	0	0
chr1	9312021	9312215	191841	191849	intron	H6PD	0	0	5_TxWk	0	1	1	0	0	0	0
chr1	9313651	9314143	191867	191876	intron	H6PD	0	0	7_Enh	0	1	1	0	0	0	0
chr1	9381598	9381699	193460	193466	intron	SPSB1	0	0	5_TxWk	0	1	1	0	0	0	0
chr1	9445054	9445209	194927	194935	Intergenic	SPSB1	0	0	7_Enh	0	1	1	0	0	0	0
chr1	9460933	9460997	195258	195262	Intergenic	SPSB1	0	0	7_Enh	0	1	1	0	0	0	1
chr1	9461927	9462174	195285	195296	Intergenic	SPSB1	0	0	7_Enh	0	1	1	0	0	0	0
chr1	9462200	9462250	195296	195300	Intergenic	SPSB1	0	0	7_Enh	0	1	1	0	0	0	0
chr1	9462291	9462651	195300	195308	Intergenic	SPSB1	0	0	7_Enh	0	1	1	0	0	0	0
chr1	9501563	9501772	195961	195971	Intergenic	SLC25A33	0	0	7_Enh	0	1	1	0	0	0	0
chr1	9526926	9526967	196418	196422	Intergenic	SLC25A33	0	0	5_TxWk	0	1	0	0	0	0	0
chr1	9527002	9527178	196422	196427	Intergenic	SLC25A33	0	0	5_TxWk	0	1	1	0	1	0	0
chr1	9527189	9527483	196427	196438	Intergenic	SLC25A33	0	0	5_TxWk	0	1	1	0	1	0	0
chr1	9615214	9615325	198207	198212	intron	SLC25A33	0	0	5_TxWk	0	1	0	0	0	0	0
chr1	9619105	9619259	198262	198270	intron	SLC25A33	0	0	7_Enh	0	1	1	0	0	0	0
chr1	9666879	9666935	199417	199423	intron	TMEM201	0	0	5_TxWk	0	1	0	0	0	0	0
chr1	9667187	9667341	199425	199431	intron	TMEM201	0	0	5_TxWk	0	1	1	0	0	0	0
chr1	9935544	9935568	205110	205114	intron	CTNNBIP1	0	0	7_Enh	0	1	1	0	0	0	0
chr1	9946188	9946348	205282	205288	intron	CTNNBIP1	0	0	5_TxWk	0	1	1	0	0	0	0
chr1	9946448	9946508	205288	205293	intron	CTNNBIP1	0	0	5_TxWk	0	1	1	0	0	0	0
chr1	9960399	9960467	205573	205577	intron	CTNNBIP1	0	0	7_Enh	0	1	1	0	0	0	0
chr1	10168263	10168493	209211	209216	intron	UBE4B	0	0	15_Quies	0	1	1	0	0	0	0
chr1	10169029	10169358	209220	209227	intron	UBE4B	0	0	15_Quies	0	1	1	0	0	0	0
chr1	10364532	10364689	212145	212149	exon	KIF1B	0	0	5_TxWk	0	1	0	0	0	0	0
chr1	10437649	10437779	213045	213052	exon	KIF1B	0	0	5_TxWk	0	1	1	0	1	1	1
chr1	10588836	10588967	215984	215991	intron	PEX14	0	0	7_Enh	0	1	1	0	0	0	0
chr1	10688911	10689023	217525	217529	intron	PEX14	0	0	7_Enh	0	1	1	0	0	0	0
chr1	10700512	10700648	218021	218028	intron	CASZ1	0	0	5_TxWk	0	1	1	0	0	0	0
chr1	10706709	10706817	218218	218225	TTS	CASZ1	0	0	5_TxWk	0	1	1	0	0	0	1
chr1	10724490	10724609	218822	218829	intron	CASZ1	0	0	7_Enh	0	1	1	0	0	0	0
chr1	10726030	10726095	218883	218888	intron	CASZ1	0	0	7_Enh	0	1	1	0	0	0	0
chr1	10726111	10726225	218888	218893	intron	CASZ1	0	0	7_Enh	0	1	1	0	0	0	0
chr1	10731913	10732096	219072	219077	intron	CASZ1	0	0	5_TxWk	0	1	1	0	0	0	0
chr1	10743030	10743267	219394	219402	intron	CASZ1	0	0	7_Enh	0	1	1	0	0	0	0
chr1	10745669	10745766	219452	219458	intron	CASZ1	0	0	7_Enh	0	1	1	0	0	0	0
chr1	10745861	10745962	219458	219462	intron	CASZ1	0	0	7_Enh	0	1	1	0	0	0	0
chr1	10748199	10748316	219511	219516	intron	CASZ1	0	0	7_Enh	0	1	1	0	0	0	0
chr1	10749209	10749493	219537	219544	intron	CASZ1	0	0	7_Enh	0	1	1	0	0	0	0
chr1	10766629	10766836	220148	220159	intron	CASZ1	0	0	5_TxWk	0	1	1	0	0	0	0
chr1	10774483	10774748	220320	220332	intron	CASZ1	0	0	6_EnhG	0	1	1	0	0	0	0
chr1	10780419	10780734	220467	220474	intron	CASZ1	0	0	5_TxWk	0	1	1	0	0	0	0
chr1	10784206	10784316	220553	220558	intron	CASZ1	0	0	5_TxWk	0	1	0	0	0	0	0
chr1	10784363	10784549	220558	220564	intron	CASZ1	0	0	5_TxWk	0	1	1	0	0	0	0
chr1	10785221	10785319	220573	220580	intron	CASZ1	0	0	7_Enh	0	1	1	0	0	0	0
chr1	10785338	10785481	220580	220588	intron	CASZ1	0	0	7_Enh	0	1	1	0	0	0	0
chr1	10786502	10786703	220599	220612	intron	CASZ1	0	0	5_TxWk	0	1	1	0	0	0	0
chr1	10786729	10787132	220612	220619	intron	CASZ1	0	0	5_TxWk	0	1	1	0	0	0	0
chr1	10788001	10788062	220631	220637	intron	CASZ1	0	0	7_Enh	0	1	1	0	0	0	0
chr1	10788077	10788220	220637	220643	intron	CASZ1	0	0	7_Enh	0	1	1	0	0	0	0
chr1	10795440	10795549	220785	220793	intron	CASZ1	0	0	7_Enh	0	1	1	0	0	0	0
chr1	10797260	10797579	220830	220843	intron	CASZ1	0	0	7_Enh	0	1	1	0	0	0	0
chr1	10806180	10806333	221049	221056	intron	CASZ1	0	0	7_Enh	0	1	1	0	0	0	0
chr1	10816022	10816353	221280	221294	intron	CASZ1	0	0	7_Enh	0	1	1	0	0	0	0
chr1	10816370	10816515	221294	221302	intron	CASZ1	0	0	7_Enh	0	1	1	0	0	0	0
chr1	10817126	10817164	221317	221321	intron	CASZ1	0	0	7_Enh	0	1	1	0	0	0	0
chr1	10825656	10825821	221513	221518	intron	CASZ1	0	0	7_Enh	0	1	1	0	0	0	0
chr1	10825861	10826059	221518	221524	intron	CASZ1	0	0	7_Enh	0	1	1	0	0	0	0
chr1	10846369	10846597	221942	221947	intron	CASZ1	0	0	5_TxWk	0	1	1	0	0	0	0
chr1	10846992	10847120	221955	221959	intron	CASZ1	0	0	5_TxWk	0	1	1	0	0	0	0
chr1	10847541	10847710	221970	221981	intron	CASZ1	0	0	7_Enh	0	1	1	0	0	0	0
chr1	10848828	10848971	222004	222010	intron	CASZ1	0	0	7_Enh	0	1	0	0	0	0	1
chr1	10923103	10923153	223565	223569	Intergenic	CASZ1	0	0	5_TxWk	0	1	0	0	0	0	0
chr1	11217659	11217745	229088	229094	intron	MTOR	0	0	7_Enh	0	1	1	0	0	0	0
chr1	11236348	11236648	229322	229331	intron	MTOR	0	0	7_Enh	0	1	1	0	1	0	0
chr1	11297415	11297562	229942	229947	intron	MTOR	0	0	7_Enh	0	1	1	0	0	0	0
chr1	11806928	11807005	239139	239143	intron	AGTRAP	0	0	7_Enh	0	1	1	0	0	0	0
chr1	11847448	11847580	239951	239958	exon	MTHFR	0	0	6_EnhG	0	1	1	0	0	0	0
chr1	11847648	11847864	239959	239965	exon	MTHFR	0	0	6_EnhG	0	1	1	0	0	0	0
chr1	11850868	11850928	240021	240025	exon	MTHFR	0	0	7_Enh	0	1	1	0	1	0	0
chr1	11852401	11852551	240052	240059	intron	MTHFR	0	0	7_Enh	0	1	1	0	0	0	0
chr1	11855210	11855289	240117	240121	exon	MTHFR	0	0	6_EnhG	0	1	1	0	0	0	0
chr1	11860861	11860999	240214	240220	intron	MTHFR	0	0	6_EnhG	0	1	1	0	0	0	0
chr1	11898805	11898996	240983	240992	intron	CLCN6	0	0	5_TxWk	0	1	0	0	0	1	1
chr1	11899899	11900416	241010	241024	exon,promoter-TSS	CLCN6,NPPA-AS1	0	0	5_TxWk	0	1	1	0	0	0	0
chr1	11900590	11900809	241024	241029	exon	CLCN6	0	0	7_Enh	0	1	1	0	0	0	0
chr1	11901395	11901468	241034	241038	exon	CLCN6	0	0	5_TxWk	0	1	1	0	0	0	0
chr1	11901510	11901686	241040	241045	exon	CLCN6	0	0	5_TxWk	0	1	1	0	0	0	0
chr1	11902190	11902264	241050	241055	exon	CLCN6	0	0	5_TxWk	0	1	1	0	0	0	0
chr1	11908141	11908178	241156	241160	promoter-TSS	NPPA	1	0	5_TxWk	0	1	0	0	0	0	0
chr1	11908418	11908722	241165	241175	promoter-TSS	NPPA	1	0	5_TxWk	0	1	1	0	0	0	0
chr1	11934110	11934175	241573	241579	Intergenic	NPPB	0	0	5_TxWk	0	1	1	0	1	0	0
chr1	11934271	11934341	241580	241584	Intergenic	NPPB	0	0	5_TxWk	0	1	0	0	1	0	0
chr1	11934392	11934439	241585	241589	Intergenic	NPPB	0	0	7_Enh	0	1	1	0	0	0	0
chr1	11943037	11943180	241777	241782	Intergenic	NPPB	0	0	6_EnhG	0	1	1	0	0	0	0
chr1	11943550	11943612	241786	241790	Intergenic	NPPB	0	0	6_EnhG	0	1	1	0	0	0	0
chr1	11946936	11947298	241859	241869	Intergenic	NPPB	0	0	7_Enh	0	1	1	0	0	0	0
chr1	11947372	11947477	241871	241877	Intergenic	NPPB	0	0	5_TxWk	0	1	1	0	0	0	0
chr1	11979065	11979214	242555	242563	TTS	KIAA2013	0	0	15_Quies	0	1	1	0	0	0	0
chr1	11989965	11990079	242903	242908	Intergenic	KIAA2013	0	0	7_Enh	0	1	1	0	0	0	0
chr1	12049752	12049977	244103	244108	intron	MFN2	0	0	5_TxWk	0	1	1	0	0	0	0
chr1	12050917	12051261	244121	244128	intron	MFN2	0	0	5_TxWk	0	1	1	0	1	0	0
chr1	12112180	12112387	245478	245484	Intergenic	MIIP	0	0	6_EnhG	0	1	1	0	1	0	0
chr1	12185016	12185187	246714	246720	promoter-TSS	TNFRSF8	0	0	5_TxWk	0	1	1	0	0	1	1
chr1	12221987	12222191	247390	247395	Intergenic	TNFRSF1B	0	0	7_Enh	0	1	1	0	1	0	0
chr1	12493542	12493764	250887	250895	intron	VPS13D	0	0	7_Enh	0	1	1	0	0	0	0
chr1	12510624	12510762	251059	251065	intron	VPS13D	0	0	7_Enh	0	1	1	0	0	0	0
chr1	12520221	12520444	251158	251164	exon	VPS13D	0	0	7_Enh	0	1	1	0	0	0	0
chr1	12538139	12538351	251344	251353	intron	VPS13D	0	0	7_Enh	0	1	1	0	1	0	0
chr1	12538386	12538585	251353	251362	intron	VPS13D	0	0	6_EnhG	0	1	1	0	1	0	0
chr1	12546609	12546762	251459	251466	intron	VPS13D	0	0	7_Enh	0	1	1	0	1	0	0
chr1	12546937	12547015	251469	251474	intron	VPS13D	0	0	7_Enh	0	1	1	0	0	0	0
chr1	12651403	12651647	253260	253269	intron	DHRS3	0	0	7_Enh	0	1	1	0	0	0	1
chr1	12657948	12658070	253452	253456	intron	DHRS3	0	0	7_Enh	0	1	1	0	0	0	0
chr1	12660401	12660563	253489	253494	intron	DHRS3	0	0	7_Enh	0	1	1	0	0	0	0
chr1	12664243	12664554	253548	253553	intron	DHRS3	0	0	7_Enh	0	1	1	0	0	0	0
chr1	12682034	12682240	253951	253958	Intergenic	DHRS3	0	0	7_Enh	0	1	1	0	0	0	0
chr1	13819350	13819430	264897	264903	intron	LRRC38	0	0	5_TxWk	0	1	0	0	0	0	0
chr1	13861838	13862135	265733	265740	Intergenic	LRRC38	0	0	5_TxWk	0	1	0	0	1	0	0
chr1	13867454	13867512	265817	265821	Intergenic	LRRC38	0	0	5_TxWk	0	1	0	0	0	0	0
chr1	14692870	14693021	275014	275019	Intergenic	KAZN	0	0	15_Quies	0	1	1	0	0	0	0
chr1	15664182	15664278	289228	289232	intron	FHAD1	0	0	7_Enh	0	1	1	0	0	0	0
chr1	15670445	15670517	289322	289326	intron	FHAD1	0	0	7_Enh	0	1	0	0	0	0	0
chr1	15826784	15827026	292177	292181	intron	CASP9	0	0	5_TxWk	0	1	1	0	0	0	0
chr1	15827077	15827286	292182	292187	intron	CASP9	0	0	5_TxWk	0	1	1	0	0	0	0
chr1	16018052	16018170	295388	295395	intron	PLEKHM2	0	0	6_EnhG	0	1	1	0	1	0	0
chr1	16044024	16044145	295821	295825	intron	PLEKHM2	0	0	5_TxWk	0	1	1	0	0	0	0
chr1	16045054	16045109	295838	295843	exon	PLEKHM2	0	0	5_TxWk	0	1	1	0	0	0	0
chr1	16062622	16062758	296294	296303	promoter-TSS	SLC25A34	1	0	7_Enh	0	1	1	0	0	0	0
chr1	16089243	16089309	297022	297026	intron	FBLIM1	0	0	5_TxWk	0	1	1	0	0	0	0
chr1	16090884	16090948	297056	297060	promoter-TSS	FBLIM1	0	0	7_Enh	0	1	1	0	0	0	0
chr1	16091081	16091152	297060	297064	promoter-TSS	FBLIM1	0	0	7_Enh	0	1	1	0	0	0	0
chr1	16092135	16092269	297087	297093	intron	FBLIM1	0	0	5_TxWk	0	1	1	0	0	0	0
chr1	16127043	16127214	297766	297773	Intergenic	UQCRHL	0	0	7_Enh	0	1	1	0	0	0	0
chr1	16225954	16226087	299861	299865	intron	SPEN	0	0	5_TxWk	0	1	0	0	0	0	0
chr1	16243519	16243596	300062	300067	intron	SPEN	0	0	7_Enh	0	1	1	0	0	0	0
chr1	16403720	16403890	303196	303201	Intergenic	FAM131C	0	0	5_TxWk	0	1	1	0	0	0	0
chr1	16405350	16405753	303222	303229	Intergenic	FAM131C	0	0	5_TxWk	0	1	1	0	1	1	1
chr1	16468175	16468372	304384	304393	intron	EPHA2	0	0	7_Enh	0	1	1	0	0	0	0
chr1	16470406	16470950	304417	304430	intron	EPHA2	0	0	7_Enh	0	1	1	0	0	0	0
chr1	16502256	16503003	305224	305244	Intergenic	EPHA2	0	0	7_Enh	0	1	1	0	0	0	0
chr1	16575194	16575542	306682	306687	Intergenic	RSG1	0	0	7_Enh	0	1	1	0	1	0	0
chr1	17746438	17746509	325945	325952	intron	RCC2	0	1	5_TxWk	0	1	1	0	1	1	1
chr1	17896572	17896642	328889	328893	intron	ARHGEF10L	0	0	5_TxWk	0	1	1	0	1	0	0
chr1	18145759	18145899	332951	332956	intron	ACTL8	0	0	15_Quies	0	1	1	0	0	0	0
chr1	18156203	18156240	333110	333114	Intergenic	ACTL8	0	0	15_Quies	0	1	0	0	0	0	0
chr1	18202248	18202495	333651	333656	Intergenic	ACTL8	0	0	15_Quies	0	1	0	0	0	0	0
chr1	18219391	18219498	333905	333910	Intergenic	ACTL8	0	0	15_Quies	0	1	1	0	0	0	0
chr1	19248785	19248982	348000	348006	intron	IFFO2	0	0	7_Enh	0	1	1	0	1	0	0
chr1	19278721	19278770	348510	348515	intron	IFFO2	0	0	7_Enh	0	1	1	0	0	0	0
chr1	19399945	19400103	350432	350438	Intergenic	IFFO2	0	0	6_EnhG	0	1	1	0	0	0	0
chr1	19401463	19401566	350474	350480	intron	UBR4	0	0	7_Enh	0	1	1	0	0	0	0
chr1	19697145	19697391	355024	355031	intron	CAPZB	0	0	7_Enh	0	1	1	0	0	0	0
chr1	19712470	19712659	355272	355278	intron	CAPZB	0	0	7_Enh	0	1	1	0	0	0	0
chr1	19716864	19717038	355341	355345	intron	CAPZB	0	0	6_EnhG	0	1	1	0	0	0	0
chr1	19726722	19727007	355565	355573	intron	CAPZB	0	0	7_Enh	0	1	1	0	0	0	0
chr1	19740523	19740763	355746	355757	intron	CAPZB	0	0	7_Enh	0	1	1	0	0	0	0
chr1	19772509	19772599	356234	356239	intron	CAPZB	0	0	7_Enh	0	1	1	0	0	1	0
chr1	19772614	19772739	356239	356243	intron	CAPZB	0	0	7_Enh	0	1	1	0	0	0	0
chr1	19980270	19980520	359313	359320	intron	NBL1	0	0	5_TxWk	0	1	1	0	0	1	1
chr1	20062458	20062589	360668	360672	intron	TMCO4	0	0	7_Enh	0	1	1	0	0	0	0
chr1	20513734	20513828	366075	366079	intron	UBXN10	0	0	5_TxWk	0	1	1	0	0	0	0
chr1	20685377	20685484	368227	368231	TTS	LOC339505	0	0	5_TxWk	0	1	1	0	0	0	0
chr1	20940438	20940596	372104	372109	intron	CDA	0	0	7_Enh	0	1	1	0	1	0	0
chr1	20985182	20985284	372871	372875	intron	DDOST	0	0	5_TxWk	0	1	1	0	0	0	0
chr1	21565036	21565147	380534	380539	intron	ECE1	0	0	5_TxWk	0	1	0	0	0	0	0
chr1	21588990	21589222	380981	380987	intron	ECE1	0	0	7_Enh	0	1	1	0	1	0	0
chr1	21589385	21589515	380989	380999	intron	ECE1	0	0	7_Enh	0	1	1	0	1	0	0
chr1	21594961	21595153	381096	381101	intron	ECE1	0	0	7_Enh	0	1	1	0	0	0	1
chr1	21595185	21595257	381101	381106	intron	ECE1	0	0	7_Enh	0	1	1	0	0	0	0
chr1	21603863	21604005	381247	381252	intron	ECE1	0	0	7_Enh	0	1	1	0	0	0	0
chr1	21645338	21645401	381991	381996	intron	ECE1	0	0	7_Enh	0	1	1	0	1	0	0
chr1	21652361	21652412	382123	382128	intron	ECE1	0	0	7_Enh	0	1	1	0	0	0	0
chr1	21663726	21663927	382332	382337	intron	ECE1	0	0	7_Enh	0	1	1	0	0	0	0
chr1	21665711	21665831	382358	382362	intron	ECE1	0	0	7_Enh	0	1	1	0	0	0	0
chr1	21861329	21861599	385594	385599	intron	ALPL	0	0	5_TxWk	0	1	0	0	0	1	1
chr1	21864148	21864230	385636	385640	intron	ALPL	0	0	7_Enh	0	1	1	0	0	0	0
chr1	21864488	21864591	385647	385652	intron	ALPL	0	0	7_Enh	0	1	1	0	0	0	0
chr1	21864788	21864827	385654	385659	intron	ALPL	0	0	7_Enh	0	1	1	0	0	0	0
chr1	21864837	21864948	385659	385667	intron	ALPL	0	0	7_Enh	0	1	1	0	0	0	0
chr1	21864977	21865148	385667	385675	intron	ALPL	0	0	7_Enh	0	1	1	0	0	0	0
chr1	21867775	21868020	385716	385721	intron	ALPL	0	0	7_Enh	0	1	1	0	0	0	0
chr1	21893729	21893782	386214	386219	intron	ALPL	0	0	5_TxWk	0	1	1	0	0	0	0
chr1	21900648	21900871	386343	386351	intron	ALPL	0	0	7_Enh	0	1	1	0	0	1	1
chr1	21901153	21901255	386360	386368	intron	ALPL	0	0	5_TxWk	0	1	1	0	1	0	0
chr1	21993308	21993422	388300	388305	intron	RAP1GAP	0	0	7_Enh	0	1	1	0	0	0	0
chr1	22184420	22184625	391712	391721	intron	HSPG2	0	0	7_Enh	0	1	1	0	0	0	0
chr1	22196212	22196255	391944	391948	intron	HSPG2	0	0	7_Enh	0	1	1	0	1	0	0
chr1	22222573	22222780	392568	392574	exon	HSPG2	0	0	7_Enh	0	1	1	0	0	0	0
chr1	22223268	22223552	392582	392590	intron	HSPG2	0	0	7_Enh	0	1	1	0	0	0	0
chr1	22228504	22228765	392657	392666	intron	HSPG2	0	0	7_Enh	0	1	1	0	0	0	0
chr1	22231285	22231539	392729	392735	intron	HSPG2	0	0	6_EnhG	0	1	1	0	0	0	0
chr1	22236251	22236699	392822	392830	intron	HSPG2	0	0	7_Enh	0	1	1	0	1	0	0
chr1	22238307	22238537	392849	392854	intron	HSPG2	0	0	7_Enh	0	1	1	0	0	0	0
chr1	22239870	22239936	392869	392874	intron	HSPG2	0	0	7_Enh	0	1	1	0	0	0	0
chr1	22241489	22241839	392892	392909	intron	HSPG2	0	0	7_Enh	0	1	1	0	0	0	0
chr1	22246945	22247101	393007	393011	intron	HSPG2	0	0	7_Enh	0	1	1	0	0	0	0
chr1	22258756	22258800	393198	393202	intron	HSPG2	0	0	7_Enh	0	1	1	0	0	0	0
chr1	22266247	22266402	393467	393471	Intergenic	HSPG2	0	0	7_Enh	0	1	1	0	0	0	1
chr1	22269572	22269633	393517	393522	Intergenic	HSPG2	0	0	5_TxWk	0	1	1	0	0	0	0
chr1	22273392	22273477	393589	393595	Intergenic	HSPG2	0	0	7_Enh	0	1	1	0	0	0	0
chr1	22283340	22283751	393728	393735	Intergenic	HSPG2	0	0	7_Enh	0	1	1	0	1	0	0
chr1	22284000	22284156	393743	393748	Intergenic	CELA3B	0	0	7_Enh	0	1	1	0	0	0	0
chr1	22909638	22909699	403323	403330	intron	EPHA8	0	0	5_TxWk	0	1	1	0	0	0	0
chr1	23076838	23077287	406084	406090	intron	EPHB2	0	0	7_Enh	0	1	1	0	1	0	0
chr1	23247007	23247117	408474	408478	Intergenic	MIR4253	0	0	7_Enh	0	1	1	0	0	0	0
chr1	23248457	23248515	408489	408493	Intergenic	MIR4253	0	0	5_TxWk	0	1	1	0	0	0	0
chr1	23729563	23729693	414899	414903	intron	TCEA3	0	0	5_TxWk	0	1	1	0	1	0	0
chr1	23730434	23730782	414912	414925	intron	TCEA3	0	0	7_Enh	0	1	1	0	0	1	1
chr1	23778597	23778907	415668	415674	intron	ASAP3	0	0	7_Enh	0	1	1	0	0	0	0
chr1	23963929	23964276	418819	418835	intron	MDS2	0	0	5_TxWk	0	1	0	0	1	1	1
chr1	24120048	24120129	421442	421447	intron	LYPLA2	0	0	5_TxWk	0	1	1	0	0	0	0
chr1	24246415	24246819	423637	423644	Intergenic	CNR2	0	0	5_TxWk	0	1	1	0	0	0	0
chr1	24247477	24247651	423647	423651	Intergenic	CNR2	0	0	5_TxWk	0	1	1	0	0	0	0
chr1	24397460	24397655	426004	426013	intron	MYOM3	0	0	15_Quies	0	1	1	0	0	1	1
chr1	24403928	24404039	426137	426142	intron	MYOM3	0	0	5_TxWk	0	1	1	0	0	0	0
chr1	24404128	24404531	426143	426153	intron	MYOM3	0	0	5_TxWk	0	1	1	0	0	0	0
chr1	24407869	24407910	426194	426198	exon	MYOM3	0	0	5_TxWk	0	1	0	0	0	0	0
chr1	24416868	24416942	426318	426323	intron	MYOM3	0	0	5_TxWk	0	1	0	0	0	0	0
chr1	24423203	24423403	426436	426444	intron	MYOM3	0	0	7_Enh	0	1	1	0	0	0	0
chr1	24425873	24426031	426475	426479	intron	MYOM3	0	0	5_TxWk	0	1	1	0	0	0	0
chr1	24426088	24426213	426479	426484	intron	MYOM3	0	0	5_TxWk	0	1	0	0	0	0	0
chr1	24429671	24429733	426560	426564	intron	MYOM3	0	0	5_TxWk	0	1	1	0	1	0	0
chr1	24447046	24447200	426875	426883	exon	IL22RA1	0	0	7_Enh	0	1	1	0	0	0	0
chr1	25015168	25015282	434911	434915	Intergenic	SRRM1	0	0	7_Enh	0	1	1	0	0	1	1
chr1	25020850	25020943	434996	435001	Intergenic	CLIC4	0	0	7_Enh	0	1	1	0	0	0	0
chr1	25061987	25062087	435729	435733	Intergenic	CLIC4	0	0	7_Enh	0	1	1	0	0	0	0
chr1	25627389	25627559	444738	444745	exon	RHD	0	0	15_Quies	0	1	0	0	0	0	0
chr1	25810674	25810801	447156	447166	exon	TMEM57	0	0	5_TxWk	0	1	0	0	0	0	0
chr1	26021655	26021846	450460	450465	intron	MAN1C1	0	0	7_Enh	0	1	1	0	1	0	0
chr1	26026072	26026127	450529	450533	intron	MAN1C1	0	0	7_Enh	0	1	1	0	0	0	0
chr1	26054260	26054596	450866	450874	intron	MAN1C1	0	0	7_Enh	0	1	1	0	0	0	0
chr1	26070166	26070201	451100	451104	intron	MAN1C1	0	0	7_Enh	0	1	1	0	1	0	0
chr1	26070246	26070355	451104	451108	intron	MAN1C1	0	0	7_Enh	0	1	1	0	1	0	0
chr1	26070685	26070812	451111	451115	intron	MAN1C1	0	0	7_Enh	0	1	1	0	1	1	1
chr1	26097867	26097919	451564	451569	intron	MAN1C1	0	1	7_Enh	0	1	1	0	0	0	0
chr1	26097973	26098104	451570	451581	intron	MAN1C1	0	1	7_Enh	0	1	1	0	0	0	0
chr1	26398992	26399056	456498	456502	Intergenic	TRIM63	0	0	7_Enh	0	1	0	0	0	0	0
chr1	26420230	26420385	456751	456756	Intergenic	PDIK1L	0	0	5_TxWk	0	1	1	0	0	0	0
chr1	27032819	27033080	467316	467321	intron	ARID1A	0	0	7_Enh	0	1	1	0	0	0	0
chr1	27424030	27424243	474344	474349	Intergenic	SLC9A1	0	0	5_TxWk	0	1	1	0	1	1	1
chr1	27424679	27424851	474354	474358	TTS	SLC9A1	0	0	5_TxWk	0	1	1	0	0	0	0
chr1	27425020	27425277	474361	474370	TTS	SLC9A1	0	0	7_Enh	0	1	1	0	0	0	0
chr1	27425867	27426523	474375	474386	exon	SLC9A1	0	0	7_Enh	0	1	1	0	1	1	0
chr1	27445356	27445460	474734	474738	intron	SLC9A1	0	0	7_Enh	0	1	1	0	0	0	0
chr1	27445635	27445728	474739	474743	intron	SLC9A1	0	0	7_Enh	0	1	1	0	0	0	0
chr1	27459288	27459421	474928	474933	intron	SLC9A1	0	0	5_TxWk	0	1	1	0	0	0	0
chr1	27464186	27464380	474995	475001	intron	SLC9A1	0	0	7_Enh	0	1	1	0	0	0	0
chr1	27625316	27625384	477420	477425	intron	WDTC1	0	0	7_Enh	0	1	1	0	0	0	0
chr1	27625886	27626248	477427	477435	intron	WDTC1	0	0	7_Enh	0	1	1	0	1	0	0
chr1	27721889	27722247	479576	479586	exon	GPR3	0	0	5_TxWk	0	1	1	0	0	1	1
chr1	27728956	27729183	479696	479703	Intergenic	GPR3	0	0	7_Enh	0	1	1	0	0	1	1
chr1	27744942	27745368	479902	479910	intron	WASF2	0	0	7_Enh	0	1	1	0	1	0	0
chr1	27863299	27863604	481846	481856	intron	AHDC1	0	0	7_Enh	0	1	1	0	1	0	0
chr1	27869474	27869562	481948	481952	intron	AHDC1	0	0	7_Enh	0	1	1	0	1	0	0
chr1	27886844	27886943	482415	482419	intron	AHDC1	0	0	5_TxWk	0	1	1	0	0	0	0
chr1	27888632	27888756	482441	482450	intron	AHDC1	0	0	7_Enh	0	1	1	0	0	0	0
chr1	27890023	27890289	482479	482486	intron	AHDC1	0	0	7_Enh	0	1	1	0	0	0	0
chr1	27916282	27916410	482991	482997	intron	AHDC1	0	0	7_Enh	0	1	1	0	0	0	0
chr1	27916615	27916710	482997	483001	intron	AHDC1	0	0	7_Enh	0	1	1	0	0	0	0
chr1	27919449	27919764	483045	483054	intron	AHDC1	0	0	7_Enh	0	1	1	0	0	0	0
chr1	27922932	27923032	483100	483104	intron	AHDC1	0	0	7_Enh	0	1	1	0	0	0	0
chr1	27932966	27933191	483385	483392	Intergenic	AHDC1	0	0	5_TxWk	0	1	1	0	0	1	1
chr1	27989724	27990187	484382	484391	Intergenic	IFI6	0	0	5_TxWk	0	1	1	0	0	1	1
chr1	28499070	28499256	491460	491464	intron	PTAFR	0	0	5_TxWk	0	1	1	0	0	0	0
chr1	28499360	28499609	491464	491469	intron	PTAFR	0	0	5_TxWk	0	1	1	0	0	0	0
chr1	28571667	28571810	492631	492639	Intergenic	ATPIF1	0	0	5_TxWk	0	1	1	0	0	0	0
chr1	29483447	29483585	508229	508235	intron	SRSF4	0	0	7_Enh	0	1	1	0	0	0	0
chr1	29529454	29529639	508998	509004	intron	MECR	0	0	5_TxWk	0	1	1	0	1	1	1
chr1	30995572	30995635	523117	523121	Intergenic	MATN1-AS1	0	0	7_Enh	0	1	1	0	1	0	0
chr1	31179531	31179606	524872	524877	Intergenic	MATN1-AS1	0	0	5_TxWk	0	1	1	0	0	0	0
chr1	31180829	31181247	524900	524908	Intergenic	MATN1-AS1	0	0	5_TxWk	0	1	1	0	0	1	1
chr1	31437614	31437804	528900	528906	exon,intron	PUM1	0	0	7_Enh	0	1	1	0	0	0	0
chr1	32034556	32034628	536704	536708	Intergenic	TINAGL1	0	0	7_Enh	0	1	1	0	0	0	0
chr1	32034800	32034897	536709	536713	Intergenic	TINAGL1	0	0	7_Enh	0	1	1	0	0	0	0
chr1	32053511	32053585	537046	537050	TTS	TINAGL1	0	0	7_Enh	0	1	1	0	0	1	1
chr1	32053690	32053845	537050	537054	TTS	TINAGL1	0	0	7_Enh	0	1	1	0	0	1	1
chr1	32093405	32093508	537678	537684	TTS	HCRTR1	0	0	7_Enh	0	1	1	0	0	0	0
chr1	32093624	32093824	537685	537690	TTS	HCRTR1	0	0	7_Enh	0	1	1	0	0	0	0
chr1	32131848	32132022	538186	538191	intron	COL16A1	0	0	5_TxWk	0	1	1	0	0	1	0
chr1	32138714	32138855	538323	538331	intron	COL16A1	0	0	7_Enh	0	1	1	0	0	0	0
chr1	32216712	32216821	539774	539779	intron	BAI2	0	0	7_Enh	0	1	1	0	0	0	0
chr1	32219296	32219383	539812	539816	intron	BAI2	0	0	7_Enh	0	1	1	0	0	0	0
chr1	32393024	32393078	542520	542525	intron	PTP4A2	0	0	7_Enh	0	1	1	0	0	0	0
chr1	32420390	32420651	543103	543108	Intergenic	PTP4A2	0	0	7_Enh	0	1	1	0	1	0	0
chr1	32713899	32714139	547783	547801	exon	FAM167B	0	1	5_TxWk	0	1	1	0	1	1	1
chr1	32866635	32866726	550535	550540	Intergenic	BSDC1	0	0	5_TxWk	0	1	0	0	1	1	1
chr1	33343422	33343635	558361	558366	Intergenic	FNDC5	0	0	7_Enh	0	1	1	0	0	0	0
chr1	33520769	33521084	561451	561458	Intergenic	AK2	0	0	5_TxWk	0	1	1	0	1	1	1
chr1	33761272	33761376	564512	564516	intron	ZNF362	0	0	5_TxWk	0	1	1	0	1	1	1
chr1	33791063	33791143	565101	565105	intron	PHC2	0	0	7_Enh	0	1	1	0	0	0	0
chr1	33809363	33809420	565346	565350	intron	PHC2	0	0	7_Enh	0	1	1	0	0	0	0
chr1	33827233	33827470	565701	565706	intron	PHC2	0	0	7_Enh	0	1	1	0	1	0	0
chr1	33833463	33833590	565780	565787	intron	PHC2	0	0	5_TxWk	0	1	1	0	0	1	1
chr1	33909498	33909630	566605	566609	Intergenic	ZSCAN20	0	0	7_Enh	0	1	1	0	0	0	0
chr1	33936128	33936414	566860	566869	Intergenic	ZSCAN20	0	0	5_TxWk	0	1	1	0	1	1	1
chr1	34364694	34364778	570851	570855	intron	CSMD2	0	0	7_Enh	0	1	0	0	0	0	0
chr1	36026231	36026371	587948	587953	exon	NCDN	0	0	7_Enh	0	1	1	0	0	0	0
chr1	36026400	36026659	587954	587970	exon	NCDN	0	0	7_Enh	0	1	1	0	0	0	0
chr1	36633025	36633165	596375	596379	intron	MAP7D1	0	0	7_Enh	0	1	1	0	0	0	0
chr1	36633249	36633267	596380	596384	intron	MAP7D1	0	0	7_Enh	0	1	1	0	0	0	0
chr1	36641757	36642213	596530	596587	exon,intron	MAP7D1	0	1	5_TxWk	0	1	1	0	0	0	1
chr1	36644276	36644657	596669	596708	intron	MAP7D1	0	1	5_TxWk	0	1	1	0	1	0	0
chr1	36644890	36645140	596719	596732	intron	MAP7D1	0	0	5_TxWk	0	1	1	0	1	0	0
chr1	36653765	36653937	596893	596900	Intergenic	MAP7D1	0	0	6_EnhG	0	1	1	0	1	1	1
chr1	36665723	36665914	597135	597139	Intergenic	THRAP3	0	0	5_TxWk	0	1	1	0	0	0	0
chr1	36815606	36815724	599898	599907	intron	STK40	0	0	7_Enh	0	1	1	0	0	0	1
chr1	36816352	36816500	599923	599928	intron	STK40	0	0	7_Enh	0	1	1	0	0	0	0
chr1	36816581	36816669	599928	599932	intron	STK40	0	0	7_Enh	0	1	1	0	0	0	0
chr1	37574728	37574789	609449	609454	Intergenic	MIR4255	0	0	7_Enh	0	1	0	0	0	0	0
chr1	37952976	37953160	613156	613162	Intergenic	ZC3H12A	0	0	5_TxWk	0	1	1	0	0	1	1
chr1	38494824	38494939	621759	621764	Intergenic	UTP11L	0	0	7_Enh	0	1	1	0	0	0	1
chr1	38495170	38495289	621772	621779	Intergenic	UTP11L	0	0	7_Enh	0	1	1	0	0	0	1
chr1	38495841	38496112	621784	621793	Intergenic	POU3F1	0	0	7_Enh	0	1	1	0	1	0	0
chr1	39542252	39542369	634101	634105	Intergenic	MACF1	0	0	7_Enh	0	1	0	0	1	0	0
chr1	39552485	39552682	634381	634386	intron	MACF1	0	0	7_Enh	0	1	1	0	0	0	0
chr1	39702578	39702776	636239	636245	intron	MACF1	0	0	7_Enh	0	1	1	0	0	0	0
chr1	39703736	39703870	636255	636259	intron	MACF1	0	0	7_Enh	0	1	1	0	0	0	0
chr1	39951230	39951353	638790	638801	exon	MACF1	0	0	7_Enh	0	1	0	0	0	0	0
chr1	40004980	40005169	640012	640017	intron	PPIEL	0	0	15_Quies	0	1	1	0	1	1	1
chr1	40006272	40006498	640021	640025	intron	PPIEL	0	0	15_Quies	0	1	1	0	0	0	0
chr1	40006523	40006619	640026	640032	intron	PPIEL	0	0	15_Quies	0	1	0	0	0	0	0
chr1	40071932	40072213	641168	641181	Intergenic	PABPC4	0	0	15_Quies	0	1	1	0	0	1	1
chr1	40088830	40089023	641519	641523	TTS	HEYL	0	0	7_Enh	0	1	1	0	0	0	0
chr1	40417971	40418217	646669	646673	Intergenic	MFSD2A	0	0	5_TxWk	0	1	0	0	0	0	0
chr1	41823835	41823957	663617	663623	Intergenic	SCMH1	0	0	7_Enh	0	1	1	0	0	0	0
chr1	41853342	41853716	664375	664385	Intergenic	EDN2	0	0	7_Enh	0	1	1	0	1	0	0
chr1	41864993	41865022	664538	664542	Intergenic	EDN2	0	0	7_Enh	0	1	1	0	0	0	0
chr1	41865080	41865129	664542	664547	Intergenic	EDN2	0	0	7_Enh	0	1	1	0	0	0	0
chr1	41897620	41897734	664996	665000	Intergenic	EDN2	0	0	6_EnhG	0	1	1	0	0	0	1
chr1	41898134	41898232	665012	665019	Intergenic	EDN2	0	0	6_EnhG	0	1	1	0	1	0	0
chr1	41898247	41898322	665019	665024	Intergenic	EDN2	0	0	6_EnhG	0	1	1	0	1	0	1
chr1	41898525	41898733	665025	665031	Intergenic	EDN2	0	0	7_Enh	0	1	1	0	1	1	1
chr1	41940291	41940569	665469	665480	Intergenic	EDN2	0	0	7_Enh	0	1	1	0	1	0	0
chr1	41940634	41940746	665480	665485	Intergenic	EDN2	0	0	7_Enh	0	1	1	0	1	0	0
chr1	41948146	41948268	665595	665605	exon	EDN2	0	0	5_TxWk	0	1	1	0	0	0	0
chr1	41964474	41964782	665919	665930	Intergenic	EDN2	0	0	7_Enh	0	1	1	0	0	0	0
chr1	41966227	41966449	665945	665953	Intergenic	EDN2	0	0	7_Enh	0	1	1	0	0	0	0
chr1	42001990	42002240	666598	666606	intron	HIVEP3	0	0	5_TxWk	0	1	1	0	0	0	0
chr1	42003067	42003221	666609	666615	intron	HIVEP3	0	0	7_Enh	0	1	1	0	0	0	0
chr1	42083858	42084077	667456	667463	intron	HIVEP3	0	0	7_Enh	0	1	1	0	0	0	0
chr1	42356634	42356817	670295	670300	intron	HIVEP3	0	0	7_Enh	0	1	1	0	0	0	0
chr1	42638465	42638680	672759	672764	Intergenic	GUCA2A	0	0	7_Enh	0	1	1	0	0	0	0
chr1	43408979	43409194	680835	680840	intron	SLC2A1	0	0	7_Enh	0	1	1	0	0	0	0
chr1	43409893	43410118	680847	680851	intron	SLC2A1	0	0	6_EnhG	0	1	1	0	0	0	0
chr1	43700781	43700955	684674	684679	intron	WDR65	0	0	7_Enh	0	1	1	0	0	0	0
chr1	43703929	43704122	684715	684719	intron	WDR65	0	0	7_Enh	0	1	1	0	0	1	1
chr1	44007533	44007664	689143	689148	intron	PTPRF	0	0	5_TxWk	0	1	1	0	0	0	0
chr1	44007872	44007964	689150	689155	intron	PTPRF	0	0	7_Enh	0	1	1	0	1	0	0
chr1	44715891	44715943	699075	699082	intron	ERI3	0	0	7_Enh	0	1	1	0	0	0	0
chr1	44715958	44716065	699082	699090	intron	ERI3	0	0	7_Enh	0	1	1	0	0	0	0
chr1	44716119	44716497	699090	699105	intron	ERI3	0	0	7_Enh	0	1	1	0	0	0	0
chr1	45106147	45106405	703914	703929	intron	RNF220	0	0	5_TxWk	0	1	1	0	0	0	0
chr1	45125928	45126207	704238	704246	intron	TMEM53	0	0	5_TxWk	0	1	1	0	0	0	0
chr1	45974603	45974679	715393	715399	exon	MMACHC	0	0	6_EnhG	0	1	1	0	0	0	0
chr1	46035793	46036015	716428	716433	TTS	AKR1A1	0	0	5_TxWk	0	1	0	0	1	1	1
chr1	46358131	46358328	720712	720717	intron	MAST2	0	0	1_TssA	0	1	0	0	0	0	0
chr1	46502805	46503018	722059	722065	Intergenic	PIK3R3	0	0	7_Enh	0	1	1	0	0	1	1
chr1	46601365	46601432	723054	723058	Intergenic	PIK3R3	0	0	5_TxWk	0	1	1	0	0	0	0
chr1	46601485	46601531	723058	723062	Intergenic	PIK3R3	0	0	5_TxWk	0	1	1	0	0	0	0
chr1	48229388	48229539	742428	742433	exon	TRABD2B	0	0	7_Enh	0	1	1	0	0	0	0
chr1	48233464	48233663	742502	742509	intron	TRABD2B	0	0	7_Enh	0	1	1	0	0	0	0
chr1	48270077	48270165	742940	742946	intron	TRABD2B	0	0	7_Enh	0	1	1	0	0	0	0
chr1	48284272	48284588	743100	743109	intron	TRABD2B	0	0	7_Enh	0	1	1	0	0	0	0
chr1	48429432	48429666	744436	744443	intron	TRABD2B	0	0	5_TxWk	0	1	1	0	0	0	0
chr1	48429821	48429890	744443	744447	intron	TRABD2B	0	0	5_TxWk	0	1	1	0	0	0	0
chr1	48485460	48485765	745173	745178	Intergenic	TRABD2B	0	0	5_TxWk	0	1	1	0	0	0	0
chr1	48514802	48514915	745419	745424	Intergenic	TRABD2B	0	0	5_TxWk	0	1	1	0	0	0	0
chr1	48515924	48516244	745431	745436	Intergenic	TRABD2B	0	0	7_Enh	0	1	1	0	1	0	0
chr1	50641478	50641630	758517	758522	intron	ELAVL4	0	0	7_Enh	0	1	0	0	0	0	0
chr1	51792396	51792641	769017	769023	intron	TTC39A	0	0	7_Enh	0	1	0	0	0	0	0
chr1	52049066	52049288	771458	771464	Intergenic	OSBPL9	0	0	5_TxWk	0	1	1	0	1	0	0
chr1	52102901	52103031	772068	772072	intron	OSBPL9	0	0	5_TxWk	0	1	1	0	0	0	0
chr1	52199118	52199186	772956	772960	intron	OSBPL9	0	0	7_Enh	0	1	1	0	0	0	0
chr1	53204011	53204105	784387	784391	intron	ZYG11B	0	0	5_TxWk	0	1	1	0	0	0	0
chr1	53371064	53371292	786770	786777	intron	ECHDC2	0	0	5_TxWk	0	1	1	0	0	0	0
chr1	53611971	53612165	790143	790153	Intergenic	SLC1A7	0	0	7_Enh	0	1	1	0	1	0	0
chr1	54764418	54764524	805700	805708	intron	SSBP3	0	0	7_Enh	0	1	1	0	0	0	0
chr1	54790033	54790085	806102	806106	intron	SSBP3	0	0	7_Enh	0	1	1	0	0	0	0
chr1	54824374	54824612	806668	806675	intron	SSBP3	0	0	5_TxWk	0	1	1	0	0	0	0
chr1	54824632	54824802	806675	806679	intron	SSBP3	0	0	5_TxWk	0	1	1	0	0	0	0
chr1	55025059	55025100	810078	810083	intron	ACOT11	0	0	5_TxWk	0	1	1	0	1	0	0
chr1	55035102	55035260	810323	810327	intron	ACOT11	0	0	7_Enh	0	1	1	0	0	0	0
chr1	55047143	55047737	810443	810450	intron	ACOT11	0	0	7_Enh	0	1	1	0	1	0	0
chr1	55051339	55051519	810512	810518	intron	ACOT11	0	0	5_TxWk	0	1	0	0	0	0	0
chr1	55111614	55111745	811385	811390	intron	HEATR8-TTC4	0	0	7_Enh	0	1	1	0	0	0	0
chr1	55532856	55532938	816929	816933	exon	USP24	0	0	7_Enh	0	1	1	0	0	0	0
chr1	55547090	55547722	817061	817068	intron	USP24	0	0	7_Enh	0	1	1	0	0	0	0
chr1	56842338	56842572	825374	825381	Intergenic	PPAP2B	0	0	7_Enh	0	1	1	0	0	0	0
chr1	57001654	57001817	826814	826818	intron	PPAP2B	0	0	5_TxWk	0	1	1	0	0	0	0
chr1	57011394	57011518	826869	826873	intron	PPAP2B	0	0	7_Enh	0	1	1	0	0	0	0
chr1	58867864	58868012	840128	840133	Intergenic	OMA1	0	0	15_Quies	0	1	1	0	0	0	0
chr1	59221336	59221407	843248	843252	Intergenic	JUN	0	0	7_Enh	0	1	1	0	1	0	0
chr1	59340605	59341044	844424	844430	intron	LOC100131060	0	0	7_Enh	0	1	1	0	1	0	0
chr1	59437501	59437585	845250	845254	Intergenic	HSD52	0	0	7_Enh	0	1	0	0	0	0	0
chr1	59484600	59484808	845599	845606	Intergenic	HSD52	0	0	7_Enh	0	1	0	0	0	0	0
chr1	61362731	61363012	857547	857557	Intergenic	NFIA	0	0	7_Enh	0	1	1	0	0	0	0
chr1	61369399	61369504	857608	857616	Intergenic	NFIA	0	0	5_TxWk	0	1	1	0	0	0	0
chr1	61800816	61800894	861826	861830	intron	NFIA	0	0	7_Enh	0	1	1	0	0	0	0
chr1	61886395	61887068	862542	862551	intron	NFIA	0	0	7_Enh	0	1	1	0	0	0	0
chr1	61892049	61892098	862581	862585	intron	NFIA	0	0	7_Enh	0	1	1	0	0	0	0
chr1	61892102	61892175	862585	862591	exon,intron	NFIA	0	0	7_Enh	0	1	1	0	0	0	0
chr1	61918921	61919405	862826	862833	intron	NFIA	0	0	7_Enh	0	1	1	0	1	1	1
chr1	62353776	62353847	866983	866987	intron	INADL	0	0	15_Quies	0	1	1	0	0	0	0
chr1	64164080	64164318	884767	884775	Intergenic	ROR1	0	0	5_TxWk	0	1	1	0	1	0	0
chr1	64388602	64388828	886582	886588	intron	ROR1	0	0	5_TxWk	0	1	1	0	0	0	0
chr1	64393881	64394151	886629	886633	intron	ROR1	0	0	5_TxWk	0	1	1	0	0	0	0
chr1	64508158	64508242	887369	887373	intron	ROR1	0	0	7_Enh	0	1	1	0	0	0	0
chr1	64508357	64508561	887373	887378	intron	ROR1	0	0	7_Enh	0	1	1	0	0	0	0
chr1	65640834	65640967	897973	897978	intron	AK4	0	0	7_Enh	0	1	1	0	0	0	0
chr1	67859043	67859102	913436	913440	intron	IL12RB2	0	0	7_Enh	0	1	0	0	0	0	0
chr1	67859145	67859319	913441	913448	intron	IL12RB2	0	0	7_Enh	0	1	1	0	0	0	0
chr1	68639542	68640147	920009	920020	intron	WLS	0	0	2_TssAFlnk	0	1	1	0	1	0	0
chr1	78512997	78513285	980742	980747	intron	GIPC2	0	0	1_TssA	0	1	1	0	0	0	1
chr1	79083247	79083604	983859	983864	Intergenic	IFI44L	0	0	1_TssA	0	1	1	0	0	1	1
chr1	81911858	81912079	1000194	1000200	Intergenic	LPHN2	0	0	15_Quies	0	1	1	0	0	0	0
chr1	85085163	85085338	1020008	1020012	Intergenic	C1orf180	0	0	15_Quies	0	1	1	0	0	0	0
chr1	85262007	85262153	1021627	1021632	Intergenic	LPAR3	0	0	1_TssA	0	1	0	0	0	0	0
chr1	85315629	85315792	1022019	1022024	intron	LPAR3	0	0	15_Quies	0	1	0	0	0	0	0
chr1	85321479	85321792	1022072	1022078	intron	LPAR3	0	0	5_TxWk	0	1	1	0	0	0	0
chr1	85648553	85648755	1024864	1024870	exon	SYDE2	0	0	1_TssA	0	1	1	0	0	0	0
chr1	85781743	85781938	1026325	1026331	Intergenic	BCL10	0	0	5_TxWk	0	1	1	0	0	0	0
chr1	86157317	86157430	1029168	1029173	intron	ZNHIT6	0	0	15_Quies	0	1	0	0	0	0	0
chr1	87223252	87223496	1036293	1036299	Intergenic	SH3GLB1	0	0	5_TxWk	0	1	1	0	0	0	0
chr1	87692085	87692386	1040475	1040480	Intergenic	LOC339524	0	0	7_Enh	0	1	1	0	1	0	0
chr1	87692418	87692454	1040480	1040484	Intergenic	LOC339524	0	0	15_Quies	0	1	1	0	1	0	0
chr1	92066828	92067234	1073125	1073129	Intergenic	CDC7	0	0	5_TxWk	0	1	1	0	0	0	0
chr1	92202016	92202121	1074387	1074391	intron	TGFBR3	0	0	5_TxWk	0	1	1	0	0	0	0
chr1	92202550	92202672	1074395	1074401	intron	TGFBR3	0	0	7_Enh	0	1	1	0	0	0	0
chr1	92292778	92292836	1075229	1075235	intron	TGFBR3	0	0	5_TxWk	0	1	0	0	0	0	0
chr1	92293084	92293189	1075235	1075239	intron	TGFBR3	0	0	5_TxWk	0	1	1	0	0	0	0
chr1	92295848	92296138	1075264	1075269	intron	TGFBR3	0	0	7_Enh	0	1	1	0	0	0	1
chr1	92311629	92311769	1075424	1075428	intron	TGFBR3	0	0	7_Enh	0	1	1	0	0	0	0
chr1	93270333	93270573	1084852	1084859	Intergenic	EVI5	0	0	1_TssA	0	1	1	0	1	0	0
chr1	94050268	94051149	1091650	1091666	intron	BCAR3	0	0	2_TssAFlnk	0	1	1	0	1	0	0
chr1	94174492	94174765	1093049	1093056	intron	BCAR3	0	0	7_Enh	0	1	1	0	0	0	0
chr1	94187693	94187989	1093180	1093187	intron	BCAR3	0	0	7_Enh	0	1	1	0	0	0	1
chr1	94505207	94505259	1096197	1096201	intron	ABCA4	0	0	7_Enh	0	1	1	0	0	1	1
chr1	94824557	94824934	1099123	1099129	Intergenic	ABCD3	0	0	15_Quies	0	1	0	0	1	0	0
chr1	95001477	95001657	1100511	1100518	exon	F3	0	0	7_Enh	0	1	1	0	0	0	0
chr1	95420028	95420122	1104505	1104509	intron	LOC729970	0	0	7_Enh	0	1	1	0	0	0	0
chr1	95509020	95509482	1105256	1105263	intron	ALG14	0	0	5_TxWk	0	1	1	0	1	1	1
chr1	97974123	97975944	1120626	1120637	intron	DPYD	0	0	15_Quies	0	1	1	0	0	0	0
chr1	99999596	99999860	1132176	1132181	Intergenic	PALMD	0	0	15_Quies	0	1	1	0	0	0	0
chr1	100046068	100046225	1132425	1132430	Intergenic	PALMD	0	0	15_Quies	0	1	1	0	1	0	0
chr1	100147065	100147410	1133020	1133024	intron	PALMD	0	0	7_Enh	0	1	1	0	0	1	1
chr1	100151368	100151472	1133044	1133048	intron	PALMD	0	0	7_Enh	0	1	1	0	1	1	1
chr1	101669728	101669960	1144145	1144149	Intergenic	S1PR1	0	0	15_Quies	0	1	1	0	0	0	0
chr1	109636774	109637041	1193281	1193290	intron	TMEM167B	0	0	5_TxWk	0	1	1	0	0	0	0
chr1	109669382	109669586	1193898	1193903	intron	KIAA1324	0	0	15_Quies	0	1	0	0	0	0	0
chr1	109677208	109677326	1193969	1193975	intron	KIAA1324	0	0	7_Enh	0	1	1	0	0	0	0
chr1	109739946	109740268	1194822	1194829	exon	KIAA1324	0	0	5_TxWk	0	1	1	0	0	0	0
chr1	109796187	109796332	1195746	1195753	intron	CELSR2	0	0	7_Enh	0	1	1	0	0	0	0
chr1	109843604	109843776	1196795	1196802	intron	MYBPHL	0	0	5_TxWk	0	1	0	0	0	0	0
chr1	109850126	109850177	1196876	1196881	promoter-TSS	MYBPHL	1	0	7_Enh	0	1	1	0	1	0	0
chr1	109855728	109855827	1196940	1196944	exon	SORT1	0	0	15_Quies	0	1	1	0	0	0	0
chr1	109860235	109860639	1196988	1196996	exon,intron	SORT1	0	0	15_Quies	0	1	0	0	0	0	0
chr1	109937949	109938000	1197762	1197766	intron	SORT1	0	0	5_TxWk	0	1	0	0	0	0	0
chr1	110852968	110853241	1209471	1209478	intron	LOC440600	0	0	7_Enh	0	1	1	0	0	0	0
chr1	111177571	111177673	1213175	1213179	Intergenic	KCNA2	0	0	7_Enh	0	1	1	0	1	0	0
chr1	112053186	112053264	1219575	1219579	intron	ADORA3	0	0	7_Enh	0	1	1	0	0	0	0
chr1	112273081	112273445	1221570	1221576	intron	FAM212B	0	0	7_Enh	0	1	1	0	0	0	0
chr1	112447131	112447322	1223487	1223494	intron	KCND3	0	0	7_Enh	0	1	1	0	0	0	0
chr1	112447331	112447428	1223494	1223499	intron	KCND3	0	0	7_Enh	0	1	1	0	0	0	0
chr1	112462892	112463158	1223616	1223621	intron	KCND3	0	0	7_Enh	0	1	1	0	0	0	0
chr1	112504527	112504725	1224002	1224006	intron	KCND3	0	0	5_TxWk	0	1	1	0	0	0	0
chr1	112535192	112535357	1224592	1224597	intron	LOC643355	0	0	15_Quies	0	1	0	0	0	0	0
chr1	113506471	113507236	1235131	1235136	Intergenic	SLC16A1	0	0	15_Quies	0	1	0	0	0	0	0
chr1	113541688	113541801	1235582	1235586	Intergenic	SLC16A1	0	0	15_Quies	0	1	1	0	1	0	0
chr1	115615583	115615686	1254014	1254020	intron	TSPAN2	0	0	7_Enh	0	1	1	0	0	0	0
chr1	115681624	115681847	1254621	1254633	Intergenic	TSPAN2	0	0	7_Enh	0	1	0	0	1	1	1
chr1	116215428	116215582	1258602	1258607	intron	VANGL1	0	0	7_Enh	0	1	1	0	0	0	0
chr1	116296823	116296879	1259371	1259375	intron	CASQ2	0	0	7_Enh	0	1	1	0	0	0	0
chr1	116948161	116948286	1264823	1264827	TTS	ATP1A1	0	0	6_EnhG	0	1	0	0	0	0	0
chr1	116976161	116976399	1265133	1265141	Intergenic	ATP1A1OS	0	0	5_TxWk	0	1	1	0	0	0	0
chr1	117018034	117018206	1265418	1265426	Intergenic	ATP1A1OS	0	0	7_Enh	0	1	0	0	0	0	0
chr1	117020233	117020486	1265446	1265450	Intergenic	ATP1A1OS	0	0	7_Enh	0	1	1	0	0	0	0
chr1	117135931	117136174	1266634	1266639	intron	IGSF3	0	0	15_Quies	0	1	1	0	0	0	0
chr1	117188773	117188912	1267191	1267197	intron	IGSF3	0	0	5_TxWk	0	1	1	0	0	0	0
chr1	117457438	117457572	1269961	1269965	intron	PTGFRN	0	0	5_TxWk	0	1	1	0	0	0	0
chr1	117464662	117464795	1270030	1270034	intron	PTGFRN	0	0	5_TxWk	0	1	1	0	0	0	0
chr1	117492041	117492158	1270304	1270309	exon	PTGFRN	0	0	7_Enh	0	1	1	0	0	0	0
chr1	117689356	117689448	1272258	1272262	intron	VTCN1	0	0	1_TssA	0	1	0	0	0	0	0
chr1	118153613	118153945	1276011	1276020	intron	FAM46C	0	0	7_Enh	0	1	1	0	0	0	0
chr1	118219298	118219450	1276670	1276675	Intergenic	FAM46C	0	0	7_Enh	0	1	1	0	0	0	0
chr1	118224836	118225423	1276736	1276744	Intergenic	FAM46C	0	0	7_Enh	0	1	1	0	0	0	0
chr1	118226309	118226497	1276749	1276753	Intergenic	FAM46C	0	0	7_Enh	0	1	1	0	0	0	0
chr1	118228715	118228864	1276768	1276772	Intergenic	FAM46C	0	0	7_Enh	0	1	1	0	0	0	0
chr1	120308928	120309342	1291099	1291105	intron	HMGCS2	0	0	1_TssA	0	1	1	0	0	0	0
chr1	150446231	150446296	1371306	1371310	exon	RPRD2	0	0	15_Quies	0	1	0	0	0	0	0
chr1	150537927	150537966	1373131	1373135	Intergenic	MIR4257	0	0	7_Enh	0	1	1	0	0	0	0
chr1	150943828	150943943	1378671	1378675	intron	CERS2	0	0	7_Enh	0	1	1	0	0	0	0
chr1	150986486	150986581	1379515	1379521	intron	PRUNE	0	0	5_TxWk	0	1	1	0	0	0	0
chr1	150995966	150996023	1379699	1379704	intron	PRUNE	0	0	15_Quies	0	1	1	0	0	0	0
chr1	151168923	151169113	1382886	1382893	Intergenic	PIP5K1A	0	0	15_Quies	0	1	0	0	0	1	1
chr1	151805090	151805383	1392112	1392120	promoter-TSS	RORC	1	0	5_TxWk	0	1	1	0	0	0	0
chr1	151918244	151918408	1393425	1393429	Intergenic	THEM4	0	0	7_Enh	0	1	1	0	1	0	0
chr1	153610800	153610825	1407386	1407390	exon	CHTOP	0	0	5_TxWk	0	1	1	0	0	0	0
chr1	154184628	154184830	1416391	1416396	intron	C1orf43	0	0	5_TxWk	0	1	0	0	0	0	0
chr1	154392070	154392267	1419662	1419671	intron	IL6R	0	0	7_Enh	0	1	1	0	1	0	0
chr1	154401878	154401957	1419815	1419820	exon,intron	IL6R	0	0	7_Enh	0	1	1	0	0	0	0
chr1	154403459	154403628	1419841	1419848	intron	IL6R	0	0	7_Enh	0	1	1	0	0	0	0
chr1	154929734	154929947	1427496	1427501	exon	PYGO2	0	0	7_Enh	0	1	1	0	0	0	0
chr1	154978274	154978319	1428714	1428718	intron	ZBTB7B	0	0	7_Enh	0	1	1	0	0	0	0
chr1	154978355	154978378	1428718	1428722	intron	ZBTB7B	0	0	7_Enh	0	1	1	0	0	0	0
chr1	156066567	156066722	1447847	1447853	intron	LMNA	0	0	7_Enh	0	1	1	0	1	1	1
chr1	156111329	156111379	1448598	1448603	Intergenic	SEMA4A	0	0	5_TxWk	0	1	1	0	0	1	1
chr1	156111520	156111567	1448604	1448608	Intergenic	SEMA4A	0	0	5_TxWk	0	1	1	0	0	0	0
chr1	156132335	156132794	1448955	1448960	intron	SEMA4A	0	0	7_Enh	0	1	1	0	0	0	0
chr1	156450633	156450734	1454468	1454481	exon	MEF2D	0	0	5_TxWk	0	1	1	0	0	1	1
chr1	156480531	156480588	1455029	1455034	Intergenic	MEF2D	0	0	7_Enh	0	1	1	0	0	0	0
chr1	156480645	156480830	1455034	1455040	Intergenic	MEF2D	0	0	7_Enh	0	1	1	0	0	0	0
chr1	156586094	156586601	1456586	1456592	Intergenic	HAPLN2	0	0	7_Enh	0	1	1	0	0	0	1
chr1	156637610	156637948	1457585	1457593	TTS	NES	0	0	7_Enh	0	1	1	0	0	0	0
chr1	159962200	159962519	1485638	1485642	Intergenic	LOC100505633	0	0	5_TxWk	0	1	0	0	0	0	0
chr1	160055560	160055636	1486621	1486626	intron	KCNJ9	0	0	5_TxWk	0	1	0	0	0	1	1
chr1	160070822	160071102	1486915	1486923	Intergenic	IGSF8	0	0	5_TxWk	0	1	1	0	0	1	1
chr1	160162965	160163222	1488062	1488068	intron	CASQ1	0	0	5_TxWk	0	1	1	0	0	1	1
chr1	161186887	161186983	1499368	1499372	intron	FCER1G	0	0	15_Quies	0	1	1	0	0	0	0
chr1	162249087	162249168	1512651	1512655	intron	NOS1AP	0	0	5_TxWk	0	1	1	0	0	0	0
chr1	162583500	162583786	1516124	1516131	Intergenic	DDR2	0	0	15_Quies	0	1	1	0	1	1	1
chr1	162657931	162658101	1516665	1516669	intron	DDR2	0	0	7_Enh	0	1	1	0	0	0	0
chr1	162675059	162675348	1516790	1516799	intron	DDR2	0	0	7_Enh	0	1	1	0	1	0	0
chr1	164571991	164572297	1528396	1528406	intron	PBX1	0	0	7_Enh	0	1	1	0	0	0	0
chr1	164591363	164591553	1528592	1528598	intron	PBX1	0	0	7_Enh	0	1	1	0	0	0	0
chr1	164607866	164607972	1528765	1528770	intron	PBX1	0	0	7_Enh	0	1	1	0	0	0	0
chr1	164681490	164681799	1529459	1529472	intron	PBX1	0	0	7_Enh	0	1	1	0	0	0	0
chr1	164717500	164717678	1529749	1529755	intron	PBX1	0	0	15_Quies	0	1	1	0	0	0	0
chr1	164744047	164744184	1529982	1529987	promoter-TSS	LOC100505795	1	0	7_Enh	0	1	1	0	0	0	1
chr1	164744292	164744437	1529987	1529991	promoter-TSS	LOC100505795	1	0	7_Enh	0	1	1	0	0	0	0
chr1	164753392	164753642	1530088	1530095	intron	PBX1	0	0	7_Enh	0	1	1	0	0	0	0
chr1	164755507	164755644	1530116	1530120	intron	PBX1	0	0	7_Enh	0	1	1	0	0	0	0
chr1	164756691	164756812	1530130	1530137	intron	PBX1	0	0	5_TxWk	0	1	1	0	1	1	1
chr1	165513253	165513496	1536062	1536072	promoter-TSS	LRRC52	1	0	7_Enh	0	1	1	0	1	0	1
chr1	166277110	166277242	1542718	1542722	Intergenic	FAM78B	0	0	5_TxWk	0	1	0	0	0	0	0
chr1	166574724	166574756	1544462	1544466	intron	FMO9P	0	0	15_Quies	0	1	0	0	0	0	0
chr1	167074894	167075113	1548387	1548394	intron	DUSP27	0	0	15_Quies	0	1	0	0	0	1	0
chr1	167620695	167620732	1553988	1553992	intron	RCSD1	0	0	7_Enh	0	1	1	0	0	0	0
chr1	167653144	167653311	1554270	1554280	exon,intron	RCSD1	0	0	7_Enh	0	1	1	0	0	0	0
chr1	167657192	167657322	1554335	1554340	intron	RCSD1	0	0	5_TxWk	0	1	1	0	0	1	1
chr1	167666992	167667076	1554455	1554459	exon	RCSD1	0	0	7_Enh	0	1	1	0	1	0	0
chr1	167667095	167667363	1554459	1554468	intron	RCSD1	0	0	7_Enh	0	1	1	0	1	0	0
chr1	168583045	168583091	1563024	1563028	Intergenic	XCL1	0	0	5_TxWk	0	1	1	0	0	0	0
chr1	169080439	169080538	1566353	1566357	intron	ATP1B1	0	0	7_Enh	0	1	1	0	0	0	0
chr1	169085444	169085696	1566422	1566427	intron	ATP1B1	0	0	7_Enh	0	1	1	0	0	0	0
chr1	170669021	170669071	1576833	1576837	intron	PRRX1	0	0	7_Enh	0	1	1	0	0	0	0
chr1	170699843	170699884	1577028	1577032	intron	PRRX1	0	0	7_Enh	0	1	1	0	0	0	0
chr1	171614062	171614349	1583426	1583436	intron	MYOC	0	0	6_EnhG	0	1	1	0	1	1	1
chr1	172864427	172864531	1591617	1591621	Intergenic	TNFSF18	0	0	7_Enh	0	1	1	0	0	0	0
chr1	173159378	173159537	1593248	1593252	intron	TNFSF4	0	0	7_Enh	0	1	1	0	1	0	0
chr1	173389555	173389716	1594599	1594604	intron	LOC100506023	0	0	15_Quies	0	1	1	0	0	1	1
chr1	173399883	173400635	1594694	1594700	intron	LOC100506023	0	0	15_Quies	0	1	1	0	0	1	1
chr1	174166533	174166934	1601585	1601597	intron	RABGAP1L	0	0	15_Quies	0	1	1	0	1	0	0
chr1	174998925	174999104	1607785	1607792	Intergenic	MRPS14	0	0	15_Quies	0	1	0	0	1	1	1
chr1	176661917	176662670	1619927	1619934	intron	PAPPA2	0	0	5_TxWk	0	1	0	0	0	0	0
chr1	177904328	177904812	1627866	1627872	intron	SEC16B	0	0	5_TxWk	0	1	0	0	0	0	0
chr1	178506548	178506574	1632832	1632836	Intergenic	C1orf220	0	0	7_Enh	0	1	1	0	0	0	0
chr1	180136158	180136225	1649264	1649268	intron	QSOX1	0	0	7_Enh	0	1	1	0	0	0	0
chr1	180139133	180139193	1649308	1649312	intron	QSOX1	0	0	7_Enh	0	1	1	0	0	0	0
chr1	180143319	180143438	1649363	1649368	intron	QSOX1	0	0	7_Enh	0	1	1	0	0	0	0
chr1	180144824	180145110	1649393	1649402	intron	QSOX1	0	0	7_Enh	0	1	1	0	0	0	0
chr1	180580817	180580904	1654097	1654101	Intergenic	XPR1	0	0	5_TxWk	0	1	1	0	0	0	0
chr1	180896538	180896597	1656910	1656915	intron	KIAA1614	0	0	7_Enh	0	1	1	0	0	0	0
chr1	181116720	181117468	1660015	1660027	Intergenic	IER5	0	0	5_TxWk	0	1	0	0	0	0	0
chr1	181120979	181121024	1660051	1660055	Intergenic	IER5	0	0	7_Enh	0	1	1	0	0	0	0
chr1	181122097	181122367	1660061	1660073	Intergenic	IER5	0	0	7_Enh	0	1	1	0	1	1	1
chr1	181149290	181149410	1660323	1660328	Intergenic	GM140	0	0	7_Enh	0	1	1	0	0	0	0
chr1	182112357	182112603	1667880	1667887	Intergenic	ZNF648	0	0	15_Quies	0	1	1	0	0	1	1
chr1	182205489	182205638	1668481	1668486	Intergenic	GLUL	0	0	7_Enh	0	1	1	0	0	0	0
chr1	182224532	182225048	1668635	1668641	Intergenic	GLUL	0	0	5_TxWk	0	1	0	0	0	0	0
chr1	182365854	182366514	1670103	1670109	Intergenic	TEDDM1	0	0	15_Quies	0	1	1	0	0	1	1
chr1	183251002	183251034	1678486	1678490	intron	NMNAT2	0	0	2_TssAFlnk	0	1	1	0	1	0	1
chr1	183251079	183251158	1678490	1678494	intron	NMNAT2	0	0	2_TssAFlnk	0	1	1	0	1	0	0
chr1	183256200	183256333	1678551	1678555	intron	NMNAT2	0	0	7_Enh	0	1	1	0	0	0	0
chr1	183884949	183885392	1683816	1683823	intron	RGL1	0	0	7_Enh	0	1	1	0	1	1	1
chr1	184591445	184591691	1689259	1689264	exon	C1orf21	0	0	7_Enh	0	1	1	0	1	0	0
chr1	184795140	184795343	1690965	1690970	intron	FAM129A	0	0	7_Enh	0	1	1	0	0	0	0
chr1	193158426	193158786	1740542	1740546	intron	CDC73	0	0	15_Quies	0	1	0	0	0	0	0
chr1	201154078	201154137	1794457	1794461	Intergenic	IGFN1	0	0	5_TxWk	0	1	0	0	0	1	1
chr1	201244412	201244689	1795517	1795526	Intergenic	PKP1	0	0	5_TxWk	0	1	1	0	1	0	0
chr1	201278730	201278889	1796004	1796013	intron	PKP1	0	0	7_Enh	0	1	1	0	0	1	1
chr1	201280188	201280393	1796025	1796029	intron	PKP1	0	0	7_Enh	0	1	1	0	0	0	0
chr1	201326200	201326820	1796574	1796586	Intergenic	TNNT2	0	0	5_TxWk	0	1	0	0	0	0	0
chr1	201340538	201340674	1796799	1796803	intron	TNNT2	0	0	5_TxWk	0	1	1	0	0	0	0
chr1	201349007	201349165	1796911	1796917	TTS	LAD1	0	0	5_TxWk	0	1	1	0	0	0	0
chr1	201463534	201463721	1798578	1798583	intron	CSRP1	0	0	7_Enh	0	1	1	0	0	0	0
chr1	201465093	201465273	1798596	1798602	intron	CSRP1	0	0	7_Enh	0	1	1	0	0	0	0
chr1	201465593	201465616	1798608	1798612	promoter-TSS	CSRP1	0	0	7_Enh	0	1	1	0	0	0	0
chr1	201482203	201482417	1798875	1798881	Intergenic	CSRP1	0	0	5_TxWk	0	1	1	0	1	1	1
chr1	201665418	201665652	1801229	1801237	intron	NAV1	0	0	7_Enh	0	1	1	0	0	0	0
chr1	201853016	201853136	1803224	1803228	exon	IPO9	0	0	7_Enh	0	1	1	0	0	0	0
chr1	201865077	201865298	1803393	1803401	TTS	LMOD1	0	0	5_TxWk	0	1	1	0	1	1	1
chr1	201873907	201874033	1803490	1803495	intron	LMOD1	0	0	7_Enh	0	1	1	0	0	0	0
chr1	202077491	202077725	1806721	1806727	Intergenic	GPR37L1	0	0	5_TxWk	0	1	1	0	0	0	0
chr1	202169863	202170069	1808450	1808457	intron	LGR6	0	0	5_TxWk	0	1	1	0	0	0	0
chr1	202255886	202255964	1809458	1809462	intron	LGR6	0	0	5_TxWk	0	1	1	0	0	0	0
chr1	202273587	202273752	1809644	1809652	intron	LGR6	0	0	7_Enh	0	1	0	0	0	0	0
chr1	202547478	202547635	1811921	1811925	intron	PPP1R12B	0	0	5_TxWk	0	1	1	0	0	0	0
chr1	202934035	202934403	1817092	1817096	intron	CYB5R1	0	0	5_TxWk	0	1	1	0	0	0	0
chr1	202998000	202998234	1818007	1818012	Intergenic	TMEM183B	0	0	7_Enh	0	1	1	0	0	0	0
chr1	202998280	202998375	1818012	1818016	Intergenic	TMEM183B	0	0	7_Enh	0	1	1	0	0	0	0
chr1	203007417	203007497	1818114	1818118	Intergenic	PPFIA4	0	0	7_Enh	0	1	1	0	0	0	0
chr1	203008513	203008764	1818141	1818147	Intergenic	PPFIA4	0	0	5_TxWk	0	1	1	0	0	1	1
chr1	203247643	203247808	1821025	1821033	Intergenic	LOC730227	0	0	7_Enh	0	1	1	0	1	0	0
chr1	203247923	203248013	1821033	1821037	Intergenic	LOC730227	0	0	7_Enh	0	1	1	0	1	0	0
chr1	203333550	203333764	1822201	1822208	Intergenic	FMOD	0	0	7_Enh	0	1	1	0	0	0	0
chr1	203410007	203410198	1822873	1822879	Intergenic	PRELP	0	0	7_Enh	0	1	1	0	1	1	1
chr1	203477791	203477928	1823731	1823738	exon	OPTC	0	0	7_Enh	0	1	1	0	0	0	1
chr1	203491536	203491617	1823913	1823920	Intergenic	OPTC	0	0	5_TxWk	0	1	1	0	0	0	0
chr1	203525683	203525827	1824299	1824304	Intergenic	OPTC	0	0	7_Enh	0	1	1	0	0	0	0
chr1	203526708	203526898	1824312	1824318	Intergenic	OPTC	0	0	7_Enh	0	1	1	0	0	0	0
chr1	203567001	203567169	1824790	1824797	Intergenic	ATP2B4	0	0	7_Enh	0	1	1	0	0	0	0
chr1	203620903	203620984	1825497	1825501	intron	ATP2B4	0	0	5_TxWk	0	1	1	0	0	0	0
chr1	203641598	203641728	1825739	1825745	intron	ATP2B4	0	0	7_Enh	0	1	1	0	0	0	0
chr1	203643188	203643251	1825763	1825767	intron	ATP2B4	0	0	7_Enh	0	1	1	0	1	1	1
chr1	203667317	203667546	1826000	1826007	exon,intron	ATP2B4	0	0	15_Quies	0	1	1	0	0	0	1
chr1	204098210	204098355	1831484	1831494	Intergenic	ETNK2	0	0	5_TxWk	0	1	1	0	0	1	1
chr1	204232761	204232810	1833308	1833312	intron	PLEKHA6	0	0	7_Enh	0	1	1	0	0	0	0
chr1	204264891	204265085	1833662	1833667	intron	PLEKHA6	0	0	7_Enh	0	1	1	0	0	0	0
chr1	204266008	204266161	1833679	1833683	intron	PLEKHA6	0	0	5_TxWk	0	1	1	0	0	0	0
chr1	204318102	204318171	1834226	1834230	intron	PLEKHA6	0	0	7_Enh	0	1	1	0	1	0	0
chr1	204415633	204415853	1835488	1835493	intron	PIK3C2B	0	0	7_Enh	0	1	1	0	0	1	1
chr1	204681306	204681343	1839074	1839078	Intergenic	LRRN2	0	0	5_TxWk	0	1	1	0	0	0	0
chr1	204681357	204681675	1839078	1839090	Intergenic	LRRN2	0	0	5_TxWk	0	1	1	0	0	0	0
chr1	204938581	204938695	1841446	1841451	intron	NFASC	0	0	5_TxWk	0	1	0	0	0	0	0
chr1	205144698	205144783	1844282	1844286	intron	DSTYK	0	0	15_Quies	0	1	1	0	1	0	0
chr1	205218630	205218734	1845377	1845382	intron	TMCC2	0	0	7_Enh	0	1	1	0	0	0	0
chr1	205756551	205756684	1853096	1853101	Intergenic	RAB7L1	0	0	7_Enh	0	1	0	0	0	0	1
chr1	205769316	205769699	1853220	1853228	intron	SLC41A1	0	0	5_TxWk	0	1	1	0	0	0	0
chr1	205882792	205882997	1854185	1854189	exon	SLC26A9	0	0	5_TxWk	0	1	1	0	0	0	0
chr1	205883897	205884059	1854194	1854198	exon	SLC26A9	0	0	7_Enh	0	1	1	0	1	0	0
chr1	205887056	205887131	1854243	1854247	intron	SLC26A9	0	0	5_TxWk	0	1	1	0	0	0	0
chr1	207489968	207490523	1867272	1867277	Intergenic	CD55	0	0	7_Enh	0	1	1	0	0	0	0
chr1	207981873	207981972	1871545	1871549	Intergenic	MIR29B2	0	0	7_Enh	0	1	1	0	0	0	0
chr1	207985419	207985514	1871579	1871584	Intergenic	LOC148696	0	0	6_EnhG	0	1	1	0	1	1	1
chr1	208004349	208004522	1871875	1871881	Intergenic	LOC148696	0	0	7_Enh	0	1	1	0	0	0	0
chr1	208012028	208012119	1871967	1871972	Intergenic	LOC148696	0	0	7_Enh	0	1	1	0	1	0	0
chr1	208095937	208096226	1872878	1872886	Intergenic	CD34	0	0	7_Enh	0	1	1	0	0	0	0
chr1	208097112	208097179	1872894	1872900	Intergenic	CD34	0	0	7_Enh	0	1	1	0	0	0	0
chr1	208098655	208098742	1872906	1872911	Intergenic	CD34	0	0	7_Enh	0	1	1	0	1	0	0
chr1	209799330	209799496	1886614	1886618	intron	LAMB3	0	1	7_Enh	0	1	1	0	0	0	0
chr1	209801073	209801319	1886653	1886661	intron	LAMB3	0	0	5_TxWk	0	1	1	0	1	1	1
chr1	209803110	209803266	1886688	1886698	exon	LAMB3	0	0	5_TxWk	0	1	1	0	0	0	0
chr1	209804299	209804386	1886710	1886714	intron	LAMB3	0	0	7_Enh	0	1	1	0	0	0	0
chr1	209815081	209815428	1886841	1886846	intron	LAMB3	0	0	7_Enh	0	1	1	0	1	0	0
chr1	209819253	209819400	1886876	1886881	intron	LAMB3	0	0	7_Enh	0	1	1	0	0	0	0
chr1	209819517	209819577	1886881	1886885	intron	LAMB3	0	0	7_Enh	0	1	1	0	0	0	0
chr1	211787395	211787490	1904387	1904392	Intergenic	SLC30A1	0	0	7_Enh	0	1	1	0	0	0	0
chr1	211806403	211806521	1904634	1904640	Intergenic	NEK2	0	0	7_Enh	0	1	1	0	0	0	0
chr1	211817195	211817455	1904793	1904799	Intergenic	NEK2	0	0	7_Enh	0	1	1	0	0	0	1
chr1	212106103	212106210	1907755	1907760	Intergenic	LPGAT1	0	0	5_TxWk	0	1	1	0	1	0	0
chr1	212247856	212248242	1908932	1908937	intron	DTL	0	0	15_Quies	0	1	0	0	0	0	0
chr1	212261008	212261423	1908998	1909004	intron	DTL	0	0	7_Enh	0	1	1	0	0	0	0
chr1	212336359	212336417	1909758	1909762	Intergenic	MIR3122	0	0	5_TxWk	0	1	1	0	0	0	0
chr1	212691964	212692210	1913895	1913905	Intergenic	NENF	0	0	7_Enh	0	1	1	0	0	0	0
chr1	213154553	213154647	1919625	1919629	intron	VASH2	0	0	7_Enh	0	1	1	0	0	0	0
chr1	213573219	213573362	1923352	1923357	Intergenic	RPS6KC1	0	0	5_TxWk	0	1	0	0	0	0	0
chr1	214187371	214187594	1928195	1928203	intron	PROX1	0	0	7_Enh	0	1	1	0	0	0	0
chr1	214200575	214200759	1928340	1928344	intron	PROX1	0	0	5_TxWk	0	1	1	0	0	0	0
chr1	214203975	214204135	1928384	1928388	intron	PROX1	0	0	15_Quies	0	1	0	0	0	0	0
chr1	217626919	217627616	1952909	1952919	intron	GPATCH2	0	0	5_TxWk	0	1	0	0	0	0	0
chr1	218479156	218479667	1959166	1959173	intron	RRP15	0	0	15_Quies	0	1	1	0	0	0	0
chr1	223406825	223407096	1997436	1997443	intron	SUSD4	0	0	7_Enh	0	1	1	0	1	0	0
chr1	223514574	223514763	1998326	1998333	intron	SUSD4	0	0	5_TxWk	0	1	1	0	0	0	0
chr1	223927496	223927666	2002697	2002702	intron	CAPN2	0	0	7_Enh	0	1	1	0	0	0	0
chr1	224921020	224921272	2014437	2014442	intron	CNIH3	0	0	7_Enh	0	1	1	0	0	1	0
chr1	225781254	225781456	2021270	2021275	intron	ENAH	0	0	5_TxWk	0	1	1	0	0	0	0
chr1	225923642	225923692	2023112	2023117	Intergenic	SRP9	0	0	7_Enh	0	1	1	0	1	0	1
chr1	225951730	225951837	2023523	2023527	Intergenic	SRP9	0	0	7_Enh	0	1	1	0	0	0	0
chr1	225954692	225954770	2023570	2023575	Intergenic	SRP9	0	0	7_Enh	0	1	1	0	0	0	0
chr1	226065325	226065455	2025349	2025354	intron	TMEM63A	0	0	7_Enh	0	1	1	0	0	1	1
chr1	226552183	226552352	2033314	2033318	intron	PARP1	0	0	4_Tx	0	1	1	0	0	0	1
chr1	226552356	226552474	2033318	2033322	intron	PARP1	0	0	4_Tx	0	1	1	0	0	0	1
chr1	226756044	226756206	2035889	2035893	intron	C1orf95	0	0	7_Enh	0	1	1	0	0	0	0
chr1	226821857	226822309	2036741	2036749	exon	ITPKB	0	0	5_TxWk	0	1	1	0	0	1	1
chr1	226911513	226911677	2038159	2038163	intron	ITPKB	0	0	7_Enh	0	1	1	0	0	0	0
chr1	227133055	227133277	2041232	2041237	intron	ADCK3	0	0	7_Enh	0	1	1	0	0	0	0
chr1	227133357	227133527	2041237	2041243	intron	ADCK3	0	0	7_Enh	0	1	1	0	0	0	0
chr1	227162715	227162941	2041645	2041652	intron	ADCK3	0	0	7_Enh	0	1	1	0	0	0	0
chr1	227163349	227163491	2041657	2041666	intron	ADCK3	0	0	7_Enh	0	1	1	0	0	0	0
chr1	227167169	227167500	2041785	2041796	intron	ADCK3	0	0	7_Enh	0	1	1	0	0	0	0
chr1	227173597	227173732	2041954	2041964	intron	ADCK3	0	0	7_Enh	0	1	1	0	0	0	0
chr1	227181515	227181890	2042085	2042094	exon	CDC42BPA	0	0	5_TxWk	0	1	1	0	0	0	0
chr1	227946175	227946311	2049126	2049131	intron	SNAP47	0	0	7_Enh	0	1	1	0	0	0	0
chr1	227947137	227947322	2049141	2049149	intron	SNAP47	0	0	5_TxWk	0	1	1	0	0	0	0
chr1	228404122	228404190	2057680	2057686	exon	OBSCN	0	1	5_TxWk	0	1	0	0	0	0	0
chr1	228404197	228404257	2057686	2057690	exon	OBSCN	0	1	5_TxWk	0	1	0	0	0	0	0
chr1	228555596	228555666	2060476	2060483	exon,intron	OBSCN	0	0	7_Enh	0	1	1	0	0	0	0
chr1	228555713	228555960	2060484	2060490	intron	OBSCN	0	0	7_Enh	0	1	1	0	0	0	0
chr1	228557009	228557137	2060511	2060515	intron	OBSCN	0	0	7_Enh	0	1	1	0	0	0	0
chr1	228559308	228559450	2060587	2060595	exon	OBSCN	0	0	5_TxWk	0	1	1	0	0	0	0
chr1	228560439	228560626	2060617	2060627	exon	OBSCN	0	0	5_TxWk	0	1	1	0	0	0	0
chr1	228562741	228562883	2060672	2060680	intron	OBSCN	0	0	7_Enh	0	1	1	0	1	0	0
chr1	229074464	229074630	2070533	2070539	Intergenic	DUSP5P1	0	0	7_Enh	0	1	1	0	0	0	0
chr1	229545962	229546052	2076128	2076132	Intergenic	ACTA1	0	0	7_Enh	0	1	1	0	0	0	0
chr1	229546894	229547334	2076151	2076159	Intergenic	ACTA1	0	0	7_Enh	0	1	1	0	0	0	0
chr1	229569670	229569846	2076621	2076635	promoter-TSS	ACTA1	1	1	5_TxWk	0	1	1	1	0	0	0
chr1	229596904	229597303	2076971	2076977	intron	NUP133	0	0	15_Quies	0	1	1	0	0	0	0
chr1	229617394	229617662	2077200	2077205	intron	NUP133	0	0	5_TxWk	0	1	0	0	0	0	0
chr1	229733293	229733388	2078754	2078760	intron	TAF5L	0	0	7_Enh	0	1	1	0	1	0	0
chr1	230240468	230240778	2083900	2083911	intron	GALNT2	0	0	7_Enh	0	1	1	0	1	0	0
chr1	230249772	230249966	2084048	2084054	intron	GALNT2	0	0	7_Enh	0	1	1	0	0	0	0
chr1	230326909	230327080	2085166	2085171	intron	GALNT2	0	0	5_TxWk	0	1	1	0	1	0	0
chr1	230341569	230341801	2085394	2085401	intron	GALNT2	0	0	7_Enh	0	1	1	0	0	0	0
chr1	230344475	230344687	2085421	2085427	intron	GALNT2	0	0	7_Enh	0	1	1	0	0	1	0
chr1	230350913	230351079	2085497	2085503	intron	GALNT2	0	0	5_TxWk	0	1	1	0	0	1	1
chr1	230406371	230406496	2086239	2086244	intron	GALNT2	0	0	7_Enh	0	1	1	0	0	0	0
chr1	230457700	230457743	2087150	2087154	exon	PGBD5	0	0	5_TxWk	0	1	1	0	0	0	0
chr1	230457889	230458000	2087154	2087161	exon	PGBD5	0	0	5_TxWk	0	1	1	0	0	0	0
chr1	230458009	230458315	2087161	2087172	exon	PGBD5	0	0	5_TxWk	0	1	0	0	0	0	0
chr1	230476438	230476621	2087498	2087503	intron	PGBD5	0	0	7_Enh	0	1	1	0	0	0	0
chr1	230942852	230943183	2092501	2092507	Intergenic	CAPN9	0	0	7_Enh	0	1	1	0	1	0	0
chr1	230978623	230978906	2092857	2092865	exon,intron	C1orf198	0	0	5_TxWk	0	1	1	0	0	0	0
chr1	230985359	230985468	2092998	2093002	intron	C1orf198	0	0	7_Enh	0	1	1	0	1	0	0
chr1	230985698	230985733	2093002	2093006	intron	C1orf198	0	0	7_Enh	0	1	1	0	0	0	0
chr1	230995171	230995456	2093121	2093126	intron	C1orf198	0	0	7_Enh	0	1	1	0	0	0	0
chr1	230999424	230999503	2093168	2093172	intron	C1orf198	0	0	7_Enh	0	1	1	0	0	0	0
chr1	231000316	231000512	2093176	2093184	intron	C1orf198	0	0	7_Enh	0	1	1	0	0	0	0
chr1	231005895	231006117	2093366	2093370	promoter-TSS	C1orf198	1	0	5_TxWk	0	1	0	0	0	0	0
chr1	231982926	231983461	2104445	2104455	intron	DISC1	0	0	1_TssA	0	1	0	0	0	0	0
chr1	231986524	231986832	2104486	2104491	intron	DISC1	0	0	5_TxWk	0	1	1	0	1	0	0
chr1	232065182	232065214	2105260	2105264	intron	DISC1	0	0	7_Enh	0	1	1	0	0	0	0
chr1	232148437	232148529	2105951	2105956	intron	TSNAX-DISC1	0	0	7_Enh	0	1	1	0	0	0	0
chr1	232613663	232613854	2110274	2110278	intron	SIPA1L2	0	0	7_Enh	0	1	1	0	0	0	0
chr1	232621926	232622126	2110340	2110344	intron	SIPA1L2	0	0	7_Enh	0	1	1	0	0	0	0
chr1	232654993	232655306	2110674	2110685	Intergenic	SIPA1L2	0	0	7_Enh	0	1	1	0	0	0	0
chr1	232692781	232693093	2111019	2111027	Intergenic	SIPA1L2	0	0	5_TxWk	0	1	1	0	0	0	0
chr1	232721905	232722236	2111279	2111284	Intergenic	SIPA1L2	0	0	7_Enh	0	1	1	0	0	0	0
chr1	232756255	232756441	2111658	2111663	Intergenic	SIPA1L2	0	0	7_Enh	0	1	1	0	0	0	0
chr1	233857749	233858153	2121934	2121939	Intergenic	MIR4427	0	0	5_TxWk	0	1	1	0	0	0	0
chr1	233859000	233859490	2121944	2121952	Intergenic	MIR4427	0	0	5_TxWk	0	1	1	0	0	0	0
chr1	234634843	234635042	2129274	2129290	Intergenic	TARBP1	0	0	6_EnhG	0	1	1	0	1	1	1
chr1	234659273	234659582	2129656	2129664	Intergenic	LOC100506795	0	0	5_TxWk	0	1	1	0	1	0	0
chr1	234668317	234668425	2129768	2129772	promoter-TSS	LOC100506795	1	0	7_Enh	0	1	1	0	0	0	0
chr1	234679233	234679329	2129947	2129952	Intergenic	LOC100506795	0	0	5_TxWk	0	1	1	0	0	0	1
chr1	234680011	234680557	2129956	2129964	Intergenic	LOC100506795	0	0	7_Enh	0	1	1	0	0	0	0
chr1	234718506	234718652	2130420	2130426	Intergenic	IRF2BP2	0	0	7_Enh	0	1	1	0	0	0	0
chr1	234737131	234737196	2130720	2130725	Intergenic	IRF2BP2	0	0	1_TssA	0	1	1	0	0	0	0
chr1	234846873	234846928	2132210	2132214	Intergenic	LOC100506810	0	0	7_Enh	0	1	0	0	0	0	0
chr1	234857667	234857932	2132365	2132374	Intergenic	LOC100506810	0	0	7_Enh	0	1	1	0	0	0	0
chr1	234861001	234861188	2132446	2132451	intron	LOC100506810	0	0	7_Enh	0	1	1	0	0	0	0
chr1	235002202	235002267	2134273	2134277	Intergenic	LOC100506810	0	0	7_Enh	0	1	0	0	1	0	0
chr1	235003264	235003442	2134295	2134299	Intergenic	LOC100506810	0	0	7_Enh	0	1	1	0	0	0	0
chr1	235005684	235005926	2134328	2134332	Intergenic	LOC100506810	0	0	7_Enh	0	1	1	0	0	0	0
chr1	235022998	235023026	2134580	2134584	Intergenic	LOC100506810	0	0	7_Enh	0	1	0	0	0	0	0
chr1	235043673	235044143	2134858	2134865	Intergenic	LOC100506810	0	0	5_TxWk	0	1	1	0	0	0	0
chr1	235049053	235049144	2134914	2134919	Intergenic	LOC100506810	0	0	7_Enh	0	1	1	0	0	0	1
chr1	235051901	235051978	2134959	2134963	Intergenic	LOC100506810	0	0	7_Enh	0	1	1	0	0	0	0
chr1	235057110	235057182	2135062	2135066	Intergenic	LOC100506810	0	0	7_Enh	0	1	1	0	0	0	0
chr1	235120232	235120417	2135999	2136003	Intergenic	SNORA14B	0	0	7_Enh	0	1	1	0	0	0	0
chr1	235123244	235123476	2136063	2136069	Intergenic	SNORA14B	0	0	7_Enh	0	1	1	0	0	0	0
chr1	235132948	235133052	2136182	2136186	Intergenic	SNORA14B	0	0	7_Enh	0	1	1	0	1	0	0
chr1	235133139	235133345	2136186	2136194	Intergenic	SNORA14B	0	0	7_Enh	0	1	0	0	1	0	0
chr1	236081803	236081862	2148076	2148080	Intergenic	LYST	0	0	5_TxWk	0	1	1	0	0	0	0
chr1	236175085	236175320	2149295	2149305	intron	NID1	0	0	6_EnhG	0	1	1	0	0	0	0
chr1	236214919	236215037	2149845	2149852	intron	NID1	0	0	7_Enh	0	1	1	0	0	0	0
chr1	236230277	236230464	2150191	2150196	Intergenic	NID1	0	0	1_TssA	0	1	1	0	0	0	0
chr1	236231282	236231422	2150208	2150212	Intergenic	NID1	0	0	15_Quies	0	1	0	0	0	0	0
chr1	236315108	236315367	2151725	2151730	intron	GPR137B	0	0	5_TxWk	0	1	1	0	0	0	0
chr1	236862774	236862840	2158640	2158644	intron	ACTN2	0	0	2_TssAFlnk	0	1	0	0	0	0	0
chr1	236896809	236896966	2159004	2159011	intron	ACTN2	0	0	5_TxWk	0	1	1	0	0	0	0
chr1	236910982	236911045	2159278	2159283	intron	ACTN2	0	0	5_TxWk	0	1	0	0	0	0	0
chr1	236917258	236917455	2159369	2159381	exon	ACTN2	0	0	5_TxWk	0	1	1	0	0	0	1
chr1	236993769	236994127	2160234	2160242	intron	MTR	0	0	15_Quies	0	1	1	0	0	0	0
chr1	237059441	237059580	2160825	2160829	intron	MTR	0	0	5_TxWk	0	1	0	0	0	0	0
chr1	237160452	237160674	2161844	2161848	Intergenic	MT1P2	0	0	5_TxWk	0	1	1	0	0	0	0
chr1	237160737	237160909	2161848	2161857	Intergenic	MT1P2	0	0	5_TxWk	0	1	0	0	0	0	0
chr1	237170968	237170982	2162002	2162006	Intergenic	MT1P2	0	0	5_TxWk	0	1	0	0	0	0	0
chr1	237176163	237176228	2162055	2162059	Intergenic	MT1P2	0	0	5_TxWk	0	1	0	0	1	0	0
chr1	237176431	237176662	2162062	2162070	Intergenic	MT1P2	0	0	7_Enh	0	1	0	0	1	0	0
chr1	237218714	237218817	2162686	2162691	intron	RYR2	0	0	5_TxWk	0	1	1	0	0	0	0
chr1	237345172	237345251	2164050	2164054	intron	RYR2	0	0	7_Enh	0	1	1	0	0	0	0
chr1	237369158	237369230	2164305	2164310	intron	RYR2	0	0	7_Enh	0	1	1	0	1	0	0
chr1	244436499	244436693	2228409	2228414	Intergenic	C1orf100	0	0	15_Quies	0	1	0	0	0	1	1
chr1	246760661	246761066	2258579	2258585	intron	CNST	0	0	7_Enh	0	1	1	0	1	0	0
chr2	1595817	1595993	2308691	2308702	Intergenic	PXDN	0	1	7_Enh	0	1	1	0	1	0	1
chr2	1646030	1646490	2309713	2309722	intron	PXDN	0	0	7_Enh	0	1	1	0	0	0	0
chr2	1646518	1646580	2309722	2309726	intron	PXDN	0	0	7_Enh	0	1	1	0	0	0	0
chr2	1646586	1646976	2309726	2309733	intron	PXDN	0	0	5_TxWk	0	1	1	0	0	0	0
chr2	1656419	1656558	2310007	2310012	intron	PXDN	0	0	7_Enh	0	1	1	0	0	0	0
chr2	1712724	1712847	2311105	2311112	intron	PXDN	0	0	7_Enh	0	1	1	0	1	0	1
chr2	1732747	1732881	2311479	2311484	intron	PXDN	0	0	7_Enh	0	1	1	0	0	0	0
chr2	1821149	1821300	2313411	2313415	intron	MYT1L	0	0	5_TxWk	0	1	1	0	1	0	1
chr2	1821330	1821642	2313415	2313432	intron	MYT1L	0	0	5_TxWk	0	1	1	0	1	1	1
chr2	1994498	1994633	2316355	2316359	intron	MYT1L	0	0	15_Quies	0	1	1	0	0	0	0
chr2	2018072	2018193	2316741	2316746	intron	MYT1L	0	0	7_Enh	0	1	1	0	0	0	0
chr2	2773928	2774056	2325944	2325949	Intergenic	MYT1L	0	0	7_Enh	0	1	0	0	0	0	1
chr2	2850761	2850974	2326951	2326960	Intergenic	MYT1L	0	0	7_Enh	0	1	1	0	0	0	0
chr2	3403841	3403935	2335981	2335986	intron	TRAPPC12	0	0	7_Enh	0	1	1	0	0	0	0
chr2	3463421	3463559	2337047	2337054	intron	TRAPPC12	0	0	7_Enh	0	1	1	0	0	0	1
chr2	3463603	3463694	2337054	2337060	intron	TRAPPC12	0	0	7_Enh	0	1	1	0	0	0	0
chr2	3464042	3464211	2337067	2337077	exon,intron	TRAPPC12	0	0	7_Enh	0	1	1	0	0	0	0
chr2	3464675	3464799	2337083	2337087	intron	TRAPPC12	0	0	7_Enh	0	1	1	0	0	0	0
chr2	3469750	3469809	2337242	2337246	intron	TRAPPC12	0	0	5_TxWk	0	1	1	0	0	0	0
chr2	3473892	3474194	2337365	2337380	intron	TRAPPC12	0	0	7_Enh	0	1	1	0	1	0	0
chr2	3474662	3474912	2337384	2337392	intron	TRAPPC12	0	0	7_Enh	0	1	1	0	0	0	0
chr2	3474945	3475169	2337392	2337398	intron	TRAPPC12	0	0	7_Enh	0	1	1	0	0	0	0
chr2	3476992	3477018	2337433	2337437	intron	TRAPPC12	0	0	15_Quies	0	1	1	0	0	0	0
chr2	3487224	3487326	2337695	2337702	Intergenic	ADI1	0	0	15_Quies	0	1	0	0	1	0	0
chr2	3487340	3487589	2337702	2337711	Intergenic	ADI1	0	0	15_Quies	0	1	0	0	1	0	0
chr2	3497553	3497629	2337974	2337978	Intergenic	ADI1	0	0	5_TxWk	0	1	1	0	0	0	0
chr2	7152744	7152946	2372245	2372251	intron	RNF144A	0	0	5_TxWk	0	1	1	0	0	0	0
chr2	8143877	8143995	2380683	2380689	Intergenic	LOC339788	0	0	5_TxWk	0	1	1	0	1	0	0
chr2	8144565	8144671	2380694	2380698	Intergenic	LOC339788	0	0	5_TxWk	0	1	1	0	0	0	0
chr2	8360138	8360552	2382730	2382747	intron	LINC00299	0	0	5_TxWk	0	1	1	0	0	0	0
chr2	8619403	8619500	2385665	2385671	Intergenic	LINC00299	0	0	7_Enh	0	1	1	0	0	0	1
chr2	8619587	8619709	2385671	2385678	Intergenic	LINC00299	0	0	7_Enh	0	1	1	0	0	1	1
chr2	8655422	8655789	2386145	2386153	Intergenic	ID2	0	0	7_Enh	0	1	1	0	0	0	0
chr2	8732965	8733078	2387431	2387435	Intergenic	ID2	0	0	5_TxWk	0	1	1	0	0	0	0
chr2	8800365	8800559	2388571	2388576	Intergenic	ID2	0	0	7_Enh	0	1	1	0	0	0	0
chr2	9331233	9331383	2395092	2395097	Intergenic	ASAP2	0	0	7_Enh	0	1	1	0	1	0	0
chr2	9833422	9833532	2402541	2402548	Intergenic	YWHAQ	0	0	15_Quies	0	1	1	0	1	0	0
chr2	9852450	9852625	2402839	2402847	Intergenic	YWHAQ	0	0	5_TxWk	0	1	0	0	0	0	0
chr2	9855065	9855192	2402881	2402886	Intergenic	YWHAQ	0	0	5_TxWk	0	1	0	0	0	0	0
chr2	9855254	9855390	2402886	2402891	Intergenic	YWHAQ	0	0	5_TxWk	0	1	1	0	0	0	0
chr2	9901660	9902033	2403592	2403604	Intergenic	TAF1B	0	0	7_Enh	0	1	1	0	0	0	0
chr2	10135244	10135500	2406853	2406858	intron	GRHL1	0	0	7_Enh	0	1	1	0	0	0	0
chr2	10137022	10137182	2406879	2406883	intron	GRHL1	0	0	5_TxWk	0	1	1	0	0	0	0
chr2	10137317	10137494	2406883	2406888	intron	GRHL1	0	0	5_TxWk	0	1	1	0	0	0	0
chr2	10139529	10139707	2406927	2406938	intron	GRHL1	0	0	15_Quies	0	1	1	0	1	0	0
chr2	10147153	10147278	2407092	2407097	Intergenic	KLF11	0	0	7_Enh	0	1	1	0	0	0	0
chr2	10176302	10176531	2407977	2407982	Intergenic	KLF11	0	0	7_Enh	0	1	1	0	1	1	1
chr2	10425713	10425849	2413229	2413234	Intergenic	HPCAL1	0	0	7_Enh	0	1	1	0	1	0	0
chr2	11003306	11003573	2423417	2423423	Intergenic	KCNF1	0	0	5_TxWk	0	1	1	0	0	0	0
chr2	11004743	11004782	2423443	2423447	Intergenic	KCNF1	0	0	5_TxWk	0	1	0	0	0	0	0
chr2	11005031	11005144	2423450	2423454	Intergenic	KCNF1	0	0	5_TxWk	0	1	1	0	0	1	1
chr2	11005246	11005357	2423454	2423458	Intergenic	KCNF1	0	0	5_TxWk	0	1	1	0	0	1	1
chr2	11005980	11006020	2423466	2423470	Intergenic	KCNF1	0	0	7_Enh	0	1	1	0	0	0	0
chr2	11008948	11009193	2423502	2423508	Intergenic	KCNF1	0	0	5_TxWk	0	1	1	0	0	0	0
chr2	11009261	11009496	2423508	2423516	Intergenic	KCNF1	0	0	5_TxWk	0	1	0	0	0	0	0
chr2	11526504	11526665	2430355	2430360	Intergenic	LINC00570	0	0	7_Enh	0	1	1	0	1	0	0
chr2	11559911	11560137	2430849	2430854	Intergenic	LINC00570	0	0	15_Quies	0	1	1	0	0	0	0
chr2	11638723	11638953	2432086	2432092	Intergenic	E2F6	0	0	5_TxWk	0	1	1	0	0	1	0
chr2	11679622	11679873	2432584	2432589	promoter-TSS	GREB1	1	0	7_Enh	0	1	1	0	0	0	0
chr2	11698490	11698610	2432876	2432881	intron	GREB1	0	0	14_ReprPCWk	0	1	0	0	0	0	0
chr2	11817446	11817714	2435100	2435108	promoter-TSS	LPIN1	1	0	7_Enh	0	1	1	0	0	0	0
chr2	11838708	11838786	2435459	2435464	intron	LPIN1	0	0	5_TxWk	0	1	1	0	0	0	0
chr2	15874105	15874206	2466081	2466085	Intergenic	DDX1	0	0	5_TxWk	0	1	1	0	0	0	0
chr2	16588778	16588908	2473772	2473776	Intergenic	FAM49A	0	0	5_TxWk	0	1	1	0	0	0	0
chr2	16594627	16594756	2473800	2473805	Intergenic	FAM49A	0	0	15_Quies	0	1	0	0	0	0	0
chr2	18701406	18701531	2488052	2488057	Intergenic	RDH14	0	0	5_TxWk	0	1	1	0	0	0	0
chr2	18701853	18702149	2488060	2488065	Intergenic	RDH14	0	0	7_Enh	0	1	1	0	1	1	1
chr2	19172628	19172704	2491093	2491097	Intergenic	MIR4757	0	0	7_Enh	0	1	1	0	0	0	0
chr2	20001148	20001296	2497122	2497126	Intergenic	FLJ12334	0	0	5_TxWk	0	1	1	0	0	0	0
chr2	20001305	20001401	2497126	2497131	Intergenic	FLJ12334	0	0	5_TxWk	0	1	0	0	0	0	0
chr2	20271145	20271211	2499788	2499792	Intergenic	LAPTM4A	0	0	5_TxWk	0	1	1	0	0	0	0
chr2	20271291	20271511	2499792	2499798	Intergenic	LAPTM4A	0	0	7_Enh	0	1	1	0	0	0	0
chr2	20273867	20273989	2499813	2499817	Intergenic	LAPTM4A	0	0	7_Enh	0	1	1	0	0	0	0
chr2	20578970	20579155	2503896	2503903	Intergenic	PUM2	0	0	7_Enh	0	1	1	0	1	1	1
chr2	20621816	20622077	2504366	2504371	Intergenic	RHOB	0	0	7_Enh	0	1	1	0	1	0	0
chr2	20779108	20779269	2506457	2506462	Intergenic	HS1BP3	0	0	7_Enh	0	1	1	0	1	0	0
chr2	20790779	20790954	2506607	2506612	Intergenic	HS1BP3	0	0	7_Enh	0	1	1	0	0	0	0
chr2	20799110	20799161	2506753	2506758	Intergenic	HS1BP3	0	0	7_Enh	0	1	1	0	0	0	0
chr2	20811176	20811384	2506879	2506886	Intergenic	HS1BP3	0	0	7_Enh	0	1	1	0	1	0	0
chr2	20817777	20818016	2506969	2506975	exon	HS1BP3	0	0	7_Enh	0	1	1	0	1	1	1
chr2	20819256	20819487	2507002	2507010	intron	HS1BP3	0	0	7_Enh	0	1	1	0	0	0	0
chr2	20822581	20822667	2507061	2507065	intron	HS1BP3	0	0	5_TxWk	0	1	1	0	0	0	0
chr2	20833562	20833676	2507246	2507253	intron	HS1BP3	0	0	7_Enh	0	1	1	0	0	0	0
chr2	20835666	20835861	2507289	2507302	intron	HS1BP3	0	0	7_Enh	0	1	1	0	1	1	1
chr2	20842238	20842475	2507440	2507453	intron	HS1BP3	0	0	7_Enh	0	1	1	0	1	1	1
chr2	21503047	21503082	2513019	2513023	Intergenic	APOB	0	0	5_TxWk	0	1	0	0	0	0	0
chr2	21980850	21980957	2516058	2516062	Intergenic	LOC645949	0	0	15_Quies	0	1	1	0	0	0	0
chr2	23788563	23788793	2529821	2529827	intron	KLHL29	0	0	7_Enh	0	1	1	0	0	0	0
chr2	23818946	23819038	2530384	2530389	intron	KLHL29	0	0	7_Enh	0	1	1	0	0	0	0
chr2	23892917	23893024	2531663	2531668	intron	KLHL29	0	0	7_Enh	0	1	1	0	0	0	0
chr2	24526998	24527126	2539450	2539454	intron	ITSN2	0	0	15_Quies	0	1	1	0	1	0	0
chr2	24588001	24588177	2540185	2540190	Intergenic	ITSN2	0	0	7_Enh	0	1	1	0	1	0	0
chr2	25198596	25198698	2547377	2547385	intron	DNAJC27-AS1	0	0	15_Quies	0	1	0	0	0	1	1
chr2	25207810	25208049	2547462	2547469	intron	DNAJC27-AS1	0	0	15_Quies	0	1	1	0	0	0	0
chr2	25220042	25220297	2547564	2547570	intron	DNAJC27-AS1	0	0	5_TxWk	0	1	1	0	0	0	0
chr2	25287013	25287129	2548640	2548647	intron	EFR3B	0	0	7_Enh	0	1	1	0	0	0	0
chr2	25301564	25301660	2548845	2548849	intron	EFR3B	0	0	7_Enh	0	1	1	0	0	0	0
chr2	25301712	25301847	2548849	2548855	intron	EFR3B	0	0	7_Enh	0	1	1	0	0	0	0
chr2	25451676	25451949	2551530	2551537	Intergenic	POMC	0	0	7_Enh	0	1	1	0	1	1	1
chr2	25500788	25500995	2552570	2552579	intron	DNMT3A	0	0	7_Enh	0	1	1	0	0	0	0
chr2	25517173	25517309	2552862	2552866	intron	DNMT3A	0	0	7_Enh	0	1	1	0	0	0	0
chr2	25526497	25526612	2553022	2553027	intron	DNMT3A	0	0	7_Enh	0	1	1	0	0	0	0
chr2	25533904	25534533	2553175	2553189	intron	DNMT3A	0	0	7_Enh	0	1	1	0	0	0	0
chr2	25537740	25538106	2553264	2553270	intron	DNMT3A	0	0	7_Enh	0	1	1	0	1	0	0
chr2	25562112	25562315	2553709	2553713	intron	DNMT3A	0	0	7_Enh	0	1	1	0	0	0	0
chr2	26914910	26915017	2572320	2572325	promoter-TSS	KCNK3	1	0	7_Enh	0	1	1	0	0	0	0
chr2	26930026	26930122	2572630	2572634	intron	KCNK3	0	0	7_Enh	0	1	1	0	0	0	0
chr2	26933171	26933256	2572685	2572690	intron	KCNK3	0	0	7_Enh	0	1	1	0	0	0	0
chr2	26933759	26933897	2572695	2572699	intron	KCNK3	0	0	7_Enh	0	1	1	0	0	0	0
chr2	26934565	26934612	2572711	2572715	intron	KCNK3	0	0	7_Enh	0	1	1	0	0	0	0
chr2	26940296	26940375	2572787	2572791	intron	KCNK3	0	0	5_TxWk	0	1	1	0	0	0	0
chr2	26947234	26947279	2572868	2572872	intron	KCNK3	0	0	7_Enh	0	1	1	0	0	0	0
chr2	27466378	27466796	2581646	2581653	TTS	CAD	0	0	7_Enh	0	1	1	0	0	0	0
chr2	27494633	27494722	2582287	2582291	Intergenic	DNAJC5G	0	0	7_Enh	0	1	1	0	0	0	0
chr2	27544093	27544206	2583165	2583170	intron	MPV17	0	0	7_Enh	0	1	1	0	0	1	1
chr2	27926663	27926945	2588815	2588821	Intergenic	SUPT7L	0	0	5_TxWk	0	1	1	0	0	1	1
chr2	27943113	27943274	2589066	2589070	Intergenic	MRPL33	0	0	5_TxWk	0	1	1	0	1	0	0
chr2	28022184	28022289	2590017	2590024	intron	RBKS	0	0	7_Enh	0	1	1	0	1	0	0
chr2	28387283	28387501	2592688	2592692	intron	BRE	0	0	5_TxWk	0	1	1	0	0	0	0
chr2	28387936	28388223	2592694	2592699	intron	BRE	0	0	7_Enh	0	1	1	0	0	0	0
chr2	28534672	28534985	2594052	2594059	intron	BRE	0	0	15_Quies	0	1	0	0	0	0	0
chr2	28556894	28556998	2594295	2594301	intron	BRE	0	0	7_Enh	0	1	1	0	0	0	0
chr2	28557687	28557855	2594314	2594319	intron	BRE	0	0	7_Enh	0	1	1	0	0	0	0
chr2	28561428	28561526	2594380	2594387	exon	BRE	0	0	7_Enh	0	1	1	0	0	0	0
chr2	28579041	28579233	2594736	2594744	Intergenic	FOSL2	0	0	7_Enh	0	1	1	0	1	0	0
chr2	28810857	28810944	2597885	2597889	intron	PLB1	0	0	7_Enh	0	1	1	0	0	0	0
chr2	28821154	28821586	2598054	2598062	intron	PLB1	0	0	7_Enh	0	1	1	0	0	0	0
chr2	28831282	28831412	2598162	2598168	intron	PLB1	0	0	7_Enh	0	1	1	0	0	0	0
chr2	28848150	28848424	2598341	2598346	intron	PLB1	0	0	7_Enh	0	1	1	0	1	0	0
chr2	28888046	28888226	2598821	2598825	Intergenic	PPP1CB	0	0	7_Enh	0	1	1	0	0	0	0
chr2	28904192	28904283	2598977	2598981	Intergenic	PPP1CB	0	0	7_Enh	0	1	1	0	0	0	0
chr2	28905984	28906051	2598996	2599001	Intergenic	PPP1CB	0	0	7_Enh	0	1	1	0	0	0	0
chr2	28906116	28906409	2599002	2599010	Intergenic	PPP1CB	0	0	7_Enh	0	1	1	0	1	0	0
chr2	29181499	29181786	2602382	2602390	Intergenic	FAM179A	0	0	5_TxWk	0	1	1	0	1	1	1
chr2	29204032	29204252	2602664	2602674	promoter-TSS	FAM179A	1	0	7_Enh	0	1	1	0	0	0	0
chr2	29234512	29234608	2603116	2603123	intron	FAM179A	0	0	7_Enh	0	1	1	0	0	0	0
chr2	29297378	29297682	2603943	2603951	promoter-TSS	C2orf71	1	0	15_Quies	0	1	0	0	0	0	0
chr2	30630856	30631055	2616319	2616327	Intergenic	LCLAT1	0	0	7_Enh	0	1	1	0	1	0	0
chr2	30911808	30911966	2618544	2618548	Intergenic	CAPN13	0	0	7_Enh	0	1	1	0	0	0	0
chr2	31454685	31454737	2623738	2623742	Intergenic	EHD3	0	0	15_Quies	0	1	0	0	0	0	0
chr2	31462752	31462854	2623899	2623907	intron	EHD3	0	0	7_Enh	0	1	1	0	1	0	0
chr2	31462892	31462992	2623907	2623911	intron	EHD3	0	0	7_Enh	0	1	1	0	1	0	0
chr2	32998620	32998742	2638899	2638903	intron	TTC27	0	0	7_Enh	0	1	1	0	0	0	0
chr2	33049056	33050013	2639273	2639282	promoter-TSS	LINC00486	1	0	5_TxWk	0	1	1	0	0	0	0
chr2	33202228	33202523	2640975	2640982	intron	LTBP1	0	0	7_Enh	0	1	1	0	0	0	0
chr2	33311590	33311644	2642001	2642005	intron	LTBP1	0	0	7_Enh	0	1	1	0	0	0	0
chr2	33358109	33358479	2642405	2642411	intron	LTBP1	0	0	7_Enh	0	1	1	0	0	0	0
chr2	33529215	33529437	2643963	2643967	intron	LTBP1	0	0	7_Enh	0	1	0	0	0	0	0
chr2	33756796	33757262	2646313	2646318	intron	RASGRP3	0	0	7_Enh	0	1	1	0	0	0	0
chr2	36683743	36683940	2666550	2666557	intron	CRIM1	0	0	2_TssAFlnk	0	1	1	0	1	0	0
chr2	37247137	37247344	2672330	2672337	exon	HEATR5B	0	0	5_TxWk	0	1	1	0	0	0	0
chr2	37247460	37247944	2672337	2672342	intron	HEATR5B	0	0	5_TxWk	0	1	1	0	0	0	0
chr2	37734806	37735048	2677136	2677141	Intergenic	QPCT	0	0	15_Quies	0	1	1	0	0	0	0
chr2	37853316	37853494	2677927	2677935	Intergenic	CDC42EP3	0	0	7_Enh	0	1	1	0	1	0	0
chr2	37880398	37880504	2678149	2678153	intron	CDC42EP3	0	0	7_Enh	0	1	1	0	0	0	0
chr2	37893208	37893315	2678291	2678296	intron	CDC42EP3	0	0	1_TssA	0	1	1	0	0	0	0
chr2	37916283	37916425	2678641	2678647	Intergenic	CDC42EP3	0	0	15_Quies	0	1	1	0	0	0	0
chr2	38082819	38083018	2679863	2679868	Intergenic	RMDN2	0	0	7_Enh	0	1	1	0	0	0	0
chr2	38102954	38103061	2680061	2680066	Intergenic	RMDN2	0	0	7_Enh	0	1	1	0	0	0	0
chr2	38946288	38946396	2689396	2689401	intron	GALM	0	0	5_TxWk	0	1	1	0	0	0	0
chr2	38949704	38950046	2689443	2689449	intron	GALM	0	0	7_Enh	0	1	1	0	0	1	0
chr2	38950601	38950679	2689456	2689460	intron	GALM	0	0	5_TxWk	0	1	0	0	0	0	0
chr2	39480266	39480432	2695477	2695488	intron	MAP4K3	0	0	15_Quies	0	1	0	0	0	0	0
chr2	39480515	39480819	2695489	2695495	intron	MAP4K3	0	0	15_Quies	0	1	0	0	0	0	0
chr2	39739692	39739900	2697734	2697739	intron	LOC728730	0	0	7_Enh	0	1	1	0	0	0	0
chr2	40392437	40392547	2702565	2702569	intron	SLC8A1	0	0	7_Enh	0	1	1	0	0	0	0
chr2	40467384	40467426	2703029	2703033	intron	SLC8A1	0	0	5_TxWk	0	1	1	0	0	0	0
chr2	40510915	40510948	2703334	2703338	intron	SLC8A1	0	0	5_TxWk	0	1	1	0	0	0	0
chr2	40680963	40681505	2704463	2704469	intron	SLC8A1	0	0	5_TxWk	0	1	1	0	0	0	0
chr2	42154776	42154991	2713654	2713658	Intergenic	C2orf91	0	0	7_Enh	0	1	1	0	0	0	0
chr2	42159732	42159923	2713731	2713736	Intergenic	C2orf91	0	0	7_Enh	0	1	1	0	1	0	0
chr2	42171659	42171849	2713855	2713859	intron	C2orf91	0	0	7_Enh	0	1	1	0	0	0	0
chr2	42175001	42175029	2713884	2713888	intron	C2orf91	0	0	7_Enh	0	1	1	0	0	0	0
chr2	42193753	42193946	2714050	2714060	Intergenic	C2orf91	0	0	7_Enh	0	1	1	0	1	0	0
chr2	43130976	43131117	2725734	2725739	Intergenic	HAAO	0	0	7_Enh	0	1	1	0	0	0	0
chr2	43144727	43144812	2725895	2725900	Intergenic	HAAO	0	0	7_Enh	0	1	1	0	1	0	0
chr2	43154768	43154903	2726059	2726065	Intergenic	HAAO	0	0	7_Enh	0	1	1	0	0	0	0
chr2	43286713	43286901	2727904	2727909	Intergenic	ZFP36L2	0	0	15_Quies	0	1	1	0	1	0	0
chr2	43386190	43386348	2729344	2729352	Intergenic	ZFP36L2	0	0	7_Enh	0	1	1	0	1	1	0
chr2	43387449	43387722	2729369	2729377	Intergenic	ZFP36L2	0	0	7_Enh	0	1	1	0	0	0	0
chr2	43493941	43494084	2731304	2731308	intron	THADA	0	0	7_Enh	0	1	1	0	0	0	0
chr2	43560321	43560814	2732015	2732022	intron	THADA	0	0	5_TxWk	0	1	1	0	0	0	0
chr2	43642661	43642889	2732651	2732657	intron	THADA	0	0	7_Enh	0	1	1	0	0	0	0
chr2	45469646	45469748	2751757	2751761	intron	UNQ6975	0	0	7_Enh	0	1	1	0	0	0	0
chr2	45986503	45986608	2756154	2756161	intron	PRKCE	0	0	5_TxWk	0	1	1	0	0	0	0
chr2	46017435	46017524	2756516	2756521	intron	PRKCE	0	0	7_Enh	0	1	1	0	0	0	0
chr2	46109965	46110153	2757470	2757478	intron	PRKCE	0	0	7_Enh	0	1	1	0	0	0	0
chr2	46116304	46116416	2757532	2757538	intron	PRKCE	0	0	7_Enh	0	1	1	0	0	1	1
chr2	46149844	46149969	2757939	2757943	intron	PRKCE	0	0	7_Enh	0	1	1	0	1	0	0
chr2	46156032	46156386	2758010	2758019	intron	PRKCE	0	0	5_TxWk	0	1	1	0	0	0	0
chr2	46156466	46156924	2758019	2758029	intron	PRKCE	0	0	7_Enh	0	1	1	0	0	0	0
chr2	46163532	46163708	2758104	2758111	intron	PRKCE	0	0	5_TxWk	0	1	1	0	1	1	1
chr2	46189613	46189984	2758389	2758395	intron	PRKCE	0	0	7_Enh	0	1	1	0	1	0	0
chr2	46534302	46534620	2761859	2761865	intron	EPAS1	0	0	2_TssAFlnk	0	1	1	0	0	0	0
chr2	46539174	46539353	2761903	2761907	intron	EPAS1	0	0	7_Enh	0	1	1	0	0	0	0
chr2	46558975	46559130	2762086	2762091	intron	EPAS1	0	0	7_Enh	0	1	1	0	0	0	0
chr2	46687791	46687834	2763365	2763369	Intergenic	TMEM247	0	0	7_Enh	0	1	1	0	0	0	0
chr2	46688620	46689045	2763380	2763387	Intergenic	TMEM247	0	0	7_Enh	0	1	1	0	0	1	1
chr2	46717818	46717965	2763688	2763693	Intergenic	TMEM247	0	0	7_Enh	0	1	1	0	0	1	1
chr2	46720711	46720802	2763722	2763726	Intergenic	TMEM247	0	0	5_TxWk	0	1	1	0	0	0	0
chr2	46791626	46791677	2764612	2764616	intron	RHOQ	0	0	7_Enh	0	1	1	0	0	0	0
chr2	47008015	47008260	2766522	2766532	Intergenic	LOC388948	0	0	7_Enh	0	1	1	0	0	0	1
chr2	47030218	47030404	2766697	2766702	Intergenic	LOC388948	0	0	7_Enh	0	1	1	0	0	1	1
chr2	47041350	47041480	2766814	2766821	Intergenic	LOC388948	0	0	7_Enh	0	1	1	0	1	0	0
chr2	47074388	47074678	2767176	2767186	intron	LOC100134259	0	0	7_Enh	0	1	1	0	1	0	0
chr2	47182345	47182408	2768608	2768613	intron	TTC7A	0	0	7_Enh	0	1	1	0	1	0	0
chr2	47214279	47214421	2769057	2769064	intron	TTC7A	0	0	7_Enh	0	1	1	0	1	1	1
chr2	47227522	47227772	2769230	2769238	intron	TTC7A	0	0	15_Quies	0	1	1	0	1	0	0
chr2	47234482	47234775	2769341	2769348	intron	TTC7A	0	0	7_Enh	0	1	1	0	0	0	0
chr2	47235979	47236215	2769370	2769377	intron	TTC7A	0	0	7_Enh	0	1	1	0	0	0	0
chr2	47253949	47254145	2769639	2769643	intron	TTC7A	0	0	5_TxWk	0	1	1	0	0	0	0
chr2	47261254	47261382	2769729	2769734	intron	TTC7A	0	0	7_Enh	0	1	1	0	1	0	1
chr2	47261457	47261493	2769734	2769739	intron	TTC7A	0	0	7_Enh	0	1	1	0	1	0	1
chr2	47261556	47261768	2769739	2769745	intron	TTC7A	0	0	7_Enh	0	1	1	0	1	0	1
chr2	47262559	47262639	2769757	2769761	intron	TTC7A	0	0	7_Enh	0	1	1	0	0	0	0
chr2	47270581	47270649	2769871	2769875	intron	TTC7A	0	0	7_Enh	0	1	1	0	1	0	0
chr2	54710129	54710385	2825474	2825479	intron	SPTBN1	0	0	7_Enh	0	1	1	0	0	0	0
chr2	54798540	54798596	2826459	2826463	intron	SPTBN1	0	0	7_Enh	0	1	1	0	0	0	0
chr2	54799285	54799898	2826464	2826470	intron	SPTBN1	0	0	7_Enh	0	1	1	0	1	0	0
chr2	54857174	54857271	2827095	2827099	intron	SPTBN1	0	0	7_Enh	0	1	1	0	0	0	0
chr2	54858435	54858497	2827120	2827126	exon	SPTBN1	0	0	7_Enh	0	1	1	0	0	0	0
chr2	54869310	54869366	2827242	2827246	intron	SPTBN1	0	0	7_Enh	0	1	1	0	0	0	0
chr2	54902971	54903055	2827715	2827719	Intergenic	EML6	0	0	7_Enh	0	1	0	0	0	0	0
chr2	55347858	55347913	2831968	2831972	Intergenic	RTN4	0	0	5_TxWk	0	1	1	0	1	0	1
chr2	60643493	60643615	2867331	2867335	Intergenic	MIR4432	0	0	7_Enh	0	1	1	0	0	0	0
chr2	60711234	60711374	2868151	2868156	intron	BCL11A	0	0	5_TxWk	0	1	1	0	0	0	0
chr2	60712520	60712811	2868164	2868170	intron	BCL11A	0	0	5_TxWk	0	1	1	0	0	0	0
chr2	62378351	62378584	2887875	2887880	Intergenic	B3GNT2	0	0	7_Enh	0	1	1	0	0	0	0
chr2	62520668	62521015	2889663	2889672	Intergenic	MIR5192	0	0	7_Enh	0	1	1	0	1	0	0
chr2	64539561	64539666	2905395	2905402	Intergenic	LINC00309	0	0	7_Enh	0	1	1	0	1	1	1
chr2	64873592	64873989	2908690	2908697	intron	SERTAD2	0	0	5_TxWk	0	1	1	0	0	1	1
chr2	64876253	64876460	2908707	2908713	intron	SERTAD2	0	0	5_TxWk	0	1	1	0	0	0	0
chr2	64876959	64877092	2908713	2908717	intron	SERTAD2	0	0	7_Enh	0	1	1	0	0	0	0
chr2	64998023	64998072	2910142	2910146	Intergenic	SERTAD2	0	0	7_Enh	0	1	1	0	0	0	0
chr2	66723348	66723453	2927533	2927537	intron	MEIS1	0	0	7_Enh	0	1	1	0	0	0	1
chr2	66734836	66734901	2927623	2927627	intron	MEIS1	0	0	7_Enh	0	1	1	0	0	0	0
chr2	67788506	67788708	2934143	2934149	Intergenic	ETAA1	0	0	15_Quies	0	1	1	0	0	0	0
chr2	67876974	67877007	2934572	2934576	Intergenic	ETAA1	0	0	7_Enh	0	1	1	0	0	0	0
chr2	68663486	68663575	2940775	2940779	Intergenic	FBXO48	0	0	5_TxWk	0	1	1	0	0	0	0
chr2	69056406	69056821	2943830	2943840	Intergenic	BMP10	0	0	2_TssAFlnk	0	1	1	0	1	0	0
chr2	69057796	69058096	2943843	2943849	Intergenic	BMP10	0	0	7_Enh	0	1	1	0	0	0	0
chr2	69480988	69481184	2947046	2947051	Intergenic	GFPT1	0	0	15_Quies	0	1	1	0	0	0	0
chr2	70342852	70342932	2956778	2956782	Intergenic	LOC100133985	0	0	5_TxWk	0	1	1	0	0	0	0
chr2	70367728	70367835	2957231	2957238	Intergenic	LOC100133985	0	0	5_TxWk	0	1	1	0	0	0	0
chr2	71842285	71842387	2975455	2975459	intron	DYSF	0	0	7_Enh	0	1	1	0	1	0	0
chr2	71846112	71846177	2975495	2975500	intron	DYSF	0	0	7_Enh	0	1	1	0	0	0	1
chr2	71927974	71928052	2976396	2976400	Intergenic	DYSF	0	0	6_EnhG	0	1	1	0	1	0	0
chr2	71928121	71928181	2976400	2976404	Intergenic	DYSF	0	0	6_EnhG	0	1	1	0	1	0	0
chr2	71928221	71928353	2976404	2976409	Intergenic	DYSF	0	0	7_Enh	0	1	1	0	1	0	0
chr2	71932430	71932707	2976470	2976482	Intergenic	DYSF	0	0	7_Enh	0	1	1	0	0	0	0
chr2	71933823	71934253	2976491	2976497	Intergenic	DYSF	0	0	5_TxWk	0	1	1	0	0	0	0
chr2	71943934	71943994	2976582	2976586	Intergenic	DYSF	0	0	7_Enh	0	1	1	0	0	0	0
chr2	71944062	71944166	2976586	2976590	Intergenic	DYSF	0	0	7_Enh	0	1	1	0	1	0	0
chr2	71944171	71944338	2976590	2976597	Intergenic	DYSF	0	0	7_Enh	0	1	1	0	1	0	0
chr2	72110185	72110530	2978038	2978046	Intergenic	CYP26B1	0	0	7_Enh	0	1	1	0	0	0	0
chr2	73211469	73211545	2987846	2987850	intron	SFXN5	0	0	7_Enh	0	1	1	0	1	0	0
chr2	73213078	73213250	2987866	2987872	intron	SFXN5	0	0	7_Enh	0	1	1	0	0	0	0
chr2	74775538	74775577	3008054	3008058	promoter-TSS	DOK1	1	0	5_TxWk	0	1	1	0	0	0	0
chr2	74968055	74968454	3010080	3010086	Intergenic	SEMA4F	0	0	7_Enh	0	1	1	0	1	0	0
chr2	75076533	75076618	3011532	3011537	intron	HK2	0	0	7_Enh	0	1	1	0	0	0	0
chr2	75094987	75095180	3011783	3011788	intron	HK2	0	0	7_Enh	0	1	1	0	0	0	0
chr2	85402783	85403050	3078250	3078256	intron	TCF7L1	0	0	7_Enh	0	1	1	0	0	0	0
chr2	85492576	85492754	3079360	3079365	intron	TCF7L1	0	0	7_Enh	0	1	1	0	0	0	0
chr2	85529175	85529409	3079944	3079950	intron	TCF7L1	0	0	5_TxWk	0	1	1	0	0	0	0
chr2	85834799	85835000	3084984	3084988	exon	C2orf68	0	0	7_Enh	0	1	1	0	0	0	0
chr2	85906420	85906658	3086249	3086263	Intergenic	SFTPB	0	0	6_EnhG	0	1	1	0	1	1	1
chr2	85934450	85934637	3086579	3086589	Intergenic	GNLY	0	0	5_TxWk	0	1	1	0	0	1	1
chr2	85968350	85968600	3087002	3087009	Intergenic	ATOH8	0	0	7_Enh	0	1	1	0	0	0	1
chr2	85969002	85969256	3087011	3087025	Intergenic	ATOH8	0	0	7_Enh	0	1	1	0	1	0	0
chr2	85992452	85992532	3087545	3087551	intron	ATOH8	0	0	7_Enh	0	1	1	0	0	0	0
chr2	85992539	85992731	3087551	3087562	intron	ATOH8	0	0	7_Enh	0	1	1	0	0	0	0
chr2	85992755	85992865	3087562	3087568	intron	ATOH8	0	0	7_Enh	0	1	1	0	0	0	0
chr2	86004530	86004625	3087780	3087784	intron	ATOH8	0	0	7_Enh	0	1	1	0	0	0	0
chr2	86012675	86012723	3087927	3087931	intron	ATOH8	0	0	7_Enh	0	1	1	0	1	0	0
chr2	86255620	86255941	3090783	3090801	intron	POLR1A	0	0	7_Enh	0	1	1	0	1	0	0
chr2	86256020	86256242	3090802	3090809	intron	POLR1A	0	0	7_Enh	0	1	1	0	1	0	0
chr2	86450592	86450656	3093267	3093271	intron	REEP1	0	0	7_Enh	0	1	1	0	0	0	0
chr2	86511554	86511697	3093984	3093992	intron	REEP1	0	0	7_Enh	0	1	1	0	0	0	0
chr2	86536079	86536343	3094204	3094209	intron	REEP1	0	0	7_Enh	0	1	1	0	0	0	0
chr2	86536536	86536633	3094209	3094213	intron	REEP1	0	0	7_Enh	0	1	1	0	0	0	0
chr2	86930994	86931039	3097967	3097971	intron	RNF103-CHMP3	0	0	15_Quies	0	1	0	0	0	0	0
chr2	86931258	86931328	3097975	3097981	intron	RNF103-CHMP3	0	0	15_Quies	0	1	0	0	0	0	0
chr2	88366739	88367019	3113060	3113065	promoter-TSS	SMYD1	1	0	15_Quies	0	1	0	0	0	0	0
chr2	88376884	88376914	3113151	3113155	intron	SMYD1	0	0	5_TxWk	0	1	0	0	0	0	0
chr2	95709066	95709422	3145351	3145359	intron	MAL	0	0	7_Enh	0	1	1	0	1	1	0
chr2	96764762	96764777	3157382	3157386	Intergenic	ADRA2B	0	0	7_Enh	0	1	1	0	0	0	1
chr2	97018803	97018958	3161822	3161828	intron	NCAPH	0	0	7_Enh	0	1	1	0	0	0	0
chr2	97199446	97199551	3164083	3164089	Intergenic	ARID5A	0	0	7_Enh	0	1	1	0	0	0	0
chr2	97330693	97330824	3165917	3165921	intron	FER1L5	0	0	5_TxWk	0	1	1	0	0	0	0
chr2	97435656	97435940	3167705	3167711	intron	CNNM4	0	0	7_Enh	0	1	1	0	1	0	0
chr2	97458518	97458717	3168087	3168092	intron	CNNM4	0	0	7_Enh	0	1	0	0	0	0	0
chr2	97484948	97485239	3168804	3168811	intron	CNNM3	0	0	7_Enh	0	1	1	0	0	0	0
chr2	97508364	97508487	3169295	3169300	intron	ANKRD23	0	0	5_TxWk	0	1	1	0	0	0	0
chr2	98344704	98344797	3179354	3179358	intron	ZAP70	0	0	5_TxWk	0	1	1	0	1	0	0
chr2	98770147	98770218	3183686	3183690	intron	VWA3B	0	0	5_TxWk	0	1	0	0	0	0	0
chr2	98779193	98779289	3183819	3183824	intron	VWA3B	0	0	7_Enh	0	1	1	0	1	0	0
chr2	98779333	98779439	3183824	3183831	exon	VWA3B	0	0	7_Enh	0	1	1	0	1	0	0
chr2	99124870	99125003	3187488	3187492	intron	INPP4A	0	0	7_Enh	0	1	1	0	0	0	0
chr2	99422762	99423072	3191075	3191081	intron	KIAA1211L	0	0	7_Enh	0	1	1	0	0	0	0
chr2	100101242	100101404	3198009	3198013	intron	REV1	0	0	7_Enh	0	1	1	0	0	0	0
chr2	100241311	100241372	3199981	3199987	intron	AFF3	0	0	5_TxWk	0	1	1	0	0	0	0
chr2	100253122	100253358	3200111	3200119	intron	AFF3	0	0	7_Enh	0	1	1	0	1	0	0
chr2	100253382	100253545	3200119	3200123	intron	AFF3	0	0	7_Enh	0	1	1	0	1	0	0
chr2	100273504	100273648	3200347	3200351	intron	AFF3	0	0	5_TxWk	0	1	1	0	0	0	0
chr2	100310720	100311089	3200745	3200751	intron	AFF3	0	0	7_Enh	0	1	1	0	0	0	0
chr2	100311693	100311797	3200761	3200765	intron	AFF3	0	0	7_Enh	0	1	1	0	0	0	0
chr2	100799541	100799604	3205460	3205465	Intergenic	AFF3	0	0	5_TxWk	0	1	1	0	0	0	0
chr2	100799872	100800004	3205472	3205478	Intergenic	AFF3	0	0	5_TxWk	0	1	0	0	0	0	0
chr2	100824329	100824364	3205740	3205744	Intergenic	AFF3	0	0	7_Enh	0	1	1	0	0	0	0
chr2	100833261	100833422	3205831	3205835	Intergenic	AFF3	0	0	5_TxWk	0	1	0	0	0	0	0
chr2	101023699	101023799	3208110	3208116	intron	CHST10	0	0	7_Enh	0	1	1	0	0	0	1
chr2	101402329	101402811	3212240	3212247	Intergenic	NPAS2	0	0	15_Quies	0	1	0	0	0	0	0
chr2	101402832	101403044	3212247	3212252	Intergenic	NPAS2	0	0	15_Quies	0	1	1	0	0	0	0
chr2	101448396	101448624	3212978	3212982	intron	NPAS2	0	0	15_Quies	0	1	1	0	0	0	0
chr2	101450896	101450974	3213011	3213015	intron	NPAS2	0	0	7_Enh	0	1	1	0	0	0	0
chr2	101494507	101494644	3213542	3213548	intron	NPAS2	0	0	7_Enh	0	1	1	0	0	0	0
chr2	101521952	101522059	3213910	3213915	intron	NPAS2	0	0	7_Enh	0	1	0	0	0	0	0
chr2	101601455	101601636	3215052	3215057	intron	NPAS2	0	0	5_TxWk	0	1	0	0	0	1	1
chr2	101731480	101731530	3216952	3216956	intron	TBC1D8	0	0	7_Enh	0	1	1	0	0	0	0
chr2	101737727	101737865	3217036	3217041	intron	TBC1D8	0	0	7_Enh	0	1	1	0	0	0	0
chr2	101741441	101741669	3217093	3217098	intron	TBC1D8	0	0	7_Enh	0	1	1	0	0	0	0
chr2	101878511	101879628	3219029	3219048	exon	CNOT11	0	0	5_TxWk	0	1	1	0	0	0	0
chr2	102176100	102176297	3222852	3222856	Intergenic	RFX8	0	0	15_Quies	0	1	1	0	0	0	0
chr2	102637091	102637387	3227658	3227669	intron	IL1R2	0	0	15_Quies	0	1	1	0	1	1	1
chr2	102686804	102686920	3228226	3228230	Intergenic	IL1R2	0	0	7_Enh	0	1	1	0	1	0	1
chr2	102857410	102857643	3229871	3229886	Intergenic	IL1RL2	0	0	7_Enh	0	1	1	0	1	1	1
chr2	103405247	103405362	3234361	3234365	intron	TMEM182	0	0	7_Enh	0	1	1	0	0	0	0
chr2	103405444	103405580	3234365	3234370	intron	TMEM182	0	0	7_Enh	0	1	1	0	0	0	0
chr2	103420318	103420514	3234481	3234489	intron	TMEM182	0	0	7_Enh	0	1	1	0	0	0	0
chr2	103443515	103443610	3234654	3234659	Intergenic	TMEM182	0	0	7_Enh	0	1	1	0	0	0	0
chr2	105989915	105990062	3255643	3255647	intron	FHL2	0	0	7_Enh	0	1	1	0	0	0	0
chr2	106005482	106005753	3255887	3255893	intron	FHL2	0	0	7_Enh	0	1	1	0	0	0	0
chr2	106010262	106010437	3255942	3255948	intron	FHL2	0	0	7_Enh	0	1	1	0	0	0	0
chr2	106016157	106016180	3256113	3256117	promoter-TSS	FHL2	0	0	7_Enh	0	1	0	0	0	0	0
chr2	106026337	106026565	3256231	3256236	intron	FHL2	0	0	7_Enh	0	1	1	0	1	0	0
chr2	106104177	106104583	3256998	3257008	Intergenic	FHL2	0	0	5_TxWk	0	1	1	0	0	0	0
chr2	106104836	106104970	3257009	3257014	Intergenic	FHL2	0	0	5_TxWk	0	1	1	0	0	0	0
chr2	106111965	106112360	3257066	3257071	Intergenic	FHL2	0	0	5_TxWk	0	1	1	0	0	0	0
chr2	106115024	106115180	3257096	3257101	Intergenic	FHL2	0	0	15_Quies	0	1	1	0	0	0	0
chr2	106733981	106734164	3264054	3264059	intron	UXS1	0	0	5_TxWk	0	1	1	0	0	0	0
chr2	108424700	108424801	3278755	3278759	Intergenic	LOC729121	0	0	7_Enh	0	1	1	0	0	0	0
chr2	108425118	108425153	3278764	3278769	Intergenic	LOC729121	0	0	7_Enh	0	1	1	0	0	0	0
chr2	109171112	109171212	3285084	3285088	intron	LIMS1	0	0	7_Enh	0	1	1	0	0	0	0
chr2	109196155	109196316	3285320	3285324	intron	LIMS1	0	0	7_Enh	0	1	1	0	1	0	0
chr2	109278688	109278848	3286225	3286229	intron	LIMS1	0	0	7_Enh	0	1	1	0	1	0	0
chr2	109553281	109553605	3289453	3289461	intron	EDAR	0	0	5_TxWk	0	1	0	0	0	0	0
chr2	109789759	109789856	3292991	3292997	intron	SH3RF3	0	0	7_Enh	0	1	1	0	0	0	0
chr2	109790030	109790136	3292998	3293002	intron	SH3RF3	0	0	7_Enh	0	1	1	0	1	0	0
chr2	109790245	109790407	3293003	3293009	intron	SH3RF3	0	0	7_Enh	0	1	1	0	1	0	0
chr2	109802342	109802468	3293092	3293097	intron	SH3RF3	0	0	7_Enh	0	1	1	0	1	0	0
chr2	109811865	109812021	3293232	3293237	intron	SH3RF3	0	0	7_Enh	0	1	1	0	0	0	0
chr2	109812288	109812335	3293243	3293247	intron	SH3RF3	0	0	7_Enh	0	1	1	0	0	0	0
chr2	109934760	109934861	3294880	3294887	intron	SH3RF3	0	0	7_Enh	0	1	1	0	1	0	1
chr2	109934966	109935061	3294890	3294895	intron	SH3RF3	0	0	7_Enh	0	1	1	0	1	0	0
chr2	109965644	109965887	3295311	3295317	intron	SH3RF3	0	0	7_Enh	0	1	1	0	0	0	0
chr2	110065927	110066084	3296890	3296894	intron	SH3RF3	0	0	5_TxWk	0	1	1	0	0	1	1
chr2	110099259	110099333	3297383	3297387	intron	SH3RF3	0	0	7_Enh	0	1	1	0	0	0	0
chr2	110099868	110100048	3297393	3297398	intron	SH3RF3	0	0	7_Enh	0	1	1	0	0	0	0
chr2	110859039	110859284	3305380	3305390	intron	MALL	0	0	7_Enh	0	1	1	0	1	0	1
chr2	111528014	111528052	3312624	3312628	intron	ACOXL	0	0	7_Enh	0	1	1	0	0	0	0
chr2	111528763	111528836	3312641	3312646	intron	ACOXL	0	0	7_Enh	0	1	1	0	0	0	0
chr2	111530900	111531390	3312664	3312672	intron	ACOXL	0	0	5_TxWk	0	1	1	0	0	0	0
chr2	112103765	112104145	3318428	3318436	Intergenic	MIR4435-2	0	0	15_Quies	0	1	0	0	1	0	0
chr2	112113166	112113369	3318514	3318520	Intergenic	MIR4435-2	0	0	15_Quies	0	1	1	0	0	0	0
chr2	112662476	112662592	3324571	3324575	intron	MERTK	0	0	7_Enh	0	1	1	0	0	0	0
chr2	112704577	112704648	3324992	3324996	intron	MERTK	0	0	5_TxWk	0	1	1	0	0	0	0
chr2	112805180	112805328	3326056	3326062	Intergenic	TMEM87B	0	0	7_Enh	0	1	1	0	0	0	0
chr2	113997844	113998214	3339795	3339804	exon	LOC654433	0	0	7_Enh	0	1	1	0	1	0	0
chr2	120240457	120240651	3389899	3389904	intron	SCTR	0	0	7_Enh	0	1	1	0	1	0	0
chr2	120242585	120242716	3389927	3389932	intron	SCTR	0	0	7_Enh	0	1	1	0	0	0	0
chr2	120244579	120244717	3389960	3389964	intron	SCTR	0	0	7_Enh	0	1	1	0	0	0	0
chr2	120245250	120245515	3389965	3389973	intron	SCTR	0	0	7_Enh	0	1	1	0	0	0	0
chr2	120246480	120246604	3389988	3389995	intron	SCTR	0	0	5_TxWk	0	1	1	0	0	0	0
chr2	120337522	120337674	3390926	3390932	intron	PCDP1	0	0	15_Quies	0	1	0	0	0	0	0
chr2	121261361	121261382	3402031	3402036	Intergenic	LOC84931	0	0	5_TxWk	0	1	1	0	0	0	0
chr2	121261561	121261662	3402041	3402045	Intergenic	LOC84931	0	0	5_TxWk	0	1	1	0	0	0	0
chr2	121279875	121279952	3402311	3402319	Intergenic	LOC84931	0	1	7_Enh	0	1	1	0	0	0	0
chr2	121279971	121280054	3402319	3402325	Intergenic	LOC84931	0	1	7_Enh	0	1	1	0	0	0	0
chr2	121303672	121303906	3402707	3402721	Intergenic	LOC84931	0	0	7_Enh	0	1	1	0	1	0	0
chr2	121323250	121323326	3402983	3402988	Intergenic	LOC84931	0	0	7_Enh	0	1	1	0	0	0	0
chr2	121324344	121324416	3403006	3403013	Intergenic	LOC84931	0	0	7_Enh	0	1	1	0	1	0	0
chr2	121324448	121324542	3403013	3403017	Intergenic	LOC84931	0	0	7_Enh	0	1	1	0	1	0	0
chr2	121583616	121583696	3407267	3407273	intron	GLI2	0	0	5_TxWk	0	1	1	0	0	0	0
chr2	121584415	121584544	3407287	3407293	intron	GLI2	0	0	5_TxWk	0	1	1	0	0	0	0
chr2	121584786	121584879	3407297	3407302	intron	GLI2	0	0	5_TxWk	0	1	0	0	0	0	0
chr2	121672405	121672577	3408696	3408702	intron	GLI2	0	0	7_Enh	0	1	1	0	1	0	0
chr2	121672595	121672812	3408702	3408708	intron	GLI2	0	0	7_Enh	0	1	1	0	1	0	0
chr2	121672829	121672912	3408708	3408712	intron	GLI2	0	0	7_Enh	0	1	1	0	1	0	0
chr2	128333987	128334183	3464144	3464150	intron	MYO7B	0	0	7_Enh	0	1	1	0	0	0	0
chr2	128407369	128407597	3465570	3465576	intron	GPR17	0	0	7_Enh	0	1	1	0	1	1	1
chr2	128410734	128410780	3465683	3465688	TTS	GPR17	0	1	7_Enh	0	1	1	0	0	0	0
chr2	128412962	128413562	3465750	3465761	intron	LIMS2	0	0	7_Enh	0	1	1	0	0	0	0
chr2	128414241	128414457	3465771	3465782	intron	LIMS2	0	0	7_Enh	0	1	1	0	0	0	0
chr2	128416360	128416408	3465825	3465829	intron	LIMS2	0	0	7_Enh	0	1	1	0	0	0	0
chr2	128630749	128631470	3469201	3469207	intron	AMMECR1L	0	0	7_Enh	0	1	1	0	0	0	0
chr2	128631537	128631717	3469207	3469216	intron	AMMECR1L	0	0	7_Enh	0	1	1	0	0	0	0
chr2	129105529	129105950	3476528	3476537	Intergenic	HS6ST1	0	0	7_Enh	0	1	1	0	0	0	0
chr2	129136642	129136926	3477031	3477038	Intergenic	HS6ST1	0	0	7_Enh	0	1	1	0	0	0	0
chr2	129136954	129137031	3477038	3477043	Intergenic	HS6ST1	0	0	7_Enh	0	1	1	0	0	0	0
chr2	131094672	131094795	3498518	3498525	Intergenic	CCDC115	0	0	6_EnhG	0	1	0	0	0	0	0
chr2	131578011	131578312	3505744	3505752	Intergenic	AMER3	0	0	7_Enh	0	1	1	0	0	0	0
chr2	134885184	134885244	3538723	3538728	TTS	MIR3679	1	0	7_Enh	0	1	0	0	0	0	0
chr2	134897990	134898250	3538886	3538891	Intergenic	MIR3679	0	0	7_Enh	0	1	1	0	0	0	0
chr2	134928578	134929290	3539230	3539240	Intergenic	MIR3679	0	0	5_TxWk	0	1	1	0	0	0	0
chr2	134931123	134931236	3539257	3539262	Intergenic	MIR3679	0	0	7_Enh	0	1	1	0	0	0	0
chr2	134931254	134931370	3539262	3539266	Intergenic	MIR3679	0	0	7_Enh	0	1	1	0	0	0	0
chr2	134931426	134931613	3539266	3539270	Intergenic	MIR3679	0	0	7_Enh	0	1	1	0	0	0	0
chr2	134959124	134959383	3539570	3539577	Intergenic	MGAT5	0	0	5_TxWk	0	1	1	0	0	0	0
chr2	135016855	135016998	3539977	3539981	intron	MGAT5	0	0	7_Enh	0	1	1	0	0	1	1
chr2	135059171	135059402	3540312	3540317	intron	MGAT5	0	0	5_TxWk	0	1	1	0	0	0	0
chr2	135118599	135118696	3540749	3540754	intron	MGAT5	0	0	7_Enh	0	1	1	0	0	0	0
chr2	135249478	135249624	3542055	3542060	intron	TMEM163	0	0	15_Quies	0	1	0	0	0	0	0
chr2	135434610	135434744	3543946	3543953	intron	TMEM163	0	0	7_Enh	0	1	1	0	0	0	0
chr2	135808254	135808618	3547473	3547479	Intergenic	RAB3GAP1	0	0	15_Quies	0	1	1	0	0	0	0
chr2	145161592	145161642	3608200	3608204	exon	ZEB2	0	0	7_Enh	0	1	1	0	0	0	0
chr2	145218951	145219119	3608666	3608671	intron	ZEB2	0	0	7_Enh	0	1	1	0	0	0	0
chr2	145219841	145220165	3608679	3608685	intron	ZEB2	0	0	5_TxWk	0	1	1	0	0	0	0
chr2	145260228	145260308	3609013	3609017	intron	ZEB2	0	0	5_TxWk	0	1	1	0	0	0	0
chr2	152627988	152628486	3656226	3656235	Intergenic	NEB	0	0	7_Enh	0	1	1	0	1	0	0
chr2	152631734	152631888	3656250	3656254	Intergenic	NEB	0	0	7_Enh	0	1	1	0	0	0	0
chr2	153259408	153259453	3662200	3662204	intron	FMNL2	0	0	7_Enh	0	1	1	0	0	0	0
chr2	153328061	153328081	3662746	3662750	intron	FMNL2	0	0	7_Enh	0	1	1	0	0	0	0
chr2	153362121	153362304	3663071	3663077	intron	FMNL2	0	0	5_TxWk	0	1	1	0	0	0	0
chr2	153504356	153504490	3664256	3664263	exon	FMNL2	0	0	15_Quies	0	1	1	0	0	0	0
chr2	157293868	157294000	3687054	3687058	intron	GPD2	0	0	1_TssA	0	1	1	0	0	0	0
chr2	158641063	158641214	3695422	3695429	intron	ACVR1	0	0	7_Enh	0	1	1	0	0	0	0
chr2	158697182	158697394	3695907	3695915	intron	ACVR1	0	0	7_Enh	0	1	1	0	0	0	1
chr2	159527950	159528288	3701786	3701797	intron	PKP4	0	0	7_Enh	0	1	1	0	0	0	0
chr2	159821547	159822535	3704948	3704957	Intergenic	TANC1	0	0	1_TssA	0	1	1	0	0	0	0
chr2	159958401	159958462	3706283	3706287	intron	TANC1	0	0	5_TxWk	0	1	1	0	0	0	0
chr2	159964836	159964951	3706363	3706368	intron	TANC1	0	0	5_TxWk	0	1	0	0	0	0	0
chr2	159965197	159965436	3706369	3706374	intron	TANC1	0	0	7_Enh	0	1	1	0	0	0	0
chr2	159968055	159968161	3706389	3706393	intron	TANC1	0	0	7_Enh	0	1	1	0	0	0	0
chr2	159975188	159975354	3706467	3706472	intron	TANC1	0	0	5_TxWk	0	1	1	0	0	1	1
chr2	159976176	159976375	3706475	3706481	intron	TANC1	0	0	5_TxWk	0	1	1	0	0	0	0
chr2	159986527	159986560	3706573	3706578	intron	TANC1	0	0	7_Enh	0	1	1	0	0	0	0
chr2	159992040	159992232	3706644	3706651	intron	TANC1	0	0	7_Enh	0	1	1	0	0	0	0
chr2	159992564	159992571	3706655	3706659	intron	TANC1	0	0	7_Enh	0	1	1	0	0	0	0
chr2	160003671	160003925	3706750	3706756	intron	TANC1	0	0	7_Enh	0	1	1	0	0	0	0
chr2	160003935	160004113	3706756	3706763	intron	TANC1	0	0	7_Enh	0	1	1	0	0	0	0
chr2	160119578	160119914	3708043	3708049	intron	WDSUB1	0	0	15_Quies	0	1	0	0	0	0	0
chr2	161064746	161064818	3715392	3715396	Intergenic	ITGB6	0	0	15_Quies	0	1	1	0	0	0	0
chr2	161150008	161150834	3716080	3716087	intron	RBMS1	0	0	7_Enh	0	1	1	0	0	0	0
chr2	161185576	161185865	3716336	3716341	intron	RBMS1	0	0	1_TssA	0	1	1	0	0	0	0
chr2	161369782	161369846	3718207	3718211	Intergenic	RBMS1	0	0	5_TxWk	0	1	0	0	0	0	0
chr2	161850958	161851196	3721056	3721062	Intergenic	TANK	0	0	15_Quies	0	1	1	0	0	1	1
chr2	166131244	166131358	3747423	3747427	intron	SCN2A	0	0	15_Quies	0	1	1	0	0	0	0
chr2	169489381	169489478	3769240	3769244	intron	CERS6	0	0	5_TxWk	0	1	1	0	1	0	0
chr2	169590724	169591127	3770095	3770101	intron	CERS6	0	0	5_TxWk	0	1	1	0	0	0	0
chr2	173850282	173850416	3810371	3810376	intron	RAPGEF4	0	0	15_Quies	0	1	1	0	0	0	0
chr2	173892211	173892438	3810754	3810760	intron	RAPGEF4	0	0	7_Enh	0	1	1	0	1	1	1
chr2	173902105	173902448	3810837	3810843	intron	RAPGEF4	0	0	7_Enh	0	1	1	0	1	0	0
chr2	174056049	174056175	3812201	3812205	intron	ZAK	0	0	5_TxWk	0	1	1	0	0	0	0
chr2	174075446	174075558	3812342	3812348	intron	MLK7-AS1	0	0	5_TxWk	0	1	0	0	1	1	1
chr2	174079141	174079222	3812385	3812390	exon	MLK7-AS1	0	0	5_TxWk	0	1	0	0	0	0	0
chr2	174862121	174862283	3819740	3819745	Intergenic	SP3	0	0	7_Enh	0	1	1	0	1	0	0
chr2	174901314	174901376	3820254	3820258	Intergenic	SP3	0	0	5_TxWk	0	1	1	0	0	0	0
chr2	178100779	178101032	3849463	3849469	intron	NFE2L2	0	0	7_Enh	0	1	1	0	0	0	0
chr2	180432587	180432660	3867054	3867058	intron	ZNF385B	0	0	15_Quies	0	1	0	0	0	0	0
chr2	191217687	191217793	3930843	3930847	intron	INPP1	0	0	7_Enh	0	1	1	0	0	0	0
chr2	191332287	191332433	3931947	3931953	intron	MFSD6	0	0	7_Enh	0	1	1	0	0	0	0
chr2	196467711	196467837	3964431	3964435	Intergenic	SLC39A10	0	0	15_Quies	0	1	0	0	0	0	0
chr2	197097923	197097989	3969173	3969178	intron	HECW2	0	0	5_TxWk	0	1	1	0	0	0	0
chr2	197403456	197403630	3971359	3971363	intron	HECW2	0	0	5_TxWk	0	1	0	0	0	0	0
chr2	202298704	202298782	4011183	4011191	intron	TRAK2	0	0	7_Enh	0	1	1	0	0	0	0
chr2	202874045	202874084	4016538	4016542	Intergenic	FZD7	0	0	7_Enh	0	1	0	0	0	0	0
chr2	203026434	203026526	4018434	4018438	Intergenic	SUMO1	0	0	5_TxWk	0	1	1	0	0	0	0
chr2	203749516	203750139	4027875	4027882	intron	WDR12	0	0	15_Quies	0	1	1	0	0	0	0
chr2	204203820	204204069	4032658	4032662	intron	ABI2	0	0	5_TxWk	0	1	0	0	0	0	0
chr2	205317264	205317468	4042314	4042319	Intergenic	PARD3B	0	0	7_Enh	0	1	1	0	0	0	0
chr2	205318659	205318758	4042327	4042331	Intergenic	PARD3B	0	0	7_Enh	0	1	1	0	1	0	0
chr2	208175176	208175293	4066544	4066549	Intergenic	KLF7	0	0	15_Quies	0	1	1	0	0	0	0
chr2	208369598	208369740	4068081	4068085	Intergenic	CREB1	0	0	7_Enh	0	1	1	0	0	0	0
chr2	208414336	208414503	4068684	4068691	intron	CREB1	0	0	7_Enh	0	1	1	0	0	0	0
chr2	208804126	208804235	4073891	4073895	intron	PLEKHM3	0	0	5_TxWk	0	1	0	0	0	0	0
chr2	217295877	217296188	4132051	4132057	intron	SMARCAL1	0	0	15_Quies	0	1	1	0	0	0	0
chr2	217328743	217329239	4132351	4132358	exon	SMARCAL1	0	0	15_Quies	0	1	0	0	0	0	0
chr2	217400127	217400325	4133028	4133034	Intergenic	RPL37A	0	0	2_TssAFlnk	0	1	1	0	1	0	0
chr2	217400345	217400607	4133034	4133040	Intergenic	RPL37A	0	0	7_Enh	0	1	1	0	1	0	0
chr2	217404995	217405066	4133076	4133080	Intergenic	RPL37A	0	0	7_Enh	0	1	1	0	0	0	0
chr2	217438036	217438209	4133448	4133453	Intergenic	IGFBP2	0	0	7_Enh	0	1	1	0	0	0	0
chr2	217455786	217455827	4133623	4133627	Intergenic	IGFBP2	0	0	5_TxWk	0	1	1	0	1	0	0
chr2	217544422	217544586	4135064	4135074	intron	IGFBP5	0	0	7_Enh	0	1	1	0	0	0	0
chr2	217547264	217547501	4135103	4135111	intron	IGFBP5	0	0	7_Enh	0	1	1	0	0	1	1
chr2	217852080	217852326	4137822	4137827	Intergenic	TNP1	0	0	7_Enh	0	1	1	0	0	0	0
chr2	217940481	217940567	4138530	4138534	Intergenic	TNP1	0	0	5_TxWk	0	1	1	0	0	0	0
chr2	218247632	218247859	4140622	4140627	intron	DIRC3	0	0	15_Quies	0	1	1	0	0	0	0
chr2	218469314	218469434	4142002	4142007	intron	DIRC3	0	0	7_Enh	0	1	1	0	0	0	0
chr2	218578035	218578486	4142769	4142777	intron	DIRC3	0	0	5_TxWk	0	1	1	0	0	1	1
chr2	218681312	218681355	4143767	4143771	intron	TNS1	0	0	7_Enh	0	1	1	0	0	0	0
chr2	218692587	218692749	4143920	4143924	intron	TNS1	0	0	7_Enh	0	1	1	0	0	0	0
chr2	218715191	218715387	4144227	4144235	intron	TNS1	0	0	7_Enh	0	1	1	0	0	0	0
chr2	218752873	218752960	4144635	4144641	intron	TNS1	0	0	7_Enh	0	1	1	0	0	0	0
chr2	218763238	218763472	4144792	4144798	intron	TNS1	0	0	7_Enh	0	1	1	0	0	0	0
chr2	218767516	218767764	4144856	4144865	intron	TNS1	0	0	7_Enh	0	1	1	0	0	0	0
chr2	218777530	218777593	4144995	4145001	intron	TNS1	0	0	7_Enh	0	1	1	0	0	0	0
chr2	218780427	218780864	4145040	4145048	intron	TNS1	0	0	7_Enh	0	1	1	0	0	0	0
chr2	218783549	218783742	4145106	4145112	intron	TNS1	0	0	7_Enh	0	1	1	0	0	0	0
chr2	218852953	218853292	4146010	4146016	Intergenic	TNS1	0	0	7_Enh	0	1	1	0	1	0	1
chr2	218853390	218853582	4146016	4146024	Intergenic	TNS1	0	0	7_Enh	0	1	1	0	0	1	1
chr2	220282518	220282654	4167852	4167856	promoter-TSS	DES	1	0	5_TxWk	0	1	1	0	0	0	0
chr2	220304492	220304531	4168307	4168311	intron	SPEG	0	0	5_TxWk	0	1	0	0	0	0	0
chr2	220316314	220316475	4168720	4168731	intron	SPEG	0	0	7_Enh	0	1	1	0	0	0	0
chr2	220317704	220317922	4168759	4168765	intron	SPEG	0	0	7_Enh	0	1	1	0	0	0	0
chr2	220318074	220318105	4168768	4168772	intron	SPEG	0	0	7_Enh	0	1	1	0	0	0	0
chr2	220333320	220333407	4169050	4169058	intron	SPEG	0	0	7_Enh	0	1	1	0	0	0	0
chr2	220339661	220339797	4169190	4169194	intron	SPEG	0	0	5_TxWk	0	1	1	0	0	0	0
chr2	220340170	220340246	4169197	4169201	intron	SPEG	0	0	5_TxWk	0	1	1	0	0	0	0
chr2	220342646	220342823	4169251	4169265	exon	SPEG	0	0	5_TxWk	0	1	1	0	0	0	0
chr2	220353813	220354033	4169554	4169560	exon	SPEG	0	0	5_TxWk	0	1	0	0	0	0	0
chr2	220360184	220360413	4169683	4169690	Intergenic	GMPPA	0	0	5_TxWk	0	1	1	0	0	1	1
chr2	220385981	220386328	4170337	4170346	intron	ASIC4	0	0	7_Enh	0	1	1	0	1	1	1
chr2	220391843	220392033	4170484	4170489	intron	ASIC4	0	0	7_Enh	0	1	0	0	1	0	0
chr2	220481402	220481573	4172619	4172623	TTS	STK11IP	0	0	7_Enh	0	1	1	0	0	0	0
chr2	220489286	220489407	4172699	4172704	Intergenic	SLC4A3	0	0	5_TxWk	0	1	1	0	0	0	0
chr2	220503229	220503545	4173100	4173110	intron	SLC4A3	0	0	5_TxWk	0	1	1	0	0	0	0
chr2	220503553	220503625	4173110	4173114	exon	SLC4A3	0	0	5_TxWk	0	1	1	0	0	0	0
chr2	220503961	220504138	4173116	4173120	intron	SLC4A3	0	0	5_TxWk	0	1	0	0	0	0	0
chr2	220504181	220504330	4173120	4173127	exon	SLC4A3	0	0	5_TxWk	0	1	0	0	0	0	0
chr2	220504334	220504445	4173127	4173136	exon	SLC4A3	0	0	5_TxWk	0	1	0	0	0	0	0
chr2	220507276	220507564	4173197	4173217	TTS	SLC4A3	0	0	5_TxWk	0	1	1	0	0	1	1
chr2	220508803	220509002	4173238	4173245	Intergenic	SLC4A3	0	0	7_Enh	0	1	1	0	0	0	0
chr2	220509413	220509512	4173253	4173257	Intergenic	SLC4A3	0	0	7_Enh	0	1	1	0	0	0	0
chr2	220509663	220509762	4173259	4173266	Intergenic	SLC4A3	0	0	7_Enh	0	1	1	0	0	0	0
chr2	220529847	220529931	4173417	4173421	Intergenic	SLC4A3	0	0	15_Quies	0	1	0	0	1	0	0
chr2	220631186	220631607	4174442	4174449	Intergenic	SLC4A3	0	0	5_TxWk	0	1	0	0	1	0	0
chr2	221938807	221939492	4183386	4183392	Intergenic	EPHA4	0	0	15_Quies	0	1	0	0	0	0	0
chr2	221969200	221969260	4183631	4183636	Intergenic	EPHA4	0	0	7_Enh	0	1	1	0	1	0	1
chr2	221969296	221969466	4183636	4183642	Intergenic	EPHA4	0	0	7_Enh	0	1	1	0	1	0	1
chr2	223104697	223105046	4192238	4192251	intron	PAX3	0	0	14_ReprPCWk	0	1	1	0	0	0	0
chr2	224403826	224404087	4203638	4203643	Intergenic	SCG2	0	0	7_Enh	0	1	1	0	0	0	0
chr2	227514760	227515136	4227303	4227312	Intergenic	MIR5702	0	0	7_Enh	0	1	1	0	1	0	0
chr2	227526556	227526700	4227387	4227392	Intergenic	MIR5702	0	0	5_TxWk	0	1	0	0	0	0	0
chr2	227607421	227607514	4227975	4227979	intron	IRS1	0	0	5_TxWk	0	1	1	0	0	0	0
chr2	227619945	227620105	4228095	4228100	intron	IRS1	0	0	5_TxWk	0	1	0	0	0	0	0
chr2	227635951	227636085	4228221	4228225	intron	IRS1	0	0	7_Enh	0	1	1	0	0	0	0
chr2	228045111	228045164	4232106	4232110	intron	COL4A3	0	0	7_Enh	0	1	1	0	0	0	0
chr2	228092953	228093083	4232526	4232532	intron	COL4A3	0	0	15_Quies	0	1	0	0	1	0	0
chr2	228093227	228093338	4232532	4232536	intron	COL4A3	0	0	15_Quies	0	1	1	0	1	0	0
chr2	228270867	228271442	4234323	4234332	Intergenic	TM4SF20	0	0	15_Quies	0	1	1	0	0	1	1
chr2	229242386	229242531	4242774	4242778	Intergenic	SPHKAP	0	0	15_Quies	0	1	0	0	0	0	0
chr2	230282067	230282156	4249851	4249855	intron	DNER	0	0	7_Enh	0	1	1	0	0	0	0
chr2	232265068	232265350	4272094	4272101	exon	B3GNT7	0	0	7_Enh	0	1	1	0	0	0	1
chr2	232466402	232466549	4275597	4275602	Intergenic	C2orf57	0	0	5_TxWk	0	1	1	0	0	1	1
chr2	232477249	232477579	4275826	4275839	Intergenic	C2orf57	0	0	5_TxWk	0	1	1	0	0	1	1
chr2	232509250	232509374	4276626	4276630	Intergenic	C2orf57	0	0	7_Enh	0	1	1	0	0	0	0
chr2	232511297	232511513	4276664	4276668	Intergenic	C2orf57	0	0	5_TxWk	0	1	1	0	0	0	0
chr2	232539627	232540054	4277371	4277383	Intergenic	PTMA	0	0	7_Enh	0	1	1	0	1	1	1
chr2	232566771	232566829	4278033	4278037	Intergenic	PTMA	0	0	7_Enh	0	1	1	0	0	0	0
chr2	232578558	232578884	4278679	4278689	TTS	PTMA	0	0	6_EnhG	0	1	1	0	0	1	1
chr2	234061284	234061390	4299479	4299483	intron	INPP5D	0	0	15_Quies	0	1	1	0	0	0	0
chr2	234061683	234061745	4299486	4299490	intron	INPP5D	0	0	15_Quies	0	1	1	0	0	0	0
chr2	234322324	234322360	4303589	4303593	intron	DGKD	0	0	5_TxWk	0	1	1	0	0	0	0
chr2	234333163	234333294	4303732	4303737	intron	DGKD	0	0	7_Enh	0	1	1	0	0	0	0
chr2	234337931	234338176	4303795	4303803	intron	DGKD	0	0	7_Enh	0	1	1	0	0	0	0
chr2	234353715	234354206	4304107	4304116	intron	DGKD	0	0	5_TxWk	0	1	1	0	0	0	0
chr2	234378458	234378512	4304721	4304726	exon	DGKD	0	0	5_TxWk	0	1	1	0	0	0	0
chr2	234378807	234378871	4304733	4304738	exon	DGKD	0	0	5_TxWk	0	1	1	0	1	0	0
chr2	234875147	234875382	4309842	4309848	exon	TRPM8	0	0	15_Quies	0	1	1	0	0	0	0
chr2	235199408	235199584	4313061	4313066	Intergenic	ARL4C	0	0	7_Enh	0	1	1	0	0	0	0
chr2	235244386	235244597	4313570	4313579	Intergenic	ARL4C	0	0	15_Quies	0	1	0	0	1	0	0
chr2	235244651	235244745	4313579	4313584	Intergenic	ARL4C	0	0	7_Enh	0	1	0	0	1	0	0
chr2	235883508	235883747	4321026	4321041	intron	SH3BP4	0	0	7_Enh	0	1	1	0	0	0	0
chr2	235883871	235883960	4321041	4321045	intron	SH3BP4	0	0	7_Enh	0	1	1	0	0	0	0
chr2	235885313	235885594	4321071	4321076	intron	SH3BP4	0	0	7_Enh	0	1	1	0	0	0	0
chr2	235897846	235897917	4321326	4321332	intron	SH3BP4	0	0	7_Enh	0	1	1	0	0	0	0
chr2	235897992	235898168	4321332	4321339	intron	SH3BP4	0	0	7_Enh	0	1	1	0	0	0	0
chr2	235898349	235898430	4321339	4321343	intron	SH3BP4	0	0	7_Enh	0	1	1	0	0	0	0
chr2	235900637	235900938	4321367	4321375	intron	SH3BP4	0	0	7_Enh	0	1	1	0	0	0	0
chr2	235914499	235914708	4321686	4321693	intron	SH3BP4	0	0	7_Enh	0	1	1	0	0	0	1
chr2	235914784	235914820	4321693	4321699	intron	SH3BP4	0	0	7_Enh	0	1	1	0	0	0	1
chr2	235933748	235933949	4321989	4321994	intron	SH3BP4	0	0	7_Enh	0	1	1	0	0	0	0
chr2	235933964	235934125	4321994	4321998	intron	SH3BP4	0	0	7_Enh	0	1	1	0	0	0	0
chr2	235934148	235934244	4321998	4322003	intron	SH3BP4	0	0	7_Enh	0	1	1	0	0	0	0
chr2	235935754	235935887	4322036	4322042	intron	SH3BP4	0	0	7_Enh	0	1	1	0	0	0	0
chr2	235939154	235939197	4322112	4322117	intron	SH3BP4	0	0	7_Enh	0	1	1	0	0	0	0
chr2	235959398	235959572	4322587	4322597	intron	SH3BP4	0	0	7_Enh	0	1	1	0	0	0	0
chr2	235959780	235959877	4322600	4322605	intron	SH3BP4	0	0	7_Enh	0	1	1	0	1	0	0
chr2	235972436	235972494	4322823	4322828	Intergenic	SH3BP4	0	0	5_TxWk	0	1	0	0	0	0	0
chr2	237897606	237897758	4351420	4351425	Intergenic	COPS8	0	0	7_Enh	0	1	1	0	1	0	0
chr2	238199085	238199190	4354440	4354446	Intergenic	COL6A3	0	0	5_TxWk	0	1	1	0	1	0	0
chr2	238199916	238200453	4354458	4354477	Intergenic	COL6A3	0	0	7_Enh	0	1	1	0	1	0	0
chr2	238223944	238224198	4354695	4354702	Intergenic	COL6A3	0	0	7_Enh	0	1	1	0	1	0	1
chr2	238388476	238388686	4356901	4356905	Intergenic	MLPH	0	0	15_Quies	0	1	1	0	0	0	0
chr2	238391046	238391119	4356923	4356927	Intergenic	MLPH	0	0	7_Enh	0	1	1	0	0	0	0
chr2	238391321	238391459	4356929	4356933	Intergenic	MLPH	0	0	7_Enh	0	1	0	0	0	0	0
chr2	238398595	238398776	4357108	4357113	intron	MLPH	0	0	5_TxWk	0	1	1	0	0	0	0
chr2	238503892	238504145	4358907	4358914	Intergenic	RAB17	0	0	7_Enh	0	1	1	0	0	0	0
chr2	238540038	238540290	4359610	4359618	intron	LRRFIP1	0	0	7_Enh	0	1	1	0	0	0	0
chr2	238556884	238557099	4359837	4359844	intron	LRRFIP1	0	0	5_TxWk	0	1	1	0	0	0	0
chr2	238573054	238573098	4360059	4360063	intron	LRRFIP1	0	0	7_Enh	0	1	1	0	0	0	0
chr2	238578261	238578436	4360128	4360135	intron	LRRFIP1	0	0	7_Enh	0	1	1	0	1	0	0
chr2	238591578	238591734	4360368	4360374	intron	LRRFIP1	0	0	7_Enh	0	1	1	0	0	0	0
chr2	238609382	238609530	4360805	4360812	intron	LRRFIP1	0	0	7_Enh	0	1	1	0	0	0	0
chr2	238610870	238610898	4360835	4360839	intron	LRRFIP1	0	0	7_Enh	0	1	1	0	0	0	0
chr2	238616317	238616565	4360937	4360943	intron	LRRFIP1	0	0	7_Enh	0	1	1	0	0	0	0
chr2	238621323	238621444	4361058	4361064	intron	LRRFIP1	0	0	7_Enh	0	1	1	0	0	0	0
chr2	238635197	238635389	4361246	4361251	intron	LRRFIP1	0	0	7_Enh	0	1	1	0	0	0	0
chr2	238647751	238647960	4361477	4361489	exon,intron	LRRFIP1	0	0	7_Enh	0	1	1	0	1	0	0
chr2	238780026	238780142	4363255	4363262	intron	RAMP1	0	0	5_TxWk	0	1	1	0	0	0	0
chr2	238794837	238795029	4363611	4363624	intron	RAMP1	0	0	5_TxWk	0	1	1	0	1	0	0
chr2	238795449	238795568	4363632	4363643	intron	RAMP1	0	0	7_Enh	0	1	1	0	0	0	0
chr2	238803405	238803575	4363757	4363765	intron	RAMP1	0	0	7_Enh	0	1	1	0	0	0	0
chr2	238804371	238804541	4363786	4363792	intron	RAMP1	0	0	5_TxWk	0	1	1	0	0	0	0
chr2	238804678	238804740	4363792	4363796	intron	RAMP1	0	0	5_TxWk	0	1	0	0	0	0	0
chr2	238804857	238805049	4363796	4363803	intron	RAMP1	0	0	5_TxWk	0	1	1	0	0	0	0
chr2	238807076	238807132	4363835	4363839	intron	RAMP1	0	0	7_Enh	0	1	1	0	0	0	0
chr2	238807340	238807547	4363839	4363849	intron	RAMP1	0	0	7_Enh	0	1	1	0	0	1	0
chr2	238808298	238808486	4363866	4363874	intron	RAMP1	0	0	5_TxWk	0	1	0	0	0	0	0
chr2	238813934	238814109	4363974	4363978	intron	RAMP1	0	0	7_Enh	0	1	0	0	0	0	0
chr2	238814126	238814155	4363978	4363982	intron	RAMP1	0	0	7_Enh	0	1	1	0	0	0	0
chr2	238890195	238891119	4365303	4365316	intron	UBE2F-SCLY	0	0	7_Enh	0	1	1	0	0	0	0
chr2	239172178	239172453	4370902	4370909	intron	PER2	0	0	7_Enh	0	1	1	0	1	1	1
chr2	239287990	239288123	4372978	4372982	intron	TRAF3IP1	0	0	7_Enh	0	1	1	0	0	0	0
chr2	239298899	239299143	4373129	4373134	intron	TRAF3IP1	0	0	7_Enh	0	1	0	0	0	0	0
chr2	239348377	239348481	4374065	4374072	intron	ASB1	0	0	7_Enh	0	1	1	0	1	0	0
chr2	239358563	239358823	4374224	4374230	exon	ASB1	0	0	7_Enh	0	1	1	0	0	0	0
chr2	239367819	239368123	4374378	4374384	Intergenic	ASB1	0	0	7_Enh	0	1	1	0	0	0	0
chr2	239693699	239693946	4378684	4378694	Intergenic	TWIST2	0	0	15_Quies	0	1	0	0	0	1	1
chr2	240160671	240160841	4387936	4387942	intron	HDAC4	0	0	7_Enh	0	1	1	0	0	0	0
chr2	240162356	240162414	4387984	4387988	intron	HDAC4	0	0	7_Enh	0	1	1	0	1	0	0
chr2	240167591	240167714	4388063	4388072	intron	HDAC4	0	0	7_Enh	0	1	1	0	0	0	0
chr2	240173749	240173873	4388261	4388265	intron	HDAC4	0	0	7_Enh	0	1	1	0	0	0	0
chr2	240212884	240212961	4389035	4389041	intron	HDAC4	0	0	5_TxWk	0	1	1	0	0	0	1
chr2	240212978	240213095	4389041	4389046	intron	HDAC4	0	0	5_TxWk	0	1	1	0	0	0	1
chr2	240251152	240251275	4389909	4389914	intron	HDAC4	0	0	7_Enh	0	1	1	0	0	0	0
chr2	240251486	240251593	4389914	4389918	intron	HDAC4	0	0	7_Enh	0	1	1	0	0	0	0
chr2	240280217	240280295	4390403	4390409	intron	HDAC4	0	0	5_TxWk	0	1	0	0	0	0	0
chr2	240386941	240387067	4392617	4392625	Intergenic	HDAC4	0	0	15_Quies	0	1	1	0	1	0	0
chr2	240893101	240893321	4400998	4401009	Intergenic	MIR4786	0	0	7_Enh	0	1	1	0	0	0	0
chr2	240897366	240897468	4401113	4401117	exon	NDUFA10	0	0	5_TxWk	0	1	0	0	0	0	0
chr2	241177118	241177177	4405606	4405612	Intergenic	OTOS	0	0	7_Enh	0	1	1	0	0	0	0
chr2	241177269	241177333	4405612	4405616	Intergenic	OTOS	0	0	7_Enh	0	1	1	0	0	0	0
chr2	241198699	241198933	4406003	4406009	Intergenic	OTOS	0	0	7_Enh	0	1	1	0	0	0	0
chr2	241233714	241233756	4406336	4406341	Intergenic	GPC1	0	0	15_Quies	0	1	1	0	0	0	0
chr2	241309531	241309857	4407845	4407855	Intergenic	GPC1	0	0	7_Enh	0	1	1	0	1	0	0
chr2	241313845	241313973	4407951	4407958	Intergenic	GPC1	0	0	7_Enh	0	1	1	0	1	0	0
chr2	241314093	241314189	4407961	4407967	Intergenic	GPC1	0	0	7_Enh	0	1	1	0	1	0	0
chr2	241377708	241378017	4409398	4409410	intron	GPC1	0	0	7_Enh	0	1	1	0	0	1	1
chr2	241535479	241535626	4413348	4413353	intron	CAPN10	0	0	7_Enh	0	1	1	0	0	0	0
chr2	241535685	241535749	4413353	4413359	intron	CAPN10	0	1	7_Enh	0	1	1	0	0	0	0
chr2	241535907	241535972	4413368	4413374	exon	CAPN10	0	1	15_Quies	0	1	1	0	0	0	0
chr2	241536070	241536200	4413375	4413383	exon	CAPN10	0	0	15_Quies	0	1	1	0	0	0	0
chr2	241536202	241536342	4413383	4413392	exon	CAPN10	0	0	15_Quies	0	1	1	0	0	0	0
chr2	242101289	242101558	4426075	4426079	intron	PPP1R7	0	0	7_Enh	0	1	1	0	1	0	0
chr2	242167001	242167152	4427702	4427708	exon	HDLBP	0	0	5_TxWk	0	1	1	0	0	0	0
chr2	242168695	242168743	4427746	4427750	exon	HDLBP	0	0	5_TxWk	0	1	1	0	0	0	0
chr2	242751796	242752032	4440625	4440632	promoter-TSS	NEU4	0	0	15_Quies	0	1	1	0	0	0	0
chr2	243022938	243023166	4447593	4447599	Intergenic	LOC728323	0	0	5_TxWk	0	1	0	0	0	0	0
chr3	4762145	4762394	4483419	4483423	intron	ITPR1	0	0	7_Enh	0	1	1	0	0	1	1
chr3	4762421	4762543	4483423	4483428	intron	ITPR1	0	0	7_Enh	0	1	1	0	1	1	1
chr3	4772441	4772619	4483530	4483537	intron	ITPR1	0	0	7_Enh	0	1	1	0	1	0	0
chr3	4867658	4867833	4484714	4484719	intron	ITPR1	0	0	7_Enh	0	1	1	0	0	0	0
chr3	4868088	4868281	4484722	4484730	intron	ITPR1	0	0	7_Enh	0	1	1	0	1	0	0
chr3	4868388	4868522	4484730	4484736	intron	ITPR1	0	0	7_Enh	0	1	1	0	1	0	0
chr3	4872775	4873120	4484790	4484797	intron	ITPR1	0	0	5_TxWk	0	1	1	0	0	0	0
chr3	4873196	4873252	4484797	4484801	intron	ITPR1	0	0	5_TxWk	0	1	1	0	0	0	0
chr3	5031169	5031245	4486568	4486573	Intergenic	BHLHE40	0	0	7_Enh	0	1	1	0	0	0	0
chr3	5037796	5038383	4486628	4486637	Intergenic	BHLHE40	0	0	7_Enh	0	1	1	0	0	0	0
chr3	8645109	8645132	4512736	4512740	Intergenic	LINC00312	0	0	7_Enh	0	1	1	0	0	0	0
chr3	9695311	9695471	4524743	4524751	exon	MTMR14	0	0	7_Enh	0	1	1	0	0	0	0
chr3	9732818	9733057	4525253	4525262	intron	MTMR14	0	0	5_TxWk	0	1	1	0	0	0	0
chr3	10233859	10234096	4534196	4534201	intron	IRAK2	0	0	7_Enh	0	1	1	0	1	0	0
chr3	10235606	10235807	4534229	4534233	intron	IRAK2	0	0	7_Enh	0	1	1	0	0	0	0
chr3	10235852	10235949	4534233	4534239	intron	IRAK2	0	0	7_Enh	0	1	1	0	0	0	0
chr3	10999801	10999824	4543648	4543652	Intergenic	SLC6A1	0	0	7_Enh	0	1	1	0	0	0	0
chr3	11227453	11227610	4546716	4546722	intron	HRH1	0	0	7_Enh	0	1	1	0	0	0	0
chr3	11507534	11508063	4549855	4549863	intron	ATG7	0	0	5_TxWk	0	1	1	0	0	0	0
chr3	11550654	11550766	4550409	4550414	intron	ATG7	0	0	1_TssA	0	1	1	0	0	0	0
chr3	11598978	11599028	4551205	4551209	exon	VGLL4	0	0	7_Enh	0	1	1	0	0	0	0
chr3	11601231	11601324	4551274	4551280	intron	VGLL4	0	0	7_Enh	0	1	1	0	1	0	0
chr3	11635150	11635232	4551925	4551929	intron	VGLL4	0	0	7_Enh	0	1	1	0	0	0	0
chr3	11638047	11638170	4551961	4551965	intron	VGLL4	0	0	7_Enh	0	1	1	0	0	0	0
chr3	11641975	11642326	4551995	4552003	intron	VGLL4	0	0	7_Enh	0	1	1	0	1	0	0
chr3	12482597	12482702	4561087	4561095	Intergenic	TSEN2	0	0	7_Enh	0	1	1	0	1	0	1
chr3	12604933	12605058	4562826	4562831	intron	MKRN2	0	0	5_TxWk	0	1	0	0	0	0	0
chr3	12735618	12736003	4564662	4564670	Intergenic	RAF1	0	0	5_TxWk	0	1	0	0	0	0	0
chr3	12793160	12793360	4565458	4565463	intron	TMEM40	0	0	15_Quies	0	1	1	0	0	0	0
chr3	12925753	12925856	4567719	4567726	Intergenic	RPL32	0	0	5_TxWk	0	1	1	0	0	0	0
chr3	12968192	12968441	4568624	4568629	intron	IQSEC1	0	0	7_Enh	0	1	1	0	0	0	0
chr3	12972850	12973035	4568704	4568712	intron	IQSEC1	0	0	7_Enh	0	1	1	0	0	0	1
chr3	12976029	12976289	4568770	4568776	intron	IQSEC1	0	0	7_Enh	0	1	1	0	0	0	0
chr3	12977117	12977189	4568802	4568807	exon	IQSEC1	0	1	7_Enh	0	1	1	0	0	0	0
chr3	12996660	12997151	4569247	4569256	intron	IQSEC1	0	0	7_Enh	0	1	1	0	0	1	1
chr3	13011177	13011309	4569535	4569541	intron	IQSEC1	0	0	7_Enh	0	1	1	0	0	0	0
chr3	13016006	13016240	4569594	4569599	intron	IQSEC1	0	0	7_Enh	0	1	1	0	0	0	0
chr3	13032687	13032818	4569848	4569853	intron	IQSEC1	0	0	7_Enh	0	1	1	0	0	0	0
chr3	13059600	13059715	4570397	4570402	intron	IQSEC1	0	0	6_EnhG	0	1	1	0	0	0	0
chr3	13113822	13114026	4571358	4571369	intron	IQSEC1	1	0	5_TxWk	0	1	1	0	0	0	0
chr3	13119140	13119216	4571544	4571548	Intergenic	IQSEC1	0	0	7_Enh	0	1	1	0	0	0	0
chr3	13119404	13119541	4571548	4571556	Intergenic	IQSEC1	0	0	7_Enh	0	1	1	0	0	0	0
chr3	13123233	13123305	4571607	4571613	Intergenic	IQSEC1	0	0	7_Enh	0	1	1	0	0	0	0
chr3	13123372	13123508	4571614	4571620	Intergenic	IQSEC1	0	0	7_Enh	0	1	1	0	0	0	0
chr3	13123581	13123602	4571620	4571624	Intergenic	IQSEC1	0	0	7_Enh	0	1	1	0	0	0	0
chr3	13526614	13526948	4578813	4578819	intron	HDAC11	0	0	7_Enh	0	1	1	0	0	0	0
chr3	13549615	13549736	4579158	4579168	Intergenic	HDAC11	0	0	7_Enh	0	1	1	0	0	0	0
chr3	13558840	13558948	4579338	4579343	Intergenic	FBLN2	0	0	7_Enh	0	1	1	0	1	0	0
chr3	13560010	13560094	4579359	4579365	Intergenic	FBLN2	0	0	7_Enh	0	1	1	0	0	0	0
chr3	13560121	13560247	4579365	4579369	Intergenic	FBLN2	0	0	7_Enh	0	1	1	0	1	0	0
chr3	13588273	13588539	4579739	4579748	Intergenic	FBLN2	0	0	7_Enh	0	1	1	0	0	0	0
chr3	13606961	13607139	4580151	4580158	intron	FBLN2	0	0	7_Enh	0	1	1	0	0	0	0
chr3	13616482	13616562	4580396	4580400	intron	FBLN2	0	0	7_Enh	0	1	1	0	0	0	0
chr3	13617330	13617577	4580412	4580419	intron	FBLN2	0	0	7_Enh	0	1	1	0	0	0	0
chr3	14183589	14183638	4587067	4587071	exon	TMEM43	0	0	7_Enh	0	1	1	0	0	0	0
chr3	14246468	14246717	4587852	4587857	Intergenic	LSM3	0	0	7_Enh	0	1	1	0	0	0	0
chr3	14274086	14274204	4588148	4588152	Intergenic	LSM3	0	0	5_TxWk	0	1	1	0	0	0	0
chr3	14274326	14274362	4588153	4588157	Intergenic	LSM3	0	0	5_TxWk	0	1	1	0	0	0	0
chr3	14274578	14274648	4588158	4588162	Intergenic	LSM3	0	0	5_TxWk	0	1	1	0	0	0	0
chr3	14275965	14276261	4588169	4588177	Intergenic	LSM3	0	0	5_TxWk	0	1	1	0	0	0	0
chr3	14277369	14277964	4588183	4588193	Intergenic	LSM3	0	0	5_TxWk	0	1	1	0	0	0	1
chr3	14413374	14413485	4590049	4590053	Intergenic	SLC6A6	0	0	7_Enh	0	1	1	0	0	0	0
chr3	14415672	14415791	4590079	4590086	Intergenic	SLC6A6	0	0	5_TxWk	0	1	1	0	0	0	0
chr3	14416120	14416339	4590090	4590095	Intergenic	SLC6A6	0	0	7_Enh	0	1	1	0	0	0	0
chr3	14419916	14420238	4590128	4590132	Intergenic	SLC6A6	0	0	7_Enh	0	1	0	0	1	0	0
chr3	14473591	14474111	4591031	4591038	intron	SLC6A6	0	0	7_Enh	0	1	1	0	1	1	0
chr3	14476507	14476527	4591073	4591077	intron	SLC6A6	0	0	7_Enh	0	1	1	0	0	0	0
chr3	14563690	14563787	4592510	4592515	intron	GRIP2	0	0	7_Enh	0	1	1	0	0	0	0
chr3	14563851	14564017	4592516	4592521	intron	GRIP2	0	0	7_Enh	0	1	1	0	0	0	0
chr3	14589857	14590065	4592918	4592927	Intergenic	GRIP2	0	0	6_EnhG	0	1	1	0	0	1	1
chr3	15144998	15145487	4599823	4599828	Intergenic	ZFYVE20	0	0	5_TxWk	0	1	1	0	0	0	0
chr3	15298517	15298840	4601321	4601326	exon	SH3BP5-AS1	0	0	7_Enh	0	1	1	0	0	0	0
chr3	15309513	15309710	4601436	4601445	intron	SH3BP5	0	0	5_TxWk	0	1	1	0	0	1	1
chr3	15419819	15419958	4602863	4602872	Intergenic	SH3BP5	0	0	5_TxWk	0	1	0	0	1	1	1
chr3	15553816	15554012	4604252	4604259	intron	COLQ	0	0	7_Enh	0	1	1	0	1	0	0
chr3	15935679	15935739	4607515	4607520	Intergenic	MIR563	0	0	15_Quies	0	1	0	0	0	0	0
chr3	16416075	16416237	4611529	4611533	intron	RFTN1	0	0	5_TxWk	0	1	1	0	0	0	0
chr3	16783584	16783750	4614486	4614490	Intergenic	DAZL	0	0	15_Quies	0	1	1	0	0	0	0
chr3	16930547	16930668	4615658	4615663	intron	PLCL2	0	0	2_TssAFlnk	0	1	1	0	0	0	0
chr3	16939084	16939227	4615703	4615709	intron	PLCL2	0	0	5_TxWk	0	1	1	0	0	0	0
chr3	16939980	16940256	4615716	4615721	intron	PLCL2	0	0	7_Enh	0	1	1	0	0	0	0
chr3	16982480	16983270	4615986	4615994	intron	PLCL2	0	0	7_Enh	0	1	1	0	0	0	0
chr3	17081816	17082281	4616676	4616681	intron	PLCL2	0	0	5_TxWk	0	1	1	0	0	0	0
chr3	17177713	17177916	4617340	4617344	Intergenic	MIR3714	0	0	7_Enh	0	1	1	0	1	0	0
chr3	17200135	17200875	4617646	4617653	exon	TBC1D5	0	0	7_Enh	0	1	1	0	0	0	0
chr3	17202505	17202735	4617667	4617672	exon	TBC1D5	0	0	5_TxWk	0	1	1	0	0	0	0
chr3	20097004	20097079	4636926	4636930	intron	KAT2B	0	0	7_Enh	0	1	1	0	0	0	0
chr3	20098888	20099054	4636936	4636940	intron	KAT2B	0	0	7_Enh	0	1	1	0	0	0	0
chr3	20122623	20122907	4637181	4637187	intron	KAT2B	0	0	7_Enh	0	1	1	0	1	0	0
chr3	25475553	25475594	4673577	4673582	intron	RARB	0	0	1_TssA	0	1	1	0	0	0	0
chr3	25490611	25490701	4673787	4673791	intron	RARB	0	0	5_TxWk	0	1	1	0	1	0	0
chr3	25510428	25510472	4673990	4673994	intron	RARB	0	0	7_Enh	0	1	1	0	1	0	1
chr3	25525338	25525420	4674089	4674093	intron	RARB	0	0	7_Enh	0	1	1	0	0	0	0
chr3	25528662	25529098	4674114	4674124	intron	RARB	0	0	5_TxWk	0	1	0	0	0	0	0
chr3	25545382	25545507	4674257	4674261	intron	RARB	0	0	7_Enh	0	1	1	0	0	0	0
chr3	25614970	25615029	4674831	4674837	intron	RARB	0	0	7_Enh	0	1	1	0	0	0	0
chr3	27368232	27368366	4685764	4685768	intron	NEK10	0	0	5_TxWk	0	1	1	0	0	0	0
chr3	29685955	29686048	4701895	4701899	intron	RBMS3	0	0	15_Quies	0	1	1	0	0	0	0
chr3	30268253	30268392	4705313	4705318	Intergenic	TGFBR2	0	0	15_Quies	0	1	1	0	0	0	0
chr3	30482797	30482968	4706402	4706406	Intergenic	TGFBR2	0	0	7_Enh	0	1	1	0	0	0	0
chr3	32086860	32087033	4718211	4718215	Intergenic	GPD1L	0	0	7_Enh	0	1	1	0	1	0	0
chr3	32463464	32463841	4722405	4722412	intron	CMTM7	0	0	7_Enh	0	1	1	0	0	0	0
chr3	37057209	37057470	4756836	4756841	intron	MLH1	0	0	15_Quies	0	1	1	0	0	0	0
chr3	37568107	37568350	4761577	4761582	intron	ITGA9	0	0	7_Enh	0	1	1	0	1	0	0
chr3	37708353	37709503	4762726	4762736	intron	ITGA9	0	0	7_Enh	0	1	1	0	0	0	0
chr3	37804561	37804821	4763522	4763526	intron	ITGA9	0	0	7_Enh	0	1	1	0	0	0	1
chr3	37810036	37810105	4763568	4763573	intron	ITGA9	0	0	7_Enh	0	1	0	0	0	0	0
chr3	37813057	37813171	4763600	4763605	intron	ITGA9	0	0	7_Enh	0	1	1	0	1	0	0
chr3	37939275	37939558	4764890	4764895	intron	CTDSPL	0	0	7_Enh	0	1	1	0	0	0	0
chr3	37965586	37965691	4765081	4765086	intron	CTDSPL	0	0	5_TxWk	0	1	1	0	0	0	0
chr3	37987440	37987839	4765247	4765253	intron	CTDSPL	0	0	7_Enh	0	1	1	0	0	0	0
chr3	38027150	38027357	4765647	4765651	Intergenic	VILL	0	0	5_TxWk	0	1	1	0	0	0	0
chr3	38563585	38563885	4771939	4771945	intron	EXOG	0	0	15_Quies	0	1	1	0	0	0	0
chr3	38574396	38575057	4772063	4772076	Intergenic	EXOG	0	0	5_TxWk	0	1	1	0	1	0	0
chr3	38583389	38583463	4772154	4772158	Intergenic	EXOG	0	0	7_Enh	0	1	1	0	0	0	0
chr3	38589767	38589903	4772225	4772231	exon	SCN5A	0	0	5_TxWk	0	1	1	0	0	0	0
chr3	38620786	38620876	4772650	4772656	exon	SCN5A	0	0	7_Enh	0	1	1	0	0	0	1
chr3	38620896	38620966	4772656	4772660	exon	SCN5A	0	0	7_Enh	0	1	1	0	0	0	1
chr3	38621348	38621362	4772662	4772666	intron	SCN5A	0	0	7_Enh	0	1	1	0	0	0	0
chr3	38687229	38687280	4773468	4773472	intron	SCN5A	0	0	5_TxWk	0	1	0	0	0	0	0
chr3	38692776	38693024	4773656	4773668	Intergenic	SCN5A	0	0	15_Quies	0	1	1	0	0	1	1
chr3	39302535	39302644	4778771	4778777	Intergenic	CX3CR1	0	0	5_TxWk	0	1	1	0	0	1	1
chr3	40919541	40919732	4790897	4790903	Intergenic	CTNNB1	0	0	7_Enh	0	1	1	0	1	0	0
chr3	42067148	42067526	4800247	4800254	Intergenic	ULK4	0	0	1_TssA	0	1	1	0	1	0	0
chr3	42556854	42557073	4805110	4805118	intron	VIPR1	0	0	7_Enh	0	1	1	0	0	0	0
chr3	42557151	42557229	4805118	4805122	intron	VIPR1	0	0	7_Enh	0	1	1	0	0	0	0
chr3	42586344	42586549	4805457	4805466	Intergenic	SEC22C	0	0	7_Enh	0	1	1	0	1	0	1
chr3	42785945	42786125	4807940	4807949	intron	CCDC13-AS1	0	0	5_TxWk	0	1	0	0	0	1	1
chr3	42788069	42788249	4807975	4807980	intron	CCDC13	0	0	7_Enh	0	1	1	0	0	0	1
chr3	43812305	43812504	4817455	4817460	Intergenic	ABHD5	0	0	7_Enh	0	1	1	0	0	0	0
chr3	44887806	44888031	4827665	4827669	intron	KIF15	0	0	15_Quies	0	1	1	0	0	0	0
chr3	45053726	45053790	4829522	4829526	TTS	EXOSC7	0	0	7_Enh	0	1	1	0	1	0	0
chr3	45580309	45580394	4834935	4834939	intron	LARS2	0	0	7_Enh	0	1	1	0	0	0	0
chr3	45583586	45583786	4834971	4834976	intron	LARS2	0	0	5_TxWk	0	1	1	0	0	0	0
chr3	45601959	45602082	4835161	4835166	Intergenic	LIMD1	0	0	7_Enh	0	1	1	0	0	0	0
chr3	45648670	45648787	4835809	4835814	intron	LIMD1	0	0	7_Enh	0	1	1	0	0	0	0
chr3	45649852	45649948	4835826	4835830	intron	LIMD1	0	0	7_Enh	0	1	1	0	0	0	0
chr3	46033460	46033801	4839788	4839792	intron	FYCO1	0	0	7_Enh	0	1	1	0	0	0	0
chr3	46449526	46449724	4843039	4843044	exon	CCRL2	1	0	7_Enh	0	1	1	0	0	0	0
chr3	46708223	46708299	4845961	4845965	Intergenic	ALS2CL	0	0	7_Enh	0	1	1	0	0	0	0
chr3	46909085	46909229	4848509	4848520	Intergenic	MYL3	0	0	7_Enh	0	1	1	0	1	0	0
chr3	46916037	46916148	4848628	4848636	Intergenic	PTH1R	0	0	7_Enh	0	1	1	0	0	0	0
chr3	46980420	46980508	4849860	4849864	intron	CCDC12	0	0	7_Enh	0	1	1	0	0	0	0
chr3	46984990	46985106	4849928	4849932	intron	CCDC12	0	0	7_Enh	0	1	1	0	0	0	0
chr3	46988862	46988943	4849965	4849970	intron	CCDC12	0	0	7_Enh	0	1	1	0	1	0	0
chr3	46989828	46989933	4849977	4849983	intron	CCDC12	0	0	7_Enh	0	1	1	0	1	0	0
chr3	47932442	47932597	4864136	4864140	intron	MAP4	0	0	7_Enh	0	1	1	0	1	0	0
chr3	48113725	48113860	4866381	4866386	intron	MAP4	0	0	7_Enh	0	1	1	0	0	0	0
chr3	48466625	48466773	4871633	4871639	exon	PLXNB1	0	0	7_Enh	0	1	1	0	0	0	0
chr3	48466792	48467002	4871639	4871645	intron	PLXNB1	0	0	7_Enh	0	1	1	0	0	0	0
chr3	48785289	48785446	4877951	4877955	Intergenic	IP6K2	0	0	7_Enh	0	1	1	0	0	0	0
chr3	50639468	50639485	4910593	4910600	Intergenic	CISH	0	0	7_Enh	0	1	1	0	1	0	0
chr3	50642719	50642866	4910628	4910634	Intergenic	CISH	0	0	7_Enh	0	1	1	0	0	0	0
chr3	50645060	50645118	4910660	4910667	exon	CISH	0	0	7_Enh	0	1	1	0	0	0	0
chr3	50662844	50662944	4911012	4911016	intron	MAPKAPK3	0	0	7_Enh	0	1	1	0	0	0	0
chr3	50674348	50674413	4911122	4911126	intron	MAPKAPK3	0	0	7_Enh	0	1	1	0	0	0	0
chr3	50682100	50682472	4911207	4911215	intron	MAPKAPK3	0	0	7_Enh	0	1	1	0	0	0	0
chr3	51721515	51721908	4921201	4921213	intron	TEX264	0	0	7_Enh	0	1	1	0	0	0	0
chr3	52038348	52038398	4925203	4925207	Intergenic	RPL29	0	0	7_Enh	0	1	1	0	0	1	1
chr3	52053356	52053503	4925462	4925469	Intergenic	RPL29	0	0	7_Enh	0	1	1	0	0	0	0
chr3	52053807	52053875	4925472	4925477	Intergenic	RPL29	0	0	7_Enh	0	1	1	0	0	0	0
chr3	52053984	52054187	4925477	4925483	Intergenic	RPL29	0	0	7_Enh	0	1	1	0	0	0	0
chr3	52056063	52056179	4925502	4925507	Intergenic	RPL29	0	0	7_Enh	0	1	1	0	0	0	0
chr3	52062592	52062789	4925602	4925610	Intergenic	DUSP7	0	0	7_Enh	0	1	1	0	0	0	0
chr3	52063124	52063232	4925614	4925619	Intergenic	DUSP7	0	0	7_Enh	0	1	1	0	0	0	0
chr3	52063264	52063474	4925619	4925624	Intergenic	DUSP7	0	0	7_Enh	0	1	1	0	0	0	0
chr3	52073930	52074230	4925771	4925787	Intergenic	DUSP7	0	0	7_Enh	0	1	1	0	1	0	0
chr3	52084560	52084615	4925950	4925954	exon	DUSP7	0	0	7_Enh	0	1	1	0	0	0	0
chr3	52104854	52104936	4926487	4926492	Intergenic	LINC00696	0	0	7_Enh	0	1	1	0	0	0	1
chr3	52105054	52105124	4926493	4926497	Intergenic	LINC00696	0	0	7_Enh	0	1	1	0	0	0	1
chr3	52174068	52174455	4927368	4927378	intron	POC1A	0	0	7_Enh	0	1	1	0	0	0	0
chr3	52334007	52334365	4930152	4930160	Intergenic	MIR135A1	0	0	7_Enh	0	1	1	0	1	1	0
chr3	52481119	52481326	4932701	4932708	Intergenic	SEMA3G	0	0	5_TxWk	0	1	1	0	0	1	1
chr3	52484071	52484326	4932753	4932760	TTS	TNNC1	0	0	5_TxWk	0	1	1	0	0	0	0
chr3	52502445	52502493	4933123	4933127	intron	NISCH	0	0	7_Enh	0	1	1	0	0	0	0
chr3	52506117	52506270	4933183	4933188	intron	NISCH	0	0	7_Enh	0	1	1	0	0	1	1
chr3	52517908	52518158	4933429	4933437	intron	NISCH	0	0	7_Enh	0	1	1	0	0	0	0
chr3	52564051	52564193	4934592	4934597	intron	NT5DC2	0	0	7_Enh	0	1	1	0	0	0	0
chr3	52565015	52565318	4934600	4934606	intron	NT5DC2	0	0	7_Enh	0	1	1	0	0	0	0
chr3	52879271	52879459	4939084	4939089	intron	TMEM110	0	0	7_Enh	0	1	1	0	0	0	0
chr3	53118567	53118675	4942209	4942213	Intergenic	SFMBT1	0	0	5_TxWk	0	1	0	0	0	0	0
chr3	53118887	53119271	4942213	4942219	Intergenic	SFMBT1	0	0	7_Enh	0	1	1	0	0	0	0
chr3	53123385	53123823	4942294	4942300	exon	RFT1	0	0	7_Enh	0	1	1	0	1	0	0
chr3	53148089	53148280	4942588	4942592	intron	RFT1	0	0	5_TxWk	0	1	1	0	0	1	1
chr3	53278311	53278593	4944596	4944603	intron	TKT	0	0	7_Enh	0	1	1	0	0	0	0
chr3	53304080	53304323	4945053	4945059	Intergenic	TKT	0	0	7_Enh	0	1	1	0	1	0	1
chr3	53328048	53328573	4945349	4945356	intron	DCP1A	0	0	7_Enh	0	1	1	0	0	0	0
chr3	53358274	53358393	4945698	4945703	intron	DCP1A	0	0	5_TxWk	0	1	1	0	0	0	0
chr3	53707853	53708022	4949129	4949134	intron	CACNA1D	0	0	5_TxWk	0	1	1	0	0	0	0
chr3	53708637	53709189	4949141	4949154	intron	CACNA1D	0	0	5_TxWk	0	1	1	0	0	0	0
chr3	53709251	53709526	4949154	4949161	intron	CACNA1D	0	0	5_TxWk	0	1	1	0	0	0	0
chr3	53709646	53709904	4949163	4949168	intron	CACNA1D	0	0	5_TxWk	0	1	0	0	0	0	0
chr3	53710086	53710305	4949171	4949180	intron	CACNA1D	0	0	5_TxWk	0	1	0	0	0	0	0
chr3	53741116	53741238	4949471	4949476	intron	CACNA1D	0	0	5_TxWk	0	1	1	0	0	0	0
chr3	53744254	53744488	4949491	4949500	intron	CACNA1D	0	0	5_TxWk	0	1	1	0	0	1	1
chr3	53841535	53841653	4950792	4950797	intron	CACNA1D	0	0	7_Enh	0	1	1	0	0	0	0
chr3	54925729	54925809	4961069	4961073	intron	CACNA2D3	0	0	5_TxWk	0	1	1	0	1	0	1
chr3	55606063	55606343	4967020	4967030	intron	ERC2	0	0	7_Enh	0	1	1	0	0	1	1
chr3	56667632	56667843	4974903	4974908	exon	FAM208A	0	0	7_Enh	0	1	0	0	0	0	0
chr3	57023063	57023183	4978610	4978617	intron	ARHGEF3	0	0	7_Enh	0	1	0	0	0	1	1
chr3	57984382	57984565	4989435	4989442	Intergenic	FLNB	0	0	7_Enh	0	1	1	0	0	0	0
chr3	58006110	58006245	4989827	4989833	intron	FLNB	0	0	7_Enh	0	1	1	0	1	0	0
chr3	58045215	58045376	4990285	4990290	intron	FLNB	0	0	7_Enh	0	1	1	0	1	0	0
chr3	58045419	58045614	4990290	4990295	intron	FLNB	0	0	7_Enh	0	1	1	0	1	0	0
chr3	58149152	58149225	4991688	4991693	intron	FLNB	0	0	7_Enh	0	1	1	0	0	0	0
chr3	58174842	58174908	4992122	4992126	Intergenic	DNASE1L3	0	0	7_Enh	0	1	1	0	0	0	0
chr3	58384928	58385219	4994864	4994873	exon	PXK	0	0	7_Enh	0	1	1	0	0	0	0
chr3	58554323	58554645	4996991	4997000	intron	FAM107A	0	0	15_Quies	0	1	1	0	0	1	1
chr3	58613163	58613289	4997750	4997756	Intergenic	FAM3D	0	0	7_Enh	0	1	1	0	0	0	0
chr3	59595542	59595835	5004900	5004905	Intergenic	C3orf67	0	0	7_Enh	0	1	1	0	0	0	0
chr3	61636059	61636227	5019773	5019779	intron	PTPRG	0	0	7_Enh	0	1	1	0	0	0	0
chr3	61671645	61671760	5020218	5020225	intron	PTPRG	0	0	7_Enh	0	1	1	0	0	0	0
chr3	62082777	62083170	5023966	5023977	intron	PTPRG	0	0	5_TxWk	0	1	1	0	0	0	0
chr3	62145432	62145698	5024556	5024561	intron	PTPRG	0	0	5_TxWk	0	1	1	0	1	0	0
chr3	62173019	62173275	5024855	5024859	intron	PTPRG	0	0	5_TxWk	0	1	1	0	0	0	1
chr3	62553310	62553397	5028471	5028476	intron	CADPS	0	0	7_Enh	0	1	1	0	0	0	0
chr3	62592956	62593142	5028796	5028802	intron	CADPS	0	0	7_Enh	0	1	1	0	0	0	0
chr3	62651549	62651850	5029170	5029176	intron	CADPS	0	0	5_TxWk	0	1	1	0	0	1	1
chr3	64173493	64173561	5039946	5039950	intron,promoter-TSS	PRICKLE2-AS3	1	0	7_Enh	0	1	1	0	0	0	0
chr3	64193139	64193342	5040113	5040118	intron	PRICKLE2	0	0	5_TxWk	0	1	1	0	0	0	0
chr3	64202311	64202583	5040206	5040211	intron	PRICKLE2	0	0	7_Enh	0	1	1	0	0	0	0
chr3	64224747	64225035	5040373	5040382	Intergenic	PRICKLE2	0	0	7_Enh	0	1	1	0	1	0	0
chr3	64519273	64519647	5042753	5042765	intron	ADAMTS9	0	0	7_Enh	0	1	1	0	1	1	1
chr3	64579929	64580059	5043292	5043301	exon	ADAMTS9	0	0	15_Quies	0	1	1	0	0	0	0
chr3	65469183	65469439	5049940	5049946	intron	MAGI1	0	0	7_Enh	0	1	1	0	1	0	0
chr3	66465410	66465471	5058395	5058399	exon	LRIG1	0	0	5_TxWk	0	1	1	0	0	0	0
chr3	66469045	66469223	5058451	5058456	intron	LRIG1	0	0	7_Enh	0	1	1	0	0	0	1
chr3	66475574	66475749	5058515	5058520	intron	LRIG1	0	0	7_Enh	0	1	1	0	0	0	0
chr3	66479216	66479512	5058551	5058556	intron	LRIG1	0	0	7_Enh	0	1	1	0	0	0	0
chr3	66486563	66486671	5058644	5058648	intron	LRIG1	0	0	7_Enh	0	1	1	0	0	0	0
chr3	66507233	66507268	5058897	5058901	intron	LRIG1	0	0	7_Enh	0	1	1	0	0	0	0
chr3	66534225	66534323	5059215	5059223	intron	LRIG1	0	0	7_Enh	0	1	1	0	1	0	0
chr3	66544744	66545181	5059320	5059324	intron	LRIG1	0	0	5_TxWk	0	1	1	0	0	0	0
chr3	66558266	66558590	5059627	5059633	Intergenic	LRIG1	0	0	15_Quies	0	1	1	0	0	0	0
chr3	67068982	67069086	5064054	5064062	Intergenic	KBTBD8	0	0	7_Enh	0	1	1	0	0	0	0
chr3	69338987	69339927	5079980	5079991	intron	FRMD4B	0	0	7_Enh	0	1	1	0	0	0	0
chr3	69355659	69355859	5080118	5080125	intron	FRMD4B	0	0	15_Quies	0	1	1	0	1	1	1
chr3	69380047	69380345	5080357	5080364	intron	FRMD4B	0	0	5_TxWk	0	1	1	0	0	0	0
chr3	69482296	69482418	5081185	5081190	Intergenic	FRMD4B	0	0	15_Quies	0	1	1	0	0	0	0
chr3	69483190	69483291	5081191	5081195	Intergenic	FRMD4B	0	0	7_Enh	0	1	0	0	0	0	0
chr3	69541134	69541164	5081636	5081640	Intergenic	FRMD4B	0	0	7_Enh	0	1	1	0	0	0	0
chr3	69549342	69549456	5081693	5081698	Intergenic	FRMD4B	0	0	7_Enh	0	1	1	0	1	0	0
chr3	69834325	69834397	5083910	5083914	intron	MITF	0	0	7_Enh	0	1	1	0	0	0	0
chr3	69836165	69836286	5083929	5083933	intron	MITF	0	0	7_Enh	0	1	1	0	0	0	0
chr3	71289392	71289422	5094818	5094822	intron	FOXP1	0	0	7_Enh	0	1	1	0	0	0	0
chr3	71292227	71292740	5094877	5094888	intron	FOXP1	0	0	5_TxWk	0	1	0	0	0	0	0
chr3	71295865	71295962	5094921	5094927	intron	FOXP1	0	0	5_TxWk	0	1	1	0	0	0	0
chr3	72367956	72368019	5106368	5106372	Intergenic	RYBP	0	0	7_Enh	0	1	1	0	0	0	0
chr3	72847157	72847234	5111469	5111473	intron	SHQ1	0	0	7_Enh	0	1	1	0	0	0	0
chr3	72940471	72940585	5112523	5112527	intron	GXYLT2	0	0	7_Enh	0	1	1	0	0	0	1
chr3	73010139	73010323	5113313	5113317	intron	GXYLT2	0	0	7_Enh	0	1	1	0	0	0	0
chr3	73400774	73400942	5117348	5117354	Intergenic	PDZRN3	0	0	7_Enh	0	1	1	0	0	0	0
chr3	73548186	73548398	5118894	5118901	intron	PDZRN3	0	0	7_Enh	0	1	0	0	0	0	0
chr3	73557665	73557885	5118993	5118997	intron	PDZRN3	0	0	5_TxWk	0	1	1	0	1	1	1
chr3	73658436	73658750	5119868	5119873	intron	PDZRN3	0	0	5_TxWk	0	1	0	0	0	0	0
chr3	74692920	74693113	5126470	5126474	Intergenic	CNTN3	0	0	15_Quies	0	1	0	0	0	0	0
chr3	81813185	81813239	5176181	5176185	Intergenic	GBE1	0	0	5_TxWk	0	1	1	0	0	0	0
chr3	98484831	98484947	5256529	5256533	intron	ST3GAL6	0	0	5_TxWk	0	1	1	0	0	0	0
chr3	99787780	99787877	5264349	5264353	intron	FILIP1L	0	0	7_Enh	0	1	0	0	1	1	1
chr3	99795867	99796100	5264409	5264415	intron	FILIP1L	0	0	5_TxWk	0	1	1	0	0	0	0
chr3	100701740	100701971	5271139	5271144	intron	ABI3BP	0	0	15_Quies	0	1	1	0	1	0	0
chr3	100889466	100889554	5272123	5272127	Intergenic	IMPG2	0	0	7_Enh	0	1	1	0	0	0	0
chr3	101659474	101659688	5279269	5279274	promoter-TSS	LOC152225	1	0	7_Enh	0	1	1	0	1	0	0
chr3	105504959	105506390	5300502	5300511	intron	CBLB	0	0	5_TxWk	0	1	1	0	0	0	0
chr3	107700691	107700820	5315385	5315389	Intergenic	LINC00636	0	0	7_Enh	0	1	1	0	0	0	0
chr3	107725008	107725368	5315631	5315639	Intergenic	CD47	0	0	7_Enh	0	1	1	0	1	0	0
chr3	114304766	114304901	5361841	5361845	intron	ZBTB20	0	0	7_Enh	0	1	1	0	0	0	0
chr3	118521397	118521488	5386302	5386306	Intergenic	IGSF11-AS1	0	0	7_Enh	0	1	1	0	0	0	0
chr3	119076163	119076295	5390668	5390673	intron	ARHGAP31	0	0	7_Enh	0	1	1	0	0	0	0
chr3	119137283	119137326	5391242	5391246	exon	ARHGAP31	0	0	5_TxWk	0	1	0	0	0	0	0
chr3	119357349	119357482	5393387	5393400	Intergenic	POPDC2	0	0	7_Enh	0	1	1	0	0	0	0
chr3	119371074	119371593	5393521	5393528	intron	POPDC2	0	0	7_Enh	0	1	1	0	1	0	0
chr3	119866562	119866646	5397705	5397709	Intergenic	GSK3B	0	0	7_Enh	0	1	1	0	0	0	0
chr3	120137596	120138020	5399988	5399995	intron	FSTL1	0	0	7_Enh	0	1	1	0	0	1	1
chr3	120138396	120138488	5399996	5400000	intron	FSTL1	0	0	7_Enh	0	1	1	0	0	0	0
chr3	120143677	120143783	5400043	5400048	intron	FSTL1	0	0	7_Enh	0	1	1	0	0	0	0
chr3	120157959	120158008	5400142	5400147	intron	FSTL1	0	0	7_Enh	0	1	1	0	0	0	0
chr3	121348521	121348854	5408455	5408462	exon	FBXO40	0	0	5_TxWk	0	1	1	0	0	0	0
chr3	122675597	122675660	5420012	5420017	intron	SEMA5B	0	0	7_Enh	0	1	1	0	0	0	0
chr3	122675711	122676268	5420018	5420026	intron	SEMA5B	0	0	7_Enh	0	1	1	0	0	0	0
chr3	122692837	122692868	5420197	5420201	intron	SEMA5B	0	0	7_Enh	0	1	1	0	0	0	0
chr3	122692962	122693138	5420201	5420205	intron	SEMA5B	0	0	7_Enh	0	1	1	0	0	0	0
chr3	122693994	122694185	5420211	5420216	intron	SEMA5B	0	0	7_Enh	0	1	1	0	0	0	0
chr3	122694209	122694393	5420216	5420221	intron	SEMA5B	0	0	7_Enh	0	1	1	0	0	0	0
chr3	122697082	122697154	5420248	5420254	intron	SEMA5B	0	0	7_Enh	0	1	1	0	0	0	0
chr3	122795476	122795645	5421530	5421535	intron	PDIA5	0	0	7_Enh	0	1	1	0	0	0	0
chr3	122808413	122808706	5421671	5421676	intron	PDIA5	0	0	7_Enh	0	1	1	0	0	0	0
chr3	122808800	122809069	5421676	5421684	intron	PDIA5	0	0	7_Enh	0	1	1	0	0	0	0
chr3	122815609	122815793	5421761	5421771	intron	PDIA5	0	0	7_Enh	0	1	1	0	0	0	0
chr3	123038734	123038831	5424167	5424171	intron	ADCY5	0	0	5_TxWk	0	1	0	0	0	0	0
chr3	123047742	123047990	5424313	5424323	intron	ADCY5	0	0	5_TxWk	0	1	1	0	0	1	1
chr3	123048781	123048891	5424328	5424332	intron	ADCY5	0	0	7_Enh	0	1	1	0	0	0	0
chr3	123048949	123049057	5424332	5424336	intron	ADCY5	0	0	7_Enh	0	1	1	0	0	0	0
chr3	123060993	123061113	5424507	5424512	intron	ADCY5	0	0	7_Enh	0	1	0	0	0	0	1
chr3	123062429	123062739	5424531	5424536	intron	ADCY5	0	0	7_Enh	0	1	1	0	0	0	0
chr3	123065651	123065754	5424575	5424579	intron	ADCY5	0	0	5_TxWk	0	1	1	0	0	0	0
chr3	123065838	123065876	5424580	5424584	intron	ADCY5	0	0	5_TxWk	0	1	1	0	0	0	0
chr3	123095887	123095937	5424922	5424926	intron	ADCY5	0	0	7_Enh	0	1	1	0	0	0	0
chr3	123102056	123102323	5424996	5425005	intron	ADCY5	0	0	7_Enh	0	1	1	0	0	0	0
chr3	123107985	123108117	5425084	5425088	intron	ADCY5	0	0	7_Enh	0	1	1	0	0	0	0
chr3	123111286	123111955	5425125	5425132	intron	ADCY5	0	0	7_Enh	0	1	1	0	0	0	0
chr3	123115723	123115862	5425162	5425168	intron	ADCY5	0	0	5_TxWk	0	1	0	0	0	0	0
chr3	123116208	123116254	5425169	5425173	intron	ADCY5	0	0	7_Enh	0	1	1	0	0	0	0
chr3	123125701	123125936	5425303	5425309	intron	ADCY5	0	0	7_Enh	0	1	1	0	0	0	0
chr3	123131724	123131863	5425383	5425390	intron	ADCY5	0	0	7_Enh	0	1	1	0	0	0	0
chr3	123131887	123131932	5425391	5425396	intron	ADCY5	0	0	7_Enh	0	1	1	0	0	0	0
chr3	123138340	123138575	5425484	5425491	intron	ADCY5	0	0	5_TxWk	0	1	1	0	0	0	0
chr3	123141917	123142078	5425533	5425539	intron	ADCY5	0	0	7_Enh	0	1	1	0	0	0	0
chr3	123142153	123142245	5425539	5425545	intron	ADCY5	0	0	7_Enh	0	1	1	0	0	0	0
chr3	123142503	123142623	5425548	5425552	intron	ADCY5	0	0	7_Enh	0	1	1	0	0	0	0
chr3	123143614	123143633	5425565	5425571	intron	ADCY5	0	0	7_Enh	0	1	1	0	0	0	0
chr3	123158752	123158939	5425740	5425746	intron	ADCY5	0	0	7_Enh	0	1	1	0	0	0	0
chr3	123208324	123208486	5426669	5426676	Intergenic	ADCY5	0	0	15_Quies	0	1	1	0	0	1	1
chr3	123241857	123241938	5426980	5426986	intron	PTPLB	0	0	7_Enh	0	1	1	0	0	0	0
chr3	123379876	123380075	5428335	5428344	intron	MYLK	0	0	7_Enh	0	1	1	0	0	0	0
chr3	123438539	123438759	5429003	5429008	intron	MYLK	0	0	7_Enh	0	1	1	0	0	0	0
chr3	124480148	124480424	5437211	5437224	Intergenic	UMPS	0	0	5_TxWk	0	1	1	0	1	1	1
chr3	124491248	124491385	5437371	5437378	intron	ITGB5	0	0	7_Enh	0	1	1	0	0	0	0
chr3	124493413	124493542	5437412	5437416	intron	ITGB5	0	0	7_Enh	0	1	1	0	0	0	0
chr3	124499829	124499913	5437503	5437507	intron	ITGB5	0	0	7_Enh	0	1	1	0	1	0	0
chr3	124499947	124499994	5437507	5437511	intron	ITGB5	0	0	7_Enh	0	1	1	0	1	0	0
chr3	124503621	124503869	5437553	5437559	intron	ITGB5	0	0	7_Enh	0	1	1	0	0	0	0
chr3	124531868	124532050	5437949	5437956	intron	ITGB5	0	0	7_Enh	0	1	1	0	0	0	0
chr3	124733560	124734281	5440187	5440207	intron	HEG1	0	0	5_TxWk	0	1	1	0	0	0	0
chr3	124867852	124867989	5441765	5441773	intron	SLC12A8	0	0	7_Enh	0	1	1	0	1	0	0
chr3	125605106	125605157	5449971	5449977	Intergenic	FAM86JP	0	0	15_Quies	0	1	1	0	0	0	0
chr3	125989071	125989239	5454657	5454662	Intergenic	KLF15	0	0	7_Enh	0	1	1	0	0	0	0
chr3	126007400	126007435	5454862	5454866	Intergenic	KLF15	0	1	5_TxWk	0	1	1	0	0	0	0
chr3	126007443	126007527	5454866	5454873	Intergenic	KLF15	0	1	5_TxWk	0	1	1	0	0	0	0
chr3	126012680	126012776	5454932	5454938	Intergenic	KLF15	0	0	15_Quies	0	1	0	0	0	0	0
chr3	126465509	126465754	5461439	5461445	intron	CHCHD6	0	0	5_TxWk	0	1	1	0	0	0	1
chr3	126569599	126569944	5462372	5462377	intron	CHCHD6	0	0	7_Enh	0	1	1	0	0	0	0
chr3	126721086	126721319	5464631	5464644	intron	PLXNA1	0	0	7_Enh	0	1	1	0	1	1	1
chr3	126857733	126857936	5467028	5467038	Intergenic	PLXNA1	0	0	5_TxWk	0	1	0	0	0	0	0
chr3	127327320	127327463	5472848	5472855	intron	MCM2	0	0	5_TxWk	0	1	1	0	0	0	0
chr3	127407659	127407724	5474289	5474293	TTS	MGLL	0	0	7_Enh	0	1	1	0	0	0	0
chr3	127416899	127416949	5474461	5474465	intron	MGLL	0	0	7_Enh	0	1	1	0	1	0	0
chr3	127427078	127427155	5474602	5474607	intron	MGLL	0	0	7_Enh	0	1	1	0	0	0	0
chr3	127431457	127431594	5474677	5474683	intron	MGLL	0	0	7_Enh	0	1	1	0	0	0	0
chr3	127441926	127441955	5474834	5474838	intron	MGLL	0	0	7_Enh	0	1	1	0	0	0	0
chr3	127467947	127468035	5475182	5475187	intron	MGLL	0	0	7_Enh	0	1	1	0	0	0	0
chr3	127481034	127481107	5475402	5475407	intron	MGLL	0	0	7_Enh	0	1	1	0	0	0	0
chr3	127506124	127506309	5475755	5475761	intron	MGLL	0	0	7_Enh	0	1	1	0	0	0	0
chr3	127673776	127673901	5477513	5477517	intron	KBTBD12	0	0	5_TxWk	0	1	1	0	0	0	0
chr3	127798760	127799116	5479125	5479135	TTS	RUVBL1	0	0	7_Enh	0	1	1	0	0	0	0
chr3	127801968	127802061	5479175	5479180	intron	RUVBL1	0	0	7_Enh	0	1	1	0	0	0	0
chr3	127802331	127802546	5479183	5479190	intron	RUVBL1	0	0	7_Enh	0	1	1	0	0	0	0
chr3	127803376	127803574	5479201	5479206	intron	RUVBL1	0	0	5_TxWk	0	1	1	0	0	0	0
chr3	127892815	127893011	5480280	5480285	intron	EEFSEC	0	0	7_Enh	0	1	1	0	0	0	0
chr3	128001437	128001738	5481268	5481274	intron	EEFSEC	0	0	7_Enh	0	1	1	0	1	0	0
chr3	128015930	128016173	5481370	5481375	intron	EEFSEC	0	0	7_Enh	0	1	1	0	0	0	0
chr3	128097917	128098098	5482208	5482214	intron	EEFSEC	0	0	7_Enh	0	1	1	0	0	0	0
chr3	128101137	128101256	5482259	5482266	intron	EEFSEC	0	0	7_Enh	0	1	1	0	0	0	0
chr3	128482986	128483124	5489353	5489357	intron	RAB7A	0	0	5_TxWk	0	1	1	0	0	0	0
chr3	128502871	128503084	5489628	5489632	intron	RAB7A	0	0	7_Enh	0	1	1	0	0	0	0
chr3	128528616	128528815	5489908	5489912	intron	RAB7A	0	0	5_TxWk	0	1	1	0	0	0	0
chr3	128533759	128533907	5489966	5489970	TTS	RAB7A	0	0	7_Enh	0	1	0	0	0	0	0
chr3	128772353	128772712	5493891	5493900	Intergenic	GP9	0	0	7_Enh	0	1	1	0	1	1	1
chr3	128806331	128806408	5494480	5494484	TTS	RAB43	0	0	7_Enh	0	1	1	0	0	0	0
chr3	128820446	128820566	5494728	5494732	intron	ISY1-RAB43	0	0	7_Enh	0	1	1	0	0	0	0
chr3	128964679	128964954	5497243	5497249	Intergenic	COPG1	0	0	5_TxWk	0	1	1	0	1	1	1
chr3	128975080	128975741	5497465	5497477	intron	COPG1	0	0	7_Enh	0	1	1	0	0	0	0
chr3	129221831	129222267	5501398	5501406	intron	IFT122	0	0	7_Enh	0	1	1	0	0	0	0
chr3	131068482	131068584	5518847	5518852	exon	NEK11	0	0	15_Quies	0	1	0	0	0	0	0
chr3	132003753	132003956	5524419	5524425	Intergenic	ACPP	0	0	7_Enh	0	1	1	0	0	0	1
chr3	132409018	132410169	5527557	5527564	intron	NPHP3-ACAD11	0	0	15_Quies	0	1	0	0	0	0	0
chr3	133970792	133970951	5540941	5540949	Intergenic	RYK	0	0	2_TssAFlnk	0	1	1	0	0	0	0
chr3	133970970	133971060	5540949	5540956	Intergenic	RYK	0	0	7_Enh	0	1	1	0	0	0	0
chr3	134027200	134027434	5541479	5541487	Intergenic	RYK	0	0	15_Quies	0	1	1	0	1	1	1
chr3	134078136	134078284	5542099	5542108	intron	AMOTL2	0	0	7_Enh	0	1	1	0	0	0	0
chr3	134079032	134079174	5542113	5542121	exon	AMOTL2	0	0	7_Enh	0	1	1	0	0	0	0
chr3	134115902	134116060	5542702	5542710	Intergenic	AMOTL2	0	0	7_Enh	0	1	1	0	0	0	0
chr3	134195862	134196007	5543446	5543451	TTS	ANAPC13	0	0	5_TxWk	0	1	1	0	0	0	0
chr3	138118758	138118789	5575385	5575389	intron	MRAS	0	0	5_TxWk	0	1	0	0	0	0	0
chr3	139549581	139549827	5589146	5589151	Intergenic	CLSTN2	0	0	7_Enh	0	1	1	0	0	0	0
chr3	140675446	140675575	5596239	5596243	exon	SLC25A36	0	0	15_Quies	0	1	1	0	0	0	0
chr3	140827001	140827102	5597782	5597786	intron	SPSB4	0	0	5_TxWk	0	1	1	0	0	0	0
chr3	140957137	140957221	5598988	5598993	intron	ACPL2	0	0	7_Enh	0	1	1	0	0	0	0
chr3	140960483	140960525	5599019	5599023	intron	ACPL2	0	0	7_Enh	0	1	1	0	1	0	0
chr3	140960740	140961228	5599024	5599032	intron	ACPL2	0	0	7_Enh	0	1	1	0	1	0	0
chr3	141145333	141145517	5600854	5600861	intron	ZBTB38	0	0	7_Enh	0	1	1	0	0	0	0
chr3	141148344	141148451	5600894	5600898	intron	ZBTB38	0	0	7_Enh	0	1	1	0	0	0	0
chr3	141151136	141151224	5600948	5600952	intron	ZBTB38	0	0	5_TxWk	0	1	1	0	0	0	0
chr3	141161266	141161330	5601038	5601043	exon	ZBTB38	0	0	7_Enh	0	1	1	0	0	0	0
chr3	142631419	142631559	5615192	5615197	Intergenic	LOC100507389	0	0	15_Quies	0	1	1	0	0	0	0
chr3	142692569	142692651	5615911	5615915	Intergenic	PAQR9	0	0	5_TxWk	0	1	0	0	0	0	0
chr3	147398986	147399082	5645238	5645242	Intergenic	ZIC1	0	0	15_Quies	0	1	0	0	0	0	0
chr3	148693153	148693367	5652565	5652570	Intergenic	GYG1	0	0	15_Quies	0	1	1	0	1	0	0
chr3	148734762	148734808	5653111	5653115	intron	GYG1	0	0	7_Enh	0	1	1	0	0	0	0
chr3	149254357	149254477	5657446	5657455	intron	WWTR1	0	0	5_TxWk	0	1	1	0	0	0	0
chr3	149266081	149266203	5657574	5657578	intron	WWTR1	0	0	7_Enh	0	1	1	0	1	0	0
chr3	149293348	149293524	5657847	5657852	intron	WWTR1	0	0	7_Enh	0	1	1	0	0	0	0
chr3	149310356	149310562	5658015	5658019	intron	WWTR1	0	0	5_TxWk	0	1	1	0	0	0	0
chr3	149310801	149311006	5658020	5658027	intron	WWTR1	0	0	7_Enh	0	1	1	0	0	0	0
chr3	149685088	149685234	5660965	5660969	intron	PFN2	0	0	15_Quies	0	1	0	0	0	1	1
chr3	149934128	149934443	5662879	5662884	Intergenic	TSC22D2	0	0	7_Enh	0	1	1	0	1	0	0
chr3	149973160	149973438	5663208	5663213	Intergenic	TSC22D2	0	0	7_Enh	0	1	1	0	0	0	0
chr3	150067311	150067839	5663836	5663841	Intergenic	TSC22D2	0	0	7_Enh	0	1	1	0	0	0	0
chr3	150305987	150306057	5665902	5665907	Intergenic	SELT	0	0	5_TxWk	0	1	0	0	1	0	0
chr3	156799514	156799820	5712823	5712833	exon	LOC339894	0	0	5_TxWk	0	1	1	0	1	1	1
chr3	156800229	156800349	5712840	5712844	exon	LOC339894	0	0	5_TxWk	0	1	1	0	0	0	0
chr3	156804230	156804391	5712868	5712872	intron	LOC339894	0	0	7_Enh	0	1	1	0	0	0	0
chr3	158431094	158431193	5724306	5724312	intron	RARRES1	0	0	7_Enh	0	1	1	0	0	0	0
chr3	158445603	158445811	5724472	5724478	intron	RARRES1	0	0	5_TxWk	0	1	1	0	0	1	1
chr3	159599685	159599745	5732091	5732095	intron	SCHIP1	0	0	7_Enh	0	1	1	0	1	0	0
chr3	160818936	160819001	5741612	5741617	exon	B3GALNT1	0	0	7_Enh	0	1	1	0	0	0	0
chr3	160819137	160819383	5741617	5741621	intron	B3GALNT1	0	0	7_Enh	0	1	1	0	0	0	0
chr3	167532172	167532467	5778597	5778602	intron	SERPINI1	0	0	7_Enh	0	1	1	0	1	0	0
chr3	167742548	167742701	5779879	5779883	intron	GOLIM4	0	0	15_Quies	0	1	1	0	0	0	0
chr3	167751739	167752548	5779962	5779967	intron	GOLIM4	0	0	15_Quies	0	1	1	0	0	0	0
chr3	171362664	171362797	5808507	5808513	exon	PLD1	0	0	5_TxWk	0	1	0	0	0	0	0
chr3	171394521	171394602	5808832	5808839	exon	PLD1	0	0	5_TxWk	0	1	0	0	0	0	0
chr3	171800151	171800423	5812651	5812656	intron	FNDC3B	0	0	7_Enh	0	1	1	0	0	0	0
chr3	171843822	171844049	5813037	5813042	intron	FNDC3B	0	0	5_TxWk	0	1	1	0	0	0	0
chr3	171847846	171847937	5813072	5813077	intron	FNDC3B	0	0	5_TxWk	0	1	1	0	1	0	0
chr3	171848359	171848482	5813080	5813085	intron	FNDC3B	0	0	7_Enh	0	1	1	0	0	0	0
chr3	171927583	171927621	5813825	5813829	intron	FNDC3B	0	0	7_Enh	0	1	1	0	1	0	0
chr3	171927740	171927853	5813831	5813835	intron	FNDC3B	0	0	7_Enh	0	1	1	0	1	0	0
chr3	172005021	172005262	5814412	5814419	intron	FNDC3B	0	0	7_Enh	0	1	1	0	0	0	0
chr3	172037524	172037780	5814716	5814721	intron	FNDC3B	0	0	7_Enh	0	1	1	0	0	0	0
chr3	177062459	177062588	5849351	5849356	Intergenic	LINC00578	0	0	5_TxWk	0	1	1	0	0	0	0
chr3	177063225	177063403	5849361	5849366	Intergenic	LINC00578	0	0	7_Enh	0	1	1	0	0	0	0
chr3	177233919	177234096	5851134	5851141	intron	LINC00578	0	0	7_Enh	0	1	1	0	0	0	0
chr3	177234550	177234627	5851144	5851148	intron	LINC00578	0	0	7_Enh	0	1	1	0	0	0	0
chr3	177499089	177499365	5853316	5853322	Intergenic	LINC00578	0	0	7_Enh	0	1	1	0	0	0	0
chr3	179384586	179384652	5867755	5867759	intron	USP13	0	0	7_Enh	0	1	1	0	0	0	0
chr3	183003692	183003860	5896707	5896714	intron	MCF2L2	0	0	7_Enh	0	1	1	0	1	0	0
chr3	183344679	183344824	5900952	5900957	Intergenic	KLHL24	0	0	5_TxWk	0	1	1	0	0	0	0
chr3	184063527	184063650	5913323	5913327	TTS	CLCN2	0	0	5_TxWk	0	1	1	0	0	1	1
chr3	184434461	184434666	5919861	5919866	Intergenic	MAGEF1	0	0	7_Enh	0	1	1	0	0	0	0
chr3	184491287	184491422	5920675	5920684	Intergenic	VPS8	0	0	7_Enh	0	1	1	0	0	0	0
chr3	184491436	184491462	5920684	5920688	Intergenic	VPS8	0	0	7_Enh	0	1	1	0	0	0	0
chr3	185378223	185378408	5930484	5930490	intron	IGF2BP2	0	0	7_Enh	0	1	1	0	0	1	1
chr3	185927836	185928118	5937284	5937291	intron	DGKG	0	0	7_Enh	0	1	1	0	0	0	0
chr3	185954570	185954864	5937616	5937621	intron	DGKG	0	0	5_TxWk	0	1	1	0	0	0	0
chr3	186316365	186316488	5941430	5941434	Intergenic	AHSG	0	0	5_TxWk	0	1	0	0	0	0	0
chr3	186415297	186415530	5942427	5942431	Intergenic	KNG1	0	0	15_Quies	0	1	0	0	0	0	0
chr3	186656578	186656727	5946150	5946155	intron	ST6GAL1	0	0	7_Enh	0	1	1	0	0	0	0
chr3	186665878	186665979	5946291	5946295	intron	ST6GAL1	0	0	7_Enh	0	1	1	0	0	0	0
chr3	186692778	186692979	5946608	5946616	intron	ST6GAL1	0	0	6_EnhG	0	1	1	0	0	0	0
chr3	186704353	186704505	5946756	5946762	intron	ST6GAL1	0	0	7_Enh	0	1	1	0	0	0	0
chr3	186735549	186735581	5947133	5947137	intron	ST6GAL1	0	0	7_Enh	0	1	1	0	0	0	0
chr3	187770324	187770412	5955883	5955887	Intergenic	LPP-AS2	0	0	7_Enh	0	1	0	0	1	0	1
chr3	187815564	187815962	5956248	5956256	Intergenic	LPP-AS2	0	0	15_Quies	0	1	0	0	0	0	0
chr3	187843944	187844716	5956537	5956544	Intergenic	LPP-AS2	0	0	15_Quies	0	1	1	0	0	0	0
chr3	187844833	187845119	5956544	5956552	Intergenic	LPP-AS2	0	0	15_Quies	0	1	0	0	0	0	0
chr3	187876783	187877030	5956974	5956980	intron	LPP	0	0	7_Enh	0	1	1	0	0	0	0
chr3	187897125	187897266	5957157	5957162	exon	FLJ42393	1	0	7_Enh	0	1	1	0	0	0	1
chr3	187897277	187897433	5957162	5957167	exon	FLJ42393	1	0	7_Enh	0	1	1	0	0	0	0
chr3	187897982	187898073	5957171	5957175	exon	FLJ42393	0	0	7_Enh	0	1	1	0	0	0	0
chr3	187959064	187959199	5957724	5957729	intron	LPP	0	0	7_Enh	0	1	1	0	1	0	0
chr3	188012863	188013089	5958242	5958248	intron	LPP	0	0	7_Enh	0	1	1	0	1	0	0
chr3	188044184	188044366	5958523	5958527	intron	LPP	0	0	7_Enh	0	1	1	0	1	0	0
chr3	188060970	188061047	5958635	5958639	intron	LPP	0	0	5_TxWk	0	1	0	0	0	0	0
chr3	188115259	188115371	5959153	5959157	intron	LPP	0	0	1_TssA	0	1	1	0	0	0	0
chr3	188606138	188606774	5962912	5962925	exon	LPP	0	0	15_Quies	0	1	1	0	0	0	0
chr3	188606824	188607246	5962925	5962930	exon	LPP	0	0	7_Enh	0	1	1	0	0	0	0
chr3	188841415	188841700	5964751	5964758	Intergenic	TPRG1	0	0	15_Quies	0	1	1	0	0	0	0
chr3	190491752	190492024	5976959	5976965	Intergenic	GMNC	0	0	15_Quies	0	1	0	0	0	0	0
chr3	192234799	192234940	5989247	5989251	intron	FGF12	0	0	15_Quies	0	1	1	0	0	0	0
chr3	192354196	192355073	5990062	5990071	intron	FGF12	0	0	15_Quies	0	1	0	0	1	0	0
chr3	192400822	192401388	5990404	5990413	intron	FGF12	0	0	15_Quies	0	1	0	0	0	0	0
chr3	193715433	193715560	6002337	6002343	intron	LOC647323	0	0	7_Enh	0	1	1	0	0	0	0
chr3	193983307	193983551	6006444	6006458	Intergenic	LOC100131551	0	0	7_Enh	0	1	1	0	1	0	0
chr3	193983566	193983611	6006458	6006462	Intergenic	LOC100131551	0	0	7_Enh	0	1	1	0	1	0	0
chr3	193987426	193987681	6006533	6006552	Intergenic	LOC100131551	0	1	7_Enh	0	1	1	0	0	1	1
chr3	193989196	193989340	6006591	6006598	Intergenic	LOC100131551	0	0	7_Enh	0	1	1	0	0	0	0
chr3	193990668	193990713	6006630	6006634	Intergenic	LOC100131551	0	0	7_Enh	0	1	1	0	0	0	0
chr3	193990908	193991038	6006637	6006645	Intergenic	LOC100131551	0	0	7_Enh	0	1	1	0	0	0	0
chr3	194041604	194041660	6007521	6007525	Intergenic	LOC100131551	0	0	6_EnhG	0	1	0	0	0	0	0
chr3	194050653	194050698	6007606	6007610	Intergenic	LOC100131551	0	0	5_TxWk	0	1	1	0	0	0	0
chr3	194293214	194293376	6011287	6011298	Intergenic	TMEM44-AS1	0	0	7_Enh	0	1	1	0	1	0	0
chr3	194295928	194295985	6011343	6011348	Intergenic	TMEM44-AS1	0	0	7_Enh	0	1	1	0	0	0	0
chr3	194299974	194300281	6011411	6011416	Intergenic	TMEM44-AS1	0	0	7_Enh	0	1	1	0	1	0	0
chr3	194403314	194403659	6013508	6013514	Intergenic	FAM43A	0	0	15_Quies	0	1	1	0	0	1	1
chr3	194577074	194577479	6016119	6016127	Intergenic	LOC100507391	0	0	7_Enh	0	1	1	0	0	0	0
chr3	194600743	194600994	6016471	6016477	Intergenic	LOC100507391	0	0	7_Enh	0	1	1	0	1	0	0
chr3	194801354	194801673	6019391	6019403	intron	XXYLT1	0	0	7_Enh	0	1	1	0	0	0	0
chr3	194821901	194821939	6019823	6019827	intron	XXYLT1	0	0	5_TxWk	0	1	1	0	1	0	0
chr3	194875815	194876064	6020821	6020827	intron	XXYLT1	0	0	7_Enh	0	1	1	0	0	0	0
chr3	194876086	194876245	6020827	6020834	intron	XXYLT1	0	0	7_Enh	0	1	1	0	0	0	0
chr3	194891855	194892053	6021090	6021097	intron	XXYLT1	0	0	7_Enh	0	1	1	0	1	0	1
chr3	194961129	194961375	6022070	6022079	intron	XXYLT1	0	0	7_Enh	0	1	1	0	0	0	0
chr3	195298316	195298483	6026241	6026246	intron	APOD	0	0	7_Enh	0	1	1	0	0	0	0
chr3	195589994	195590178	6032759	6032772	TTS	TNK2	0	0	5_TxWk	0	1	1	0	1	1	1
chr3	195590303	195590382	6032773	6032777	exon	TNK2	0	0	5_TxWk	0	1	1	0	1	0	1
chr3	195600211	195600558	6033156	6033178	intron	TNK2	0	0	15_Quies	0	1	1	0	0	0	0
chr3	195600569	195600857	6033178	6033196	intron	TNK2	0	1	15_Quies	0	1	1	0	0	0	0
chr3	195600887	195600983	6033196	6033206	intron	TNK2	0	1	15_Quies	0	1	1	0	0	0	0
chr3	195600993	195601024	6033206	6033211	intron	TNK2	0	1	15_Quies	0	1	1	0	0	0	0
chr3	195601026	195601138	6033211	6033218	intron	TNK2	0	1	15_Quies	0	1	1	0	0	0	0
chr3	195613512	195613636	6033638	6033644	intron	TNK2	0	1	7_Enh	0	1	1	0	1	0	0
chr3	195613641	195613801	6033644	6033655	intron	TNK2	0	1	7_Enh	0	1	1	0	1	0	0
chr3	195613867	195614079	6033657	6033671	intron	TNK2	0	1	7_Enh	0	1	1	0	1	0	0
chr3	195614967	195615466	6033711	6033727	intron	TNK2	0	0	5_TxWk	0	1	1	0	0	0	0
chr3	195616294	195616401	6033749	6033755	intron	TNK2	0	0	7_Enh	0	1	1	0	0	0	0
chr3	195627570	195627608	6034094	6034098	intron	TNK2	0	0	7_Enh	0	1	1	0	1	0	0
chr3	195920950	195921178	6039995	6040000	Intergenic	ZDHHC19	0	0	5_TxWk	0	1	1	0	0	0	0
chr3	196149953	196150069	6044015	6044019	intron	UBXN7	0	0	7_Enh	0	1	1	0	0	0	0
chr3	197121633	197121791	6059146	6059152	Intergenic	DLG1	0	0	15_Quies	0	1	1	0	1	0	0
chr3	197121841	197121935	6059152	6059156	Intergenic	DLG1	0	0	15_Quies	0	1	1	0	1	0	0
[truncated: 7,066 more rows]
