# Supplementary material for: A DNA methylation atlas of normal human cell types
Source: Nature. 2023 Jan 4;613(7943):355–64. doi: 10.1038/s41586-022-05580-6 (PMC9811898; doi:10.1038/s41586-022-05580-6)
Supplement: Supplementary file 6 — Genome-wide set of unmethylated regions per cell type, overlapping H3K27ac, but not J3K4me3, ChIP–seq peaks, annotated. Zip file containing bed files, listing for each cell type a set of putative enhancers defined as the subset of hypomethylated regions (Extended Dataset 1) marked by active gene regulation chromatin marks (H3K27ac peaks) but lacking promoter marks (H3K4me3 peaks). [file 41586_2022_5580_MOESM6_ESM.zip › Heart-Fibro.4CpGs.U85.f85.H3K27ac-H3K4me3.bed]

chr	from	to	CpG_from	CpG_to	HOMER_anno	neigh_gene	TSS+1Kb	CpG-island	chromHMM	H3K4me3	H3K27ac	H3K4me1	H3K27me3	ATAC	CTCF_BS	CTCF
chr1	940516	940963	12921	12932	Intergenic	HES4	0	0	7_Enh	0	1	1	0	0	0	0
chr1	1296088	1296152	28087	28091	Intergenic	MXRA8	0	0	6_EnhG	0	1	1	0	0	0	0
chr1	1790207	1790359	45116	45121	intron	GNB1	0	0	7_Enh	0	1	1	0	1	1	1
chr1	1921547	1921723	49284	49288	intron	KIAA1751	0	0	7_Enh	0	1	0	0	0	0	0
chr1	2139396	2139480	56755	56767	promoter-TSS	C1orf86	0	0	7_Enh	0	1	1	0	0	0	0
chr1	2139737	2139950	56771	56779	promoter-TSS	C1orf86	0	0	5_TxWk	0	1	1	0	0	0	0
chr1	2210738	2211074	59143	59153	intron	SKI	0	0	7_Enh	0	1	1	0	0	0	0
chr1	2262288	2262565	61218	61233	intron	MORN1	0	0	7_Enh	0	1	1	0	0	0	1
chr1	3103204	3103312	83646	83651	intron	PRDM16	0	1	5_TxWk	0	1	1	0	0	0	0
chr1	3269060	3269253	88400	88410	intron	PRDM16	0	0	7_Enh	0	1	1	0	0	0	0
chr1	3283221	3283298	88870	88875	intron	PRDM16	0	0	5_TxWk	0	1	1	0	0	0	0
chr1	3286526	3286595	88953	88957	intron	PRDM16	0	0	5_TxWk	0	1	0	0	1	0	0
chr1	3459819	3459981	94242	94253	intron	MEGF6	0	1	5_TxWk	0	1	1	0	1	0	0
chr1	3460137	3460253	94259	94269	intron	MEGF6	0	1	5_TxWk	0	1	1	0	1	0	0
chr1	5720367	5720614	126729	126735	Intergenic	MIR4417	0	0	5_TxWk	0	1	1	0	0	0	0
chr1	7020486	7020708	155388	155396	intron	CAMTA1	0	0	7_Enh	0	1	1	0	0	0	1
chr1	7359583	7359741	160293	160300	intron	CAMTA1	0	0	7_Enh	0	1	1	0	0	0	0
chr1	7401640	7401773	160736	160741	intron	CAMTA1	0	0	5_TxWk	0	1	1	0	0	0	0
chr1	7439496	7439760	161302	161312	intron	CAMTA1	0	0	7_Enh	0	1	1	0	0	0	0
chr1	7531074	7531196	162781	162789	intron	CAMTA1	0	0	5_TxWk	0	1	1	0	1	0	0
chr1	7615261	7615316	164231	164235	intron	CAMTA1	0	0	7_Enh	0	1	1	0	0	0	0
chr1	8177074	8177169	173638	173642	Intergenic	ERRFI1	0	0	5_TxWk	0	1	1	0	0	0	0
chr1	8198044	8198119	173969	173974	Intergenic	ERRFI1	0	0	5_TxWk	0	1	0	0	0	0	0
chr1	8262291	8262466	175035	175045	Intergenic	SLC45A1	0	0	7_Enh	0	1	1	0	0	0	0
chr1	8403566	8403681	177855	177860	intron	SLC45A1	0	0	7_Enh	0	1	1	0	1	0	0
chr1	8403698	8403780	177860	177871	intron	SLC45A1	0	1	7_Enh	0	1	0	0	1	0	0
chr1	8403787	8403945	177871	177880	exon	SLC45A1	0	1	7_Enh	0	1	1	0	1	0	0
chr1	8410220	8410304	178034	178039	Intergenic	SLC45A1	0	0	7_Enh	0	1	1	0	0	0	0
chr1	8469183	8469478	179076	179082	intron	RERE	0	0	7_Enh	0	1	1	0	0	1	1
chr1	8721541	8721600	181990	181995	intron	RERE	0	0	7_Enh	0	1	1	0	0	0	0
chr1	8908924	8909171	184344	184352	Intergenic	ENO1-AS1	0	0	5_TxWk	0	1	1	0	1	1	1
chr1	8940448	8940676	185012	185018	TTS	ENO1-AS1	0	0	5_TxWk	0	1	1	0	0	0	0
chr1	8950014	8950474	185200	185211	Intergenic	ENO1	0	0	5_TxWk	0	1	1	0	1	0	0
chr1	9189994	9190031	189416	189420	promoter-TSS	GPR157	1	0	15_Quies	0	1	1	0	0	0	0
chr1	9223767	9223943	189974	189980	Intergenic	MIR34A	0	0	7_Enh	0	1	1	0	0	0	0
chr1	9437164	9437333	194762	194771	Intergenic	SPSB1	0	0	7_Enh	0	1	1	0	0	0	0
chr1	9461927	9462174	195285	195296	Intergenic	SPSB1	0	0	7_Enh	0	1	1	0	0	0	0
chr1	9462200	9462250	195296	195300	Intergenic	SPSB1	0	0	7_Enh	0	1	1	0	0	0	0
chr1	9473388	9473859	195481	195492	Intergenic	SPSB1	0	0	7_Enh	0	1	1	0	1	0	0
chr1	10437649	10437779	213045	213052	exon	KIF1B	0	0	5_TxWk	0	1	1	0	1	1	1
chr1	10785338	10785481	220580	220588	intron	CASZ1	0	0	7_Enh	0	1	1	0	0	0	0
chr1	10795440	10795549	220785	220793	intron	CASZ1	0	0	7_Enh	0	1	1	0	0	0	0
chr1	11898805	11898996	240983	240992	intron	CLCN6	0	0	5_TxWk	0	1	0	0	0	1	1
chr1	11989965	11990079	242903	242908	Intergenic	KIAA2013	0	0	7_Enh	0	1	1	0	0	0	0
chr1	12112180	12112387	245478	245484	Intergenic	MIIP	0	0	6_EnhG	0	1	1	0	1	0	0
chr1	12185016	12185187	246714	246720	promoter-TSS	TNFRSF8	0	0	5_TxWk	0	1	1	0	0	1	1
chr1	12203747	12203829	247104	247108	exon	TNFRSF8	0	0	7_Enh	0	1	1	0	1	1	1
chr1	12203845	12203982	247108	247116	exon	TNFRSF8	0	0	7_Enh	0	1	1	0	1	1	1
chr1	12221987	12222191	247390	247395	Intergenic	TNFRSF1B	0	0	7_Enh	0	1	1	0	1	0	0
chr1	12493542	12493764	250887	250895	intron	VPS13D	0	0	7_Enh	0	1	1	0	0	0	0
chr1	12538139	12538351	251344	251353	intron	VPS13D	0	0	7_Enh	0	1	1	0	1	0	0
chr1	12538386	12538585	251353	251362	intron	VPS13D	0	0	6_EnhG	0	1	1	0	1	0	0
chr1	12600126	12600191	252333	252338	Intergenic	SNORA59B	0	0	5_TxWk	0	1	1	0	1	0	1
chr1	12609705	12609817	252566	252572	Intergenic	SNORA59B	0	0	7_Enh	0	1	1	0	0	0	0
chr1	12609957	12610063	252572	252579	Intergenic	SNORA59B	0	0	7_Enh	0	1	1	0	0	0	0
chr1	12610104	12610208	252579	252588	Intergenic	SNORA59B	0	0	7_Enh	0	1	1	0	0	0	0
chr1	12664243	12664554	253548	253553	intron	DHRS3	0	0	7_Enh	0	1	1	0	0	0	0
chr1	14692870	14693021	275014	275019	Intergenic	KAZN	0	0	15_Quies	0	1	1	0	0	0	0
chr1	14988699	14988807	278426	278431	intron	KAZN	0	0	5_TxWk	0	1	0	0	0	0	0
chr1	15654940	15655176	289074	289080	intron	FHAD1	0	0	5_TxWk	0	1	1	0	0	0	0
chr1	15655291	15655531	289080	289088	intron	FHAD1	0	0	5_TxWk	0	1	1	0	0	0	1
chr1	15655626	15655784	289088	289096	intron	FHAD1	0	0	5_TxWk	0	1	1	0	0	1	1
chr1	15664182	15664278	289228	289232	intron	FHAD1	0	0	7_Enh	0	1	1	0	0	0	0
chr1	16018052	16018170	295388	295395	intron	PLEKHM2	0	0	6_EnhG	0	1	1	0	1	0	0
chr1	16405350	16405753	303222	303229	Intergenic	FAM131C	0	0	5_TxWk	0	1	1	0	1	1	1
chr1	16502256	16503003	305224	305244	Intergenic	EPHA2	0	0	7_Enh	0	1	1	0	0	0	0
chr1	16575194	16575542	306682	306687	Intergenic	RSG1	0	0	7_Enh	0	1	1	0	1	0	0
chr1	18145759	18145899	332951	332956	intron	ACTL8	0	0	15_Quies	0	1	1	0	0	0	0
chr1	19239663	19239835	347755	347765	intron	IFFO2	0	0	7_Enh	0	1	1	0	1	1	1
chr1	19248785	19248982	348000	348006	intron	IFFO2	0	0	7_Enh	0	1	1	0	1	0	0
chr1	19775456	19775522	356283	356288	intron	CAPZB	0	0	7_Enh	0	1	1	0	0	0	0
chr1	19775629	19775804	356288	356295	intron	CAPZB	0	0	7_Enh	0	1	1	0	0	0	0
chr1	19778768	19778939	356323	356330	intron	CAPZB	0	0	7_Enh	0	1	1	0	0	0	0
chr1	20062458	20062589	360668	360672	intron	TMCO4	0	0	7_Enh	0	1	1	0	0	0	0
chr1	21588199	21588418	380959	380968	intron	ECE1	0	0	7_Enh	0	1	1	0	1	0	0
chr1	21588990	21589222	380981	380987	intron	ECE1	0	0	7_Enh	0	1	1	0	1	0	0
chr1	21643915	21644033	381956	381963	intron	ECE1	0	0	7_Enh	0	1	1	0	1	0	0
chr1	21649781	21649927	382080	382086	intron	ECE1	0	0	7_Enh	0	1	1	0	0	0	0
chr1	21650936	21651558	382098	382111	intron	ECE1	0	0	7_Enh	0	1	1	0	1	0	0
chr1	21864837	21864948	385659	385667	intron	ALPL	0	0	7_Enh	0	1	1	0	0	0	0
chr1	21894400	21894533	386236	386240	exon,intron	ALPL	0	0	7_Enh	0	1	1	0	0	0	0
chr1	21901153	21901255	386360	386368	intron	ALPL	0	0	5_TxWk	0	1	1	0	1	0	0
chr1	21999882	22000131	388493	388499	Intergenic	RAP1GAP	0	0	7_Enh	0	1	1	0	0	0	0
chr1	22266247	22266402	393467	393471	Intergenic	HSPG2	0	0	7_Enh	0	1	1	0	0	0	1
chr1	22269572	22269633	393517	393522	Intergenic	HSPG2	0	0	5_TxWk	0	1	1	0	0	0	0
chr1	22441155	22441208	396210	396214	Intergenic	WNT4	0	0	6_EnhG	0	1	1	0	1	0	0
chr1	22774222	22774521	401209	401213	Intergenic	ZBTB40	0	0	15_Quies	0	1	1	0	0	0	0
chr1	23076838	23077287	406084	406090	intron	EPHB2	0	0	7_Enh	0	1	1	0	1	0	0
chr1	23135411	23135597	406921	406926	intron	EPHB2	0	0	15_Quies	0	1	1	0	0	0	0
chr1	23551638	23551894	412345	412352	Intergenic	HTR1D	0	0	15_Quies	0	1	0	0	0	0	0
chr1	23730434	23730782	414912	414925	intron	TCEA3	0	0	7_Enh	0	1	1	0	0	1	1
chr1	23963929	23964276	418819	418835	intron	MDS2	0	0	5_TxWk	0	1	0	0	1	1	1
chr1	24345233	24345277	425266	425271	Intergenic	SRSF10	0	0	7_Enh	0	1	1	0	1	0	0
chr1	24397460	24397655	426004	426013	intron	MYOM3	0	0	15_Quies	0	1	1	0	0	1	1
chr1	24446678	24446991	426870	426875	exon	IL22RA1	0	0	7_Enh	0	1	1	0	0	0	0
chr1	25010088	25010128	434811	434815	Intergenic	SRRM1	0	0	5_TxWk	0	1	1	0	0	0	0
chr1	25046610	25046744	435406	435413	Intergenic	CLIC4	0	0	7_Enh	0	1	1	0	1	0	0
chr1	25054026	25054217	435596	435601	Intergenic	CLIC4	0	0	5_TxWk	0	1	1	0	1	0	0
chr1	26021655	26021846	450460	450465	intron	MAN1C1	0	0	7_Enh	0	1	1	0	1	0	0
chr1	26219045	26219115	453689	453693	intron	STMN1	0	0	5_TxWk	0	1	1	0	0	0	0
chr1	26611241	26611493	460113	460125	intron	UBXN11	0	0	6_EnhG	0	1	1	0	1	0	0
chr1	27032819	27033080	467316	467321	intron	ARID1A	0	0	7_Enh	0	1	1	0	0	0	0
chr1	27325870	27326243	472492	472497	intron	TRNP1	0	0	7_Enh	0	1	1	0	0	0	0
chr1	27424030	27424243	474344	474349	Intergenic	SLC9A1	0	0	5_TxWk	0	1	1	0	1	1	1
chr1	27425867	27426523	474375	474386	exon	SLC9A1	0	0	7_Enh	0	1	1	0	1	1	0
chr1	27721889	27722247	479576	479586	exon	GPR3	0	0	5_TxWk	0	1	1	0	0	1	1
chr1	27744942	27745368	479902	479910	intron	WASF2	0	0	7_Enh	0	1	1	0	1	0	0
chr1	27932966	27933191	483385	483392	Intergenic	AHDC1	0	0	5_TxWk	0	1	1	0	0	1	1
chr1	27989724	27990187	484382	484391	Intergenic	IFI6	0	0	5_TxWk	0	1	1	0	0	1	1
chr1	28499070	28499256	491460	491464	intron	PTAFR	0	0	5_TxWk	0	1	1	0	0	0	0
chr1	28499360	28499609	491464	491469	intron	PTAFR	0	0	5_TxWk	0	1	1	0	0	0	0
chr1	29529454	29529639	508998	509004	intron	MECR	0	0	5_TxWk	0	1	1	0	1	1	1
chr1	30556812	30557235	518534	518542	Intergenic	MATN1-AS1	0	0	7_Enh	0	1	1	0	0	0	0
chr1	30995572	30995635	523117	523121	Intergenic	MATN1-AS1	0	0	7_Enh	0	1	1	0	1	0	0
chr1	31179531	31179606	524872	524877	Intergenic	MATN1-AS1	0	0	5_TxWk	0	1	1	0	0	0	0
chr1	31180829	31181247	524900	524908	Intergenic	MATN1-AS1	0	0	5_TxWk	0	1	1	0	0	1	1
chr1	32420390	32420651	543103	543108	Intergenic	PTP4A2	0	0	7_Enh	0	1	1	0	1	0	0
chr1	32713899	32714139	547783	547801	exon	FAM167B	0	1	5_TxWk	0	1	1	0	1	1	1
chr1	32866635	32866726	550535	550540	Intergenic	BSDC1	0	0	5_TxWk	0	1	0	0	1	1	1
chr1	33455057	33455178	560507	560511	Intergenic	RNF19B	0	0	5_TxWk	0	1	1	0	0	0	0
chr1	33520769	33521084	561451	561458	Intergenic	AK2	0	0	5_TxWk	0	1	1	0	1	1	1
chr1	33761272	33761376	564512	564516	intron	ZNF362	0	0	5_TxWk	0	1	1	0	1	1	1
chr1	33833463	33833590	565780	565787	intron	PHC2	0	0	5_TxWk	0	1	1	0	0	1	1
chr1	33875964	33876080	566213	566217	Intergenic	PHC2	0	0	7_Enh	0	1	1	0	0	0	0
chr1	33936128	33936414	566860	566869	Intergenic	ZSCAN20	0	0	5_TxWk	0	1	1	0	1	1	1
chr1	36653765	36653937	596893	596900	Intergenic	MAP7D1	0	0	6_EnhG	0	1	1	0	1	1	1
chr1	36816685	36816851	599932	599936	intron	STK40	0	0	7_Enh	0	1	1	0	0	0	1
chr1	36831881	36832076	600176	600183	intron	STK40	0	0	7_Enh	0	1	1	0	0	0	0
chr1	37952976	37953160	613156	613162	Intergenic	ZC3H12A	0	0	5_TxWk	0	1	1	0	0	1	1
chr1	38465296	38465451	621226	621230	intron	FHL3	0	0	7_Enh	0	1	1	0	1	0	0
chr1	38495170	38495289	621772	621779	Intergenic	UTP11L	0	0	7_Enh	0	1	1	0	0	0	1
chr1	39542252	39542369	634101	634105	Intergenic	MACF1	0	0	7_Enh	0	1	0	0	1	0	0
chr1	40071932	40072213	641168	641181	Intergenic	PABPC4	0	0	15_Quies	0	1	1	0	0	1	1
chr1	41410709	41410847	659498	659502	Intergenic	CTPS1	0	0	5_TxWk	0	1	1	0	0	0	0
chr1	41447738	41447816	660228	660232	intron	CTPS1	0	0	7_Enh	0	1	0	0	0	0	0
chr1	41898525	41898733	665025	665031	Intergenic	EDN2	0	0	7_Enh	0	1	1	0	1	1	1
chr1	43406769	43406872	680805	680810	intron	SLC2A1	0	0	7_Enh	0	1	1	0	0	0	0
chr1	43429484	43429603	681284	681289	intron	SLC2A1-AS1	0	0	15_Quies	0	1	1	0	0	0	0
chr1	43703929	43704122	684715	684719	intron	WDR65	0	0	7_Enh	0	1	1	0	0	1	1
chr1	43795957	43796059	686017	686021	Intergenic	MPL	0	0	7_Enh	0	1	1	0	0	0	0
chr1	44300756	44301116	693359	693364	intron	ST3GAL3	0	0	7_Enh	0	1	1	0	0	0	0
chr1	44513493	44513726	696761	696765	Intergenic	SLC6A9	0	0	15_Quies	0	1	1	0	0	1	1
chr1	44513783	44514079	696765	696771	Intergenic	SLC6A9	0	0	15_Quies	0	1	1	0	0	0	1
chr1	45413096	45413280	708963	708967	intron	EIF2B3	0	0	7_Enh	0	1	1	0	0	0	0
chr1	45731874	45731920	712406	712410	Intergenic	LOC400752	0	0	7_Enh	0	1	1	0	1	0	0
chr1	46035793	46036015	716428	716433	TTS	AKR1A1	0	0	5_TxWk	0	1	0	0	1	1	1
chr1	46358131	46358328	720712	720717	intron	MAST2	0	0	1_TssA	0	1	0	0	0	0	0
chr1	46502805	46503018	722059	722065	Intergenic	PIK3R3	0	0	7_Enh	0	1	1	0	0	1	1
chr1	46813955	46814009	726477	726481	intron	NSUN4	0	0	5_TxWk	0	1	0	0	1	1	1
chr1	50641478	50641630	758517	758522	intron	ELAVL4	0	0	7_Enh	0	1	0	0	0	0	0
chr1	52102901	52103031	772068	772072	intron	OSBPL9	0	0	5_TxWk	0	1	1	0	0	0	0
chr1	53611971	53612165	790143	790153	Intergenic	SLC1A7	0	0	7_Enh	0	1	1	0	1	0	0
chr1	55894810	55895104	819894	819901	Intergenic	MIR4422	0	0	15_Quies	0	1	0	0	1	0	0
chr1	56162194	56162382	821541	821547	Intergenic	MIR4422	0	0	7_Enh	0	1	1	0	0	0	0
chr1	59221336	59221407	843248	843252	Intergenic	JUN	0	0	7_Enh	0	1	1	0	1	0	0
chr1	59340605	59341044	844424	844430	intron	LOC100131060	0	0	7_Enh	0	1	1	0	1	0	0
chr1	59986687	59986896	848976	848982	intron	FGGY	0	0	7_Enh	0	1	1	0	0	0	0
chr1	60172904	60173141	850388	850392	intron	FGGY	0	0	15_Quies	0	1	1	0	1	0	0
chr1	61918921	61919405	862826	862833	intron	NFIA	0	0	7_Enh	0	1	1	0	1	1	1
chr1	62072284	62072605	864061	864068	Intergenic	MGC34796	0	0	5_TxWk	0	1	0	0	0	0	0
chr1	64127963	64128048	884437	884442	Intergenic	PGM1	0	0	7_Enh	0	1	1	0	0	0	0
chr1	64508357	64508561	887373	887378	intron	ROR1	0	0	7_Enh	0	1	1	0	0	0	0
chr1	65466947	65467231	895702	895718	Intergenic	JAK1	0	0	15_Quies	0	1	0	0	1	0	0
chr1	65525795	65525959	896362	896367	Intergenic	MIR101-1	0	0	5_TxWk	0	1	0	0	0	1	1
chr1	68201729	68202198	916825	916833	intron	GNG12	0	0	7_Enh	0	1	1	0	1	0	0
chr1	68639542	68640147	920009	920020	intron	WLS	0	0	2_TssAFlnk	0	1	1	0	1	0	0
chr1	77980153	77980427	975355	975360	intron	AK5	0	0	15_Quies	0	1	1	0	0	0	0
chr1	78004867	78004907	975657	975661	intron	AK5	0	0	15_Quies	0	1	1	0	0	0	0
chr1	79083247	79083604	983859	983864	Intergenic	IFI44L	0	0	1_TssA	0	1	1	0	0	1	1
chr1	85085163	85085338	1020008	1020012	Intergenic	C1orf180	0	0	15_Quies	0	1	1	0	0	0	0
chr1	87223252	87223496	1036293	1036299	Intergenic	SH3GLB1	0	0	5_TxWk	0	1	1	0	0	0	0
chr1	87692085	87692386	1040475	1040480	Intergenic	LOC339524	0	0	7_Enh	0	1	1	0	1	0	0
chr1	87692418	87692454	1040480	1040484	Intergenic	LOC339524	0	0	15_Quies	0	1	1	0	1	0	0
chr1	87901286	87901404	1042367	1042372	Intergenic	LOC100505768	0	0	7_Enh	0	1	0	0	0	0	0
chr1	92155194	92155432	1073970	1073975	intron	TGFBR3	0	0	7_Enh	0	1	1	0	0	0	0
chr1	92202550	92202672	1074395	1074401	intron	TGFBR3	0	0	7_Enh	0	1	1	0	0	0	0
chr1	92311629	92311769	1075424	1075428	intron	TGFBR3	0	0	7_Enh	0	1	1	0	0	0	0
chr1	93270333	93270573	1084852	1084859	Intergenic	EVI5	0	0	1_TssA	0	1	1	0	1	0	0
chr1	94129926	94129967	1092510	1092514	intron	BCAR3	0	0	7_Enh	0	1	1	0	1	0	0
chr1	94174492	94174765	1093049	1093056	intron	BCAR3	0	0	7_Enh	0	1	1	0	0	0	0
chr1	94311135	94311200	1094218	1094222	exon	BCAR3	0	0	15_Quies	0	1	1	0	0	0	0
chr1	94561113	94561144	1096770	1096774	intron	ABCA4	0	0	5_TxWk	0	1	1	0	1	0	0
chr1	94791275	94791721	1098829	1098833	Intergenic	ARHGAP29	0	0	5_TxWk	0	1	0	0	0	0	0
chr1	95249186	95249367	1102717	1102722	Intergenic	SLC44A3	0	0	5_TxWk	0	1	1	0	1	0	0
chr1	95509020	95509482	1105256	1105263	intron	ALG14	0	0	5_TxWk	0	1	1	0	1	1	1
chr1	100151368	100151472	1133044	1133048	intron	PALMD	0	0	7_Enh	0	1	1	0	1	1	1
chr1	109373276	109373499	1189653	1189663	intron	AKNAD1	0	0	2_TssAFlnk	0	1	1	0	1	0	0
chr1	109739946	109740268	1194822	1194829	exon	KIAA1324	0	0	5_TxWk	0	1	1	0	0	0	0
chr1	109842453	109842604	1196769	1196775	intron	MYBPHL	0	0	7_Enh	0	1	1	0	0	0	0
chr1	110419901	110420375	1203889	1203903	Intergenic	CSF1	0	0	7_Enh	0	1	1	0	1	0	1
chr1	110546508	110546945	1205314	1205322	exon	AHCYL1	0	0	2_TssAFlnk	0	1	1	0	0	0	0
chr1	111177571	111177673	1213175	1213179	Intergenic	KCNA2	0	0	7_Enh	0	1	1	0	1	0	0
chr1	112423730	112424023	1223239	1223246	intron	KCND3	0	0	7_Enh	0	1	1	0	0	0	0
chr1	112936720	112936812	1227451	1227456	Intergenic	CTTNBP2NL	0	0	1_TssA	0	1	0	0	0	0	0
chr1	113768883	113769037	1238447	1238455	Intergenic	LOC643441	0	0	7_Enh	0	1	0	0	0	0	0
chr1	115681624	115681847	1254621	1254633	Intergenic	TSPAN2	0	0	7_Enh	0	1	0	0	1	1	1
chr1	115722266	115722527	1254879	1254885	Intergenic	TSPAN2	0	0	5_TxWk	0	1	0	0	0	0	0
chr1	115873316	115873468	1255954	1255960	intron	NGF	0	0	7_Enh	0	1	0	0	0	0	0
chr1	117117247	117117584	1266382	1266388	exon	IGSF3	0	0	5_TxWk	0	1	1	0	0	1	1
chr1	117390575	117390636	1269175	1269179	Intergenic	PTGFRN	0	0	7_Enh	0	1	0	0	0	0	0
chr1	117533428	117533520	1270760	1270765	TTS	PTGFRN	0	0	5_TxWk	0	1	1	0	1	0	0
chr1	117533744	117533783	1270767	1270771	TTS	PTGFRN	0	0	5_TxWk	0	1	1	0	1	0	0
chr1	117635821	117636152	1271720	1271727	intron	TTF2	0	0	15_Quies	0	1	1	0	1	0	0
chr1	145263347	145263862	1318568	1318575	intron	NOTCH2NL	0	0	2_TssAFlnk	0	1	0	0	0	0	0
chr1	145457488	145457587	1320781	1320786	intron	POLR3GL	0	0	7_Enh	0	1	1	0	1	1	1
chr1	150584096	150584427	1373981	1373987	Intergenic	ENSA	0	0	5_TxWk	0	1	1	0	1	0	0
chr1	150586186	150586321	1374013	1374018	Intergenic	ENSA	0	0	1_TssA	0	1	0	0	1	0	0
chr1	151918244	151918408	1393425	1393429	Intergenic	THEM4	0	0	7_Enh	0	1	1	0	1	0	0
chr1	153462831	153463043	1405176	1405183	Intergenic	S100A7	0	0	5_TxWk	0	1	0	0	1	0	0
chr1	154127864	154127971	1415647	1415651	promoter-TSS	NUP210L	1	0	5_TxWk	0	1	1	0	1	0	0
chr1	154392070	154392267	1419662	1419671	intron	IL6R	0	0	7_Enh	0	1	1	0	1	0	0
chr1	154403644	154403688	1419848	1419852	intron	IL6R	0	0	7_Enh	0	1	1	0	0	0	0
chr1	155940399	155940500	1445549	1445555	intron	ARHGEF2	0	0	7_Enh	0	1	1	0	0	0	0
chr1	156066567	156066722	1447847	1447853	intron	LMNA	0	0	7_Enh	0	1	1	0	1	1	1
chr1	157972633	157972758	1471029	1471034	intron	KIRREL	0	0	7_Enh	0	1	1	0	0	0	0
chr1	157980837	157980956	1471118	1471122	intron	KIRREL	0	0	7_Enh	0	1	1	0	0	0	0
chr1	160070822	160071102	1486915	1486923	Intergenic	IGSF8	0	0	5_TxWk	0	1	1	0	0	1	1
chr1	160162965	160163222	1488062	1488068	intron	CASQ1	0	0	5_TxWk	0	1	1	0	0	1	1
chr1	161186887	161186983	1499368	1499372	intron	FCER1G	0	0	15_Quies	0	1	1	0	0	0	0
chr1	161337603	161337829	1501278	1501282	promoter-TSS	C1orf192	1	0	15_Quies	0	1	1	0	1	1	1
chr1	162583500	162583786	1516124	1516131	Intergenic	DDR2	0	0	15_Quies	0	1	1	0	1	1	1
chr1	162646856	162647029	1516597	1516601	intron	DDR2	0	0	7_Enh	0	1	1	0	0	0	0
chr1	164681490	164681799	1529459	1529472	intron	PBX1	0	0	7_Enh	0	1	1	0	0	0	0
chr1	164717500	164717678	1529749	1529755	intron	PBX1	0	0	15_Quies	0	1	1	0	0	0	0
chr1	164736669	164736743	1529919	1529923	intron	PBX1	0	0	7_Enh	0	1	1	0	0	0	0
chr1	164756691	164756812	1530130	1530137	intron	PBX1	0	0	5_TxWk	0	1	1	0	1	1	1
chr1	165530189	165530466	1536171	1536176	intron	LRRC52	0	0	7_Enh	0	1	1	0	0	0	0
chr1	166277110	166277242	1542718	1542722	Intergenic	FAM78B	0	0	5_TxWk	0	1	0	0	0	0	0
chr1	167657192	167657322	1554335	1554340	intron	RCSD1	0	0	5_TxWk	0	1	1	0	0	1	1
chr1	167766049	167766196	1555647	1555654	Intergenic	MPZL1	0	0	5_TxWk	0	1	1	0	0	0	0
chr1	168054257	168054291	1558292	1558296	exon	GPR161	0	0	5_TxWk	0	1	1	0	1	1	1
chr1	168578658	168578776	1562989	1562993	Intergenic	XCL1	0	0	7_Enh	0	1	1	0	0	0	0
chr1	168833208	168833436	1564675	1564679	Intergenic	LINC00626	0	0	15_Quies	0	1	0	0	0	0	0
chr1	168889961	168890219	1565036	1565041	Intergenic	LINC00626	0	0	7_Enh	0	1	1	0	0	0	0
chr1	171403965	171404160	1581489	1581494	Intergenic	PRRC2C	0	0	15_Quies	0	1	0	0	0	0	0
chr1	171614062	171614349	1583426	1583436	intron	MYOC	0	0	6_EnhG	0	1	1	0	1	1	1
chr1	172114827	172115007	1587112	1587116	promoter-TSS	DNM3OS	1	0	1_TssA	0	1	1	0	0	0	0
chr1	172291576	172292111	1588040	1588048	intron	DNM3	0	0	1_TssA	0	1	1	0	1	0	0
chr1	172327385	172327531	1588252	1588256	intron	DNM3	0	0	1_TssA	0	1	1	0	0	0	0
chr1	172368628	172368868	1588513	1588518	intron	DNM3	0	0	7_Enh	0	1	1	0	0	1	1
chr1	173159378	173159537	1593248	1593252	intron	TNFSF4	0	0	7_Enh	0	1	1	0	1	0	0
chr1	173389555	173389716	1594599	1594604	intron	LOC100506023	0	0	15_Quies	0	1	1	0	0	1	1
chr1	173399883	173400635	1594694	1594700	intron	LOC100506023	0	0	15_Quies	0	1	1	0	0	1	1
chr1	174998925	174999104	1607785	1607792	Intergenic	MRPS14	0	0	15_Quies	0	1	0	0	1	1	1
chr1	181122097	181122367	1660061	1660073	Intergenic	IER5	0	0	7_Enh	0	1	1	0	1	1	1
chr1	181149290	181149410	1660323	1660328	Intergenic	GM140	0	0	7_Enh	0	1	1	0	0	0	0
chr1	182112357	182112603	1667880	1667887	Intergenic	ZNF648	0	0	15_Quies	0	1	1	0	0	1	1
chr1	182175674	182176417	1668260	1668267	Intergenic	ZNF648	0	0	7_Enh	0	1	1	0	1	0	0
chr1	183013562	183013626	1676265	1676269	intron	LAMC1	0	0	5_TxWk	0	1	1	0	0	0	0
chr1	183791636	183791764	1683130	1683134	intron	RGL1	0	0	7_Enh	0	1	1	0	0	0	0
chr1	183811795	183811931	1683265	1683270	intron	RGL1	0	0	1_TssA	0	1	1	0	0	0	0
chr1	183884949	183885392	1683816	1683823	intron	RGL1	0	0	7_Enh	0	1	1	0	1	1	1
chr1	183901685	183901867	1684016	1684025	Intergenic	GLT25D2	0	0	7_Enh	0	1	1	0	1	0	0
chr1	192873697	192873913	1738196	1738202	Intergenic	RGS2	0	0	15_Quies	0	1	0	0	1	0	0
chr1	201340538	201340674	1796799	1796803	intron	TNNT2	0	0	5_TxWk	0	1	1	0	0	0	0
chr1	201420232	201420459	1797890	1797897	Intergenic	PHLDA3	0	0	5_TxWk	0	1	1	0	1	0	0
chr1	201463534	201463721	1798578	1798583	intron	CSRP1	0	0	7_Enh	0	1	1	0	0	0	0
chr1	201482203	201482417	1798875	1798881	Intergenic	CSRP1	0	0	5_TxWk	0	1	1	0	1	1	1
chr1	201500039	201500125	1799079	1799083	Intergenic	RPS10P7	0	0	15_Quies	0	1	1	0	1	1	1
chr1	201500154	201500196	1799083	1799087	Intergenic	RPS10P7	0	0	15_Quies	0	1	1	0	1	1	1
chr1	201511610	201511752	1799319	1799325	Intergenic	RPS10P7	0	0	7_Enh	0	1	1	0	0	0	0
chr1	201532030	201532272	1799579	1799584	Intergenic	RPS10P7	0	0	7_Enh	0	1	1	0	1	0	0
chr1	201665418	201665652	1801229	1801237	intron	NAV1	0	0	7_Enh	0	1	1	0	0	0	0
chr1	201665778	201665866	1801237	1801241	intron	NAV1	0	0	7_Enh	0	1	1	0	0	0	0
chr1	201684009	201684175	1801428	1801433	intron	NAV1	0	0	7_Enh	0	1	1	0	1	0	0
chr1	201865077	201865298	1803393	1803401	TTS	LMOD1	0	0	5_TxWk	0	1	1	0	1	1	1
chr1	201885854	201886006	1803649	1803654	intron	LMOD1	0	0	7_Enh	0	1	1	0	0	0	0
chr1	201886047	201886159	1803654	1803659	intron	LMOD1	0	0	7_Enh	0	1	1	0	0	0	0
chr1	202003813	202004219	1805549	1805560	Intergenic	ELF3	0	0	5_TxWk	0	1	1	0	1	0	0
chr1	203008513	203008764	1818141	1818147	Intergenic	PPFIA4	0	0	5_TxWk	0	1	1	0	0	1	1
chr1	203247643	203247808	1821025	1821033	Intergenic	LOC730227	0	0	7_Enh	0	1	1	0	1	0	0
chr1	203247923	203248013	1821033	1821037	Intergenic	LOC730227	0	0	7_Enh	0	1	1	0	1	0	0
chr1	203410007	203410198	1822873	1822879	Intergenic	PRELP	0	0	7_Enh	0	1	1	0	1	1	1
chr1	203525683	203525827	1824299	1824304	Intergenic	OPTC	0	0	7_Enh	0	1	1	0	0	0	0
chr1	203526708	203526898	1824312	1824318	Intergenic	OPTC	0	0	7_Enh	0	1	1	0	0	0	0
chr1	204010699	204010773	1830120	1830124	promoter-TSS	LINC00303	1	0	7_Enh	0	1	1	0	0	0	0
chr1	204098210	204098355	1831484	1831494	Intergenic	ETNK2	0	0	5_TxWk	0	1	1	0	0	1	1
chr1	204386846	204386944	1835142	1835146	Intergenic	PPP1R15B	0	0	7_Enh	0	1	1	0	0	0	0
chr1	204681357	204681675	1839078	1839090	Intergenic	LRRN2	0	0	5_TxWk	0	1	1	0	0	0	0
chr1	205144698	205144783	1844282	1844286	intron	DSTYK	0	0	15_Quies	0	1	1	0	1	0	0
chr1	205568424	205568600	1850427	1850436	exon,intron	MFSD4	0	0	7_Enh	0	1	1	0	0	0	0
chr1	206807691	206807885	1861166	1861178	exon	DYRK3	1	0	5_TxWk	0	1	1	0	0	1	1
chr1	208058465	208058722	1872520	1872526	Intergenic	CD34	0	0	7_Enh	0	1	1	0	1	1	1
chr1	208376443	208376588	1875861	1875866	intron	PLXNA2	0	0	7_Enh	0	1	1	0	0	0	0
chr1	208377340	208377526	1875875	1875879	intron	PLXNA2	0	0	7_Enh	0	1	1	0	0	0	0
chr1	208409404	208409555	1876254	1876261	intron	PLXNA2	0	0	7_Enh	0	1	1	0	0	0	0
chr1	209801073	209801319	1886653	1886661	intron	LAMB3	0	0	5_TxWk	0	1	1	0	1	1	1
chr1	210436220	210436329	1892248	1892252	Intergenic	SERTAD4-AS1	0	0	15_Quies	0	1	1	0	1	0	0
chr1	212643483	212643709	1913300	1913311	Intergenic	NENF	0	0	5_TxWk	0	1	0	0	1	0	0
chr1	212841198	212841432	1915698	1915704	Intergenic	BATF3	0	0	7_Enh	0	1	1	0	1	0	0
chr1	218531107	218531189	1959731	1959736	intron	TGFB2	0	0	15_Quies	0	1	0	0	1	0	0
chr1	220473933	220474088	1973941	1973946	Intergenic	RAB3GAP2	0	0	15_Quies	0	1	1	0	1	0	0
chr1	220657111	220657334	1975385	1975391	Intergenic	MARK1	0	0	15_Quies	0	1	0	0	1	0	0
chr1	223406825	223407096	1997436	1997443	intron	SUSD4	0	0	7_Enh	0	1	1	0	1	0	0
chr1	223914343	223914625	2002541	2002545	intron	CAPN2	0	0	7_Enh	0	1	1	0	1	0	0
chr1	223959545	223959598	2003220	2003224	exon	CAPN2	0	0	7_Enh	0	1	1	0	1	0	0
chr1	223959905	223960077	2003227	2003233	intron	CAPN2	0	0	7_Enh	0	1	1	0	1	0	0
chr1	224356718	224356880	2007643	2007647	Intergenic	DEGS1	0	0	7_Enh	0	1	1	0	1	0	0
chr1	225632717	225632892	2019491	2019496	Intergenic	LBR	0	0	5_TxWk	0	1	1	0	1	0	0
chr1	225923642	225923692	2023112	2023117	Intergenic	SRP9	0	0	7_Enh	0	1	1	0	1	0	1
chr1	225954692	225954770	2023570	2023575	Intergenic	SRP9	0	0	7_Enh	0	1	1	0	0	0	0
chr1	226065325	226065455	2025349	2025354	intron	TMEM63A	0	0	7_Enh	0	1	1	0	0	1	1
chr1	226755971	226756032	2035885	2035889	intron	C1orf95	0	0	7_Enh	0	1	1	0	0	0	0
chr1	226756044	226756206	2035889	2035893	intron	C1orf95	0	0	7_Enh	0	1	1	0	0	0	0
chr1	226821857	226822309	2036741	2036749	exon	ITPKB	0	0	5_TxWk	0	1	1	0	0	1	1
chr1	226850537	226850951	2037281	2037292	intron	ITPKB	0	0	7_Enh	0	1	1	0	1	0	0
chr1	226852144	226852171	2037308	2037312	intron	ITPKB	0	0	7_Enh	0	1	1	0	1	0	0
chr1	226852232	226852506	2037312	2037320	intron	ITPKB	0	0	7_Enh	0	1	1	0	1	0	0
chr1	226911513	226911677	2038159	2038163	intron	ITPKB	0	0	7_Enh	0	1	1	0	0	0	0
chr1	227002874	227003129	2039412	2039419	Intergenic	PSEN2	0	0	7_Enh	0	1	1	0	0	0	0
chr1	227619694	227619774	2045653	2045658	Intergenic	CDC42BPA	0	0	6_EnhG	0	1	1	0	0	0	0
chr1	228562741	228562883	2060672	2060680	intron	OBSCN	0	0	7_Enh	0	1	1	0	1	0	0
chr1	228974187	228974442	2069506	2069510	Intergenic	DUSP5P1	0	0	7_Enh	0	1	1	0	0	0	0
chr1	229038836	229039127	2070175	2070182	Intergenic	DUSP5P1	0	0	7_Enh	0	1	1	0	1	0	0
chr1	229546894	229547334	2076151	2076159	Intergenic	ACTA1	0	0	7_Enh	0	1	1	0	0	0	0
chr1	230240230	230240324	2083894	2083898	intron	GALNT2	0	0	7_Enh	0	1	1	0	0	0	0
chr1	230240468	230240778	2083900	2083911	intron	GALNT2	0	0	7_Enh	0	1	1	0	1	0	0
chr1	230249772	230249966	2084048	2084054	intron	GALNT2	0	0	7_Enh	0	1	1	0	0	0	0
chr1	230326909	230327080	2085166	2085171	intron	GALNT2	0	0	5_TxWk	0	1	1	0	1	0	0
chr1	230341569	230341801	2085394	2085401	intron	GALNT2	0	0	7_Enh	0	1	1	0	0	0	0
chr1	230345840	230346087	2085438	2085442	intron	GALNT2	0	0	7_Enh	0	1	1	0	0	0	0
chr1	230346869	230347009	2085445	2085456	intron	GALNT2	0	0	7_Enh	0	1	1	0	0	0	0
chr1	230350913	230351079	2085497	2085503	intron	GALNT2	0	0	5_TxWk	0	1	1	0	0	1	1
chr1	230406371	230406496	2086239	2086244	intron	GALNT2	0	0	7_Enh	0	1	1	0	0	0	0
chr1	230866875	230867057	2091584	2091589	Intergenic	CAPN9	0	0	7_Enh	0	1	1	0	0	0	0
chr1	230985359	230985468	2092998	2093002	intron	C1orf198	0	0	7_Enh	0	1	1	0	1	0	0
chr1	230985698	230985733	2093002	2093006	intron	C1orf198	0	0	7_Enh	0	1	1	0	0	0	0
chr1	231005895	231006117	2093366	2093370	promoter-TSS	C1orf198	1	0	5_TxWk	0	1	0	0	0	0	0
chr1	231531507	231531709	2100022	2100026	intron	EGLN1	0	0	7_Enh	0	1	1	0	1	0	0
chr1	232613663	232613854	2110274	2110278	intron	SIPA1L2	0	0	7_Enh	0	1	1	0	0	0	0
chr1	234634843	234635042	2129274	2129290	Intergenic	TARBP1	0	0	6_EnhG	0	1	1	0	1	1	1
chr1	234659273	234659582	2129656	2129664	Intergenic	LOC100506795	0	0	5_TxWk	0	1	1	0	1	0	0
chr1	234669277	234669305	2129782	2129786	Intergenic	LOC100506795	0	0	7_Enh	0	1	1	0	0	0	0
chr1	234680011	234680557	2129956	2129964	Intergenic	LOC100506795	0	0	7_Enh	0	1	1	0	0	0	0
chr1	234721471	234721585	2130454	2130458	Intergenic	IRF2BP2	0	0	7_Enh	0	1	1	0	0	0	0
chr1	234857667	234857932	2132365	2132374	Intergenic	LOC100506810	0	0	7_Enh	0	1	1	0	0	0	0
chr1	234978758	234978815	2134039	2134043	Intergenic	LOC100506810	0	0	7_Enh	0	1	1	0	0	1	0
chr1	234998766	234998789	2134224	2134228	Intergenic	LOC100506810	0	0	7_Enh	0	1	1	0	0	0	0
chr1	234998883	234999053	2134228	2134236	Intergenic	LOC100506810	0	0	7_Enh	0	1	1	0	1	0	0
chr1	235002202	235002267	2134273	2134277	Intergenic	LOC100506810	0	0	7_Enh	0	1	0	0	1	0	0
chr1	235054103	235054228	2135010	2135015	Intergenic	LOC100506810	0	0	7_Enh	0	1	1	0	0	0	0
chr1	235090966	235091107	2135508	2135513	Intergenic	SNORA14B	0	0	7_Enh	0	1	1	0	0	1	0
chr1	235091187	235091381	2135513	2135518	Intergenic	SNORA14B	0	0	7_Enh	0	1	1	0	0	0	0
chr1	235097965	235098133	2135632	2135636	Intergenic	SNORA14B	0	0	7_Enh	0	1	1	0	0	0	0
chr1	235098442	235098702	2135636	2135643	Intergenic	SNORA14B	0	0	5_TxWk	0	1	1	0	0	0	0
chr1	235098942	235099196	2135647	2135657	Intergenic	SNORA14B	0	0	5_TxWk	0	1	1	0	1	0	0
chr1	235116611	235116691	2135942	2135946	Intergenic	SNORA14B	0	0	7_Enh	0	1	1	0	1	0	0
chr1	235116726	235116738	2135946	2135950	Intergenic	SNORA14B	0	0	7_Enh	0	1	1	0	1	0	0
chr1	235116951	235117082	2135953	2135958	Intergenic	SNORA14B	0	0	7_Enh	0	1	1	0	1	0	0
chr1	235123244	235123476	2136063	2136069	Intergenic	SNORA14B	0	0	7_Enh	0	1	1	0	0	0	0
chr1	235133139	235133345	2136186	2136194	Intergenic	SNORA14B	0	0	7_Enh	0	1	0	0	1	0	0
chr1	235183916	235184215	2136806	2136817	Intergenic	SNORA14B	0	0	5_TxWk	0	1	1	0	1	0	0
chr1	236862774	236862840	2158640	2158644	intron	ACTN2	0	0	2_TssAFlnk	0	1	0	0	0	0	0
chr1	237176431	237176662	2162062	2162070	Intergenic	MT1P2	0	0	7_Enh	0	1	0	0	1	0	0
chr1	237345172	237345251	2164050	2164054	intron	RYR2	0	0	7_Enh	0	1	1	0	0	0	0
chr1	237369158	237369230	2164305	2164310	intron	RYR2	0	0	7_Enh	0	1	1	0	1	0	0
chr1	244327172	244327286	2227060	2227065	Intergenic	ZBTB18	0	0	15_Quies	0	1	1	0	0	0	0
chr1	244436499	244436693	2228409	2228414	Intergenic	C1orf100	0	0	15_Quies	0	1	0	0	0	1	1
chr1	244486173	244486314	2229055	2229059	Intergenic	C1orf100	0	0	15_Quies	0	1	1	0	0	0	0
chr1	246772370	246772552	2258815	2258820	intron	CNST	0	0	7_Enh	0	1	1	0	1	0	1
chr2	1595817	1595993	2308691	2308702	Intergenic	PXDN	0	1	7_Enh	0	1	1	0	1	0	1
chr2	1596000	1596062	2308702	2308708	Intergenic	PXDN	0	1	5_TxWk	0	1	1	0	1	0	1
chr2	1597602	1597741	2308729	2308734	Intergenic	PXDN	0	0	7_Enh	0	1	1	0	0	0	0
chr2	1656977	1657056	2310017	2310023	intron	PXDN	0	0	7_Enh	0	1	1	0	1	0	0
chr2	1657190	1657407	2310023	2310028	intron	PXDN	0	0	7_Enh	0	1	1	0	1	0	0
chr2	1711403	1711558	2311064	2311069	intron	PXDN	0	0	2_TssAFlnk	0	1	1	0	0	0	0
chr2	1711743	1711952	2311075	2311083	intron	PXDN	0	0	7_Enh	0	1	1	0	1	0	0
chr2	1724761	1724836	2311358	2311362	intron	PXDN	0	0	7_Enh	0	1	1	0	0	0	0
chr2	1821149	1821300	2313411	2313415	intron	MYT1L	0	0	5_TxWk	0	1	1	0	1	0	1
chr2	1821330	1821642	2313415	2313432	intron	MYT1L	0	0	5_TxWk	0	1	1	0	1	1	1
chr2	3045899	3046082	2329396	2329403	Intergenic	TSSC1	0	0	15_Quies	0	1	1	0	1	0	0
chr2	3469750	3469809	2337242	2337246	intron	TRAPPC12	0	0	5_TxWk	0	1	1	0	0	0	0
chr2	7127052	7127238	2371931	2371938	intron	RNF144A	0	0	7_Enh	0	1	1	0	0	0	0
chr2	8143877	8143995	2380683	2380689	Intergenic	LOC339788	0	0	5_TxWk	0	1	1	0	1	0	0
chr2	8144565	8144671	2380694	2380698	Intergenic	LOC339788	0	0	5_TxWk	0	1	1	0	0	0	0
chr2	9319293	9319553	2394917	2394924	Intergenic	ASAP2	0	0	5_TxWk	0	1	1	0	1	0	0
chr2	9319630	9319791	2394924	2394930	Intergenic	ASAP2	0	0	5_TxWk	0	1	1	0	1	0	0
chr2	9319867	9320051	2394930	2394934	Intergenic	ASAP2	0	0	7_Enh	0	1	1	0	1	0	0
chr2	9331233	9331383	2395092	2395097	Intergenic	ASAP2	0	0	7_Enh	0	1	1	0	1	0	0
chr2	9399202	9399275	2396221	2396225	intron	ASAP2	0	0	7_Enh	0	1	1	0	0	0	0
chr2	9451798	9451840	2396962	2396968	intron	ASAP2	0	0	7_Enh	0	1	1	0	0	0	0
chr2	9518704	9518858	2397918	2397925	intron	ASAP2	0	0	7_Enh	0	1	1	0	0	0	0
chr2	9893425	9893717	2403429	2403438	Intergenic	TAF1B	0	0	7_Enh	0	1	1	0	1	0	0
chr2	10188866	10189027	2408478	2408482	intron	KLF11	0	0	7_Enh	0	1	1	0	0	1	1
chr2	11559911	11560137	2430849	2430854	Intergenic	LINC00570	0	0	15_Quies	0	1	1	0	0	0	0
chr2	12003848	12004252	2437876	2437886	Intergenic	MIR4262	0	0	5_TxWk	0	1	1	0	1	1	1
chr2	13058717	13058973	2446610	2446616	Intergenic	LOC100506474	0	0	15_Quies	0	1	1	0	0	0	0
chr2	15874105	15874206	2466081	2466085	Intergenic	DDX1	0	0	5_TxWk	0	1	1	0	0	0	0
chr2	15874328	15874534	2466085	2466089	Intergenic	DDX1	0	0	5_TxWk	0	1	1	0	0	0	0
chr2	16588778	16588908	2473772	2473776	Intergenic	FAM49A	0	0	5_TxWk	0	1	1	0	0	0	0
chr2	18701853	18702149	2488060	2488065	Intergenic	RDH14	0	0	7_Enh	0	1	1	0	1	1	1
chr2	20001305	20001401	2497126	2497131	Intergenic	FLJ12334	0	0	5_TxWk	0	1	0	0	0	0	0
chr2	20271291	20271511	2499792	2499798	Intergenic	LAPTM4A	0	0	7_Enh	0	1	1	0	0	0	0
chr2	20644041	20644186	2504626	2504631	Intergenic	RHOB	0	0	1_TssA	0	1	0	0	0	0	0
chr2	20714556	20714966	2505583	2505589	Intergenic	RHOB	0	0	5_TxWk	0	1	0	0	0	0	0
chr2	20779108	20779269	2506457	2506462	Intergenic	HS1BP3	0	0	7_Enh	0	1	1	0	1	0	0
chr2	20811176	20811384	2506879	2506886	Intergenic	HS1BP3	0	0	7_Enh	0	1	1	0	1	0	0
chr2	20817777	20818016	2506969	2506975	exon	HS1BP3	0	0	7_Enh	0	1	1	0	1	1	1
chr2	20835666	20835861	2507289	2507302	intron	HS1BP3	0	0	7_Enh	0	1	1	0	1	1	1
chr2	20842238	20842475	2507440	2507453	intron	HS1BP3	0	0	7_Enh	0	1	1	0	1	1	1
chr2	21980850	21980957	2516058	2516062	Intergenic	LOC645949	0	0	15_Quies	0	1	1	0	0	0	0
chr2	23840537	23840588	2530717	2530722	intron	KLHL29	0	0	5_TxWk	0	1	0	0	1	0	1
chr2	25198596	25198698	2547377	2547385	intron	DNAJC27-AS1	0	0	15_Quies	0	1	0	0	0	1	1
chr2	25451676	25451949	2551530	2551537	Intergenic	POMC	0	0	7_Enh	0	1	1	0	1	1	1
chr2	25840877	25841231	2557408	2557412	intron	DTNB	0	0	1_TssA	0	1	1	0	0	0	0
chr2	27544093	27544206	2583165	2583170	intron	MPV17	0	0	7_Enh	0	1	1	0	0	1	1
chr2	27926663	27926945	2588815	2588821	Intergenic	SUPT7L	0	0	5_TxWk	0	1	1	0	0	1	1
chr2	27943113	27943274	2589066	2589070	Intergenic	MRPL33	0	0	5_TxWk	0	1	1	0	1	0	0
chr2	28022184	28022289	2590017	2590024	intron	RBKS	0	0	7_Enh	0	1	1	0	1	0	0
chr2	28177553	28177602	2591247	2591251	intron	BRE	0	0	7_Enh	0	1	1	0	0	0	0
chr2	28324951	28325607	2592196	2592202	intron	BRE	0	0	1_TssA	0	1	1	0	0	0	0
chr2	28499323	28499388	2593683	2593687	intron	BRE	0	0	5_TxWk	0	1	1	0	0	0	0
chr2	28561428	28561526	2594380	2594387	exon	BRE	0	0	7_Enh	0	1	1	0	0	0	0
chr2	28579041	28579233	2594736	2594744	Intergenic	FOSL2	0	0	7_Enh	0	1	1	0	1	0	0
chr2	28817140	28817389	2597993	2598004	intron	PLB1	0	0	5_TxWk	0	1	1	0	1	1	1
chr2	28844475	28844649	2598295	2598302	intron	PLB1	0	0	7_Enh	0	1	1	0	1	0	0
chr2	28888046	28888226	2598821	2598825	Intergenic	PPP1CB	0	0	7_Enh	0	1	1	0	0	0	0
chr2	29181499	29181786	2602382	2602390	Intergenic	FAM179A	0	0	5_TxWk	0	1	1	0	1	1	1
chr2	31462752	31462854	2623899	2623907	intron	EHD3	0	0	7_Enh	0	1	1	0	1	0	0
chr2	31462892	31462992	2623907	2623911	intron	EHD3	0	0	7_Enh	0	1	1	0	1	0	0
chr2	33500863	33500964	2643646	2643653	exon,intron	LTBP1	0	0	15_Quies	0	1	0	0	1	0	0
chr2	36616341	36616499	2665979	2665983	intron	CRIM1	0	0	5_TxWk	0	1	1	0	0	0	0
chr2	36660889	36661307	2666321	2666328	intron	CRIM1	0	0	5_TxWk	0	1	1	0	0	0	0
chr2	36683743	36683940	2666550	2666557	intron	CRIM1	0	0	2_TssAFlnk	0	1	1	0	1	0	0
chr2	37247460	37247944	2672337	2672342	intron	HEATR5B	0	0	5_TxWk	0	1	1	0	0	0	0
chr2	37916283	37916425	2678641	2678647	Intergenic	CDC42EP3	0	0	15_Quies	0	1	1	0	0	0	0
chr2	38373775	38373910	2682893	2682899	intron	CYP1B1-AS1	0	0	7_Enh	0	1	1	0	1	0	0
chr2	38415047	38415118	2683210	2683214	Intergenic	CYP1B1-AS1	0	0	15_Quies	0	1	1	0	1	0	0
chr2	40467384	40467426	2703029	2703033	intron	SLC8A1	0	0	5_TxWk	0	1	1	0	0	0	0
chr2	40510915	40510948	2703334	2703338	intron	SLC8A1	0	0	5_TxWk	0	1	1	0	0	0	0
chr2	42159732	42159923	2713731	2713736	Intergenic	C2orf91	0	0	7_Enh	0	1	1	0	1	0	0
chr2	42161188	42161322	2713747	2713751	Intergenic	C2orf91	0	0	5_TxWk	0	1	1	0	0	0	0
chr2	42175001	42175029	2713884	2713888	intron	C2orf91	0	0	7_Enh	0	1	1	0	0	0	0
chr2	42193753	42193946	2714050	2714060	Intergenic	C2orf91	0	0	7_Enh	0	1	1	0	1	0	0
chr2	43286713	43286901	2727904	2727909	Intergenic	ZFP36L2	0	0	15_Quies	0	1	1	0	1	0	0
chr2	43313373	43313590	2728366	2728373	Intergenic	ZFP36L2	0	0	7_Enh	0	1	1	0	0	0	0
chr2	43313622	43313890	2728373	2728380	Intergenic	ZFP36L2	0	0	7_Enh	0	1	1	0	1	0	0
chr2	43313999	43314080	2728380	2728386	Intergenic	ZFP36L2	0	0	7_Enh	0	1	1	0	1	0	0
chr2	43619207	43619301	2732502	2732506	intron	THADA	0	0	5_TxWk	0	1	1	0	0	0	0
chr2	45469646	45469748	2751757	2751761	intron	UNQ6975	0	0	7_Enh	0	1	1	0	0	0	0
chr2	45970757	45970833	2755991	2755995	intron	PRKCE	0	0	7_Enh	0	1	1	0	1	0	0
chr2	46163532	46163708	2758104	2758111	intron	PRKCE	0	0	5_TxWk	0	1	1	0	1	1	1
chr2	46165916	46166250	2758138	2758147	intron	PRKCE	0	0	5_TxWk	0	1	1	0	1	0	0
chr2	46189613	46189984	2758389	2758395	intron	PRKCE	0	0	7_Enh	0	1	1	0	1	0	0
chr2	46539174	46539353	2761903	2761907	intron	EPAS1	0	0	7_Enh	0	1	1	0	0	0	0
chr2	46542306	46542499	2761933	2761940	intron	EPAS1	0	0	7_Enh	0	1	1	0	1	0	0
chr2	46688620	46689045	2763380	2763387	Intergenic	TMEM247	0	0	7_Enh	0	1	1	0	0	1	1
chr2	46720711	46720802	2763722	2763726	Intergenic	TMEM247	0	0	5_TxWk	0	1	1	0	0	0	0
chr2	47039669	47039889	2766788	2766794	Intergenic	LOC388948	0	0	7_Enh	0	1	1	0	0	0	0
chr2	47041350	47041480	2766814	2766821	Intergenic	LOC388948	0	0	7_Enh	0	1	1	0	1	0	0
chr2	47074388	47074678	2767176	2767186	intron	LOC100134259	0	0	7_Enh	0	1	1	0	1	0	0
chr2	47077106	47077156	2767214	2767218	intron	LOC100134259	0	0	7_Enh	0	1	1	0	0	0	0
chr2	47214279	47214421	2769057	2769064	intron	TTC7A	0	0	7_Enh	0	1	1	0	1	1	1
chr2	47261254	47261382	2769729	2769734	intron	TTC7A	0	0	7_Enh	0	1	1	0	1	0	1
chr2	47261457	47261493	2769734	2769739	intron	TTC7A	0	0	7_Enh	0	1	1	0	1	0	1
chr2	47261556	47261768	2769739	2769745	intron	TTC7A	0	0	7_Enh	0	1	1	0	1	0	1
chr2	47270581	47270649	2769871	2769875	intron	TTC7A	0	0	7_Enh	0	1	1	0	1	0	0
chr2	47299029	47299166	2770237	2770241	intron	TTC7A	0	0	7_Enh	0	1	1	0	0	0	0
chr2	47299170	47299563	2770241	2770256	intron	TTC7A	0	0	7_Enh	0	1	1	0	1	0	1
chr2	54710129	54710385	2825474	2825479	intron	SPTBN1	0	0	7_Enh	0	1	1	0	0	0	0
chr2	54798129	54798348	2826453	2826458	intron	SPTBN1	0	0	7_Enh	0	1	1	0	0	0	0
chr2	54798540	54798596	2826459	2826463	intron	SPTBN1	0	0	7_Enh	0	1	1	0	0	0	0
chr2	54799285	54799898	2826464	2826470	intron	SPTBN1	0	0	7_Enh	0	1	1	0	1	0	0
chr2	54900637	54901004	2827650	2827664	Intergenic	EML6	0	0	7_Enh	0	1	1	0	1	0	0
chr2	55347858	55347913	2831968	2831972	Intergenic	RTN4	0	0	5_TxWk	0	1	1	0	1	0	1
chr2	64539291	64539447	2905391	2905395	Intergenic	LINC00309	0	0	7_Enh	0	1	1	0	1	0	0
chr2	64539561	64539666	2905395	2905402	Intergenic	LINC00309	0	0	7_Enh	0	1	1	0	1	1	1
chr2	64873592	64873989	2908690	2908697	intron	SERTAD2	0	0	5_TxWk	0	1	1	0	0	1	1
chr2	65058563	65058643	2910651	2910655	Intergenic	LOC400958	0	0	7_Enh	0	1	1	0	1	1	0
chr2	65527600	65527660	2916817	2916825	Intergenic	ACTR2	0	0	7_Enh	0	1	1	0	1	0	0
chr2	65528039	65528226	2916828	2916833	Intergenic	ACTR2	0	0	7_Enh	0	1	1	0	0	0	0
chr2	65528320	65528546	2916833	2916842	Intergenic	ACTR2	0	0	5_TxWk	0	1	1	0	0	0	0
chr2	65610710	65610790	2917900	2917904	intron	SPRED2	0	0	2_TssAFlnk	0	1	1	0	0	0	0
chr2	66723348	66723453	2927533	2927537	intron	MEIS1	0	0	7_Enh	0	1	1	0	0	0	1
chr2	67488351	67488376	2932307	2932311	Intergenic	LOC644838	0	0	15_Quies	0	1	0	0	1	0	0
chr2	67788506	67788708	2934143	2934149	Intergenic	ETAA1	0	0	15_Quies	0	1	1	0	0	0	0
chr2	68663486	68663575	2940775	2940779	Intergenic	FBXO48	0	0	5_TxWk	0	1	1	0	0	0	0
chr2	69056406	69056821	2943830	2943840	Intergenic	BMP10	0	0	2_TssAFlnk	0	1	1	0	1	0	0
chr2	69377068	69377150	2946223	2946227	intron	ANTXR1	0	0	7_Enh	0	1	1	0	1	0	0
chr2	69404734	69404802	2946455	2946460	intron	ANTXR1	0	0	7_Enh	0	1	1	0	1	0	0
chr2	69405510	69405625	2946471	2946482	intron	ANTXR1	0	0	8_ZNF/Rpts	0	1	1	0	1	0	0
chr2	69480988	69481184	2947046	2947051	Intergenic	GFPT1	0	0	15_Quies	0	1	1	0	0	0	0
chr2	71725663	71725793	2973663	2973667	intron	DYSF	0	0	7_Enh	0	1	1	0	0	0	0
chr2	71943934	71943994	2976582	2976586	Intergenic	DYSF	0	0	7_Enh	0	1	1	0	0	0	0
chr2	71944062	71944166	2976586	2976590	Intergenic	DYSF	0	0	7_Enh	0	1	1	0	1	0	0
chr2	71944171	71944338	2976590	2976597	Intergenic	DYSF	0	0	7_Enh	0	1	1	0	1	0	0
chr2	71970203	71970284	2976784	2976788	Intergenic	DYSF	0	0	7_Enh	0	1	1	0	1	0	0
chr2	74968055	74968454	3010080	3010086	Intergenic	SEMA4F	0	0	7_Enh	0	1	1	0	1	0	0
chr2	85147121	85147247	3074444	3074448	Intergenic	TMSB10	0	0	7_Enh	0	1	0	0	1	0	0
chr2	85402783	85403050	3078250	3078256	intron	TCF7L1	0	0	7_Enh	0	1	1	0	0	0	0
chr2	85486397	85486735	3079288	3079294	intron	TCF7L1	0	0	7_Enh	0	1	1	0	0	0	0
chr2	85726323	85726558	3083087	3083092	Intergenic	LOC100630918	0	0	15_Quies	0	1	1	0	0	0	0
chr2	85906420	85906658	3086249	3086263	Intergenic	SFTPB	0	0	6_EnhG	0	1	1	0	1	1	1
chr2	85934450	85934637	3086579	3086589	Intergenic	GNLY	0	0	5_TxWk	0	1	1	0	0	1	1
chr2	85969002	85969256	3087011	3087025	Intergenic	ATOH8	0	0	7_Enh	0	1	1	0	1	0	0
chr2	85969339	85970010	3087025	3087040	Intergenic	ATOH8	0	0	7_Enh	0	1	1	0	0	0	0
chr2	95709066	95709422	3145351	3145359	intron	MAL	0	0	7_Enh	0	1	1	0	1	1	0
chr2	98344704	98344797	3179354	3179358	intron	ZAP70	0	0	5_TxWk	0	1	1	0	1	0	0
chr2	98779333	98779439	3183824	3183831	exon	VWA3B	0	0	7_Enh	0	1	1	0	1	0	0
chr2	101359266	101359413	3211820	3211825	Intergenic	NPAS2	0	0	7_Enh	0	1	0	0	1	0	0
chr2	101508912	101508999	3213760	3213764	intron	NPAS2	0	0	7_Enh	0	1	0	0	0	0	0
chr2	101601455	101601636	3215052	3215057	intron	NPAS2	0	0	5_TxWk	0	1	0	0	0	1	1
chr2	102637091	102637387	3227658	3227669	intron	IL1R2	0	0	15_Quies	0	1	1	0	1	1	1
chr2	102680183	102680360	3228132	3228136	Intergenic	IL1R2	0	0	7_Enh	0	1	1	0	1	0	0
chr2	102686804	102686920	3228226	3228230	Intergenic	IL1R2	0	0	7_Enh	0	1	1	0	1	0	1
chr2	102699107	102699287	3228310	3228315	Intergenic	IL1R1	0	0	5_TxWk	0	1	1	0	1	0	0
chr2	102844212	102844532	3229681	3229690	intron	IL1RL2	0	0	5_TxWk	0	1	1	0	1	1	1
chr2	102857410	102857643	3229871	3229886	Intergenic	IL1RL2	0	0	7_Enh	0	1	1	0	1	1	1
chr2	103443515	103443610	3234654	3234659	Intergenic	TMEM182	0	0	7_Enh	0	1	1	0	0	0	0
chr2	106005482	106005753	3255887	3255893	intron	FHL2	0	0	7_Enh	0	1	1	0	0	0	0
chr2	106026337	106026565	3256231	3256236	intron	FHL2	0	0	7_Enh	0	1	1	0	1	0	0
chr2	107128116	107128350	3269170	3269180	Intergenic	RGPD3	0	0	15_Quies	0	1	0	0	1	0	0
chr2	107193220	107193394	3269975	3269982	Intergenic	RGPD3	0	0	7_Enh	0	1	1	0	0	0	0
chr2	109278688	109278848	3286225	3286229	intron	LIMS1	0	0	7_Enh	0	1	1	0	1	0	0
chr2	109789759	109789856	3292991	3292997	intron	SH3RF3	0	0	7_Enh	0	1	1	0	0	0	0
chr2	109858103	109858291	3293825	3293831	intron	SH3RF3	0	0	7_Enh	0	1	1	0	0	0	0
chr2	109934457	109934555	3294872	3294876	intron	SH3RF3	0	0	7_Enh	0	1	1	0	0	0	0
chr2	109934665	109934745	3294876	3294880	intron	SH3RF3	0	0	7_Enh	0	1	1	0	0	0	1
chr2	109934760	109934861	3294880	3294887	intron	SH3RF3	0	0	7_Enh	0	1	1	0	1	0	1
chr2	109934966	109935061	3294890	3294895	intron	SH3RF3	0	0	7_Enh	0	1	1	0	1	0	0
chr2	110099000	110099032	3297376	3297380	intron	SH3RF3	0	0	7_Enh	0	1	1	0	0	0	0
chr2	110271753	110271897	3297919	3297924	Intergenic	SEPT10	0	0	5_TxWk	0	1	0	0	1	0	0
chr2	110859039	110859284	3305380	3305390	intron	MALL	0	0	7_Enh	0	1	1	0	1	0	1
chr2	111528763	111528836	3312641	3312646	intron	ACOXL	0	0	7_Enh	0	1	1	0	0	0	0
chr2	111530900	111531390	3312664	3312672	intron	ACOXL	0	0	5_TxWk	0	1	1	0	0	0	0
chr2	112103765	112104145	3318428	3318436	Intergenic	MIR4435-2	0	0	15_Quies	0	1	0	0	1	0	0
chr2	113997844	113998214	3339795	3339804	exon	LOC654433	0	0	7_Enh	0	1	1	0	1	0	0
chr2	115300792	115301270	3352333	3352341	intron	DPP10	0	0	14_ReprPCWk	0	1	0	0	1	0	1
chr2	120244579	120244717	3389960	3389964	intron	SCTR	0	0	7_Enh	0	1	1	0	0	0	0
chr2	120997303	120997467	3397397	3397403	Intergenic	RALB	0	0	5_TxWk	0	1	1	0	0	0	0
chr2	121227921	121228059	3401545	3401552	Intergenic	LOC84931	0	0	7_Enh	0	1	1	0	0	0	0
chr2	121279875	121279952	3402311	3402319	Intergenic	LOC84931	0	1	7_Enh	0	1	1	0	0	0	0
chr2	121279971	121280054	3402319	3402325	Intergenic	LOC84931	0	1	7_Enh	0	1	1	0	0	0	0
chr2	121304012	121304075	3402721	3402725	Intergenic	LOC84931	0	0	7_Enh	0	1	1	0	1	0	0
chr2	121324344	121324416	3403006	3403013	Intergenic	LOC84931	0	0	7_Enh	0	1	1	0	1	0	0
chr2	121324448	121324542	3403013	3403017	Intergenic	LOC84931	0	0	7_Enh	0	1	1	0	1	0	0
chr2	121324563	121324680	3403017	3403022	Intergenic	LOC84931	0	0	7_Enh	0	1	1	0	1	0	0
chr2	121523369	121523441	3406210	3406216	Intergenic	GLI2	0	0	5_TxWk	0	1	1	0	0	0	0
chr2	121523603	121523652	3406217	3406222	Intergenic	GLI2	0	0	5_TxWk	0	1	1	0	0	0	0
chr2	121523668	121523780	3406222	3406228	Intergenic	GLI2	0	0	5_TxWk	0	1	1	0	1	0	0
chr2	121523793	121524000	3406228	3406236	Intergenic	GLI2	0	0	5_TxWk	0	1	1	0	1	0	0
chr2	121672595	121672812	3408702	3408708	intron	GLI2	0	0	7_Enh	0	1	1	0	1	0	0
chr2	121672829	121672912	3408708	3408712	intron	GLI2	0	0	7_Enh	0	1	1	0	1	0	0
chr2	121677866	121677924	3408789	3408793	intron	GLI2	0	0	7_Enh	0	1	1	0	1	0	0
chr2	127841775	127841946	3457385	3457397	intron	BIN1	0	0	7_Enh	0	1	0	0	0	0	0
chr2	128333987	128334183	3464144	3464150	intron	MYO7B	0	0	7_Enh	0	1	1	0	0	0	0
chr2	129105529	129105950	3476528	3476537	Intergenic	HS6ST1	0	0	7_Enh	0	1	1	0	0	0	0
chr2	131094672	131094795	3498518	3498525	Intergenic	CCDC115	0	0	6_EnhG	0	1	0	0	0	0	0
chr2	135059171	135059402	3540312	3540317	intron	MGAT5	0	0	5_TxWk	0	1	1	0	0	0	0
chr2	136996355	136996396	3558982	3558986	Intergenic	CXCR4	0	0	5_TxWk	0	1	1	0	0	0	0
chr2	152631734	152631888	3656250	3656254	Intergenic	NEB	0	0	7_Enh	0	1	1	0	0	0	0
chr2	153362121	153362304	3663071	3663077	intron	FMNL2	0	0	5_TxWk	0	1	1	0	0	0	0
chr2	158117669	158117862	3691809	3691814	intron	GALNT5	0	0	7_Enh	0	1	1	0	1	0	0
chr2	159951097	159951154	3706225	3706229	intron	TANC1	0	0	7_Enh	0	1	1	0	0	0	0
chr2	159975188	159975354	3706467	3706472	intron	TANC1	0	0	5_TxWk	0	1	1	0	0	1	1
chr2	159992040	159992232	3706644	3706651	intron	TANC1	0	0	7_Enh	0	1	1	0	0	0	0
chr2	161064746	161064818	3715392	3715396	Intergenic	ITGB6	0	0	15_Quies	0	1	1	0	0	0	0
chr2	161233177	161233304	3716639	3716643	intron	RBMS1	0	0	7_Enh	0	1	1	0	0	0	0
chr2	161850958	161851196	3721056	3721062	Intergenic	TANK	0	0	15_Quies	0	1	1	0	0	1	1
chr2	169489381	169489478	3769240	3769244	intron	CERS6	0	0	5_TxWk	0	1	1	0	1	0	0
chr2	173832825	173832981	3810232	3810236	intron	RAPGEF4	0	0	7_Enh	0	1	1	0	1	0	0
chr2	173892211	173892438	3810754	3810760	intron	RAPGEF4	0	0	7_Enh	0	1	1	0	1	1	1
chr2	173902105	173902448	3810837	3810843	intron	RAPGEF4	0	0	7_Enh	0	1	1	0	1	0	0
chr2	174075446	174075558	3812342	3812348	intron	MLK7-AS1	0	0	5_TxWk	0	1	0	0	1	1	1
chr2	174856009	174856512	3819690	3819699	Intergenic	SP3	0	0	7_Enh	0	1	1	0	0	0	0
chr2	174904675	174904957	3820296	3820302	Intergenic	SP3	0	0	7_Enh	0	1	1	0	1	1	1
chr2	182675513	182675919	3880218	3880225	Intergenic	SSFA2	0	0	5_TxWk	0	1	0	0	1	0	0
chr2	188406168	188406733	3913181	3913188	intron	TFPI	0	0	1_TssA	0	1	1	0	1	0	0
chr2	189849464	189849611	3921523	3921528	exon	COL3A1	0	0	15_Quies	0	1	0	0	0	0	0
chr2	192130371	192130537	3938373	3938380	intron	MYO1B	0	0	7_Enh	0	1	1	0	0	0	0
chr2	192731467	192731589	3943258	3943262	Intergenic	SDPR	0	0	7_Enh	0	1	1	0	0	0	0
chr2	205317264	205317468	4042314	4042319	Intergenic	PARD3B	0	0	7_Enh	0	1	1	0	0	0	0
chr2	206571547	206571651	4051266	4051270	intron	NRP2	0	0	7_Enh	0	1	1	0	1	0	0
chr2	206571949	206572065	4051270	4051276	intron	NRP2	0	0	7_Enh	0	1	1	0	1	0	0
chr2	207999009	207999170	4065147	4065153	promoter-TSS	KLF7	0	0	7_Enh	0	1	1	0	1	0	0
chr2	217400127	217400325	4133028	4133034	Intergenic	RPL37A	0	0	2_TssAFlnk	0	1	1	0	1	0	0
chr2	217400345	217400607	4133034	4133040	Intergenic	RPL37A	0	0	7_Enh	0	1	1	0	1	0	0
chr2	217839496	217839860	4137726	4137735	Intergenic	TNP1	0	0	7_Enh	0	1	1	0	1	0	0
chr2	218518028	218518255	4142377	4142382	intron	DIRC3	0	0	7_Enh	0	1	1	0	1	0	0
chr2	218578035	218578486	4142769	4142777	intron	DIRC3	0	0	5_TxWk	0	1	1	0	0	1	1
chr2	218715191	218715387	4144227	4144235	intron	TNS1	0	0	7_Enh	0	1	1	0	0	0	0
chr2	218767516	218767764	4144856	4144865	intron	TNS1	0	0	7_Enh	0	1	1	0	0	0	0
chr2	218853390	218853582	4146016	4146024	Intergenic	TNS1	0	0	7_Enh	0	1	1	0	0	1	1
chr2	219137403	219137576	4149432	4149439	exon	PNKD	0	0	5_TxWk	0	1	1	0	1	1	1
chr2	219596347	219596538	4156377	4156382	intron	TTLL4	0	0	5_TxWk	0	1	1	0	0	0	0
chr2	219671147	219671207	4157176	4157180	intron	CYP27A1	0	0	5_TxWk	0	1	1	0	1	0	0
chr2	219671232	219671367	4157180	4157184	intron	CYP27A1	0	0	7_Enh	0	1	1	0	1	0	0
chr2	220154278	220154446	4165859	4165865	TTS,exon	PTPRN	0	0	5_TxWk	0	1	1	0	1	0	0
chr2	220154478	220154560	4165865	4165870	exon	PTPRN	0	0	5_TxWk	0	1	1	0	1	0	0
chr2	220341130	220341390	4169210	4169218	intron	SPEG	0	0	5_TxWk	0	1	1	0	0	1	1
chr2	220360184	220360413	4169683	4169690	Intergenic	GMPPA	0	0	5_TxWk	0	1	1	0	0	1	1
chr2	220507276	220507564	4173197	4173217	TTS	SLC4A3	0	0	5_TxWk	0	1	1	0	0	1	1
chr2	220941508	220941625	4176861	4176866	Intergenic	MIR4268	0	0	15_Quies	0	1	0	0	0	0	1
chr2	220941758	220941840	4176866	4176870	Intergenic	MIR4268	0	0	15_Quies	0	1	0	0	0	0	0
chr2	220942092	220942556	4176873	4176881	Intergenic	MIR4268	0	0	15_Quies	0	1	0	0	0	0	0
chr2	221969200	221969260	4183631	4183636	Intergenic	EPHA4	0	0	7_Enh	0	1	1	0	1	0	1
chr2	221969296	221969466	4183636	4183642	Intergenic	EPHA4	0	0	7_Enh	0	1	1	0	1	0	1
chr2	223104697	223105046	4192238	4192251	intron	PAX3	0	0	14_ReprPCWk	0	1	1	0	0	0	0
chr2	223958262	223958547	4200879	4200884	Intergenic	KCNE4	0	0	5_TxWk	0	1	1	0	0	0	0
chr2	224963542	224963833	4209294	4209306	Intergenic	SERPINE2	0	0	14_ReprPCWk	0	1	0	0	0	0	0
chr2	227514760	227515136	4227303	4227312	Intergenic	MIR5702	0	0	7_Enh	0	1	1	0	1	0	0
chr2	228270867	228271442	4234323	4234332	Intergenic	TM4SF20	0	0	15_Quies	0	1	1	0	0	1	1
chr2	230271957	230272155	4249754	4249763	intron	DNER	0	0	7_Enh	0	1	1	0	1	0	0
chr2	231658754	231658980	4263136	4263141	intron	CAB39	0	0	7_Enh	0	1	1	0	0	0	0
chr2	232046756	232046857	4268566	4268570	Intergenic	ARMC9	0	0	7_Enh	0	1	1	0	1	0	0
chr2	232057248	232057383	4268789	4268794	Intergenic	ARMC9	0	0	5_TxWk	0	1	1	0	0	1	1
chr2	232265068	232265350	4272094	4272101	exon	B3GNT7	0	0	7_Enh	0	1	1	0	0	0	1
chr2	232422616	232422758	4274906	4274911	Intergenic	NMUR1	0	0	5_TxWk	0	1	1	0	1	1	1
chr2	232477249	232477579	4275826	4275839	Intergenic	C2orf57	0	0	5_TxWk	0	1	1	0	0	1	1
chr2	232539627	232540054	4277371	4277383	Intergenic	PTMA	0	0	7_Enh	0	1	1	0	1	1	1
chr2	232578558	232578884	4278679	4278689	TTS	PTMA	0	0	6_EnhG	0	1	1	0	0	1	1
chr2	235959780	235959877	4322600	4322605	intron	SH3BP4	0	0	7_Enh	0	1	1	0	1	0	0
chr2	235997393	235997507	4323124	4323128	Intergenic	SH3BP4	0	0	15_Quies	0	1	1	0	0	0	0
chr2	236172336	236172582	4325105	4325121	Intergenic	AGAP1	0	0	5_TxWk	0	1	0	0	1	0	0
chr2	236172666	236172762	4325121	4325125	Intergenic	AGAP1	0	0	5_TxWk	0	1	1	0	0	0	0
chr2	236514447	236514474	4330114	4330118	intron	AGAP1	0	0	7_Enh	0	1	1	0	1	0	0
chr2	236516731	236516752	4330162	4330166	intron	AGAP1	0	0	5_TxWk	0	1	1	0	0	0	0
chr2	236526611	236526802	4330311	4330320	intron	AGAP1	0	0	5_TxWk	0	1	1	0	0	0	0
chr2	236548012	236548133	4330660	4330665	intron	AGAP1	0	0	7_Enh	0	1	1	0	0	0	0
chr2	236611814	236611880	4331948	4331954	intron	AGAP1	0	0	5_TxWk	0	1	0	0	1	0	0
chr2	237551527	237551609	4347353	4347357	Intergenic	CXCR7	0	0	9_Het	0	1	0	0	1	0	0
chr2	237551781	237551859	4347362	4347366	Intergenic	CXCR7	0	0	9_Het	0	1	1	0	1	0	0
chr2	237572342	237572458	4347518	4347524	Intergenic	CXCR7	0	0	15_Quies	0	1	1	0	0	0	0
chr2	237572583	237572618	4347524	4347528	Intergenic	CXCR7	0	0	15_Quies	0	1	1	0	0	0	0
chr2	238080181	238080232	4353332	4353336	Intergenic	COPS8	0	0	5_TxWk	0	1	0	0	0	1	1
chr2	238136483	238136581	4353932	4353937	Intergenic	COPS8	0	0	5_TxWk	0	1	1	0	0	0	0
chr2	238188928	238189064	4354352	4354358	Intergenic	COL6A3	0	0	15_Quies	0	1	0	0	0	0	0
chr2	238189087	238189206	4354358	4354362	Intergenic	COL6A3	0	0	15_Quies	0	1	0	0	0	0	0
chr2	238199916	238200453	4354458	4354477	Intergenic	COL6A3	0	0	7_Enh	0	1	1	0	1	0	0
chr2	238223944	238224198	4354695	4354702	Intergenic	COL6A3	0	0	7_Enh	0	1	1	0	1	0	1
chr2	238224566	238224650	4354706	4354710	Intergenic	COL6A3	0	0	7_Enh	0	1	1	0	0	0	0
chr2	238341556	238341714	4356216	4356223	Intergenic	COL6A3	0	0	7_Enh	0	1	1	0	1	0	0
chr2	238525756	238525918	4359271	4359276	Intergenic	RAB17	0	0	7_Enh	0	1	1	0	1	0	0
chr2	238578261	238578436	4360128	4360135	intron	LRRFIP1	0	0	7_Enh	0	1	1	0	1	0	0
chr2	238578491	238578599	4360135	4360141	intron	LRRFIP1	0	0	7_Enh	0	1	1	0	1	0	0
chr2	238586783	238586915	4360294	4360298	intron	LRRFIP1	0	0	7_Enh	0	1	1	0	1	0	0
chr2	238813934	238814109	4363974	4363978	intron	RAMP1	0	0	7_Enh	0	1	0	0	0	0	0
chr2	238814126	238814155	4363978	4363982	intron	RAMP1	0	0	7_Enh	0	1	1	0	0	0	0
chr2	239172178	239172453	4370902	4370909	intron	PER2	0	0	7_Enh	0	1	1	0	1	1	1
chr2	239348044	239348146	4374052	4374059	intron	ASB1	0	0	7_Enh	0	1	1	0	1	0	0
chr2	239348171	239348359	4374059	4374065	intron	ASB1	0	0	7_Enh	0	1	1	0	1	0	0
chr2	239348377	239348481	4374065	4374072	intron	ASB1	0	0	7_Enh	0	1	1	0	1	0	0
chr2	239505874	239506059	4376351	4376355	Intergenic	LOC151171	0	0	5_TxWk	0	1	1	0	0	0	0
chr2	239693699	239693946	4378684	4378694	Intergenic	TWIST2	0	0	15_Quies	0	1	0	0	0	1	1
chr2	239772854	239772940	4380054	4380062	intron	TWIST2	0	0	5_TxWk	0	1	1	0	1	0	0
chr2	239773011	239773152	4380062	4380067	intron	TWIST2	0	0	5_TxWk	0	1	1	0	1	0	0
chr2	239773169	239773295	4380067	4380074	intron	TWIST2	0	0	7_Enh	0	1	1	0	1	0	0
chr2	239773368	239773600	4380076	4380082	intron	TWIST2	0	0	5_TxWk	0	1	1	0	1	0	0
chr2	240147739	240147953	4387657	4387662	intron	HDAC4	0	0	7_Enh	0	1	1	0	0	0	0
chr2	240171631	240171761	4388204	4388213	intron	HDAC4	0	0	5_TxWk	0	1	1	0	1	0	0
chr2	241177269	241177333	4405612	4405616	Intergenic	OTOS	0	0	7_Enh	0	1	1	0	0	0	0
chr2	241309531	241309857	4407845	4407855	Intergenic	GPC1	0	0	7_Enh	0	1	1	0	1	0	0
chr2	241313845	241313973	4407951	4407958	Intergenic	GPC1	0	0	7_Enh	0	1	1	0	1	0	0
chr2	241377708	241378017	4409398	4409410	intron	GPC1	0	0	7_Enh	0	1	1	0	0	1	1
chr2	241931173	241931414	4422347	4422361	Intergenic	SNED1	0	0	7_Enh	0	1	1	0	0	0	0
chr3	4762421	4762543	4483423	4483428	intron	ITPR1	0	0	7_Enh	0	1	1	0	1	1	1
chr3	4783059	4783159	4483653	4483657	intron	ITPR1	0	0	7_Enh	0	1	1	0	1	0	0
chr3	5065165	5065227	4487017	4487022	Intergenic	BHLHE40	0	0	5_TxWk	0	1	0	0	0	0	0
chr3	8486088	8486365	4511311	4511321	intron	LMCD1-AS1	0	0	7_Enh	0	1	1	0	1	0	0
chr3	8596757	8596922	4512314	4512321	intron	LMCD1	0	0	7_Enh	0	1	1	0	0	0	0
chr3	9130484	9130623	4518001	4518007	intron	SRGAP3	0	0	7_Enh	0	1	1	0	0	0	0
chr3	10233859	10234096	4534196	4534201	intron	IRAK2	0	0	7_Enh	0	1	1	0	1	0	0
chr3	11330864	11331056	4548081	4548085	intron	ATG7	0	0	5_TxWk	0	1	1	0	1	0	0
chr3	11494891	11495221	4549714	4549721	intron	ATG7	0	0	7_Enh	0	1	1	0	0	0	0
chr3	11507534	11508063	4549855	4549863	intron	ATG7	0	0	5_TxWk	0	1	1	0	0	0	0
chr3	11550654	11550766	4550409	4550414	intron	ATG7	0	0	1_TssA	0	1	1	0	0	0	0
chr3	11598978	11599028	4551205	4551209	exon	VGLL4	0	0	7_Enh	0	1	1	0	0	0	0
chr3	11633955	11634324	4551912	4551919	intron	VGLL4	0	0	7_Enh	0	1	1	0	0	0	0
chr3	11641975	11642326	4551995	4552003	intron	VGLL4	0	0	7_Enh	0	1	1	0	1	0	0
chr3	11651900	11652030	4552161	4552167	intron	VGLL4	0	0	2_TssAFlnk	0	1	1	0	1	0	0
chr3	11759052	11759111	4553680	4553684	intron	VGLL4	0	0	1_TssA	0	1	1	0	0	0	0
chr3	12185657	12185816	4558238	4558243	intron	SYN2	0	0	7_Enh	0	1	1	0	1	0	0
chr3	12482597	12482702	4561087	4561095	Intergenic	TSEN2	0	0	7_Enh	0	1	1	0	1	0	1
chr3	13579493	13579660	4579650	4579655	Intergenic	FBLN2	0	0	5_TxWk	0	1	1	0	0	0	0
chr3	13588273	13588539	4579739	4579748	Intergenic	FBLN2	0	0	7_Enh	0	1	1	0	0	0	0
chr3	14244963	14245304	4587831	4587840	Intergenic	LSM3	0	0	7_Enh	0	1	1	0	1	1	1
chr3	14274326	14274362	4588153	4588157	Intergenic	LSM3	0	0	5_TxWk	0	1	1	0	0	0	0
chr3	14473591	14474111	4591031	4591038	intron	SLC6A6	0	0	7_Enh	0	1	1	0	1	1	0
chr3	14493755	14493937	4591324	4591332	intron	SLC6A6	0	0	7_Enh	0	1	1	0	0	0	0
chr3	14494136	14494379	4591334	4591340	intron	SLC6A6	0	0	7_Enh	0	1	1	0	1	0	0
chr3	14494419	14494916	4591340	4591361	intron	SLC6A6	0	0	7_Enh	0	1	1	0	1	0	0
chr3	14502186	14502492	4591456	4591464	intron	SLC6A6	0	0	7_Enh	0	1	1	0	0	0	0
chr3	14576207	14576472	4592718	4592726	intron	GRIP2	0	0	7_Enh	0	1	1	0	0	0	0
chr3	14589857	14590065	4592918	4592927	Intergenic	GRIP2	0	0	6_EnhG	0	1	1	0	0	1	1
chr3	15309513	15309710	4601436	4601445	intron	SH3BP5	0	0	5_TxWk	0	1	1	0	0	1	1
chr3	15311085	15311359	4601467	4601484	exon	SH3BP5	0	0	7_Enh	0	1	1	0	1	0	0
chr3	15419819	15419958	4602863	4602872	Intergenic	SH3BP5	0	0	5_TxWk	0	1	0	0	1	1	1
chr3	15688696	15688764	4605569	4605574	Intergenic	BTD	0	0	7_Enh	0	1	1	0	0	0	0
chr3	16182160	16182327	4609344	4609348	Intergenic	GALNT15	0	0	15_Quies	0	1	1	0	1	0	0
chr3	25475553	25475594	4673577	4673582	intron	RARB	0	0	1_TssA	0	1	1	0	0	0	0
chr3	25490611	25490701	4673787	4673791	intron	RARB	0	0	5_TxWk	0	1	1	0	1	0	0
chr3	27368232	27368366	4685764	4685768	intron	NEK10	0	0	5_TxWk	0	1	1	0	0	0	0
chr3	27575386	27575529	4687871	4687875	Intergenic	SLC4A7	0	0	7_Enh	0	1	1	0	0	0	0
chr3	30537985	30538174	4706675	4706681	Intergenic	TGFBR2	0	0	5_TxWk	0	1	1	0	0	0	0
chr3	30722477	30723102	4708213	4708226	intron	TGFBR2	0	0	7_Enh	0	1	1	0	0	0	0
chr3	32010434	32010657	4717386	4717392	intron	OSBPL10	0	0	15_Quies	0	1	0	0	0	0	0
chr3	32086860	32087033	4718211	4718215	Intergenic	GPD1L	0	0	7_Enh	0	1	1	0	1	0	0
chr3	37813057	37813171	4763600	4763605	intron	ITGA9	0	0	7_Enh	0	1	1	0	1	0	0
chr3	37901815	37901837	4764420	4764424	Intergenic	CTDSPL	0	0	6_EnhG	0	1	1	0	0	0	0
chr3	37987440	37987839	4765247	4765253	intron	CTDSPL	0	0	7_Enh	0	1	1	0	0	0	0
chr3	38562903	38563223	4771934	4771939	intron	EXOG	0	0	15_Quies	0	1	1	0	0	1	1
chr3	38692776	38693024	4773656	4773668	Intergenic	SCN5A	0	0	15_Quies	0	1	1	0	0	1	1
chr3	39302535	39302644	4778771	4778777	Intergenic	CX3CR1	0	0	5_TxWk	0	1	1	0	0	1	1
chr3	40919541	40919732	4790897	4790903	Intergenic	CTNNB1	0	0	7_Enh	0	1	1	0	1	0	0
chr3	42067148	42067526	4800247	4800254	Intergenic	ULK4	0	0	1_TssA	0	1	1	0	1	0	0
chr3	42074280	42074339	4800348	4800353	Intergenic	ULK4	0	0	7_Enh	0	1	1	0	0	0	0
chr3	42074544	42074791	4800355	4800361	Intergenic	ULK4	0	0	7_Enh	0	1	1	0	0	0	0
chr3	42785945	42786125	4807940	4807949	intron	CCDC13-AS1	0	0	5_TxWk	0	1	0	0	0	1	1
chr3	43042707	43042762	4810828	4810832	intron	FAM198A	0	0	7_Enh	0	1	1	0	1	0	0
chr3	43812305	43812504	4817455	4817460	Intergenic	ABHD5	0	0	7_Enh	0	1	1	0	0	0	0
chr3	45053726	45053790	4829522	4829526	TTS	EXOSC7	0	0	7_Enh	0	1	1	0	1	0	0
chr3	46908341	46908507	4848496	4848501	Intergenic	MYL3	0	0	7_Enh	0	1	1	0	0	1	1
chr3	46989828	46989933	4849977	4849983	intron	CCDC12	0	0	7_Enh	0	1	1	0	1	0	0
chr3	50301919	50302372	4904465	4904472	Intergenic	SEMA3B	0	0	7_Enh	0	1	1	0	1	0	0
chr3	52038348	52038398	4925203	4925207	Intergenic	RPL29	0	0	7_Enh	0	1	1	0	0	1	1
chr3	52124396	52124612	4926794	4926798	intron	POC1A	0	0	7_Enh	0	1	1	0	0	0	0
chr3	52462644	52462885	4932355	4932360	Intergenic	SEMA3G	0	0	5_TxWk	0	1	1	0	0	1	1
chr3	52481119	52481326	4932701	4932708	Intergenic	SEMA3G	0	0	5_TxWk	0	1	1	0	0	1	1
chr3	53304080	53304323	4945053	4945059	Intergenic	TKT	0	0	7_Enh	0	1	1	0	1	0	1
chr3	53744254	53744488	4949491	4949500	intron	CACNA1D	0	0	5_TxWk	0	1	1	0	0	1	1
chr3	54925729	54925809	4961069	4961073	intron	CACNA2D3	0	0	5_TxWk	0	1	1	0	1	0	1
chr3	55606063	55606343	4967020	4967030	intron	ERC2	0	0	7_Enh	0	1	1	0	0	1	1
chr3	57023063	57023183	4978610	4978617	intron	ARHGEF3	0	0	7_Enh	0	1	0	0	0	1	1
chr3	57041660	57041825	4978858	4978863	intron	ARHGEF3	0	0	5_TxWk	0	1	1	0	1	0	0
chr3	57042133	57042330	4978865	4978871	intron	ARHGEF3	0	0	5_TxWk	0	1	1	0	1	0	0
chr3	57984382	57984565	4989435	4989442	Intergenic	FLNB	0	0	7_Enh	0	1	1	0	0	0	0
chr3	58045215	58045376	4990285	4990290	intron	FLNB	0	0	7_Enh	0	1	1	0	1	0	0
chr3	58045419	58045614	4990290	4990295	intron	FLNB	0	0	7_Enh	0	1	1	0	1	0	0
chr3	58554323	58554645	4996991	4997000	intron	FAM107A	0	0	15_Quies	0	1	1	0	0	1	1
chr3	58614589	58614697	4997770	4997774	Intergenic	FAM3D	0	0	7_Enh	0	1	1	0	0	0	1
chr3	58614730	58615006	4997774	4997780	Intergenic	FAM3D	0	0	7_Enh	0	1	1	0	0	0	1
chr3	62145432	62145698	5024556	5024561	intron	PTPRG	0	0	5_TxWk	0	1	1	0	1	0	0
chr3	62651549	62651850	5029170	5029176	intron	CADPS	0	0	5_TxWk	0	1	1	0	0	1	1
chr3	64173493	64173561	5039946	5039950	intron,promoter-TSS	PRICKLE2-AS3	1	0	7_Enh	0	1	1	0	0	0	0
chr3	64193139	64193342	5040113	5040118	intron	PRICKLE2	0	0	5_TxWk	0	1	1	0	0	0	0
chr3	64519273	64519647	5042753	5042765	intron	ADAMTS9	0	0	7_Enh	0	1	1	0	1	1	1
chr3	67068982	67069086	5064054	5064062	Intergenic	KBTBD8	0	0	7_Enh	0	1	1	0	0	0	0
chr3	69355659	69355859	5080118	5080125	intron	FRMD4B	0	0	15_Quies	0	1	1	0	1	1	1
chr3	69834325	69834397	5083910	5083914	intron	MITF	0	0	7_Enh	0	1	1	0	0	0	0
chr3	71032088	71032255	5092071	5092077	intron	FOXP1	0	0	2_TssAFlnk	0	1	1	0	1	0	0
chr3	71055203	71055356	5092315	5092319	intron	FOXP1	0	0	1_TssA	0	1	1	0	0	0	0
chr3	71104826	71104989	5092774	5092779	intron	FOXP1	0	0	5_TxWk	0	1	1	0	0	0	0
chr3	71274624	71274708	5094656	5094660	intron	FOXP1	0	0	5_TxWk	0	1	1	0	0	0	0
chr3	72204682	72205003	5104767	5104775	intron	LOC201617	0	0	15_Quies	0	1	1	0	1	0	0
chr3	72323843	72324119	5105880	5105886	Intergenic	LOC201617	0	0	7_Enh	0	1	1	0	0	0	0
chr3	72847157	72847234	5111469	5111473	intron	SHQ1	0	0	7_Enh	0	1	1	0	0	0	0
chr3	72940471	72940585	5112523	5112527	intron	GXYLT2	0	0	7_Enh	0	1	1	0	0	0	1
chr3	73400774	73400942	5117348	5117354	Intergenic	PDZRN3	0	0	7_Enh	0	1	1	0	0	0	0
chr3	73557665	73557885	5118993	5118997	intron	PDZRN3	0	0	5_TxWk	0	1	1	0	1	1	1
chr3	74692920	74693113	5126470	5126474	Intergenic	CNTN3	0	0	15_Quies	0	1	0	0	0	0	0
chr3	75482126	75482260	5132533	5132538	intron	FAM86DP	0	0	5_TxWk	0	1	1	0	0	0	0
chr3	81534917	81534970	5174429	5174433	Intergenic	GBE1	0	0	5_TxWk	0	1	1	0	1	0	0
chr3	98704539	98704899	5258295	5258299	Intergenic	DCBLD2	0	0	15_Quies	0	1	1	0	0	0	0
chr3	99224778	99224996	5260760	5260764	Intergenic	COL8A1	0	0	5_TxWk	0	1	0	0	0	0	0
chr3	99367503	99367660	5261525	5261529	intron	COL8A1	0	0	5_TxWk	0	1	0	0	0	0	0
chr3	99620386	99620573	5263242	5263246	intron	MIR548G	0	0	1_TssA	0	1	1	0	1	0	0
chr3	100701740	100701971	5271139	5271144	intron	ABI3BP	0	0	15_Quies	0	1	1	0	1	0	0
chr3	101659474	101659688	5279269	5279274	promoter-TSS	LOC152225	1	0	7_Enh	0	1	1	0	1	0	0
chr3	101899054	101899279	5280632	5280639	Intergenic	LOC152225	0	0	15_Quies	0	1	1	0	0	0	0
chr3	106927352	106927544	5309631	5309635	intron	LOC100302640	0	0	7_Enh	0	1	1	0	0	0	0
chr3	107705890	107706433	5315417	5315425	Intergenic	CD47	0	0	5_TxWk	0	1	1	0	0	0	0
chr3	111570529	111570710	5340312	5340317	intron	PHLDB2	0	0	7_Enh	0	1	0	0	0	0	0
chr3	112372544	112373000	5346388	5346395	Intergenic	CCDC80	0	0	15_Quies	0	1	0	0	0	0	0
chr3	112964736	112964855	5350767	5350772	intron	BOC	0	0	5_TxWk	0	1	0	0	0	0	0
chr3	114099076	114099192	5360536	5360541	exon	ZBTB20	0	0	7_Enh	0	1	1	0	1	0	0
chr3	119896024	119896270	5397949	5397954	intron	GPR156	0	0	7_Enh	0	1	1	0	1	0	0
chr3	120157654	120157853	5400137	5400142	intron	FSTL1	0	0	7_Enh	0	1	1	0	0	0	0
chr3	120157959	120158008	5400142	5400147	intron	FSTL1	0	0	7_Enh	0	1	1	0	0	0	0
chr3	123047742	123047990	5424313	5424323	intron	ADCY5	0	0	5_TxWk	0	1	1	0	0	1	1
chr3	123065651	123065754	5424575	5424579	intron	ADCY5	0	0	5_TxWk	0	1	1	0	0	0	0
chr3	123065838	123065876	5424580	5424584	intron	ADCY5	0	0	5_TxWk	0	1	1	0	0	0	0
chr3	123208324	123208486	5426669	5426676	Intergenic	ADCY5	0	0	15_Quies	0	1	1	0	0	1	1
chr3	123379876	123380075	5428335	5428344	intron	MYLK	0	0	7_Enh	0	1	1	0	0	0	0
chr3	124480148	124480424	5437211	5437224	Intergenic	UMPS	0	0	5_TxWk	0	1	1	0	1	1	1
chr3	124491248	124491385	5437371	5437378	intron	ITGB5	0	0	7_Enh	0	1	1	0	0	0	0
chr3	124491548	124491603	5437378	5437382	intron	ITGB5	0	0	7_Enh	0	1	1	0	0	0	0
chr3	124499829	124499913	5437503	5437507	intron	ITGB5	0	0	7_Enh	0	1	1	0	1	0	0
chr3	124510494	124510678	5437649	5437653	intron	ITGB5	0	0	7_Enh	0	1	1	0	1	0	0
chr3	124531868	124532050	5437949	5437956	intron	ITGB5	0	0	7_Enh	0	1	1	0	0	0	0
chr3	124556653	124556993	5438195	5438201	intron	ITGB5	0	0	7_Enh	0	1	1	0	0	0	0
chr3	124848567	124848728	5441455	5441459	intron	SLC12A8	0	0	7_Enh	0	1	1	0	1	0	0
chr3	125605106	125605157	5449971	5449977	Intergenic	FAM86JP	0	0	15_Quies	0	1	1	0	0	0	0
chr3	126465509	126465754	5461439	5461445	intron	CHCHD6	0	0	5_TxWk	0	1	1	0	0	0	1
chr3	126645738	126645865	5463168	5463173	intron	CHCHD6	0	0	7_Enh	0	1	1	0	1	0	0
chr3	126721086	126721319	5464631	5464644	intron	PLXNA1	0	0	7_Enh	0	1	1	0	1	1	1
chr3	127416899	127416949	5474461	5474465	intron	MGLL	0	0	7_Enh	0	1	1	0	1	0	0
chr3	127441926	127441955	5474834	5474838	intron	MGLL	0	0	7_Enh	0	1	1	0	0	0	0
chr3	127453660	127453886	5474976	5474981	intron	MGLL	0	0	7_Enh	0	1	1	0	0	0	0
chr3	127466788	127467004	5475163	5475171	intron	MGLL	0	0	7_Enh	0	1	1	0	1	0	1
chr3	127467084	127467148	5475171	5475176	intron	MGLL	0	0	7_Enh	0	1	1	0	1	0	1
chr3	128268051	128268373	5485455	5485464	Intergenic	C3orf27	0	0	7_Enh	0	1	1	0	1	0	0
chr3	128772353	128772712	5493891	5493900	Intergenic	GP9	0	0	7_Enh	0	1	1	0	1	1	1
chr3	128964679	128964954	5497243	5497249	Intergenic	COPG1	0	0	5_TxWk	0	1	1	0	1	1	1
chr3	129330754	129330882	5503709	5503715	Intergenic	PLXND1	0	0	7_Enh	0	1	1	0	0	0	0
chr3	129331071	129331178	5503724	5503730	Intergenic	PLXND1	0	0	7_Enh	0	1	1	0	0	0	0
chr3	129344796	129344914	5503985	5503992	Intergenic	PLXND1	0	0	7_Enh	0	1	1	0	0	0	0
chr3	134027200	134027434	5541479	5541487	Intergenic	RYK	0	0	15_Quies	0	1	1	0	1	1	1
chr3	134034428	134034636	5541651	5541660	Intergenic	AMOTL2	0	0	7_Enh	0	1	1	0	0	0	0
chr3	139252817	139252898	5586990	5586994	intron	RBP1	0	0	7_Enh	0	1	1	0	0	0	0
chr3	141079691	141080180	5600184	5600191	intron	ZBTB38	0	0	1_TssA	0	1	1	0	1	1	1
chr3	141086161	141086274	5600222	5600227	intron	ZBTB38	0	0	7_Enh	0	1	1	0	0	0	0
chr3	141161266	141161330	5601038	5601043	exon	ZBTB38	0	0	7_Enh	0	1	1	0	0	0	0
chr3	142631419	142631559	5615192	5615197	Intergenic	LOC100507389	0	0	15_Quies	0	1	1	0	0	0	0
chr3	148897964	148898125	5654706	5654711	intron	CP	0	0	7_Enh	0	1	1	0	1	0	0
chr3	149266081	149266203	5657574	5657578	intron	WWTR1	0	0	7_Enh	0	1	1	0	1	0	0
chr3	149271561	149271631	5657619	5657624	intron	WWTR1	0	0	7_Enh	0	1	1	0	1	0	0
chr3	149271710	149271909	5657624	5657630	intron	WWTR1	0	0	7_Enh	0	1	1	0	1	0	0
chr3	149293348	149293524	5657847	5657852	intron	WWTR1	0	0	7_Enh	0	1	1	0	0	0	0
chr3	149685088	149685234	5660965	5660969	intron	PFN2	0	0	15_Quies	0	1	0	0	0	1	1
chr3	151487855	151488071	5675495	5675500	promoter-TSS	LOC201651	1	0	15_Quies	0	1	1	0	0	0	0
chr3	151488523	151488953	5675500	5675505	intron	LOC201651	1	0	15_Quies	0	1	1	0	0	0	0
chr3	152939561	152939676	5685695	5685699	Intergenic	RAP2B	0	0	15_Quies	0	1	0	0	1	0	0
chr3	152939759	152940074	5685699	5685705	Intergenic	RAP2B	0	0	15_Quies	0	1	1	0	1	0	0
chr3	155868290	155868541	5706373	5706379	intron	KCNAB1	0	0	5_TxWk	0	1	1	0	0	1	1
chr3	156799514	156799820	5712823	5712833	exon	LOC339894	0	0	5_TxWk	0	1	1	0	1	1	1
chr3	158445603	158445811	5724472	5724478	intron	RARRES1	0	0	5_TxWk	0	1	1	0	0	1	1
chr3	158486217	158486469	5724953	5724959	Intergenic	MFSD1	0	0	7_Enh	0	1	1	0	0	0	0
chr3	167532172	167532467	5778597	5778602	intron	SERPINI1	0	0	7_Enh	0	1	1	0	1	0	0
chr3	170458971	170459228	5801509	5801514	Intergenic	RPL22L1	0	0	15_Quies	0	1	1	0	1	0	0
chr3	171522978	171523158	5809892	5809896	intron	PLD1	0	0	5_TxWk	0	1	1	0	0	0	0
chr3	171547954	171548074	5810235	5810240	Intergenic	TMEM212	0	0	5_TxWk	0	1	1	0	1	1	1
chr3	171843822	171844049	5813037	5813042	intron	FNDC3B	0	0	5_TxWk	0	1	1	0	0	0	0
chr3	171847846	171847937	5813072	5813077	intron	FNDC3B	0	0	5_TxWk	0	1	1	0	1	0	0
chr3	171870931	171871382	5813289	5813298	intron	FNDC3B	0	0	7_Enh	0	1	1	0	1	0	0
chr3	177063225	177063403	5849361	5849366	Intergenic	LINC00578	0	0	7_Enh	0	1	1	0	0	0	0
chr3	177315306	177315397	5851898	5851902	intron	LINC00578	0	0	7_Enh	0	1	1	0	0	0	0
chr3	177541852	177542100	5853650	5853654	Intergenic	LINC00578	0	0	7_Enh	0	1	1	0	1	0	0
chr3	178738011	178738135	5860540	5860544	exon	ZMAT3	0	0	15_Quies	0	1	1	0	0	0	0
chr3	181959996	181960206	5886941	5886945	Intergenic	FLJ46066	0	0	15_Quies	0	1	0	0	1	0	0
chr3	183003692	183003860	5896707	5896714	intron	MCF2L2	0	0	7_Enh	0	1	1	0	1	0	0
chr3	184396898	184397094	5919258	5919270	Intergenic	MAGEF1	0	0	7_Enh	0	1	1	0	0	0	0
chr3	184474890	184475102	5920371	5920382	Intergenic	MAGEF1	0	0	2_TssAFlnk	0	1	1	0	1	0	0
chr3	185374345	185374539	5930409	5930414	intron	IGF2BP2	0	0	5_TxWk	0	1	1	0	1	0	0
chr3	185378223	185378408	5930484	5930490	intron	IGF2BP2	0	0	7_Enh	0	1	1	0	0	1	1
chr3	185646832	185647891	5933767	5933773	intron	TRA2B	0	0	1_TssA	0	1	1	0	0	0	0
chr3	185927836	185928118	5937284	5937291	intron	DGKG	0	0	7_Enh	0	1	1	0	0	0	0
chr3	188012863	188013089	5958242	5958248	intron	LPP	0	0	7_Enh	0	1	1	0	1	0	0
chr3	188618319	188618939	5963022	5963027	Intergenic	TPRG1	0	0	5_TxWk	0	1	1	0	0	0	0
chr3	188668792	188668941	5963508	5963513	Intergenic	TPRG1	0	0	7_Enh	0	1	1	0	0	0	0
chr3	190251317	190251482	5975175	5975182	intron	IL1RAP	0	0	5_TxWk	0	1	1	0	1	0	0
chr3	190284400	190284555	5975411	5975415	intron	IL1RAP	0	0	7_Enh	0	1	1	0	1	0	0
chr3	191094694	191094910	5981410	5981415	intron	CCDC50	0	0	5_TxWk	0	1	1	0	0	0	0
chr3	192661031	192661726	5993150	5993159	Intergenic	MB21D2	0	0	15_Quies	0	1	0	0	1	0	0
chr3	193983307	193983551	6006444	6006458	Intergenic	LOC100131551	0	0	7_Enh	0	1	1	0	1	0	0
chr3	193987426	193987681	6006533	6006552	Intergenic	LOC100131551	0	1	7_Enh	0	1	1	0	0	1	1
chr3	194292526	194292695	6011275	6011279	Intergenic	TMEM44-AS1	0	0	7_Enh	0	1	1	0	0	0	0
chr3	194293214	194293376	6011287	6011298	Intergenic	TMEM44-AS1	0	0	7_Enh	0	1	1	0	1	0	0
chr3	194295928	194295985	6011343	6011348	Intergenic	TMEM44-AS1	0	0	7_Enh	0	1	1	0	0	0	0
chr3	194298919	194299018	6011396	6011400	Intergenic	TMEM44-AS1	0	0	5_TxWk	0	1	1	0	1	0	0
chr3	194299974	194300281	6011411	6011416	Intergenic	TMEM44-AS1	0	0	7_Enh	0	1	1	0	1	0	0
chr3	194403314	194403659	6013508	6013514	Intergenic	FAM43A	0	0	15_Quies	0	1	1	0	0	1	1
chr3	194600743	194600994	6016471	6016477	Intergenic	LOC100507391	0	0	7_Enh	0	1	1	0	1	0	0
chr3	194875815	194876064	6020821	6020827	intron	XXYLT1	0	0	7_Enh	0	1	1	0	0	0	0
chr3	194876086	194876245	6020827	6020834	intron	XXYLT1	0	0	7_Enh	0	1	1	0	0	0	0
chr3	195589994	195590178	6032759	6032772	TTS	TNK2	0	0	5_TxWk	0	1	1	0	1	1	1
chr3	197121633	197121791	6059146	6059152	Intergenic	DLG1	0	0	15_Quies	0	1	1	0	1	0	0
chr3	197121841	197121935	6059152	6059156	Intergenic	DLG1	0	0	15_Quies	0	1	1	0	1	0	0
chr4	1027648	1027797	6095171	6095183	Intergenic	FGFRL1	0	1	7_Enh	0	1	1	0	0	0	0
chr4	1037520	1037740	6095480	6095494	Intergenic	FGFRL1	0	0	5_TxWk	0	1	1	1	1	0	0
chr4	1583850	1583957	6109670	6109675	Intergenic	FAM53A	0	0	5_TxWk	0	1	1	0	0	0	0
chr4	2268040	2268161	6126011	6126016	Intergenic	MXD4	0	0	7_Enh	0	1	1	0	1	0	0
chr4	3108307	3108621	6143037	6143044	intron	HTT	0	0	5_TxWk	0	1	1	0	1	1	1
chr4	3482291	3482575	6150903	6150914	intron	DOK7	0	0	6_EnhG	0	1	1	0	1	1	1
chr4	4335184	4335272	6167977	6167981	Intergenic	ZBTB49	0	0	5_TxWk	0	1	0	0	1	0	0
chr4	4993146	4993162	6176575	6176580	Intergenic	CYTL1	0	0	7_Enh	0	1	1	0	1	0	0
chr4	6690692	6690906	6200986	6200998	Intergenic	S100P	0	0	5_TxWk	0	1	1	0	0	0	0
chr4	6734438	6734541	6201908	6201912	Intergenic	BLOC1S4	0	0	7_Enh	0	1	1	0	1	0	0
chr4	7209131	7209246	6211291	6211297	intron	SORCS2	0	0	7_Enh	0	1	1	0	1	0	0
chr4	7632353	7632499	6219354	6219360	intron	SORCS2	0	0	7_Enh	0	1	1	0	1	0	0
chr4	7632904	7633094	6219363	6219370	intron	SORCS2	0	0	7_Enh	0	1	1	0	0	0	0
chr4	7830035	7830299	6223415	6223421	intron	AFAP1	0	0	7_Enh	0	1	1	0	0	0	0
chr4	7844281	7844360	6223584	6223588	intron	AFAP1	0	0	7_Enh	0	1	1	0	0	0	0
chr4	7844588	7844728	6223589	6223596	intron	AFAP1	0	0	7_Enh	0	1	1	0	1	0	0
chr4	7846093	7846142	6223623	6223627	intron	AFAP1	0	0	7_Enh	0	1	1	0	0	1	1
chr4	8080941	8081132	6228076	6228085	intron	ABLIM2	0	0	7_Enh	0	1	1	0	0	0	0
chr4	8146206	8146292	6229553	6229558	intron	ABLIM2	0	0	5_TxWk	0	1	1	0	0	0	0
chr4	8193236	8193398	6230673	6230682	Intergenic	SH3TC1	0	0	5_TxWk	0	1	1	0	1	0	0
chr4	8244024	8244245	6231959	6231971	Intergenic	HTRA3	0	0	5_TxWk	0	1	1	0	1	1	1
chr4	8395571	8395801	6235272	6235279	intron	ACOX3	0	0	7_Enh	0	1	1	0	1	0	0
chr4	10034960	10035028	6262357	6262361	intron	SLC2A9	0	0	7_Enh	0	1	1	0	1	0	0
chr4	15151335	15151692	6299133	6299138	Intergenic	CPEB2	0	0	7_Enh	0	1	1	0	1	0	1
chr4	16685854	16685924	6312078	6312082	intron	LDB2	0	0	5_TxWk	0	1	0	0	0	0	0
chr4	17278609	17278687	6316834	6316839	Intergenic	QDPR	0	0	5_TxWk	0	1	0	0	0	0	0
chr4	23932617	23932647	6361587	6361592	Intergenic	PPARGC1A	0	0	7_Enh	0	1	1	0	1	0	0
chr4	24105201	24105273	6362839	6362843	Intergenic	PPARGC1A	0	0	5_TxWk	0	1	1	0	0	0	0
chr4	24105530	24105573	6362846	6362851	Intergenic	PPARGC1A	0	0	7_Enh	0	1	1	0	0	0	0
chr4	24250999	24251157	6364035	6364044	Intergenic	MIR573	0	0	7_Enh	0	1	1	0	0	0	0
chr4	25101221	25101398	6372768	6372773	Intergenic	SEPSECS	0	0	7_Enh	0	1	1	0	1	0	0
chr4	26050316	26050526	6383647	6383653	Intergenic	C4orf52	0	0	5_TxWk	0	1	1	0	1	0	0
chr4	37668470	37668602	6454954	6454958	intron	RELL1	0	0	7_Enh	0	1	1	0	1	0	0
chr4	38321303	38321710	6462105	6462114	Intergenic	KLF3	0	0	5_TxWk	0	1	1	0	1	1	1
chr4	38677161	38677449	6465306	6465312	intron	KLF3	0	0	5_TxWk	0	1	1	0	0	1	1
chr4	41537924	41538113	6499277	6499281	intron	LIMCH1	0	0	5_TxWk	0	1	1	0	0	0	0
chr4	42342238	42342413	6507379	6507384	Intergenic	SHISA3	0	0	7_Enh	0	1	1	0	1	0	0
chr4	53878361	53878434	6565887	6565891	intron	SCFD2	0	0	7_Enh	0	1	1	0	0	0	0
chr4	55147607	55147947	6576688	6576695	intron	PDGFRA	0	0	15_Quies	0	1	1	0	1	0	0
chr4	55650353	55650411	6580864	6580868	Intergenic	KIT	0	0	7_Enh	0	1	1	0	1	0	0
chr4	55650507	55650564	6580870	6580874	Intergenic	KIT	0	0	7_Enh	0	1	1	0	1	0	0
chr4	57931328	57931370	6602430	6602435	intron	IGFBP7	0	0	7_Enh	0	1	1	0	0	0	0
chr4	57985883	57986086	6603004	6603008	intron	LOC255130	0	0	7_Enh	0	1	1	0	0	0	0
chr4	76769488	76769768	6714674	6714684	Intergenic	PPEF2	0	0	15_Quies	0	1	1	0	0	1	1
chr4	77119183	77119261	6718286	6718291	intron	SCARB2	0	0	7_Enh	0	1	1	0	1	0	0
chr4	77380673	77380879	6720647	6720653	intron	SHROOM3	0	0	2_TssAFlnk	0	1	0	0	1	0	0
chr4	77532434	77532647	6721876	6721881	intron	SHROOM3	0	0	2_TssAFlnk	0	1	0	0	0	0	0
chr4	77545737	77545792	6721988	6721992	intron	SHROOM3	0	0	2_TssAFlnk	0	1	0	0	1	0	0
chr4	77752208	77752321	6723899	6723904	Intergenic	SOWAHB	0	0	7_Enh	0	1	1	0	0	0	0
chr4	77905936	77906104	6725592	6725596	intron	SEPT11	0	0	7_Enh	0	1	1	0	1	0	0
chr4	77906139	77906297	6725596	6725600	intron	SEPT11	0	0	5_TxWk	0	1	1	0	1	0	0
chr4	82522237	82522414	6756237	6756242	Intergenic	RASGEF1B	0	0	5_TxWk	0	1	1	0	0	0	0
chr4	86418151	86418261	6787949	6787953	intron	ARHGAP24	0	0	7_Enh	0	1	1	0	0	0	0
chr4	87952121	87952298	6798721	6798728	intron	AFF1	0	0	2_TssAFlnk	0	1	1	0	0	0	0
chr4	88939763	88940011	6807072	6807077	intron	PKD2	0	0	7_Enh	0	1	1	0	0	0	0
chr4	95327830	95328181	6847247	6847253	Intergenic	PDLIM5	0	0	15_Quies	0	1	1	0	0	1	1
chr4	95482594	95482662	6848424	6848429	intron	PDLIM5	0	0	1_TssA	0	1	1	0	0	0	0
chr4	100123809	100123887	6878076	6878080	TTS	ADH6	0	0	15_Quies	0	1	0	0	0	0	0
chr4	100129426	100129541	6878105	6878109	intron	ADH6	0	0	15_Quies	0	1	0	0	0	0	0
chr4	114318441	114318572	6973912	6973916	Intergenic	MIR1243	0	0	15_Quies	0	1	0	0	1	0	0
chr4	114357194	114357308	6974201	6974206	Intergenic	CAMK2D	0	0	15_Quies	0	1	1	0	0	0	0
chr4	114366434	114366523	6974264	6974268	Intergenic	CAMK2D	0	0	7_Enh	0	1	1	0	1	0	0
chr4	114468788	114468895	6974889	6974893	intron	CAMK2D	0	0	7_Enh	0	1	1	0	1	1	1
chr4	119506900	119507159	7002876	7002881	Intergenic	CEP170P1	0	0	15_Quies	0	1	1	0	0	0	0
chr4	124365448	124365858	7036854	7036864	Intergenic	SPRY1	0	0	7_Enh	0	1	1	0	1	0	0
chr4	124753638	124753966	7039693	7039698	intron	LOC285419	0	0	7_Enh	0	1	1	0	1	0	0
chr4	124814288	124814460	7040037	7040041	intron	LOC285419	0	0	15_Quies	0	1	0	0	0	0	0
chr4	129308114	129308419	7068829	7068838	Intergenic	PGRMC2	0	0	15_Quies	0	1	1	0	1	0	0
chr4	129495243	129495550	7070089	7070093	Intergenic	PHF17	0	0	5_TxWk	0	1	1	0	0	0	0
chr4	129574674	129574867	7070860	7070865	Intergenic	PHF17	0	0	5_TxWk	0	1	1	0	0	0	0
chr4	139760954	139761156	7131364	7131369	Intergenic	CCRN4L	0	0	15_Quies	0	1	0	0	0	0	0
chr4	139832179	139832428	7132099	7132109	Intergenic	CCRN4L	0	0	5_TxWk	0	1	1	0	1	0	0
chr4	146655770	146656122	7183610	7183618	Intergenic	C4orf51	0	0	7_Enh	0	1	1	0	1	0	0
chr4	148038494	148038873	7193592	7193597	Intergenic	TTC29	0	0	7_Enh	0	1	1	0	0	0	0
chr4	150330538	150330646	7209723	7209727	Intergenic	DCLK2	0	0	7_Enh	0	1	1	0	1	0	0
chr4	152090378	152090724	7222281	7222288	intron	SH3D19	0	0	5_TxWk	0	1	1	0	0	0	0
chr4	154476996	154477269	7244250	7244255	intron	KIAA0922	0	0	7_Enh	0	1	1	0	0	0	0
chr4	169508501	169508746	7345136	7345141	intron	PALLD	0	0	5_TxWk	0	1	1	0	1	0	0
chr4	169509167	169509251	7345144	7345148	intron	PALLD	0	0	7_Enh	0	1	1	0	1	0	0
chr4	169687854	169687970	7346819	7346823	intron	PALLD	0	0	7_Enh	0	1	1	0	0	0	0
chr4	169770236	169770710	7347784	7347792	intron	PALLD	0	0	1_TssA	0	1	1	0	0	0	0
chr4	169971595	169971740	7349595	7349600	Intergenic	CBR4	0	0	7_Enh	0	1	1	0	1	0	0
chr4	169991575	169991815	7349892	7349899	Intergenic	CBR4	0	0	5_TxWk	0	1	1	0	1	0	0
chr4	174912178	174912279	7385517	7385523	Intergenic	CEP44	0	0	7_Enh	0	1	1	0	0	0	0
chr4	177159336	177159532	7400560	7400564	intron	ASB5	0	0	15_Quies	0	1	0	0	0	0	0
chr4	177304938	177305015	7401811	7401815	Intergenic	SPCS3	0	0	1_TssA	0	1	0	0	0	0	0
chr4	185269685	185270000	7473802	7473808	intron	LOC728175	0	0	7_Enh	0	1	1	0	0	0	0
chr4	185374604	185374917	7475239	7475247	intron	IRF2	0	0	7_Enh	0	1	1	0	0	0	0
chr4	185435573	185435708	7476250	7476255	Intergenic	IRF2	0	0	15_Quies	0	1	1	0	1	0	0
chr4	185667005	185667168	7479167	7479172	Intergenic	MLF1IP	0	0	5_TxWk	0	1	1	0	1	1	1
chr4	185734543	185734674	7480032	7480037	intron	ACSL1	0	0	7_Enh	0	1	1	0	0	0	0
chr4	186037168	186037429	7484452	7484458	Intergenic	SLC25A4	0	0	5_TxWk	0	1	1	0	0	0	0
chr4	186457636	186457844	7490345	7490349	Intergenic,promoter-TSS	PDLIM3	1	0	5_TxWk	0	1	0	0	0	0	0
chr4	186488712	186488800	7490615	7490622	Intergenic	PDLIM3	0	0	5_TxWk	0	1	1	0	0	0	0
chr4	186498094	186498162	7490750	7490754	Intergenic	PDLIM3	0	0	5_TxWk	0	1	1	0	0	0	0
chr4	186518790	186519104	7490996	7491002	intron	SORBS2	0	0	5_TxWk	0	1	1	0	0	1	1
chr4	186768646	186768807	7493864	7493868	intron	SORBS2	0	0	7_Enh	0	1	1	0	0	0	0
chr4	186854185	186854521	7494801	7494808	intron	SORBS2	0	0	5_TxWk	0	1	1	0	0	0	0
chr4	187614700	187614831	7505324	7505329	intron	FAT1	0	0	6_EnhG	0	1	1	0	1	0	0
chr5	1568618	1568920	7588013	7588020	Intergenic	SDHAP3	0	0	7_Enh	0	1	1	0	1	0	0
chr5	1841502	1841681	7594293	7594303	Intergenic	NDUFS6	0	0	5_TxWk	0	1	0	0	0	0	0
chr5	10485500	10485737	7686562	7686567	Intergenic	ROPN1L	0	0	5_TxWk	0	1	1	0	0	0	0
chr5	10702382	10702534	7690344	7690348	intron	DAP	0	0	7_Enh	0	1	1	0	0	0	0
chr5	10988140	10988334	7693065	7693078	exon	CTNND2	0	0	5_TxWk	0	1	1	0	0	1	1
chr5	11153912	11154018	7694629	7694633	intron	CTNND2	0	0	9_Het	0	1	0	0	0	0	0
chr5	14190663	14190758	7716129	7716133	intron	TRIO	0	0	9_Het	0	1	1	0	1	0	0
chr5	14406712	14406923	7718596	7718607	intron	TRIO	0	0	7_Enh	0	1	0	0	0	0	0
chr5	14450198	14450278	7719287	7719293	intron	TRIO	0	0	7_Enh	0	1	1	0	1	0	0
chr5	14685865	14686077	7722361	7722365	intron	FAM105B	0	0	5_TxWk	0	1	1	0	0	1	1
chr5	14727577	14727658	7722931	7722937	intron	ANKH	0	0	9_Het	0	1	1	0	1	1	1
chr5	15008692	15008862	7726217	7726224	Intergenic	ANKH	0	0	9_Het	0	1	1	0	1	0	0
chr5	31733484	31733563	7840326	7840330	Intergenic	PDZD2	0	0	7_Enh	0	1	1	0	0	0	0
chr5	32028291	32028483	7844451	7844455	intron	PDZD2	0	0	5_TxWk	0	1	1	0	1	0	0
chr5	32028818	32029069	7844455	7844461	intron	PDZD2	0	0	5_TxWk	0	1	1	0	0	0	0
chr5	32260835	32261079	7848063	7848067	intron	MTMR12	0	0	5_TxWk	0	1	1	0	0	0	0
chr5	34486168	34486569	7866319	7866329	Intergenic	RAI14	0	0	5_TxWk	0	1	1	0	0	1	1
chr5	38468398	38468526	7899574	7899579	Intergenic	EGFLAM	0	0	7_Enh	0	1	1	0	0	0	0
chr5	38809951	38810099	7902536	7902544	Intergenic	OSMR	0	0	15_Quies	0	1	1	0	1	1	1
chr5	40688324	40688552	7915153	7915161	intron	PTGER4	0	0	1_TssA	0	1	1	0	0	1	1
chr5	41194048	41194268	7919224	7919229	intron	C6	0	0	15_Quies	0	1	1	0	1	0	0
chr5	43075458	43075827	7932295	7932307	Intergenic	LOC100132356	0	0	7_Enh	0	1	1	0	1	0	0
chr5	53942697	53942887	7984436	7984443	Intergenic	SNX18	0	0	7_Enh	0	1	1	0	1	0	0
chr5	54734455	54734546	7990928	7990935	intron	PPAP2A	0	0	5_TxWk	0	1	1	0	1	0	0
chr5	54873386	54873465	7992355	7992359	Intergenic	PPAP2A	0	0	5_TxWk	0	1	1	0	0	0	0
chr5	54899905	54899965	7992618	7992623	Intergenic	PPAP2A	0	0	15_Quies	0	1	1	0	0	0	1
chr5	55615389	55615679	7999955	7999970	Intergenic	ANKRD55	0	0	7_Enh	0	1	1	0	0	0	0
chr5	57158341	57158457	8012529	8012533	Intergenic	ACTBL2	0	0	15_Quies	0	1	1	0	0	0	0
chr5	58182624	58182956	8019249	8019256	Intergenic	RAB3C	0	0	15_Quies	0	1	0	0	1	1	1
chr5	58187599	58187776	8019313	8019320	Intergenic	RAB3C	0	0	5_TxWk	0	1	1	0	1	1	1
chr5	64660309	64660463	8061415	8061419	intron	ADAMTS6	0	0	1_TssA	0	1	0	0	0	0	0
chr5	66564016	66564801	8076683	8076695	Intergenic	CD180	0	0	7_Enh	0	1	1	0	1	0	0
chr5	66944178	66944283	8078897	8078901	Intergenic	CD180	0	0	15_Quies	0	1	1	0	0	0	0
chr5	76464152	76464255	8165630	8165636	Intergenic	PDE8B	0	0	7_Enh	0	1	1	0	1	0	0
chr5	77843468	77843772	8178191	8178199	intron	LHFPL2	0	0	7_Enh	0	1	1	0	1	0	0
chr5	77934284	77934626	8179117	8179127	intron	LHFPL2	0	0	5_TxWk	0	1	1	0	1	0	0
chr5	79171159	79171228	8191158	8191164	Intergenic	MTX3	0	0	15_Quies	0	1	0	0	0	0	0
chr5	79543123	79543299	8194861	8194866	intron	SERINC5	0	0	7_Enh	0	1	1	0	1	0	0
chr5	81652857	81653357	8213574	8213587	Intergenic	ATP6AP1L	0	0	7_Enh	0	1	1	0	0	0	0
chr5	82763627	82763734	8220688	8220692	Intergenic	VCAN	0	0	14_ReprPCWk	0	1	0	0	0	0	0
chr5	88081495	88081845	8252130	8252137	intron	MEF2C	0	0	1_TssA	0	1	0	0	1	0	0
chr5	90607524	90607787	8267610	8267614	Intergenic	ARRDC3-AS1	0	0	7_Enh	0	1	1	0	1	0	0
chr5	90607878	90607982	8267614	8267620	Intergenic	ARRDC3-AS1	0	0	7_Enh	0	1	1	0	1	0	0
chr5	92414305	92414541	8277302	8277308	Intergenic	FLJ42709	0	0	7_Enh	0	1	1	0	1	0	0
chr5	95197231	95197417	8297477	8297484	Intergenic	C5orf27	0	0	7_Enh	0	1	1	0	0	0	0
chr5	95672121	95672250	8300455	8300460	Intergenic	PCSK1	0	0	5_TxWk	0	1	1	0	0	1	1
chr5	96016644	96016726	8303171	8303176	intron	CAST	0	0	7_Enh	0	1	1	0	0	0	0
chr5	110886370	110886529	8393385	8393390	intron	STARD4-AS1	0	0	15_Quies	0	1	1	0	0	1	1
chr5	111016518	111016595	8394163	8394167	intron	STARD4-AS1	0	0	5_TxWk	0	1	1	0	0	0	0
chr5	112426203	112426262	8404993	8404997	intron	MCC	0	0	7_Enh	0	1	1	0	0	0	0
chr5	115962060	115962207	8429596	8429603	Intergenic	SEMA6A	0	0	1_TssA	0	1	1	0	0	0	0
chr5	121519123	121519363	8463962	8463967	TTS	LOC100505841	0	0	15_Quies	0	1	1	0	1	0	0
chr5	123964939	123965052	8481308	8481312	Intergenic	ZNF608	0	0	7_Enh	0	1	1	0	1	0	0
chr5	124202184	124202212	8483607	8483611	Intergenic	ZNF608	0	0	15_Quies	0	1	1	0	0	0	0
chr5	124242237	124242572	8483979	8483985	Intergenic	ZNF608	0	0	7_Enh	0	1	1	0	1	0	1
chr5	124748533	124748684	8487534	8487542	Intergenic	ZNF608	0	0	1_TssA	0	1	1	0	0	1	1
chr5	124820508	124820713	8487984	8487990	Intergenic	ZNF608	0	0	7_Enh	0	1	1	0	0	0	0
chr5	124820887	124821095	8487990	8487994	Intergenic	ZNF608	0	0	7_Enh	0	1	1	0	0	0	0
chr5	131551121	131551191	8535402	8535407	intron	P4HA2	0	0	5_TxWk	0	1	1	0	1	0	0
chr5	131601500	131601724	8536039	8536046	intron	PDLIM4	0	0	7_Enh	0	1	1	0	1	0	0
chr5	131755191	131755652	8537839	8537848	intron	C5orf56	0	0	7_Enh	0	1	1	0	1	1	1
chr5	131762326	131762449	8537913	8537917	intron	C5orf56	0	0	7_Enh	0	1	1	0	1	0	0
chr5	133460953	133461069	8558539	8558543	intron	TCF7	0	0	7_Enh	0	1	1	0	0	0	0
chr5	133904560	133904675	8564231	8564237	intron	PHF15	0	0	7_Enh	0	1	1	0	0	0	0
chr5	133913620	133913763	8564386	8564392	intron	PHF15	0	0	5_TxWk	0	1	1	0	0	1	1
chr5	135389491	135389706	8582099	8582104	intron	TGFBI	0	0	7_Enh	0	1	0	0	0	0	0
chr5	135394234	135394400	8582152	8582156	intron	TGFBI	0	0	5_TxWk	0	1	1	0	1	0	0
chr5	135423680	135423889	8582426	8582432	Intergenic	VTRNA2-1	0	0	7_Enh	0	1	1	0	1	0	0
chr5	136954928	136955190	8593096	8593101	exon	KLHL3	0	0	7_Enh	0	1	1	0	0	0	0
chr5	137371762	137372059	8596732	8596738	Intergenic	FAM13B	0	0	15_Quies	0	1	1	0	1	1	1
chr5	138309931	138310370	8609571	8609577	intron	SIL1	0	0	7_Enh	0	1	1	0	0	0	0
chr5	138440577	138440752	8610627	8610633	intron	SIL1	0	0	5_TxWk	0	1	1	0	1	0	0
chr5	139125026	139125230	8620749	8620757	Intergenic	PSD2	0	0	7_Enh	0	1	1	0	1	0	0
chr5	139624191	139624379	8626865	8626876	TTS	PFDN1	0	0	5_TxWk	0	1	1	0	0	1	1
chr5	139640887	139641182	8627051	8627057	intron	PFDN1	0	0	7_Enh	0	1	1	0	1	0	1
chr5	139737254	139737570	8628078	8628099	Intergenic	SLC4A9	0	0	5_TxWk	0	1	1	0	1	1	1
chr5	139737721	139737766	8628102	8628106	Intergenic	SLC4A9	0	0	5_TxWk	0	1	1	0	0	0	0
chr5	140904359	140904597	8646377	8646383	intron	DIAPH1	0	0	7_Enh	0	1	1	0	1	1	1
chr5	141261201	141261415	8651146	8651151	Intergenic	PCDH1	0	0	5_TxWk	0	1	1	0	0	0	0
chr5	141595582	141595840	8655422	8655428	Intergenic	NDFIP1	0	0	15_Quies	0	1	1	0	1	0	0
chr5	141595945	141595991	8655428	8655433	Intergenic	NDFIP1	0	0	15_Quies	0	1	0	0	1	0	0
chr5	141697351	141697549	8656814	8656819	intron	SPRY4	0	0	7_Enh	0	1	1	0	0	1	0
chr5	142035339	142035533	8661009	8661018	intron	FGF1	0	0	5_TxWk	0	1	1	0	1	1	1
chr5	142054151	142054255	8661260	8661265	intron	FGF1	0	0	7_Enh	0	1	1	0	0	0	0
chr5	142054347	142054530	8661265	8661270	intron	FGF1	0	0	7_Enh	0	1	1	0	0	0	0
chr5	142078689	142079004	8661562	8661567	Intergenic	ARHGAP26	0	0	5_TxWk	0	1	1	0	1	1	1
chr5	142533336	142533503	8665625	8665631	intron	ARHGAP26	0	0	5_TxWk	0	1	1	0	1	0	0
chr5	146783534	146783603	8694426	8694430	intron	DPYSL3	0	0	7_Enh	0	1	1	0	1	0	0
chr5	146796706	146796878	8694515	8694520	intron	DPYSL3	0	0	5_TxWk	0	1	1	0	0	0	0
chr5	147853504	147853863	8701761	8701768	intron	HTR4	0	0	5_TxWk	0	1	0	0	1	0	0
chr5	147854029	147854191	8701768	8701773	intron	HTR4	0	0	1_TssA	0	1	0	0	0	0	0
chr5	148039915	148040101	8702974	8702979	Intergenic	HTR4	0	0	14_ReprPCWk	0	1	1	0	0	0	0
chr5	148110542	148110872	8703360	8703366	Intergenic	HTR4	0	0	5_TxWk	0	1	1	0	0	1	1
chr5	148345446	148345615	8704993	8704999	Intergenic	SH3TC2	0	0	5_TxWk	0	1	1	0	0	0	0
chr5	148352777	148352833	8705045	8705049	Intergenic	SH3TC2	0	0	7_Enh	0	1	1	0	1	0	0
chr5	148608663	148608872	8706831	8706835	intron	ABLIM3	0	0	5_TxWk	0	1	1	0	0	0	1
chr5	148761560	148761757	8708680	8708689	Intergenic	IL17B	0	0	5_TxWk	0	1	1	0	1	1	1
chr5	148822171	148822344	8709540	8709547	Intergenic	MIR145	0	0	7_Enh	0	1	1	0	1	1	1
chr5	148832884	148833044	8709701	8709708	Intergenic	MIR145	0	0	6_EnhG	0	1	1	0	1	0	1
chr5	148835526	148835670	8709743	8709750	Intergenic	MIR145	0	0	7_Enh	0	1	1	0	1	0	0
chr5	149208120	149208332	8714325	8714330	intron	PPARGC1B	0	0	15_Quies	0	1	1	0	1	1	1
chr5	149232653	149232877	8714707	8714713	exon	PPARGC1B	0	0	5_TxWk	0	1	0	0	0	1	1
chr5	149492293	149492481	8717482	8717487	TTS,intron	CSF1R,PDGFRB	1	0	5_TxWk	0	1	1	0	1	0	0
chr5	149868155	149868360	8723300	8723305	Intergenic	NDST1	0	0	7_Enh	0	1	1	0	0	0	0
chr5	149897144	149897250	8723667	8723672	intron	NDST1	0	0	7_Enh	0	1	1	0	0	0	0
chr5	149969517	149969647	8724745	8724751	Intergenic	SYNPO	0	0	7_Enh	0	1	1	0	1	1	1
chr5	149975227	149975490	8724825	8724834	Intergenic	SYNPO	0	0	7_Enh	0	1	1	0	0	0	0
chr5	149998486	149998631	8725165	8725170	intron	SYNPO	0	0	7_Enh	0	1	1	0	1	0	0
chr5	149998651	149998762	8725170	8725177	intron	SYNPO	0	0	7_Enh	0	1	1	0	0	0	0
chr5	149999011	149999217	8725180	8725190	intron	SYNPO	0	0	7_Enh	0	1	1	0	1	0	0
chr5	149999232	149999326	8725190	8725197	intron	SYNPO	0	0	7_Enh	0	1	1	0	1	0	0
chr5	150161299	150161552	8727338	8727345	intron	SMIM3	0	0	5_TxWk	0	1	1	0	0	0	0
chr5	150494941	150495220	8730272	8730279	intron	ANXA6	0	0	5_TxWk	0	1	1	0	0	1	1
chr5	151038539	151038760	8735942	8735950	Intergenic	SPARC	0	0	15_Quies	0	1	1	0	1	1	1
chr5	151078808	151078910	8736381	8736386	Intergenic	SPARC	0	0	7_Enh	0	1	1	0	1	0	0
chr5	154151148	154151236	8759615	8759620	intron	LARP1	0	0	7_Enh	0	1	1	0	1	0	0
chr5	154519201	154519469	8763565	8763571	Intergenic	KIF4B	0	0	15_Quies	0	1	0	0	1	1	1
chr5	156938712	156938849	8780631	8780637	intron	ADAM19	0	0	7_Enh	0	1	1	0	1	0	0
chr5	156968164	156968293	8780945	8780950	intron	ADAM19	0	0	2_TssAFlnk	0	1	1	0	1	0	0
chr5	156973717	156973929	8781012	8781017	intron	ADAM19	0	0	7_Enh	0	1	1	0	0	0	0
chr5	156990580	156990626	8781185	8781190	intron	ADAM19	0	0	7_Enh	0	1	1	0	0	0	0
chr5	158931876	158931924	8798247	8798252	Intergenic	LOC285627	0	0	7_Enh	0	1	1	0	1	0	0
chr5	159306015	159306390	8800859	8800870	Intergenic	ADRA1B	0	0	7_Enh	0	1	1	0	0	0	0
chr5	169694956	169695256	8881725	8881736	intron	LCP2	0	0	15_Quies	0	1	1	0	0	1	1
chr5	170910868	170910956	8894807	8894814	Intergenic	FGF18	0	0	5_TxWk	0	1	0	0	1	0	0
chr5	170921619	170921861	8894980	8894991	Intergenic	FGF18	0	0	7_Enh	0	1	1	0	1	0	0
chr5	171479577	171479701	8901200	8901204	intron	STK10	0	0	7_Enh	0	1	1	0	1	0	1
chr5	171839814	171840032	8907010	8907017	intron	SH3PXD2B	0	0	7_Enh	0	1	1	0	1	0	0
chr5	171840054	171840181	8907017	8907022	intron	SH3PXD2B	0	0	7_Enh	0	1	1	0	1	0	0
chr5	171870743	171870786	8907531	8907536	intron	SH3PXD2B	0	0	7_Enh	0	1	1	0	0	0	0
chr5	171905960	171906313	8908139	8908147	Intergenic	SH3PXD2B	0	0	5_TxWk	0	1	1	0	0	1	1
chr5	172043903	172044007	8909941	8909948	Intergenic	NEURL1B	0	0	5_TxWk	0	1	0	0	0	0	0
chr5	172087242	172087334	8910701	8910706	intron	NEURL1B	0	0	7_Enh	0	1	1	0	1	0	1
chr5	172106084	172106153	8911049	8911053	intron	NEURL1B	0	0	7_Enh	0	1	1	0	0	0	0
chr5	172140035	172140497	8911804	8911822	Intergenic	DUSP1	0	0	7_Enh	0	1	1	0	0	1	1
chr5	172141819	172142066	8911835	8911841	Intergenic	DUSP1	0	0	7_Enh	0	1	1	0	1	1	1
chr5	172204563	172204674	8913066	8913071	Intergenic	DUSP1	0	0	5_TxWk	0	1	1	0	1	0	0
chr5	172222492	172222551	8913299	8913303	Intergenic	DUSP1	0	0	7_Enh	0	1	0	0	1	0	0
chr5	172222596	172222789	8913303	8913307	Intergenic	DUSP1	0	0	7_Enh	0	1	1	0	1	0	0
chr5	172300042	172300159	8914424	8914433	intron	ERGIC1	0	0	7_Enh	0	1	1	0	1	0	0
chr5	172324945	172325109	8914817	8914823	intron	ERGIC1	0	0	5_TxWk	0	1	1	0	0	0	0
chr5	172358316	172358434	8915435	8915439	intron	ERGIC1	0	0	5_TxWk	0	1	1	0	0	0	0
chr5	172359434	172359624	8915454	8915470	exon	ERGIC1	0	0	7_Enh	0	1	1	0	1	1	1
chr5	172443642	172443775	8916823	8916827	intron	ATP6V0E1	0	0	7_Enh	0	1	1	0	1	0	0
chr5	172751518	172751622	8921779	8921783	intron	STC2	0	0	7_Enh	0	1	1	0	0	0	0
chr5	172882185	172882272	8923342	8923346	Intergenic	LOC285593	0	0	7_Enh	0	1	1	0	0	0	0
chr5	172882423	172882656	8923347	8923353	Intergenic	LOC285593	0	0	5_TxWk	0	1	1	0	0	0	0
chr5	173191539	173191690	8927072	8927078	Intergenic	CPEB4	0	0	7_Enh	0	1	1	0	1	0	0
chr5	173209185	173209240	8927306	8927311	Intergenic	CPEB4	0	0	7_Enh	0	1	1	0	0	0	0
chr5	175109098	175109226	8947458	8947467	exon	HRH2	0	0	7_Enh	0	1	1	0	0	0	0
chr5	175114252	175114285	8947559	8947563	Intergenic	HRH2	0	0	7_Enh	0	1	0	0	0	0	0
chr5	175114330	175114454	8947563	8947570	Intergenic	HRH2	0	0	7_Enh	0	1	1	0	0	0	0
chr5	176540880	176541258	8970951	8970962	Intergenic	NSD1	0	0	5_TxWk	0	1	0	0	0	1	1
chr5	177758615	177758943	8993454	8993463	intron	COL23A1	0	0	7_Enh	0	1	1	0	1	0	0
chr5	177799176	177799307	8994273	8994280	intron	COL23A1	0	0	5_TxWk	0	1	1	0	0	0	0
chr5	178692947	178692973	9010308	9010312	intron	ADAMTS2	0	0	7_Enh	0	1	1	0	1	0	0
chr5	178703011	178703312	9010521	9010533	intron	ADAMTS2	0	0	7_Enh	0	1	1	0	1	0	0
chr5	178712051	178712099	9010685	9010689	intron	ADAMTS2	0	0	7_Enh	0	1	0	0	0	0	0
chr5	178741205	178741284	9011297	9011302	intron	ADAMTS2	0	0	7_Enh	0	1	1	0	1	0	0
chr5	178741348	178741492	9011303	9011313	intron	ADAMTS2	0	0	7_Enh	0	1	1	0	1	0	0
chr5	179192494	179192580	9021138	9021142	exon	MAML1	0	0	7_Enh	0	1	1	0	0	0	0
chr5	179757720	179757787	9032732	9032737	exon	GFPT2	0	0	5_TxWk	0	1	1	0	1	0	0
chr5	179758178	179758205	9032742	9032747	intron	GFPT2	0	0	5_TxWk	0	1	0	0	0	0	0
chr5	179758365	179758462	9032749	9032753	intron	GFPT2	0	0	5_TxWk	0	1	0	0	0	0	0
chr5	179759169	179759390	9032762	9032774	intron	GFPT2	0	0	5_TxWk	0	1	1	0	0	0	0
chr5	180211574	180211860	9041427	9041433	Intergenic	MGAT1	0	0	5_TxWk	0	1	1	0	0	1	1
chr6	1702233	1702431	9077272	9077282	intron	GMDS	0	0	5_TxWk	0	1	0	0	1	0	0
chr6	2579510	2579743	9085944	9085956	Intergenic	C6orf195	0	0	7_Enh	0	1	1	0	1	0	0
chr6	2932433	2932609	9090874	9090879	Intergenic	SERPINB9	0	0	7_Enh	0	1	1	0	0	1	1
chr6	2952920	2952964	9091286	9091293	intron	SERPINB6	0	0	5_TxWk	0	1	1	0	1	1	1
chr6	2953027	2953236	9091293	9091306	intron	SERPINB6	0	0	5_TxWk	0	1	1	0	1	1	1
chr6	3056279	3056614	9093090	9093102	Intergenic	RIPK1	0	0	15_Quies	0	1	1	0	1	1	1
chr6	3803945	3804049	9105675	9105680	Intergenic	FAM50B	0	0	5_TxWk	0	1	1	0	0	0	0
chr6	4359012	4359190	9111918	9111926	Intergenic	ECI2	0	0	7_Enh	0	1	1	0	1	0	0
chr6	4460976	4461269	9112785	9112795	Intergenic	CDYL	0	0	15_Quies	0	1	1	0	1	0	0
chr6	5906089	5906175	9129225	9129229	Intergenic	NRN1	0	0	7_Enh	0	1	1	0	1	0	0
chr6	6750333	6750510	9137358	9137367	Intergenic	LY86-AS1	0	0	7_Enh	0	1	1	0	1	0	0
chr6	6890922	6890952	9139100	9139104	Intergenic	RREB1	0	0	7_Enh	0	1	1	0	0	0	0
chr6	11318668	11318771	9186159	9186165	intron	NEDD9	0	0	5_TxWk	0	1	1	0	1	0	0
chr6	11496522	11496690	9187837	9187841	Intergenic	TMEM170B	0	0	15_Quies	0	1	1	0	0	1	1
chr6	11609880	11610071	9188945	9188952	Intergenic	TMEM170B	0	0	5_TxWk	0	1	1	0	0	0	0
chr6	11771036	11771372	9190378	9190390	intron	ADTRP	0	0	6_EnhG	0	1	1	0	1	0	0
chr6	13396008	13396095	9205338	9205342	intron	GFOD1	0	0	7_Enh	0	1	1	0	0	0	0
chr6	14477236	14477439	9217537	9217543	Intergenic	CD83	0	0	7_Enh	0	1	1	0	0	0	0
chr6	14706692	14706809	9219790	9219796	Intergenic	JARID2	0	0	7_Enh	0	1	1	0	1	0	0
chr6	14706842	14706931	9219796	9219800	Intergenic	JARID2	0	0	7_Enh	0	1	1	0	1	0	0
chr6	14805063	14805262	9220884	9220893	Intergenic	JARID2	0	0	7_Enh	0	1	1	0	1	0	0
chr6	15491665	15491870	9230218	9230224	intron	JARID2	0	0	7_Enh	0	1	1	0	0	1	1
chr6	16277650	16277731	9238717	9238721	intron	GMPR	0	0	5_TxWk	0	1	1	0	0	1	1
chr6	16352697	16352846	9239981	9239985	intron	ATXN1	0	0	5_TxWk	0	1	0	0	1	0	0
chr6	17418644	17418787	9251037	9251042	intron	CAP2	0	0	7_Enh	0	1	1	0	0	0	0
chr6	17971893	17971981	9257665	9257669	intron	KIF13A	0	0	7_Enh	0	1	1	0	1	0	0
chr6	19153367	19153941	9267524	9267532	Intergenic	MIR548A1	0	0	15_Quies	0	1	0	0	0	0	0
chr6	20826763	20826889	9282724	9282729	intron	CDKAL1	0	0	15_Quies	0	1	1	0	0	0	0
chr6	21885741	21886033	9294768	9294775	intron	LINC00340	0	0	5_TxWk	0	1	1	0	0	0	0
chr6	24856246	24856451	9318071	9318079	intron	FAM65B	0	0	15_Quies	0	1	0	0	1	1	1
chr6	29621375	29621588	9373069	9373076	intron	MOG	0	0	5_TxWk	0	1	1	0	0	1	1
chr6	30720442	30720525	9388131	9388135	Intergenic	IER3	0	0	7_Enh	0	1	1	0	1	0	1
chr6	30737231	30737591	9388342	9388351	Intergenic	IER3	0	0	7_Enh	0	1	1	0	1	0	0
chr6	30746727	30746811	9388455	9388462	Intergenic	IER3	0	0	7_Enh	0	1	1	0	0	0	0
chr6	30749556	30749667	9388499	9388505	Intergenic	IER3	0	0	2_TssAFlnk	0	1	1	0	1	0	0
chr6	30749768	30749924	9388505	9388512	Intergenic	IER3	0	0	5_TxWk	0	1	1	0	1	0	0
chr6	31804550	31804740	9405340	9405346	promoter-TSS	SNORD52	0	0	1_TssA	0	1	1	0	0	1	1
chr6	32016070	32016173	9410046	9410053	exon	TNXB	0	0	5_TxWk	0	1	1	0	0	1	1
chr6	32049009	32049236	9410739	9410749	intron	TNXB	0	0	7_Enh	0	1	1	0	0	0	0
chr6	32086755	32086879	9411430	9411438	intron	ATF6B	0	0	5_TxWk	0	1	1	0	0	1	1
chr6	32212701	32213182	9413757	9413775	Intergenic	NOTCH4	0	0	15_Quies	0	1	1	0	1	1	1
chr6	33128825	33128988	9422835	9422841	intron	COL11A2	0	0	5_TxWk	0	1	1	0	0	0	0
chr6	33343039	33343279	9427054	9427059	Intergenic	KIFC1	0	0	7_Enh	0	1	1	0	1	0	0
chr6	33664974	33665159	9433108	9433113	TTS	ITPR3	0	0	7_Enh	0	1	1	0	0	0	0
chr6	34309455	34309604	9443845	9443849	intron	NUDT3	1	0	7_Enh	0	1	1	0	1	0	0
chr6	36062802	36063183	9467836	9467844	intron	MAPK14	0	0	7_Enh	0	1	1	0	1	1	1
chr6	36318999	36319164	9470889	9470894	Intergenic	C6orf222	0	0	5_TxWk	0	1	1	0	0	0	0
chr6	36328290	36328525	9470974	9470980	intron	ETV7	0	0	5_TxWk	0	1	1	0	1	1	1
chr6	36409250	36409496	9472160	9472166	intron	PXT1	0	0	7_Enh	0	1	1	0	1	0	0
chr6	36601871	36601922	9474858	9474862	Intergenic	MIR3925	0	0	7_Enh	0	1	1	0	0	0	0
chr6	36635008	36635100	9475331	9475338	Intergenic	CDKN1A	0	0	7_Enh	0	1	1	0	1	1	0
chr6	36985932	36986652	9480644	9480653	intron	FGD2	0	0	5_TxWk	0	1	1	0	1	1	1
chr6	37019271	37019466	9481171	9481187	Intergenic	FGD2	0	0	5_TxWk	0	1	1	0	1	1	1
chr6	37027355	37027479	9481331	9481339	Intergenic	FGD2	0	0	7_Enh	0	1	1	0	1	0	1
chr6	37105406	37105590	9482679	9482684	Intergenic	PIM1	0	0	5_TxWk	0	1	1	0	1	1	0
chr6	39264786	39264846	9505827	9505831	Intergenic	KCNK17	0	0	7_Enh	0	1	1	0	1	0	0
chr6	39264863	39265175	9505831	9505837	Intergenic	KCNK17	0	0	7_Enh	0	1	1	0	1	0	0
chr6	39850142	39850210	9510747	9510751	intron	DAAM2	0	0	5_TxWk	0	1	1	0	0	0	0
chr6	39855561	39855799	9510808	9510817	intron	DAAM2	0	0	7_Enh	0	1	1	0	0	0	0
chr6	41651775	41651810	9528013	9528017	TTS	TFEB	0	0	7_Enh	0	1	1	0	0	0	1
chr6	41735025	41735216	9529315	9529320	Intergenic	FRS3	0	0	7_Enh	0	1	1	0	0	0	0
chr6	42011964	42012319	9533730	9533740	intron	CCND3	0	0	6_EnhG	0	1	1	0	0	1	1
chr6	42043405	42043460	9534289	9534293	intron	TAF8	0	0	5_TxWk	0	1	0	0	0	1	1
chr6	42869049	42869508	9545289	9545301	Intergenic	C6orf226	0	0	15_Quies	0	1	1	0	1	1	1
chr6	43084138	43084277	9549464	9549468	intron	PTK7	0	0	7_Enh	0	1	0	0	0	0	0
chr6	43460099	43460343	9555723	9555732	intron	TJAP1	0	0	7_Enh	0	1	0	0	0	0	0
chr6	43634989	43635395	9558757	9558770	intron	RSPH9	0	0	5_TxWk	0	1	1	0	1	1	1
chr6	44026307	44026567	9563553	9563563	Intergenic	C6orf223	0	0	7_Enh	0	1	1	0	1	0	0
chr6	44145937	44146410	9565310	9565317	intron	CAPN11	0	0	5_TxWk	0	1	1	0	1	0	0
chr6	44306298	44306625	9568266	9568277	Intergenic	SPATS1	0	0	14_ReprPCWk	0	1	0	0	0	1	1
chr6	45413478	45413954	9577416	9577425	intron	RUNX2	0	0	7_Enh	0	1	1	0	0	0	0
chr6	46021332	46021534	9582275	9582280	intron	CLIC5	0	0	7_Enh	0	1	1	0	0	0	0
chr6	46816671	46817035	9587621	9587643	Intergenic	MEP1A	0	0	15_Quies	0	1	1	0	0	1	1
chr6	52288769	52288944	9622030	9622038	exon	EFHC1	0	0	15_Quies	0	1	0	0	0	0	0
chr6	52376483	52376588	9622722	9622726	intron	TRAM2	0	0	7_Enh	0	1	1	0	0	0	0
chr6	52376992	52377318	9622734	9622739	intron	TRAM2	0	0	7_Enh	0	1	1	0	1	0	0
chr6	52416856	52417111	9623181	9623188	intron	TRAM2	0	0	7_Enh	0	1	1	0	0	0	0
chr6	53191506	53191609	9630392	9630396	intron	ELOVL5	0	0	7_Enh	0	1	1	0	0	0	0
chr6	53918985	53919199	9636396	9636401	intron	MLIP	0	0	1_TssA	0	1	0	0	0	0	0
chr6	56534875	56534924	9651546	9651550	intron	RNU6-71	0	0	5_TxWk	0	1	1	0	1	0	0
chr6	57178295	57178624	9657295	9657300	Intergenic	PRIM2	0	0	14_ReprPCWk	0	1	1	0	0	0	0
chr6	75808567	75808766	9753155	9753160	intron	COL12A1	0	0	15_Quies	0	1	0	0	1	0	0
chr6	75913632	75913698	9753823	9753827	intron	COL12A1	0	0	5_TxWk	0	1	1	0	0	0	0
chr6	79979590	79979721	9778492	9778496	Intergenic	HMGN3	0	0	15_Quies	0	1	1	0	0	0	0
chr6	82544137	82544281	9793338	9793343	Intergenic	FAM46A	0	0	15_Quies	0	1	1	0	1	0	0
chr6	82854870	82855009	9795112	9795117	Intergenic	IBTK	0	0	7_Enh	0	1	1	0	1	0	0
chr6	108943936	108944075	9976328	9976333	intron	FOXO3	0	0	7_Enh	0	1	1	0	1	0	0
chr6	109059268	109059363	9977527	9977531	Intergenic	LINC00222	0	0	5_TxWk	0	1	0	0	0	0	0
chr6	109266451	109266911	9979587	9979592	intron	ARMC2	0	0	7_Enh	0	1	1	0	0	0	0
chr6	112294518	112294557	10007816	10007821	Intergenic	WISP3	0	0	7_Enh	0	1	1	0	0	0	0
chr6	112359154	112359242	10008381	10008386	intron	WISP3	0	0	5_TxWk	0	1	1	0	1	0	0
chr6	116647711	116647798	10034755	10034759	intron	DSE	0	0	5_TxWk	0	1	1	0	0	0	0
chr6	125523128	125523278	10092296	10092301	intron	TPD52L1	0	0	5_TxWk	0	1	1	0	0	0	0
chr6	125743151	125743221	10094086	10094091	Intergenic	HDDC2	0	0	15_Quies	0	1	0	0	1	0	0
chr6	126133850	126133965	10097187	10097192	intron	NCOA7	0	0	7_Enh	0	1	1	0	0	0	0
chr6	129691685	129691917	10119216	10119223	intron	LAMA2	0	0	15_Quies	0	1	1	0	0	1	1
chr6	134385048	134385335	10153756	10153762	Intergenic	SLC2A12	0	0	5_TxWk	0	1	1	0	1	1	1
chr6	135230185	135230298	10161939	10161946	Intergenic	ALDH8A1	0	0	7_Enh	0	1	0	0	1	0	0
chr6	135230381	135230549	10161946	10161951	Intergenic	ALDH8A1	0	0	7_Enh	0	1	1	0	1	0	0
chr6	138914292	138914874	10193286	10193298	Intergenic	NHSL1	0	0	15_Quies	0	1	1	0	1	0	0
chr6	139185722	139186021	10196338	10196343	intron	ECT2L	0	0	5_TxWk	0	1	0	0	0	0	0
chr6	139540506	139540732	10199839	10199844	Intergenic	TXLNB	0	0	15_Quies	0	1	1	0	1	1	1
chr6	143836316	143836566	10228625	10228629	Intergenic	FUCA2	0	0	7_Enh	0	1	1	0	0	0	0
chr6	144587330	144587656	10235617	10235623	Intergenic	UTRN	0	0	2_TssAFlnk	0	1	1	0	1	0	0
chr6	148561802	148562045	10262787	10262793	Intergenic	SASH1	0	0	5_TxWk	0	1	1	0	0	0	0
chr6	148822376	148822527	10266123	10266128	intron	SASH1	0	0	7_Enh	0	1	1	0	0	0	0
chr6	149775578	149775960	10275384	10275398	intron	ZC3H12D	0	0	7_Enh	0	1	1	0	1	0	0
chr6	150641749	150641824	10287579	10287584	Intergenic	IYD	0	0	7_Enh	0	1	1	0	1	0	0
chr6	151008707	151008928	10291168	10291173	intron	PLEKHG1	0	0	5_TxWk	0	1	1	0	1	0	0
chr6	151362167	151362206	10295795	10295799	intron	MTHFD1L	0	0	1_TssA	0	1	0	0	1	0	0
chr6	151388919	151389234	10296183	10296189	intron	MTHFD1L	0	0	7_Enh	0	1	1	0	0	0	0
chr6	151389520	151389655	10296192	10296197	intron	MTHFD1L	0	0	7_Enh	0	1	1	0	0	0	0
chr6	151575836	151575860	10298762	10298766	intron	AKAP12	0	0	5_TxWk	0	1	0	0	0	0	0
chr6	151645407	151645868	10299723	10299736	intron	AKAP12	0	0	2_TssAFlnk	0	1	1	0	1	1	1
chr6	152421414	152421568	10307710	10307716	exon	ESR1	0	0	7_Enh	0	1	1	0	1	0	0
chr6	156885575	156885864	10346292	10346304	Intergenic	ARID1B	0	0	5_TxWk	0	1	0	0	0	1	1
chr6	157464662	157464794	10353051	10353056	intron	ARID1B	0	0	7_Enh	0	1	1	0	0	0	0
chr6	157609865	157610298	10354771	10354784	Intergenic	TMEM242	0	0	7_Enh	0	1	1	0	1	0	0
chr6	158185404	158185738	10362309	10362318	Intergenic	SNX9	0	0	5_TxWk	0	1	1	0	1	0	0
chr6	158234257	158234656	10362802	10362808	Intergenic	SNX9	0	0	7_Enh	0	1	1	0	0	0	0
chr6	158424607	158424684	10365420	10365424	intron	SYNJ2	0	0	7_Enh	0	1	1	0	1	0	0
chr6	158424775	158424838	10365424	10365429	intron	SYNJ2	0	0	7_Enh	0	1	1	0	1	0	0
chr6	158430332	158430784	10365535	10365544	intron	SYNJ2	0	0	7_Enh	0	1	1	0	0	0	0
chr6	158452623	158452694	10365938	10365942	intron	SYNJ2	0	0	7_Enh	0	1	1	0	0	0	0
chr6	158461895	158461990	10366116	10366121	intron	SYNJ2	0	0	7_Enh	0	1	1	0	1	0	0
chr6	158478506	158478831	10366391	10366397	intron	SYNJ2	0	0	5_TxWk	0	1	0	0	0	0	0
chr6	159052815	159052975	10375154	10375163	exon	TMEM181	0	0	7_Enh	0	1	1	0	1	0	0
chr6	159128237	159128362	10376440	10376445	exon	SYTL3	0	0	5_TxWk	0	1	1	0	0	0	0
chr6	159463457	159463941	10381184	10381193	intron	TAGAP	0	0	1_TssA	0	1	0	0	0	1	1
chr6	160257153	160257199	10390225	10390230	Intergenic	PNLDC1	0	0	5_TxWk	0	1	1	0	0	0	0
chr6	160457821	160458180	10392646	10392651	intron	IGF2R	0	0	5_TxWk	0	1	1	0	0	0	0
chr6	161395473	161395715	10402159	10402165	Intergenic	MAP3K4	0	0	7_Enh	0	1	1	0	1	0	0
chr6	161856306	161856440	10407891	10407896	intron	PARK2	0	0	1_TssA	0	1	1	0	0	0	0
chr6	162812616	162812691	10417970	10417974	intron	PARK2	0	0	15_Quies	0	1	0	0	0	0	0
chr6	163602266	163602530	10425209	10425218	intron	PACRG	0	0	7_Enh	0	1	1	0	1	1	1
chr6	164007201	164007362	10430195	10430199	Intergenic	QKI	0	0	15_Quies	0	1	1	0	1	0	0
chr6	164167153	164167282	10432482	10432486	Intergenic	QKI	0	0	5_TxWk	0	1	1	0	0	0	0
chr6	164377711	164377968	10434794	10434802	Intergenic	QKI	0	0	5_TxWk	0	1	1	0	0	1	1
chr6	164506641	164506693	10436213	10436219	Intergenic	QKI	0	0	7_Enh	0	1	1	0	1	0	0
chr6	167012092	167012170	10463070	10463075	intron	RPS6KA2	0	0	5_TxWk	0	1	1	0	0	0	0
chr6	168083863	168083990	10479187	10479193	Intergenic	C6orf123	0	0	7_Enh	0	1	1	0	1	0	0
chr6	168134559	168134993	10480163	10480170	Intergenic	C6orf123	0	0	7_Enh	0	1	1	0	0	0	0
chr6	168853433	168853562	10493708	10493712	intron	SMOC2	0	0	15_Quies	0	1	1	0	0	0	0
chr6	169470791	169470930	10503901	10503906	Intergenic	THBS2	0	0	15_Quies	0	1	0	0	1	0	0
chr6	169475402	169475567	10503973	10503982	Intergenic	THBS2	0	0	15_Quies	0	1	0	0	1	0	0
chr6	169558394	169558496	10504786	10504792	Intergenic	THBS2	0	0	7_Enh	0	1	1	0	0	0	0
chr6	169567777	169567966	10505013	10505029	Intergenic	THBS2	0	0	5_TxWk	0	1	1	0	0	0	0
chr6	169568017	169568145	10505029	10505034	Intergenic	THBS2	0	0	5_TxWk	0	1	1	0	1	0	0
chr6	169568171	169568222	10505034	10505039	Intergenic	THBS2	0	0	5_TxWk	0	1	1	0	1	0	0
chr6	169568226	169568306	10505039	10505046	Intergenic	THBS2	0	0	5_TxWk	0	1	1	0	1	0	0
chr6	169568431	169568565	10505047	10505060	Intergenic	THBS2	0	0	5_TxWk	0	1	0	0	0	0	0
chr6	169568591	169568771	10505060	10505065	Intergenic	THBS2	0	0	5_TxWk	0	1	1	0	0	0	0
chr6	169568859	169569140	10505066	10505080	Intergenic	THBS2	0	0	5_TxWk	0	1	1	0	0	0	0
chr6	169569524	169569547	10505086	10505090	Intergenic	THBS2	0	0	7_Enh	0	1	1	0	0	0	0
chr6	169590485	169590577	10505494	10505499	Intergenic	THBS2	0	0	15_Quies	0	1	1	0	1	0	0
chr6	169615358	169615548	10505854	10505861	TTS	THBS2	0	0	5_TxWk	0	1	0	0	0	0	0
chr6	170449387	170449421	10517952	10517956	Intergenic	LOC154449	0	0	7_Enh	0	1	1	0	0	0	0
chr7	229225	229452	10533984	10533992	intron	FAM20C	0	0	7_Enh	0	1	1	0	1	0	0
chr7	229499	229601	10533992	10534000	intron	FAM20C	0	0	7_Enh	0	1	1	0	1	0	0
chr7	582908	583101	10543709	10543718	Intergenic	FLJ44511	0	0	15_Quies	0	1	1	0	1	0	0
chr7	913041	913232	10553418	10553428	exon	SUN1	0	0	7_Enh	0	1	1	0	0	1	1
chr7	1687889	1687916	10580046	10580050	Intergenic	TFAMP1	0	0	7_Enh	0	1	1	0	0	0	0
chr7	1688111	1688190	10580056	10580064	Intergenic	TFAMP1	0	0	7_Enh	0	1	1	0	0	0	0
chr7	2197526	2197598	10595578	10595583	intron	MAD1L1	0	0	7_Enh	0	1	1	0	0	0	0
chr7	2757238	2757413	10611430	10611441	Intergenic	AMZ1	0	0	7_Enh	0	1	1	0	0	0	0
chr7	2836023	2836094	10613061	10613067	intron	GNA12	0	0	7_Enh	0	1	1	0	1	0	0
chr7	2836170	2836293	10613067	10613072	intron	GNA12	0	0	7_Enh	0	1	1	0	1	0	0
chr7	4705521	4705714	10640207	10640211	Intergenic	FOXK1	0	0	5_TxWk	0	1	0	0	0	0	0
chr7	5216601	5216835	10652056	10652064	Intergenic	WIPI2	0	0	7_Enh	0	1	1	0	1	0	0
chr7	5216867	5217025	10652064	10652069	Intergenic	WIPI2	0	0	7_Enh	0	1	1	0	1	0	0
chr7	5497471	5497652	10659935	10659944	Intergenic	TNRC18	0	0	5_TxWk	0	1	1	0	0	0	0
chr7	5497834	5497866	10659945	10659949	Intergenic	TNRC18	0	0	7_Enh	0	1	1	0	0	0	0
chr7	5631237	5631673	10663953	10663963	promoter-TSS	FSCN1	1	0	7_Enh	0	1	1	0	0	1	0
chr7	6267342	6267504	10676287	10676291	intron	CYTH3	0	0	7_Enh	0	1	1	0	0	0	0
chr7	15791057	15791244	10749902	10749906	Intergenic	MEOX2	0	0	15_Quies	0	1	1	0	0	0	0
chr7	16707750	16707947	10756353	10756360	intron	BZW2	0	0	7_Enh	0	1	1	0	1	0	0
chr7	22161820	22162039	10796461	10796467	exon	RAPGEF5	0	0	7_Enh	0	1	1	0	0	0	0
chr7	22629347	22629491	10800487	10800492	Intergenic	LOC100506178	0	0	7_Enh	0	1	1	0	0	0	0
chr7	22629699	22629858	10800493	10800497	Intergenic	LOC100506178	0	0	7_Enh	0	1	1	0	0	0	0
chr7	22757478	22757624	10801439	10801444	Intergenic	IL6	0	0	5_TxWk	0	1	1	0	0	0	0
chr7	22895541	22895801	10802841	10802848	promoter-TSS	SNORD93	1	0	5_TxWk	0	1	1	0	0	0	0
chr7	25664565	25664705	10828349	10828353	Intergenic	RNU6-16	0	0	7_Enh	0	1	0	0	1	0	0
chr7	25710768	25711024	10828672	10828681	Intergenic	RNU6-16	0	0	5_TxWk	0	1	1	0	0	0	0
chr7	25872145	25872310	10829987	10829991	Intergenic	RNU6-16	0	0	5_TxWk	0	1	1	0	0	0	0
chr7	25889694	25889792	10830117	10830122	Intergenic	RNU6-16	0	0	5_TxWk	0	1	1	0	0	0	0
chr7	28569982	28570046	10859456	10859460	intron	CREB5	0	0	7_Enh	0	1	1	0	1	0	0
chr7	28570215	28570363	10859460	10859465	intron	CREB5	0	0	7_Enh	0	1	1	0	0	0	0
chr7	28989483	28989683	10863189	10863195	Intergenic	TRIL	0	0	15_Quies	0	1	0	0	0	0	0
chr7	29528404	29528581	10868645	10868650	intron	CHN2	0	0	5_TxWk	0	1	0	0	0	0	0
chr7	30508981	30509173	10878357	10878362	intron	NOD1	0	0	7_Enh	0	1	1	0	1	0	1
chr7	35455045	35455261	10919756	10919761	Intergenic	LOC401324	0	0	7_Enh	0	1	1	0	0	0	0
chr7	36076807	36076943	10925397	10925401	Intergenic	EEPD1	0	0	5_TxWk	0	1	1	0	1	0	0
chr7	36168311	36168627	10926233	10926242	Intergenic	EEPD1	0	0	5_TxWk	0	1	1	0	1	1	1
chr7	36320660	36320747	10927993	10928001	exon	EEPD1	0	0	5_TxWk	0	1	1	0	1	0	1
chr7	36320763	36320843	10928001	10928005	exon	EEPD1	0	0	5_TxWk	0	1	1	0	1	0	1
chr7	37071532	37071784	10934670	10934676	intron	ELMO1	0	0	5_TxWk	0	1	1	0	1	0	0
chr7	37248177	37248399	10936172	10936177	intron	ELMO1	0	0	15_Quies	0	1	1	0	0	1	1
chr7	37250884	37250947	10936195	10936200	intron	ELMO1	0	0	5_TxWk	0	1	0	0	0	0	0
chr7	37250966	37251095	10936200	10936205	exon,intron	ELMO1	0	0	5_TxWk	0	1	0	0	0	0	0
chr7	37394313	37394388	10937650	10937654	intron	ELMO1	0	0	5_TxWk	0	1	1	0	1	0	0
chr7	40756785	40756905	10965315	10965320	intron	C7orf10	0	0	7_Enh	0	1	1	0	0	0	0
chr7	43679726	43680103	10988317	10988322	intron	COA1	0	0	7_Enh	0	1	1	0	0	0	0
chr7	43690135	43690523	10988431	10988440	intron	COA1	0	0	7_Enh	0	1	1	0	0	0	0
chr7	44127497	44127564	10994449	10994453	Intergenic	POLM	0	0	5_TxWk	0	1	1	0	1	0	0
chr7	44297433	44297866	10997336	10997348	intron	CAMK2B	0	0	7_Enh	0	1	1	0	1	1	0
chr7	44299402	44299441	10997377	10997382	intron	CAMK2B	0	0	7_Enh	0	1	1	0	0	0	0
chr7	44331114	44331226	10998045	10998050	intron	CAMK2B	0	0	7_Enh	0	1	1	0	1	0	0
chr7	44423266	44423345	10999114	10999118	exon	NUDCD3	0	0	7_Enh	0	1	1	0	0	0	0
chr7	45962954	45963169	11018545	11018553	Intergenic	IGFBP3	0	0	15_Quies	0	1	1	0	0	1	1
chr7	47431892	47432352	11029523	11029539	intron	TNS3	0	0	5_TxWk	0	1	1	0	0	0	1
chr7	47493362	47493466	11030423	11030429	intron	TNS3	0	0	7_Enh	0	1	1	0	0	0	0
chr7	47521783	47521989	11030820	11030828	intron	TNS3	0	0	7_Enh	0	1	1	0	1	0	0
chr7	47662970	47663041	11033375	11033379	Intergenic	C7orf65	0	0	7_Enh	0	1	1	0	0	0	0
chr7	51201834	51202009	11063031	11063035	intron	COBL	0	0	5_TxWk	0	1	1	0	0	0	0
chr7	51250541	51250690	11063529	11063533	intron	COBL	0	0	7_Enh	0	1	0	0	1	0	0
chr7	51370588	51370716	11064934	11064938	intron	COBL	0	0	5_TxWk	0	1	0	0	0	0	0
chr7	55133593	55133783	11092564	11092570	intron	EGFR	0	0	5_TxWk	0	1	1	0	0	0	1
chr7	55201486	55201734	11093416	11093422	intron	EGFR	0	0	7_Enh	0	1	1	0	1	0	1
chr7	55260637	55260832	11094263	11094270	intron	EGFR	0	0	5_TxWk	0	1	1	0	0	0	0
chr7	56142137	56142333	11106745	11106755	intron	SUMF2	0	0	7_Enh	0	1	1	0	1	1	1
chr7	68642932	68642984	11211854	11211858	Intergenic	AUTS2	0	0	15_Quies	0	1	1	0	0	0	0
chr7	70079447	70079871	11225088	11225098	intron	AUTS2	0	0	7_Enh	0	1	1	0	1	0	1
chr7	70079926	70080099	11225098	11225103	intron	AUTS2	0	0	7_Enh	0	1	1	0	1	0	1
chr7	73294932	73295176	11270976	11270984	Intergenic	WBSCR28	0	0	7_Enh	0	1	1	0	0	0	0
chr7	73300859	73300935	11271062	11271069	Intergenic	WBSCR28	0	0	7_Enh	0	1	1	0	1	0	0
chr7	73300937	73301179	11271069	11271081	Intergenic	WBSCR28	0	0	7_Enh	0	1	1	0	1	0	0
chr7	73414179	73414383	11272789	11272796	Intergenic	ELN	0	0	5_TxWk	0	1	1	0	0	0	0
chr7	73437455	73437678	11273223	11273234	Intergenic	ELN	0	0	7_Enh	0	1	1	0	0	0	0
chr7	74001848	74002006	11284550	11284556	intron	GTF2IRD1	0	0	7_Enh	0	1	1	0	1	0	0
chr7	75592069	75592297	11313549	11313557	intron	POR	0	0	7_Enh	0	1	1	0	0	0	0
chr7	75926750	75927050	11319810	11319815	Intergenic	HSPB1	0	0	7_Enh	0	1	0	0	0	0	0
chr7	76074999	76075298	11322712	11322717	Intergenic	DTX2	0	0	15_Quies	0	1	0	0	1	0	0
chr7	93933206	93933250	11440591	11440595	Intergenic	COL1A2	0	0	15_Quies	0	1	1	0	0	0	0
chr7	96018337	96018590	11454809	11454814	Intergenic	SLC25A13	0	0	15_Quies	0	1	0	0	1	0	0
chr7	98638107	98638241	11485548	11485553	exon	SMURF1	0	0	5_TxWk	0	1	1	0	0	1	1
chr7	100066871	100067164	11508576	11508583	intron	TSC22D4	0	0	5_TxWk	0	1	1	0	1	1	1
chr7	100743446	100743683	11523016	11523026	Intergenic	TRIM56	0	0	7_Enh	0	1	1	0	1	0	1
chr7	100743711	100743743	11523026	11523030	Intergenic	TRIM56	0	0	7_Enh	0	1	1	0	1	0	1
chr7	100743789	100743921	11523030	11523035	Intergenic	TRIM56	0	0	7_Enh	0	1	1	0	1	0	1
chr7	100781582	100782019	11523717	11523732	exon	SERPINE1	0	0	5_TxWk	0	1	1	0	1	1	1
chr7	101526056	101526161	11538852	11538856	intron	CUX1	0	0	7_Enh	0	1	1	0	1	1	1
chr7	101526211	101526446	11538856	11538863	intron	CUX1	0	0	7_Enh	0	1	1	0	1	0	1
chr7	102574364	102574526	11557462	11557474	exon	LRRC17	0	0	15_Quies	0	1	0	0	1	0	0
chr7	104584007	104584196	11572913	11572920	Intergenic	LHFPL3-AS2	0	0	5_TxWk	0	1	1	0	0	0	0
chr7	105817201	105817374	11587570	11587578	Intergenic	SYPL1	0	0	5_TxWk	0	1	1	0	1	1	1
chr7	106065409	106065917	11589437	11589443	Intergenic	NAMPT	0	0	7_Enh	0	1	1	0	1	0	0
chr7	107580255	107580556	11601631	11601638	intron	LAMB1	0	0	7_Enh	0	1	1	0	0	0	0
chr7	107630145	107630361	11602271	11602276	intron	LAMB1	0	0	5_TxWk	0	1	0	0	0	0	0
chr7	107644939	107645061	11602589	11602595	Intergenic	LAMB1	0	0	15_Quies	0	1	1	0	0	0	0
chr7	115994202	115994303	11653213	11653217	Intergenic	TES	0	0	5_TxWk	0	1	1	0	0	0	0
chr7	116654858	116654991	11658869	11658875	intron	ST7	0	0	1_TssA	0	1	1	0	0	0	0
chr7	117448408	117448659	11664217	11664224	intron	CTTNBP2	0	0	15_Quies	0	1	1	0	1	0	0
chr7	127526148	127526281	11723999	11724003	intron	SND1	0	0	7_Enh	0	1	1	0	0	0	0
chr7	128468433	128468487	11736610	11736614	Intergenic	FLNC	0	0	7_Enh	0	1	0	0	0	0	0
chr7	128784399	128785096	11741572	11741627	promoter-TSS	TSPAN33	1	1	1_TssA	0	1	1	0	0	1	1
chr7	128786614	128786685	11741643	11741647	intron	TSPAN33	0	0	5_TxWk	0	1	1	0	0	0	0
chr7	130013572	130013684	11757842	11757847	Intergenic	CPA1	0	0	7_Enh	0	1	1	0	1	0	0
chr7	130013709	130013939	11757847	11757861	Intergenic	CPA1	0	0	7_Enh	0	1	1	0	1	0	0
chr7	130575889	130576186	11762550	11762558	intron	LOC646329	0	0	7_Enh	0	1	1	0	0	0	0
chr7	130586184	130586424	11762744	11762752	intron	LOC646329	0	0	7_Enh	0	1	1	0	1	0	0
chr7	130589042	130589339	11762785	11762790	intron	LOC646329	0	0	7_Enh	0	1	1	0	0	0	0
chr7	130692183	130692476	11763875	11763883	intron	FLJ43663	0	0	5_TxWk	0	1	1	0	0	1	1
chr7	130754130	130754313	11764552	11764559	intron	FLJ43663	0	0	7_Enh	0	1	1	0	0	1	1
chr7	131192738	131192914	11768863	11768872	intron	PODXL	0	0	7_Enh	0	1	1	0	0	1	1
chr7	131198373	131198497	11768969	11768975	intron	PODXL	0	0	6_EnhG	0	1	1	0	1	1	1
chr7	134290938	134291374	11796783	11796790	Intergenic	BPGM	0	0	15_Quies	0	1	1	0	1	1	1
chr7	134451977	134452248	11798093	11798100	Intergenic	CALD1	0	0	7_Enh	0	1	1	0	0	0	0
chr7	134521233	134521477	11798627	11798632	intron	CALD1	0	0	5_TxWk	0	1	1	0	0	0	0
chr7	134571252	134571396	11799039	11799043	intron	CALD1	0	0	5_TxWk	0	1	1	0	0	0	0
chr7	135433610	135433791	11807314	11807323	promoter-TSS	FAM180A	1	0	5_TxWk	0	1	1	0	0	0	0
chr7	135493954	135494002	11807941	11807945	Intergenic	FAM180A	0	0	5_TxWk	0	1	1	0	0	0	0
chr7	137567208	137567349	11822011	11822016	exon,intron	CREB3L2	0	0	5_TxWk	0	1	1	0	0	0	0
chr7	137663303	137663487	11823025	11823030	intron	CREB3L2	0	0	7_Enh	0	1	1	0	1	0	0
chr7	137681321	137681460	11823232	11823236	intron	CREB3L2	0	0	7_Enh	0	1	1	0	0	0	0
chr7	139119498	139119555	11840251	11840258	Intergenic	LOC100129148	0	0	7_Enh	0	1	1	0	0	1	1
chr7	139365697	139365869	11844153	11844159	intron	HIPK2	0	0	7_Enh	0	1	1	0	1	0	0
chr7	139616256	139616327	11846677	11846681	intron	TBXAS1	0	0	7_Enh	0	1	1	0	1	0	0
chr7	140217871	140218069	11855716	11855725	TTS	DENND2A	0	0	5_TxWk	0	1	1	0	1	1	1
chr7	140296966	140297167	11857083	11857087	intron	DENND2A	0	0	5_TxWk	0	1	1	0	0	0	0
chr7	140326339	140326650	11857478	11857484	Intergenic	DENND2A	0	0	7_Enh	0	1	1	0	1	0	0
chr7	143088597	143088819	11882142	11882153	TTS	ZYX	0	0	6_EnhG	0	1	1	0	1	0	0
chr7	143089254	143089460	11882159	11882164	intron	EPHA1	0	0	7_Enh	0	1	1	0	0	0	0
chr7	150145783	150146095	11951862	11951870	TTS	LOC285972	0	0	15_Quies	0	1	1	0	0	1	1
chr7	150520658	150520864	11954928	11954934	Intergenic	TMEM176B	0	0	5_TxWk	0	1	1	0	0	0	0
chr7	150683229	150683497	11957497	11957511	Intergenic	NOS3	0	0	7_Enh	0	1	1	0	0	1	1
chr7	151123594	151123713	11967925	11967929	Intergenic	MIR3907	0	0	5_TxWk	0	1	0	0	0	0	0
chr7	151123726	151123825	11967929	11967935	Intergenic	MIR3907	0	0	5_TxWk	0	1	0	0	0	0	0
chr7	151296987	151297265	11970670	11970676	intron	PRKAG2	0	0	7_Enh	0	1	1	0	1	0	0
chr7	151362501	151362685	11971823	11971827	intron	PRKAG2	0	0	7_Enh	0	1	1	0	0	0	0
chr7	151384722	151385052	11972149	11972162	intron	PRKAG2	0	0	7_Enh	0	1	1	0	1	0	0
chr7	151424798	151425066	11972980	11972987	intron	PRKAG2	0	0	7_Enh	0	1	1	0	1	0	0
chr7	151451268	151451483	11973513	11973520	intron	PRKAG2	0	0	7_Enh	0	1	1	0	1	1	1
chr7	151451538	151451586	11973520	11973524	intron	PRKAG2	0	0	7_Enh	0	1	1	0	1	0	1
chr7	157132834	157133165	12054251	12054258	intron	DNAJB6	0	0	5_TxWk	0	1	1	0	0	1	1
chr7	157179964	157180072	12055076	12055084	TTS	DNAJB6	0	0	5_TxWk	0	1	1	0	0	1	1
chr7	157191135	157191264	12055310	12055316	intron	DNAJB6	0	0	5_TxWk	0	1	1	0	0	0	0
chr7	157698502	157698620	12069660	12069665	intron	PTPRN2	0	0	5_TxWk	0	1	0	0	0	0	0
chr7	158808194	158808510	12092262	12092269	intron	LINC00689	0	0	5_TxWk	0	1	1	0	1	0	0
chr8	350806	351033	12101841	12101848	Intergenic	FBXO25	0	0	7_Enh	0	1	1	0	0	0	0
chr8	1694618	1694659	12130701	12130705	Intergenic	CLN8	0	0	7_Enh	0	1	1	0	1	0	0
chr8	1734739	1734976	12131664	12131669	TTS	CLN8	0	0	7_Enh	0	1	1	0	0	0	0
chr8	2023224	2023602	12138844	12138855	intron	MYOM2	0	0	7_Enh	0	1	1	0	0	0	0
chr8	6405278	6405513	12186337	12186344	intron	ANGPT2	0	0	7_Enh	0	1	0	0	0	0	0
chr8	6451971	6452180	12187071	12187076	intron	MCPH1	0	0	7_Enh	0	1	1	0	1	0	0
chr8	6483520	6484087	12187689	12187706	intron	MCPH1	0	0	7_Enh	0	1	1	0	0	0	0
chr8	6484214	6484416	12187706	12187714	intron	MCPH1	0	0	7_Enh	0	1	0	0	0	0	0
chr8	6484584	6484901	12187715	12187727	intron	MCPH1	0	0	7_Enh	0	1	0	0	0	0	0
chr8	8168173	8168249	12212594	12212598	Intergenic	SGK223	0	0	7_Enh	0	1	1	0	1	0	0
chr8	8458536	8458756	12216039	12216044	Intergenic	CLDN23	0	0	7_Enh	0	1	1	0	1	0	0
chr8	8932453	8932589	12222121	12222128	Intergenic	MIR4660	0	0	7_Enh	0	1	1	0	1	1	1
chr8	11424687	11424965	12254013	12254021	Intergenic	LINC00208	0	0	5_TxWk	0	1	1	0	0	1	1
chr8	11429368	11429588	12254106	12254114	Intergenic	LINC00208	0	0	5_TxWk	0	1	1	0	0	0	0
chr8	11571380	11571440	12256792	12256798	intron	GATA4	0	0	1_TssA	0	1	1	0	0	0	0
chr8	11584595	11584725	12256977	12256981	intron	GATA4	0	0	5_TxWk	0	1	1	0	0	0	0
chr8	11603869	11604188	12257287	12257301	intron	GATA4	0	0	2_TssAFlnk	0	1	1	0	0	1	1
chr8	11619905	11620148	12257592	12257599	Intergenic	NEIL2	0	0	15_Quies	0	1	0	0	0	0	0
chr8	11622976	11623332	12257644	12257657	Intergenic	NEIL2	0	0	7_Enh	0	1	1	0	1	1	1
chr8	11799717	11799749	12260933	12260937	Intergenic	DEFB136	0	0	7_Enh	0	1	1	0	1	0	0
chr8	12901277	12901414	12274383	12274387	Intergenic	KIAA1456	0	0	15_Quies	0	1	1	0	0	0	0
chr8	17454369	17454443	12311307	12311311	intron	PDGFRL	0	0	15_Quies	0	1	0	0	0	0	0
chr8	17471876	17471998	12311522	12311527	intron	PDGFRL	0	0	7_Enh	0	1	1	0	0	0	0
chr8	17518636	17518703	12312133	12312137	intron	MTUS1	0	0	7_Enh	0	1	1	0	0	0	0
chr8	17519177	17519445	12312143	12312149	intron	MTUS1	0	0	7_Enh	0	1	1	0	1	0	0
chr8	18992060	18992268	12326259	12326265	Intergenic	LOC100128993	0	0	15_Quies	0	1	0	0	1	0	0
chr8	19522860	19523104	12331470	12331476	intron	CSGALNACT1	0	0	7_Enh	0	1	1	0	0	0	0
chr8	19577706	19577863	12331953	12331958	Intergenic	CSGALNACT1	0	0	7_Enh	0	1	1	0	0	0	0
chr8	21614351	21614508	12351263	12351267	intron	GFRA2	0	0	7_Enh	0	1	1	0	0	0	0
chr8	22084757	22084868	12360024	12360030	intron	PHYHIP	0	0	5_TxWk	0	1	1	0	0	0	0
chr8	22255351	22255652	12362749	12362757	intron	SLC39A14	0	0	7_Enh	0	1	1	0	0	0	0
chr8	22431851	22432211	12365474	12365482	intron	SORBS3	0	0	5_TxWk	0	1	1	0	1	1	1
chr8	22452849	22453034	12366035	12366044	exon	PDLIM2	0	0	6_EnhG	0	1	1	0	0	1	1
chr8	22516591	22516662	12367381	12367385	intron	BIN3	0	0	7_Enh	0	1	1	0	1	0	0
chr8	22516858	22517027	12367387	12367392	intron	BIN3	0	0	7_Enh	0	1	1	0	1	0	0
chr8	22613664	22613794	12369268	12369275	intron	PEBP4	0	0	6_EnhG	0	1	1	0	1	1	1
chr8	22775884	22776237	12371547	12371556	intron	PEBP4	0	0	5_TxWk	0	1	1	0	1	1	1
chr8	22907547	22907669	12373316	12373320	intron	TNFRSF10B	0	0	5_TxWk	0	1	0	0	0	0	0
chr8	23162503	23162677	12377381	12377387	intron	LOXL2	0	0	7_Enh	0	1	1	0	0	0	0
chr8	25816227	25816273	12401620	12401624	intron	EBF2	0	0	7_Enh	0	1	1	0	0	0	0
chr8	26061916	26062119	12404408	12404414	Intergenic	PPP2R2A	0	0	7_Enh	0	1	1	0	0	0	0
chr8	26124873	26124991	12405068	12405075	Intergenic	PPP2R2A	0	0	7_Enh	0	1	1	0	1	0	0
chr8	26428776	26428953	12408602	12408608	intron	DPYSL2	0	0	7_Enh	0	1	1	0	1	1	1
chr8	26498554	26498691	12409788	12409792	intron	DPYSL2	0	0	7_Enh	0	1	1	0	1	0	1
chr8	27729914	27730100	12421675	12421680	intron	SCARA5	0	0	15_Quies	0	1	0	0	0	0	0
chr8	27730412	27730506	12421683	12421689	intron	SCARA5	0	0	15_Quies	0	1	1	0	0	0	0
chr8	27805938	27806023	12422628	12422632	intron	SCARA5	0	0	7_Enh	0	1	1	0	1	0	0
chr8	27920869	27920952	12423961	12423969	intron	NUGGC	0	0	15_Quies	0	1	1	0	1	0	1
chr8	27930300	27930631	12424076	12424087	intron	NUGGC	0	0	5_TxWk	0	1	1	0	0	1	1
chr8	28223396	28223671	12427239	12427248	intron	ZNF395	0	0	7_Enh	0	1	1	0	0	0	0
chr8	28514948	28515714	12431219	12431228	Intergenic	EXTL3	0	0	15_Quies	0	1	1	0	1	0	0
chr8	28930338	28930598	12435818	12435827	intron	KIF13B	0	0	5_TxWk	0	1	1	0	0	0	0
chr8	29107634	29107751	12437933	12437937	intron	KIF13B	0	0	7_Enh	0	1	0	0	1	0	0
chr8	30173245	30173411	12448896	12448900	Intergenic	MIR548O2	0	0	7_Enh	0	1	0	0	0	0	0
chr8	30239900	30240030	12449672	12449676	exon	LOC100128750	0	0	7_Enh	0	1	1	0	0	1	1
chr8	30413356	30413612	12451652	12451666	intron	RBPMS	0	0	5_TxWk	0	1	1	0	1	1	1
chr8	30588816	30588883	12454001	12454006	Intergenic	GSR	0	0	7_Enh	0	1	1	0	0	0	0
chr8	30588925	30589109	12454006	12454012	Intergenic	GSR	0	0	7_Enh	0	1	1	0	0	0	0
chr8	30589193	30589265	12454014	12454019	Intergenic	GSR	0	0	7_Enh	0	1	1	0	0	0	0
chr8	30661840	30662155	12455022	12455027	intron	PPP2CB	0	0	7_Enh	0	1	1	0	0	0	0
chr8	37378986	37379133	12501833	12501841	Intergenic	ZNF703	0	0	7_Enh	0	1	1	0	0	0	0
chr8	37401830	37401958	12502105	12502111	Intergenic	ZNF703	0	0	5_TxWk	0	1	1	0	0	0	0
chr8	37419491	37419636	12502365	12502369	Intergenic	ZNF703	0	0	5_TxWk	0	1	1	0	0	0	0
chr8	37557857	37558108	12504325	12504345	Intergenic	ZNF703	0	1	5_TxWk	0	1	1	0	0	1	1
chr8	37659779	37659900	12506082	12506089	intron	GPR124	0	0	7_Enh	0	1	1	0	0	0	0
chr8	38269214	38269423	12515273	12515278	exon	FGFR1	0	0	7_Enh	0	1	1	0	0	1	1
chr8	38316774	38317014	12516065	12516071	intron	FGFR1	0	0	7_Enh	0	1	1	0	1	0	1
chr8	38571850	38572186	12519231	12519240	Intergenic	TACC1	0	0	5_TxWk	0	1	1	0	0	1	1
chr8	38625723	38626106	12519970	12519978	intron	TACC1	0	0	7_Enh	0	1	1	0	0	1	1
chr8	38857387	38857637	12523103	12523109	intron	ADAM9	0	0	1_TssA	0	1	1	0	0	0	0
chr8	41999147	41999289	12552935	12552939	Intergenic	AP3M2	0	0	5_TxWk	0	1	0	0	0	0	0
chr8	42029194	42029526	12553384	12553396	TTS	AP3M2	0	0	15_Quies	0	1	1	0	1	1	1
chr8	48437072	48437853	12590382	12590392	intron	KIAA0146	0	0	5_TxWk	0	1	1	0	1	0	0
chr8	49340974	49341092	12601067	12601079	Intergenic	EFCAB1	0	0	5_TxWk	0	1	1	0	0	0	0
chr8	49495702	49495914	12602771	12602776	Intergenic	EFCAB1	0	0	7_Enh	0	1	1	0	0	0	0
chr8	49495935	49496105	12602776	12602782	Intergenic	EFCAB1	0	0	5_TxWk	0	1	1	0	0	0	0
chr8	49496258	49496370	12602783	12602788	Intergenic	EFCAB1	0	0	5_TxWk	0	1	1	0	0	0	0
chr8	49556137	49556295	12603520	12603524	Intergenic	EFCAB1	0	0	7_Enh	0	1	1	0	0	0	0
chr8	52580320	52580567	12623697	12623701	intron	PXDNL	0	0	7_Enh	0	1	1	0	0	0	0
chr8	52684012	52684047	12624515	12624519	intron	PXDNL	0	0	7_Enh	0	1	1	0	0	0	0
chr8	55239535	55239628	12647745	12647750	Intergenic	SOX17	0	0	7_Enh	0	1	1	0	0	0	0
chr8	59442552	59442617	12682860	12682864	Intergenic	SDCBP	0	0	7_Enh	0	1	1	0	0	0	0
chr8	66674163	66674258	12734434	12734438	intron	PDE7A	0	0	5_TxWk	0	1	1	0	0	1	1
chr8	67434324	67434440	12740781	12740787	Intergenic	C8orf46	0	0	7_Enh	0	1	1	0	0	0	0
chr8	67434509	67434869	12740787	12740794	Intergenic	C8orf46	0	0	7_Enh	0	1	1	0	1	0	0
chr8	81213507	81213724	12840123	12840131	Intergenic	MIR5708	0	0	15_Quies	0	1	1	0	0	0	0
chr8	81904189	81904420	12846764	12846773	intron	PAG1	0	0	7_Enh	0	1	1	0	1	1	1
chr8	98775919	98776097	12962621	12962626	Intergenic	LAPTM4B	0	0	7_Enh	0	1	1	0	0	0	0
chr8	99394964	99395323	12969617	12969630	Intergenic	KCNS2	0	0	7_Enh	0	1	1	0	0	0	0
chr8	101912694	101912937	12991005	12991013	Intergenic	YWHAZ	0	0	7_Enh	0	1	1	0	1	0	0
chr8	103740666	103740934	13008965	13008974	Intergenic	KLF10	0	0	7_Enh	0	1	1	0	1	0	0
chr8	103741627	103741880	13008982	13008988	Intergenic	KLF10	0	0	7_Enh	0	1	1	0	1	0	0
chr8	103741955	103742247	13008988	13008996	Intergenic	KLF10	0	0	7_Enh	0	1	1	0	1	0	0
chr8	103757946	103758100	13009208	13009213	Intergenic	KLF10	0	0	7_Enh	0	1	1	0	0	0	0
chr8	103766464	103766656	13009314	13009319	Intergenic	KLF10	0	0	7_Enh	0	1	1	0	1	0	0
chr8	103801487	103801677	13009736	13009744	Intergenic	AZIN1	0	0	7_Enh	0	1	1	0	1	0	0
chr8	103937435	103937647	13011522	13011527	Intergenic	AZIN1	0	0	5_TxWk	0	1	1	0	0	0	0
chr8	106102463	106102901	13026591	13026598	Intergenic	ZFPM2	0	0	1_TssA	0	1	1	0	0	0	0
chr8	107095476	107095694	13032671	13032675	Intergenic	OXR1	0	0	15_Quies	0	1	1	0	0	0	0
chr8	116089073	116089201	13084552	13084556	Intergenic	TRPS1	0	0	15_Quies	0	1	1	0	1	1	1
chr8	117878848	117878960	13096971	13096975	exon	RAD21	0	0	1_TssA	0	1	1	0	0	0	0
chr8	119023949	119024199	13104902	13104910	intron	EXT1	0	0	7_Enh	0	1	1	0	1	0	0
chr8	121255089	121255398	13121809	13121816	intron	COL14A1	0	0	1_TssA	0	1	1	0	1	0	0
chr8	123671403	123671523	13138118	13138123	Intergenic	ZHX2	0	0	15_Quies	0	1	1	0	0	0	0
chr8	123706565	123706669	13138437	13138441	Intergenic	ZHX2	0	0	15_Quies	0	1	1	0	1	0	0
chr8	123867668	123867917	13140418	13140424	intron	ZHX2	0	0	7_Enh	0	1	1	0	1	0	0
chr8	124603335	124603493	13149700	13149704	Intergenic	FBXO32	0	0	7_Enh	0	1	1	0	0	0	0
chr8	124604811	124605009	13149718	13149723	Intergenic	KLHL38	0	0	7_Enh	0	1	0	0	0	0	0
chr8	125642083	125642206	13159393	13159397	intron	MTSS1	0	0	7_Enh	0	1	1	0	1	0	0
chr8	125685668	125685926	13159924	13159930	intron	MTSS1	0	0	7_Enh	0	1	1	0	1	0	0
chr8	126525378	126525562	13168781	13168793	Intergenic	TRIB1	0	0	5_TxWk	0	1	1	0	1	0	0
chr8	126581766	126581884	13169290	13169294	Intergenic	TRIB1	0	0	7_Enh	0	1	1	0	0	0	0
chr8	126649807	126649964	13169998	13170002	Intergenic	TRIB1	0	0	15_Quies	0	1	0	0	0	0	0
chr8	127600884	127600992	13176881	13176885	Intergenic	FAM84B	0	0	7_Enh	0	1	1	0	0	0	0
chr8	128171372	128171535	13180983	13180988	Intergenic	PCAT1	0	0	15_Quies	0	1	0	0	0	0	0
chr8	128866321	128866623	13187237	13187251	Intergenic	PVT1	0	0	7_Enh	0	1	1	0	1	0	0
chr8	128866965	128867035	13187257	13187262	Intergenic	PVT1	0	0	7_Enh	0	1	1	0	1	0	0
chr8	129031096	129031249	13189336	13189340	intron	PVT1	0	0	5_TxWk	0	1	1	0	0	0	0
chr8	129121384	129121523	13190277	13190283	Intergenic	MIR1208	0	0	7_Enh	0	1	1	0	1	0	0
chr8	129189003	129189490	13190890	13190901	Intergenic	MIR1208	0	0	7_Enh	0	1	1	0	1	0	0
chr8	130698127	130698162	13200313	13200317	Intergenic	GSDMC	0	0	7_Enh	0	1	1	0	0	0	0
chr8	131685079	131685163	13209840	13209844	Intergenic	ASAP1	0	0	7_Enh	0	1	1	0	0	0	0
chr8	133968008	133968203	13225764	13225769	intron	TG	0	0	7_Enh	0	1	1	0	0	0	0
chr8	134419335	134419568	13230650	13230658	Intergenic	NDRG1	0	0	7_Enh	0	1	1	0	0	0	0
chr8	134498575	134498775	13231674	13231682	intron	ST3GAL1	0	0	7_Enh	0	1	1	0	1	0	0
chr8	134552513	134552667	13232375	13232381	intron	ST3GAL1	0	0	7_Enh	0	1	1	0	0	0	0
chr8	141129239	141129322	13289212	13289217	intron	TRAPPC9	0	0	7_Enh	0	1	1	0	0	0	0
chr8	141489942	141490125	13294813	13294817	Intergenic	TRAPPC9	0	0	7_Enh	0	1	1	0	1	0	0
chr8	141490176	141490303	13294817	13294822	Intergenic	TRAPPC9	0	0	7_Enh	0	1	1	0	1	0	0
chr8	141601625	141601826	13297503	13297508	intron	AGO2	0	0	5_TxWk	0	1	1	0	0	1	0
chr8	141647474	141647817	13298800	13298810	Intergenic	AGO2	0	0	7_Enh	0	1	1	0	0	1	1
chr8	141656011	141656185	13298906	13298912	Intergenic	AGO2	0	0	7_Enh	0	1	1	0	1	0	0
chr8	141656260	141656277	13298912	13298916	Intergenic	AGO2	0	0	7_Enh	0	1	1	0	1	0	0
chr8	142070045	142070110	13303352	13303356	Intergenic	PTK2	0	0	5_TxWk	0	1	1	0	0	1	1
chr8	142409295	142409542	13311998	13312006	Intergenic	PTP4A3	0	0	7_Enh	0	1	1	0	0	0	0
chr8	142425942	142426186	13312419	13312429	Intergenic	PTP4A3	0	0	5_TxWk	0	1	1	0	0	0	0
chr8	142441596	142441855	13312972	13312986	TTS	PTP4A3	0	0	5_TxWk	0	1	1	0	1	1	1
chr8	144576987	144577028	13359106	13359110	intron	ZC3H3	0	0	7_Enh	0	1	1	0	0	0	0
chr8	145049044	145049349	13374977	13375001	promoter-TSS	PLEC	0	1	5_TxWk	0	1	1	0	0	1	1
chr9	613933	614155	13413255	13413261	intron	KANK1	0	0	7_Enh	0	1	1	0	1	1	1
chr9	5500829	5500897	13455094	13455098	Intergenic	PDCD1LG2	0	0	7_Enh	0	1	1	0	1	0	0
chr9	14199285	14199415	13513701	13513705	intron	NFIB	0	0	2_TssAFlnk	0	1	1	0	1	0	0
chr9	14240601	14240717	13514028	13514032	intron	NFIB	0	0	7_Enh	0	1	1	0	0	0	0
chr9	14277327	14277485	13514301	13514305	intron	NFIB	0	0	7_Enh	0	1	1	0	0	0	0
chr9	14366222	14366284	13515779	13515784	intron	NFIB	0	0	7_Enh	0	1	1	0	0	0	0
chr9	15155913	15156121	13521952	13521956	Intergenic	TTC39B	0	0	5_TxWk	0	1	1	0	1	0	0
chr9	19184518	19184591	13556574	13556578	Intergenic	DENND4C	0	0	7_Enh	0	1	1	0	1	1	0
chr9	19431576	19432035	13559439	13559445	intron	ACER2	0	0	5_TxWk	0	1	1	0	1	0	0
chr9	22080125	22080383	13578203	13578207	intron	CDKN2B-AS1	0	0	7_Enh	0	1	0	0	1	0	0
chr9	33081302	33081627	13648419	13648426	Intergenic	SMU1	0	0	15_Quies	0	1	1	0	0	1	1
chr9	33354988	33355029	13651600	13651604	intron	NFX1	0	0	15_Quies	0	1	1	0	1	0	0
chr9	34253058	34253219	13663323	13663327	TTS	UBAP1	0	0	7_Enh	0	1	1	0	0	1	1
chr9	35554060	35554240	13678066	13678074	intron	RUSC2	0	0	7_Enh	0	1	1	0	0	1	1
chr9	38019026	38019193	13710154	13710158	intron	SHB	0	0	7_Enh	0	1	1	0	0	0	0
chr9	38026076	38026169	13710255	13710259	intron	SHB	0	0	7_Enh	0	1	1	0	1	0	0
chr9	71175662	71175763	13831972	13831976	Intergenic	TMEM252	0	0	7_Enh	0	1	1	0	0	0	0
chr9	71421505	71421598	13834071	13834075	intron	PIP5K1B	0	0	7_Enh	0	1	1	0	0	0	0
chr9	73095241	73095941	13849745	13849763	Intergenic	KLF9	0	0	7_Enh	0	1	1	0	1	0	0
chr9	73204743	73204846	13850648	13850652	intron	TRPM3	0	0	7_Enh	0	1	1	0	1	0	0
chr9	75193239	75193544	13866316	13866322	intron	TMC1	0	0	1_TssA	0	1	1	0	0	0	0
chr9	75193707	75193844	13866322	13866326	intron	TMC1	0	0	1_TssA	0	1	1	0	0	0	0
chr9	80130214	80130431	13903972	13903976	intron	GNA14	0	0	7_Enh	0	1	1	0	0	0	0
chr9	80463959	80464103	13906941	13906946	intron	GNAQ	0	0	5_TxWk	0	1	0	0	0	0	0
chr9	85919809	85919973	13947126	13947133	intron	FRMD3	0	0	7_Enh	0	1	1	0	1	0	0
chr9	87050975	87051114	13958106	13958110	Intergenic	SLC28A3	0	0	7_Enh	0	1	1	0	0	0	0
chr9	87051264	87051398	13958111	13958115	Intergenic	SLC28A3	0	0	7_Enh	0	1	1	0	0	0	0
chr9	89336919	89337011	13978369	13978373	Intergenic	GAS1	0	0	15_Quies	0	1	0	0	0	0	0
chr9	91615876	91616275	14003150	14003178	exon	S1PR3	0	1	6_EnhG	0	1	1	0	0	1	1
chr9	92289983	92290157	14011565	14011572	intron	UNQ6494	0	0	7_Enh	0	1	1	0	0	0	0
chr9	92299909	92300083	14011782	14011787	Intergenic	UNQ6494	0	0	7_Enh	0	1	1	0	0	0	0
chr9	93862393	93862903	14024542	14024549	Intergenic	LOC100129316	0	0	5_TxWk	0	1	1	0	1	0	0
chr9	93959639	93959767	14025801	14025805	Intergenic	LOC100129316	0	0	5_TxWk	0	1	1	0	0	0	0
chr9	94909361	94909724	14036902	14036914	intron	LINC00475	0	0	7_Enh	0	1	1	0	1	0	0
chr9	95860877	95861131	14048703	14048713	intron	C9orf89	0	0	7_Enh	0	1	1	0	1	0	0
chr9	95882284	95882458	14049040	14049045	Intergenic	NINJ1	0	0	7_Enh	0	1	1	0	1	1	1
chr9	95967800	95967926	14050835	14050844	intron	WNK2	0	0	7_Enh	0	1	1	0	0	0	0
chr9	96067324	96067523	14052647	14052651	intron	WNK2	0	0	5_TxWk	0	1	1	0	0	1	1
chr9	96902282	96902350	14062640	14062644	Intergenic	MIRLET7A1	0	0	5_TxWk	0	1	1	0	1	0	0
chr9	97629614	97629751	14071994	14072000	intron	C9orf3	0	0	2_TssAFlnk	0	1	1	0	0	0	0
chr9	97683443	97683654	14072549	14072556	intron	C9orf3	0	0	7_Enh	0	1	1	0	0	0	0
chr9	97707976	97708100	14072875	14072879	intron	C9orf3	0	0	7_Enh	0	1	0	0	1	0	0
chr9	97715233	97715350	14072958	14072962	intron	C9orf3	0	0	7_Enh	0	1	1	0	0	0	0
chr9	97786774	97786912	14073989	14073995	intron	C9orf3	0	0	2_TssAFlnk	0	1	1	0	0	0	1
chr9	97788105	97788412	14074004	14074012	intron	C9orf3	0	0	5_TxWk	0	1	1	0	1	0	1
chr9	97951665	97951896	14076353	14076359	intron	FANCC	0	0	1_TssA	0	1	1	0	0	0	0
chr9	98534791	98534889	14084486	14084491	Intergenic	ERCC6L2	0	0	5_TxWk	0	1	1	0	1	0	1
chr9	98995229	98995341	14089885	14089891	Intergenic	HSD17B3	0	0	7_Enh	0	1	1	0	1	0	0
chr9	99249064	99249166	14093555	14093559	intron	HABP4	0	0	7_Enh	0	1	1	0	1	0	0
chr9	100317546	100317710	14106120	14106127	intron	TMOD1	0	0	7_Enh	0	1	1	0	1	0	0
chr9	100320241	100320423	14106161	14106166	intron	TMOD1	0	0	7_Enh	0	1	1	0	1	0	0
chr9	101670838	101670957	14122397	14122405	Intergenic	COL15A1	0	0	7_Enh	0	1	1	0	1	0	0
chr9	101733644	101733769	14123088	14123092	intron	COL15A1	0	0	7_Enh	0	1	1	0	1	0	0
chr9	102124242	102124389	14126933	14126941	Intergenic	SEC61B	0	0	5_TxWk	0	1	0	0	0	0	0
chr9	103191642	103191759	14135317	14135321	promoter-TSS	MSANTD3	0	0	7_Enh	0	1	1	0	0	0	0
chr9	107756039	107756219	14164406	14164411	Intergenic	ABCA1	0	0	7_Enh	0	1	1	0	1	0	0
chr9	107826839	107827293	14165117	14165125	Intergenic	ABCA1	0	0	7_Enh	0	1	1	0	1	0	0
chr9	110500816	110500870	14187926	14187932	Intergenic	KLF4	0	0	7_Enh	0	1	1	0	1	0	0
chr9	110513042	110513514	14188061	14188069	Intergenic	KLF4	0	0	7_Enh	0	1	1	0	1	0	0
chr9	110815902	110816369	14190603	14190616	Intergenic	KLF4	0	0	5_TxWk	0	1	1	0	0	0	0
chr9	112507750	112508024	14205430	14205435	intron	PALM2	0	0	7_Enh	0	1	1	0	0	0	0
chr9	112508175	112508392	14205436	14205441	intron	PALM2	0	0	7_Enh	0	1	1	0	0	0	0
chr9	112580226	112580676	14205973	14205982	intron	PALM2-AKAP2	0	0	5_TxWk	0	1	1	0	0	1	1
chr9	112832077	112832191	14208211	14208216	intron	AKAP2	0	0	7_Enh	0	1	1	0	0	0	0
chr9	112877134	112877395	14208683	14208691	intron	AKAP2	0	0	7_Enh	0	1	1	0	1	0	0
chr9	112877683	112877755	14208692	14208696	intron	AKAP2	0	0	7_Enh	0	1	1	0	1	0	0
chr9	113413266	113413445	14213302	14213306	Intergenic	MUSK	0	0	15_Quies	0	1	0	0	0	0	0
chr9	113505322	113505418	14213794	14213798	intron	MUSK	0	0	15_Quies	0	1	0	0	0	0	0
chr9	116318024	116318355	14243762	14243768	intron	RGS3	0	0	5_TxWk	0	1	0	0	0	0	0
chr9	116321454	116321604	14243796	14243801	intron	RGS3	0	0	7_Enh	0	1	1	0	1	0	0
chr9	116341383	116341432	14244054	14244058	intron	RGS3	0	0	7_Enh	0	1	1	0	0	0	0
chr9	116353939	116354151	14244229	14244234	intron	RGS3	0	0	7_Enh	0	1	1	0	0	1	1
chr9	116371999	116372256	14244536	14244543	Intergenic	RGS3	0	0	7_Enh	0	1	1	0	1	0	0
chr9	116377225	116377250	14244613	14244618	Intergenic	RGS3	0	0	7_Enh	0	1	1	0	1	0	0
chr9	116382701	116382743	14244700	14244704	Intergenic	RGS3	0	0	7_Enh	0	1	1	0	0	0	0
chr9	116382801	116383025	14244704	14244710	Intergenic	RGS3	0	0	7_Enh	0	1	1	0	0	0	0
chr9	116383298	116383435	14244712	14244716	Intergenic	RGS3	0	0	7_Enh	0	1	1	0	0	0	0
chr9	116383838	116384012	14244718	14244729	Intergenic	RGS3	0	0	5_TxWk	0	1	1	0	1	0	0
chr9	116417004	116417040	14245127	14245131	Intergenic	RGS3	0	0	7_Enh	0	1	1	0	0	0	0
chr9	116417099	116417312	14245131	14245137	Intergenic	RGS3	0	0	7_Enh	0	1	1	0	0	0	0
chr9	116417691	116417953	14245139	14245147	Intergenic	RGS3	0	0	7_Enh	0	1	1	0	0	1	1
chr9	116437933	116438055	14245437	14245441	Intergenic	RGS3	0	0	7_Enh	0	1	1	0	1	0	0
chr9	116438093	116438134	14245441	14245445	Intergenic	RGS3	0	0	7_Enh	0	1	1	0	1	0	0
chr9	116756380	116756736	14248642	14248652	intron	ZNF618	0	0	7_Enh	0	1	1	0	0	0	0
chr9	117001300	117001398	14252105	14252111	intron	COL27A1	0	0	7_Enh	0	1	1	0	0	0	1
chr9	119127473	119127642	14268999	14269006	intron	PAPPA	0	0	7_Enh	0	1	1	0	1	0	1
chr9	119233521	119233611	14269740	14269744	intron	ASTN2	0	0	5_TxWk	0	1	1	0	0	0	0
chr9	119311643	119311914	14270246	14270253	intron	LOC100128505	0	0	7_Enh	0	1	1	0	1	0	0
chr9	123697913	123698031	14301835	14301839	Intergenic	TRAF1	0	0	7_Enh	0	1	1	0	1	0	0
chr9	123835825	123835898	14302921	14302929	Intergenic	CNTRL	0	0	5_TxWk	0	1	1	0	0	0	0
chr9	123975505	123975678	14304207	14304214	Intergenic	RAB14	0	0	1_TssA	0	1	1	0	0	1	1
chr9	124041201	124041255	14304941	14304946	intron	GSN	0	0	7_Enh	0	1	1	0	1	1	1
chr9	124082477	124082689	14305553	14305563	intron	GSN	0	0	5_TxWk	0	1	1	0	1	1	1
chr9	124088440	124088794	14305643	14305649	intron	GSN	0	0	7_Enh	0	1	1	0	1	0	0
chr9	124291999	124292236	14307722	14307730	Intergenic	GGTA1P	0	0	7_Enh	0	1	1	0	1	0	0
chr9	124487299	124487613	14310913	14310927	intron	DAB2IP	0	0	7_Enh	0	1	1	0	1	0	0
chr9	127045044	127045239	14341405	14341415	intron	NEK6	0	0	7_Enh	0	1	1	0	1	0	0
chr9	127048336	127048465	14341492	14341499	intron	NEK6	0	0	7_Enh	0	1	1	0	0	0	0
chr9	127595156	127595244	14349707	14349713	Intergenic	WDR38	0	0	7_Enh	0	1	1	0	1	0	0
chr9	127597548	127597849	14349758	14349763	Intergenic	WDR38	0	0	7_Enh	0	1	1	0	0	0	0
chr9	128307426	128307625	14360122	14360127	intron	MAPKAP1	0	0	7_Enh	0	1	1	0	0	0	0
chr9	129280399	129280442	14372169	14372173	Intergenic	LMX1B	0	0	1_TssA	0	1	1	0	0	0	0
chr9	129784078	129784197	14380489	14380495	intron	RALGPS1	0	0	5_TxWk	0	1	0	0	1	0	0
chr9	129896057	129896413	14381610	14381622	intron	RALGPS1	0	0	7_Enh	0	1	1	0	1	0	0
chr9	129948472	129948729	14382183	14382188	intron	RALGPS1	0	0	7_Enh	0	1	1	0	0	0	0
chr9	129949884	129950109	14382207	14382212	intron	RALGPS1	0	0	7_Enh	0	1	1	0	0	0	0
chr9	129950127	129950364	14382212	14382217	intron	RALGPS1	0	0	7_Enh	0	1	1	0	0	0	0
chr9	129961632	129961856	14382370	14382376	intron	RALGPS1	0	0	15_Quies	0	1	1	0	0	1	1
chr9	130150573	130151083	14384512	14384520	intron	GARNL3	0	0	15_Quies	0	1	0	0	1	0	0
chr9	130281672	130281754	14387148	14387154	intron	FAM129B	0	0	5_TxWk	0	1	1	0	0	0	0
chr9	130283717	130283974	14387194	14387202	intron	FAM129B	0	0	7_Enh	0	1	1	0	0	0	0
chr9	130318416	130318587	14387832	14387840	intron	FAM129B	0	0	7_Enh	0	1	1	0	0	0	0
chr9	130323960	130324462	14387903	14387915	intron	FAM129B	0	0	7_Enh	0	1	1	0	1	0	0
chr9	130325238	130325307	14387930	14387935	intron	FAM129B	0	0	7_Enh	0	1	1	0	0	0	0
chr9	130399870	130400044	14389348	14389354	intron	STXBP1	0	0	1_TssA	0	1	1	0	0	0	0
chr9	130503239	130503348	14391225	14391229	intron	SH2D3C	0	0	5_TxWk	0	1	0	0	1	0	0
chr9	130607189	130607343	14393688	14393696	intron	ENG	0	0	3_TxFlnk	0	1	1	0	0	0	0
chr9	130620375	130620454	14393965	14393973	Intergenic	ENG	0	0	7_Enh	0	1	1	0	0	0	0
chr9	130681730	130682032	14395448	14395454	Intergenic	ST6GALNAC4	0	0	5_TxWk	0	1	1	0	0	0	0
chr9	131008231	131008267	14402490	14402494	promoter-TSS	MIR3154	1	0	7_Enh	0	1	1	0	0	0	0
chr9	131674858	131675050	14416874	14416879	intron	LRRC8A	0	0	7_Enh	0	1	1	0	0	0	0
chr9	131769088	131769243	14418671	14418677	exon	NUP188	0	0	7_Enh	0	1	1	0	1	1	1
chr9	132213590	132213660	14428461	14428466	Intergenic	LOC100506190	0	0	7_Enh	0	1	1	0	0	0	0
chr9	132474421	132474564	14434558	14434563	intron	PRRX2	0	0	5_TxWk	0	1	1	0	0	0	0
chr9	132474857	132474903	14434568	14434572	intron	PRRX2	0	0	5_TxWk	0	1	1	0	0	0	0
chr9	132524836	132524947	14435688	14435693	Intergenic	PTGES	0	0	15_Quies	0	1	1	0	0	0	0
chr9	132901172	132901404	14442556	14442560	Intergenic	NCS1	0	0	7_Enh	0	1	1	0	1	0	0
chr9	133063966	133064069	14445914	14445920	Intergenic	NCS1	0	0	7_Enh	0	1	1	0	1	0	0
chr9	133064406	133064484	14445922	14445927	Intergenic	NCS1	0	0	5_TxWk	0	1	0	0	0	0	0
chr9	133327152	133327531	14448377	14448386	intron	ASS1	0	0	7_Enh	0	1	1	0	0	1	0
chr9	133656737	133656858	14454969	14454973	intron	ABL1	0	0	8_ZNF/Rpts	0	1	1	0	0	0	0
chr9	133723041	133723246	14455913	14455919	intron	ABL1	0	0	6_EnhG	0	1	1	0	1	0	1
chr9	133733900	133733974	14456096	14456102	intron	ABL1	0	0	6_EnhG	0	1	1	0	0	0	0
chr9	133734023	133734044	14456103	14456107	intron	ABL1	0	0	6_EnhG	0	1	1	0	0	0	0
chr9	133736162	133736320	14456149	14456156	intron	ABL1	0	0	6_EnhG	0	1	1	0	1	0	1
chr9	133736325	133736470	14456156	14456167	intron	ABL1	0	0	6_EnhG	0	1	1	0	1	0	1
chr9	134211724	134212162	14466243	14466251	Intergenic	PPAPDC3	0	0	15_Quies	0	1	0	0	0	1	1
chr9	134510849	134511023	14472764	14472770	intron	RAPGEF1	0	0	7_Enh	0	1	1	0	1	1	1
chr9	134557697	134557776	14473428	14473435	intron	RAPGEF1	0	0	1_TssA	0	1	1	0	0	0	0
chr9	134589528	134590001	14473815	14473826	intron	RAPGEF1	0	0	5_TxWk	0	1	1	0	1	0	0
chr9	135057250	135057367	14481164	14481174	intron	NTNG2	0	0	5_TxWk	0	1	1	0	0	0	0
chr9	135998687	135998808	14498193	14498197	intron	RALGDS	0	0	7_Enh	0	1	1	0	0	0	0
chr9	136009283	136009441	14498439	14498445	intron	RALGDS	0	0	7_Enh	0	1	1	0	1	0	0
chr9	136009502	136009705	14498445	14498451	intron	RALGDS	0	0	7_Enh	0	1	1	0	1	0	0
chr9	136010749	136010967	14498466	14498473	intron	RALGDS	0	0	7_Enh	0	1	1	0	0	0	0
chr9	136371056	136371351	14506849	14506862	Intergenic	TMEM8C	0	0	5_TxWk	0	1	1	0	0	0	0
chr9	136371766	136371792	14506870	14506874	Intergenic	TMEM8C	0	0	5_TxWk	0	1	1	0	1	0	0
chr9	136423453	136423599	14508240	14508245	intron	ADAMTSL2	0	0	7_Enh	0	1	1	0	0	0	0
chr9	136424029	136424188	14508259	14508265	intron	ADAMTSL2	0	0	7_Enh	0	1	1	0	0	0	0
chr9	136710682	136710771	14515138	14515143	intron	VAV2	0	0	7_Enh	0	1	1	0	1	0	0
chr9	136799919	136800021	14517395	14517403	intron	VAV2	0	0	5_TxWk	0	1	1	0	0	0	0
chr9	136800770	136800866	14517426	14517431	intron	VAV2	0	0	7_Enh	0	1	1	0	1	0	0
chr9	137097648	137097700	14524437	14524445	Intergenic	RNU6ATAC	0	0	5_TxWk	0	1	1	0	0	0	0
chr9	137097721	137097907	14524445	14524452	Intergenic	RNU6ATAC	0	0	5_TxWk	0	1	1	0	0	0	0
chr9	137107779	137107840	14524667	14524671	Intergenic	RNU6ATAC	0	0	7_Enh	0	1	1	0	0	0	0
chr9	137295728	137295799	14529611	14529619	intron	RXRA	0	0	7_Enh	0	1	1	0	0	0	0
chr9	137367241	137367477	14531547	14531560	Intergenic	MIR4669	0	0	7_Enh	0	1	1	0	1	0	0
chr9	137484285	137484377	14533958	14533964	Intergenic	COL5A1	0	0	7_Enh	0	1	1	0	1	0	0
chr9	137788484	137788546	14540938	14540942	Intergenic	FCN2	0	0	7_Enh	0	1	1	0	1	0	0
chr9	138871369	138871456	14565266	14565271	Intergenic	UBAC1	0	0	7_Enh	0	1	1	0	0	0	0
chr9	139446691	139446873	14583539	14583546	Intergenic	MIR4674	0	0	5_TxWk	0	1	1	0	0	0	0
chr9	139519629	139519927	14585677	14585687	Intergenic	EGFL7	0	0	7_Enh	0	1	1	0	1	1	1
chr9	139691172	139691528	14591117	14591124	intron	KIAA1984	1	0	7_Enh	0	1	1	0	0	0	0
chr9	139691553	139691730	14591124	14591128	intron	KIAA1984	1	0	7_Enh	0	1	1	0	0	0	0
chr9	139950246	139950499	14600516	14600527	Intergenic	ENTPD2	0	0	7_Enh	0	1	1	0	1	0	0
chr9	139977928	139978101	14601520	14601526	exon	UAP1L1	0	0	5_TxWk	0	1	1	0	0	0	0
chr10	557036	557314	14641298	14641310	intron	DIP2C	0	0	7_Enh	0	1	1	0	1	1	1
chr10	640036	640140	14643054	14643061	intron	DIP2C	0	0	7_Enh	0	1	1	0	0	0	0
chr10	3085782	3085987	14680062	14680068	Intergenic	PFKP	0	0	14_ReprPCWk	0	1	1	0	0	1	1
chr10	3495276	3495436	14687416	14687421	Intergenic	PITRM1	0	0	1_TssA	0	1	1	0	1	0	0
chr10	3511337	3511613	14687724	14687733	Intergenic	PITRM1	0	0	5_TxWk	0	1	1	0	0	0	0
chr10	3511725	3512047	14687733	14687738	Intergenic	PITRM1	0	0	7_Enh	0	1	1	0	0	0	0
chr10	3542763	3542920	14688155	14688161	Intergenic	KLF6	0	0	7_Enh	0	1	1	0	1	0	0
chr10	3819281	3819495	14691681	14691686	exon	KLF6	0	0	5_TxWk	0	1	1	0	0	0	0
chr10	3846144	3846344	14692171	14692176	Intergenic	KLF6	0	0	7_Enh	0	1	1	0	0	0	0
chr10	3852435	3852605	14692270	14692275	Intergenic	KLF6	0	0	7_Enh	0	1	1	0	0	0	0
chr10	3894560	3894969	14692788	14692794	Intergenic	KLF6	0	0	5_TxWk	0	1	1	0	1	0	0
chr10	4358488	4358644	14697806	14697813	Intergenic	LINC00705	0	0	5_TxWk	0	1	0	0	0	0	0
chr10	4891878	4892219	14702250	14702260	Intergenic	AKR1E2	0	0	7_Enh	0	1	1	0	0	1	1
chr10	5113666	5114162	14703912	14703919	intron	AKR1C3	0	0	5_TxWk	0	1	1	0	1	0	0
chr10	5590925	5591079	14708761	14708768	Intergenic	CALML3	0	0	7_Enh	0	1	1	0	1	0	0
chr10	6213976	6214193	14719292	14719305	intron	PFKFB3	0	0	7_Enh	0	1	1	0	1	0	0
chr10	6317332	6317446	14721630	14721635	Intergenic	LOC399715	0	0	7_Enh	0	1	0	0	1	1	0
chr10	7603214	7603553	14736485	14736492	exon	ITIH5	0	0	5_TxWk	0	1	1	0	1	0	1
chr10	7603573	7603750	14736492	14736501	exon	ITIH5	0	0	7_Enh	0	1	1	0	0	0	1
chr10	10647782	10647951	14762778	14762782	Intergenic	SFTA1P	0	0	15_Quies	0	1	0	0	1	0	0
chr10	10847356	10847609	14764690	14764695	Intergenic	SFTA1P	0	0	7_Enh	0	1	1	0	0	0	0
chr10	11284406	11284656	14769475	14769484	intron	CELF2	0	0	7_Enh	0	1	1	0	1	1	0
chr10	11799944	11800116	14776393	14776398	intron	ECHDC3	0	0	7_Enh	0	1	1	0	0	1	1
chr10	13002546	13002793	14795996	14796007	intron	CCDC3	0	0	7_Enh	0	1	1	0	0	0	0
chr10	13702026	13702304	14806390	14806400	intron	FRMD4A	0	0	5_TxWk	0	1	1	0	0	1	1
chr10	13726122	13726377	14806776	14806782	intron	FRMD4A	0	0	7_Enh	0	1	1	0	1	0	0
chr10	13726446	13726682	14806782	14806796	intron	FRMD4A	0	0	7_Enh	0	1	1	0	1	0	0
chr10	14540969	14541267	14816334	14816345	Intergenic	MIR1265	0	0	5_TxWk	0	1	0	0	0	1	1
chr10	14690258	14690516	14818294	14818302	intron	FAM107B	0	0	15_Quies	0	1	1	0	1	0	0
chr10	17028849	17029049	14843898	14843903	intron	CUBN	0	0	5_TxWk	0	1	1	0	0	0	0
chr10	17065401	17065489	14844275	14844280	intron	CUBN	0	0	15_Quies	0	1	0	0	0	0	0
chr10	17071722	17071802	14844340	14844345	intron	CUBN	0	0	5_TxWk	0	1	1	0	0	0	0
chr10	17072048	17072301	14844345	14844351	intron	CUBN	0	0	7_Enh	0	1	1	0	0	0	0
chr10	17105157	17105363	14844618	14844623	intron	CUBN	0	0	15_Quies	0	1	1	0	0	0	0
chr10	17280679	17280812	14846273	14846277	Intergenic	VIM	0	0	15_Quies	0	1	0	0	0	0	0
chr10	17281034	17281125	14846278	14846283	Intergenic	VIM	0	0	15_Quies	0	1	0	0	0	0	0
chr10	18762479	18762643	14861205	14861210	intron	CACNB2	0	0	5_TxWk	0	1	1	0	0	0	0
chr10	20210814	20210977	14872219	14872225	intron	PLXDC2	0	0	7_Enh	0	1	1	0	0	0	0
chr10	22909306	22909442	14898351	14898355	intron	PIP4K2A	0	0	7_Enh	0	1	1	0	0	0	0
chr10	23354616	23354701	14902166	14902170	Intergenic	MSRB2	0	0	7_Enh	0	1	1	0	1	0	0
chr10	24672494	24672921	14914018	14914027	intron	KIAA1217	0	0	5_TxWk	0	1	1	0	1	1	1
chr10	25100938	25100980	14918910	14918914	Intergenic	ARHGAP21	0	0	7_Enh	0	1	1	0	0	0	0
chr10	25369790	25370252	14921344	14921353	Intergenic	THNSL1	0	0	15_Quies	0	1	1	0	0	1	1
chr10	26775520	26775646	14932667	14932672	intron	APBB1IP	0	0	15_Quies	0	1	1	0	0	0	0
chr10	26776567	26776671	14932680	14932685	intron	APBB1IP	0	0	15_Quies	0	1	1	0	0	0	0
chr10	29273476	29273595	14958626	14958631	Intergenic	LINC00837	0	0	7_Enh	0	1	1	0	0	0	0
chr10	29935302	29935391	14966026	14966030	intron	SVIL	0	0	5_TxWk	0	1	1	0	1	0	0
chr10	29935788	29936065	14966033	14966038	intron	SVIL	0	0	5_TxWk	0	1	1	0	1	0	0
chr10	29937135	29937234	14966045	14966049	intron	SVIL	0	0	7_Enh	0	1	1	0	0	0	0
chr10	29948040	29948429	14966121	14966128	intron	SVIL	0	0	7_Enh	0	1	1	0	1	1	0
chr10	30073439	30073626	14967764	14967769	Intergenic	SVIL	0	0	7_Enh	0	1	0	0	1	0	0
chr10	30138453	30138520	14968354	14968358	Intergenic	KIAA1462	0	0	2_TssAFlnk	0	1	0	0	0	0	0
chr10	30167277	30167367	14968648	14968653	Intergenic	KIAA1462	0	0	5_TxWk	0	1	1	0	1	0	0
chr10	30184335	30184715	14968806	14968813	Intergenic	KIAA1462	0	0	15_Quies	0	1	1	0	0	0	0
chr10	30743560	30743638	14975288	14975292	intron	MAP3K8	0	0	5_TxWk	0	1	1	0	0	0	0
chr10	30934096	30934125	14977468	14977472	Intergenic	LYZL2	0	0	1_TssA	0	1	1	0	0	0	0
chr10	30934229	30934432	14977473	14977486	Intergenic	LYZL2	0	0	1_TssA	0	1	0	0	0	0	0
chr10	31101557	31101730	14979792	14979796	Intergenic	LYZL2	0	0	7_Enh	0	1	1	0	1	0	0
chr10	34367845	34367995	15008971	15008978	Intergenic	LINC00838	0	0	7_Enh	0	1	1	0	0	0	0
chr10	34391226	34391379	15009254	15009260	Intergenic	LINC00838	0	0	7_Enh	0	1	0	0	0	0	0
chr10	34391417	34391583	15009260	15009269	Intergenic	LINC00838	0	0	7_Enh	0	1	0	0	0	0	0
chr10	34569552	34569633	15010914	15010918	intron	PARD3	0	0	15_Quies	0	1	0	0	0	0	0
chr10	34999574	34999613	15014851	15014855	intron	PARD3	0	0	7_Enh	0	1	1	0	0	0	0
chr10	35442847	35443058	15020727	15020731	intron	CREM	0	0	15_Quies	0	1	1	0	0	0	0
chr10	35736722	35736910	15024187	15024192	intron	CCNY	0	0	2_TssAFlnk	0	1	1	0	0	0	0
chr10	35743119	35743210	15024241	15024245	intron	CCNY	0	0	7_Enh	0	1	1	0	0	0	0
chr10	36471112	36471290	15031019	15031025	Intergenic	FZD8	0	0	7_Enh	0	1	1	0	0	0	0
chr10	44374007	44374117	15081084	15081088	intron	LINC00840	0	0	7_Enh	0	1	1	0	0	0	0
chr10	45675335	45675408	15092653	15092657	intron	ANKRD30BP3	0	0	15_Quies	0	1	0	0	1	0	0
chr10	45915941	45916218	15095019	15095028	intron	ALOX5	0	0	7_Enh	0	1	1	0	0	0	0
chr10	49815099	49815328	15130461	15130465	intron	ARHGAP22	0	0	5_TxWk	0	1	0	0	0	0	0
chr10	60397254	60397317	15201777	15201781	intron	BICC1	0	0	7_Enh	0	1	0	0	0	0	0
chr10	62049567	62049947	15213441	15213450	intron	ANK3	0	0	5_TxWk	0	1	1	0	0	0	0
chr10	64342628	64342707	15229477	15229481	intron	ZNF365	0	0	7_Enh	0	1	1	0	1	0	0
chr10	64752030	64752113	15233045	15233049	Intergenic	NRBF2	0	0	7_Enh	0	1	0	0	1	0	0
chr10	64752255	64752327	15233049	15233053	Intergenic	NRBF2	0	0	7_Enh	0	1	0	0	1	0	0
chr10	64843791	64843914	15233920	15233925	Intergenic	NRBF2	0	0	15_Quies	0	1	0	0	1	1	1
chr10	64866308	64866368	15234165	15234169	Intergenic	NRBF2	0	0	5_TxWk	0	1	0	0	0	0	0
chr10	65479854	65480262	15240195	15240201	Intergenic	REEP3	0	0	7_Enh	0	1	0	0	0	1	1
chr10	70825607	70825669	15280912	15280916	Intergenic	SRGN	0	0	7_Enh	0	1	1	0	0	0	0
chr10	71120580	71120775	15284941	15284946	intron	HK1	0	0	7_Enh	0	1	1	0	1	0	0
chr10	71122234	71122347	15284959	15284963	intron	HK1	0	0	7_Enh	0	1	1	0	0	0	0
chr10	71122398	71122515	15284963	15284967	intron	HK1	0	0	7_Enh	0	1	1	0	1	0	0
chr10	71152335	71152572	15285349	15285355	intron	HK1	0	0	5_TxWk	0	1	1	0	1	1	1
chr10	71444215	71444451	15289126	15289131	Intergenic	C10orf35	0	0	7_Enh	0	1	1	0	0	0	0
chr10	71981389	71981527	15295674	15295679	intron	PPA1	0	0	15_Quies	0	1	1	0	0	1	1
chr10	72413222	72413288	15302287	15302291	Intergenic	ADAMTS14	0	0	7_Enh	0	1	1	0	1	0	0
chr10	73001332	73001473	15309375	15309379	intron	UNC5B	0	0	7_Enh	0	1	1	0	0	0	0
chr10	73015727	73015768	15309577	15309581	intron	UNC5B	0	0	7_Enh	0	1	1	0	1	0	0
chr10	73735719	73735841	15320524	15320529	intron	CHST3	0	0	7_Enh	0	1	1	0	0	0	0
chr10	73758563	73758881	15320838	15320844	intron	CHST3	0	0	7_Enh	0	1	1	0	1	0	0
chr10	73769038	73769175	15321094	15321100	exon	CHST3	0	0	7_Enh	0	1	1	0	0	0	0
chr10	73776913	73777063	15321210	15321214	Intergenic	CHST3	0	0	7_Enh	0	1	1	0	0	0	0
chr10	73857599	73857844	15322575	15322580	intron	ASCC1	0	0	5_TxWk	0	1	1	0	1	0	0
chr10	73982876	73982966	15324076	15324081	intron	ANAPC16	0	0	5_TxWk	0	1	1	0	0	1	1
chr10	74080683	74080853	15325911	15325919	Intergenic	DNAJB12	0	0	6_EnhG	0	1	1	0	1	0	0
chr10	75608853	75609037	15342850	15342855	intron	CAMK2G	0	0	7_Enh	0	1	1	0	0	1	1
chr10	75645832	75646041	15343521	15343528	Intergenic	CAMK2G	0	0	5_TxWk	0	1	1	0	1	1	1
chr10	75668840	75669190	15343761	15343769	TTS	C10orf55	0	0	7_Enh	0	1	1	0	1	0	0
chr10	75726404	75726481	15344661	15344667	Intergenic	VCL	0	0	5_TxWk	0	1	1	0	0	0	0
chr10	76349183	76349340	15350008	15350013	intron	ADK	0	0	5_TxWk	0	1	1	0	0	0	0
chr10	76798163	76798322	15354446	15354453	intron	DUPD1	0	0	7_Enh	0	1	1	0	0	0	0
chr10	76951964	76952092	15356606	15356610	Intergenic	VDAC2	0	0	5_TxWk	0	1	1	0	0	0	0
chr10	77533338	77533576	15363106	15363110	Intergenic	C10orf11	0	0	5_TxWk	0	1	1	0	1	0	0
chr10	79606433	79606736	15380036	15380046	intron	DLG5	0	0	5_TxWk	0	1	1	0	0	1	1
chr10	79647311	79647667	15380563	15380569	intron	DLG5	0	0	2_TssAFlnk	0	1	1	0	0	0	0
chr10	80732585	80732702	15391919	15391925	intron	ZMIZ1-AS1	0	0	6_EnhG	0	1	1	0	1	0	0
chr10	80841559	80841738	15393665	15393670	intron	ZMIZ1	0	0	7_Enh	0	1	1	0	0	0	0
chr10	80850293	80850450	15393780	15393784	intron	ZMIZ1	0	0	7_Enh	0	1	1	0	0	0	0
chr10	80898892	80899125	15394477	15394489	intron	ZMIZ1	0	0	7_Enh	0	1	1	0	0	0	0
chr10	80909692	80910105	15394667	15394682	intron	ZMIZ1	0	0	7_Enh	0	1	1	0	1	0	1
chr10	80911576	80911787	15394705	15394714	intron	ZMIZ1	0	0	6_EnhG	0	1	1	0	1	0	0
chr10	80919658	80919851	15394839	15394852	intron	ZMIZ1	0	0	7_Enh	0	1	1	0	0	0	0
chr10	80955200	80955507	15395381	15395397	intron	ZMIZ1	0	0	7_Enh	0	1	1	0	1	1	1
chr10	81163687	81163978	15398966	15398976	intron	ZCCHC24	0	0	7_Enh	0	1	0	0	0	0	0
chr10	81164033	81164396	15398976	15398984	intron	ZCCHC24	0	0	7_Enh	0	1	0	0	0	0	0
chr10	81182412	81182519	15399242	15399246	intron	ZCCHC24	0	0	7_Enh	0	1	1	0	0	0	0
chr10	81918458	81918690	15406852	15406859	intron	ANXA11	0	0	7_Enh	0	1	1	0	1	0	0
chr10	82258615	82259014	15411122	15411131	intron	TSPAN14	0	0	7_Enh	0	1	1	0	1	0	0
chr10	82265445	82265590	15411215	15411219	intron	TSPAN14	0	0	7_Enh	0	1	1	0	1	1	1
chr10	88345314	88345495	15455374	15455380	Intergenic	WAPAL	0	0	15_Quies	0	1	1	0	1	1	1
chr10	88453532	88453679	15456751	15456755	intron	LDB3	0	0	5_TxWk	0	1	1	0	0	1	1
chr10	88453695	88453875	15456755	15456760	intron	LDB3	0	0	5_TxWk	0	1	1	0	0	1	1
chr10	90015571	90016321	15471975	15471996	Intergenic	RNLS	0	0	15_Quies	0	1	1	0	0	0	0
chr10	90694658	90694823	15475846	15475851	TTS	ACTA2	0	0	5_TxWk	0	1	1	0	0	1	1
chr10	90738961	90739150	15476166	15476171	intron	ACTA2	0	0	5_TxWk	0	1	1	0	0	0	0
chr10	91110766	91110929	15478819	15478824	Intergenic	IFIT3	0	0	5_TxWk	0	1	1	0	0	0	0
chr10	91111670	91111969	15478828	15478834	Intergenic	IFIT3	0	0	7_Enh	0	1	1	0	0	0	0
chr10	93100817	93100996	15492400	15492405	intron	LOC100188947	0	0	15_Quies	0	1	1	0	1	0	0
chr10	93350190	93350454	15494094	15494100	intron	LOC100188947	0	0	7_Enh	0	1	1	0	1	0	0
chr10	93368363	93369068	15494226	15494238	intron	LOC100188947	0	0	2_TssAFlnk	0	1	1	0	0	0	0
chr10	95218729	95218932	15514235	15514241	intron	MYOF	0	0	7_Enh	0	1	1	0	1	0	0
chr10	95707041	95707139	15518979	15518983	Intergenic	PIPSL	0	0	7_Enh	0	1	1	0	0	0	0
chr10	97033347	97033578	15528723	15528728	intron	PDLIM1	0	0	7_Enh	0	1	1	0	0	0	0
chr10	97094379	97094418	15529455	15529460	intron	SORBS1	0	0	7_Enh	0	1	1	0	0	0	0
chr10	97094453	97094544	15529460	15529464	intron	SORBS1	0	0	7_Enh	0	1	1	0	0	0	0
chr10	97190220	97190490	15530395	15530401	intron	SORBS1	0	0	7_Enh	0	1	1	0	0	1	1
chr10	97234071	97234131	15530866	15530870	intron	SORBS1	0	0	5_TxWk	0	1	1	0	0	0	1
chr10	97361007	97361086	15532208	15532212	Intergenic	SORBS1	0	0	5_TxWk	0	1	1	0	0	1	1
chr10	98855762	98856294	15547215	15547229	intron	SLIT1	0	0	7_Enh	0	1	1	0	0	0	0
chr10	98856327	98856443	15547229	15547236	intron	SLIT1	0	0	7_Enh	0	1	1	0	0	0	0
chr10	100029549	100029598	15563891	15563895	Intergenic	LOXL4	0	0	7_Enh	0	1	1	0	1	0	0
chr10	101152417	101152519	15572875	15572883	exon	CNNM1	0	0	5_TxWk	0	1	1	0	0	1	1
chr10	102124761	102124920	15584738	15584743	TTS	SCD	0	0	7_Enh	0	1	1	0	0	0	0
chr10	102130996	102131267	15584792	15584802	Intergenic	LINC00263	0	0	6_EnhG	0	1	1	0	1	0	0
chr10	102772588	102772929	15594567	15594575	intron	PDZD7	0	0	15_Quies	0	1	1	0	1	1	1
chr10	104393081	104393344	15618949	15618955	TTS	SUFU	0	0	7_Enh	0	1	1	0	1	0	0
chr10	104574429	104574601	15622055	15622061	exon	WBP1L	0	0	7_Enh	0	1	1	0	0	0	0
chr10	104575726	104575938	15622090	15622097	exon	WBP1L	0	0	7_Enh	0	1	1	0	1	0	0
chr10	105201946	105202077	15630871	15630877	exon	PDCD11	0	0	6_EnhG	0	1	1	0	1	0	0
chr10	105436699	105436893	15634788	15634797	intron	SH3PXD2A	0	0	5_TxWk	0	1	1	0	0	0	0
chr10	105456342	105456467	15635154	15635159	intron	SH3PXD2A	0	0	7_Enh	0	1	1	0	1	1	1
chr10	105655116	105655287	15637754	15637759	intron	OBFC1	0	0	5_TxWk	0	1	1	0	0	0	0
chr10	106059062	106059303	15641759	15641765	TTS	GSTO2	0	0	7_Enh	0	1	1	0	0	0	0
chr10	106060007	106060079	15641774	15641778	TTS	GSTO2	0	0	7_Enh	0	1	1	0	1	0	0
chr10	106069799	106069933	15641873	15641879	exon	ITPRIP	0	0	7_Enh	0	1	1	0	0	0	0
chr10	106077103	106077193	15642030	15642034	intron	ITPRIP	0	0	7_Enh	0	1	1	0	0	0	0
chr10	111644054	111644283	15678434	15678441	intron	XPNPEP1	0	0	7_Enh	0	1	1	0	1	1	1
chr10	111727180	111727265	15679289	15679293	intron	LOC100505933	0	0	7_Enh	0	1	1	0	0	0	0
chr10	111738546	111738576	15679407	15679411	intron	LOC100505933	0	0	15_Quies	0	1	0	0	0	0	1
chr10	112039248	112039399	15682647	15682651	intron	MXI1	0	0	15_Quies	0	1	1	0	0	1	1
chr10	114847308	114847432	15708122	15708127	intron	TCF7L2	0	0	7_Enh	0	1	1	0	0	0	0
chr10	115144982	115145288	15711349	15711358	Intergenic	HABP2	0	0	5_TxWk	0	1	1	0	1	1	1
chr10	115718612	115718694	15716799	15716803	Intergenic	ADRB1	0	0	7_Enh	0	1	1	0	0	0	0
chr10	116026384	116026611	15720393	15720398	intron	VWA2	0	0	5_TxWk	0	1	1	0	0	0	0
chr10	116133896	116134089	15721953	15721959	intron	AFAP1L2	0	0	15_Quies	0	1	1	0	0	0	0
chr10	116231200	116231365	15723098	15723105	intron	ABLIM1	0	0	5_TxWk	0	1	0	0	1	1	1
chr10	116394444	116394558	15724745	15724749	intron	ABLIM1	0	0	5_TxWk	0	1	1	0	1	0	0
chr10	116408266	116408409	15724882	15724886	intron	ABLIM1	0	0	7_Enh	0	1	1	0	0	0	0
chr10	118447737	118447941	15741621	15741626	exon	HSPA12A	0	0	7_Enh	0	1	1	0	0	0	0
chr10	118530865	118531185	15742827	15742835	Intergenic	HSPA12A	0	0	5_TxWk	0	1	1	0	0	0	0
chr10	121006462	121006559	15770732	15770737	intron	GRK5	0	0	7_Enh	0	1	1	0	0	0	0
chr10	121013077	121013130	15770821	15770826	intron	GRK5	0	0	7_Enh	0	1	1	0	1	0	0
chr10	121030352	121030545	15771144	15771148	intron	GRK5	0	0	7_Enh	0	1	1	0	1	0	0
chr10	121030580	121030807	15771148	15771162	intron	GRK5	0	0	7_Enh	0	1	1	0	1	0	0
chr10	121065730	121065852	15771649	15771653	intron	GRK5	0	0	7_Enh	0	1	1	0	1	0	0
chr10	121074808	121074857	15771797	15771801	intron	GRK5	0	0	7_Enh	0	1	1	0	1	0	0
chr10	121204900	121205185	15773873	15773880	intron	GRK5	0	0	15_Quies	0	1	1	0	1	1	1
chr10	121417857	121418136	15777457	15777469	intron	BAG3	0	0	7_Enh	0	1	1	0	1	0	0
chr10	121427389	121427484	15777632	15777636	intron	BAG3	0	0	7_Enh	0	1	1	0	0	0	0
chr10	123804329	123804438	15802466	15802471	intron	TACC2	0	0	7_Enh	0	1	1	0	0	0	1
chr10	123813615	123813741	15802616	15802620	intron	TACC2	0	0	5_TxWk	0	1	1	0	0	1	1
chr10	123822845	123822972	15802786	15802790	intron	TACC2	0	0	5_TxWk	0	1	0	0	1	0	0
chr10	123900763	123900928	15804101	15804108	intron	TACC2	0	0	7_Enh	0	1	1	0	1	0	0
chr10	123908834	123908898	15804216	15804221	intron	TACC2	0	0	7_Enh	0	1	1	0	0	0	0
chr10	123914355	123914534	15804338	15804345	intron	TACC2	0	0	7_Enh	0	1	1	0	0	0	0
chr10	126249001	126249111	15833459	15833463	intron	LHPP	0	0	7_Enh	0	1	1	0	0	0	0
chr10	126746003	126746111	15842440	15842445	intron	CTBP2	0	0	7_Enh	0	1	1	0	1	0	0
chr10	126773654	126773810	15843012	15843018	intron	CTBP2	0	0	7_Enh	0	1	1	0	0	0	0
chr10	127749022	127749350	15854604	15854610	intron	ADAM12	0	0	7_Enh	0	1	1	0	0	0	0
chr10	127751434	127751576	15854626	15854630	intron	ADAM12	0	0	7_Enh	0	1	1	0	0	0	0
chr10	127936470	127936556	15856789	15856793	intron	ADAM12	0	0	15_Quies	0	1	0	0	1	0	0
chr10	130653389	130653465	15887360	15887365	Intergenic	MGMT	0	0	7_Enh	0	1	1	0	0	0	0
chr10	131691093	131691193	15902131	15902138	intron	EBF3	0	0	1_TssA	0	1	1	0	0	0	0
chr10	131744792	131744946	15903191	15903196	intron	EBF3	0	0	7_Enh	0	1	1	0	0	0	0
chr10	131748310	131748466	15903250	15903262	intron	EBF3	0	0	7_Enh	0	1	1	0	0	0	0
chr10	131748481	131748544	15903262	15903266	intron	EBF3	0	0	7_Enh	0	1	1	0	0	0	0
chr10	134295695	134295897	15947836	15947841	Intergenic	C10orf91	0	0	5_TxWk	0	1	1	0	0	0	0
chr10	134333951	134334015	15948811	15948815	Intergenic	INPP5A	0	0	7_Enh	0	1	1	0	0	0	0
chr10	134385551	134385945	15950161	15950170	intron	INPP5A	0	0	7_Enh	0	1	1	0	1	1	0
chr10	134388951	134389280	15950259	15950272	intron	INPP5A	0	0	7_Enh	0	1	1	0	1	0	0
chr10	134445090	134445150	15951570	15951575	intron	INPP5A	0	0	7_Enh	0	1	1	0	0	0	0
chr10	134498688	134498726	15952978	15952983	intron	INPP5A	0	0	7_Enh	0	1	1	0	1	0	0
chr10	134499170	134499274	15952997	15953006	intron	INPP5A	0	0	7_Enh	0	1	1	0	1	0	0
chr10	135072779	135072829	15972823	15972828	Intergenic	MIR202	0	0	7_Enh	0	1	1	0	1	0	0
chr11	353439	353568	15989833	15989838	Intergenic	B4GALNT4	0	0	7_Enh	0	1	1	0	0	0	0
chr11	728065	728284	16004353	16004364	TTS	EPS8L2	0	0	5_TxWk	0	1	1	0	1	1	1
chr11	1848339	1848692	16035508	16035520	Intergenic	SYT8	0	0	7_Enh	0	1	1	0	0	0	0
chr11	1858983	1859279	16035858	16035868	TTS	SYT8	1	0	5_TxWk	0	1	1	0	0	1	1
chr11	1898703	1898821	16036979	16036987	intron	LSP1	0	0	7_Enh	0	1	1	0	0	0	0
chr11	1903711	1903991	16037145	16037156	intron	LSP1	0	0	15_Quies	0	1	1	0	0	1	1
chr11	1929754	1929929	16037655	16037660	Intergenic	TNNT3	0	0	5_TxWk	0	1	0	0	0	0	0
chr11	2555164	2555265	16052938	16052947	intron	KCNQ1	0	0	7_Enh	0	1	1	0	1	0	0
chr11	3117178	3117237	16064263	16064268	intron	OSBPL5	0	0	7_Enh	0	1	1	0	0	0	0
chr11	3117382	3117456	16064268	16064272	intron	OSBPL5	0	0	7_Enh	0	1	1	0	0	0	0
chr11	8090405	8090521	16110293	16110301	intron	TUB	0	0	7_Enh	0	1	1	0	0	0	0
chr11	8090523	8090669	16110301	16110305	intron	TUB	0	0	7_Enh	0	1	1	0	0	0	0
chr11	8692821	8693046	16116488	16116492	Intergenic	RPL27A	0	0	7_Enh	0	1	1	0	1	0	0
chr11	9587582	9587872	16128476	16128482	Intergenic	WEE1	0	0	5_TxWk	0	1	1	0	1	0	0
chr11	9781231	9781449	16130949	16130954	promoter-TSS	LOC440028	1	0	7_Enh	0	1	1	0	0	0	0
chr11	10344619	10344788	16135925	16135930	Intergenic	ADM	0	0	7_Enh	0	1	1	0	1	1	1
chr11	10373116	10373484	16136088	16136097	Intergenic	ADM	0	0	7_Enh	0	1	1	0	1	0	0
chr11	10512658	10512770	16137418	16137425	intron	AMPD3	0	0	7_Enh	0	1	1	0	0	0	0
chr11	10679404	10679534	16139043	16139047	intron	MRVI1	0	0	7_Enh	0	1	1	0	0	0	0
chr11	10921186	10921401	16141491	16141495	Intergenic	LOC729013	0	0	7_Enh	0	1	1	0	1	0	1
chr11	10921496	10921992	16141495	16141504	Intergenic	LOC729013	0	0	7_Enh	0	1	1	0	1	0	1
chr11	11265390	11265586	16144137	16144142	Intergenic	CSNK2A3	0	0	7_Enh	0	1	1	0	1	0	0
chr11	11266918	11267531	16144147	16144152	Intergenic	CSNK2A3	0	0	15_Quies	0	1	1	0	0	0	0
chr11	11417993	11418085	16145474	16145478	intron	GALNT18	0	0	5_TxWk	0	1	0	0	1	0	0
chr11	11490650	11490791	16146224	16146228	intron	GALNT18	0	0	7_Enh	0	1	1	0	0	0	0
chr11	11995180	11995283	16150198	16150203	intron	DKK3	0	0	7_Enh	0	1	1	0	1	0	0
chr11	12000877	12000976	16150258	16150264	intron	DKK3	0	0	7_Enh	0	1	1	0	0	0	0
chr11	12020174	12020264	16150454	16150458	intron	DKK3	0	0	5_TxWk	0	1	1	0	0	0	0
chr11	12040840	12041165	16150763	16150769	Intergenic	DKK3	0	0	7_Enh	0	1	1	0	0	0	0
chr11	12065653	12065936	16150928	16150935	Intergenic	DKK3	0	0	7_Enh	0	1	1	0	1	1	1
chr11	12101660	12102016	16151336	16151343	Intergenic	MICAL2	0	0	15_Quies	0	1	0	0	0	0	0
chr11	12182350	12182535	16152217	16152223	intron	MICAL2	0	0	7_Enh	0	1	1	0	0	0	0
chr11	12222199	12222336	16152614	16152619	intron	MICAL2	0	0	7_Enh	0	1	1	0	0	0	0
chr11	12222570	12222719	16152620	16152625	intron	MICAL2	0	0	7_Enh	0	1	1	0	1	0	0
chr11	12223032	12223280	16152627	16152634	intron	MICAL2	0	0	7_Enh	0	1	1	0	1	0	0
chr11	12241229	12241465	16152829	16152835	intron	MICAL2	0	0	7_Enh	0	1	1	0	0	0	0
chr11	12745986	12746237	16157696	16157703	intron	TEAD1	0	0	7_Enh	0	1	1	0	0	0	0
chr11	14444010	14444219	16171431	16171441	Intergenic	RRAS2	0	0	7_Enh	0	1	1	0	1	0	0
chr11	15991624	15991754	16182485	16182490	exon	SOX6	0	0	5_TxWk	0	1	1	0	0	0	0
chr11	16103438	16103506	16183080	16183084	intron	SOX6	0	0	15_Quies	0	1	1	0	0	0	0
chr11	16955631	16955689	16188993	16188997	intron	PLEKHA7	0	0	5_TxWk	0	1	1	0	0	0	0
chr11	18404988	18405527	16204867	16204876	Intergenic	LDHA	0	0	7_Enh	0	1	1	0	1	0	0
chr11	19618054	19618144	16216722	16216726	intron	NAV2	0	0	7_Enh	0	1	1	0	0	0	0
chr11	19701785	19701919	16217391	16217399	intron	NAV2	0	0	7_Enh	0	1	1	0	1	0	0
chr11	27234898	27235032	16264618	16264622	Intergenic	CCDC34	0	0	5_TxWk	0	1	1	0	0	0	0
chr11	27406919	27407014	16265905	16265909	exon	LGR4	0	0	7_Enh	0	1	0	0	0	0	0
chr11	33958738	33959150	16315273	16315285	Intergenic	LMO2	0	0	7_Enh	0	1	1	0	1	0	0
chr11	33963455	33963537	16315328	16315332	Intergenic	LMO2	0	0	7_Enh	0	1	1	0	0	0	0
chr11	34296346	34296520	16319773	16319781	intron	ABTB2	0	0	5_TxWk	0	1	1	0	0	0	0
chr11	35188235	35188443	16326953	16326957	intron	CD44	0	0	7_Enh	0	1	1	0	1	0	0
chr11	36477229	36477458	16338415	16338425	intron	PRR5L	0	0	7_Enh	0	1	1	0	1	0	0
chr11	43577281	43577604	16381506	16381511	Intergenic	MIR670	0	0	1_TssA	0	1	1	0	0	0	0
chr11	44009215	44009421	16385734	16385743	Intergenic	C11orf96	0	0	7_Enh	0	1	1	0	1	0	0
chr11	44010058	44010151	16385753	16385757	Intergenic	C11orf96	0	0	7_Enh	0	1	1	0	0	0	0
chr11	44058914	44059033	16386247	16386254	Intergenic	ACCSL	0	0	5_TxWk	0	1	1	0	1	1	1
chr11	44762630	44762751	16394578	16394583	Intergenic	TSPAN18	0	0	5_TxWk	0	1	1	0	0	0	0
chr11	44787881	44788121	16394855	16394862	intron	TSPAN18	0	0	7_Enh	0	1	1	0	1	0	0
chr11	44915836	44915925	16396344	16396349	intron	TSPAN18	0	0	7_Enh	0	1	1	0	0	1	1
chr11	44932890	44933228	16396576	16396587	intron	TSPAN18	0	0	7_Enh	0	1	1	0	0	1	1
chr11	44967599	44967690	16397195	16397199	intron	TP53I11	0	0	7_Enh	0	1	1	0	0	0	0
chr11	45043427	45043564	16398260	16398267	Intergenic	LOC221122	0	0	7_Enh	0	1	1	0	1	0	0
chr11	45881365	45881549	16407923	16407931	intron	CRY2	0	0	7_Enh	0	1	1	0	0	0	0
chr11	46389164	46389364	16415160	16415174	exon	DGKZ	0	1	5_TxWk	0	1	1	0	0	1	1
chr11	47437618	47437990	16431050	16431061	exon	SLC39A13	0	0	7_Enh	0	1	1	0	0	0	0
chr11	47487895	47488063	16432078	16432083	exon	CELF1	0	0	5_TxWk	0	1	0	0	0	0	0
chr11	47938076	47938224	16439082	16439086	Intergenic	PTPRJ	0	0	5_TxWk	0	1	1	0	0	0	0
chr11	48194675	48194743	16442540	16442544	Intergenic	OR4B1	0	0	5_TxWk	0	1	1	0	1	1	1
chr11	57192251	57192433	16478828	16478834	intron	SLC43A3	0	0	7_Enh	0	1	1	0	1	0	0
chr11	57412323	57412506	16482454	16482461	TTS	YPEL4	0	0	7_Enh	0	1	1	0	0	1	1
[truncated: 1,482 more rows]
