# Supplementary material for: A DNA methylation atlas of normal human cell types
Source: Nature. 2023 Jan 4;613(7943):355–64. doi: 10.1038/s41586-022-05580-6 (PMC9811898; doi:10.1038/s41586-022-05580-6)
Supplement: Supplementary file 6 — Genome-wide set of unmethylated regions per cell type, overlapping H3K27ac, but not J3K4me3, ChIP–seq peaks, annotated. Zip file containing bed files, listing for each cell type a set of putative enhancers defined as the subset of hypomethylated regions (Extended Dataset 1) marked by active gene regulation chromatin marks (H3K27ac peaks) but lacking promoter marks (H3K4me3 peaks). [file 41586_2022_5580_MOESM6_ESM.zip › Kidney-Ep.4CpGs.U85.f85.H3K27ac-H3K4me3.bed]

chr	from	to	CpG_from	CpG_to	HOMER_anno	neigh_gene	TSS+1Kb	CpG-island	H3K4me3	H3K27ac	H3K4me1	H3K27me3	CTCF_BS	CTCF
chr1	852036	852447	8822	8840	TTS	LOC100130417	0	0	0	1	1	0	0	0
chr1	876870	878210	10047	10200	exon	SAMD11	0	1	0	1	0	0	0	0
chr1	940516	940963	12921	12932	Intergenic	HES4	0	0	0	1	1	0	0	0
chr1	960232	960486	13719	13732	intron	AGRN	0	0	0	1	0	0	0	0
chr1	960489	960801	13732	13748	intron	AGRN	0	0	0	1	0	0	0	0
chr1	1015567	1016104	16344	16363	Intergenic	RNF223	0	0	0	1	0	0	0	0
chr1	1068777	1069091	18281	18299	Intergenic	LOC254099	0	0	0	1	1	0	0	0
chr1	1216970	1217402	24212	24229	intron	SCNN1D	0	0	0	1	1	0	0	0
chr1	1440369	1440629	33240	33250	Intergenic	ATAD3A	0	0	0	1	0	0	1	1
chr1	1440891	1441116	33257	33272	Intergenic	ATAD3A	0	0	0	1	0	0	1	0
chr1	1690520	1690621	43029	43034	promoter-TSS	NADK	0	0	0	1	0	0	0	0
chr1	2171710	2171930	58051	58059	intron	SKI	0	0	0	1	1	0	0	0
chr1	2243015	2243094	60440	60446	Intergenic	LOC100129534	0	0	0	1	0	0	1	0
chr1	2245895	2246842	60526	60636	Intergenic	LOC100129534	0	1	0	1	0	0	1	1
chr1	2253459	2253578	60891	60898	intron	MORN1	0	0	0	1	0	0	0	0
chr1	2253724	2253851	60898	60910	intron	MORN1	0	1	0	1	0	0	0	0
chr1	2253865	2254041	60910	60925	intron	MORN1	0	1	0	1	0	0	0	0
chr1	2254099	2254246	60928	60936	intron	MORN1	0	1	0	1	0	0	0	0
chr1	2254283	2254309	60936	60940	intron	MORN1	0	1	0	1	0	0	0	0
chr1	2978819	2979161	79289	79308	exon	FLJ42875	0	0	0	1	0	1	0	0
chr1	2979248	2979646	79308	79334	exon	FLJ42875	0	1	0	1	0	1	0	0
chr1	3105306	3105336	83725	83729	intron	PRDM16	0	0	0	1	0	0	0	0
chr1	3123789	3123864	84298	84305	intron	PRDM16	0	0	0	1	0	0	0	0
chr1	3123899	3124065	84305	84310	intron	PRDM16	0	0	0	1	0	0	0	0
chr1	3130322	3130486	84521	84527	intron	PRDM16	0	0	0	1	0	0	0	0
chr1	3130535	3130581	84528	84533	intron	PRDM16	0	0	0	1	0	0	0	0
chr1	3135824	3136085	84685	84698	intron	PRDM16	0	0	0	1	0	0	0	0
chr1	3136127	3136239	84698	84704	intron	PRDM16	0	0	0	1	0	0	0	0
chr1	3229755	3230040	87458	87480	intron	PRDM16	0	0	0	1	1	0	0	0
chr1	3230250	3230304	87486	87492	intron	PRDM16	0	0	0	1	1	0	0	0
chr1	3230318	3230425	87492	87497	intron	PRDM16	0	0	0	1	1	0	0	0
chr1	3230453	3230495	87497	87502	intron	PRDM16	0	0	0	1	1	0	0	0
chr1	3268876	3269022	88390	88398	intron	PRDM16	0	0	0	1	0	0	0	0
chr1	3269060	3269253	88400	88410	intron	PRDM16	0	0	0	1	0	0	0	0
chr1	3269665	3269775	88425	88430	intron	PRDM16	0	0	0	1	1	0	0	0
chr1	3297142	3297391	89176	89184	intron	PRDM16	0	0	0	1	1	0	0	0
chr1	3376360	3376519	91611	91617	intron	ARHGEF16	0	0	0	1	1	0	0	0
chr1	3376644	3376896	91620	91631	intron	ARHGEF16	0	0	0	1	1	0	0	0
chr1	4712687	4712965	114700	114720	Intergenic	AJAP1	0	0	0	1	0	1	1	1
chr1	6484131	6484569	144134	144165	promoter-TSS	ESPN	1	1	0	1	0	1	0	0
chr1	6497155	6497310	144482	144486	intron	ESPN	0	0	0	1	0	0	1	1
chr1	6497377	6497473	144486	144490	intron	ESPN	0	0	0	1	0	0	1	0
chr1	6498207	6498388	144508	144512	intron	ESPN	0	0	0	1	0	0	1	1
chr1	6712299	6712513	150739	150743	intron	DNAJC11	0	0	0	1	1	0	0	0
chr1	7326230	7326346	159977	159982	intron	CAMTA1	0	0	0	1	0	0	0	0
chr1	7515407	7515636	162474	162480	intron	CAMTA1	0	0	0	1	1	0	0	0
chr1	8319223	8319826	176188	176198	Intergenic	SLC45A1	0	0	0	1	0	0	0	0
chr1	8403566	8403681	177855	177860	intron	SLC45A1	0	0	0	1	0	0	0	0
chr1	8403698	8403780	177860	177871	intron	SLC45A1	0	1	0	1	0	0	0	0
chr1	8403787	8403945	177871	177880	exon	SLC45A1	0	1	0	1	0	0	0	0
chr1	8908924	8909171	184344	184352	Intergenic	ENO1-AS1	0	0	0	1	1	0	1	1
chr1	9222340	9222605	189946	189953	Intergenic	MIR34A	0	0	0	1	1	0	0	0
chr1	9302833	9302968	191640	191646	intron	H6PD	0	0	0	1	1	0	0	0
chr1	9501563	9501772	195961	195971	Intergenic	SLC25A33	0	0	0	1	1	0	0	0
chr1	9561167	9561424	197060	197070	Intergenic	SLC25A33	0	0	0	1	0	0	0	0
chr1	9885284	9885518	204248	204256	Intergenic,promoter-TSS	CLSTN1	1	0	0	1	1	0	0	0
chr1	10588836	10588967	215984	215991	intron	PEX14	0	0	0	1	1	0	0	0
chr1	10726111	10726225	218888	218893	intron	CASZ1	0	0	0	1	0	0	0	0
chr1	10735135	10735430	219186	219197	intron	CASZ1	0	0	0	1	1	0	0	0
chr1	10735443	10735825	219197	219208	intron	CASZ1	0	0	0	1	1	0	0	0
chr1	10774483	10774748	220320	220332	intron	CASZ1	0	0	0	1	0	0	0	0
chr1	10784206	10784316	220553	220558	intron	CASZ1	0	0	0	1	1	0	0	0
chr1	10787795	10787981	220627	220631	intron	CASZ1	0	0	0	1	1	0	0	0
chr1	10798367	10798490	220861	220869	intron	CASZ1	0	0	0	1	1	0	0	0
chr1	12493542	12493764	250887	250895	intron	VPS13D	0	0	0	1	1	0	0	0
chr1	12538139	12538351	251344	251353	intron	VPS13D	0	0	0	1	1	0	0	0
chr1	12546609	12546762	251459	251466	intron	VPS13D	0	0	0	1	1	0	0	0
chr1	12609957	12610063	252572	252579	Intergenic	SNORA59B	0	0	0	1	0	0	0	0
chr1	12657948	12658070	253452	253456	intron	DHRS3	0	0	0	1	1	0	0	0
chr1	12660401	12660563	253489	253494	intron	DHRS3	0	0	0	1	1	0	0	0
chr1	12682034	12682240	253951	253958	Intergenic	DHRS3	0	0	0	1	1	0	0	0
chr1	14880273	14880623	277001	277007	Intergenic	KAZN	0	0	0	1	0	0	0	0
chr1	15112907	15112996	280131	280135	intron	KAZN	0	0	0	1	1	0	0	0
chr1	15257118	15257379	282430	282438	intron	KAZN	0	0	0	1	1	0	0	0
chr1	15269488	15269691	282655	282660	intron	KAZN	0	0	0	1	1	0	0	0
chr1	15271850	15272109	282703	282715	promoter-TSS	KAZN	0	0	0	1	1	0	0	0
chr1	15276962	15277190	282787	282793	intron	KAZN	0	0	0	1	1	0	0	0
chr1	15295075	15295183	283095	283100	intron	KAZN	0	0	0	1	1	0	0	0
chr1	15303746	15303928	283277	283282	intron	KAZN	0	0	0	1	1	0	0	0
chr1	15304152	15304340	283286	283292	intron	KAZN	0	0	0	1	0	0	0	0
chr1	15354112	15354213	284246	284250	intron	KAZN	0	0	0	1	0	0	1	1
chr1	15357288	15357572	284314	284318	intron	KAZN	0	0	0	1	1	0	0	0
chr1	15495100	15495224	286769	286773	intron	TMEM51	0	0	0	1	1	0	1	0
chr1	15505435	15505916	286924	286929	intron	TMEM51	0	0	0	1	1	0	0	0
chr1	15885724	15885879	293181	293185	intron	DNAJC16	0	0	0	1	0	0	0	0
chr1	15886024	15886142	293186	293192	exon	DNAJC16	0	0	0	1	0	0	0	0
chr1	16007609	16007638	295100	295104	Intergenic	PLEKHM2	0	0	0	1	0	0	0	0
chr1	16030168	16030319	295582	295587	intron	PLEKHM2	0	0	0	1	1	0	0	0
chr1	16126760	16127011	297761	297766	Intergenic	UQCRHL	0	0	0	1	1	0	0	0
chr1	16341496	16341596	301896	301902	exon	HSPB7	0	0	0	1	0	0	0	0
chr1	16393746	16393886	302955	302960	intron	FAM131C	0	0	0	1	1	0	0	0
chr1	16502256	16503003	305224	305244	Intergenic	EPHA2	0	0	0	1	1	0	0	0
chr1	17092499	17092681	315885	315895	Intergenic	MST1L	0	0	0	1	0	0	0	0
chr1	17092748	17092862	315895	315900	Intergenic	MST1L	0	0	0	1	0	0	0	0
chr1	17887776	17887846	328751	328756	intron	ARHGEF10L	0	0	0	1	1	0	0	0
chr1	17888154	17888413	328764	328769	intron	ARHGEF10L	0	0	0	1	1	0	0	0
chr1	17892189	17892275	328825	328830	intron	ARHGEF10L	0	0	0	1	1	0	0	0
chr1	17896037	17896312	328879	328889	intron	ARHGEF10L	0	0	0	1	1	0	0	0
chr1	17896572	17896642	328889	328893	intron	ARHGEF10L	0	0	0	1	0	0	0	0
chr1	17914703	17915069	329169	329179	intron	ARHGEF10L	0	0	0	1	1	0	0	0
chr1	19258304	19258528	348160	348166	intron	IFFO2	0	0	0	1	1	0	0	0
chr1	19406554	19407016	350578	350584	intron	UBR4	0	0	0	1	1	0	0	0
chr1	19772509	19772599	356234	356239	intron	CAPZB	0	0	0	1	1	0	1	0
chr1	19772614	19772739	356239	356243	intron	CAPZB	0	0	0	1	1	0	0	0
chr1	20042125	20042307	360414	360418	intron	TMCO4	0	0	0	1	0	0	1	1
chr1	20062123	20062330	360663	360668	intron	TMCO4	0	0	0	1	1	0	0	0
chr1	20062458	20062589	360668	360672	intron	TMCO4	0	0	0	1	1	0	0	0
chr1	20064683	20064877	360694	360699	intron	TMCO4	0	0	0	1	1	0	0	0
chr1	20539300	20539657	366399	366414	Intergenic	UBXN10	0	0	0	1	0	0	1	1
chr1	20539744	20539812	366414	366418	Intergenic	UBXN10	0	0	0	1	1	0	0	0
chr1	20685377	20685484	368227	368231	TTS	LOC339505	0	0	0	1	0	0	0	0
chr1	20804371	20804441	369681	369685	Intergenic	CAMK2N1	0	0	0	1	0	0	0	0
chr1	20806846	20806894	369699	369703	Intergenic	CAMK2N1	0	0	0	1	0	0	0	0
chr1	21578546	21578832	380759	380763	intron	ECE1	0	0	0	1	1	0	0	0
chr1	21650936	21651558	382098	382111	intron	ECE1	0	0	0	1	1	0	0	0
chr1	21864148	21864230	385636	385640	intron	ALPL	0	0	0	1	1	0	0	0
chr1	21864320	21864379	385642	385647	intron	ALPL	0	0	0	1	1	0	0	0
chr1	21913661	21913777	386633	386642	Intergenic	ALPL	0	0	0	1	0	0	0	0
chr1	21950195	21950435	387501	387510	intron	RAP1GAP	0	0	0	1	1	0	0	0
chr1	21965179	21965591	387742	387748	intron	RAP1GAP	0	0	0	1	1	0	0	0
chr1	21965659	21965940	387748	387752	intron	RAP1GAP	0	0	0	1	1	0	0	0
chr1	22241489	22241839	392892	392909	intron	HSPG2	0	0	0	1	1	0	0	0
chr1	22248053	22248189	393021	393026	intron	HSPG2	0	0	0	1	1	0	0	0
chr1	22283340	22283751	393728	393735	Intergenic	HSPG2	0	0	0	1	1	0	0	0
chr1	22283783	22283979	393735	393742	Intergenic	CELA3B	0	0	0	1	1	0	0	0
chr1	23805521	23805941	416024	416031	intron	ASAP3	0	0	0	1	0	0	0	0
chr1	24446678	24446991	426870	426875	exon	IL22RA1	0	0	0	1	1	0	0	0
chr1	24621368	24621621	429276	429281	Intergenic	GRHL3	0	0	0	1	1	0	0	0
chr1	24863056	24863247	432596	432602	exon	RCAN3	0	0	0	1	1	0	0	0
chr1	26054260	26054596	450866	450874	intron	MAN1C1	0	0	0	1	1	0	0	0
chr1	26070166	26070201	451100	451104	intron	MAN1C1	0	0	0	1	1	0	0	0
chr1	26070685	26070812	451111	451115	intron	MAN1C1	0	0	0	1	1	0	1	1
chr1	26098293	26098363	451585	451593	intron	MAN1C1	0	0	0	1	0	0	0	0
chr1	26193746	26193932	453252	453257	intron	PAQR7	0	0	0	1	0	0	0	0
chr1	26217081	26217269	453658	453666	intron	STMN1	0	0	0	1	0	0	0	0
chr1	27050017	27050492	467550	467563	intron	ARID1A	0	0	0	1	1	0	1	0
chr1	27397489	27397637	473967	473972	Intergenic	FAM46B	0	0	0	1	0	0	0	0
chr1	27863299	27863604	481846	481856	intron	AHDC1	0	0	0	1	1	0	0	0
chr1	27883576	27883943	482361	482377	intron	AHDC1	0	0	0	1	0	0	0	0
chr1	27898139	27898412	482654	482666	intron	AHDC1	0	0	0	1	1	0	0	0
chr1	27901636	27901751	482713	482723	intron	AHDC1	0	1	0	1	0	0	0	0
chr1	27901801	27901969	482723	482740	intron	AHDC1	0	1	0	1	0	0	1	1
chr1	27916615	27916710	482997	483001	intron	AHDC1	0	0	0	1	1	0	0	0
chr1	29529454	29529639	508998	509004	intron	MECR	0	0	0	1	0	0	1	1
chr1	31643881	31644008	531791	531795	Intergenic	NKAIN1	0	0	0	1	0	0	0	0
chr1	32053511	32053585	537046	537050	TTS	TINAGL1	0	0	0	1	1	0	1	1
chr1	32713899	32714139	547783	547801	exon	FAM167B	0	1	0	1	0	0	1	1
chr1	33225672	33226253	556481	556496	intron	KIAA1522	0	0	0	1	1	0	0	0
chr1	33227221	33227467	556520	556526	intron	KIAA1522	0	0	0	1	0	0	0	0
chr1	33446906	33447146	560418	560423	Intergenic	RNF19B	0	0	0	1	1	0	0	0
chr1	33809363	33809420	565346	565350	intron	PHC2	0	0	0	1	1	0	0	0
chr1	33829584	33830159	565723	565732	intron	PHC2	0	0	0	1	1	0	0	0
chr1	36616367	36616721	596037	596044	intron	TRAPPC3	0	0	0	1	1	0	0	0
chr1	36653765	36653937	596893	596900	Intergenic	MAP7D1	0	0	0	1	0	0	1	1
chr1	36724099	36724234	598137	598144	intron	THRAP3	0	0	0	1	0	0	0	0
chr1	37952976	37953160	613156	613162	Intergenic	ZC3H12A	0	0	0	1	0	0	1	1
chr1	38465296	38465451	621226	621230	intron	FHL3	0	0	0	1	1	0	0	0
chr1	39644212	39644342	635540	635544	intron	MACF1	0	0	0	1	1	0	0	0
chr1	41511452	41511766	661043	661048	intron	SCMH1	0	0	0	1	0	0	0	0
chr1	41940291	41940569	665469	665480	Intergenic	EDN2	0	0	0	1	0	0	0	0
chr1	41940634	41940746	665480	665485	Intergenic	EDN2	0	0	0	1	0	0	0	0
chr1	41966227	41966449	665945	665953	Intergenic	EDN2	0	0	0	1	1	0	0	0
chr1	42128367	42128586	668083	668107	intron	HIVEP3	0	1	0	1	0	0	0	0
chr1	43397907	43398055	680685	680690	intron	SLC2A1	0	0	0	1	1	0	0	0
chr1	44007872	44007964	689150	689155	intron	PTPRF	0	0	0	1	1	0	0	0
chr1	45125928	45126207	704238	704246	intron	TMEM53	0	0	0	1	1	0	0	0
chr1	46358131	46358328	720712	720717	intron	MAST2	0	0	0	1	1	0	0	0
chr1	46871918	46871948	727358	727362	intron	FAAH	0	0	0	1	0	0	0	0
chr1	46872073	46872356	727364	727375	intron	FAAH	0	0	0	1	0	0	1	1
chr1	47690548	47691031	735130	735151	intron	TAL1	0	1	0	1	0	1	0	0
chr1	47904040	47904538	738510	738577	exon	FOXD2	0	1	0	1	0	0	0	0
chr1	48026080	48026184	740110	740114	Intergenic	FOXD2	0	0	0	1	1	0	0	0
chr1	48400073	48400220	744203	744209	intron	TRABD2B	0	0	0	1	1	0	0	0
chr1	49143148	49143315	750098	750104	intron	AGBL4	0	0	0	1	1	0	1	1
chr1	49153038	49153074	750185	750190	intron	AGBL4	0	0	0	1	0	0	0	1
chr1	49153109	49153191	750190	750194	intron	AGBL4	0	0	0	1	0	0	0	1
chr1	51779894	51780032	768877	768882	intron	TTC39A	0	0	0	1	0	0	0	0
chr1	53611683	53611838	790134	790140	Intergenic	SLC1A7	0	0	0	1	1	0	0	0
chr1	53611971	53612165	790143	790153	Intergenic	SLC1A7	0	0	0	1	1	0	0	0
chr1	54752898	54753321	805533	805541	intron	SSBP3	0	0	0	1	1	0	0	0
chr1	54813610	54813825	806482	806487	intron	SSBP3	0	0	0	1	1	0	0	0
chr1	55047143	55047737	810443	810450	intron	ACOT11	0	0	0	1	1	0	0	0
chr1	55056010	55056058	810574	810578	intron	ACOT11	0	0	0	1	0	0	0	0
chr1	55067184	55067429	810725	810732	intron	ACOT11	0	0	0	1	1	0	0	1
chr1	56993512	56993578	826760	826765	intron	PPAP2B	0	0	0	1	1	0	0	0
chr1	59859015	59859215	848121	848125	intron	FGGY	0	0	0	1	1	0	0	0
chr1	60008972	60009278	849173	849178	intron	FGGY	0	0	0	1	1	0	0	0
chr1	61918921	61919405	862826	862833	intron	NFIA	0	0	0	1	1	0	1	1
chr1	65363870	65363975	894666	894670	intron	JAK1	0	0	0	1	1	0	0	0
chr1	68003340	68003518	914996	915002	Intergenic	SERBP1	0	0	0	1	1	0	0	0
chr1	68006207	68006358	915041	915045	Intergenic	SERBP1	0	0	0	1	1	0	0	0
chr1	68215783	68216132	916932	916937	intron	GNG12	0	0	0	1	1	0	0	0
chr1	68226119	68226279	917024	917030	intron	GNG12	0	0	0	1	1	0	1	1
chr1	68611301	68611617	919709	919714	intron	WLS	0	0	0	1	1	0	0	0
chr1	85185964	85186095	1020931	1020935	Intergenic	SSX2IP	0	0	0	1	0	0	0	0
chr1	85603358	85603813	1024566	1024576	Intergenic	MIR4423	0	0	0	1	0	0	0	0
chr1	87692085	87692386	1040475	1040480	Intergenic	LOC339524	0	0	0	1	0	0	0	0
chr1	92202016	92202121	1074387	1074391	intron	TGFBR3	0	0	0	1	0	0	0	0
chr1	94045478	94045538	1091573	1091578	intron	BCAR3	0	0	0	1	1	0	0	0
chr1	94070926	94071129	1091877	1091881	intron	BCAR3	0	0	0	1	1	0	0	0
chr1	94083371	94083468	1092036	1092040	intron	BCAR3	0	0	0	1	0	0	0	0
chr1	94782956	94783019	1098750	1098754	Intergenic	ARHGAP29	0	0	0	1	1	0	0	0
chr1	100654667	100654758	1137292	1137296	exon	DBT	0	0	0	1	0	0	0	0
chr1	109729502	109729667	1194681	1194686	exon	KIAA1324	0	0	0	1	1	0	0	0
chr1	109817168	109817384	1196291	1196300	exon	CELSR2	0	0	0	1	1	0	0	0
chr1	109817422	109817865	1196300	1196313	exon	CELSR2	0	0	0	1	1	0	0	0
chr1	110419901	110420375	1203889	1203903	Intergenic	CSF1	0	0	0	1	1	0	0	0
chr1	110474073	110474098	1204615	1204619	TTS	CSF1	0	0	0	1	1	0	0	0
chr1	114337173	114337365	1242676	1242680	intron	RSBN1	0	0	0	1	1	0	0	0
chr1	117018034	117018206	1265418	1265426	Intergenic	ATP1A1OS	0	0	0	1	0	0	0	0
chr1	118661146	118661301	1279328	1279333	intron	SPAG17	0	0	0	1	1	0	0	0
chr1	151660142	151660257	1390201	1390212	intron	SNX27	0	0	0	1	0	0	0	0
chr1	151809146	151809490	1392159	1392164	Intergenic	LOC100132111	0	0	0	1	1	0	1	1
chr1	151918244	151918408	1393425	1393429	Intergenic	THEM4	0	0	0	1	1	0	0	0
chr1	153538964	153539217	1406172	1406179	promoter-TSS	S100A2	1	0	0	1	0	0	0	0
chr1	154392070	154392267	1419662	1419671	intron	IL6R	0	0	0	1	1	0	0	0
chr1	155098414	155098521	1431290	1431300	Intergenic	EFNA1	0	1	0	1	0	0	0	0
chr1	155098531	155098653	1431300	1431314	Intergenic	EFNA1	0	1	0	1	0	0	0	0
chr1	155139805	155140575	1432214	1432238	Intergenic	KRTCAP2	0	0	0	1	1	0	1	1
chr1	156066567	156066722	1447847	1447853	intron	LMNA	0	0	0	1	1	0	1	1
chr1	156073947	156074190	1447933	1447942	intron	LMNA	0	0	0	1	1	0	0	0
chr1	156111329	156111379	1448598	1448603	Intergenic	SEMA4A	0	0	0	1	0	0	1	0
chr1	156111520	156111567	1448604	1448608	Intergenic	SEMA4A	0	0	0	1	1	0	0	0
chr1	156862924	156862939	1461825	1461829	promoter-TSS	PEAR1	1	0	0	1	0	0	0	0
chr1	157935859	157936097	1470613	1470619	Intergenic	KIRREL	0	0	0	1	0	0	0	1
chr1	157972633	157972758	1471029	1471034	intron	KIRREL	0	0	0	1	0	0	0	0
chr1	159722028	159722265	1482914	1482918	Intergenic	DUSP23	0	0	0	1	0	0	0	0
chr1	159837327	159837789	1484128	1484138	Intergenic	VSIG8	0	0	0	1	0	0	0	0
chr1	159870067	159870192	1484463	1484474	promoter-TSS	CCDC19	1	1	0	1	1	0	0	0
chr1	164559342	164559436	1528276	1528280	intron	PBX1	0	0	0	1	1	0	0	0
chr1	164717500	164717678	1529749	1529755	intron	PBX1	0	0	0	1	1	0	0	0
chr1	165617465	165617537	1537010	1537014	intron	MGST3	0	0	0	1	0	0	0	0
chr1	168552840	168553076	1562832	1562838	Intergenic	XCL1	0	0	0	1	0	0	0	0
chr1	173159378	173159537	1593248	1593252	intron	TNFSF4	0	0	0	1	1	0	0	0
chr1	173476839	173476999	1595291	1595295	intron	SLC9C2	0	0	0	1	1	0	0	0
chr1	180894809	180894872	1656885	1656889	intron	KIAA1614	0	0	0	1	1	0	0	0
chr1	180895455	180896003	1656893	1656904	intron	KIAA1614	0	0	0	1	1	0	0	0
chr1	184591445	184591691	1689259	1689264	exon	C1orf21	0	0	0	1	0	0	0	0
chr1	185540139	185540221	1696879	1696884	Intergenic	HMCN1	0	0	0	1	0	0	0	0
chr1	201482203	201482417	1798875	1798881	Intergenic	CSRP1	0	0	0	1	0	0	1	1
chr1	201673418	201673638	1801319	1801331	intron	NAV1	0	0	0	1	0	0	1	1
chr1	201978816	201979016	1805090	1805097	promoter-TSS	ELF3	1	0	0	1	1	0	1	1
chr1	201987671	201987984	1805287	1805295	Intergenic	ELF3	0	0	0	1	0	0	0	0
chr1	201988042	201988265	1805295	1805302	Intergenic	ELF3	0	0	0	1	0	0	0	0
chr1	202004275	202004418	1805560	1805566	Intergenic	ELF3	0	0	0	1	1	0	0	0
chr1	202012207	202012435	1805685	1805692	Intergenic	ELF3	0	0	0	1	0	0	0	0
chr1	202075546	202075667	1806696	1806700	Intergenic	GPR37L1	0	0	0	1	0	0	0	0
chr1	202076492	202076915	1806708	1806714	Intergenic	GPR37L1	0	0	0	1	1	0	0	0
chr1	202558353	202558646	1811992	1811996	TTS	PPP1R12B	0	0	0	1	1	0	0	1
chr1	203285267	203285504	1821604	1821608	Intergenic	BTG2	0	0	0	1	1	0	0	0
chr1	203525683	203525827	1824299	1824304	Intergenic	OPTC	0	0	0	1	0	0	0	0
chr1	204010699	204010773	1830120	1830124	promoter-TSS	LINC00303	1	0	0	1	1	0	0	0
chr1	204053342	204053751	1830882	1830886	intron	SOX13	0	0	0	1	1	0	0	0
chr1	204098210	204098355	1831484	1831494	Intergenic	ETNK2	0	0	0	1	1	0	1	1
chr1	204252224	204252329	1833527	1833531	intron	PLEKHA6	0	0	0	1	0	0	0	0
chr1	204318102	204318171	1834226	1834230	intron	PLEKHA6	0	0	0	1	1	0	0	0
chr1	204606833	204606980	1838113	1838119	intron	LRRN2	0	0	0	1	1	0	0	0
chr1	205242599	205242859	1845775	1845783	TTS	TMCC2	0	0	0	1	1	0	1	1
chr1	205267729	205267823	1846124	1846128	Intergenic	NUAK2	0	0	0	1	1	0	0	0
chr1	205269845	205269906	1846166	1846171	Intergenic	NUAK2	0	0	0	1	0	0	0	0
chr1	205270454	205270649	1846176	1846185	TTS	NUAK2	0	0	0	1	1	0	0	0
chr1	205270678	205270779	1846185	1846189	TTS	NUAK2	0	0	0	1	0	0	0	0
chr1	205294586	205294847	1846605	1846609	Intergenic	NUAK2	0	0	0	1	1	0	1	1
chr1	205411240	205411365	1848103	1848108	Intergenic	MIR135B	0	0	0	1	1	0	0	0
chr1	205411603	205411819	1848110	1848115	Intergenic	MIR135B	0	0	0	1	1	0	0	0
chr1	207129116	207129267	1864661	1864665	Intergenic	PIGR	0	0	0	1	0	0	0	0
chr1	208058465	208058722	1872520	1872526	Intergenic	CD34	0	0	0	1	1	0	1	1
chr1	211817195	211817455	1904793	1904799	Intergenic	NEK2	0	0	0	1	0	0	0	0
chr1	215756786	215756904	1940652	1940656	intron	KCTD3	0	0	0	1	0	0	0	0
chr1	217202627	217202739	1949818	1949822	intron	ESRRG	0	0	0	1	0	0	0	0
chr1	217202878	217203174	1949822	1949826	intron	ESRRG	0	0	0	1	0	0	0	0
chr1	220473933	220474088	1973941	1973946	Intergenic	RAB3GAP2	0	0	0	1	0	0	0	0
chr1	227133055	227133277	2041232	2041237	intron	ADCK3	0	0	0	1	1	0	0	0
chr1	227162715	227162941	2041645	2041652	intron	ADCK3	0	0	0	1	1	0	0	0
chr1	227544961	227545310	2044932	2044936	Intergenic	CDC42BPA	0	0	0	1	1	0	0	0
chr1	227616609	227616767	2045613	2045617	Intergenic	CDC42BPA	0	0	0	1	1	0	0	0
chr1	228973780	228974134	2069500	2069506	Intergenic	DUSP5P1	0	0	0	1	1	0	0	0
chr1	228974187	228974442	2069506	2069510	Intergenic	DUSP5P1	0	0	0	1	1	0	0	0
chr1	230241737	230241871	2083925	2083929	intron	GALNT2	0	0	0	1	1	0	0	0
chr1	230517921	230518164	2088080	2088085	intron	PGBD5	0	0	0	1	1	0	0	0
chr1	234680011	234680557	2129956	2129964	Intergenic	LOC100506795	0	0	0	1	1	0	0	0
chr1	234952039	234952447	2133731	2133748	Intergenic	LOC100506810	0	0	0	1	0	0	0	0
chr1	234952804	234953025	2133755	2133762	Intergenic	LOC100506810	0	0	0	1	0	0	0	0
chr1	234953051	234953318	2133762	2133767	Intergenic	LOC100506810	0	0	0	1	0	0	0	0
chr1	234953465	234953707	2133767	2133773	Intergenic	LOC100506810	0	0	0	1	0	0	0	0
chr1	234998766	234998789	2134224	2134228	Intergenic	LOC100506810	0	0	0	1	1	0	0	0
chr1	234998883	234999053	2134228	2134236	Intergenic	LOC100506810	0	0	0	1	1	0	0	0
chr1	235043538	235043592	2134854	2134858	Intergenic	LOC100506810	0	0	0	1	0	0	0	0
chr1	235043673	235044143	2134858	2134865	Intergenic	LOC100506810	0	0	0	1	1	0	0	0
chr1	235057332	235057559	2135069	2135073	Intergenic	LOC100506810	0	0	0	1	1	0	0	0
chr1	235091187	235091381	2135513	2135518	Intergenic	SNORA14B	0	0	0	1	1	0	0	0
chr1	235120232	235120417	2135999	2136003	Intergenic	SNORA14B	0	0	0	1	1	0	0	0
chr1	235123244	235123476	2136063	2136069	Intergenic	SNORA14B	0	0	0	1	1	0	0	0
chr1	235133139	235133345	2136186	2136194	Intergenic	SNORA14B	0	0	0	1	0	0	0	0
chr1	244486173	244486314	2229055	2229059	Intergenic	C1orf100	0	0	0	1	0	0	0	0
chr1	246772370	246772552	2258815	2258820	intron	CNST	0	0	0	1	0	0	0	0
chr2	9235785	9236067	2393544	2393561	Intergenic	MBOAT2	0	0	0	1	0	0	1	1
chr2	9243132	9243233	2393686	2393690	Intergenic	MBOAT2	0	0	0	1	0	0	0	0
chr2	9243274	9243332	2393690	2393694	Intergenic	MBOAT2	0	0	0	1	0	0	0	0
chr2	9455475	9455739	2397032	2397040	intron	ASAP2	0	0	0	1	0	0	0	0
chr2	9513183	9513282	2397809	2397817	intron	ASAP2	0	0	0	1	1	0	0	0
chr2	9513305	9513569	2397817	2397826	intron	ASAP2	0	0	0	1	1	0	0	0
chr2	10176302	10176531	2407977	2407982	Intergenic	KLF11	0	0	0	1	1	0	1	1
chr2	10226011	10226166	2409403	2409411	Intergenic	CYS1	0	0	0	1	0	0	0	0
chr2	10231291	10231402	2409478	2409482	Intergenic	CYS1	0	0	0	1	0	1	0	0
chr2	10425713	10425849	2413229	2413234	Intergenic	HPCAL1	0	0	0	1	1	0	0	0
chr2	10487603	10487832	2414394	2414398	intron	HPCAL1	0	0	0	1	1	0	0	0
chr2	11514993	11515083	2430175	2430181	Intergenic	LINC00570	0	0	0	1	0	0	0	0
chr2	11532009	11532100	2430452	2430456	Intergenic	LINC00570	0	0	0	1	0	0	0	0
chr2	11969518	11969710	2437482	2437487	Intergenic	MIR4262	0	0	0	1	1	0	1	1
chr2	12458674	12459137	2441557	2441565	Intergenic	TRIB2	0	0	0	1	1	0	0	0
chr2	20001305	20001401	2497126	2497131	Intergenic	FLJ12334	0	0	0	1	0	0	0	0
chr2	20001599	20001648	2497133	2497137	Intergenic	FLJ12334	0	0	0	1	0	0	0	0
chr2	20335473	20335614	2500646	2500653	Intergenic	LAPTM4A	0	0	0	1	1	0	1	1
chr2	20379478	20379982	2501183	2501196	Intergenic	SDC1	0	0	0	1	0	0	0	0
chr2	20690505	20690702	2505267	2505273	Intergenic	RHOB	0	0	0	1	0	0	0	0
chr2	20716912	20717080	2505613	2505618	Intergenic	RHOB	0	0	0	1	1	0	0	0
chr2	20777696	20777936	2506437	2506442	Intergenic	HS1BP3	0	0	0	1	1	0	0	1
chr2	20817777	20818016	2506969	2506975	exon	HS1BP3	0	0	0	1	1	0	1	1
chr2	20835666	20835861	2507289	2507302	intron	HS1BP3	0	0	0	1	1	0	1	1
chr2	23574508	23574754	2526332	2526352	Intergenic	KLHL29	0	0	0	1	0	0	1	1
chr2	23892917	23893024	2531663	2531668	intron	KLHL29	0	0	0	1	1	0	0	0
chr2	26497061	26497239	2566490	2566494	intron	HADHB	0	0	0	1	1	0	0	0
chr2	27946211	27946469	2589102	2589108	Intergenic	MRPL33	0	0	0	1	0	0	1	1
chr2	28579041	28579233	2594736	2594744	Intergenic	FOSL2	0	0	0	1	1	0	0	0
chr2	28659656	28659778	2596201	2596206	Intergenic	FOSL2	0	0	0	1	1	0	0	0
chr2	28833553	28833727	2598182	2598186	intron	PLB1	0	0	0	1	0	0	0	0
chr2	28836739	28837164	2598219	2598226	exon	PLB1	0	0	0	1	0	0	0	0
chr2	28906116	28906409	2599002	2599010	Intergenic	PPP1CB	0	0	0	1	1	0	0	0
chr2	36608239	36608490	2665925	2665932	intron	CRIM1	0	0	0	1	0	0	0	0
chr2	36635459	36635572	2666131	2666136	intron	CRIM1	0	0	0	1	1	0	0	0
chr2	38660035	38660139	2685911	2685915	Intergenic	ATL2	0	0	0	1	1	0	0	0
chr2	42329789	42330105	2715962	2715976	Intergenic	PKDCC	0	0	0	1	1	0	0	0
chr2	43134148	43134216	2725791	2725795	Intergenic	HAAO	0	0	0	1	1	0	0	0
chr2	43151819	43151939	2725991	2725997	Intergenic	HAAO	0	0	0	1	1	0	0	0
chr2	43151961	43152139	2725997	2726004	Intergenic	HAAO	0	0	0	1	1	0	0	0
chr2	43152176	43152250	2726004	2726008	Intergenic	HAAO	0	0	0	1	1	0	0	0
chr2	43152649	43152773	2726012	2726016	Intergenic	HAAO	0	0	0	1	1	0	0	0
chr2	43152827	43152911	2726016	2726020	Intergenic	HAAO	0	0	0	1	1	0	0	0
chr2	43153331	43153558	2726024	2726031	Intergenic	HAAO	0	0	0	1	1	0	0	0
chr2	43232741	43232903	2727166	2727170	Intergenic	HAAO	0	0	0	1	1	0	0	0
chr2	43232970	43233166	2727170	2727175	Intergenic	HAAO	0	0	0	1	1	0	0	0
chr2	43386190	43386348	2729344	2729352	Intergenic	ZFP36L2	0	0	0	1	0	0	1	0
chr2	43405994	43406341	2729669	2729674	Intergenic	ZFP36L2	0	0	0	1	1	0	0	0
chr2	43456706	43456994	2730850	2730854	TTS	LOC100129726	0	0	0	1	1	0	1	1
chr2	43642201	43642603	2732647	2732651	intron	THADA	0	0	0	1	1	0	0	0
chr2	44518558	44518931	2741736	2741742	intron	SLC3A1	0	0	0	1	1	0	1	1
chr2	44553025	44553398	2742027	2742032	intron	PREPL	0	0	0	1	1	0	0	0
chr2	47074388	47074678	2767176	2767186	intron	LOC100134259	0	0	0	1	1	0	0	0
chr2	47214279	47214421	2769057	2769064	intron	TTC7A	0	0	0	1	0	0	1	1
chr2	47261556	47261768	2769739	2769745	intron	TTC7A	0	0	0	1	1	0	0	0
chr2	47296807	47296990	2770204	2770208	intron	TTC7A	0	0	0	1	1	0	0	0
chr2	48707145	48707406	2785512	2785516	exon	PPP1R21	0	0	0	1	1	0	0	0
chr2	54749916	54750344	2825906	2825910	intron	SPTBN1	0	0	0	1	0	0	1	1
chr2	54777351	54777593	2826176	2826180	intron	SPTBN1	0	0	0	1	1	0	0	0
chr2	54857174	54857271	2827095	2827099	intron	SPTBN1	0	0	0	1	0	0	0	0
chr2	55390925	55391285	2832399	2832405	Intergenic	CLHC1	0	0	0	1	1	0	0	0
chr2	64870490	64870624	2908621	2908630	intron	SERTAD2	0	0	0	1	0	0	0	0
chr2	70342852	70342932	2956778	2956782	Intergenic	LOC100133985	0	0	0	1	1	0	0	0
chr2	71783259	71783414	2974521	2974527	intron	DYSF	0	0	0	1	1	0	0	0
chr2	71783422	71783436	2974527	2974531	intron	DYSF	0	0	0	1	1	0	0	0
chr2	73312854	73312949	2989204	2989209	intron	RAB11FIP5	0	0	0	1	1	0	1	1
chr2	73320817	73321070	2989328	2989340	intron	RAB11FIP5	0	0	0	1	1	0	0	0
chr2	75798216	75798612	3017002	3017007	Intergenic	EVA1A	0	0	0	1	1	0	0	0
chr2	75829952	75829983	3017258	3017262	Intergenic	EVA1A	0	0	0	1	1	0	0	0
chr2	85185334	85185438	3075034	3075038	Intergenic	KCMF1	0	0	0	1	0	0	0	0
chr2	85633222	85633306	3081652	3081656	intron	CAPG	0	0	0	1	1	0	0	0
chr2	85633501	85633607	3081658	3081662	intron	CAPG	0	0	0	1	1	0	0	0
chr2	85698222	85698561	3082747	3082752	Intergenic	SH2D6	0	0	0	1	1	0	0	0
chr2	85969339	85970010	3087025	3087040	Intergenic	ATOH8	0	0	0	1	1	0	0	0
chr2	85970838	85970960	3087048	3087052	Intergenic	ATOH8	0	0	0	1	1	0	0	0
chr2	85996031	85996100	3087616	3087621	intron	ATOH8	0	0	0	1	0	0	0	0
chr2	85999131	85999238	3087669	3087673	intron	ATOH8	0	0	0	1	1	0	0	0
chr2	86265366	86265491	3090971	3090975	intron	POLR1A	0	0	0	1	1	0	0	0
chr2	87785619	87785755	3107293	3107303	intron	LINC00152	0	0	0	1	0	0	0	0
chr2	95672549	95672594	3144685	3144690	Intergenic	MAL	0	0	0	1	1	0	0	0
chr2	95709066	95709422	3145351	3145359	intron	MAL	0	0	0	1	0	0	1	0
chr2	95718159	95718308	3145488	3145492	intron	MAL	0	0	0	1	1	0	0	0
chr2	95724302	95724461	3145599	3145603	Intergenic	MAL	0	0	0	1	1	0	0	0
chr2	95966218	95966416	3148858	3148865	intron	KCNIP3	0	0	0	1	0	0	0	0
chr2	95971238	95971566	3148953	3148961	intron	KCNIP3	0	0	0	1	0	0	0	0
chr2	95971601	95971772	3148961	3148967	intron	KCNIP3	0	0	0	1	0	0	0	0
chr2	95999579	96000024	3149588	3149600	intron	KCNIP3	0	0	0	1	0	0	0	0
chr2	97074410	97074664	3162500	3162504	Intergenic	NCAPH	0	0	0	1	0	0	0	0
chr2	99302803	99302967	3189596	3189600	intron	MGAT4A	0	0	0	1	0	0	0	0
chr2	101741441	101741669	3217093	3217098	intron	TBC1D8	0	0	0	1	1	0	0	0
chr2	102637091	102637387	3227658	3227669	intron	IL1R2	0	0	0	1	0	0	1	1
chr2	102807131	102807329	3229448	3229452	intron	IL1RL2	0	0	0	1	0	0	0	0
chr2	102857410	102857643	3229871	3229886	Intergenic	IL1RL2	0	0	0	1	0	0	1	1
chr2	106778576	106778687	3264606	3264611	intron	UXS1	0	0	0	1	0	0	0	0
chr2	110859039	110859284	3305380	3305390	intron	MALL	0	0	0	1	1	0	0	0
chr2	111943194	111943571	3316898	3316907	Intergenic	BCL2L11	0	0	0	1	1	0	0	0
chr2	112417081	112417339	3321553	3321558	Intergenic	LOC541471	0	0	0	1	0	0	0	0
chr2	112663749	112664208	3324586	3324590	intron	MERTK	0	0	0	1	1	0	0	0
chr2	112677693	112677812	3324713	3324717	intron	MERTK	0	0	0	1	1	0	0	0
chr2	113967441	113967677	3339330	3339337	Intergenic	LOC654433	0	0	0	1	1	0	0	0
chr2	113970257	113970350	3339372	3339378	Intergenic	LOC654433	0	0	0	1	1	0	0	0
chr2	113970379	113970525	3339378	3339383	Intergenic	LOC654433	0	0	0	1	1	0	0	0
chr2	113975276	113975408	3339447	3339451	exon	PAX8	0	0	0	1	1	0	0	0
chr2	113975987	113976153	3339459	3339464	exon	PAX8	0	0	0	1	1	0	0	0
chr2	113983366	113983509	3339518	3339522	intron	PAX8	0	0	0	1	1	0	0	0
chr2	114040775	114040972	3340387	3340391	Intergenic	PAX8	0	0	0	1	1	0	0	1
chr2	114045730	114045757	3340423	3340427	Intergenic	PAX8	0	0	0	1	0	0	0	0
chr2	114576077	114576422	3346736	3346745	Intergenic	SLC35F5	0	0	0	1	0	0	0	0
chr2	120184445	120184579	3388958	3388964	Intergenic	TMEM37	0	0	0	1	0	0	0	0
chr2	120244579	120244717	3389960	3389964	intron	SCTR	0	0	0	1	1	0	0	0
chr2	120245250	120245515	3389965	3389973	intron	SCTR	0	0	0	1	1	0	0	0
chr2	120293951	120293994	3390518	3390522	Intergenic	PCDP1	0	0	0	1	0	0	0	0
chr2	120399294	120399510	3391416	3391428	intron	PCDP1	0	0	0	1	0	0	1	1
chr2	121492912	121493001	3405573	3405585	Intergenic	GLI2	0	1	0	1	0	0	0	0
chr2	121985441	121985687	3413454	3413462	intron	TFCP2L1	0	0	0	1	0	0	0	0
chr2	122013184	122013254	3413936	3413940	intron	TFCP2L1	0	0	0	1	0	0	0	0
chr2	122092478	122092648	3415156	3415161	Intergenic	TFCP2L1	0	0	0	1	1	0	0	0
chr2	122465306	122465408	3419108	3419113	intron	LOC254128	0	0	0	1	1	0	0	0
chr2	122777300	122777723	3422816	3422824	Intergenic	TSN	0	0	0	1	0	0	0	0
chr2	127754752	127754986	3455848	3455855	Intergenic	BIN1	0	0	0	1	0	0	0	0
chr2	127825670	127825699	3457050	3457054	intron	BIN1	0	0	0	1	1	0	1	1
chr2	127825713	127825824	3457055	3457060	exon	BIN1	0	0	0	1	1	0	1	1
chr2	127852223	127852574	3457597	3457607	intron	BIN1	0	0	0	1	1	0	0	0
chr2	127858136	127858351	3457707	3457711	intron	BIN1	0	0	0	1	0	0	0	0
chr2	127858466	127858530	3457712	3457716	intron	BIN1	0	0	0	1	0	0	0	0
chr2	128421757	128422114	3465926	3465975	exon,promoter-TSS	LIMS2	0	1	0	1	0	0	0	0
chr2	128422118	128422225	3465975	3465983	promoter-TSS	LIMS2	0	1	0	1	0	0	0	0
chr2	129062959	129062992	3475509	3475513	intron	HS6ST1	0	0	0	1	1	0	0	0
chr2	129067253	129067383	3475598	3475604	intron	HS6ST1	0	0	0	1	1	0	0	0
chr2	129105529	129105950	3476528	3476537	Intergenic	HS6ST1	0	0	0	1	1	0	0	0
chr2	129153566	129153821	3477328	3477333	Intergenic	HS6ST1	0	0	0	1	1	0	0	0
chr2	129351674	129351847	3479959	3479964	Intergenic	HS6ST1	0	0	0	1	0	0	0	0
chr2	131819079	131819248	3509677	3509683	intron	FAM168B	0	0	0	1	0	0	0	0
chr2	158641063	158641214	3695422	3695429	intron	ACVR1	0	0	0	1	1	0	0	0
chr2	158697182	158697394	3695907	3695915	intron	ACVR1	0	0	0	1	0	0	0	0
chr2	158988567	158988810	3698161	3698166	intron	UPP2	0	0	0	1	0	0	0	0
chr2	161062100	161062256	3715367	3715371	Intergenic	ITGB6	0	0	0	1	0	0	0	0
chr2	161064746	161064818	3715392	3715396	Intergenic	ITGB6	0	0	0	1	0	0	0	0
chr2	161078160	161078452	3715507	3715512	Intergenic	ITGB6	0	0	0	1	1	0	0	0
chr2	178197116	178197281	3850431	3850435	intron	LOC100130691	0	0	0	1	0	0	1	1
chr2	191332287	191332433	3931947	3931953	intron	MFSD6	0	0	0	1	0	0	0	0
chr2	217404995	217405066	4133076	4133080	Intergenic	RPL37A	0	0	0	1	1	0	0	0
chr2	218113098	218113424	4139740	4139746	Intergenic	TNP1	0	0	0	1	1	0	0	0
chr2	218518028	218518255	4142377	4142382	intron	DIRC3	0	0	0	1	1	0	0	0
chr2	218578035	218578486	4142769	4142777	intron	DIRC3	0	0	0	1	1	0	1	1
chr2	218768986	218769235	4144880	4144885	intron	TNS1	0	0	0	1	1	0	0	0
chr2	218830862	218830992	4145722	4145726	Intergenic	TNS1	0	0	0	1	1	0	0	0
chr2	218853390	218853582	4146016	4146024	Intergenic	TNS1	0	0	0	1	1	0	1	1
chr2	219147355	219147494	4149597	4149601	intron	TMBIM1	0	0	0	1	1	0	0	0
chr2	219149212	219149376	4149628	4149632	intron	TMBIM1	0	0	0	1	1	0	0	0
chr2	219219623	219219711	4150846	4150851	Intergenic	C2orf62	0	0	0	1	0	0	0	0
chr2	219671147	219671207	4157176	4157180	intron	CYP27A1	0	0	0	1	1	0	0	0
chr2	219671232	219671367	4157180	4157184	intron	CYP27A1	0	0	0	1	1	0	0	0
chr2	220134165	220134382	4165485	4165490	intron	TUBA4B	0	0	0	1	0	0	0	0
chr2	224681141	224681255	4206015	4206019	intron	AP1S3	0	0	0	1	1	0	0	0
chr2	227514760	227515136	4227303	4227312	Intergenic	MIR5702	0	0	0	1	1	0	0	0
chr2	227849892	227850166	4230240	4230245	intron	RHBDD1	0	0	0	1	1	0	1	1
chr2	228624759	228624934	4237956	4237960	Intergenic	SLC19A3	0	0	0	1	1	0	0	0
chr2	228631088	228631333	4238034	4238042	Intergenic	CCL20	0	0	0	1	0	0	1	1
chr2	228684197	228684584	4238682	4238687	Intergenic	CCL20	0	0	0	1	1	0	0	0
chr2	232476893	232477091	4275818	4275824	Intergenic	C2orf57	0	0	0	1	1	0	0	0
chr2	232477249	232477579	4275826	4275839	Intergenic	C2orf57	0	0	0	1	1	0	1	1
chr2	232539627	232540054	4277371	4277383	Intergenic	PTMA	0	0	0	1	1	0	1	1
chr2	232578558	232578884	4278679	4278689	TTS	PTMA	0	0	0	1	1	0	1	1
chr2	235959780	235959877	4322600	4322605	intron	SH3BP4	0	0	0	1	1	0	0	1
chr2	236209041	236209302	4325493	4325497	Intergenic	AGAP1	0	0	0	1	1	0	0	0
chr2	236367531	236367659	4327421	4327425	Intergenic	AGAP1	0	0	0	1	0	0	0	0
chr2	236377673	236377796	4327541	4327546	Intergenic	AGAP1	0	0	0	1	1	0	0	0
chr2	238571310	238571696	4360018	4360032	intron	LRRFIP1	0	0	0	1	1	0	0	0
chr2	238573054	238573098	4360059	4360063	intron	LRRFIP1	0	0	0	1	0	0	0	0
chr2	238574624	238574707	4360076	4360081	intron	LRRFIP1	0	0	0	1	0	0	0	0
chr2	238578261	238578436	4360128	4360135	intron	LRRFIP1	0	0	0	1	1	0	0	0
chr2	238578491	238578599	4360135	4360141	intron	LRRFIP1	0	0	0	1	0	0	0	0
chr2	238605349	238605694	4360725	4360730	intron	LRRFIP1	0	0	0	1	0	0	0	0
chr2	240169461	240169606	4388146	4388153	intron	HDAC4	0	0	0	1	1	0	0	0
chr2	241190618	241190785	4405799	4405807	Intergenic	OTOS	0	0	0	1	0	0	0	0
chr2	241190888	241190965	4405808	4405817	Intergenic	OTOS	0	0	0	1	0	0	0	0
chr2	241190981	241191269	4405817	4405826	Intergenic	OTOS	0	0	0	1	0	0	0	0
chr3	407919	408011	4451378	4451384	intron	CHL1	0	0	0	1	0	0	0	0
chr3	4762145	4762394	4483419	4483423	intron	ITPR1	0	0	0	1	1	0	1	0
chr3	4762421	4762543	4483423	4483428	intron	ITPR1	0	0	0	1	1	0	1	1
chr3	4783505	4783649	4483660	4483664	intron	ITPR1	0	0	0	1	1	0	0	0
chr3	4850414	4850578	4484469	4484473	intron	ITPR1	0	0	0	1	0	0	0	0
chr3	5036684	5036800	4486610	4486614	Intergenic	BHLHE40	0	0	0	1	0	0	0	0
chr3	5065165	5065227	4487017	4487022	Intergenic	BHLHE40	0	0	0	1	0	0	0	0
chr3	8700144	8700202	4513436	4513440	Intergenic	SSUH2	0	0	0	1	1	0	0	0
chr3	10233859	10234096	4534196	4534201	intron	IRAK2	0	0	0	1	1	0	0	0
chr3	11641975	11642326	4551995	4552003	intron	VGLL4	0	0	0	1	1	0	0	1
chr3	12996660	12997151	4569247	4569256	intron	IQSEC1	0	0	0	1	1	0	1	1
chr3	13152273	13152535	4572193	4572200	Intergenic	IQSEC1	0	0	0	1	1	0	0	0
chr3	13526614	13526948	4578813	4578819	intron	HDAC11	0	0	0	1	1	0	0	0
chr3	14332503	14332648	4588818	4588822	Intergenic	SLC6A6	0	0	0	1	0	0	0	0
chr3	14339282	14339331	4588950	4588957	Intergenic	SLC6A6	0	1	0	1	0	0	0	0
chr3	14474563	14474632	4591044	4591048	intron	SLC6A6	0	0	0	1	1	0	0	0
chr3	14494419	14494916	4591340	4591361	intron	SLC6A6	0	0	0	1	1	0	0	0
chr3	14514212	14514369	4591684	4591693	intron	SLC6A6	0	0	0	1	1	0	0	0
chr3	14514394	14514437	4591693	4591698	intron	SLC6A6	0	0	0	1	1	0	0	0
chr3	14918653	14918853	4596927	4596939	intron	FGD5	0	0	0	1	1	0	0	0
chr3	15334719	15334846	4601794	4601798	intron	SH3BP5	0	0	0	1	1	0	0	1
chr3	25490611	25490701	4673787	4673791	intron	RARB	0	0	0	1	0	0	0	1
chr3	30730767	30731110	4708276	4708281	intron	TGFBR2	0	0	0	1	1	0	0	0
chr3	37810036	37810105	4763568	4763573	intron	ITGA9	0	0	0	1	0	0	0	0
chr3	37987440	37987839	4765247	4765253	intron	CTDSPL	0	0	0	1	1	0	0	0
chr3	43220607	43220780	4812386	4812392	Intergenic	GTDC2	0	0	0	1	1	0	0	0
chr3	46908341	46908507	4848496	4848501	Intergenic	MYL3	0	0	0	1	1	0	1	1
chr3	46909085	46909229	4848509	4848520	Intergenic	MYL3	0	0	0	1	1	0	0	0
chr3	46988091	46988173	4849957	4849961	intron	CCDC12	0	0	0	1	1	0	0	0
chr3	47018657	47018703	4850472	4850477	intron	CCDC12	0	0	0	1	0	0	0	0
chr3	48192980	48193303	4867742	4867747	Intergenic	CDC25A	0	0	0	1	1	0	1	1
chr3	48506698	48507088	4872385	4872394	promoter-TSS	TREX1	0	0	0	1	1	0	1	1
chr3	50204826	50205078	4902354	4902363	intron	SEMA3F	0	0	0	1	1	0	0	0
chr3	50639468	50639485	4910593	4910600	Intergenic	CISH	0	0	0	1	1	0	0	0
chr3	50642719	50642866	4910628	4910634	Intergenic	CISH	0	0	0	1	1	0	0	0
chr3	52319632	52319679	4929863	4929867	Intergenic	GLYCTK	0	0	0	1	1	0	0	0
chr3	52484071	52484326	4932753	4932760	TTS	TNNC1	0	0	0	1	1	0	0	0
chr3	53168913	53169070	4942822	4942826	Intergenic	RFT1	0	0	0	1	0	0	1	1
chr3	53304080	53304323	4945053	4945059	Intergenic	TKT	0	0	0	1	1	0	0	1
chr3	53840888	53840937	4950778	4950782	intron	CACNA1D	0	0	0	1	1	0	0	0
chr3	54925729	54925809	4961069	4961073	intron	CACNA2D3	0	0	0	1	0	0	0	1
chr3	57041660	57041825	4978858	4978863	intron	ARHGEF3	0	0	0	1	1	0	0	0
chr3	58034952	58035033	4990157	4990162	intron	FLNB	0	0	0	1	1	0	0	0
chr3	58035849	58035971	4990169	4990173	intron	FLNB	0	0	0	1	1	0	0	0
chr3	58089024	58089206	4990818	4990827	intron	FLNB	0	0	0	1	1	0	0	0
chr3	58103273	58103326	4991009	4991014	intron	FLNB	0	0	0	1	1	0	0	0
chr3	58103678	58103820	4991014	4991018	intron	FLNB	0	0	0	1	1	0	0	0
chr3	58103841	58103896	4991018	4991025	intron	FLNB	0	0	0	1	1	0	0	0
chr3	58456909	58457486	4995757	4995762	Intergenic	KCTD6	0	0	0	1	1	0	0	0
chr3	58514370	58514506	4996450	4996455	intron	ACOX2	0	0	0	1	1	0	0	0
chr3	58594491	58594562	4997533	4997538	Intergenic	FAM107A	0	0	0	1	1	0	0	0
chr3	64173493	64173561	5039946	5039950	intron,promoter-TSS	PRICKLE2-AS3	1	0	0	1	1	0	0	0
chr3	64475139	64475245	5042350	5042358	Intergenic	ADAMTS9-AS2	0	0	0	1	0	0	0	0
chr3	64519273	64519647	5042753	5042765	intron	ADAMTS9	0	0	0	1	0	0	1	1
chr3	69135934	69136021	5077953	5077958	intron	ARL6IP5	0	0	0	1	0	0	0	0
chr3	69297609	69297710	5079518	5079523	intron	FRMD4B	0	0	0	1	0	0	0	0
chr3	71756810	71757130	5100134	5100139	intron	EIF4E3	0	0	0	1	0	0	0	0
chr3	72356292	72356500	5106224	5106230	Intergenic	RYBP	0	0	0	1	0	0	0	0
chr3	98502010	98502236	5256638	5256642	intron	ST3GAL6	0	0	0	1	0	0	0	0
chr3	111643375	111643466	5340935	5340939	intron	PHLDB2	0	0	0	1	0	0	0	0
chr3	111686528	111686679	5341217	5341224	exon	PHLDB2	0	0	0	1	1	0	1	1
chr3	111689854	111690177	5341245	5341249	intron	PHLDB2	0	0	0	1	1	0	0	0
chr3	111690430	111690562	5341249	5341256	intron	PHLDB2	0	0	0	1	1	0	0	0
chr3	121852009	121852251	5412063	5412067	Intergenic	CASR	0	0	0	1	0	0	0	0
chr3	121966789	121966990	5413063	5413068	intron	CASR	0	0	0	1	0	0	0	0
chr3	122013385	122013463	5413450	5413454	Intergenic	CSTA	0	0	0	1	1	0	0	0
chr3	122697082	122697154	5420248	5420254	intron	SEMA5B	0	0	0	1	0	0	0	0
chr3	122808413	122808706	5421671	5421676	intron	PDIA5	0	0	0	1	1	0	0	0
chr3	123128623	123128955	5425345	5425350	intron	ADCY5	0	0	0	1	1	0	0	0
chr3	123140790	123141046	5425518	5425522	intron	ADCY5	0	0	0	1	1	0	0	0
chr3	123379876	123380075	5428335	5428344	intron	MYLK	0	0	0	1	1	0	0	0
chr3	123473826	123474174	5429341	5429346	intron	MYLK	0	0	0	1	1	0	0	0
chr3	124491248	124491385	5437371	5437378	intron	ITGB5	0	0	0	1	1	0	0	0
chr3	124556653	124556993	5438195	5438201	intron	ITGB5	0	0	0	1	1	0	0	0
chr3	126086220	126086544	5456059	5456065	Intergenic	KLF15	0	0	0	1	1	0	0	0
chr3	126762361	126762514	5465694	5465698	Intergenic	PLXNA1	0	0	0	1	1	0	0	0
chr3	127455098	127455304	5474991	5474995	intron	MGLL	0	0	0	1	1	0	0	0
chr3	127466788	127467004	5475163	5475171	intron	MGLL	0	0	0	1	0	0	0	0
chr3	127503809	127504079	5475709	5475714	intron	MGLL	0	0	0	1	1	0	0	0
chr3	133707640	133707887	5538511	5538515	intron	SLCO2A1	0	0	0	1	1	0	0	0
chr3	134031065	134031163	5541530	5541534	Intergenic	RYK	0	0	0	1	1	0	0	0
chr3	134045845	134046063	5541787	5541791	Intergenic	AMOTL2	0	0	0	1	1	0	0	0
chr3	141145333	141145517	5600854	5600861	intron	ZBTB38	0	0	0	1	1	0	0	0
chr3	141659407	141659487	5606397	5606402	Intergenic	ATP1B3	0	0	0	1	0	0	0	0
chr3	149057820	149058622	5655842	5655847	Intergenic	TM4SF18	0	0	0	1	1	0	0	0
chr3	149254357	149254477	5657446	5657455	intron	WWTR1	0	0	0	1	1	0	0	0
chr3	149266081	149266203	5657574	5657578	intron	WWTR1	0	0	0	1	0	0	0	0
chr3	169767321	169767498	5794201	5794205	intron	GPR160	0	0	0	1	1	0	0	0
chr3	169767629	169767746	5794205	5794209	intron	GPR160	0	0	0	1	1	0	0	0
chr3	171870931	171871382	5813289	5813298	intron	FNDC3B	0	0	0	1	1	0	0	0
chr3	171963967	171964094	5814085	5814089	intron	FNDC3B	0	0	0	1	0	0	0	0
chr3	172312517	172312614	5817166	5817172	Intergenic	TNFSF10	0	0	0	1	0	0	0	0
chr3	177233919	177234096	5851134	5851141	intron	LINC00578	0	0	0	1	1	0	0	0
chr3	183024834	183025000	5896967	5896971	intron	MCF2L2	0	0	0	1	1	0	0	0
chr3	184063527	184063650	5913323	5913327	TTS	CLCN2	0	0	0	1	0	0	1	1
chr3	185276860	185277183	5928836	5928853	Intergenic	LIPH	0	0	0	1	0	0	1	1
chr3	188187313	188187469	5959700	5959705	intron	LPP	0	0	0	1	0	0	0	0
chr3	193807367	193807512	6003596	6003602	Intergenic	HES1	0	0	0	1	0	0	0	0
chr3	193815414	193815612	6003733	6003738	Intergenic	HES1	0	0	0	1	1	0	0	0
chr3	193830398	193830643	6003912	6003919	Intergenic	HES1	0	0	0	1	1	0	0	0
chr3	194015060	194015172	6007012	6007026	Intergenic	LOC100131551	0	0	0	1	0	0	0	0
chr3	194018360	194018439	6007114	6007118	TTS	LOC100131551	0	0	0	1	1	0	0	0
chr3	194801354	194801673	6019391	6019403	intron	XXYLT1	0	0	0	1	1	0	0	0
chr4	1103874	1103946	6096903	6096907	intron	RNF212	0	0	0	1	0	0	0	0
chr4	1186028	1186413	6098425	6098431	intron	SPON2	0	0	0	1	1	0	0	0
chr4	1188460	1188621	6098503	6098514	intron	SPON2	0	1	0	1	0	0	0	0
chr4	1853085	1853112	6118057	6118061	intron	LETM1	0	0	0	1	0	0	0	0
chr4	2484387	2484703	6131123	6131127	intron	RNF4	0	0	0	1	1	0	0	0
chr4	3485393	3485514	6150989	6150994	promoter-TSS	DOK7	0	0	0	1	0	0	0	0
chr4	3486227	3486319	6151025	6151033	promoter-TSS	DOK7	0	1	0	1	0	0	0	0
chr4	3486324	3486623	6151033	6151046	intron	DOK7	0	1	0	1	0	0	0	0
chr4	3711927	3711986	6156454	6156458	Intergenic	LOC100133461	0	0	0	1	0	0	0	0
chr4	3712487	3712569	6156471	6156476	Intergenic	LOC100133461	0	0	0	1	1	0	0	0
chr4	3716979	3717082	6156581	6156587	Intergenic	LOC100133461	0	0	0	1	1	0	0	0
chr4	5139660	5139729	6178112	6178117	intron	STK32B	0	0	0	1	0	0	0	0
chr4	5139930	5139969	6178117	6178121	intron	STK32B	0	0	0	1	0	0	0	0
chr4	5722004	5722085	6184034	6184038	intron	EVC	0	0	0	1	1	0	0	0
chr4	5723910	5724006	6184056	6184061	intron	EVC	0	0	0	1	0	0	0	0
chr4	5755729	5755797	6184468	6184473	intron	EVC	0	0	0	1	1	0	0	0
chr4	6578274	6578433	6198666	6198680	exon	MAN2B2	0	0	0	1	1	0	0	0
chr4	6773009	6773272	6202635	6202641	Intergenic	KIAA0232	0	0	0	1	1	0	0	0
chr4	6918814	6918974	6205018	6205022	intron	TBC1D14	0	0	0	1	1	0	0	0
chr4	6919260	6919400	6205022	6205026	intron	TBC1D14	0	0	0	1	1	0	0	0
chr4	6919564	6919632	6205029	6205035	intron	TBC1D14	0	0	0	1	1	0	1	1
chr4	6928984	6929086	6205256	6205261	intron	TBC1D14	0	0	0	1	0	0	0	0
chr4	6945962	6946177	6205578	6205586	intron	TBC1D14	0	0	0	1	0	0	0	0
chr4	7293159	7293396	6212965	6212975	intron	SORCS2	0	0	0	1	0	0	0	0
chr4	7825214	7825456	6223334	6223342	intron	AFAP1	0	0	0	1	1	0	0	0
chr4	8052468	8052686	6227457	6227468	intron	ABLIM2	0	0	0	1	0	0	0	0
chr4	8052723	8052774	6227468	6227472	intron	ABLIM2	0	0	0	1	0	0	0	0
chr4	8230328	8230582	6231612	6231623	intron	SH3TC1	0	0	0	1	0	0	1	0
chr4	8317543	8317636	6233647	6233651	Intergenic	HTRA3	0	0	0	1	0	0	0	0
chr4	8463449	8463657	6236587	6236592	intron	TRMT44	0	0	0	1	1	0	0	0
chr4	10122738	10122843	6263966	6263971	Intergenic	WDR1	0	0	0	1	1	0	0	0
chr4	10123430	10123570	6263978	6263982	Intergenic	WDR1	0	0	0	1	1	0	0	0
chr4	11626888	11627152	6275921	6275928	Intergenic	HS3ST1	0	0	0	1	1	0	0	0
chr4	15352433	15353625	6300452	6300460	intron	C1QTNF7	0	0	0	1	1	0	0	0
chr4	23932617	23932647	6361587	6361592	Intergenic	PPARGC1A	0	0	0	1	0	0	0	0
chr4	37482039	37482102	6453146	6453151	intron	C4orf19	0	0	0	1	1	0	0	0
chr4	37668470	37668602	6454954	6454958	intron	RELL1	0	0	0	1	1	0	0	0
chr4	38452043	38452364	6463032	6463037	Intergenic	KLF3	0	0	0	1	0	0	0	0
chr4	39543969	39544502	6474555	6474562	intron	UGDH-AS1	0	0	0	1	1	0	0	0
chr4	40365652	40365771	6485743	6485748	Intergenic	CHRNA9	0	0	0	1	1	0	0	0
chr4	40397738	40398335	6486109	6486115	Intergenic	CHRNA9	0	0	0	1	1	0	0	0
chr4	40536906	40537413	6487873	6487879	intron	RBM47	0	0	0	1	0	0	0	0
chr4	41371766	41372128	6497849	6497854	intron	LIMCH1	0	0	0	1	1	0	0	0
chr4	41377740	41377818	6497896	6497901	intron	LIMCH1	0	0	0	1	0	0	0	0
chr4	53714371	53714738	6564434	6564439	Intergenic	RASL11B	0	0	0	1	0	0	0	0
chr4	76837963	76838032	6715553	6715557	intron	NAAA	0	0	0	1	0	0	0	0
chr4	77511488	77511581	6721713	6721718	intron	SHROOM3	0	0	0	1	0	0	0	0
chr4	83701988	83702186	6766221	6766227	intron	SCD5	0	0	0	1	0	0	0	0
chr4	83733233	83733337	6766700	6766704	Intergenic	SCD5	0	0	0	1	1	0	0	0
chr4	84503599	84503691	6775041	6775045	intron	AGPAT9	0	0	0	1	1	0	1	1
chr4	86954000	86954180	6791354	6791358	intron	MAPK10	0	0	0	1	0	0	0	0
chr4	88038493	88039068	6799573	6799583	intron	AFF1	0	0	0	1	1	0	0	0
chr4	88043564	88043730	6799628	6799632	intron	AFF1	0	0	0	1	1	0	0	0
chr4	101014616	101014843	6884056	6884061	Intergenic	DDIT4L	0	0	0	1	1	0	1	1
chr4	114315990	114316240	6973881	6973885	Intergenic	MIR1243	0	0	0	1	1	0	1	1
chr4	114468788	114468895	6974889	6974893	intron	CAMK2D	0	0	0	1	0	0	1	1
chr4	114823175	114823348	6977039	6977044	exon	ARSJ	0	0	0	1	0	0	1	1
chr4	124476994	124477185	7037937	7037943	Intergenic	SPRY1	0	0	0	1	1	0	0	0
chr4	129308114	129308419	7068829	7068838	Intergenic	PGRMC2	0	0	0	1	1	0	0	0
chr4	129445552	129445744	7069684	7069688	Intergenic	PGRMC2	0	0	0	1	0	0	0	0
chr4	129517140	129517399	7070308	7070313	Intergenic	PHF17	0	0	0	1	0	0	0	0
chr4	139757204	139757283	7131306	7131310	Intergenic	CCRN4L	0	0	0	1	0	0	1	0
chr4	146803219	146803443	7184995	7185000	intron	ZNF827	0	0	0	1	0	0	0	0
chr4	149124718	149124902	7202602	7202611	intron	NR3C2	0	0	0	1	0	0	0	0
chr4	154110745	154110903	7239966	7239970	intron	TRIM2	0	0	0	1	0	0	0	0
chr4	170170819	170171181	7351431	7351436	intron	SH3RF1	0	0	0	1	1	0	0	0
chr4	185232230	185232398	7473354	7473359	Intergenic	LOC728175	0	0	0	1	1	0	0	0
chr4	185905209	185905513	7482485	7482495	Intergenic	HELT	0	0	0	1	0	0	1	1
chr4	186637766	186637962	7492356	7492360	intron	SORBS2	0	0	0	1	1	0	0	0
chr4	186738738	186738817	7493555	7493561	intron	SORBS2	0	0	0	1	0	0	0	0
chr5	501264	501300	7558746	7558751	intron	SLC9A3	0	0	0	1	0	0	0	0
chr5	1783266	1783454	7592764	7592768	Intergenic	MRPL36	0	0	0	1	1	0	0	0
chr5	2739637	2740133	7609448	7609497	Intergenic	IRX2	0	1	0	1	0	0	0	0
chr5	10288725	10288850	7683758	7683764	intron	CMBL	0	0	0	1	1	0	0	0
chr5	10288960	10289151	7683764	7683769	intron	CMBL	0	0	0	1	1	0	0	0
chr5	10289190	10289349	7683769	7683773	intron	CMBL	0	0	0	1	1	0	0	0
chr5	14190663	14190758	7716129	7716133	intron	TRIO	0	0	0	1	1	0	0	0
chr5	16539310	16539536	7737597	7737601	intron	FAM134B	0	0	0	1	0	0	0	0
chr5	16539579	16539671	7737601	7737608	intron	FAM134B	0	0	0	1	0	0	0	0
chr5	16728296	16728360	7740075	7740079	intron	MYO10	0	0	0	1	0	0	0	0
chr5	16735278	16735499	7740191	7740196	intron	MYO10	0	0	0	1	0	0	0	0
chr5	34757032	34757222	7868991	7868995	intron	RAI14	0	0	0	1	1	0	0	0
chr5	38467634	38467854	7899547	7899554	Intergenic	EGFLAM	0	0	0	1	1	0	0	0
chr5	39370804	39370883	7906861	7906865	TTS	DAB2	0	0	0	1	1	0	0	0
chr5	53829824	53830304	7983525	7983532	intron	SNX18	0	0	0	1	1	0	0	0
chr5	53942697	53942887	7984436	7984443	Intergenic	SNX18	0	0	0	1	1	0	0	0
chr5	54897072	54897374	7992586	7992594	Intergenic	PPAP2A	0	0	0	1	0	0	0	0
chr5	55354227	55354348	7997338	7997343	Intergenic	IL6ST	0	0	0	1	0	0	0	0
chr5	58839530	58839601	8023364	8023368	intron	PDE4D	0	0	0	1	1	0	0	0
chr5	67830812	67830993	8085414	8085418	Intergenic	PIK3R1	0	0	0	1	0	0	0	0
chr5	72454224	72454507	8129685	8129689	Intergenic	TMEM174	0	0	0	1	0	0	0	0
chr5	95094905	95094995	8296330	8296337	intron	RHOBTB3	0	0	0	1	0	0	0	0
chr5	95107030	95107275	8296442	8296447	intron	RHOBTB3	0	0	0	1	1	0	0	0
chr5	110899192	110899425	8393456	8393460	intron	STARD4-AS1	0	0	0	1	1	0	0	0
chr5	118734846	118734882	8448107	8448111	Intergenic	TNFAIP8	0	0	0	1	0	0	0	0
chr5	123996476	123996631	8481646	8481650	intron	ZNF608	0	0	0	1	1	0	0	0
chr5	123997993	123998148	8481660	8481664	intron	ZNF608	0	0	0	1	1	0	0	0
chr5	124142304	124142397	8483070	8483075	Intergenic	ZNF608	0	0	0	1	1	0	0	0
chr5	125797957	125798144	8493526	8493530	intron	GRAMD3	0	0	0	1	0	0	0	0
chr5	130715452	130715676	8528510	8528516	intron	CDC42SE2	0	0	0	1	0	0	0	0
chr5	130722610	130722697	8528562	8528566	intron	CDC42SE2	0	0	0	1	0	0	0	0
chr5	131590550	131590742	8535850	8535854	Intergenic	PDLIM4	0	0	0	1	1	0	0	0
chr5	133161368	133161453	8554274	8554279	Intergenic	C5orf15	0	0	0	1	1	0	1	0
chr5	133161547	133161657	8554282	8554286	Intergenic	C5orf15	0	0	0	1	1	0	1	0
chr5	134905977	134906224	8577619	8577625	TTS	CXCL14	0	0	0	1	1	0	1	1
chr5	138263727	138263877	8608934	8608939	intron	CTNNA1	0	0	0	1	1	0	0	0
chr5	138280643	138280854	8609204	8609210	Intergenic	LRRTM2	0	0	0	1	0	0	0	0
chr5	138300320	138300445	8609483	8609487	intron	SIL1	0	0	0	1	1	0	0	0
chr5	138905556	138905760	8616538	8616544	Intergenic	UBE2D2	0	0	0	1	0	0	0	0
chr5	139012928	139013177	8618394	8618399	Intergenic	CXXC5	0	0	0	1	0	0	1	1
chr5	139022510	139022561	8618562	8618567	Intergenic	CXXC5	0	0	0	1	1	0	0	0
chr5	139022632	139022869	8618567	8618575	Intergenic	CXXC5	0	0	0	1	1	0	0	0
chr5	139023801	139023870	8618580	8618584	Intergenic	CXXC5	0	0	0	1	1	0	0	0
chr5	139035279	139035673	8618991	8619007	intron	CXXC5	0	0	0	1	1	0	0	0
chr5	139035716	139035815	8619007	8619012	intron	CXXC5	0	0	0	1	1	0	0	0
chr5	139056712	139056960	8619426	8619440	intron	CXXC5	0	1	0	1	1	0	0	0
chr5	139069855	139070226	8619717	8619727	Intergenic	CXXC5	0	0	0	1	1	0	1	1
chr5	139070243	139070330	8619728	8619733	Intergenic	CXXC5	0	0	0	1	0	0	0	0
chr5	139090208	139090379	8620140	8620155	Intergenic	CXXC5	0	1	0	1	1	0	0	0
chr5	141220949	141221464	8650207	8650217	Intergenic	PCDH1	0	0	0	1	1	0	0	0
chr5	141221491	141221523	8650217	8650221	Intergenic	PCDH1	0	0	0	1	1	0	0	0
chr5	142078689	142079004	8661562	8661567	Intergenic	ARHGAP26	0	0	0	1	1	0	1	1
chr5	148822171	148822344	8709540	8709547	Intergenic	MIR145	0	0	0	1	0	0	1	1
chr5	149518345	149518604	8717951	8717956	intron	PDGFRB	0	0	0	1	1	0	0	0
chr5	149920555	149920751	8724056	8724062	intron	NDST1	0	0	0	1	1	0	0	0
chr5	150439661	150439688	8729496	8729500	intron	TNIP1	0	0	0	1	0	0	0	0
chr5	156713713	156714072	8778315	8778320	intron	CYFIP2	0	0	0	1	0	0	0	0
chr5	156718560	156718663	8778355	8778361	intron	CYFIP2	0	0	0	1	0	0	0	0
chr5	157353558	157353619	8785545	8785549	Intergenic	CLINT1	0	0	0	1	0	0	0	0
chr5	158478379	158478735	8794172	8794204	intron	EBF1	0	1	0	1	0	0	0	0
chr5	159714646	159714857	8806132	8806138	intron	CCNJL	0	0	0	1	1	0	0	0
chr5	159716812	159716934	8806165	8806169	intron	CCNJL	0	0	0	1	1	0	0	0
chr5	159772342	159772678	8806981	8806993	Intergenic	C1QTNF2	0	0	0	1	0	0	1	1
chr5	167593134	167593279	8861507	8861512	intron	TENM2	0	0	0	1	1	0	0	0
chr5	167715273	167715379	8863067	8863071	Intergenic	WWC1	0	0	0	1	1	0	0	0
chr5	167732453	167732566	8863426	8863430	intron	WWC1	0	0	0	1	0	0	0	0
chr5	167741781	167741988	8863528	8863535	intron	WWC1	0	0	0	1	1	0	0	0
chr5	167743144	167743305	8863551	8863557	intron	WWC1	0	0	0	1	0	0	0	0
chr5	167743420	167743667	8863557	8863562	intron	WWC1	0	0	0	1	0	0	0	0
chr5	169694956	169695256	8881725	8881736	intron	LCP2	0	0	0	1	0	0	1	1
chr5	170172723	170173302	8886732	8886745	Intergenic	GABRP	0	0	0	1	1	0	0	0
chr5	172160677	172161150	8912161	8912173	Intergenic	DUSP1	0	0	0	1	0	0	0	0
chr5	172264681	172264937	8913888	8913894	intron	ERGIC1	0	0	0	1	1	0	0	0
chr5	172277159	172277379	8914054	8914060	intron	ERGIC1	0	0	0	1	1	0	0	0
chr5	172281582	172281710	8914126	8914135	intron	ERGIC1	0	0	0	1	1	0	0	0
chr5	172329816	172330108	8914897	8914905	intron	ERGIC1	0	0	0	1	1	0	1	1
chr5	172330122	172330234	8914905	8914909	intron	ERGIC1	0	0	0	1	1	0	1	1
chr5	172331640	172331786	8914924	8914928	intron	ERGIC1	0	0	0	1	1	0	0	0
chr5	172331791	172331948	8914928	8914933	intron	ERGIC1	0	0	0	1	1	0	0	0
chr5	173046045	173046231	8925197	8925202	Intergenic	BOD1	0	0	0	1	0	0	1	1
chr5	173073291	173073421	8925549	8925553	Intergenic	BOD1	0	0	0	1	1	0	0	0
chr5	173097814	173098015	8925803	8925813	Intergenic	BOD1	0	0	0	1	0	0	0	0
chr5	173146773	173146983	8926496	8926501	Intergenic	BOD1	0	0	0	1	0	0	0	0
chr5	173191539	173191690	8927072	8927078	Intergenic	CPEB4	0	0	0	1	1	0	0	1
chr5	173253102	173253383	8927798	8927804	Intergenic	CPEB4	0	0	0	1	1	0	0	0
chr5	178266490	178266711	9002666	9002670	Intergenic	ZNF354B	0	0	0	1	0	0	1	1
chr6	1335698	1336009	9070238	9070245	Intergenic	FOXQ1	0	0	0	1	1	0	0	0
chr6	1336074	1336237	9070245	9070251	Intergenic	FOXQ1	0	0	0	1	1	0	0	0
chr6	1611327	1611586	9075301	9075341	exon	FOXC1	1	1	0	1	0	0	0	0
chr6	2434392	2434651	9084221	9084227	Intergenic	LOC100508120	0	0	0	1	0	0	0	0
chr6	2434786	2434921	9084227	9084234	Intergenic	LOC100508120	0	0	0	1	0	0	0	0
chr6	2953027	2953236	9091293	9091306	intron	SERPINB6	0	0	0	1	1	0	1	1
chr6	4359012	4359190	9111918	9111926	Intergenic	ECI2	0	0	0	1	0	0	0	0
chr6	4607408	4607523	9114175	9114180	Intergenic	CDYL	0	0	0	1	1	0	0	0
chr6	4607525	4607601	9114180	9114184	Intergenic	CDYL	0	0	0	1	1	0	0	0
chr6	6700199	6700341	9136603	9136607	Intergenic	LY86-AS1	0	0	0	1	0	0	1	0
chr6	7101570	7101763	9142056	9142064	Intergenic	RREB1	0	0	0	1	0	0	0	0
chr6	7171556	7171655	9143246	9143251	intron	RREB1	0	0	0	1	0	0	0	0
chr6	7216047	7216197	9143724	9143730	intron	RREB1	0	0	0	1	1	0	0	0
chr6	7239209	7239278	9144183	9144187	intron	RREB1	0	0	0	1	0	0	1	1
chr6	7243573	7244003	9144249	9144256	intron	RREB1	0	0	0	1	1	0	1	1
chr6	7505527	7505634	9148045	9148051	Intergenic	DSP	0	0	0	1	0	0	0	0
chr6	11368157	11368345	9186634	9186638	intron	NEDD9	0	0	0	1	0	0	0	0
chr6	11621456	11621629	9189070	9189075	Intergenic	TMEM170B	0	0	0	1	0	0	0	0
chr6	11710805	11710938	9189856	9189860	Intergenic	ADTRP	0	0	0	1	1	0	0	0
chr6	11794822	11794865	9190708	9190712	Intergenic	ADTRP	0	0	0	1	1	0	0	0
chr6	12343810	12344299	9195988	9195994	Intergenic	EDN1	0	0	0	1	1	0	0	0
chr6	14129867	14130110	9214135	9214141	intron	CD83	0	0	0	1	0	0	1	1
chr6	14231369	14231532	9215292	9215297	Intergenic	CD83	0	0	0	1	1	0	0	0
chr6	15422704	15422787	9229454	9229458	intron	JARID2	0	0	0	1	1	0	0	0
chr6	21046668	21046828	9284482	9284487	intron	CDKAL1	0	0	0	1	0	0	0	0
chr6	22036576	22036742	9296329	9296335	intron	LINC00340	0	0	0	1	0	0	0	0
chr6	33567178	33567409	9431085	9431089	Intergenic	LINC00336	0	0	0	1	1	0	0	0
chr6	33739293	33739608	9434348	9434377	exon	LEMD2	0	1	0	1	1	0	1	1
chr6	36798106	36798275	9477860	9477865	intron	CPNE5	0	0	0	1	1	0	0	0
chr6	37027355	37027479	9481331	9481339	Intergenic	FGD2	0	0	0	1	1	0	0	0
chr6	37483889	37484178	9487576	9487587	Intergenic	CCDC167	0	0	0	1	0	0	0	0
chr6	37776912	37777262	9492048	9492053	Intergenic	ZFAND3	0	0	0	1	1	0	0	0
chr6	39171709	39171863	9504600	9504605	intron	KCNK5	0	0	0	1	1	0	0	0
chr6	39182194	39182495	9504736	9504742	intron	KCNK5	0	0	0	1	1	0	0	0
chr6	39892080	39892166	9511198	9511202	intron	MOCS1	0	0	0	1	1	0	0	0
chr6	41032551	41033086	9519960	9519967	TTS	APOBEC2	0	0	0	1	1	0	0	0
chr6	41649914	41650119	9527926	9527933	Intergenic	MDFI	0	0	0	1	0	0	1	1
chr6	41673829	41674190	9528323	9528329	intron	TFEB	0	0	0	1	0	0	1	1
chr6	41680410	41680497	9528390	9528394	intron	TFEB	0	0	0	1	0	0	0	0
chr6	41680639	41681036	9528394	9528402	intron	TFEB	0	0	0	1	1	0	0	0
chr6	42085954	42086540	9535029	9535037	intron	C6orf132	0	0	0	1	1	0	0	0
chr6	43636017	43636286	9558775	9558787	intron	RSPH9	0	0	0	1	1	0	1	1
chr6	43666411	43666738	9559175	9559180	Intergenic	MRPS18A	0	0	0	1	1	0	0	0
chr6	43670642	43670913	9559231	9559237	Intergenic	MRPS18A	0	0	0	1	0	0	0	0
chr6	43958794	43958948	9562682	9562687	Intergenic	C6orf223	0	0	0	1	1	0	0	0
chr6	44443430	44443675	9569656	9569671	Intergenic	MIR4642	0	0	0	1	0	0	1	1
chr6	46345137	46345238	9584380	9584385	intron	RCAN2	0	0	0	1	0	0	0	0
chr6	50805382	50805757	9612217	9612223	intron	TFAP2B	0	0	0	1	1	1	0	0
chr6	91078808	91079037	9856697	9856703	Intergenic	MIR4464	0	0	0	1	0	0	0	0
chr6	110188612	110188660	9987694	9987698	Intergenic	GPR6	0	0	0	1	0	0	0	0
chr6	123119408	123119675	10077598	10077602	intron	SMPDL3A	0	0	0	1	1	0	0	0
chr6	133119176	133120408	10144296	10144347	promoter-TSS	SLC18B1	1	1	0	1	0	0	1	1
chr6	134999777	134999905	10159788	10159792	Intergenic	LOC154092	0	0	0	1	1	0	0	0
chr6	136760996	136761063	10173759	10173763	intron	MAP7	0	0	0	1	0	0	0	0
chr6	136965378	136965643	10175553	10175558	intron	MAP3K5	0	0	0	1	1	0	1	1
chr6	137094383	137094518	10176620	10176624	intron	MAP3K5	0	0	0	1	1	0	0	0
chr6	140303076	140303401	10206865	10206871	Intergenic	LOC100132735	0	0	0	1	0	0	0	0
chr6	148743381	148743524	10265189	10265193	intron	SASH1	0	0	0	1	1	0	0	0
chr6	148762289	148762435	10265425	10265431	intron	SASH1	0	0	0	1	1	0	0	0
chr6	150989692	150990090	10290964	10290970	intron	PLEKHG1	0	0	0	1	1	0	0	0
chr6	154779103	154779369	10326137	10326142	intron	CNKSR3	0	0	0	1	1	0	0	1
chr6	157849891	157850039	10357673	10357677	intron	ZDHHC14	0	0	0	1	0	0	0	0
chr6	158177773	158178162	10362197	10362211	Intergenic	SNX9	0	0	0	1	1	0	1	1
chr6	158184483	158184654	10362297	10362301	Intergenic	SNX9	0	0	0	1	1	0	0	0
chr6	158184747	158184965	10362301	10362305	Intergenic	SNX9	0	0	0	1	1	0	0	0
chr6	158185404	158185738	10362309	10362318	Intergenic	SNX9	0	0	0	1	1	0	0	0
chr6	159063420	159063475	10375288	10375292	intron	DYNLT1	0	0	0	1	0	0	0	0
chr6	160399700	160399838	10391905	10391911	intron	IGF2R	0	0	0	1	1	0	0	0
chr6	160402961	160403182	10391968	10391973	intron	IGF2R	0	0	0	1	1	0	0	0
chr6	161856306	161856440	10407891	10407896	intron	PARK2	0	0	0	1	0	0	0	0
chr6	161865689	161865745	10408073	10408081	intron	PARK2	0	0	0	1	1	0	0	1
chr6	161865778	161865860	10408081	10408085	intron	PARK2	0	0	0	1	0	0	0	1
chr6	165987118	165987466	10447875	10447880	intron	PDE10A	0	0	0	1	1	0	0	0
chr6	168148940	168149070	10480435	10480440	Intergenic	C6orf123	0	0	0	1	1	0	0	0
chr6	168435874	168435924	10484783	10484790	intron	KIF25	0	1	0	1	0	0	0	0
chr6	168489038	168489221	10486231	10486238	Intergenic	FRMD1	0	0	0	1	0	0	0	0
chr6	168607498	168607577	10488537	10488541	Intergenic	DACT2	0	0	0	1	0	0	0	0
chr6	168674530	168674662	10489860	10489864	Intergenic	DACT2	0	0	0	1	1	0	0	0
chr6	168714371	168714570	10490768	10490773	intron	DACT2	0	0	0	1	0	0	0	0
chr6	168714687	168714718	10490779	10490785	intron	DACT2	0	0	0	1	0	0	0	0
chr6	170468332	170468568	10518552	10518560	Intergenic	LOC154449	0	0	0	1	0	0	0	0
chr7	304975	305124	10535013	10535017	Intergenic	LOC100288524	0	0	0	1	0	0	0	0
chr7	366885	367106	10536742	10536746	Intergenic	LOC100288524	0	0	0	1	1	0	0	0
chr7	543332	543448	10542094	10542098	intron	PDGFA	0	0	0	1	1	0	0	0
chr7	543454	543607	10542098	10542108	intron	PDGFA	0	0	0	1	0	0	0	0
chr7	543655	543764	10542108	10542112	intron	PDGFA	0	0	0	1	0	0	0	0
chr7	560038	560414	10542899	10542940	promoter-TSS	PDGFA	1	1	0	1	0	0	1	0
chr7	913041	913232	10553418	10553428	exon	SUN1	0	0	0	1	1	0	1	1
chr7	985861	985913	10556341	10556347	intron	ADAP1	0	1	0	1	0	0	0	0
chr7	986493	986566	10556365	10556371	intron	ADAP1	0	0	0	1	0	0	0	0
chr7	1017178	1017388	10557524	10557534	Intergenic	COX19	0	0	0	1	0	0	0	0
chr7	1017588	1017852	10557535	10557542	Intergenic	COX19	0	0	0	1	1	0	0	0
chr7	1032760	1033166	10558135	10558159	Intergenic	CYP2W1	0	0	0	1	0	0	1	1
chr7	1094079	1094194	10560455	10560467	intron	C7orf50	0	0	0	1	0	0	0	0
chr7	1595957	1596137	10577706	10577715	promoter-TSS	TMEM184A	1	0	0	1	1	0	1	1
chr7	1731637	1731694	10581428	10581433	Intergenic	ELFN1	0	0	0	1	0	0	0	0
chr7	2071675	2071859	10591541	10591548	intron	MAD1L1	0	0	0	1	0	0	0	0
chr7	2678030	2678082	10609049	10609053	intron	TTYH3	0	0	0	1	0	0	0	0
chr7	2678155	2678264	10609053	10609060	intron	TTYH3	0	0	0	1	0	0	0	0
chr7	4787524	4787551	10642420	10642424	intron	FOXK1	0	0	0	1	1	0	0	0
chr7	5597799	5597903	10663015	10663020	Intergenic	ACTB	0	0	0	1	0	0	0	0
chr7	5598491	5598806	10663025	10663033	Intergenic	ACTB	0	0	0	1	1	0	1	1
chr7	5730879	5731066	10666102	10666107	intron	RNF216	0	0	0	1	1	0	0	0
chr7	5742865	5743083	10666272	10666276	intron	RNF216	0	0	0	1	1	0	0	0
chr7	18580761	18580973	10768995	10768999	intron	HDAC9	0	0	0	1	0	0	0	0
chr7	22601064	22601292	10800244	10800250	Intergenic	LOC100506178	0	0	0	1	1	0	0	0
chr7	22622700	22622981	10800448	10800452	Intergenic	LOC100506178	0	0	0	1	1	0	0	0
chr7	25699627	25699732	10828570	10828574	Intergenic	RNU6-16	0	0	0	1	0	0	0	0
chr7	25891427	25891591	10830155	10830167	Intergenic	RNU6-16	0	0	0	1	1	0	1	1
chr7	25891920	25892246	10830173	10830215	Intergenic	RNU6-16	0	1	0	1	0	0	0	0
chr7	25892431	25892475	10830228	10830236	Intergenic	RNU6-16	0	1	0	1	0	0	0	0
chr7	26387899	26388258	10836448	10836456	intron	SNX10	0	0	0	1	1	0	1	0
chr7	41995590	41995829	10973974	10973982	Intergenic	INHBA	0	0	0	1	0	0	0	0
chr7	44112115	44112215	10994108	10994112	exon	POLM	0	0	0	1	1	0	1	1
chr7	47193253	47193295	11026823	11026827	Intergenic	TNS3	0	0	0	1	0	0	0	0
chr7	47305865	47306170	11027806	11027810	Intergenic	TNS3	0	0	0	1	0	0	1	1
chr7	47410369	47410484	11029210	11029214	intron	TNS3	0	0	0	1	1	0	0	0
chr7	47419587	47419789	11029320	11029331	intron	TNS3	0	0	0	1	1	0	0	0
chr7	47445582	47445864	11029720	11029727	intron	TNS3	0	0	0	1	1	0	0	0
chr7	47510065	47510503	11030636	11030646	intron	TNS3	0	0	0	1	1	0	0	0
chr7	47510529	47510750	11030646	11030651	intron	TNS3	0	0	0	1	1	0	0	0
chr7	47514862	47515016	11030708	11030714	intron	TNS3	0	0	0	1	1	0	1	1
chr7	47515060	47515132	11030714	11030719	intron	TNS3	0	0	0	1	0	0	0	1
chr7	47539937	47540039	11031162	11031169	intron	TNS3	0	0	0	1	1	0	0	0
chr7	47615634	47615958	11032522	11032527	intron	TNS3	0	0	0	1	1	0	0	0
chr7	47631662	47631748	11032898	11032902	Intergenic	TNS3	0	0	0	1	1	0	0	0
chr7	47640474	47640630	11033041	11033046	Intergenic	TNS3	0	0	0	1	1	0	0	0
chr7	47644528	47644892	11033084	11033089	Intergenic	TNS3	0	0	0	1	1	0	0	0
chr7	54948162	54948289	11090693	11090697	Intergenic	SEC61G	0	0	0	1	0	0	0	0
chr7	65702962	65703521	11177156	11177162	intron	TPST1	0	0	0	1	1	0	0	0
chr7	70048014	70048400	11224654	11224662	intron	AUTS2	0	0	0	1	1	0	0	0
chr7	76938173	76938338	11332018	11332022	Intergenic	PION	0	0	0	1	1	0	0	0
chr7	95155742	95155865	11448614	11448618	intron	ASB4	0	0	0	1	1	0	0	0
chr7	99867272	99867394	11504882	11504886	intron	GATS	0	0	0	1	1	0	0	0
chr7	99867423	99867495	11504886	11504891	intron	GATS	0	0	0	1	1	0	0	0
chr7	100063555	100063992	11508476	11508496	TTS	TSC22D4	0	0	0	1	0	0	1	1
chr7	100066871	100067164	11508576	11508583	intron	TSC22D4	0	0	0	1	0	0	1	1
chr7	100167532	100168243	11510673	11510747	Intergenic	SAP25	0	1	0	1	0	0	0	0
chr7	100743711	100743743	11523026	11523030	Intergenic	TRIM56	0	0	0	1	1	0	0	0
chr7	100769819	100769934	11523509	11523513	promoter-TSS	SERPINE1	1	0	0	1	1	0	0	0
chr7	101502247	101502551	11538399	11538405	intron	CUX1	0	0	0	1	0	0	0	0
chr7	101502624	101502860	11538405	11538411	intron	CUX1	0	0	0	1	1	0	0	0
chr7	101526211	101526446	11538856	11538863	intron	CUX1	0	0	0	1	1	0	0	0
chr7	102072222	102072451	11549682	11549693	Intergenic	ORAI2	0	0	0	1	1	0	0	0
chr7	106065409	106065917	11589437	11589443	Intergenic	NAMPT	0	0	0	1	0	0	0	0
chr7	115994848	115995220	11653220	11653227	Intergenic	TES	0	0	0	1	0	0	0	0
chr7	116271097	116271200	11655409	11655414	Intergenic	MET	0	0	0	1	1	0	0	0
chr7	116712789	116712917	11659280	11659284	intron	ST7	0	0	0	1	0	0	0	0
chr7	127906953	127907425	11728622	11728633	Intergenic	LEP	0	0	0	1	1	0	0	0
chr7	128560885	128560978	11738895	11738899	Intergenic	KCP	0	0	0	1	1	0	0	0
chr7	128742438	128742530	11741043	11741047	Intergenic	LOC407835	0	0	0	1	1	0	0	0
chr7	128742545	128742858	11741047	11741052	Intergenic	LOC407835	0	0	0	1	1	0	0	0
chr7	129526855	129527147	11751228	11751233	intron	UBE2H	0	0	0	1	0	0	0	0
chr7	130910440	130910547	11766555	11766560	intron	MKLN1	0	0	0	1	1	0	0	0
chr7	134040833	134041084	11794402	11794407	Intergenic	SLC35B4	0	0	0	1	0	0	0	0
chr7	138575863	138575913	11832992	11832996	intron	KIAA1549	0	0	0	1	1	0	0	0
chr7	138648250	138648458	11834007	11834011	intron	KIAA1549	0	0	0	1	0	0	0	0
chr7	138759892	138759980	11835683	11835687	intron	ZC3HAV1	0	0	0	1	0	0	1	1
chr7	139330855	139330970	11843717	11843723	intron	HIPK2	0	0	0	1	1	0	1	1
chr7	139364741	139364865	11844136	11844142	intron	HIPK2	0	0	0	1	1	0	0	0
chr7	139364933	139365040	11844142	11844146	intron	HIPK2	0	0	0	1	1	0	0	0
chr7	139367914	139368102	11844181	11844190	intron	HIPK2	0	0	0	1	1	0	0	0
chr7	139431103	139431271	11844685	11844689	intron	HIPK2	0	0	0	1	1	0	0	0
chr7	139431721	139432179	11844692	11844698	intron	HIPK2	0	0	0	1	1	0	0	0
chr7	140292698	140293059	11857015	11857020	intron	DENND2A	0	0	0	1	1	0	0	0
chr7	150685661	150686140	11957554	11957576	Intergenic	NOS3	0	0	0	1	0	0	1	1
chr7	151296987	151297265	11970670	11970676	intron	PRKAG2	0	0	0	1	0	0	0	0
chr7	151358688	151359035	11971774	11971783	intron	PRKAG2	0	0	0	1	0	0	0	0
chr7	151384722	151385052	11972149	11972162	intron	PRKAG2	0	0	0	1	0	0	0	0
chr7	151392061	151392149	11972291	11972296	intron	PRKAG2	0	0	0	1	0	0	0	0
chr7	151414563	151414772	11972760	11972765	intron	PRKAG2	0	0	0	1	0	0	0	0
chr7	151442265	151442372	11973345	11973353	intron	PRKAG2	0	0	0	1	0	0	0	0
chr7	151442404	151442593	11973353	11973362	intron	PRKAG2	0	0	0	1	0	0	1	1
chr7	151451268	151451483	11973513	11973520	intron	PRKAG2	0	0	0	1	0	0	1	1
chr7	151451538	151451586	11973520	11973524	intron	PRKAG2	0	0	0	1	0	0	0	0
chr7	152607589	152607802	11991185	11991190	Intergenic	ACTR3B	0	0	0	1	0	0	0	0
chr7	155026764	155026786	12017507	12017511	Intergenic	INSIG1	0	0	0	1	0	0	0	0
chr7	155636891	155636974	12030294	12030299	Intergenic	SHH	0	0	0	1	0	0	0	1
chr7	155637075	155637225	12030302	12030308	Intergenic	SHH	0	0	0	1	0	0	0	0
chr7	156297988	156298052	12040264	12040270	Intergenic	LINC00244	0	0	0	1	0	0	0	0
chr7	156308973	156309084	12040395	12040400	Intergenic	LINC00244	0	0	0	1	0	0	1	1
chr7	158808194	158808510	12092262	12092269	intron	LINC00689	0	0	0	1	1	0	0	0
chr8	1728482	1728652	12131465	12131470	exon	CLN8	0	0	0	1	0	0	0	0
chr8	1728667	1728796	12131470	12131479	exon	CLN8	0	0	0	1	0	0	0	0
chr8	6451971	6452180	12187071	12187076	intron	MCPH1	0	0	0	1	1	0	0	0
chr8	8709474	8709782	12219176	12219187	intron	MFHAS1	0	0	0	1	0	0	0	0
chr8	17194050	17194150	12308198	12308202	intron	MTMR7	0	0	0	1	0	0	0	0
chr8	17194203	17194320	12308202	12308211	intron	MTMR7	0	0	0	1	0	0	0	0
chr8	19678524	19678649	12333118	12333123	intron	INTS10	0	0	0	1	0	0	0	0
chr8	21601918	21602282	12351081	12351086	intron	GFRA2	0	0	0	1	1	0	0	0
chr8	22250085	22250453	12362633	12362644	intron	SLC39A14	0	0	0	1	1	0	0	0
chr8	22452849	22453034	12366035	12366044	exon	PDLIM2	0	0	0	1	1	0	1	1
chr8	22831506	22831791	12372155	12372164	Intergenic	RHOBTB2	0	0	0	1	1	0	0	0
chr8	27560178	27560361	12420037	12420042	Intergenic	MIR3622B	1	0	0	1	0	0	0	0
chr8	27560492	27560652	12420043	12420047	Intergenic	MIR3622B	0	0	0	1	0	0	0	0
chr8	28223396	28223671	12427239	12427248	intron	ZNF395	0	0	0	1	1	0	0	0
chr8	29147018	29147312	12438470	12438476	Intergenic	KIF13B	0	0	0	1	0	0	0	0
chr8	30112481	30112699	12448253	12448257	Intergenic	MIR548O2	0	0	0	1	0	0	0	0
chr8	30284954	30285205	12450336	12450341	intron	RBPMS	0	0	0	1	1	0	0	0
chr8	30295743	30295961	12450441	12450445	intron	RBPMS	0	0	0	1	1	0	0	0
chr8	30409667	30409697	12451600	12451604	intron	RBPMS	0	0	0	1	1	0	0	0
chr8	30423661	30423714	12451850	12451854	intron	RBPMS	0	0	0	1	1	0	0	0
chr8	30458403	30458601	12452297	12452303	intron	GTF2E2	0	0	0	1	1	0	1	1
chr8	30560409	30560739	12453480	12453487	intron	GSR	0	0	0	1	0	0	0	0
chr8	37659283	37659394	12506071	12506076	intron	GPR124	0	0	0	1	1	0	0	0
chr8	38267371	38267459	12515249	12515253	Intergenic	LETM2	0	0	0	1	1	0	1	0
chr8	38794211	38794393	12522100	12522107	intron	PLEKHA2	0	0	0	1	1	0	0	0
chr8	42342312	42342405	12558296	12558300	intron	SLC20A2	0	0	0	1	1	0	0	0
chr8	48265853	48266092	12588846	12588852	intron	KIAA0146	0	0	0	1	0	0	0	0
chr8	48384982	48385692	12589873	12589879	intron	KIAA0146	0	0	0	1	1	0	0	0
chr8	54647492	54647672	12640683	12640687	intron	ATP6V1H	0	0	0	1	1	0	0	0
chr8	58991556	58991803	12679298	12679302	intron	FAM110B	0	0	0	1	0	0	0	0
chr8	67434324	67434440	12740781	12740787	Intergenic	C8orf46	0	0	0	1	0	0	0	0
chr8	67434509	67434869	12740787	12740794	Intergenic	C8orf46	0	0	0	1	0	0	0	0
chr8	98775919	98776097	12962621	12962626	Intergenic	LAPTM4B	0	0	0	1	0	0	0	0
chr8	101472201	101472369	12986140	12986148	Intergenic	MIR4471	0	0	0	1	1	0	0	0
chr8	103740666	103740934	13008965	13008974	Intergenic	KLF10	0	0	0	1	1	0	0	0
chr8	103780123	103780582	13009459	13009470	Intergenic	AZIN1	0	0	0	1	1	0	0	0
chr8	103782339	103782541	13009487	13009494	Intergenic	AZIN1	0	0	0	1	1	0	0	0
chr8	103906992	103907154	13011202	13011206	Intergenic	AZIN1	0	0	0	1	1	0	1	0
chr8	107604070	107604228	13035836	13035843	intron	OXR1	0	0	0	1	0	0	1	1
chr8	120981875	120981930	13119331	13119336	intron	DEPTOR	0	0	0	1	0	0	0	0
chr8	124013234	124013372	13142006	13142012	Intergenic	DERL1	0	0	0	1	1	0	0	0
chr8	125666304	125666366	13159693	13159698	intron	MTSS1	0	0	0	1	1	0	0	0
chr8	125666438	125666685	13159699	13159705	intron	MTSS1	0	0	0	1	1	0	0	0
chr8	126131413	126131634	13164431	13164435	intron	NSMCE2	0	0	0	1	1	0	1	1
chr8	126588516	126588689	13169364	13169370	Intergenic	TRIB1	0	0	0	1	1	0	0	0
chr8	126591840	126592045	13169400	13169407	Intergenic	TRIB1	0	0	0	1	1	0	1	0
chr8	126653772	126654074	13170063	13170074	Intergenic	TRIB1	0	0	0	1	1	0	0	0
chr8	126654132	126654295	13170074	13170079	Intergenic	TRIB1	0	0	0	1	1	0	0	0
chr8	127582771	127582837	13176711	13176715	Intergenic	FAM84B	0	0	0	1	1	0	0	0
chr8	128935923	128936224	13188152	13188159	intron	PVT1	0	0	0	1	1	0	0	0
chr8	129189003	129189490	13190890	13190901	Intergenic	MIR1208	0	0	0	1	0	0	0	0
chr8	134278435	134278675	13229046	13229058	intron	NDRG1	0	0	0	1	1	0	0	0
chr8	134362857	134363003	13230155	13230163	Intergenic	NDRG1	0	0	0	1	1	0	0	0
chr8	134368441	134368657	13230207	13230212	Intergenic	NDRG1	0	0	0	1	1	0	0	0
chr8	134387881	134388009	13230391	13230396	Intergenic	NDRG1	0	0	0	1	1	0	0	0
chr8	134419335	134419568	13230650	13230658	Intergenic	NDRG1	0	0	0	1	1	0	0	0
chr8	134461801	134462034	13231051	13231060	Intergenic	ST3GAL1	0	0	0	1	1	0	1	1
chr8	135703353	135703805	13242174	13242184	intron	ZFAT	0	0	0	1	1	0	1	1
chr8	135732772	135732956	13242721	13242729	Intergenic	ZFAT	0	0	0	1	1	0	1	1
chr8	140800665	140800851	13283266	13283274	intron	TRAPPC9	0	0	0	1	1	0	0	0
chr8	141601625	141601826	13297503	13297508	intron	AGO2	0	0	0	1	1	0	1	0
chr8	141828343	141828523	13300623	13300628	exon	PTK2	0	0	0	1	0	0	0	0
chr8	142247792	142247997	13307971	13307982	Intergenic	SLC45A4	0	0	0	1	1	0	0	0
chr8	142286947	142287080	13308874	13308882	Intergenic	SLC45A4	0	0	0	1	0	0	0	0
chr8	143696294	143696986	13338713	13338729	promoter-TSS	ARC	1	0	0	1	1	0	0	0
chr8	144300658	144300977	13350339	13350355	Intergenic	GPIHBP1	0	0	0	1	0	0	0	0
chr8	145740375	145740753	13394546	13394559	exon	RECQL4	0	0	0	1	1	0	0	0
chr9	3866295	3866702	13440768	13440776	intron	GLIS3	0	0	0	1	1	0	0	0
chr9	6640383	6640449	13464710	13464714	intron	GLDC	0	0	0	1	0	0	0	0
chr9	14027271	14027420	13512479	13512483	Intergenic	LINC00583	0	0	0	1	1	0	0	0
chr9	33329222	33329440	13651346	13651350	intron	NFX1	0	0	0	1	0	0	0	0
chr9	33391098	33391890	13652132	13652145	intron	AQP7	0	0	0	1	0	0	0	0
chr9	34559595	34559923	13667147	13667163	intron	CNTFR	0	0	0	1	0	0	0	0
chr9	35554060	35554240	13678066	13678074	intron	RUSC2	0	0	0	1	1	0	1	1
chr9	36319901	36320140	13688574	13688580	Intergenic	GNE	0	0	0	1	1	0	0	0
chr9	36419688	36419808	13689791	13689795	Intergenic	RNF38	0	0	0	1	0	0	0	0
chr9	37943879	37944168	13709133	13709138	intron	SHB	0	0	0	1	1	0	0	0
chr9	37966055	37966128	13709463	13709467	intron	SHB	0	0	0	1	1	0	0	0
chr9	38017130	38017285	13710131	13710136	intron	SHB	0	0	0	1	1	0	0	0
chr9	38017459	38017582	13710136	13710142	intron	SHB	0	0	0	1	0	0	0	1
chr9	38026076	38026169	13710255	13710259	intron	SHB	0	0	0	1	1	0	0	0
chr9	38026243	38026343	13710259	13710263	intron	SHB	0	0	0	1	1	0	0	0
chr9	38032491	38032609	13710341	13710345	intron	SHB	0	0	0	1	0	0	0	0
chr9	38032636	38032865	13710345	13710351	intron	SHB	0	0	0	1	0	0	0	0
chr9	38057528	38057745	13710702	13710707	intron	SHB	0	0	0	1	1	0	0	0
chr9	71708379	71708812	13837005	13837010	intron	FXN	0	0	0	1	1	0	0	0
chr9	74656792	74656892	13861028	13861033	Intergenic	C9orf57	0	0	0	1	0	0	0	0
chr9	77698332	77698533	13883015	13883020	intron	NMRK1	0	0	0	1	1	0	0	1
chr9	90207545	90207803	13986727	13986737	intron	DAPK1	0	0	0	1	1	0	0	0
chr9	90299677	90299733	13987914	13987918	intron	DAPK1	0	0	0	1	1	0	1	1
chr9	91321270	91321417	14000709	14000713	Intergenic	MIR4289	0	0	0	1	0	0	0	0
chr9	92081470	92081764	14008669	14008677	intron	SEMA4D	0	0	0	1	0	0	0	0
chr9	93072265	93072692	14017218	14017225	Intergenic	LOC286370	0	0	0	1	1	0	0	0
chr9	93959639	93959767	14025801	14025805	Intergenic	LOC100129316	0	0	0	1	0	0	0	0
chr9	95820585	95820621	14047865	14047869	promoter-TSS	SUSD3	1	0	0	1	0	0	0	0
chr9	95860877	95861131	14048703	14048713	intron	C9orf89	0	0	0	1	1	0	0	0
chr9	97455045	97455227	14069996	14070000	Intergenic	C9orf3	0	0	0	1	1	0	0	0
chr9	97545415	97545610	14071143	14071149	intron	C9orf3	0	0	0	1	1	0	1	1
chr9	97684575	97684659	14072572	14072577	intron	C9orf3	0	0	0	1	1	0	0	0
chr9	97788105	97788412	14074004	14074012	intron	C9orf3	0	0	0	1	1	0	0	0
chr9	97803978	97804138	14074166	14074177	intron	C9orf3	0	0	0	1	1	0	0	0
chr9	97852582	97852777	14075048	14075059	Intergenic	MIR3074	0	0	0	1	1	0	0	0
chr9	97852834	97852905	14075059	14075063	Intergenic	MIR3074	0	0	0	1	1	0	0	0
chr9	97854022	97854139	14075081	14075088	Intergenic	MIR3074	0	0	0	1	1	0	0	0
chr9	98032454	98032675	14077067	14077076	intron	FANCC	0	0	0	1	1	0	0	0
chr9	98534791	98534889	14084486	14084491	Intergenic	ERCC6L2	0	0	0	1	0	0	0	0
chr9	98534910	98535031	14084491	14084499	Intergenic	ERCC6L2	0	0	0	1	0	0	0	0
chr9	98637083	98638702	14085565	14085674	promoter-TSS	ERCC6L2	1	1	0	1	0	0	1	1
chr9	99249064	99249166	14093555	14093559	intron	HABP4	0	0	0	1	1	0	0	0
chr9	101761240	101761488	14123510	14123519	intron	COL15A1	0	0	0	1	0	0	1	1
chr9	107826839	107827293	14165117	14165125	Intergenic	ABCA1	0	0	0	1	1	0	0	0
chr9	111506193	111506418	14195484	14195488	Intergenic	ACTL7B	0	0	0	1	1	0	0	0
chr9	112069961	112070098	14200994	14200998	intron	EPB41L4B	0	0	0	1	0	0	0	0
chr9	112076578	112076696	14201090	14201094	intron	EPB41L4B	0	0	0	1	0	0	0	0
chr9	114373102	114373451	14221181	14221189	intron	LRRC37A5P	0	0	0	1	0	0	0	0
chr9	114723958	114724075	14224982	14224986	Intergenic	MIR4668	0	0	0	1	0	0	0	0
chr9	114811785	114811936	14225964	14225968	intron	SUSD1	0	0	0	1	1	0	0	0
chr9	116231419	116231565	14242767	14242771	intron	RGS3	0	0	0	1	1	0	0	0
chr9	116321454	116321604	14243796	14243801	intron	RGS3	0	0	0	1	1	0	0	0
chr9	116371999	116372256	14244536	14244543	Intergenic	RGS3	0	0	0	1	1	0	0	0
chr9	116383838	116384012	14244718	14244729	Intergenic	RGS3	0	0	0	1	1	0	0	0
chr9	116675364	116675430	14247763	14247767	intron	ZNF618	0	0	0	1	1	0	0	0
chr9	116844845	116845124	14249790	14249798	Intergenic	AMBP	0	0	0	1	1	0	1	1
chr9	116925752	116925876	14251066	14251070	intron	COL27A1	0	0	0	1	1	0	0	0
chr9	116925914	116926021	14251071	14251078	intron	COL27A1	0	0	0	1	1	0	0	0
chr9	118982228	118982355	14267942	14267948	exon	PAPPA	0	0	0	1	0	0	0	0
chr9	119233521	119233611	14269740	14269744	intron	ASTN2	0	0	0	1	0	0	0	0
chr9	123129001	123129098	14295285	14295289	Intergenic	MIR147A	0	0	0	1	0	0	0	1
chr9	123697913	123698031	14301835	14301839	Intergenic	TRAF1	0	0	0	1	1	0	0	0
chr9	123698802	123699156	14301847	14301853	Intergenic	TRAF1	0	0	0	1	1	0	1	1
chr9	124048418	124048529	14305028	14305035	promoter-TSS	GSN	0	0	0	1	0	0	0	0
chr9	124051517	124051938	14305077	14305086	intron	GSN	0	0	0	1	1	0	0	0
chr9	124482637	124482698	14310871	14310875	intron	DAB2IP	0	0	0	1	1	0	0	0
chr9	126138066	126138415	14329799	14329810	intron	CRB2	0	0	0	1	0	0	0	0
chr9	126431771	126432262	14333511	14333517	intron	DENND1A	0	0	0	1	0	0	0	0
chr9	129481968	129482176	14376323	14376329	Intergenic	ZBTB43	0	0	0	1	0	0	0	0
chr9	129702243	129702483	14379766	14379770	intron	RALGPS1	0	0	0	1	0	0	0	0
chr9	130590631	130590919	14393391	14393420	intron	ENG	0	0	0	1	0	0	0	0
chr9	130705120	130705209	14396110	14396115	exon	FAM102A	0	0	0	1	0	0	1	1
chr9	130727847	130728136	14396541	14396553	intron	FAM102A	0	0	0	1	1	0	0	0
chr9	130863968	130864014	14399210	14399215	intron	SLC25A25	0	0	0	1	0	0	0	0
chr9	130865363	130865518	14399257	14399262	intron	SLC25A25	0	0	0	1	1	0	0	0
chr9	130865525	130865602	14399262	14399268	intron	SLC25A25	0	0	0	1	1	0	0	0
chr9	130879890	130880294	14399594	14399611	exon	LOC100289019	1	0	0	1	0	0	1	1
chr9	131317579	131317805	14409022	14409030	intron	SPTAN1	0	0	0	1	1	0	0	0
chr9	131397880	131398465	14410392	14410408	intron	WDR34	0	0	0	1	1	0	0	1
chr9	131398509	131398634	14410408	14410417	exon,intron	WDR34	0	0	0	1	0	0	0	1
chr9	132221125	132221374	14428571	14428577	Intergenic	LOC100506190	0	0	0	1	1	0	0	0
chr9	132221446	132221591	14428579	14428583	Intergenic	LOC100506190	0	0	0	1	1	0	0	0
chr9	132221631	132221742	14428584	14428594	Intergenic	LOC100506190	0	0	0	1	1	0	0	0
chr9	132221765	132221876	14428594	14428601	Intergenic	LOC100506190	0	0	0	1	1	0	0	0
chr9	132319721	132319803	14430612	14430617	Intergenic	C9orf50	0	0	0	1	1	0	0	0
chr9	132321504	132321528	14430664	14430668	Intergenic	C9orf50	0	0	0	1	1	0	0	0
chr9	132324164	132324268	14430720	14430730	Intergenic	C9orf50	0	0	0	1	1	0	0	0
chr9	132324315	132324534	14430730	14430738	Intergenic	C9orf50	0	0	0	1	1	0	0	0
chr9	132369665	132369984	14431707	14431714	Intergenic	C9orf50	0	0	0	1	1	0	1	1
chr9	132372156	132372426	14431768	14431785	Intergenic	C9orf50	0	1	0	1	0	0	0	0
chr9	132376104	132376134	14431933	14431937	intron	C9orf50	0	0	0	1	0	0	0	0
chr9	133736325	133736470	14456156	14456167	intron	ABL1	0	0	0	1	0	0	0	1
chr9	133975916	133976188	14461960	14461966	intron	AIF1L	0	0	0	1	1	0	0	0
chr9	134294050	134294268	14467999	14468003	Intergenic	PRRC2B	0	0	0	1	0	0	0	0
chr9	136010749	136010967	14498466	14498473	intron	RALGDS	0	0	0	1	1	0	0	0
chr9	136385576	136385753	14507251	14507258	intron	TMEM8C	0	0	0	1	0	0	0	0
chr9	136385759	136385836	14507258	14507263	intron	TMEM8C	0	0	0	1	0	0	0	0
chr9	136386323	136386534	14507271	14507279	intron	TMEM8C	0	0	0	1	0	0	0	0
chr9	136720982	136721092	14515350	14515355	intron	VAV2	0	0	0	1	1	0	0	0
chr9	136721110	136721171	14515355	14515360	intron	VAV2	0	0	0	1	1	0	0	0
chr9	136800770	136800866	14517426	14517431	intron	VAV2	0	0	0	1	1	0	0	1
chr9	136821780	136822013	14517984	14517993	intron	VAV2	0	0	0	1	1	0	0	0
chr9	136839015	136839269	14518360	14518368	intron	VAV2	0	0	0	1	1	0	0	0
chr9	136921089	136921210	14520926	14520932	intron	BRD3	0	0	0	1	1	0	0	0
chr9	136921238	136921303	14520932	14520936	intron	BRD3	0	0	0	1	1	0	0	0
chr9	136921406	136921618	14520936	14520942	intron	BRD3	0	0	0	1	1	0	0	0
chr9	137258216	137258486	14528551	14528563	intron	RXRA	0	0	0	1	1	0	0	0
chr9	137269913	137270051	14528904	14528911	intron	RXRA	0	0	0	1	1	0	0	0
chr9	137279195	137279309	14529177	14529183	intron	RXRA	0	0	0	1	1	0	0	0
chr9	137279338	137279413	14529183	14529187	intron	RXRA	0	0	0	1	1	0	0	0
chr9	137326707	137327323	14530550	14530569	intron	RXRA	0	0	0	1	0	0	0	0
chr9	138863910	138864036	14565101	14565106	Intergenic	UBAC1	0	0	0	1	0	0	0	0
chr9	139413915	139414083	14582214	14582225	TTS,promoter-TSS	MIR4673	1	0	0	1	1	0	0	0
chr9	139414637	139414826	14582234	14582247	promoter-TSS	MIR4673	1	0	0	1	1	0	0	0
chr9	139414911	139414972	14582247	14582253	intron,promoter-TSS	MIR4673,NOTCH1	1	0	0	1	0	0	0	0
chr9	139420603	139420820	14582493	14582504	intron	NOTCH1	0	0	0	1	1	0	0	0
chr9	139582294	139582459	14587856	14587872	promoter-TSS	AGPAT2	1	1	0	1	0	0	0	0
chr9	139585245	139585378	14587954	14587963	Intergenic	AGPAT2	0	0	0	1	0	0	0	0
chr9	139585493	139585636	14587963	14587970	Intergenic	AGPAT2	0	0	0	1	0	0	0	0
chr9	139588393	139588517	14588068	14588075	Intergenic	AGPAT2	0	0	0	1	1	0	0	0
chr9	139588641	139588936	14588075	14588086	Intergenic	AGPAT2	0	0	0	1	1	0	1	1
chr9	139589828	139590176	14588119	14588128	Intergenic	AGPAT2	0	0	0	1	1	0	0	0
chr9	139590313	139590369	14588128	14588132	Intergenic	AGPAT2	0	0	0	1	1	0	0	0
chr9	139735568	139735683	14592654	14592659	TTS	RABL6	0	0	0	1	0	0	0	0
chr9	139950246	139950499	14600516	14600527	Intergenic	ENTPD2	0	0	0	1	0	0	0	0
chr9	140088964	140089032	14605791	14605796	intron	TPRN	0	0	0	1	1	0	0	0
chr9	140121454	140121677	14607184	14607195	promoter-TSS	RNF224	1	0	0	1	1	0	0	0
chr9	140121678	140121897	14607195	14607202	exon,promoter-TSS	RNF224	1	0	0	1	1	0	0	0
chr9	140122002	140122682	14607202	14607220	exon	RNF224	1	0	0	1	0	0	1	1
chr9	140197224	140197387	14610267	14610288	promoter-TSS	NRARP	1	1	0	1	0	0	1	0
chr9	140201032	140201151	14610422	14610430	TTS	EXD3	0	0	0	1	1	0	0	0
chr9	140330553	140330725	14614875	14614886	exon	ENTPD8	0	1	0	1	0	0	0	0
chr9	140506751	140506927	14620317	14620324	intron	ARRDC1	0	0	0	1	0	0	0	0
chr10	384213	384303	14637394	14637399	intron	DIP2C	0	0	0	1	0	0	0	0
chr10	384433	384507	14637399	14637405	intron	DIP2C	0	0	0	1	0	0	0	0
chr10	384574	384637	14637405	14637410	intron	DIP2C	0	0	0	1	0	0	0	0
chr10	384652	384782	14637411	14637419	intron	DIP2C	0	0	0	1	0	0	0	0
chr10	557036	557314	14641298	14641310	intron	DIP2C	0	0	0	1	0	0	1	1
chr10	670579	670596	14643772	14643776	intron	DIP2C	0	0	0	1	0	0	0	0
chr10	670815	670864	14643782	14643786	intron	DIP2C	0	0	0	1	1	0	0	0
chr10	670993	671039	14643792	14643796	intron	DIP2C	0	0	0	1	1	0	0	0
chr10	671417	671586	14643811	14643819	intron	DIP2C	0	0	0	1	1	0	0	0
chr10	3137661	3137686	14681176	14681180	intron	PFKP	0	0	0	1	0	0	0	0
chr10	3137847	3138092	14681180	14681188	intron	PFKP	0	0	0	1	1	0	0	0
chr10	3850559	3850590	14692235	14692239	Intergenic	KLF6	0	0	0	1	1	0	0	0
chr10	3852435	3852605	14692270	14692275	Intergenic	KLF6	0	0	0	1	0	0	0	0
chr10	3903258	3903497	14692920	14692924	Intergenic	KLF6	0	0	0	1	0	0	0	0
chr10	3930092	3930240	14693230	14693235	Intergenic	KLF6	0	0	0	1	1	0	0	0
chr10	3944753	3944860	14693402	14693407	Intergenic	KLF6	0	0	0	1	0	0	1	0
chr10	4629061	4629299	14700002	14700006	Intergenic	LINC00705	0	0	0	1	0	0	0	0
chr10	6096122	6096165	14716986	14716990	intron	IL2RA	0	0	0	1	1	0	0	0
chr10	6096243	6096376	14716990	14716995	intron	IL2RA	0	0	0	1	1	0	0	0
chr10	6321555	6321681	14721687	14721693	intron	LOC399715	0	0	0	1	0	0	0	0
chr10	6474128	6474345	14723409	14723414	intron	PRKCQ	0	0	0	1	0	0	0	0
chr10	7583551	7583639	14736194	14736198	Intergenic	ITIH5	0	0	0	1	0	0	0	0
chr10	8077108	8077223	14742367	14742377	Intergenic	GATA3-AS1	0	1	0	1	0	1	0	0
chr10	11799944	11800116	14776393	14776398	intron	ECHDC3	0	0	0	1	0	0	1	1
chr10	11916565	11916986	14778634	14778643	intron	PROSER2-AS1	0	0	0	1	1	0	0	0
chr10	11917758	11918077	14778662	14778669	intron	PROSER2-AS1	0	0	0	1	1	0	0	0
chr10	12390662	12390842	14786627	14786639	promoter-TSS	CAMK1D	1	1	0	1	0	0	0	0
chr10	12887174	12887419	14794709	14794717	Intergenic	LOC283070	0	0	0	1	0	0	0	0
chr10	13526134	13526194	14804013	14804017	intron	BEND7	0	0	0	1	1	0	0	0
chr10	14574904	14575032	14816717	14816724	intron	FAM107B	0	0	0	1	1	0	0	0
chr10	14575119	14575234	14816724	14816728	intron	FAM107B	0	0	0	1	1	0	0	0
chr10	21483948	21484453	14882006	14882010	Intergenic	NEBL-AS1	0	0	0	1	0	0	0	0
chr10	21604003	21604146	14883320	14883327	Intergenic	NEBL-AS1	0	0	0	1	1	0	0	0
chr10	22013726	22013929	14889070	14889074	intron	MLLT10	0	0	0	1	0	0	0	0
chr10	24386913	24387008	14911214	14911218	intron	KIAA1217	0	0	0	1	1	0	0	0
chr10	24672494	24672921	14914018	14914027	intron	KIAA1217	0	0	0	1	0	0	1	1
chr10	29649558	29649743	14962300	14962307	Intergenic	PTCHD3P1	0	0	0	1	0	0	0	0
chr10	29948040	29948429	14966121	14966128	intron	SVIL	0	0	0	1	1	0	1	1
chr10	30246944	30247174	14969410	14969414	Intergenic	KIAA1462	0	0	0	1	1	0	0	0
chr10	31388723	31388838	14982451	14982458	Intergenic	ZNF438	0	0	0	1	0	0	0	0
chr10	35736722	35736910	15024187	15024192	intron	CCNY	0	0	0	1	1	0	0	0
chr10	35737116	35737257	15024195	15024199	intron	CCNY	0	0	0	1	1	0	0	0
chr10	44503827	44503979	15082347	15082352	Intergenic	LINC00841	0	0	0	1	1	0	0	0
chr10	52321183	52321379	15153661	15153665	intron	SGMS1	0	0	0	1	1	0	0	0
chr10	65477331	65477371	15240172	15240177	Intergenic	REEP3	0	0	0	1	0	0	0	0
chr10	71198983	71199356	15286095	15286100	Intergenic	TSPAN15	0	0	0	1	1	0	0	0
chr10	71446031	71446276	15289154	15289161	Intergenic	C10orf35	0	0	0	1	1	0	0	0
chr10	73097129	73097395	15310882	15310895	intron	SLC29A3	0	0	0	1	0	0	0	0
chr10	73572537	73572631	15317851	15317855	exon	CDH23	0	0	0	1	0	0	0	0
chr10	73595819	73596059	15318249	15318253	intron	PSAP	0	0	0	1	1	0	0	0
chr10	73597457	73597495	15318274	15318278	intron	PSAP	0	0	0	1	1	0	0	0
chr10	73735719	73735841	15320524	15320529	intron	CHST3	0	0	0	1	1	0	0	0
chr10	73758033	73758158	15320827	15320833	intron	CHST3	0	0	0	1	1	0	0	0
chr10	73759402	73759538	15320853	15320859	intron	CHST3	0	0	0	1	1	0	0	0
chr10	74014895	74015090	15324537	15324547	Intergenic	DDIT4	0	0	0	1	1	0	1	1
chr10	74045948	74046014	15325125	15325130	Intergenic	DDIT4	0	0	0	1	0	0	0	0
chr10	74046017	74046213	15325130	15325136	Intergenic	DDIT4	0	0	0	1	1	0	0	0
chr10	78057554	78057736	15367130	15367134	intron	C10orf11	0	0	0	1	1	0	0	0
chr10	78057784	78057959	15367135	15367140	intron	C10orf11	0	0	0	1	0	0	0	0
chr10	79651900	79651989	15380625	15380630	intron	DLG5	0	0	0	1	0	0	0	0
chr10	79658344	79658558	15380697	15380707	intron	DLG5	0	0	0	1	1	0	0	0
chr10	80724807	80725200	15391814	15391828	intron	ZMIZ1-AS1	0	0	0	1	1	0	0	0
chr10	80732585	80732702	15391919	15391925	intron	ZMIZ1-AS1	0	0	0	1	1	0	0	0
chr10	80844780	80844826	15393698	15393704	intron	ZMIZ1	0	0	0	1	1	0	0	0
chr10	80853657	80853857	15393823	15393830	intron	ZMIZ1	0	0	0	1	1	0	0	0
chr10	80853937	80854059	15393831	15393842	intron	ZMIZ1	0	0	0	1	1	0	0	0
chr10	80861999	80862140	15393963	15393969	intron	ZMIZ1	0	0	0	1	1	0	0	0
chr10	80864484	80864644	15394015	15394020	intron	ZMIZ1	0	0	0	1	1	0	0	0
chr10	80871180	80871310	15394101	15394105	intron	ZMIZ1	0	0	0	1	1	0	0	0
chr10	80906335	80906522	15394610	15394617	intron	ZMIZ1	0	0	0	1	1	0	0	0
chr10	80906620	80906832	15394617	15394623	intron	ZMIZ1	0	0	0	1	1	0	0	0
chr10	80922722	80922891	15394900	15394904	intron	ZMIZ1	0	0	0	1	1	0	0	0
chr10	80936854	80936996	15395109	15395114	intron	ZMIZ1	0	0	0	1	1	0	0	0
chr10	80946151	80946464	15395255	15395260	intron	ZMIZ1	0	0	0	1	1	0	0	0
chr10	82176370	82176525	15410072	15410078	intron	FAM213A	0	0	0	1	0	0	0	0
chr10	82265445	82265590	15411215	15411219	intron	TSPAN14	0	0	0	1	1	0	1	1
chr10	85939007	85939269	15435301	15435307	intron	C10orf99	0	0	0	1	0	0	0	0
chr10	91020105	91020362	15478161	15478166	Intergenic	LIPA	0	0	0	1	0	0	1	1
chr10	91110766	91110929	15478819	15478824	Intergenic	IFIT3	0	0	0	1	1	0	0	0
chr10	91111670	91111969	15478828	15478834	Intergenic	IFIT3	0	0	0	1	0	0	0	0
chr10	95205366	95205642	15514082	15514090	intron	MYOF	0	0	0	1	1	0	0	0
chr10	95218379	95218474	15514231	15514235	intron	MYOF	0	0	0	1	1	0	0	0
chr10	95225644	95225992	15514323	15514328	intron	MYOF	0	0	0	1	0	0	0	0
chr10	97155932	97156228	15530040	15530047	intron	SORBS1	0	0	0	1	0	0	0	0
chr10	99254798	99254970	15553856	15553860	intron	MMS19	0	0	0	1	1	0	0	0
chr10	99313303	99313601	15554898	15554903	intron	UBTD1	0	0	0	1	1	0	1	1
chr10	104274804	104275097	15617361	15617370	intron	SUFU	0	0	0	1	1	0	0	0
chr10	104455200	104455526	15620265	15620275	intron	ARL3	0	0	0	1	0	0	0	0
chr10	104829469	104829586	15625497	15625504	intron	CNNM2	0	0	0	1	0	0	1	1
chr10	105668163	105668277	15637867	15637873	intron	OBFC1	0	0	0	1	1	0	0	0
chr10	114760853	114760987	15707076	15707083	intron	TCF7L2	0	0	0	1	0	0	0	1
chr10	116267305	116267460	15723437	15723441	intron	ABLIM1	0	0	0	1	1	0	0	0
chr10	116320771	116320980	15724002	15724006	intron	ABLIM1	0	0	0	1	1	0	0	0
chr10	116423633	116423732	15725037	15725042	intron	ABLIM1	0	0	0	1	1	0	0	0
chr10	116442432	116442618	15725206	15725210	intron	ABLIM1	0	0	0	1	1	0	0	0
chr10	116457166	116457300	15725357	15725365	Intergenic	FAM160B1	0	0	0	1	1	0	0	0
chr10	119541947	119541992	15754989	15754993	Intergenic	EMX2OS	0	0	0	1	1	0	0	0
chr10	119563994	119564042	15755275	15755279	Intergenic	RAB11FIP2	0	0	0	1	0	0	0	0
chr10	121171765	121171843	15773302	15773307	intron	GRK5	0	0	0	1	0	0	0	0
chr10	121171847	121171980	15773307	15773316	intron	GRK5	0	0	0	1	0	0	0	0
chr10	121427389	121427484	15777632	15777636	intron	BAG3	0	0	0	1	1	0	0	0
chr10	123284700	123284968	15795363	15795372	intron	FGFR2	0	0	0	1	1	0	0	0
chr10	123286411	123286600	15795395	15795399	intron	FGFR2	0	0	0	1	1	0	0	0
chr10	125651048	125651453	15824261	15824310	exon	CPXM2	1	1	0	1	0	0	0	0
chr10	126218738	126219004	15832740	15832755	intron	LHPP	0	0	0	1	0	0	1	1
chr10	126390142	126390306	15836372	15836376	intron	FAM53B	0	0	0	1	1	0	0	0
chr10	126398967	126399045	15836516	15836520	intron	FAM53B	0	0	0	1	1	0	0	0
chr10	126399058	126399147	15836520	15836524	intron	FAM53B	0	0	0	1	1	0	0	0
chr10	126703144	126703246	15841544	15841549	intron	CTBP2	0	0	0	1	1	0	0	0
chr10	126752908	126753050	15842629	15842634	intron	CTBP2	0	0	0	1	1	0	0	0
chr10	126767781	126767976	15842893	15842904	intron	CTBP2	0	0	0	1	0	0	0	0
chr10	126772282	126772474	15842976	15842983	intron	CTBP2	0	0	0	1	1	0	0	0
chr10	126773393	126773611	15843004	15843012	intron	CTBP2	0	0	0	1	1	0	0	0
chr10	126812260	126812653	15843679	15843689	intron	CTBP2	0	0	0	1	1	0	0	0
chr10	126832866	126832971	15844049	15844055	intron	CTBP2	0	0	0	1	1	0	0	0
chr10	126835626	126835783	15844091	15844097	intron	CTBP2	0	0	0	1	1	0	0	0
chr10	128606857	128606943	15863585	15863593	intron	DOCK1	0	0	0	1	0	0	0	0
chr10	129099437	129099755	15868258	15868266	intron	DOCK1	0	0	0	1	0	0	0	0
chr10	134281333	134281497	15947537	15947544	Intergenic	C10orf91	0	0	0	1	0	0	0	0
chr10	134281498	134281683	15947544	15947554	Intergenic	C10orf91	0	0	0	1	0	0	0	0
chr11	353439	353568	15989833	15989838	Intergenic	B4GALNT4	0	0	0	1	1	0	0	0
chr11	518558	518576	15996451	15996455	Intergenic	RNH1	0	0	0	1	0	0	0	0
chr11	518602	518650	15996455	15996459	Intergenic	RNH1	0	0	0	1	0	0	0	0
chr11	518683	519049	15996459	15996515	Intergenic	RNH1	0	1	0	1	0	0	1	1
chr11	694730	695001	16003070	16003115	promoter-TSS	TMEM80	1	1	0	1	0	0	0	0
chr11	728065	728284	16004353	16004364	TTS	EPS8L2	0	0	0	1	0	0	1	1
chr11	835046	835159	16008361	16008371	intron	CD151	0	0	0	1	0	0	0	0
chr11	959809	960115	16012058	16012068	intron	AP2A2	0	0	0	1	1	0	0	1
chr11	1507347	1507480	16027458	16027465	intron	MOB2	0	0	0	1	0	0	0	0
chr11	1567850	1568711	16028933	16029037	intron	MOB2	0	1	0	1	0	0	1	1
chr11	1580692	1580887	16029432	16029437	intron	DUSP8	0	0	0	1	0	0	0	0
chr11	1580936	1581010	16029437	16029443	intron	DUSP8	0	0	0	1	0	0	0	0
chr11	1581032	1581102	16029443	16029447	intron	DUSP8	0	0	0	1	0	0	0	0
chr11	2223662	2223912	16045608	16045622	Intergenic	MIR4686	0	0	0	1	0	0	0	0
chr11	2278224	2278555	16046417	16046430	Intergenic	ASCL2	0	0	0	1	1	0	0	0
chr11	2911926	2912176	16059930	16059949	intron	SLC22A18AS	0	0	0	1	0	0	0	0
chr11	3021784	3022095	16062344	16062353	TTS	CARS	0	0	0	1	1	0	0	0
chr11	3898717	3898934	16076776	16076780	intron	STIM1	0	0	0	1	1	0	0	0
chr11	7532716	7532858	16105339	16105344	TTS	OLFML1	0	0	0	1	1	0	0	0
chr11	9587582	9587872	16128476	16128482	Intergenic	WEE1	0	0	0	1	1	0	0	0
chr11	9781231	9781449	16130949	16130954	promoter-TSS	LOC440028	1	0	0	1	0	0	0	0
chr11	11265390	11265586	16144137	16144142	Intergenic	CSNK2A3	0	0	0	1	0	0	0	0
chr11	11575256	11575346	16146948	16146952	intron	GALNT18	0	0	0	1	0	0	0	0
chr11	11576929	11577020	16146975	16146980	intron	GALNT18	0	0	0	1	1	0	0	0
chr11	12718610	12718836	16157461	16157465	intron	TEAD1	0	0	0	1	1	0	0	0
chr11	12821708	12822061	16158328	16158333	intron	TEAD1	0	0	0	1	1	0	0	0
chr11	12824248	12824503	16158346	16158356	intron	TEAD1	0	0	0	1	1	0	0	0
chr11	14604928	14605033	16172914	16172918	intron	PSMA1	0	0	0	1	1	0	0	0
chr11	20133910	20134290	16221477	16221483	intron	NAV2	0	0	0	1	0	0	0	0
chr11	20134684	20134825	16221490	16221495	intron	NAV2	0	0	0	1	0	0	0	0
chr11	27223546	27223781	16264524	16264529	Intergenic	CCDC34	0	0	0	1	1	0	0	0
chr11	27234898	27235032	16264618	16264622	Intergenic	CCDC34	0	0	0	1	1	0	0	0
chr11	27489007	27489109	16266545	16266550	intron	LGR4	0	0	0	1	0	0	0	0
chr11	33270017	33270074	16308124	16308129	Intergenic	HIPK3	0	0	0	1	0	0	0	0
chr11	34622158	34622496	16322985	16322991	Intergenic	EHF	0	0	0	1	1	0	0	0
chr11	43577281	43577604	16381506	16381511	Intergenic	MIR670	0	0	0	1	0	0	0	0
chr11	45881365	45881549	16407923	16407931	intron	CRY2	0	0	0	1	1	0	0	0
chr11	48102806	48102867	16441551	16441555	intron	PTPRJ	0	0	0	1	0	0	0	0
chr11	57792136	57792404	16486839	16486845	intron	OR9Q1	1	0	0	1	1	0	0	0
chr11	58965664	58965784	16494746	16494753	intron	DTX4	0	0	0	1	1	0	0	0
chr11	60917311	60917620	16514082	16514090	intron	VPS37C	0	0	0	1	1	0	0	0
chr11	60961352	60961425	16514830	16514834	Intergenic	PGA3	0	0	0	1	1	0	0	0
chr11	60961689	60961856	16514838	16514844	Intergenic	PGA3	0	0	0	1	1	0	0	0
chr11	61103807	61103895	16517322	16517326	intron	DAK	0	0	0	1	1	0	1	1
chr11	61297052	61297138	16520897	16520902	intron	SYT7	0	0	0	1	1	0	0	0
chr11	61370843	61370993	16522435	16522448	Intergenic	RPLP0P2	0	0	0	1	0	0	0	0
chr11	61638735	61638953	16527879	16527899	Intergenic	FADS3	0	0	0	1	0	0	1	1
chr11	61740470	61740675	16529915	16529919	Intergenic	FTH1	0	0	0	1	1	0	0	0
chr11	61809795	61810021	16530935	16530943	Intergenic	FTH1	0	0	0	1	1	0	0	0
chr11	62150274	62150770	16535257	16535262	intron	ASRGL1	0	0	0	1	0	0	0	0
chr11	62319341	62319380	16538346	16538350	Intergenic	AHNAK	0	0	0	1	1	0	0	0
chr11	62791424	62791896	16548284	16548297	Intergenic	SLC22A8	0	0	0	1	0	0	1	1
chr11	63687764	63688071	16558261	16558274	Intergenic	RCOR2	0	0	0	1	1	0	0	0
chr11	63812546	63812847	16561323	16561340	intron	MACROD1	0	0	0	1	0	0	0	0
chr11	63852734	63853150	16562293	16562315	intron	MACROD1	0	1	0	1	1	0	0	0
chr11	63862725	63862871	16562540	16562546	intron	MACROD1	0	0	0	1	1	0	0	0
chr11	63868913	63869293	16562669	16562690	intron	MACROD1	0	0	0	1	1	0	0	0
chr11	63890571	63890864	16563173	16563190	intron	MACROD1	0	0	0	1	0	0	0	0
chr11	63909016	63909168	16563615	16563622	intron	MACROD1	0	0	0	1	0	0	0	0
chr11	63909191	63909448	16563622	16563628	intron	MACROD1	0	0	0	1	0	0	0	0
chr11	63916122	63916376	16563779	16563786	intron	MACROD1	0	0	0	1	1	0	1	1
chr11	64918332	64918492	16586757	16586761	Intergenic	SYVN1	0	0	0	1	1	0	0	0
chr11	65133732	65134189	16591018	16591024	Intergenic	TIGD3	0	0	0	1	1	0	1	1
chr11	65145930	65146049	16591250	16591256	intron	SLC25A45	0	0	0	1	1	0	1	0
chr11	65261409	65261533	16593758	16593762	Intergenic	MALAT1	0	0	0	1	1	0	0	0
chr11	65278296	65278567	16594117	16594121	Intergenic	MIR548AR	0	0	0	1	0	0	1	1
chr11	65894360	65894500	16608859	16608864	intron	PACS1	0	0	0	1	1	0	1	0
chr11	67118746	67118908	16633225	16633230	exon	POLD4	0	0	0	1	0	0	1	1
chr11	67873845	67874295	16648419	16648425	intron	CHKA	0	0	0	1	1	0	0	0
chr11	67913663	67913854	16649338	16649348	Intergenic	CHKA	0	0	0	1	0	0	0	0
chr11	67914549	67914819	16649358	16649364	Intergenic	CHKA	0	0	0	1	1	0	0	0
chr11	67933188	67933313	16649653	16649657	TTS,exon	SUV420H1	0	0	0	1	0	0	0	0
chr11	68065200	68065552	16651938	16651964	Intergenic	LRP5	0	0	0	1	0	0	1	1
chr11	68121741	68121980	16653273	16653282	intron	LRP5	0	0	0	1	1	0	0	0
chr11	68122019	68122167	16653282	16653291	intron	LRP5	0	0	0	1	1	0	0	0
chr11	68167021	68167211	16654545	16654551	intron	LRP5	0	0	0	1	1	0	0	0
chr11	68879139	68879253	16668490	16668496	Intergenic	TPCN2	0	0	0	1	0	0	0	0
chr11	68879413	68879757	16668496	16668502	Intergenic	TPCN2	0	0	0	1	1	0	0	0
chr11	68879886	68880096	16668504	16668511	Intergenic	TPCN2	0	0	0	1	1	0	0	0
chr11	68883024	68883404	16668596	16668613	Intergenic	TPCN2	0	0	0	1	1	0	0	0
chr11	68883434	68883522	16668613	16668617	Intergenic	TPCN2	0	0	0	1	1	0	0	0
chr11	68890159	68890257	16668751	16668755	Intergenic	TPCN2	0	0	0	1	1	0	0	0
chr11	68890317	68890416	16668755	16668763	Intergenic	TPCN2	0	0	0	1	1	0	0	0
chr11	68890474	68890897	16668763	16668777	Intergenic	TPCN2	0	0	0	1	1	0	0	0
chr11	71421411	71421477	16713026	16713030	Intergenic	FAM86C1	0	0	0	1	0	0	0	0
chr11	71421530	71421706	16713030	16713036	Intergenic	FAM86C1	0	0	0	1	0	0	0	0
chr11	72968746	72969074	16731947	16731952	Intergenic	P2RY6	0	0	0	1	1	0	0	0
chr11	75051435	75051919	16754643	16754649	intron	ARRB1	0	0	0	1	1	0	0	0
chr11	85856948	85857062	16842443	16842447	Intergenic	PICALM	0	0	0	1	1	0	0	0
chr11	86650157	86650638	16848857	16848861	Intergenic	FZD4	0	0	0	1	1	0	1	1
chr11	89347744	89347913	16864603	16864608	Intergenic	FOLH1B	0	0	0	1	0	0	0	0
chr11	93227420	93227982	16889141	16889147	intron	C11orf75	0	0	0	1	1	0	0	0
chr11	95745282	95745640	16909440	16909447	intron	MAML2	0	0	0	1	1	0	1	1
chr11	95806804	95807129	16909929	16909935	intron	MAML2	0	0	0	1	1	0	0	0
chr11	95948717	95948910	16911138	16911143	intron	MAML2	0	0	0	1	1	0	0	0
chr11	110237038	110237245	17005966	17005971	Intergenic	FDX1	0	0	0	1	1	0	0	0
chr11	114068801	114069188	17040791	17040798	intron	ZBTB16	0	0	0	1	0	0	0	0
chr11	116890259	116890431	17066355	17066360	intron	SIK3	0	0	0	1	0	0	0	0
chr11	117383694	117383754	17073678	17073683	intron	DSCAML1	0	0	0	1	0	0	0	0
chr11	117685607	117685752	17077877	17077884	Intergenic	FXYD2	0	0	0	1	1	0	0	0
chr11	118065811	118066275	17082981	17082990	intron	AMICA1	0	0	0	1	0	0	0	0
chr11	118740383	118740421	17092118	17092123	Intergenic	CXCR5	0	0	0	1	0	0	0	0
chr11	118758580	118758656	17092435	17092440	intron	CXCR5	0	0	0	1	0	0	0	0
chr11	118777792	118778032	17092865	17092871	intron	BCL9L	0	0	0	1	1	0	1	1
chr11	118782673	118782845	17093031	17093038	Intergenic	BCL9L	0	0	0	1	1	0	0	0
chr11	118782879	118783036	17093038	17093042	Intergenic	BCL9L	0	0	0	1	1	0	0	0
chr11	118783098	118783213	17093042	17093051	Intergenic	BCL9L	0	0	0	1	1	0	0	0
chr11	119290825	119290911	17102419	17102424	exon	THY1	0	0	0	1	1	0	0	0
chr11	121337887	121337940	17127032	17127037	intron	SORL1	0	0	0	1	0	0	0	0
chr11	125983578	125983828	17174739	17174743	Intergenic	CDON	0	0	0	1	1	0	0	0
chr11	126016533	126016663	17175186	17175190	Intergenic	RPUSD4	0	0	0	1	1	0	0	0
chr11	126016752	126016811	17175193	17175197	Intergenic	RPUSD4	0	0	0	1	1	0	0	0
chr11	126016814	126017004	17175197	17175202	Intergenic	RPUSD4	0	0	0	1	1	0	0	0
chr11	128160028	128160284	17195934	17195939	Intergenic	ETS1	0	0	0	1	0	0	1	1
chr11	128160383	128160435	17195942	17195946	Intergenic	ETS1	0	0	0	1	0	0	0	0
chr11	128414567	128414809	17198099	17198103	intron	ETS1	0	0	0	1	0	0	0	0
chr11	128722312	128722493	17201912	17201918	intron	KCNJ1	0	0	0	1	0	0	0	0
chr11	128722597	128722701	17201918	17201922	intron	KCNJ1	0	0	0	1	0	0	0	0
chr11	129598485	129598840	17210583	17210590	Intergenic	TMEM45B	0	0	0	1	1	0	0	0
chr11	129731737	129731884	17212222	17212227	Intergenic	NFRKB	0	0	0	1	0	0	0	0
chr11	129843870	129843938	17213869	17213873	intron	PRDM10	0	0	0	1	1	0	0	0
chr11	130036542	130036696	17217251	17217255	intron	ST14	0	0	0	1	0	0	0	0
chr11	130049763	130049796	17217486	17217490	intron	ST14	0	0	0	1	1	0	0	0
chr11	130049825	130049895	17217490	17217494	intron	ST14	0	0	0	1	1	0	0	0
chr11	130049969	130050111	17217494	17217498	intron	ST14	0	0	0	1	1	0	0	0
chr11	130051368	130051657	17217517	17217521	intron	ST14	0	0	0	1	1	0	0	0
chr11	130348445	130348567	17222261	17222265	Intergenic	ADAMTS15	0	0	0	1	1	0	0	0
chr11	130694109	130694205	17225645	17225651	Intergenic	SNX19	0	0	0	1	1	0	0	0
chr12	284555	284630	17277459	17277464	exon	IQSEC3	0	0	0	1	0	0	0	0
chr12	318495	318591	17278254	17278261	intron	SLC6A12	0	0	0	1	1	0	0	0
chr12	2042949	2043087	17302568	17302573	intron	LOC100271702	0	0	0	1	1	0	1	0
chr12	2647155	2647372	17310555	17310559	intron	CACNA1C	0	0	0	1	1	0	0	0
chr12	3260458	3260522	17321096	17321100	intron	TSPAN9	0	0	0	1	1	0	0	0
chr12	3261641	3261775	17321121	17321125	intron	TSPAN9	0	0	0	1	0	0	0	0
chr12	3369222	3369451	17323136	17323144	intron	TSPAN9	0	0	0	1	1	0	0	0
chr12	6304901	6305193	17357668	17357673	Intergenic	CD9	0	0	0	1	1	0	1	1
chr12	6325224	6325719	17358082	17358088	intron	CD9	0	0	0	1	0	0	0	0
chr12	6376183	6376273	17358943	17358948	Intergenic	PLEKHG6	0	0	0	1	0	0	1	1
chr12	6376566	6376752	17358948	17358952	Intergenic	PLEKHG6	0	0	0	1	1	0	0	0
chr12	6487052	6487114	17361257	17361261	promoter-TSS	SCNN1A	1	0	0	1	1	0	0	0
chr12	6647088	6647277	17364108	17364113	intron	GAPDH	0	0	0	1	0	0	1	1
chr12	6717262	6717763	17365651	17365657	promoter-TSS	CHD4	1	0	0	1	0	0	0	0
chr12	6723296	6723710	17365739	17365751	Intergenic	CHD4	0	0	0	1	1	0	1	0
chr12	8834682	8834999	17395084	17395091	Intergenic	RIMKLB	0	0	0	1	0	0	1	1
chr12	13288850	13289001	17439412	17439417	Intergenic	GSG1	0	0	0	1	0	0	0	0
chr12	19319387	19319435	17481479	17481483	intron	PLEKHA5	0	0	0	1	0	0	0	0
chr12	26288057	26288295	17533664	17533668	Intergenic	BHLHE41	0	0	0	1	0	0	0	0
chr12	32701732	32701906	17589637	17589643	intron	FGD4	0	0	0	1	1	0	0	0
chr12	46554392	46554538	17668629	17668634	Intergenic	SLC38A1	0	0	0	1	0	0	0	0
chr12	48157721	48157882	17680495	17680500	Intergenic	RAPGEF3	0	0	0	1	1	0	0	0
chr12	48222670	48222985	17681733	17681739	Intergenic	HDAC7	0	0	0	1	0	0	0	0
chr12	49594821	49595128	17700187	17700191	Intergenic	TUBA1A	0	0	0	1	0	0	0	0
chr12	51765162	51765803	17730980	17730988	intron	GALNT6	0	0	0	1	1	0	0	0
chr12	52513515	52513745	17741415	17741423	Intergenic	C12orf44	0	0	0	1	0	0	0	0
chr12	52513951	52514008	17741428	17741434	Intergenic	C12orf44	0	0	0	1	0	0	1	1
chr12	52515620	52515947	17741482	17741495	Intergenic	C12orf44	0	0	0	1	0	0	1	1
chr12	52586022	52586212	17742589	17742595	promoter-TSS	KRT80	1	0	0	1	0	0	0	0
chr12	52596247	52596368	17742734	17742739	Intergenic	LOC283403	0	0	0	1	0	0	0	0
chr12	52610926	52611269	17742940	17742946	intron	LINC00592	0	0	0	1	1	0	0	1
chr12	52637728	52638201	17743295	17743302	intron	KRT7	0	0	0	1	1	0	1	0
chr12	52642930	52643119	17743376	17743380	TTS	KRT7	0	0	0	1	1	0	0	0
chr12	53298888	53299019	17751103	17751109	promoter-TSS	KRT8	0	0	0	1	0	0	1	1
chr12	53301031	53301202	17751134	17751139	intron	KRT8	0	0	0	1	1	0	0	0
chr12	53339813	53339917	17751656	17751660	intron	KRT8	0	0	0	1	0	0	0	0
chr12	53432579	53432759	17753256	17753260	intron	EIF4B	0	0	0	1	0	0	1	1
chr12	53459854	53460000	17753841	17753848	intron	SPRYD3	0	0	0	1	0	0	1	1
chr12	54430576	54430685	17770045	17770049	intron	HOXC4	0	0	0	1	1	0	0	0
chr12	54476358	54476729	17770838	17770865	promoter-TSS	LOC100240735	1	0	0	1	0	0	0	0
chr12	64312416	64312484	17857479	17857483	intron	SRGAP1	0	0	0	1	0	0	0	0
chr12	92947267	92947453	18044058	18044063	Intergenic	CLLU1OS	0	0	0	1	1	0	0	0
chr12	96027586	96027994	18074004	18074009	Intergenic	PGAM1P5	0	0	0	1	1	0	0	0
chr12	96040748	96040933	18074164	18074169	Intergenic	PGAM1P5	0	0	0	1	1	0	0	0
chr12	105956063	105956488	18156415	18156430	Intergenic	C12orf75	0	0	0	1	0	0	0	0
chr12	106490208	106490264	18160235	18160239	intron	NUAK1	0	0	0	1	1	0	0	0
chr12	106490307	106490483	18160239	18160243	intron	NUAK1	0	0	0	1	1	0	0	0
chr12	107161681	107161833	18167226	18167230	intron	LOC100287944	0	0	0	1	1	0	0	0
chr12	108696856	108697019	18181185	18181193	intron	CMKLR1	0	0	0	1	1	0	0	0
chr12	109128198	109128487	18186238	18186243	Intergenic	CORO1C	0	0	0	1	1	0	0	0
chr12	109197319	109197439	18187293	18187297	intron	SSH1	0	0	0	1	1	0	1	1
chr12	109218017	109218210	18187665	18187672	intron	SSH1	0	0	0	1	1	0	0	0
chr12	110157977	110158211	18200375	18200381	intron	FAM222A	0	0	0	1	1	0	0	0
chr12	110981325	110981666	18213041	18213047	intron	PPTC7	0	0	0	1	1	0	0	0
chr12	111023009	111023317	18213741	18213747	Intergenic	PPTC7	0	0	0	1	1	0	0	0
chr12	111834727	111835110	18225600	18225625	Intergenic	SH2B3	0	1	0	1	0	0	1	1
chr12	111840715	111840972	18225729	18225740	Intergenic	SH2B3	0	0	0	1	0	0	1	1
chr12	111840981	111841046	18225740	18225748	Intergenic	SH2B3	0	0	0	1	0	0	1	0
chr12	113524795	113525009	18247366	18247376	intron	DTX1	0	0	0	1	0	0	0	0
chr12	113536276	113536483	18247607	18247616	TTS	RASAL1	0	0	0	1	0	0	1	1
chr12	113580448	113580550	18248342	18248346	Intergenic	RASAL1	0	0	0	1	0	0	0	0
chr12	113587340	113587582	18248430	18248438	promoter-TSS	CCDC42B	1	0	0	1	0	0	0	0
chr12	113677767	113677801	18250215	18250219	intron	TPCN1	0	0	0	1	1	0	0	0
chr12	113677832	113677921	18250219	18250223	intron	TPCN1	0	0	0	1	1	0	0	0
chr12	113679215	113679514	18250239	18250245	intron	TPCN1	0	0	0	1	1	0	0	0
chr12	113679550	113679844	18250245	18250252	intron	TPCN1	0	0	0	1	1	0	0	0
chr12	113679861	113680006	18250252	18250258	intron	TPCN1	0	0	0	1	1	0	0	0
chr12	113680157	113680223	18250258	18250262	intron	TPCN1	0	0	0	1	1	0	0	0
chr12	113681952	113682231	18250281	18250286	intron	TPCN1	0	0	0	1	1	0	0	0
chr12	113737381	113737723	18251300	18251309	exon	SLC24A6	0	0	0	1	1	0	0	0
chr12	116806424	116806713	18284727	18284734	Intergenic	MIR4472-2	0	0	0	1	0	0	0	0
chr12	116872645	116872761	18285745	18285751	Intergenic	MIR4472-2	0	0	0	1	1	0	0	0
chr12	116893942	116894025	18286101	18286105	Intergenic	MIR4472-2	0	0	0	1	1	0	0	0
chr12	117029882	117030186	18288046	18288054	Intergenic	MAP1LC3B2	0	0	0	1	1	0	0	0
chr12	117528752	117528948	18295505	18295512	intron	TESC	0	0	0	1	0	0	0	0
chr12	118558813	118558968	18308831	18308836	Intergenic	PEBP1	0	0	0	1	1	0	1	1
chr12	118564092	118564303	18308910	18308916	Intergenic	PEBP1	0	0	0	1	0	0	0	0
chr12	118569735	118569866	18309035	18309039	Intergenic	PEBP1	0	0	0	1	0	0	0	0
chr12	120130929	120131093	18324180	18324185	intron	CIT	0	0	0	1	1	0	0	0
chr12	120148173	120148383	18324448	18324455	intron	CIT	0	0	0	1	1	0	0	0
chr12	120148463	120148895	18324455	18324467	intron	CIT	0	0	0	1	1	0	0	0
chr12	120668412	120668580	18332464	18332470	intron	PXN	0	0	0	1	1	0	0	0
chr12	121038115	121038172	18339687	18339693	Intergenic	POP5	0	0	0	1	0	0	0	0
chr12	121107165	121107386	18340985	18340989	Intergenic	MLEC	0	0	0	1	0	0	0	0
chr12	121107417	121107514	18340989	18340994	Intergenic	MLEC	0	0	0	1	0	0	0	0
chr12	121399581	121399708	18345402	18345406	Intergenic	HNF1A-AS1	0	0	0	1	0	0	0	0
chr12	122211282	122211481	18360813	18360819	exon	TMEM120B	0	0	0	1	1	0	1	1
chr12	122212818	122212994	18360845	18360851	intron	TMEM120B	0	0	0	1	0	0	0	0
chr12	122213123	122213393	18360854	18360861	intron	TMEM120B	0	0	0	1	0	0	0	0
chr12	122362658	122362812	18364588	18364595	intron	WDR66	0	0	0	1	0	0	0	0
chr12	122473266	122473522	18366805	18366813	intron	BCL7A	0	0	0	1	1	0	0	0
chr12	122478573	122478763	18366913	18366919	intron	BCL7A	0	0	0	1	0	0	0	0
chr12	122480987	122481104	18366964	18366970	intron	BCL7A	0	0	0	1	0	0	0	0
chr12	122489188	122489426	18367148	18367157	intron	BCL7A	0	0	0	1	1	0	0	0
chr12	122489516	122489639	18367157	18367161	intron	BCL7A	0	0	0	1	1	0	0	0
chr12	122500969	122501370	18367455	18367464	Intergenic	MLXIP	0	0	0	1	1	0	0	0
chr12	123352653	123352837	18382015	18382029	intron	VPS37B	0	0	0	1	1	0	0	0
chr12	123357417	123357530	18382112	18382116	intron	VPS37B	0	0	0	1	1	0	0	0
chr12	123528164	123528318	18385513	18385517	intron	PITPNM2	0	0	0	1	0	0	1	1
chr12	123626438	123626666	18386848	18386852	Intergenic	PITPNM2	0	0	0	1	1	0	0	0
chr12	124003839	124004167	18394573	18394586	intron	RILPL1	0	0	0	1	1	0	0	0
chr12	124844512	124844597	18409354	18409361	intron	NCOR2	0	0	0	1	0	0	0	0
chr12	124853771	124853895	18409599	18409605	intron	NCOR2	0	0	0	1	1	0	0	0
chr12	124853925	124854419	18409606	18409638	intron	NCOR2	0	0	0	1	1	0	0	1
chr12	124854452	124854575	18409638	18409644	intron	NCOR2	0	0	0	1	1	0	0	0
chr12	124877567	124877915	18410418	18410431	intron	NCOR2	0	0	0	1	1	0	0	0
chr12	124985578	124985596	18413120	18413125	intron	NCOR2	0	0	0	1	0	0	0	0
chr12	124994333	124994698	18413349	18413361	intron	NCOR2	0	0	0	1	1	0	0	0
chr12	124997319	124997488	18413425	18413433	intron	NCOR2	0	0	0	1	1	0	0	0
chr12	125033518	125033569	18414286	18414290	intron	NCOR2	0	0	0	1	0	0	0	0
chr12	125230488	125230855	18418188	18418208	Intergenic	SCARB1	0	0	0	1	1	0	0	0
chr12	125231893	125232037	18418222	18418226	Intergenic	SCARB1	0	0	0	1	1	0	0	0
chr12	125232334	125232491	18418227	18418232	Intergenic	SCARB1	0	0	0	1	1	0	0	0
chr12	125242868	125242996	18418434	18418443	Intergenic	SCARB1	0	0	0	1	0	0	0	0
chr12	125313226	125313277	18419893	18419897	intron	SCARB1	0	0	0	1	1	0	0	0
chr12	133094100	133094290	18534279	18534288	intron	FBRSL1	0	0	0	1	0	0	0	0
chr13	22310087	22310532	18591343	18591353	Intergenic	FGF9	0	0	0	1	0	0	0	0
chr13	24658114	24658413	18615783	18615792	Intergenic	SPATA13	0	0	0	1	0	0	0	0
chr13	26594208	26594367	18637922	18637926	exon	ATP8A2	0	0	0	1	1	0	0	0
chr13	27536071	27536372	18647758	18647765	Intergenic	GPR12	0	0	0	1	0	0	0	0
chr13	28542072	28542346	18660434	18660454	intron	CDX2	0	1	0	1	0	1	0	0
chr13	30163606	30163774	18677556	18677561	intron	SLC7A1	0	0	0	1	0	0	0	0
chr13	30497869	30498094	18680677	18680681	Intergenic	LINC00544	0	0	0	1	1	0	0	0
chr13	30498244	30498499	18680681	18680687	Intergenic	LINC00544	0	0	0	1	1	0	1	1
chr13	31439509	31439864	18691660	18691668	Intergenic	MEDAG	0	0	0	1	0	0	1	1
chr13	41015481	41015660	18764307	18764311	intron	LINC00598	0	0	0	1	0	0	0	0
chr13	41019691	41019945	18764342	18764351	intron	LINC00598	0	0	0	1	0	0	0	0
chr13	44875051	44875272	18797703	18797709	Intergenic	SERP2	0	0	0	1	0	0	0	0
chr13	45423342	45423416	18803451	18803457	Intergenic	LINC00330	0	0	0	1	0	0	0	0
chr13	48695769	48696297	18831424	18831430	Intergenic	MED4	0	0	0	1	1	0	0	0
chr13	49117004	49117273	18835111	18835119	Intergenic	RCBTB2	0	0	0	1	1	0	0	0
chr13	73037822	73037904	18989021	18989026	Intergenic	MZT1	0	0	0	1	1	0	0	0
chr13	76033156	76033340	19010966	19010972	intron	TBC1D4	0	0	0	1	1	0	0	0
chr13	80510724	80511041	19041202	19041207	Intergenic	SPRY2	0	0	0	1	0	0	0	0
chr13	96256596	96256637	19139772	19139776	intron	DZIP1	0	0	0	1	0	0	0	0
chr13	98840370	98840440	19161066	19161071	intron	FARP1	0	0	0	1	1	0	0	0
chr13	98859232	98859357	19161298	19161302	intron	FARP1	0	0	0	1	0	0	0	0
chr13	98867118	98867331	19161441	19161447	intron	FARP1	0	0	0	1	1	0	0	0
chr13	98953550	98953856	19162619	19162624	intron	FARP1	0	0	0	1	1	0	0	0
chr13	99023612	99023692	19163611	19163615	intron	FARP1	0	0	0	1	1	0	0	0
chr13	99035000	99035103	19163743	19163747	intron	FARP1	0	0	0	1	1	0	0	0
chr13	99159532	99159985	19166009	19166014	intron	STK24	0	0	0	1	1	0	0	0
chr13	100266862	100266959	19180028	19180033	intron	CLYBL	0	0	0	1	1	0	1	1
chr13	101169394	101169809	19192031	19192042	intron	PCCA	0	0	0	1	0	0	0	0
chr13	111179699	111179768	19278743	19278747	intron	RAB20	0	0	0	1	1	0	0	1
chr13	111179846	111180343	19278748	19278757	intron	RAB20	0	0	0	1	1	0	0	0
chr13	111881065	111881177	19289977	19289983	intron	ARHGEF7	0	0	0	1	1	0	0	0
chr13	113312555	113312648	19312929	19312935	intron	C13orf35	0	0	0	1	1	0	0	0
chr13	113324462	113324627	19313128	19313133	intron	C13orf35	0	0	0	1	0	0	0	0
chr13	113792323	113792467	19326418	19326422	intron	F10	0	0	0	1	0	0	0	0
chr13	114301844	114302085	19338993	19339008	Intergenic	ATP4B	0	0	0	1	0	0	0	0
chr13	114884101	114884183	19350933	19350937	intron	RASA3	0	0	0	1	0	0	0	0
chr14	21187894	21188194	19376304	19376309	Intergenic	EDDM3A	0	0	0	1	0	0	0	0
chr14	21565871	21566579	19380990	19381059	promoter-TSS	TMEM253	1	1	0	1	0	0	0	0
chr14	23083132	23083240	19395424	19395428	Intergenic	ABHD4	0	0	0	1	0	0	0	0
chr14	23590058	23590262	19403687	19403694	Intergenic	CEBPE	0	0	0	1	1	0	1	1
chr14	23611367	23611544	19403968	19403972	intron	SLC7A8	0	0	0	1	0	0	0	0
chr14	23630265	23630352	19404216	19404220	intron	SLC7A8	0	0	0	1	0	0	0	0
chr14	23917298	23917436	19408571	19408575	Intergenic	MYH7	0	0	0	1	0	0	0	0
chr14	24649241	24649336	19417112	19417116	TTS	IPO4	0	0	0	1	0	0	0	0
chr14	35805898	35806227	19503611	19503623	Intergenic	PSMA6	0	0	0	1	1	0	0	0
chr14	35854890	35855047	19504423	19504429	Intergenic	NFKBIA	0	0	0	1	1	0	0	0
chr14	50426827	50427077	19600142	19600149	Intergenic	C14orf182	0	0	0	1	1	0	0	0
chr14	50527872	50528067	19601382	19601387	Intergenic	C14orf183	0	0	0	1	1	0	0	0
chr14	50528469	50528667	19601390	19601394	Intergenic	C14orf183	0	0	0	1	1	0	0	0
chr14	50574259	50574309	19601909	19601916	Intergenic	METTL21D	0	0	0	1	0	0	0	0
chr14	50589136	50589404	19602111	19602117	intron	SOS2	0	0	0	1	1	0	0	0
chr14	50848896	50848998	19604780	19604791	intron	CDKL1	0	0	0	1	0	0	0	0
chr14	55240043	55240396	19643106	19643120	intron	SAMD4A	0	0	0	1	1	0	1	1
chr14	55783476	55783696	19649423	19649428	intron	FBXO34	0	0	0	1	0	0	0	0
chr14	56273912	56274275	19653970	19653981	Intergenic	LINC00520	0	0	0	1	1	0	0	0
chr14	61992305	61992402	19701322	19701326	intron	PRKCH	0	0	0	1	1	0	0	0
chr14	64360579	64360757	19721003	19721007	intron	SYNE2	0	0	0	1	1	0	0	0
chr14	64685324	64685395	19724193	19724197	intron	SYNE2	0	0	0	1	1	0	0	0
chr14	65115128	65115321	19729754	19729758	Intergenic	PLEKHG3	0	0	0	1	1	0	0	0
chr14	65147082	65147267	19730199	19730205	Intergenic	PLEKHG3	0	0	0	1	1	0	0	0
chr14	65148869	65149154	19730227	19730234	Intergenic	PLEKHG3	0	0	0	1	1	0	0	0
chr14	65184605	65184818	19730806	19730812	intron	PLEKHG3	0	0	0	1	1	0	0	0
chr14	65188345	65188403	19730845	19730850	intron	PLEKHG3	0	0	0	1	1	0	0	0
chr14	65213062	65213215	19731257	19731261	exon	SPTB	0	0	0	1	1	0	0	0
chr14	65228416	65228828	19731498	19731505	intron	SPTB	0	0	0	1	1	0	1	0
chr14	65229246	65229493	19731508	19731518	intron	SPTB	0	0	0	1	1	0	0	0
chr14	65279330	65279419	19732251	19732255	intron	SPTB	0	0	0	1	0	0	0	0
chr14	68666788	68666957	19761314	19761318	intron	RAD51B	0	0	0	1	1	0	0	0
chr14	69247735	69247948	19766708	19766712	Intergenic	ZFP36L1	0	0	0	1	1	0	0	0
chr14	69821248	69821337	19773873	19773877	TTS	GALNT16	0	0	0	1	0	0	0	0
chr14	74207501	74207904	19820360	19820367	intron	ELMSAN1	0	0	0	1	1	0	0	0
chr14	74229270	74229524	19820808	19820814	intron	ELMSAN1	0	0	0	1	1	0	0	0
chr14	74231652	74231751	19820835	19820839	intron	ELMSAN1	0	0	0	1	1	0	0	0
chr14	74238705	74238867	19820924	19820930	intron	ELMSAN1	0	0	0	1	1	0	1	0
chr14	74292340	74292505	19821803	19821807	Intergenic	PTGR2	0	0	0	1	0	0	1	1
chr14	75867017	75867500	19842585	19842593	Intergenic	JDP2	0	0	0	1	1	0	0	0
chr14	75920075	75920320	19843355	19843366	intron	JDP2	0	0	0	1	1	0	0	0
chr14	75925894	75925953	19843445	19843449	intron	JDP2	0	0	0	1	1	0	0	0
chr14	77385310	77385611	19860200	19860216	Intergenic	C14orf166B	0	0	0	1	1	0	1	1
chr14	77413499	77414176	19860664	19860691	Intergenic	IRF2BPL	0	0	0	1	1	0	1	1
chr14	77417243	77417410	19860738	19860742	Intergenic	IRF2BPL	0	0	0	1	1	0	0	0
chr14	77480796	77480848	19861809	19861813	Intergenic	IRF2BPL	0	0	0	1	1	0	0	0
chr14	77508435	77508853	19862661	19862671	Intergenic	IRF2BPL	0	0	0	1	1	0	0	0
chr14	81879214	81879252	19898759	19898764	intron	STON2	0	0	0	1	0	0	0	0
chr14	81879319	81879355	19898765	19898769	intron	STON2	0	0	0	1	0	0	0	0
chr14	90875717	90875837	19966093	19966097	Intergenic	CALM1	0	0	0	1	1	0	0	0
chr14	91165049	91165116	19970149	19970153	intron	TTC7B	0	0	0	1	0	0	0	0
chr14	91274433	91274556	19971617	19971621	intron	TTC7B	0	0	0	1	1	0	0	0
chr14	91593892	91594020	19975129	19975135	intron	C14orf159	0	0	0	1	1	0	0	0
chr14	93436216	93436279	19999586	19999590	intron	ITPK1	0	0	0	1	1	0	0	0
chr14	93436387	93436573	19999591	19999598	intron	ITPK1	0	0	0	1	1	0	0	0
chr14	93533475	93533638	20001232	20001237	promoter-TSS	ITPK1-AS1	1	0	0	1	1	0	0	0
chr14	95678421	95678689	20026745	20026749	intron	CLMN	0	0	0	1	1	0	0	0
chr14	95693245	95693538	20026978	20026982	intron	CLMN	0	0	0	1	1	0	0	0
chr14	95693596	95693683	20026982	20026986	intron	CLMN	0	0	0	1	1	0	0	0
chr14	95693724	95693833	20026986	20026994	intron	CLMN	0	0	0	1	1	0	0	0
chr14	95694678	95694790	20027008	20027012	intron	CLMN	0	0	0	1	0	0	0	1
chr14	95700360	95700540	20027085	20027092	intron	CLMN	0	0	0	1	1	0	0	0
chr14	95700970	95701157	20027104	20027109	intron	CLMN	0	0	0	1	1	0	0	0
chr14	95715456	95715714	20027291	20027295	intron	CLMN	0	0	0	1	1	0	0	0
chr14	95731618	95731787	20027537	20027541	intron	CLMN	0	0	0	1	0	0	0	0
chr14	95766843	95766967	20027911	20027915	intron	CLMN	0	0	0	1	1	0	1	0
chr14	99698186	99698365	20069003	20069007	intron	BCL11B	0	0	0	1	0	0	0	0
chr14	99698495	99698578	20069010	20069014	intron	BCL11B	0	0	0	1	0	0	0	0
chr14	99712063	99712887	20069280	20069350	intron	BCL11B	0	1	0	1	0	0	0	0
chr14	100040709	100040975	20075077	20075084	intron	CCDC85C	0	0	0	1	1	0	0	0
chr14	100041061	100041249	20075084	20075088	intron	CCDC85C	0	0	0	1	1	0	0	0
chr14	100041367	100041526	20075088	20075093	intron	CCDC85C	0	0	0	1	1	0	0	0
chr14	100041540	100041780	20075094	20075103	intron	CCDC85C	0	0	0	1	1	0	0	0
chr14	100622380	100622781	20084773	20084778	intron	DEGS2	0	0	0	1	1	0	0	0
chr14	100712044	100712224	20087102	20087107	intron	YY1	0	0	0	1	0	0	0	0
chr14	100906595	100906838	20090701	20090710	intron	WDR25	0	0	0	1	0	0	1	1
chr14	102172344	102172558	20111886	20111907	Intergenic	LINC00239	0	1	0	1	0	0	0	0
chr14	102172572	102172770	20111907	20111926	Intergenic	LINC00239	0	1	0	1	0	0	0	0
chr14	103533594	103533849	20138435	20138439	Intergenic	CDC42BPB	0	0	0	1	0	0	0	0
chr14	103539907	103540111	20138604	20138613	Intergenic	CDC42BPB	0	0	0	1	0	0	0	0
chr14	103541443	103541653	20138642	20138656	Intergenic	CDC42BPB	0	0	0	1	0	0	0	0
chr14	103576554	103576753	20139806	20139814	exon	EXOC3L4	0	0	0	1	1	0	0	0
chr14	103588380	103588721	20140029	20140043	Intergenic	TNFAIP2	0	0	0	1	1	0	0	0
chr14	103745823	103745956	20143270	20143293	Intergenic	EIF5	0	1	0	1	0	0	0	0
chr14	103979078	103979137	20147034	20147039	Intergenic	CKB	0	0	0	1	1	0	0	0
chr14	103979163	103979229	20147039	20147044	Intergenic	CKB	0	0	0	1	1	0	0	0
chr14	104005039	104005159	20147959	20147963	Intergenic	TRMT61A	0	0	0	1	0	0	0	0
chr14	104005199	104005251	20147964	20147969	Intergenic	TRMT61A	0	0	0	1	0	0	0	0
chr14	104017291	104017460	20148339	20148343	Intergenic	BAG5	0	0	0	1	0	0	0	0
chr14	104017504	104017549	20148343	20148347	Intergenic	BAG5	0	0	0	1	0	0	0	0
chr14	104347818	104347989	20155464	20155471	Intergenic	LINC00637	0	0	0	1	1	0	0	0
chr14	104363504	104363838	20155844	20155852	Intergenic	C14orf2	0	0	0	1	1	0	0	0
chr14	104616472	104616765	20160727	20160735	intron	KIF26A	0	0	0	1	0	0	0	0
chr14	104668534	104668644	20162500	20162504	Intergenic	KIF26A	0	0	0	1	0	0	0	0
chr14	104668661	104668801	20162504	20162513	Intergenic	KIF26A	0	0	0	1	0	0	0	0
chr14	105554157	105554309	20184108	20184121	Intergenic	GPR132	0	1	0	1	0	0	0	0
chr14	105554615	105554855	20184135	20184158	Intergenic	GPR132	0	1	0	1	0	0	0	0
chr14	105556916	105557112	20184203	20184208	Intergenic	GPR132	0	0	0	1	1	0	1	1
chr14	105557560	105557644	20184211	20184215	Intergenic	GPR132	0	0	0	1	1	0	0	0
chr14	105557928	105558364	20184219	20184237	Intergenic	GPR132	0	0	0	1	0	0	0	0
chr14	105662878	105663403	20187343	20187394	Intergenic	NUDT14	0	1	0	1	0	0	0	0
chr14	105670893	105670926	20187596	20187600	Intergenic	NUDT14	0	0	0	1	0	0	0	0
chr14	105670984	105671233	20187600	20187607	Intergenic	NUDT14	0	0	0	1	0	0	0	0
chr14	105671238	105671302	20187607	20187611	Intergenic	NUDT14	0	0	0	1	0	0	0	0
chr14	105672014	105672231	20187629	20187633	Intergenic	NUDT14	0	0	0	1	1	0	0	0
chr15	22908506	22908658	20240045	20240052	intron	CYFIP1	0	0	0	1	0	0	0	0
chr15	27053332	27053388	20284443	20284447	Intergenic	GABRB3	0	0	0	1	0	0	0	0
chr15	29963397	29963459	20321737	20321741	Intergenic	FAM189A1	0	0	0	1	0	0	0	0
chr15	31215776	31215908	20337050	20337057	intron	FAN1	0	0	0	1	1	0	0	0
chr15	31248701	31249262	20337446	20337451	intron	MTMR10	0	0	0	1	0	0	0	0
chr15	31555750	31555817	20341380	20341384	Intergenic	LOC283710	0	0	0	1	1	0	0	0
chr15	31588987	31589086	20341796	20341802	Intergenic	KLF13	0	0	0	1	0	0	0	0
chr15	31628062	31628274	20342814	20342819	intron	KLF13	0	0	0	1	1	0	0	0
chr15	31658050	31658378	20343296	20343317	intron	KLF13	0	0	0	1	0	0	1	1
chr15	31666837	31666946	20343493	20343498	exon	KLF13	0	0	0	1	1	0	0	0
chr15	38846323	38846370	20407377	20407381	intron	RASGRP1	0	0	0	1	1	0	0	0
chr15	40361280	40361701	20419129	20419151	Intergenic	LOC100131089	0	0	0	1	0	0	0	0
chr15	40390830	40391214	20419650	20419659	intron	BMF	0	0	0	1	1	0	0	0
chr15	40395522	40395964	20419719	20419741	intron	BMF	0	0	0	1	1	0	0	0
chr15	40397022	40397321	20419757	20419772	intron	BMF	0	0	0	1	1	0	1	1
chr15	41198353	41198535	20433391	20433396	Intergenic	VPS18	0	0	0	1	1	0	0	0
chr15	41541860	41542236	20438981	20438987	intron	CHP1	0	0	0	1	1	0	0	0
chr15	42184791	42185011	20450149	20450153	intron	SPTBN5	0	0	0	1	0	0	0	0
chr15	42187327	42187438	20450222	20450227	Intergenic	SPTBN5	0	0	0	1	0	0	0	0
chr15	48298139	48298360	20508545	20508550	Intergenic	SLC24A5	0	0	0	1	0	0	0	0
chr15	56332828	56332903	20575909	20575913	Intergenic	NEDD4	0	0	0	1	1	0	0	0
chr15	57770300	57770480	20587490	20587495	intron	CGNL1	0	0	0	1	1	0	0	0
chr15	57792608	57792741	20587653	20587658	intron	CGNL1	0	0	0	1	1	0	0	0
chr15	57798350	57798489	20587713	20587721	intron	CGNL1	0	0	0	1	0	0	0	0
chr15	57814417	57814479	20587894	20587898	intron	CGNL1	0	0	0	1	1	0	0	0
chr15	57844015	57844186	20588214	20588220	Intergenic,TTS	CGNL1,GCOM1	0	0	0	1	1	0	0	0
chr15	58439439	58439605	20593291	20593295	intron	AQP9	0	0	0	1	0	0	0	0
chr15	58624327	58624667	20594914	20594921	Intergenic	LIPC	0	0	0	1	1	0	0	0
chr15	58820231	58820288	20596822	20596827	intron	LIPC	0	0	0	1	1	0	0	0
chr15	62356128	62356229	20631866	20631870	Intergenic	C2CD4A	0	0	0	1	0	0	0	0
chr15	63114026	63114221	20640323	20640329	intron	TLN2	0	0	0	1	0	0	0	0
chr15	63114314	63114745	20640329	20640337	intron	TLN2	0	0	0	1	1	0	0	0
chr15	63598494	63598600	20646259	20646263	exon	APH1B	0	0	0	1	0	0	0	0
chr15	63646208	63646442	20646872	20646877	intron	CA12	0	0	0	1	1	0	0	0
chr15	64202216	64202389	20652836	20652841	intron	DAPK2	0	0	0	1	0	0	0	0
chr15	67007796	67007959	20690224	20690228	intron	SMAD6	0	0	0	1	1	0	0	0
chr15	67055658	67055788	20690885	20690891	intron	SMAD6	0	0	0	1	1	0	0	0
chr15	67055801	67056203	20690891	20690903	intron	SMAD6	0	0	0	1	1	0	0	0
chr15	67065409	67065471	20691031	20691035	intron	SMAD6	0	0	0	1	1	0	0	0
chr15	67065484	67065704	20691035	20691042	intron	SMAD6	0	0	0	1	1	0	0	0
chr15	67066726	67067018	20691057	20691065	intron	SMAD6	0	0	0	1	1	0	1	1
chr15	67095581	67095840	20691468	20691479	Intergenic	SMAD6	0	0	0	1	1	0	0	0
chr15	67143538	67143859	20692129	20692150	Intergenic	SMAD6	0	0	0	1	1	0	1	1
chr15	67340505	67340820	20694417	20694422	Intergenic	SMAD3	0	0	0	1	1	0	0	0
chr15	67399199	67399682	20695380	20695386	intron	SMAD3	0	0	0	1	1	0	0	0
chr15	67401996	67402242	20695417	20695430	intron	SMAD3	0	0	0	1	1	0	0	0
chr15	67413465	67414005	20695560	20695581	intron	SMAD3	0	0	0	1	1	0	0	1
chr15	67442856	67443079	20695938	20695943	intron	SMAD3	0	0	0	1	0	0	0	0
chr15	69085811	69086038	20713781	20713787	intron	ANP32A	0	0	0	1	1	0	0	0
chr15	69597815	69597937	20719185	20719193	intron	PAQR5	0	0	0	1	0	0	0	0
chr15	69621068	69621253	20719491	20719495	intron	PAQR5	0	0	0	1	1	0	0	0
chr15	69816783	69816869	20721846	20721850	Intergenic	LOC145837	0	0	0	1	1	0	0	0
chr15	70551356	70551588	20730161	20730169	Intergenic	TLE3	0	0	0	1	1	0	0	0
chr15	71621965	71622029	20740684	20740688	intron	THSD4	0	0	0	1	1	0	0	0
chr15	71677489	71677613	20741236	20741240	intron	THSD4	0	0	0	1	1	0	0	0
chr15	72050248	72050608	20744482	20744493	intron	THSD4	0	0	0	1	0	0	0	0
chr15	73989381	73989575	20764100	20764106	intron	CD276	0	0	0	1	0	0	0	0
chr15	74243577	74243825	20767255	20767266	intron	LOXL1	0	0	0	1	1	0	1	1
chr15	74275118	74275238	20767759	20767764	TTS	STOML1	0	0	0	1	0	0	0	0
chr15	74275622	74275764	20767765	20767770	TTS,exon	STOML1	0	0	0	1	0	0	0	0
chr15	75339413	75339772	20784643	20784649	intron	PPCDC	0	0	0	1	1	0	0	0
chr15	76016262	76016435	20795698	20795705	exon,promoter-TSS	ODF3L1	1	0	0	1	1	0	0	0
chr15	79206439	79206551	20833049	20833053	Intergenic	CTSH	0	0	0	1	0	0	1	1
chr15	79280951	79281124	20834241	20834246	intron	RASGRF1	0	0	0	1	1	0	0	0
chr15	80712040	80712228	20848477	20848481	intron	ARNT2	0	0	0	1	0	0	0	0
chr15	85297364	85297435	20898022	20898026	intron	ZNF592	0	0	0	1	0	0	0	0
chr15	85384084	85384102	20899066	20899070	exon	ALPK3	0	0	0	1	1	0	0	0
chr15	85384116	85384423	20899070	20899074	exon,intron	ALPK3	0	0	0	1	1	0	0	0
chr15	85455291	85455838	20899986	20899990	intron	SLC28A1	0	0	0	1	1	0	0	0
chr15	89707986	89708323	20939136	20939141	intron	ABHD2	0	0	0	1	1	0	0	0
chr15	90394233	90394666	20949585	20949589	promoter-TSS	MIR5094	1	0	0	1	0	0	0	0
chr15	90701218	90701436	20954812	20954818	Intergenic	SEMA4B	0	0	0	1	0	0	1	1
chr15	90701439	90701748	20954818	20954825	Intergenic	SEMA4B	0	0	0	1	0	0	0	0
chr15	90708978	90709197	20954930	20954940	Intergenic	SEMA4B	0	0	0	1	1	0	0	0
chr15	90717747	90717854	20955083	20955090	Intergenic	SEMA4B	0	0	0	1	0	0	0	0
chr15	90717886	90718126	20955090	20955095	Intergenic	SEMA4B	0	0	0	1	0	0	0	0
chr15	90735035	90735423	20955449	20955455	intron	SEMA4B	0	0	0	1	0	0	1	0
chr15	90844549	90844717	20957589	20957593	Intergenic	NGRN	0	0	0	1	1	0	1	1
chr15	92399897	92400053	20976281	20976285	intron	SLCO3A1	0	0	0	1	0	0	0	0
chr15	93572187	93572371	20990079	20990088	Intergenic	RGMA	0	0	0	1	0	0	0	0
chr15	99270931	99271149	21043689	21043703	intron	IGF1R	0	0	0	1	0	0	0	0
chr15	99274381	99274580	21043731	21043735	intron	IGF1R	0	0	0	1	1	0	0	0
chr15	99982929	99983025	21052923	21052928	Intergenic	MEF2A	0	0	0	1	1	0	0	0
chr15	100600796	100601107	21060241	21060246	intron	ADAMTS17	0	0	0	1	1	0	0	0
chr15	101262041	101262217	21068838	21068846	Intergenic	ASB7	0	0	0	1	1	0	0	0
chr15	102068474	102068785	21082612	21082620	Intergenic	PCSK6	0	0	0	1	1	0	0	0
chr16	575700	575790	21104014	21104018	Intergenic	LINC00235	0	0	0	1	1	0	1	1
chr16	1132709	1132751	21126893	21126898	Intergenic	SSTR5-AS1	0	0	0	1	0	0	0	0
chr16	1132927	1133075	21126900	21126905	Intergenic	SSTR5-AS1	0	0	0	1	0	0	0	0
chr16	1209821	1209889	21130120	21130125	intron	CACNA1H	0	0	0	1	0	0	0	0
chr16	1210517	1210625	21130161	21130170	intron	CACNA1H	0	1	0	1	0	0	0	0
chr16	1232301	1232640	21131083	21131103	intron	CACNA1H	0	0	0	1	0	0	0	0
chr16	1233336	1233525	21131122	21131135	intron	CACNA1H	0	0	0	1	0	0	0	0
chr16	1233567	1233621	21131135	21131140	intron	CACNA1H	0	0	0	1	0	0	0	0
chr16	2141415	2141614	21162694	21162725	exon,intron	PKD1	0	1	0	1	1	0	0	0
chr16	2197971	2198333	21165062	21165080	promoter-TSS	RAB26	1	0	0	1	0	0	0	0
chr16	2537226	2537445	21175058	21175071	intron	TBC1D24	0	0	0	1	1	0	1	1
chr16	4071211	4071355	21212068	21212073	intron	ADCY9	0	0	0	1	0	0	0	0
chr16	4264219	4264428	21215806	21215810	intron	SRL	0	0	0	1	1	0	0	0
chr16	4264611	4264681	21215812	21215816	intron	SRL	0	0	0	1	0	0	0	0
chr16	4349210	4349376	21217752	21217760	Intergenic	TFAP4	0	0	0	1	1	0	0	0
chr16	4372592	4372684	21218543	21218547	Intergenic	GLIS2	0	0	0	1	0	0	0	0
chr16	4420959	4421099	21219852	21219857	promoter-TSS	VASN	1	0	0	1	1	0	0	0
chr16	4430287	4430426	21220161	21220169	intron	VASN	0	0	0	1	1	0	0	0
chr16	4431239	4431324	21220192	21220203	exon	VASN	0	0	0	1	0	0	0	0
chr16	4431359	4431525	21220204	21220215	exon	VASN	0	0	0	1	0	0	0	0
chr16	4647268	4647389	21224912	21224917	intron	C16orf96	0	0	0	1	1	0	0	0
chr16	4647545	4647621	21224917	21224921	intron	C16orf96	0	0	0	1	0	0	0	0
chr16	4974885	4975357	21233187	21233195	intron	PPL	0	0	0	1	0	0	0	0
chr16	4993521	4993692	21233640	21233646	Intergenic	PPL	0	0	0	1	0	0	0	0
chr16	4994744	4995118	21233665	21233675	Intergenic	PPL	0	0	0	1	1	0	0	0
chr16	8954079	8954210	21277410	21277414	intron	CARHSP1	0	0	0	1	1	0	0	0
chr16	9141746	9141965	21281214	21281219	Intergenic	C16orf72	0	0	0	1	0	0	0	0
chr16	10965410	10965809	21301891	21301897	Intergenic	CIITA	0	0	0	1	1	0	0	0
chr16	11161760	11161965	21304823	21304829	intron	CLEC16A	0	0	0	1	1	0	0	0
chr16	11224537	11224713	21305683	21305689	intron	CLEC16A	0	0	0	1	1	0	0	0
chr16	11227259	11227517	21305725	21305734	intron	CLEC16A	0	0	0	1	1	0	0	0
chr16	11422465	11422897	21309224	21309230	Intergenic	RMI2	0	0	0	1	0	0	1	0
chr16	11451835	11451928	21309811	21309815	Intergenic	RMI2	0	0	0	1	0	0	0	0
chr16	11591251	11591652	21312299	21312309	Intergenic	LITAF	0	0	0	1	1	0	0	0
chr16	11703316	11703350	21314267	21314271	Intergenic	LITAF	0	0	0	1	0	0	0	0
chr16	11703359	11703416	21314271	21314275	Intergenic	LITAF	0	0	0	1	0	0	0	0
chr16	11703498	11703561	21314275	21314279	Intergenic	LITAF	0	0	0	1	1	0	0	0
chr16	11706374	11706493	21314325	21314333	Intergenic	LITAF	0	0	0	1	1	0	0	0
chr16	11726643	11726695	21314723	21314729	Intergenic	SNN	0	0	0	1	1	0	0	0
chr16	11734415	11734539	21314850	21314854	Intergenic	SNN	0	0	0	1	1	0	0	0
chr16	11735359	11735552	21314869	21314875	Intergenic	SNN	0	0	0	1	1	0	1	1
chr16	12086577	12086817	21321197	21321205	intron	SNX29	0	0	0	1	1	0	0	0
chr16	12130970	12131107	21321885	21321891	intron	SNX29	0	0	0	1	1	0	0	0
chr16	12154514	12154747	21322271	21322277	intron	SNX29	0	0	0	1	1	0	0	0
chr16	12154823	12154870	21322279	21322283	intron	SNX29	0	0	0	1	1	0	0	0
chr16	12155714	12155836	21322295	21322299	intron	SNX29	0	0	0	1	1	0	0	0
chr16	12156319	12156381	21322306	21322310	intron	SNX29	0	0	0	1	1	0	0	0
chr16	12412123	12412350	21326200	21326209	intron	SNX29	0	0	0	1	0	0	0	0
chr16	12578845	12579063	21328471	21328476	intron	SNX29	0	0	0	1	1	0	0	0
chr16	12609458	12609724	21328929	21328938	intron	SNX29	0	0	0	1	1	0	0	0
chr16	12706510	12706552	21330327	21330331	Intergenic	MIR4718	0	0	0	1	1	0	0	0
chr16	13530931	13531007	21338829	21338833	Intergenic	ERCC4	0	0	0	1	1	0	1	0
chr16	14583438	14583716	21350394	21350398	intron	PARN	0	0	0	1	0	0	1	1
chr16	14595452	14595763	21350516	21350520	intron	PARN	0	0	0	1	1	0	0	0
chr16	16115997	16116244	21374962	21374969	intron	ABCC1	0	0	0	1	1	0	0	0
chr16	16168399	16168609	21375787	21375793	intron	ABCC1	0	0	0	1	0	0	0	0
chr16	21531933	21532076	21441536	21441554	exon,promoter-TSS	SLC7A5P2	1	1	0	1	0	0	0	0
chr16	27523103	27523353	21509032	21509042	exon,intron	GTF3C1	0	0	0	1	1	0	0	0
chr16	29955460	29955641	21553009	21553013	Intergenic	KCTD13,TMEM219	0	0	0	1	0	0	0	0
chr16	30953201	30953592	21575481	21575492	exon,intron	FBXL19	0	0	0	1	1	0	1	1
chr16	49654390	49654511	21659833	21659839	intron	ZNF423	0	0	0	1	1	0	0	0
chr16	51465527	51465745	21682199	21682205	Intergenic	SALL1	0	0	0	1	1	0	0	0
chr16	52591289	52591526	21689967	21689972	intron	LOC643714	0	0	0	1	0	0	0	0
chr16	55536588	55537135	21718943	21718957	exon,intron	MMP2	0	0	0	1	0	0	0	1
chr16	56404833	56404902	21726682	21726686	intron	AMFR	0	0	0	1	1	0	0	0
chr16	57504803	57504856	21741790	21741794	TTS,intron	DOK4,POLR2C	0	0	0	1	1	0	0	0
chr16	57547470	57547587	21742542	21742546	intron	CCDC102A	0	0	0	1	1	0	0	0
chr16	57634358	57634571	21743945	21743954	Intergenic	GPR56	0	0	0	1	1	0	1	1
chr16	59244897	59245181	21765268	21765273	Intergenic	GOT2	0	0	0	1	0	0	0	0
chr16	66775480	66775928	21818383	21818390	intron	DYNC1LI2	0	0	0	1	1	0	0	0
chr16	66934690	66934898	21820661	21820665	Intergenic	CDH16	0	0	0	1	1	0	0	0
chr16	67011652	67011897	21822149	21822158	Intergenic	CES4A	0	0	0	1	1	0	1	1
chr16	67430240	67430528	21829799	21829816	intron	ZDHHC1	0	0	0	1	0	0	0	0
chr16	67462153	67462331	21830439	21830446	Intergenic	HSD11B2	0	0	0	1	1	0	1	1
chr16	67475164	67475255	21830786	21830790	intron	ATP6V0D1	0	0	0	1	0	0	0	0
chr16	67475332	67475455	21830790	21830800	intron	ATP6V0D1	0	0	0	1	0	0	0	0
chr16	68292081	68292143	21845785	21845789	intron	PLA2G15	0	0	0	1	1	0	0	0
chr16	68741729	68741923	21852807	21852818	Intergenic	CDH1	0	0	0	1	0	0	0	0
chr16	68812420	68812720	21853992	21853997	intron	CDH1	0	0	0	1	0	0	0	0
chr16	69431285	69431362	21863417	21863422	Intergenic	TERF2	0	0	0	1	0	0	0	0
chr16	69775928	69776045	21867538	21867542	TTS,exon	NOB1	0	0	0	1	1	0	0	0
chr16	71892542	71892642	21898110	21898115	Intergenic,TTS	ATXN1L,ZNF821	0	0	0	1	0	0	0	0
chr16	75127004	75127054	21936557	21936562	intron	ZNRF1	0	0	0	1	1	0	0	0
chr16	75142901	75143153	21936839	21936846	exon	ZNRF1	0	0	0	1	1	0	0	0
chr16	75267940	75268043	21939164	21939173	intron	BCAR1	0	0	0	1	1	0	1	1
chr16	75279395	75279696	21939517	21939531	intron	BCAR1	0	0	0	1	1	0	0	0
chr16	81527487	81527580	22005941	22005947	intron	CMIP	0	0	0	1	1	0	0	0
chr16	84210655	84210913	22038708	22038717	TTS	TAF1C	0	0	0	1	1	0	0	0
chr16	84870039	84870081	22051468	22051473	intron	CRISPLD2	0	0	0	1	0	0	0	0
chr16	85196092	85196267	22058661	22058672	Intergenic	LOC400548	0	0	0	1	1	0	0	0
chr16	85355440	85355666	22062882	22062890	Intergenic	MIR5093	0	0	0	1	0	0	0	0
chr16	85355741	85355968	22062890	22062899	Intergenic	MIR5093	0	0	0	1	0	0	0	0
chr16	85368493	85368742	22063197	22063206	Intergenic	MIR5093	0	0	0	1	0	0	0	0
chr16	85368780	85368988	22063206	22063218	Intergenic	MIR5093	0	0	0	1	0	0	0	0
chr16	85456016	85456150	22065324	22065332	Intergenic	MIR5093	0	0	0	1	0	0	0	0
chr16	85456243	85456685	22065332	22065345	Intergenic	MIR5093	0	0	0	1	1	0	0	0
chr16	85596147	85596250	22069247	22069253	Intergenic	GSE1	0	0	0	1	1	0	0	0
chr16	85602181	85602363	22069405	22069410	Intergenic	GSE1	0	0	0	1	0	0	0	0
chr16	85604200	85604271	22069449	22069456	Intergenic	GSE1	0	0	0	1	1	0	0	0
chr16	85604600	85604831	22069463	22069471	Intergenic	GSE1	0	0	0	1	1	0	0	0
chr16	85644100	85644475	22070486	22070512	promoter-TSS	GSE1	1	1	0	1	1	0	1	1
chr16	85644530	85644843	22070515	22070528	promoter-TSS	GSE1	1	0	0	1	1	0	0	0
chr16	85675654	85675710	22071805	22071809	intron	GSE1	0	0	0	1	0	0	0	0
chr16	87491454	87491583	22106362	22106370	intron	ZCCHC14	0	0	0	1	1	0	0	0
chr16	87958145	87958308	22118901	22118908	intron	CA5A	0	0	0	1	0	0	0	0
chr16	87958347	87958427	22118908	22118916	intron	CA5A	0	0	0	1	1	0	0	0
chr16	87958888	87958931	22118927	22118932	intron	CA5A	0	0	0	1	1	0	0	0
chr16	87959031	87959163	22118935	22118940	intron	CA5A	0	0	0	1	1	0	0	0
chr16	88827036	88827112	22143396	22143401	intron	PIEZO1	0	0	0	1	1	0	0	0
chr16	88827120	88827274	22143401	22143410	intron	PIEZO1	0	0	0	1	0	0	0	0
chr16	88830057	88830187	22143480	22143484	intron	PIEZO1	0	0	0	1	1	0	0	0
chr16	88831425	88831807	22143531	22143539	intron	PIEZO1	0	0	0	1	1	0	0	0
chr16	89386411	89386467	22162396	22162401	intron	ANKRD11	0	0	0	1	1	0	0	0
chr16	89396705	89396898	22162670	22162678	intron	ANKRD11	0	0	0	1	0	0	0	0
chr16	89668716	89669340	22170378	22170400	Intergenic	DPEP1	0	0	0	1	1	0	0	0
chr17	854793	855239	22204442	22204459	intron	NXN	0	0	0	1	1	0	0	0
chr17	855259	855313	22204459	22204464	intron	NXN	0	0	0	1	1	0	0	0
chr17	990769	990909	22208607	22208615	intron	ABR	0	0	0	1	0	0	0	0
chr17	990926	991490	22208615	22208636	intron	ABR	0	0	0	1	0	0	0	0
chr17	1018491	1018614	22209456	22209461	intron	ABR	0	0	0	1	0	0	0	0
chr17	1363702	1363888	22218929	22218934	Intergenic	CRK	0	0	0	1	1	0	0	0
chr17	1390203	1390321	22219893	22219903	intron	MYO1C	0	0	0	1	0	0	0	0
chr17	1509018	1509228	22223175	22223183	intron	SLC43A2	0	0	0	1	1	0	0	0
chr17	1903317	1903487	22233338	22233342	intron	RTN4RL1	0	0	0	1	0	0	0	0
chr17	2807416	2807801	22253067	22253084	intron	RAP1GAP2	0	0	0	1	0	0	0	0
chr17	2908333	2908355	22255191	22255195	intron	RAP1GAP2	0	0	0	1	1	0	0	0
chr17	3817038	3817428	22270370	22270381	intron	P2RX1	0	0	0	1	0	0	1	1
chr17	3879956	3880280	22272085	22272096	Intergenic	ATP2A3	0	0	0	1	0	0	0	0
chr17	3880315	3880454	22272096	22272103	Intergenic	ATP2A3	0	0	0	1	0	0	0	0
chr17	4383322	4383562	22280714	22280719	intron	SPNS3	0	0	0	1	1	0	0	0
chr17	4479157	4479312	22283037	22283046	Intergenic	SMTNL2	0	0	0	1	1	0	0	0
chr17	4762257	4762425	22289672	22289677	intron	MINK1	0	0	0	1	1	0	0	0
chr17	4812381	4812688	22290961	22290972	Intergenic	CHRNE	0	0	0	1	1	0	1	1
chr17	6358667	6359079	22313716	22313752	exon	PITPNM3	0	1	0	1	0	0	0	0
chr17	6495598	6495803	22315996	22316002	intron	KIAA0753	0	0	0	1	0	0	0	0
chr17	7755025	7755429	22342030	22342067	exon,intron	KDM6B	0	1	0	1	0	0	1	1
chr17	8311651	8311701	22354410	22354414	Intergenic	RNF222	0	0	0	1	0	0	0	0
chr17	8311836	8311901	22354417	22354421	Intergenic	RNF222	0	0	0	1	0	0	0	0
chr17	11152634	11152739	22393565	22393569	intron	SHISA6	0	0	0	1	0	0	0	0
chr17	15337518	15337710	22435150	22435154	Intergenic	CDRT4	0	0	0	1	0	0	0	0
chr17	15366873	15366992	22435471	22435475	intron	CDRT4	0	0	0	1	1	0	0	0
chr17	16267088	16267609	22447832	22447838	Intergenic	CENPV	0	0	0	1	1	0	1	1
chr17	16931354	16931727	22457317	22457326	Intergenic	MPRIP	0	0	0	1	0	0	0	0
chr17	16994089	16994406	22458387	22458396	intron	MPRIP	0	0	0	1	1	0	0	0
chr17	17343993	17344194	22464635	22464640	Intergenic	SMCR9	0	0	0	1	0	0	0	0
chr17	17349386	17349451	22464787	22464791	Intergenic	SMCR9	0	0	0	1	1	0	0	0
chr17	17349634	17349818	22464791	22464796	Intergenic	SMCR9	0	0	0	1	1	0	0	0
chr17	17351603	17351654	22464809	22464813	Intergenic	MED9,SMCR9	0	0	0	1	1	0	0	0
chr17	17471608	17471775	22467378	22467383	intron	PEMT	0	0	0	1	1	0	0	0
chr17	17491001	17491185	22467754	22467760	intron	PEMT	0	0	0	1	1	0	0	0
chr17	17588522	17588822	22469539	22469547	intron	RAI1	0	0	0	1	1	0	0	0
chr17	17589269	17589342	22469552	22469556	intron	RAI1	0	0	0	1	1	0	0	0
chr17	17589350	17589638	22469556	22469565	intron	RAI1	0	0	0	1	1	0	0	0
chr17	17603531	17603640	22469882	22469890	intron	RAI1	0	1	0	1	1	0	0	0
chr17	17617312	17617415	22470164	22470169	intron	RAI1	0	0	0	1	1	0	0	0
chr17	18280793	18281122	22482849	22482860	promoter-TSS	EVPLL	1	0	0	1	1	0	0	0
chr17	18854331	18854418	22490898	22490902	intron	SLC5A10	1	0	0	1	0	0	0	0
chr17	19220794	19220829	22498483	22498487	intron	EPN2	0	0	0	1	0	0	1	1
chr17	19623970	19624218	22504860	22504864	Intergenic	SLC47A2	0	0	0	1	1	0	0	0
chr17	19631428	19631545	22505019	22505024	Intergenic	SLC47A2	0	0	0	1	1	0	0	0
chr17	19656353	19656657	22505567	22505576	Intergenic	ALDH3A1	0	0	0	1	1	0	0	0
chr17	19998728	19998911	22510350	22510358	intron	SPECC1	0	0	0	1	1	0	0	1
chr17	25819112	25819190	22544158	22544162	intron	KSR1	0	0	0	1	1	0	0	0
chr17	25820479	25820532	22544172	22544176	intron	KSR1	0	0	0	1	0	0	0	0
chr17	25823619	25823903	22544217	22544224	intron	KSR1	0	0	0	1	1	0	1	0
chr17	25824919	25824957	22544235	22544239	intron	KSR1	0	0	0	1	0	0	0	0
chr17	25829656	25829921	22544295	22544303	intron	KSR1	0	0	0	1	1	0	0	0
chr17	26216363	26216427	22548859	22548863	intron	LYRM9	0	0	0	1	1	0	0	0
chr17	26292293	26292505	22549715	22549719	Intergenic	LYRM9	0	0	0	1	1	0	0	0
chr17	26292652	26292756	22549721	22549725	Intergenic	LYRM9	0	0	0	1	1	0	0	0
chr17	27434979	27435104	22566900	22566905	intron	MYO18A	0	0	0	1	0	0	0	0
chr17	28667201	28667452	22582537	22582542	Intergenic	TMIGD1	0	0	0	1	1	0	1	1
chr17	29827276	29827454	22597895	22597903	intron	RAB11FIP4	0	0	0	1	1	0	0	0
chr17	29907925	29908386	22599500	22599510	Intergenic	MIR365B	0	0	0	1	0	0	0	0
chr17	32579518	32579739	22628267	22628273	Intergenic	CCL2	0	0	0	1	1	0	0	0
chr17	36068929	36069071	22669565	22669569	intron	HNF1B	0	0	0	1	1	0	0	0
chr17	36125057	36125171	22670493	22670498	Intergenic	HNF1B	0	0	0	1	1	0	0	0
chr17	37831154	37831517	22701332	22701341	intron	PGAP3	0	0	0	1	1	0	0	0
chr17	37851852	37852071	22701659	22701664	exon,intron	ERBB2	0	0	0	1	1	0	0	0
chr17	37862101	37862814	22701863	22701879	intron	ERBB2	0	0	0	1	1	0	0	1
chr17	37906886	37906983	22702787	22702791	Intergenic	GRB7	0	0	0	1	1	0	0	0
chr17	38264477	38264725	22708455	22708474	Intergenic	NR1D1	0	0	0	1	1	0	0	0
chr17	38467365	38467525	22712058	22712063	intron	RARA	0	0	0	1	1	0	0	0
chr17	38472734	38472960	22712103	22712109	intron	RARA	0	1	0	1	0	0	0	0
chr17	38486709	38487049	22712377	22712383	intron	RARA	0	0	0	1	1	0	0	0
chr17	38689571	38690073	22715860	22715867	Intergenic	CCR7,TNS4	0	0	0	1	1	0	1	1
chr17	39807682	39808116	22727293	22727309	Intergenic	KRT42P	0	0	0	1	1	0	0	0
chr17	40285149	40285394	22736734	22736739	intron	RAB5C	0	0	0	1	1	0	0	0
chr17	41036102	41036462	22750898	22750903	intron	LINC00671	0	0	0	1	0	0	0	0
chr17	41527151	41527265	22759042	22759046	Intergenic	MIR2117	0	0	0	1	1	0	0	0
chr17	42174940	42175064	22770050	22770055	intron	HDAC5	0	0	0	1	1	0	0	0
chr17	43205252	43205595	22789776	22789788	intron	PLCD3	0	0	0	1	1	0	0	0
chr17	43366325	43366547	22793516	22793521	exon,intron	MAP3K14	0	0	0	1	1	0	0	0
chr17	44972035	44972127	22816316	22816322	Intergenic	GOSR2	0	0	0	1	0	0	0	0
chr17	44972264	44972328	22816324	22816330	Intergenic	GOSR2	0	0	0	1	0	0	0	0
chr17	44972337	44972393	22816331	22816337	Intergenic	GOSR2	0	0	0	1	0	0	0	0
chr17	45353015	45353129	22821008	22821015	intron	ITGB3	0	0	0	1	1	0	0	0
chr17	45354345	45354440	22821022	22821026	intron	ITGB3	0	0	0	1	1	0	0	0
chr17	45357911	45358023	22821061	22821068	intron	ITGB3	0	0	0	1	1	0	0	0
chr17	46100714	46101090	22831913	22831939	Intergenic	MIR152	0	1	0	1	0	0	0	1
chr17	46104143	46104172	22832097	22832101	intron	COPZ2	0	0	0	1	0	0	0	0
chr17	46163257	46163420	22833134	22833140	intron	CBX1	0	0	0	1	0	0	0	0
chr17	47592680	47593019	22854955	22854962	TTS	NGFR	0	0	0	1	1	0	0	0
chr17	48115105	48115266	22863084	22863090	Intergenic	LOC284080	0	0	0	1	0	0	0	0
chr17	48121342	48121476	22863142	22863148	Intergenic	LOC284080	0	0	0	1	0	0	0	0
chr17	48255423	48255540	22865895	22865901	Intergenic	HILS1	0	0	0	1	1	0	0	0
chr17	48255554	48255967	22865901	22865916	Intergenic	HILS1	0	0	0	1	1	0	1	1
chr17	48287876	48287948	22866611	22866617	Intergenic	COL1A1	0	0	0	1	0	0	0	0
chr17	48553534	48553756	22870450	22870473	Intergenic	RSAD1	0	0	0	1	0	0	0	0
chr17	48666012	48666193	22872818	22872823	intron	CACNA1G	0	0	0	1	1	0	0	0
chr17	48739165	48739361	22874216	22874220	intron	ABCC3	0	0	0	1	1	0	0	0
chr17	48763831	48764007	22874653	22874657	intron	ABCC3	0	0	0	1	1	0	0	0
chr17	48764016	48764291	22874657	22874665	intron	ABCC3	0	0	0	1	1	0	0	0
chr17	48970874	48970923	22877945	22877950	Intergenic	TOB1-AS1	0	0	0	1	1	0	0	0
chr17	48971001	48971118	22877950	22877954	Intergenic	TOB1-AS1	0	0	0	1	0	0	0	0
chr17	48981886	48982330	22878116	22878127	Intergenic	TOB1-AS1	0	0	0	1	1	0	0	1
chr17	48982413	48983011	22878127	22878133	Intergenic	TOB1-AS1	0	0	0	1	1	0	0	0
chr17	48986659	48986789	22878175	22878181	Intergenic	TOB1-AS1	0	0	0	1	1	0	0	0
chr17	48986790	48986970	22878181	22878185	Intergenic	TOB1-AS1	0	0	0	1	1	0	0	0
chr17	48997084	48997375	22878332	22878345	Intergenic	TOB1-AS1	0	0	0	1	1	0	0	0
chr17	48997568	48997633	22878348	22878352	Intergenic	TOB1-AS1	0	0	0	1	0	0	0	0
chr17	49025714	49025986	22878891	22878898	Intergenic	TOB1-AS1	0	0	0	1	1	0	0	0
chr17	53351010	53351147	22907398	22907403	intron	HLF	0	0	0	1	1	0	0	0
chr17	53362928	53363155	22907490	22907495	intron	HLF	0	0	0	1	1	0	0	0
chr17	55110387	55110517	22922269	22922273	Intergenic	RNF126P1	0	0	0	1	0	0	0	0
chr17	55447517	55447711	22926702	22926706	intron	MSI2	0	0	0	1	0	0	0	0
chr17	55483639	55483751	22927104	22927108	intron	MSI2	0	0	0	1	1	0	0	0
chr17	55596788	55596982	22928696	22928703	intron	MSI2	0	0	0	1	1	0	0	0
chr17	55673810	55673848	22929771	22929775	intron	MSI2	0	0	0	1	0	0	0	0
chr17	55674004	55674107	22929784	22929788	intron	MSI2	0	0	0	1	1	0	0	0
chr17	55911894	55912052	22932658	22932663	Intergenic	MRPS23	0	0	0	1	0	0	0	0
chr17	55968004	55968085	22933708	22933713	intron	CUEDC1	0	0	0	1	1	0	0	0
chr17	55976493	55976648	22933817	22933822	intron	CUEDC1	0	0	0	1	1	0	0	0
chr17	55998696	55998894	22934111	22934117	intron	CUEDC1	0	0	0	1	1	0	0	0
chr17	56002707	56002946	22934167	22934171	intron	CUEDC1	0	0	0	1	1	0	0	0
chr17	56012696	56013130	22934324	22934335	intron	CUEDC1	0	0	0	1	1	0	0	0
chr17	57443771	57443912	22952753	22952757	TTS	MIR4729	1	0	0	1	1	0	0	0
chr17	57464894	57465004	22952968	22952972	intron	YPEL2	0	0	0	1	1	0	0	0
chr17	57505079	57505189	22953564	22953568	Intergenic	MIR4729	0	0	0	1	1	0	1	0
chr17	57507558	57507844	22953598	22953605	Intergenic	MIR4729	0	0	0	1	0	0	0	0
chr17	60556063	60556530	22989576	22989634	promoter-TSS	TLK2	1	1	0	1	0	0	0	0
chr17	62151758	62152174	23010876	23010881	intron	ERN1	0	0	0	1	1	0	0	0
chr17	62961023	62961344	23021081	23021090	Intergenic	AMZ2P1	0	0	0	1	0	0	0	0
chr17	63054391	63054464	23022497	23022501	Intergenic	GNA13	0	0	0	1	0	0	0	0
chr17	66459142	66459284	23066724	23066729	Intergenic	WIPI1	0	0	0	1	0	0	1	1
chr17	70335239	70335447	23097332	23097338	Intergenic	SOX9	0	0	0	1	1	0	0	0
chr17	71288267	71288346	23111105	23111109	intron	CDC42EP4	0	0	0	1	1	0	0	0
chr17	71288409	71288485	23111109	23111113	intron	CDC42EP4	0	0	0	1	1	0	0	0
chr17	71303511	71303610	23111366	23111371	intron	CDC42EP4	0	0	0	1	0	0	0	0
chr17	72987871	72988045	23140464	23140470	intron	CDR2L	0	0	0	1	1	0	0	0
chr17	73074804	73074872	23142443	23142448	Intergenic	SLC16A5	0	0	0	1	1	0	0	0
chr17	73075190	73075305	23142452	23142456	Intergenic	SLC16A5	0	0	0	1	1	0	0	0
chr17	73553206	73553782	23152777	23152790	intron	LLGL2	0	0	0	1	0	0	0	0
chr17	73553883	73554203	23152790	23152797	intron	LLGL2	0	0	0	1	1	0	0	0
chr17	73635174	73635295	23155030	23155039	exon	SMIM5	0	0	0	1	1	0	0	0
chr17	73818655	73818761	23158958	23158963	exon,intron	UNK	0	0	0	1	1	0	0	0
chr17	74248396	74248434	23168819	23168824	Intergenic	RNF157	0	0	0	1	1	0	0	0
chr17	74259102	74259360	23169049	23169055	Intergenic	UBALD2	0	0	0	1	1	0	0	0
chr17	74513794	74514051	23175010	23175015	Intergenic	PRCD	0	0	0	1	1	0	0	0
chr17	74523615	74523727	23175254	23175261	promoter-TSS	PRCD	1	0	0	1	1	0	1	0
chr17	74563977	74564081	23176236	23176240	intron	ST6GALNAC2	0	0	0	1	1	0	0	0
chr17	74641167	74641276	23177741	23177746	Intergenic	ST6GALNAC1	0	0	0	1	1	0	0	0
chr17	75106184	75106319	23186511	23186515	intron	SEC14L1	0	0	0	1	0	0	0	0
chr17	75309368	75309621	23190726	23190733	intron	SEPT9	0	0	0	1	1	0	0	0
chr17	75421108	75421209	23193290	23193295	intron	SEPT9	0	0	0	1	0	0	0	0
chr17	75421253	75421369	23193295	23193302	intron	SEPT9	0	0	0	1	1	0	0	0
chr17	76140951	76141069	23206129	23206133	Intergenic	C17orf99	0	0	0	1	1	0	0	0
chr17	76141192	76141439	23206133	23206140	Intergenic	C17orf99	1	0	0	1	1	0	0	0
chr17	76180071	76180250	23207117	23207123	intron	TK1	0	0	0	1	1	0	0	0
chr17	76180493	76180635	23207127	23207132	intron	TK1	0	0	0	1	1	0	0	0
chr17	76312937	76313156	23210254	23210261	Intergenic	LOC100996291	0	0	0	1	1	0	0	0
chr17	76313592	76313660	23210271	23210275	Intergenic	LOC100996291	0	0	0	1	1	0	0	0
chr17	76337726	76337763	23210761	23210766	Intergenic	SOCS3	0	1	0	1	0	0	0	0
chr17	76337800	76338384	23210766	23210842	Intergenic	SOCS3	0	1	0	1	0	0	0	0
chr17	76357075	76357148	23211465	23211471	promoter-TSS	SOCS3	1	0	0	1	0	0	1	1
chr17	76361805	76361986	23211571	23211578	Intergenic	SOCS3	0	0	0	1	0	0	0	0
chr17	76879692	76880072	23222503	23222518	intron	TIMP2	0	0	0	1	0	0	0	0
chr17	76930095	76930482	23223816	23223830	Intergenic	TIMP2	0	0	0	1	1	0	0	0
chr17	77302138	77302211	23232479	23232483	intron	RBFOX3	0	0	0	1	0	0	0	0
chr17	77302346	77302380	23232489	23232493	intron	RBFOX3	0	0	0	1	0	0	0	0
chr17	77302442	77302508	23232497	23232502	intron	RBFOX3	0	0	0	1	0	0	0	0
chr17	77805424	77805500	23243465	23243470	Intergenic	CBX4	0	0	0	1	1	0	0	0
chr17	77805522	77805803	23243470	23243478	Intergenic	CBX4	0	0	0	1	1	0	0	0
chr17	77892808	77893285	23245832	23245850	Intergenic	CBX4	0	0	0	1	1	0	0	0
chr17	77982576	77982715	23248375	23248379	intron	TBC1D16	0	0	0	1	1	0	0	0
chr17	77993147	77993378	23248655	23248664	intron	TBC1D16	0	0	0	1	0	0	0	0
chr17	78004595	78004807	23248916	23248928	intron	TBC1D16	0	0	0	1	1	0	0	0
chr17	78038100	78038251	23249836	23249845	intron	CCDC40	0	0	0	1	1	0	0	0
chr17	79004928	79004971	23273398	23273403	exon	BAIAP2-AS1	0	0	0	1	0	0	0	0
chr17	79005030	79005110	23273403	23273409	exon	BAIAP2-AS1	0	0	0	1	0	0	0	0
chr17	79046246	79046433	23274887	23274895	intron	BAIAP2	0	0	0	1	0	0	0	0
chr17	79228752	79229008	23281086	23281099	intron	SLC38A10	0	0	0	1	0	0	1	1
chr17	79773089	79773333	23297523	23297529	Intergenic	GCGR	0	0	0	1	0	0	0	0
[truncated: 469 more rows]
