# Supplementary material for: A DNA methylation atlas of normal human cell types
Source: Nature. 2023 Jan 4;613(7943):355–64. doi: 10.1038/s41586-022-05580-6 (PMC9811898; doi:10.1038/s41586-022-05580-6)
Supplement: Supplementary file 6 — Genome-wide set of unmethylated regions per cell type, overlapping H3K27ac, but not J3K4me3, ChIP–seq peaks, annotated. Zip file containing bed files, listing for each cell type a set of putative enhancers defined as the subset of hypomethylated regions (Extended Dataset 1) marked by active gene regulation chromatin marks (H3K27ac peaks) but lacking promoter marks (H3K4me3 peaks). [file 41586_2022_5580_MOESM6_ESM.zip › Liver-Hep.4CpGs.U85.f85.H3K27ac-H3K4me3.bed]

chr	from	to	CpG_from	CpG_to	HOMER_anno	neigh_gene	TSS+1Kb	CpG-island	chromHMM	H3K4me3	H3K27ac	H3K4me1	H3K27me3	CTCF_BS	CTCF
chr1	1216970	1217402	24212	24229	intron	SCNN1D	0	0	7_Enh	0	1	1	0	0	0
chr1	1279496	1279561	27229	27233	intron	DVL1	0	0	2_TssAFlnk	0	1	1	0	0	0
chr1	1365793	1366024	30394	30408	Intergenic	TMEM88B	0	0	7_Enh	0	1	1	0	0	0
chr1	1440369	1440629	33240	33250	Intergenic	ATAD3A	0	0	7_Enh	0	1	0	0	1	1
chr1	1440891	1441116	33257	33272	Intergenic	ATAD3A	0	0	7_Enh	0	1	0	0	1	0
chr1	1676273	1678513	42384	42579	promoter-TSS	SLC35E2	1	1	1_TssA	0	1	0	0	0	0
chr1	1690235	1690502	43012	43029	promoter-TSS	NADK	0	0	7_Enh	0	1	0	0	0	0
chr1	1690520	1690621	43029	43034	promoter-TSS	NADK	0	0	7_Enh	0	1	1	0	0	0
chr1	1690636	1690776	43034	43042	promoter-TSS	NADK	0	0	7_Enh	0	1	1	0	0	0
chr1	1695755	1695985	43210	43219	intron	NADK	0	0	7_Enh	0	1	0	0	1	0
chr1	2125018	2125055	56178	56182	intron	C1orf86	0	0	7_Enh	0	1	0	0	0	0
chr1	2137855	2137955	56698	56702	intron	C1orf86	0	0	7_Enh	0	1	1	0	0	0
chr1	2139318	2139349	56751	56755	promoter-TSS	C1orf86	0	0	2_TssAFlnk	0	1	0	0	0	0
chr1	2139396	2139480	56755	56767	promoter-TSS	C1orf86	0	0	2_TssAFlnk	0	1	1	0	0	0
chr1	2171710	2171930	58051	58059	intron	SKI	0	0	7_Enh	0	1	1	0	0	0
chr1	2182126	2182230	58343	58349	intron	SKI	0	0	2_TssAFlnk	0	1	1	0	0	0
chr1	2182283	2182352	58350	58358	intron	SKI	0	0	2_TssAFlnk	0	1	0	0	0	0
chr1	2182373	2182528	58358	58363	intron	SKI	0	0	7_Enh	0	1	0	0	0	0
chr1	2182541	2182629	58363	58371	intron	SKI	0	0	7_Enh	0	1	0	0	0	0
chr1	2183330	2183504	58392	58402	intron	SKI	0	0	7_Enh	0	1	1	0	0	0
chr1	2201675	2201724	58855	58860	intron	SKI	0	0	7_Enh	0	1	1	0	0	0
chr1	2201960	2202062	58867	58875	intron	SKI	0	0	7_Enh	0	1	1	0	0	0
chr1	2211574	2211672	59163	59167	intron	SKI	0	0	7_Enh	0	1	0	0	0	0
chr1	2454805	2454843	67519	67523	intron	PANK4	0	0	7_Enh	0	1	0	0	0	0
chr1	2459632	2459729	67734	67740	TTS	HES5	0	0	7_Enh	0	1	0	0	0	0
chr1	2507656	2507748	69306	69311	Intergenic	FAM213B	0	0	7_Enh	0	1	1	0	1	0
chr1	3087999	3088133	83136	83141	intron	PRDM16	0	0	7_Enh	0	1	0	0	0	0
chr1	3397003	3397132	92293	92305	exon	ARHGEF16	0	0	7_Enh	0	1	1	0	0	0
chr1	3397141	3397172	92305	92310	exon	ARHGEF16	0	0	7_Enh	0	1	0	0	0	0
chr1	3692043	3692317	101200	101209	intron	SMIM1	0	0	7_Enh	0	1	1	0	0	0
chr1	3692495	3692581	101213	101219	TTS	SMIM1	0	0	7_Enh	0	1	1	0	1	1
chr1	3692589	3692617	101219	101223	TTS	SMIM1	0	0	7_Enh	0	1	1	0	1	1
chr1	3692634	3692732	101223	101228	TTS	SMIM1	0	0	7_Enh	0	1	0	0	1	1
chr1	3819662	3819842	104390	104395	intron	LOC100133612	0	0	7_Enh	0	1	0	0	0	0
chr1	6412035	6412114	142356	142362	intron	ACOT7	0	0	7_Enh	0	1	1	0	0	0
chr1	6413417	6413613	142392	142400	intron	ACOT7	0	0	7_Enh	0	1	0	0	0	0
chr1	6413788	6413958	142401	142405	intron	ACOT7	0	0	7_Enh	0	1	0	0	0	0
chr1	6419878	6419994	142531	142535	promoter-TSS	ACOT7	0	0	7_Enh	0	1	1	0	1	0
chr1	6505267	6505506	144747	144757	intron	ESPN	0	0	7_Enh	0	1	1	0	1	1
chr1	6642243	6642301	148587	148592	exon	ZBTB48	0	0	7_Enh	0	1	0	0	0	0
chr1	7158495	7158565	157649	157653	intron	CAMTA1	0	0	7_Enh	0	1	0	0	0	0
chr1	7209391	7209435	158382	158386	intron	CAMTA1	0	0	7_Enh	0	1	1	0	0	0
chr1	7209535	7209683	158386	158395	intron	CAMTA1	0	0	2_TssAFlnk	0	1	1	0	0	1
chr1	7209701	7209890	158395	158407	intron	CAMTA1	0	0	2_TssAFlnk	0	1	0	0	0	1
chr1	7326230	7326346	159977	159982	intron	CAMTA1	0	0	7_Enh	0	1	0	0	0	0
chr1	7630422	7630535	164506	164511	intron	CAMTA1	0	0	7_Enh	0	1	0	0	0	0
chr1	7634207	7634270	164550	164554	intron	CAMTA1	0	0	7_Enh	0	1	1	0	0	0
chr1	7634475	7634617	164557	164563	intron	CAMTA1	0	0	7_Enh	0	1	0	0	0	0
chr1	7634674	7634766	164563	164571	intron	CAMTA1	0	0	7_Enh	0	1	0	0	0	0
chr1	8064852	8065040	172021	172030	Intergenic	ERRFI1	0	0	5_TxWk	0	1	0	0	0	0
chr1	8065133	8065515	172030	172038	Intergenic	ERRFI1	0	0	5_TxWk	0	1	0	0	0	1
chr1	8088295	8088529	172466	172471	Intergenic	ERRFI1	0	0	2_TssAFlnk	0	1	1	0	0	0
chr1	8155050	8155111	173350	173354	Intergenic	ERRFI1	0	0	7_Enh	0	1	0	0	0	0
chr1	8156318	8156524	173366	173373	Intergenic	ERRFI1	0	0	7_Enh	0	1	0	0	0	0
chr1	8158130	8158222	173385	173389	Intergenic	ERRFI1	0	0	7_Enh	0	1	0	0	0	0
chr1	8177074	8177169	173638	173642	Intergenic	ERRFI1	0	0	7_Enh	0	1	0	0	0	1
chr1	8177265	8177499	173642	173647	Intergenic	ERRFI1	0	0	7_Enh	0	1	0	0	0	1
chr1	8229825	8230044	174512	174517	Intergenic	ERRFI1	0	0	7_Enh	0	1	0	0	0	0
chr1	8230336	8230474	174520	174524	Intergenic	ERRFI1	0	0	2_TssAFlnk	0	1	1	0	0	0
chr1	8230554	8230814	174524	174530	Intergenic	ERRFI1	0	0	2_TssAFlnk	0	1	1	0	0	0
chr1	8234585	8234739	174599	174603	Intergenic	ERRFI1	0	0	7_Enh	0	1	0	0	0	0
chr1	8250254	8250329	174797	174801	Intergenic	SLC45A1	0	0	7_Enh	0	1	0	0	0	0
chr1	8257899	8258038	174933	174941	Intergenic	SLC45A1	0	0	7_Enh	0	1	0	0	0	0
chr1	8262291	8262466	175035	175045	Intergenic	SLC45A1	0	0	7_Enh	0	1	0	0	0	0
chr1	8299033	8299231	175789	175794	Intergenic	SLC45A1	0	0	7_Enh	0	1	1	0	1	1
chr1	8307764	8308417	175989	176002	Intergenic	SLC45A1	0	0	2_TssAFlnk	0	1	1	0	0	0
chr1	8318822	8318927	176184	176188	Intergenic	SLC45A1	0	0	7_Enh	0	1	0	0	0	0
chr1	8373051	8373131	177008	177015	Intergenic	SLC45A1	0	0	2_TssAFlnk	0	1	0	0	0	0
chr1	8430605	8430746	178556	178560	intron	RERE	0	0	7_Enh	0	1	0	0	0	0
chr1	8441838	8442048	178721	178726	intron	RERE	0	0	7_Enh	0	1	0	0	0	0
chr1	8468091	8468872	179064	179073	intron	RERE	0	0	7_Enh	0	1	1	0	0	0
chr1	8704413	8704453	181781	181785	intron	RERE	0	0	7_Enh	0	1	1	0	0	0
chr1	8802497	8802646	182908	182912	intron	RERE	0	0	2_TssAFlnk	0	1	1	0	0	0
chr1	8931219	8931338	184719	184723	exon	ENO1	0	0	6_EnhG	0	1	0	0	0	0
chr1	8940827	8940896	185018	185022	TTS	ENO1-AS1	0	0	2_TssAFlnk	0	1	0	0	0	0
chr1	9173095	9173214	189033	189038	intron	GPR157	0	0	7_Enh	0	1	1	0	0	0
chr1	9173261	9173657	189038	189042	intron	GPR157	0	0	7_Enh	0	1	1	0	0	0
chr1	9223767	9223943	189974	189980	Intergenic	MIR34A	0	0	7_Enh	0	1	1	0	0	0
chr1	9293524	9293774	191370	191377	Intergenic	H6PD	0	0	7_Enh	0	1	0	0	0	1
chr1	9310368	9310451	191808	191813	intron	H6PD	0	0	6_EnhG	0	1	0	0	1	0
chr1	9312908	9313281	191856	191863	intron	H6PD	0	0	6_EnhG	0	1	0	0	0	0
chr1	9494744	9494769	195875	195879	Intergenic	SLC25A33	0	0	7_Enh	0	1	0	0	0	0
chr1	9498299	9498390	195913	195919	Intergenic	SLC25A33	0	0	5_TxWk	0	1	0	0	0	0
chr1	9498583	9498803	195921	195925	Intergenic	SLC25A33	0	0	5_TxWk	0	1	0	0	0	0
chr1	9498915	9498951	195926	195930	Intergenic	SLC25A33	0	0	5_TxWk	0	1	0	0	0	0
chr1	9502643	9502883	195987	195991	Intergenic	SLC25A33	0	0	7_Enh	0	1	0	0	0	0
chr1	9561167	9561424	197060	197070	Intergenic	SLC25A33	0	0	2_TssAFlnk	0	1	0	0	0	0
chr1	9563529	9563630	197101	197105	Intergenic	SLC25A33	0	0	2_TssAFlnk	0	1	0	0	0	0
chr1	9613739	9614039	198187	198192	intron	SLC25A33	0	0	7_Enh	0	1	0	0	0	0
chr1	9614272	9614521	198193	198202	intron	SLC25A33	0	0	7_Enh	0	1	1	0	0	0
chr1	9615366	9615419	198212	198216	intron	SLC25A33	0	0	7_Enh	0	1	0	0	0	0
chr1	10550387	10550532	215407	215411	intron	PEX14	0	0	2_TssAFlnk	0	1	0	0	0	0
chr1	10688911	10689023	217525	217529	intron	PEX14	0	0	7_Enh	0	1	0	0	0	0
chr1	10723729	10724020	218792	218807	intron	CASZ1	0	0	7_Enh	0	1	1	0	0	0
chr1	10724395	10724438	218818	218822	intron	CASZ1	0	0	7_Enh	0	1	1	0	0	0
chr1	10724490	10724609	218822	218829	intron	CASZ1	0	0	7_Enh	0	1	1	0	0	0
chr1	10726030	10726095	218883	218888	intron	CASZ1	0	0	7_Enh	0	1	1	0	0	0
chr1	10726111	10726225	218888	218893	intron	CASZ1	0	0	7_Enh	0	1	0	0	0	1
chr1	10728706	10728938	218984	218990	intron	CASZ1	0	0	7_Enh	0	1	1	0	0	0
chr1	10735135	10735430	219186	219197	intron	CASZ1	0	0	7_Enh	0	1	1	0	0	0
chr1	10746136	10746399	219462	219469	intron	CASZ1	0	0	7_Enh	0	1	1	0	0	0
chr1	11332736	11333132	230563	230591	promoter-TSS	UBIAD1	1	0	2_TssAFlnk	0	1	0	0	0	0
chr1	11731710	11731860	237425	237429	intron	FBXO6	0	0	7_Enh	0	1	1	0	0	0
chr1	11732021	11732067	237429	237433	exon	FBXO6	0	0	6_EnhG	0	1	1	0	0	0
chr1	11902763	11902993	241064	241068	exon	CLCN6	1	0	7_Enh	0	1	1	0	0	0
chr1	11989965	11990079	242903	242908	Intergenic	KIAA2013	0	0	7_Enh	0	1	0	0	0	0
chr1	12191035	12191297	246850	246854	intron	TNFRSF8	0	0	5_TxWk	0	1	0	0	0	0
chr1	12206816	12206896	247174	247179	Intergenic	TNFRSF1B	0	0	7_Enh	0	1	0	0	0	0
chr1	12230509	12230588	247604	247608	intron	TNFRSF1B	0	0	2_TssAFlnk	0	1	0	0	0	0
chr1	12230598	12230704	247608	247613	intron	TNFRSF1B	0	0	2_TssAFlnk	0	1	0	0	0	0
chr1	12493542	12493764	250887	250895	intron	VPS13D	0	0	7_Enh	0	1	0	0	0	0
chr1	12538139	12538351	251344	251353	intron	VPS13D	0	0	7_Enh	0	1	0	0	0	0
chr1	12538386	12538585	251353	251362	intron	VPS13D	0	0	7_Enh	0	1	0	0	0	0
chr1	12585207	12585432	252110	252117	Intergenic	SNORA59B	0	0	7_Enh	0	1	1	0	0	0
chr1	12588700	12588788	252190	252195	Intergenic	SNORA59B	0	0	2_TssAFlnk	0	1	0	0	0	0
chr1	12589386	12589558	252206	252210	Intergenic	SNORA59B	0	0	7_Enh	0	1	1	0	0	0
chr1	12601679	12601853	252384	252391	Intergenic	SNORA59B	0	0	7_Enh	0	1	1	0	0	0
chr1	12657948	12658070	253452	253456	intron	DHRS3	0	0	7_Enh	0	1	1	0	0	0
chr1	12660401	12660563	253489	253494	intron	DHRS3	0	0	7_Enh	0	1	1	0	0	0
chr1	12662097	12662172	253514	253518	intron	DHRS3	0	0	2_TssAFlnk	0	1	1	0	0	0
chr1	12664243	12664554	253548	253553	intron	DHRS3	0	0	7_Enh	0	1	0	0	0	0
chr1	15885724	15885879	293181	293185	intron	DNAJC16	0	0	6_EnhG	0	1	0	0	0	0
chr1	15886024	15886142	293186	293192	exon	DNAJC16	0	0	6_EnhG	0	1	0	0	0	0
chr1	15901198	15901301	293379	293384	intron	AGMAT	0	0	6_EnhG	0	1	1	0	0	0
chr1	16061907	16062070	296282	296286	promoter-TSS	SLC25A34	1	0	7_Enh	0	1	1	0	0	0
chr1	16062622	16062758	296294	296303	promoter-TSS	SLC25A34	1	0	7_Enh	0	1	0	0	0	0
chr1	16107139	16107227	297368	297372	intron	FBLIM1	0	0	7_Enh	0	1	0	0	0	0
chr1	16107482	16107537	297373	297377	intron	FBLIM1	0	0	7_Enh	0	1	1	0	0	0
chr1	16470096	16470325	304410	304417	intron	EPHA2	0	0	6_EnhG	0	1	0	0	0	0
chr1	16502256	16503003	305224	305244	Intergenic	EPHA2	0	0	7_Enh	0	1	1	0	0	0
chr1	16505099	16505371	305269	305274	Intergenic	EPHA2	0	0	7_Enh	0	1	0	0	0	0
chr1	16509880	16509924	305383	305387	Intergenic	EPHA2	0	0	7_Enh	0	1	1	0	0	0
chr1	16510936	16511008	305408	305412	Intergenic	ARHGEF19	0	0	7_Enh	0	1	0	0	0	0
chr1	16575194	16575542	306682	306687	Intergenic	RSG1	0	0	7_Enh	0	1	0	0	0	0
chr1	17092748	17092862	315895	315900	Intergenic	MST1L	0	0	2_TssAFlnk	0	1	0	0	0	0
chr1	17210954	17211051	316903	316907	Intergenic	MIR3675	0	0	7_Enh	0	1	1	0	0	0
chr1	17221973	17222893	317077	317124	Intergenic	CROCC	0	1	5_TxWk	0	1	0	0	0	0
chr1	17843046	17843290	328047	328053	Intergenic	ARHGEF10L	0	0	7_Enh	0	1	1	0	0	0
chr1	17888154	17888413	328764	328769	intron	ARHGEF10L	0	0	7_Enh	0	1	1	0	0	0
chr1	17891289	17891464	328808	328812	intron	ARHGEF10L	0	0	7_Enh	0	1	1	0	0	0
chr1	17892189	17892275	328825	328830	intron	ARHGEF10L	0	0	7_Enh	0	1	0	0	0	0
chr1	17892612	17892742	328834	328838	intron	ARHGEF10L	0	0	7_Enh	0	1	1	0	0	0
chr1	17914703	17915069	329169	329179	intron	ARHGEF10L	0	0	6_EnhG	0	1	1	0	0	0
chr1	18790972	18791228	340702	340709	Intergenic	KLHDC7A	0	0	7_Enh	0	1	0	0	0	0
chr1	18806854	18807349	340917	340925	promoter-TSS	KLHDC7A	1	0	2_TssAFlnk	0	1	0	0	0	0
chr1	19239663	19239835	347755	347765	intron	IFFO2	0	0	7_Enh	0	1	0	0	1	1
chr1	19248785	19248982	348000	348006	intron	IFFO2	0	0	7_Enh	0	1	1	0	0	1
chr1	19263623	19263768	348243	348247	intron	IFFO2	0	0	7_Enh	0	1	0	0	0	0
chr1	19275976	19276047	348443	348449	intron	IFFO2	0	0	2_TssAFlnk	0	1	0	0	0	0
chr1	19276087	19276218	348449	348456	intron	IFFO2	0	0	2_TssAFlnk	0	1	1	0	0	0
chr1	19278721	19278770	348510	348515	intron	IFFO2	0	0	7_Enh	0	1	1	0	0	0
chr1	19337689	19337876	349387	349398	Intergenic	IFFO2	0	0	7_Enh	0	1	0	0	0	0
chr1	19339098	19339173	349415	349419	Intergenic	IFFO2	0	0	7_Enh	0	1	0	0	0	1
chr1	19339199	19339329	349419	349424	Intergenic	IFFO2	0	0	7_Enh	0	1	0	0	0	0
chr1	19340377	19340525	349439	349443	Intergenic	IFFO2	0	0	7_Enh	0	1	1	0	0	0
chr1	19392312	19392389	350267	350273	Intergenic	IFFO2	0	0	2_TssAFlnk	0	1	1	0	0	0
chr1	19393330	19393403	350292	350298	Intergenic	IFFO2	0	0	7_Enh	0	1	0	0	0	0
chr1	19393830	19394051	350309	350317	Intergenic	IFFO2	0	0	7_Enh	0	1	0	0	0	1
chr1	19394804	19394866	350326	350330	Intergenic	IFFO2	0	0	7_Enh	0	1	0	0	0	0
chr1	19395132	19395292	350335	350341	Intergenic	IFFO2	0	0	7_Enh	0	1	1	0	0	0
chr1	19399945	19400103	350432	350438	Intergenic	IFFO2	0	0	6_EnhG	0	1	1	0	0	0
chr1	19400389	19400624	350448	350452	TTS	UBR4	0	0	6_EnhG	0	1	1	0	0	0
chr1	19406554	19407016	350578	350584	intron	UBR4	0	0	7_Enh	0	1	0	0	0	0
chr1	19526182	19526350	351842	351846	intron	UBR4	0	0	6_EnhG	0	1	0	0	0	0
chr1	19596971	19597056	352965	352970	exon	AKR7L	0	0	7_Enh	0	1	0	0	0	0
chr1	19664974	19665034	354310	354316	TTS	CAPZB	0	1	7_Enh	0	1	0	0	0	0
chr1	19712470	19712659	355272	355278	intron	CAPZB	0	0	7_Enh	0	1	1	0	0	0
chr1	19772509	19772599	356234	356239	intron	CAPZB	0	0	7_Enh	0	1	0	0	1	0
chr1	19772614	19772739	356239	356243	intron	CAPZB	0	0	7_Enh	0	1	0	0	0	0
chr1	20142056	20142346	361866	361872	promoter-TSS	RNF186	1	0	2_TssAFlnk	0	1	0	0	0	0
chr1	20142497	20142707	361874	361878	promoter-TSS	RNF186	1	0	2_TssAFlnk	0	1	0	0	0	0
chr1	20479732	20479797	365554	365558	Intergenic	PLA2G2F	0	0	7_Enh	0	1	1	0	0	0
chr1	20480144	20480209	365565	365569	Intergenic	PLA2G2F	0	0	7_Enh	0	1	0	0	0	0
chr1	20509758	20509879	365974	365979	Intergenic	UBXN10	0	0	7_Enh	0	1	0	0	0	0
chr1	20804371	20804441	369681	369685	Intergenic	CAMK2N1	0	0	7_Enh	0	1	1	0	0	0
chr1	20940438	20940596	372104	372109	intron	CDA	0	0	7_Enh	0	1	0	0	0	0
chr1	21578546	21578832	380759	380763	intron	ECE1	0	0	7_Enh	0	1	0	0	0	0
chr1	21589385	21589515	380989	380999	intron	ECE1	0	0	7_Enh	0	1	1	0	0	0
chr1	21598333	21598463	381140	381145	intron	ECE1	0	0	6_EnhG	0	1	0	0	0	0
chr1	21655777	21655884	382185	382189	intron	ECE1	0	0	7_Enh	0	1	0	0	0	0
chr1	21663726	21663927	382332	382337	intron	ECE1	0	0	2_TssAFlnk	0	1	1	0	0	0
chr1	21665164	21665364	382353	382357	intron	ECE1	0	0	7_Enh	0	1	0	0	0	0
chr1	21665711	21665831	382358	382362	intron	ECE1	0	0	7_Enh	0	1	0	0	0	0
chr1	21864148	21864230	385636	385640	intron	ALPL	0	0	7_Enh	0	1	0	0	0	0
chr1	21864488	21864591	385647	385652	intron	ALPL	0	0	2_TssAFlnk	0	1	0	0	0	0
chr1	21864788	21864827	385654	385659	intron	ALPL	0	0	2_TssAFlnk	0	1	1	0	0	0
chr1	21864837	21864948	385659	385667	intron	ALPL	0	0	2_TssAFlnk	0	1	1	0	0	0
chr1	21864977	21865148	385667	385675	intron	ALPL	0	0	7_Enh	0	1	1	0	0	0
chr1	21872684	21872736	385797	385801	intron	ALPL	0	0	7_Enh	0	1	0	0	0	0
chr1	21951171	21951285	387515	387520	intron	RAP1GAP	0	0	7_Enh	0	1	1	0	0	0
chr1	22674989	22675177	399934	399939	Intergenic	ZBTB40	0	0	7_Enh	0	1	0	0	0	0
chr1	23477567	23477641	411084	411088	intron	LUZP1	0	0	7_Enh	0	1	1	0	0	0
chr1	23730434	23730782	414912	414925	intron	TCEA3	0	0	7_Enh	0	1	1	0	1	1
chr1	23805521	23805941	416024	416031	intron	ASAP3	0	0	7_Enh	0	1	0	0	0	0
chr1	23888903	23889099	417654	417671	Intergenic	ID3	0	0	7_Enh	0	1	0	0	0	0
chr1	24053853	24054119	420221	420228	Intergenic	TCEB3	0	0	7_Enh	0	1	1	0	1	0
chr1	24477647	24477911	427320	427333	Intergenic	IL22RA1	0	0	7_Enh	0	1	0	0	0	0
chr1	24894455	24894516	433071	433078	intron	NCMAP	0	0	2_TssAFlnk	0	1	1	0	0	0
chr1	24894555	24894737	433081	433087	intron	NCMAP	0	0	7_Enh	0	1	0	0	0	1
chr1	25495091	25495268	442442	442446	Intergenic	SYF2	0	0	7_Enh	0	1	0	0	0	1
chr1	25752112	25752355	446453	446459	Intergenic	RHCE	0	0	7_Enh	0	1	0	0	0	0
chr1	25810674	25810801	447156	447166	exon	TMEM57	0	0	7_Enh	0	1	0	0	0	0
chr1	26021655	26021846	450460	450465	intron	MAN1C1	0	0	7_Enh	0	1	0	0	0	1
chr1	26193746	26193932	453252	453257	intron	PAQR7	0	0	7_Enh	0	1	0	0	0	1
chr1	27067562	27067758	467735	467740	intron	ARID1A	0	0	6_EnhG	0	1	0	0	0	0
chr1	27107124	27107253	468250	468256	exon	ARID1A	0	0	7_Enh	0	1	0	0	0	0
chr1	27136070	27136337	468769	468779	Intergenic	ZDHHC18	0	0	5_TxWk	0	1	0	0	0	0
chr1	27272033	27272260	471432	471440	exon	NUDC	0	0	3_TxFlnk	0	1	1	0	0	0
chr1	27274730	27274953	471479	471486	Intergenic	C1orf172	0	0	7_Enh	0	1	0	0	0	0
chr1	27888632	27888756	482441	482450	intron	AHDC1	0	0	7_Enh	0	1	1	0	0	0
chr1	27888810	27888888	482452	482459	intron	AHDC1	0	0	7_Enh	0	1	1	0	0	0
chr1	27890023	27890289	482479	482486	intron	AHDC1	0	0	7_Enh	0	1	1	0	0	0
chr1	27898652	27898978	482669	482675	intron	AHDC1	0	0	7_Enh	0	1	1	0	0	0
chr1	27908557	27908727	482901	482905	intron	AHDC1	0	0	7_Enh	0	1	0	0	0	1
chr1	28241448	28241535	488217	488226	promoter-TSS	RPA2	1	1	2_TssAFlnk	0	1	0	0	0	0
chr1	28593538	28593795	493141	493145	intron	SESN2	0	0	7_Enh	0	1	1	0	0	0
chr1	28611493	28611604	493414	493419	Intergenic	SESN2	0	0	7_Enh	0	1	0	0	0	0
chr1	28611764	28611863	493422	493426	Intergenic	SESN2	0	0	7_Enh	0	1	0	0	0	0
chr1	29297948	29297993	505463	505467	intron	EPB41	0	0	15_Quies	0	1	0	0	0	0
chr1	30995572	30995635	523117	523121	Intergenic	MATN1-AS1	0	0	7_Enh	0	1	0	0	0	0
chr1	31524882	31524953	529770	529774	intron	PUM1	0	0	7_Enh	0	1	0	0	0	0
chr1	32053511	32053585	537046	537050	TTS	TINAGL1	0	0	7_Enh	0	1	1	0	1	1
chr1	32347221	32347489	541953	541960	Intergenic	PTP4A2	0	0	2_TssAFlnk	0	1	1	0	0	0
chr1	32420390	32420651	543103	543108	Intergenic	PTP4A2	0	0	7_Enh	0	1	1	0	0	0
chr1	32560572	32561005	545320	545325	intron	TMEM39B	0	0	6_EnhG	0	1	0	0	0	0
chr1	32642773	32642835	546413	546417	TTS	KPNA6	0	0	7_Enh	0	1	0	0	0	0
chr1	32643901	32644059	546421	546425	Intergenic	TXLNA	0	0	2_TssAFlnk	0	1	0	0	0	0
chr1	32787347	32787608	549045	549050	intron	HDAC1	0	0	7_Enh	0	1	1	0	0	0
chr1	33227221	33227467	556520	556526	intron	KIAA1522	0	0	7_Enh	0	1	1	0	0	0
chr1	33399147	33399237	559487	559491	Intergenic	RNF19B	0	0	15_Quies	0	1	0	0	1	1
chr1	33492667	33492708	560904	560910	intron	AK2	0	0	7_Enh	0	1	0	0	0	0
chr1	33723757	33723847	564007	564012	intron	ZNF362	0	0	2_TssAFlnk	0	1	1	0	0	0
chr1	33799947	33800006	565233	565238	intron	PHC2	0	0	7_Enh	0	1	0	0	0	0
chr1	33800110	33800221	565238	565243	intron	PHC2	0	0	7_Enh	0	1	0	0	0	0
chr1	33804359	33804785	565291	565300	intron	PHC2	0	0	7_Enh	0	1	1	0	0	0
chr1	33807895	33808185	565328	565333	intron	PHC2	0	0	2_TssAFlnk	0	1	0	0	0	0
chr1	33809363	33809420	565346	565350	intron	PHC2	0	0	7_Enh	0	1	0	0	0	0
chr1	36616367	36616721	596037	596044	intron	TRAPPC3	0	0	7_Enh	0	1	0	0	0	0
chr1	36653765	36653937	596893	596900	Intergenic	MAP7D1	0	0	7_Enh	0	1	0	0	1	1
chr1	36718237	36718475	598057	598065	intron	THRAP3	0	0	7_Enh	0	1	1	0	0	0
chr1	36952572	36952759	602118	602126	Intergenic	CSF3R	0	0	7_Enh	0	1	1	0	0	0
chr1	38405859	38406247	620245	620250	intron	INPP5B	0	0	7_Enh	0	1	0	0	0	0
chr1	39636756	39636924	635453	635457	intron	MACF1	0	0	7_Enh	0	1	0	0	0	0
chr1	39644212	39644342	635540	635544	intron	MACF1	0	0	7_Enh	0	1	1	0	0	0
chr1	39852686	39852997	637718	637723	intron	MACF1	0	0	6_EnhG	0	1	0	0	0	0
chr1	40318385	40318470	645130	645134	exon	TRIT1	0	0	7_Enh	0	1	0	0	0	0
chr1	40399833	40400506	646435	646446	Intergenic	MFSD2A	0	0	7_Enh	0	1	1	0	0	0
chr1	40887441	40887814	652624	652630	exon,intron	SMAP2	0	0	6_EnhG	0	1	0	0	0	0
chr1	41195594	41195702	656395	656400	intron	NFYC	0	0	7_Enh	0	1	0	0	0	0
chr1	41215344	41215516	656575	656579	intron	NFYC	0	0	6_EnhG	0	1	0	0	0	0
chr1	41410709	41410847	659498	659502	Intergenic	CTPS1	0	0	7_Enh	0	1	0	0	0	0
chr1	41452784	41453783	660285	660296	intron	CTPS1	0	0	2_TssAFlnk	0	1	1	0	0	0
chr1	41942576	41942668	665502	665506	Intergenic	EDN2	0	0	7_Enh	0	1	0	0	0	0
chr1	42638465	42638680	672759	672764	Intergenic	GUCA2A	0	0	7_Enh	0	1	1	0	0	0
chr1	43287999	43288135	679505	679510	intron	ERMAP	0	0	7_Enh	0	1	0	0	0	0
chr1	43701605	43701819	684686	684692	intron	WDR65	0	0	7_Enh	0	1	1	0	0	0
chr1	43779521	43779656	685807	685815	exon	TIE1	0	0	2_TssAFlnk	0	1	1	0	0	0
chr1	44007872	44007964	689150	689155	intron	PTPRF	0	0	7_Enh	0	1	0	0	0	0
chr1	44011445	44011771	689209	689219	intron	PTPRF	0	0	7_Enh	0	1	0	0	0	0
chr1	44014116	44014189	689259	689263	intron	PTPRF	0	0	2_TssAFlnk	0	1	0	0	0	0
chr1	44114195	44114347	691251	691255	Intergenic	KDM4A	0	0	7_Enh	0	1	0	0	0	0
chr1	44759536	44759611	699459	699463	intron	ERI3	0	0	7_Enh	0	1	0	0	0	1
chr1	45125928	45126207	704238	704246	intron	TMEM53	0	0	7_Enh	0	1	0	0	0	0
chr1	45196217	45196428	705400	705407	Intergenic	KIF2C	0	0	7_Enh	0	1	0	0	0	0
chr1	45196555	45197148	705407	705425	Intergenic	KIF2C	0	0	1_TssA	0	1	0	0	1	1
chr1	45272979	45273278	707100	707106	promoter-TSS	TCTEX1D4	1	0	7_Enh	0	1	1	0	0	0
chr1	45273399	45273681	707106	707117	promoter-TSS	TCTEX1D4	1	0	7_Enh	0	1	1	0	0	0
chr1	45273692	45273947	707117	707122	promoter-TSS	BTBD19,TCTEX1D4	1	0	7_Enh	0	1	1	0	0	0
chr1	45274032	45274171	707122	707128	promoter-TSS	BTBD19	1	0	2_TssAFlnk	0	1	0	0	0	0
chr1	45274206	45274308	707128	707135	exon	BTBD19	1	0	2_TssAFlnk	0	1	1	0	0	0
chr1	45969511	45969981	715305	715315	intron	MMACHC	0	0	7_Enh	0	1	0	0	0	0
chr1	46088024	46088110	717226	717232	intron	CCDC17	0	0	5_TxWk	0	1	0	0	0	0
chr1	46358131	46358328	720712	720717	intron	MAST2	0	0	7_Enh	0	1	0	0	0	0
chr1	47943835	47944050	739257	739266	Intergenic	FOXD2	0	0	7_Enh	0	1	0	0	0	0
chr1	47988967	47989051	739723	739727	Intergenic	FOXD2	0	0	7_Enh	0	1	0	0	0	0
chr1	48026080	48026184	740110	740114	Intergenic	FOXD2	0	0	7_Enh	0	1	0	0	0	0
chr1	48429432	48429666	744436	744443	intron	TRABD2B	0	0	7_Enh	0	1	0	0	0	0
chr1	48459084	48459237	744765	744772	intron	TRABD2B	0	0	7_Enh	0	1	1	0	0	0
chr1	51970685	51970749	770691	770695	intron	EPS15	0	0	7_Enh	0	1	0	0	0	0
chr1	52026642	52026770	771261	771267	Intergenic	EPS15	0	0	7_Enh	0	1	0	0	0	0
chr1	52494591	52494779	775810	775815	intron	TXNDC12	0	0	7_Enh	0	1	0	0	0	0
chr1	53166853	53166922	783834	783838	Intergenic	SELRC1	0	0	7_Enh	0	1	0	0	1	0
chr1	53204745	53204816	784398	784403	intron	ZYG11B	0	0	7_Enh	0	1	1	0	0	0
chr1	53372199	53372586	786787	786792	intron	ECHDC2	0	0	7_Enh	0	1	1	0	0	0
chr1	53372642	53373335	786793	786804	intron	ECHDC2	0	0	7_Enh	0	1	1	0	0	0
chr1	53382471	53382724	786939	786946	intron	ECHDC2	0	0	7_Enh	0	1	1	0	0	0
chr1	53611683	53611838	790134	790140	Intergenic	SLC1A7	0	0	7_Enh	0	1	0	0	0	0
chr1	53642276	53642560	790489	790495	Intergenic	CPT2	0	0	7_Enh	0	1	1	0	1	1
chr1	53647806	53647929	790548	790556	Intergenic	CPT2	0	0	7_Enh	0	1	0	0	1	1
chr1	53655939	53656015	790636	790640	Intergenic	CPT2	0	0	7_Enh	0	1	0	0	0	1
chr1	54364537	54364614	800369	800373	intron	DIO1	0	0	2_TssAFlnk	0	1	0	0	0	0
chr1	54364673	54364755	800373	800377	intron	DIO1	0	0	2_TssAFlnk	0	1	0	0	0	0
chr1	54738723	54739009	805306	805317	intron	SSBP3	0	0	2_TssAFlnk	0	1	0	0	1	1
chr1	54739022	54739412	805317	805329	intron	SSBP3	0	0	7_Enh	0	1	1	0	0	1
chr1	54743776	54744132	805391	805395	intron	SSBP3	0	0	7_Enh	0	1	1	0	0	0
chr1	54744508	54744771	805397	805402	intron	SSBP3	0	0	7_Enh	0	1	1	0	0	0
chr1	54813610	54813825	806482	806487	intron	SSBP3	0	0	7_Enh	0	1	1	0	0	0
chr1	54890799	54890939	807918	807923	Intergenic	SSBP3	0	0	7_Enh	0	1	0	0	1	0
chr1	55515722	55515821	816570	816574	intron	PCSK9	0	0	6_EnhG	0	1	0	0	0	0
chr1	55529522	55529569	816876	816880	exon	PCSK9	0	0	6_EnhG	0	1	0	0	0	0
chr1	56880573	56880804	825666	825674	Intergenic	PPAP2B	0	0	7_Enh	0	1	0	0	0	0
chr1	56914735	56914928	825975	825981	Intergenic	PPAP2B	0	0	7_Enh	0	1	1	0	0	0
chr1	56927133	56927239	826098	826103	Intergenic	PPAP2B	0	0	7_Enh	0	1	0	0	0	0
chr1	56941963	56942017	826234	826240	Intergenic	PPAP2B	0	0	5_TxWk	0	1	0	0	0	0
chr1	57011394	57011518	826869	826873	intron	PPAP2B	0	0	7_Enh	0	1	0	0	0	0
chr1	57027435	57027581	826998	827003	intron	PPAP2B	0	0	7_Enh	0	1	1	0	0	0
chr1	57524400	57524552	830622	830627	intron	DAB1	0	0	7_Enh	0	1	0	0	0	0
chr1	57747180	57747471	832161	832166	intron	DAB1	0	0	7_Enh	0	1	0	0	0	0
chr1	58912916	58913316	840452	840458	Intergenic	OMA1	0	0	7_Enh	0	1	0	0	0	0
chr1	58917652	58917803	840510	840518	Intergenic	OMA1	0	0	7_Enh	0	1	0	0	0	0
chr1	59437501	59437585	845250	845254	Intergenic	HSD52	0	0	7_Enh	0	1	0	0	0	0
chr1	59943745	59943935	848725	848729	intron	FGGY	0	0	7_Enh	0	1	0	0	0	0
chr1	59946001	59946179	848739	848744	intron	FGGY	0	0	7_Enh	0	1	0	0	0	0
chr1	60008972	60009278	849173	849178	intron	FGGY	0	0	2_TssAFlnk	0	1	0	0	0	0
chr1	60225209	60225417	850744	850752	intron	FGGY	0	0	7_Enh	0	1	0	0	1	1
chr1	60322549	60322776	851405	851409	intron	HOOK1	0	0	7_Enh	0	1	1	0	0	0
chr1	61545546	61546043	859487	859503	intron	NFIA	0	0	7_Enh	0	1	0	0	0	0
chr1	61648967	61649130	860554	860558	intron	NFIA	0	0	2_TssAFlnk	0	1	0	0	0	0
chr1	61679372	61679749	860838	860849	intron	NFIA	0	0	1_TssA	0	1	0	0	0	0
chr1	64066137	64066223	883918	883922	intron	PGM1	0	0	2_TssAFlnk	0	1	0	0	0	0
chr1	64107040	64107291	884265	884270	intron	PGM1	0	0	7_Enh	0	1	0	0	0	0
chr1	65363870	65363975	894666	894670	intron	JAK1	0	0	7_Enh	0	1	0	0	0	0
chr1	65418906	65419117	895098	895102	intron	JAK1	0	0	2_TssAFlnk	0	1	0	0	0	0
chr1	65624286	65624396	897787	897791	intron	AK4	0	0	7_Enh	0	1	0	0	0	0
chr1	65667806	65667925	898253	898258	intron	AK4	0	0	7_Enh	0	1	0	0	0	0
chr1	66766368	66766515	905673	905677	intron	PDE4B	0	0	2_TssAFlnk	0	1	1	0	0	0
chr1	68001197	68001306	914972	914977	Intergenic	SERBP1	0	0	7_Enh	0	1	0	0	1	1
chr1	68006207	68006358	915041	915045	Intergenic	SERBP1	0	0	7_Enh	0	1	0	0	0	0
chr1	68038398	68038546	915393	915398	Intergenic	GADD45A	0	0	7_Enh	0	1	0	0	0	0
chr1	68044001	68044100	915441	915445	Intergenic	GADD45A	0	0	7_Enh	0	1	0	0	0	0
chr1	68099050	68099263	915901	915905	Intergenic	GADD45A	0	0	7_Enh	0	1	0	0	0	0
chr1	68226119	68226279	917024	917030	intron	GNG12	0	0	7_Enh	0	1	0	0	1	1
chr1	68611301	68611617	919709	919714	intron	WLS	0	0	7_Enh	0	1	0	0	0	0
chr1	69737445	69737656	926818	926822	Intergenic	LRRC7	0	0	7_Enh	0	1	0	0	0	0
chr1	78004867	78004907	975657	975661	intron	AK5	0	0	7_Enh	0	1	0	0	0	0
chr1	85185602	85185690	1020927	1020931	Intergenic	SSX2IP	0	0	2_TssAFlnk	0	1	0	0	0	0
chr1	85185964	85186095	1020931	1020935	Intergenic	SSX2IP	0	0	7_Enh	0	1	0	0	0	0
chr1	87318378	87318507	1037175	1037179	Intergenic	SEP15	0	0	7_Enh	0	1	0	0	0	0
chr1	87318632	87318857	1037179	1037184	Intergenic	SEP15	0	0	7_Enh	0	1	0	0	0	0
chr1	89777587	89777720	1055057	1055061	Intergenic	GBP5	0	0	7_Enh	0	1	1	0	0	0
chr1	89823897	89824211	1055326	1055332	Intergenic	GBP6	0	0	7_Enh	0	1	0	0	1	1
chr1	90032391	90032656	1056734	1056739	intron	LRRC8B	0	0	1_TssA	0	1	1	0	0	0
chr1	90288099	90288143	1059103	1059107	intron	LRRC8D	0	0	7_Enh	0	1	0	0	0	0
chr1	92197513	92197597	1074332	1074336	intron	TGFBR3	0	0	7_Enh	0	1	1	0	0	0
chr1	92311629	92311769	1075424	1075428	intron	TGFBR3	0	0	2_TssAFlnk	0	1	0	0	0	0
chr1	93323494	93323709	1085473	1085477	intron	FAM69A	0	0	7_Enh	0	1	0	0	0	0
chr1	93387982	93388341	1085922	1085931	intron	FAM69A	0	0	2_TssAFlnk	0	1	0	0	0	0
chr1	93401410	93401622	1086014	1086020	intron	FAM69A	0	0	7_Enh	0	1	1	0	0	0
chr1	94083371	94083468	1092036	1092040	intron	BCAR3	0	0	2_TssAFlnk	0	1	0	0	0	0
chr1	94083726	94083943	1092040	1092046	intron	BCAR3	0	0	7_Enh	0	1	1	0	0	1
chr1	94429245	94429538	1095473	1095480	Intergenic	GCLM	0	0	7_Enh	0	1	0	0	0	0
chr1	94430722	94431059	1095486	1095491	Intergenic	GCLM	0	0	2_TssAFlnk	0	1	0	0	0	0
chr1	94581906	94582023	1097077	1097081	intron	ABCA4	0	0	2_TssAFlnk	0	1	0	0	0	0
chr1	94582117	94582149	1097081	1097086	intron	ABCA4	0	0	7_Enh	0	1	0	0	0	0
chr1	94849430	94849659	1099304	1099308	Intergenic	ABCD3	0	0	2_TssAFlnk	0	1	0	0	0	0
chr1	95515681	95515804	1105298	1105303	intron	ALG14	0	0	2_TssAFlnk	0	1	0	0	0	0
chr1	100110875	100111016	1132788	1132793	promoter-TSS	PALMD	1	0	7_Enh	0	1	0	0	0	0
chr1	100151368	100151472	1133044	1133048	intron	PALMD	0	0	7_Enh	0	1	0	0	1	1
chr1	109770018	109770262	1195205	1195210	intron	SARS	0	0	7_Enh	0	1	0	0	0	0
chr1	110476585	110476669	1204637	1204641	Intergenic	CSF1	0	0	7_Enh	0	1	1	0	0	0
chr1	110502952	110503133	1204866	1204871	Intergenic	AHCYL1	0	0	7_Enh	0	1	0	0	0	1
chr1	110873486	110873599	1209665	1209669	intron	LOC440600	0	0	15_Quies	0	1	0	0	0	0
chr1	112078136	112078485	1219845	1219852	intron	ADORA3	0	0	2_TssAFlnk	0	1	1	0	0	0
chr1	113536600	113536899	1235502	1235509	Intergenic	SLC16A1	0	0	7_Enh	0	1	0	0	0	0
chr1	113541688	113541801	1235582	1235586	Intergenic	SLC16A1	0	0	7_Enh	0	1	0	0	0	0
chr1	113546632	113546776	1235659	1235664	Intergenic	SLC16A1	0	0	2_TssAFlnk	0	1	0	0	0	0
chr1	113569604	113569929	1235998	1236004	Intergenic	LRIG2	0	0	2_TssAFlnk	0	1	0	0	0	0
chr1	116665745	116665854	1262370	1262375	intron	MAB21L3	0	0	7_Enh	0	1	0	0	0	0
chr1	116880131	116880250	1264091	1264097	Intergenic	ATP1A1	0	0	7_Enh	0	1	0	0	0	0
chr1	118134955	118135132	1275665	1275670	Intergenic	FAM46C	0	0	7_Enh	0	1	0	0	0	0
chr1	118296792	118297046	1277182	1277189	Intergenic	FAM46C	0	0	7_Enh	0	1	0	0	1	1
chr1	118661146	118661301	1279328	1279333	intron	SPAG17	0	0	7_Enh	0	1	1	0	0	0
chr1	119915175	119915337	1287886	1287890	intron	HAO2	0	0	2_TssAFlnk	0	1	0	0	1	1
chr1	120286759	120287008	1290906	1290916	TTS	PHGDH	0	0	7_Enh	0	1	0	0	1	1
chr1	120307007	120307482	1291077	1291084	exon	HMGCS2	0	0	3_TxFlnk	0	1	1	0	0	0
chr1	120307592	120307818	1291085	1291090	intron	HMGCS2	0	0	1_TssA	0	1	0	0	0	0
chr1	120323024	120323162	1291219	1291223	Intergenic	HMGCS2	0	0	2_TssAFlnk	0	1	0	0	0	0
chr1	144921433	144921552	1315367	1315375	intron	PDE4DIP	0	0	3_TxFlnk	0	1	0	0	0	0
chr1	150504672	150504994	1372342	1372350	Intergenic	LINC00568	0	0	7_Enh	0	1	0	0	0	1
chr1	150516377	150516466	1372549	1372554	Intergenic	ADAMTSL4	0	0	7_Enh	0	1	0	0	0	0
chr1	150524763	150524992	1372818	1372823	TTS	MIR4257	1	0	7_Enh	0	1	1	0	0	0
chr1	150532681	150532927	1373038	1373043	exon	ADAMTSL4	0	0	2_TssAFlnk	0	1	0	0	1	0
chr1	150584096	150584427	1373981	1373987	Intergenic	ENSA	0	0	7_Enh	0	1	1	0	0	0
chr1	150586186	150586321	1374013	1374018	Intergenic	ENSA	0	0	7_Enh	0	1	0	0	0	0
chr1	150985340	150985535	1379503	1379510	intron	PRUNE	0	0	2_TssAFlnk	0	1	0	0	0	0
chr1	151282626	151282823	1385017	1385023	exon	PI4KB	0	0	2_TssAFlnk	0	1	1	0	0	0
chr1	151482267	151482517	1387817	1387824	Intergenic	CGN	0	0	7_Enh	0	1	0	0	0	0
chr1	151482738	151482848	1387826	1387831	Intergenic	CGN	0	0	2_TssAFlnk	0	1	0	0	0	0
chr1	151486421	151486561	1387951	1387956	intron	CGN	0	0	2_TssAFlnk	0	1	0	0	0	0
chr1	151542573	151542715	1388684	1388688	intron	TUFT1	0	0	7_Enh	0	1	0	0	0	0
chr1	151805090	151805383	1392112	1392120	promoter-TSS	RORC	1	0	2_TssAFlnk	0	1	0	0	0	0
chr1	153588927	153589074	1406972	1406977	promoter-TSS	S100A14	1	0	7_Enh	0	1	0	0	0	0
chr1	153926606	153926735	1412695	1412699	intron	CRTC2	0	0	2_TssAFlnk	0	1	0	0	0	0
chr1	154382851	154383007	1419525	1419530	intron	IL6R	0	0	2_TssAFlnk	0	1	1	0	0	0
chr1	154387111	154387282	1419593	1419597	intron	IL6R	0	0	2_TssAFlnk	0	1	0	0	0	0
chr1	154390451	154390589	1419639	1419643	intron	IL6R	0	0	5_TxWk	0	1	0	0	0	0
chr1	154392070	154392267	1419662	1419671	intron	IL6R	0	0	7_Enh	0	1	0	0	0	0
chr1	154519846	154520110	1421771	1421778	exon	TDRD10	0	0	7_Enh	0	1	1	0	0	0
chr1	154850085	154850144	1426434	1426438	Intergenic	KCNN3	0	0	7_Enh	0	1	1	0	0	0
chr1	154904454	154904863	1427079	1427089	intron	PMVK	0	0	7_Enh	0	1	0	0	0	0
chr1	154978274	154978319	1428714	1428718	intron	ZBTB7B	0	0	2_TssAFlnk	0	1	0	0	0	0
chr1	154978355	154978378	1428718	1428722	intron	ZBTB7B	0	0	2_TssAFlnk	0	1	1	0	0	0
chr1	155098414	155098521	1431290	1431300	Intergenic	EFNA1	0	1	1_TssA	0	1	0	0	0	0
chr1	156093333	156093694	1448274	1448283	intron	LMNA	0	0	7_Enh	0	1	0	0	1	0
chr1	156153943	156154075	1449264	1449270	Intergenic	SLC25A44	0	0	7_Enh	0	1	0	0	0	0
chr1	156246906	156247082	1450846	1450851	exon,intron	SMG5	0	0	6_EnhG	0	1	1	0	0	0
chr1	156425203	156425447	1453974	1453979	Intergenic	C1orf61	0	0	7_Enh	0	1	0	0	0	0
chr1	156425887	156425918	1453996	1454000	Intergenic	C1orf61	0	0	7_Enh	0	1	0	0	0	0
chr1	156441459	156441738	1454326	1454330	intron	MEF2D	0	0	6_EnhG	0	1	1	0	0	1
chr1	156446182	156446231	1454400	1454405	intron	MEF2D	0	0	6_EnhG	0	1	1	0	0	0
chr1	156466674	156466783	1454668	1454672	intron	MEF2D	0	0	7_Enh	0	1	1	0	0	0
chr1	156821785	156821891	1460960	1460965	exon	INSRR	0	0	7_Enh	0	1	1	0	0	0
chr1	157210814	157210838	1465945	1465949	Intergenic	ETV3	0	0	7_Enh	0	1	0	0	0	0
chr1	159940737	159940862	1485462	1485466	intron	LOC100505633	0	0	7_Enh	0	1	0	0	0	1
chr1	160070822	160071102	1486915	1486923	Intergenic	IGSF8	0	0	7_Enh	0	1	1	0	1	1
chr1	160220730	160220794	1488655	1488659	intron	DCAF8	0	0	7_Enh	0	1	0	0	0	0
chr1	161163878	161163934	1498987	1498993	exon	ADAMTS4	0	0	7_Enh	0	1	0	0	0	1
chr1	161186887	161186983	1499368	1499372	intron	FCER1G	0	0	2_TssAFlnk	0	1	1	0	0	0
chr1	161189950	161190099	1499395	1499399	Intergenic	APOA2	0	0	7_Enh	0	1	0	0	0	0
chr1	161190267	161190552	1499399	1499405	Intergenic	APOA2	0	0	2_TssAFlnk	0	1	0	0	0	0
chr1	161214733	161214857	1499751	1499755	Intergenic	NR1I3	0	0	7_Enh	0	1	0	0	0	0
chr1	161288925	161289362	1500727	1500734	intron	SDHC	0	0	7_Enh	0	1	1	0	0	0
chr1	162122246	162122434	1511754	1511760	intron	NOS1AP	0	0	7_Enh	0	1	1	0	0	0
chr1	162182601	162182725	1512209	1512215	intron	NOS1AP	0	0	7_Enh	0	1	1	0	0	0
chr1	162183344	162183587	1512217	1512223	intron	NOS1AP	0	0	7_Enh	0	1	0	0	0	0
chr1	162342254	162342395	1513432	1513436	Intergenic	C1orf111	0	0	7_Enh	0	1	0	0	0	0
chr1	162583500	162583786	1516124	1516131	Intergenic	DDR2	0	0	7_Enh	0	1	0	0	1	1
chr1	165203371	165203647	1533266	1533270	intron	LMX1A	0	0	2_TssAFlnk	0	1	0	0	0	0
chr1	165257924	165257983	1533741	1533747	intron	LMX1A	0	0	7_Enh	0	1	0	0	0	0
chr1	165880152	165880623	1539770	1539781	exon	UCK2	0	0	2_TssAFlnk	0	1	1	0	0	0
chr1	166843305	166843435	1546184	1546191	intron	TADA1	0	0	7_Enh	0	1	0	0	0	0
chr1	167868582	167868784	1556743	1556747	exon	ADCY10	0	0	7_Enh	0	1	0	0	0	0
chr1	167884822	167885320	1556878	1556888	TTS	MPC2	0	0	7_Enh	0	1	0	0	0	0
chr1	167886602	167886729	1556902	1556906	exon	MPC2	0	0	7_Enh	0	1	1	0	0	0
chr1	168520957	168521192	1562643	1562647	Intergenic	XCL2	0	0	7_Enh	0	1	0	0	0	0
chr1	169085444	169085696	1566422	1566427	intron	ATP1B1	0	0	7_Enh	0	1	0	0	0	0
chr1	171051024	171051185	1579022	1579027	Intergenic	FMO3	0	0	2_TssAFlnk	0	1	0	0	0	0
chr1	171111288	171111440	1579366	1579370	intron	FMO6P	0	0	2_TssAFlnk	0	1	0	0	0	0
chr1	171111817	171111881	1579370	1579374	intron	FMO6P	0	0	7_Enh	0	1	0	0	0	0
chr1	171298370	171298725	1580589	1580596	intron	FMO4	0	0	7_Enh	0	1	0	0	0	0
chr1	171313757	171313922	1580691	1580695	Intergenic	TOP1P1	0	0	7_Enh	0	1	0	0	0	0
chr1	173092921	173093025	1592815	1592819	Intergenic	TNFSF18	0	0	7_Enh	0	1	0	0	0	0
chr1	173097114	173097231	1592861	1592865	Intergenic	TNFSF18	0	0	7_Enh	0	1	0	0	0	0
chr1	173159378	173159537	1593248	1593252	intron	TNFSF4	0	0	7_Enh	0	1	1	0	0	0
chr1	173703075	173703206	1596896	1596902	exon	KLHL20	0	0	3_TxFlnk	0	1	0	0	0	0
chr1	174736626	174737027	1605478	1605486	intron	RABGAP1L	0	0	7_Enh	0	1	0	0	0	0
chr1	174998925	174999104	1607785	1607792	Intergenic	MRPS14	0	0	15_Quies	0	1	0	0	1	1
chr1	178022149	178022313	1628941	1628946	Intergenic	LOC730102	0	0	7_Enh	0	1	0	0	0	1
chr1	178506548	178506574	1632832	1632836	Intergenic	C1orf220	0	0	7_Enh	0	1	0	0	0	0
chr1	178971878	178972167	1637019	1637029	Intergenic	FAM20B	0	0	7_Enh	0	1	0	0	1	1
chr1	178972252	178972379	1637030	1637034	Intergenic	FAM20B	0	0	7_Enh	0	1	0	0	0	0
chr1	179058994	179059100	1638321	1638327	intron	TOR3A	0	0	2_TssAFlnk	0	1	1	0	0	0
chr1	179059241	179059512	1638330	1638336	intron	TOR3A	0	0	7_Enh	0	1	1	0	0	0
chr1	179095552	179095607	1638790	1638794	exon	ABL2	0	0	7_Enh	0	1	0	0	0	0
chr1	179095660	179095841	1638794	1638798	exon	ABL2	0	0	7_Enh	0	1	0	0	0	0
chr1	179097858	179097877	1638808	1638812	intron	ABL2	0	0	7_Enh	0	1	1	0	0	0
chr1	179261557	179261691	1640756	1640760	Intergenic	SOAT1	0	0	7_Enh	0	1	0	0	1	1
chr1	182570340	182570836	1671739	1671745	intron	RGS16	0	0	7_Enh	0	1	1	0	1	1
chr1	183704021	183704154	1682497	1682501	intron	RGL1	0	0	2_TssAFlnk	0	1	0	0	0	0
chr1	184761662	184761886	1690667	1690671	exon	FAM129A	0	0	7_Enh	0	1	0	0	0	0
chr1	185615336	185615819	1697287	1697291	Intergenic	HMCN1	0	0	7_Enh	0	1	0	0	0	0
chr1	196860519	196860587	1761227	1761231	intron	CFHR4	0	0	1_TssA	0	1	0	0	0	0
chr1	196960966	196961228	1761880	1761884	intron	CFHR5	0	0	7_Enh	0	1	1	0	0	0
chr1	197924790	197924990	1768451	1768455	Intergenic	LHX9	0	0	2_TssAFlnk	0	1	0	0	0	0
chr1	200045463	200045635	1781708	1781713	intron	NR5A2	0	0	7_Enh	0	1	0	0	0	0
chr1	200245059	200245113	1783626	1783630	Intergenic	SMIM16	0	0	2_TssAFlnk	0	1	0	0	0	0
chr1	200376311	200376940	1784976	1784983	exon	ZNF281	0	0	2_TssAFlnk	0	1	1	0	0	0
chr1	201139685	201139741	1794274	1794278	Intergenic	TMEM9	0	0	2_TssAFlnk	0	1	0	0	0	0
chr1	201278730	201278889	1796004	1796013	intron	PKP1	0	0	7_Enh	0	1	0	0	1	0
chr1	201465093	201465273	1798596	1798602	intron	CSRP1	0	0	7_Enh	0	1	1	0	0	0
chr1	201471354	201471720	1798689	1798695	intron	CSRP1	0	0	2_TssAFlnk	0	1	0	0	0	0
chr1	201474047	201474185	1798725	1798729	intron	CSRP1	0	0	7_Enh	0	1	1	0	0	0
chr1	201988042	201988265	1805295	1805302	Intergenic	ELF3	0	0	2_TssAFlnk	0	1	1	0	0	0
chr1	202077491	202077725	1806721	1806727	Intergenic	GPR37L1	0	0	7_Enh	0	1	1	0	0	0
chr1	202082000	202082357	1806806	1806811	Intergenic	GPR37L1	0	0	7_Enh	0	1	1	0	0	0
chr1	202103859	202103962	1807165	1807169	intron	ARL8A	0	0	6_EnhG	0	1	1	0	0	0
chr1	202104075	202104113	1807171	1807176	intron	ARL8A	0	0	6_EnhG	0	1	0	0	0	0
chr1	203247643	203247808	1821025	1821033	Intergenic	LOC730227	0	0	7_Enh	0	1	0	0	0	0
chr1	203738680	203739026	1826900	1826909	intron	LAX1	0	0	5_TxWk	0	1	0	0	0	0
chr1	204047457	204047742	1830787	1830795	intron	SOX13	0	0	7_Enh	0	1	1	0	0	0
chr1	204053342	204053751	1830882	1830886	intron	SOX13	0	0	7_Enh	0	1	0	0	0	0
chr1	204062242	204062331	1831010	1831014	intron	SOX13	0	0	7_Enh	0	1	0	0	0	0
chr1	204111216	204112135	1831664	1831671	intron	ETNK2	0	0	7_Enh	0	1	1	0	0	0
chr1	204116251	204116366	1831716	1831720	intron	ETNK2	0	0	2_TssAFlnk	0	1	0	0	0	0
chr1	204183445	204183582	1832700	1832705	promoter-TSS	GOLT1A	1	0	2_TssAFlnk	0	1	1	0	1	1
chr1	204195079	204195184	1832844	1832851	intron	PLEKHA6	0	0	2_TssAFlnk	0	1	0	0	0	0
chr1	204195327	204195533	1832851	1832857	intron	PLEKHA6	0	0	7_Enh	0	1	1	0	0	0
chr1	204264891	204265085	1833662	1833667	intron	PLEKHA6	0	0	7_Enh	0	1	1	0	0	0
chr1	204963741	204963853	1841848	1841853	intron	NFASC	0	0	7_Enh	0	1	0	0	0	0
chr1	205645246	205645389	1851554	1851558	intron	SLC45A3	0	0	7_Enh	0	1	0	0	0	0
chr1	205698075	205698200	1852243	1852250	intron	NUCKS1	0	0	2_TssAFlnk	0	1	0	0	0	0
chr1	207122667	207122729	1864605	1864609	Intergenic	PIGR	0	0	7_Enh	0	1	0	0	0	0
chr1	207204989	207205526	1865302	1865309	intron	C1orf116	1	0	7_Enh	0	1	0	0	0	0
chr1	207985419	207985514	1871579	1871584	Intergenic	LOC148696	0	0	7_Enh	0	1	0	0	1	1
chr1	208345777	208345924	1875547	1875551	intron	PLXNA2	0	0	7_Enh	0	1	0	0	0	0
chr1	209246645	209246687	1882367	1882372	Intergenic	MIR205HG	0	0	15_Quies	0	1	0	0	0	0
chr1	209269176	209269216	1882508	1882512	Intergenic	MIR205HG	0	0	7_Enh	0	1	0	0	0	0
chr1	209847368	209847397	1887112	1887116	Intergenic	G0S2	0	0	7_Enh	0	1	0	0	0	0
chr1	209877970	209878179	1887356	1887360	promoter-TSS	HSD11B1	0	0	7_Enh	0	1	0	0	0	0
chr1	209921011	209921100	1887627	1887632	Intergenic	TRAF3IP3	0	1	7_Enh	0	1	1	0	1	1
chr1	209921415	209921549	1887651	1887657	Intergenic	TRAF3IP3	0	0	7_Enh	0	1	0	0	1	1
chr1	210547649	210547684	1893447	1893451	intron	HHAT	0	0	7_Enh	0	1	0	0	0	0
chr1	211689691	211689905	1903165	1903173	Intergenic	RD3	0	0	2_TssAFlnk	0	1	1	0	0	0
chr1	211816860	211816914	1904785	1904790	Intergenic	NEK2	0	0	7_Enh	0	1	0	0	0	0
chr1	212060864	212060966	1907292	1907298	Intergenic	LPGAT1	0	0	7_Enh	0	1	0	0	0	0
chr1	212094320	212094669	1907620	1907627	Intergenic	LPGAT1	0	0	7_Enh	0	1	0	0	0	0
chr1	212102465	212102607	1907695	1907699	Intergenic	LPGAT1	0	0	7_Enh	0	1	0	0	0	0
chr1	212401966	212402363	1910472	1910480	Intergenic	PPP2R5A	0	0	2_TssAFlnk	0	1	0	0	0	0
chr1	212691964	212692210	1913895	1913905	Intergenic	NENF	0	0	7_Enh	0	1	0	0	0	0
chr1	214150820	214151025	1927511	1927516	Intergenic	PROX1	0	0	7_Enh	0	1	0	0	0	1
chr1	214200575	214200759	1928340	1928344	intron	PROX1	0	0	7_Enh	0	1	0	0	0	0
chr1	214203975	214204135	1928384	1928388	intron	PROX1	0	0	6_EnhG	0	1	0	0	0	0
chr1	214296503	214296874	1929113	1929120	Intergenic	PROX1	0	0	7_Enh	0	1	0	0	1	1
chr1	214298878	214298961	1929141	1929145	Intergenic	PROX1	0	0	2_TssAFlnk	0	1	0	0	0	0
chr1	214612806	214613002	1932296	1932305	intron	PTPN14	0	0	2_TssAFlnk	0	1	0	0	0	0
chr1	215756786	215756904	1940652	1940656	intron	KCTD3	0	0	7_Enh	0	1	0	0	0	0
chr1	220128422	220128548	1970546	1970551	intron	RNU5F-1	0	0	2_TssAFlnk	0	1	0	0	0	0
chr1	220935526	220935683	1977894	1977900	intron	MARC2	0	0	7_Enh	0	1	0	0	0	0
chr1	221722397	221722530	1983809	1983814	Intergenic	DUSP10	0	0	7_Enh	0	1	0	0	0	0
chr1	221793623	221794040	1984256	1984260	Intergenic	DUSP10	0	0	1_TssA	0	1	0	0	0	0
chr1	222199730	222199971	1987129	1987135	Intergenic	DUSP10	0	0	2_TssAFlnk	0	1	0	0	0	0
chr1	223351166	223351330	1996893	1996897	Intergenic	TLR5	0	0	7_Enh	0	1	0	0	0	0
chr1	223810025	223810081	2001327	2001331	intron	CAPN8	0	0	7_Enh	0	1	0	0	0	0
chr1	224323415	224323510	2007145	2007149	intron	FBXO28	0	0	6_EnhG	0	1	0	0	0	0
chr1	224645278	224645452	2011635	2011640	Intergenic	WDR26	0	0	2_TssAFlnk	0	1	0	0	1	1
chr1	224691020	224691548	2012100	2012114	Intergenic	WDR26	0	0	7_Enh	0	1	1	0	1	0
chr1	224697742	224697891	2012176	2012180	Intergenic	WDR26	0	0	7_Enh	0	1	1	0	0	0
chr1	224701512	224701729	2012219	2012229	Intergenic	WDR26	0	0	7_Enh	0	1	0	0	1	1
chr1	224920255	224920368	2014427	2014431	intron	CNIH3	0	0	1_TssA	0	1	0	0	0	0
chr1	224921020	224921272	2014437	2014442	intron	CNIH3	0	0	7_Enh	0	1	0	0	1	0
chr1	225600774	225601184	2018932	2018943	intron	LBR	0	0	7_Enh	0	1	0	0	0	0
chr1	225632717	225632892	2019491	2019496	Intergenic	LBR	0	0	7_Enh	0	1	0	0	0	0
chr1	225942647	225942744	2023420	2023427	Intergenic	SRP9	0	0	7_Enh	0	1	0	0	0	0
chr1	226001131	226001526	2024316	2024326	intron	EPHX1	0	0	2_TssAFlnk	0	1	1	0	0	0
chr1	226009014	226009136	2024446	2024451	intron	EPHX1	0	0	7_Enh	0	1	0	0	0	0
chr1	226035458	226035595	2024888	2024892	intron	TMEM63A	0	0	4_Tx	0	1	0	0	0	0
chr1	226077577	226077653	2025717	2025722	promoter-TSS	LEFTY1	1	0	7_Enh	0	1	0	0	0	0
chr1	227162715	227162941	2041645	2041652	intron	ADCK3	0	0	7_Enh	0	1	1	0	0	0
chr1	227510888	227511107	2044646	2044650	Intergenic	CDC42BPA	0	0	2_TssAFlnk	0	1	0	0	0	0
chr1	227919055	227919264	2048546	2048552	exon	JMJD4	0	0	7_Enh	0	1	1	0	0	0
chr1	228857260	228857430	2068150	2068155	intron	RHOU	0	0	15_Quies	0	1	0	0	0	0
chr1	229038836	229039127	2070175	2070182	Intergenic	DUSP5P1	0	0	7_Enh	0	1	1	0	0	0
chr1	229163511	229163578	2071605	2071609	Intergenic	RAB4A	0	0	7_Enh	0	1	0	0	0	0
chr1	229163632	229163684	2071609	2071613	Intergenic	RAB4A	0	0	7_Enh	0	1	0	0	0	0
chr1	229253773	229253842	2072453	2072458	Intergenic	RAB4A	0	0	7_Enh	0	1	0	0	0	0
chr1	229253911	229254092	2072458	2072463	Intergenic	RAB4A	0	0	5_TxWk	0	1	0	0	0	0
chr1	229260381	229260451	2072558	2072562	Intergenic	RAB4A	0	0	2_TssAFlnk	0	1	0	0	0	1
chr1	229359323	229359493	2073643	2073648	Intergenic	RAB4A	0	0	7_Enh	0	1	0	0	0	0
chr1	230240468	230240778	2083900	2083911	intron	GALNT2	0	0	2_TssAFlnk	0	1	0	0	0	0
chr1	230241287	230241376	2083916	2083920	intron	GALNT2	0	0	2_TssAFlnk	0	1	0	0	0	0
chr1	230241737	230241871	2083925	2083929	intron	GALNT2	0	0	7_Enh	0	1	0	0	0	0
chr1	230289718	230290020	2084733	2084738	intron	GALNT2	0	0	7_Enh	0	1	0	0	0	0
chr1	230295007	230295178	2084810	2084814	intron	GALNT2	0	0	7_Enh	0	1	0	0	0	0
chr1	230295478	230295819	2084820	2084825	intron	GALNT2	0	0	7_Enh	0	1	1	0	0	0
chr1	230321653	230322086	2085100	2085109	intron	GALNT2	0	0	2_TssAFlnk	0	1	0	0	0	0
chr1	230463117	230463333	2087275	2087283	intron	PGBD5	0	0	2_TssAFlnk	0	1	1	0	0	0
chr1	230850110	230850212	2091467	2091471	exon	AGT	1	0	7_Enh	0	1	0	0	0	0
chr1	230866875	230867057	2091584	2091589	Intergenic	CAPN9	0	0	7_Enh	0	1	0	0	0	0
chr1	231189410	231189847	2095650	2095657	Intergenic	FAM89A	0	0	7_Enh	0	1	0	0	0	0
chr1	231369367	231369444	2097974	2097979	intron	C1orf131	0	0	7_Enh	0	1	0	0	0	0
chr1	231369459	231369597	2097979	2097984	intron	C1orf131	0	0	7_Enh	0	1	0	0	0	0
chr1	232811143	232811263	2112338	2112342	Intergenic	MAP10	0	0	2_TssAFlnk	0	1	0	0	0	0
chr1	233609337	233609579	2119769	2119776	Intergenic	KCNK1	0	0	7_Enh	0	1	1	0	0	0
chr1	233609852	233609978	2119777	2119781	Intergenic	KCNK1	0	0	7_Enh	0	1	0	0	0	0
chr1	233808618	233808772	2121520	2121525	TTS	KCNK1	0	0	1_TssA	0	1	0	0	0	0
chr1	234634843	234635042	2129274	2129290	Intergenic	TARBP1	0	0	7_Enh	0	1	0	0	1	1
chr1	234637265	234637539	2129321	2129330	Intergenic	TARBP1	0	0	7_Enh	0	1	1	0	0	0
chr1	234645343	234645527	2129424	2129428	Intergenic	LOC100506795	0	0	7_Enh	0	1	1	0	0	0
chr1	234659273	234659582	2129656	2129664	Intergenic	LOC100506795	0	0	7_Enh	0	1	0	0	0	0
chr1	234668317	234668425	2129768	2129772	promoter-TSS	LOC100506795	1	0	2_TssAFlnk	0	1	0	0	0	0
chr1	234672688	234672830	2129842	2129847	Intergenic	LOC100506795	0	0	7_Enh	0	1	0	0	0	0
chr1	234673738	234673930	2129856	2129863	Intergenic	LOC100506795	0	0	7_Enh	0	1	0	0	0	0
chr1	234674200	234674241	2129865	2129869	Intergenic	LOC100506795	0	0	2_TssAFlnk	0	1	0	0	0	0
chr1	234674294	234674435	2129869	2129875	Intergenic	LOC100506795	0	0	2_TssAFlnk	0	1	0	0	0	0
chr1	234720035	234720051	2130437	2130442	Intergenic	IRF2BP2	0	0	2_TssAFlnk	0	1	0	0	0	0
chr1	234778933	234779141	2131511	2131520	Intergenic	LINC00184	0	0	7_Enh	0	1	0	0	0	0
chr1	234857667	234857932	2132365	2132374	Intergenic	LOC100506810	0	0	2_TssAFlnk	0	1	1	0	0	0
chr1	234859088	234859389	2132405	2132413	promoter-TSS	LOC100506810	1	0	7_Enh	0	1	0	0	0	0
chr1	234951423	234951551	2133716	2133720	Intergenic	LOC100506810	0	0	7_Enh	0	1	0	0	0	0
chr1	234951657	234951807	2133720	2133724	Intergenic	LOC100506810	0	0	7_Enh	0	1	0	0	0	0
chr1	234951878	234951975	2133724	2133731	Intergenic	LOC100506810	0	0	7_Enh	0	1	0	0	0	0
chr1	234952039	234952447	2133731	2133748	Intergenic	LOC100506810	0	0	7_Enh	0	1	0	0	0	0
chr1	234952804	234953025	2133755	2133762	Intergenic	LOC100506810	0	0	1_TssA	0	1	0	0	0	0
chr1	234953051	234953318	2133762	2133767	Intergenic	LOC100506810	0	0	1_TssA	0	1	0	0	0	0
chr1	235011562	235011683	2134417	2134426	Intergenic	LOC100506810	0	0	7_Enh	0	1	0	0	0	0
chr1	235011691	235011810	2134426	2134430	Intergenic	LOC100506810	0	0	7_Enh	0	1	1	0	0	0
chr1	235054103	235054228	2135010	2135015	Intergenic	LOC100506810	0	0	7_Enh	0	1	0	0	0	0
chr1	235054254	235054479	2135015	2135023	Intergenic	LOC100506810	0	0	7_Enh	0	1	1	0	0	0
chr1	235091187	235091381	2135513	2135518	Intergenic	SNORA14B	0	0	7_Enh	0	1	1	0	0	0
chr1	235093797	235094091	2135556	2135562	Intergenic	SNORA14B	0	0	7_Enh	0	1	1	0	0	0
chr1	235095889	235096234	2135597	2135605	Intergenic	SNORA14B	0	0	7_Enh	0	1	1	0	0	0
chr1	235096860	235096960	2135617	2135623	Intergenic	SNORA14B	0	0	2_TssAFlnk	0	1	1	0	0	0
chr1	235097965	235098133	2135632	2135636	Intergenic	SNORA14B	0	0	2_TssAFlnk	0	1	1	0	0	0
chr1	235098942	235099196	2135647	2135657	Intergenic	SNORA14B	0	0	7_Enh	0	1	0	0	0	0
chr1	235099368	235099536	2135657	2135661	Intergenic	SNORA14B	0	0	2_TssAFlnk	0	1	0	0	0	0
chr1	235099796	235099808	2135664	2135668	Intergenic	SNORA14B	0	0	7_Enh	0	1	0	0	0	0
chr1	235100100	235100163	2135669	2135675	Intergenic	SNORA14B	0	0	7_Enh	0	1	0	0	0	0
chr1	235106626	235106719	2135791	2135795	Intergenic	SNORA14B	0	0	2_TssAFlnk	0	1	0	0	0	0
chr1	235106948	235107122	2135795	2135800	Intergenic	SNORA14B	0	0	7_Enh	0	1	0	0	0	0
chr1	235111814	235112201	2135869	2135875	Intergenic	SNORA14B	0	0	7_Enh	0	1	1	0	0	0
chr1	235123244	235123476	2136063	2136069	Intergenic	SNORA14B	0	0	7_Enh	0	1	0	0	0	1
chr1	235133139	235133345	2136186	2136194	Intergenic	SNORA14B	0	0	7_Enh	0	1	0	0	0	0
chr1	235242942	235243248	2136978	2136984	Intergenic	SNORA14B	0	0	7_Enh	0	1	1	0	0	1
chr1	235246730	235247376	2137028	2137040	Intergenic	SNORA14B	0	0	7_Enh	0	1	0	0	1	1
chr1	236095453	236095620	2148252	2148257	Intergenic	LYST	0	0	2_TssAFlnk	0	1	1	0	0	0
chr1	236238249	236238320	2150316	2150321	Intergenic	NID1	0	0	7_Enh	0	1	0	0	0	0
chr1	241721801	241722044	2201651	2201656	intron	KMO	0	0	7_Enh	0	1	0	0	0	0
chr1	241778902	241779094	2202066	2202070	intron	OPN3	0	0	2_TssAFlnk	0	1	0	0	0	0
chr1	243619235	243619436	2219930	2219937	intron	SDCCAG8	0	0	7_Enh	0	1	0	0	0	0
chr1	244253030	244253198	2226219	2226224	Intergenic	ZBTB18	0	0	7_Enh	0	1	0	0	0	0
chr1	244253318	244253369	2226227	2226231	Intergenic	ZBTB18	0	0	7_Enh	0	1	1	0	0	0
chr1	244258949	244259205	2226290	2226294	Intergenic	ZBTB18	0	0	7_Enh	0	1	1	0	0	0
chr1	244435868	244435894	2228402	2228406	Intergenic	C1orf100	0	0	7_Enh	0	1	1	0	0	0
chr1	245206428	245206472	2238384	2238388	intron	EFCAB2	0	0	7_Enh	0	1	0	0	0	0
chr1	246748492	246748747	2258482	2258487	intron	CNST	0	0	7_Enh	0	1	0	0	0	0
chr2	20225	20605	2284717	2284722	Intergenic	FAM110C	0	0	7_Enh	0	1	1	0	0	0
chr2	2001306	2001504	2316511	2316516	intron	MYT1L	0	0	7_Enh	0	1	0	0	0	0
chr2	7932389	7932738	2378838	2378843	Intergenic	LOC339788	0	0	7_Enh	0	1	0	0	0	0
chr2	8260057	8260144	2381735	2381740	intron	LINC00299	0	0	7_Enh	0	1	0	0	0	0
chr2	8260787	8260865	2381742	2381748	intron	LINC00299	0	0	1_TssA	0	1	0	0	0	0
chr2	8266343	8266582	2381817	2381824	intron	LINC00299	0	0	7_Enh	0	1	0	0	0	0
chr2	8445782	8445894	2383637	2383643	intron	LINC00299	0	0	7_Enh	0	1	0	0	0	0
chr2	8475268	8475333	2383978	2383983	Intergenic	LINC00299	0	0	7_Enh	0	1	1	0	0	0
chr2	8552382	8552562	2384768	2384774	Intergenic	LINC00299	0	0	7_Enh	0	1	0	0	0	0
chr2	8615604	8615755	2385600	2385605	Intergenic	LINC00299	0	0	7_Enh	0	1	0	0	0	0
chr2	8633375	8633772	2385874	2385880	Intergenic	LINC00299	0	0	7_Enh	0	1	1	0	0	0
chr2	8675445	8675669	2386407	2386412	Intergenic	ID2	0	0	7_Enh	0	1	1	0	0	1
chr2	8767362	8767536	2387993	2388004	Intergenic	ID2	0	0	7_Enh	0	1	1	0	0	0
chr2	8773996	8774098	2388128	2388133	Intergenic	ID2	0	0	2_TssAFlnk	0	1	0	0	0	0
chr2	8799263	8799439	2388548	2388554	Intergenic	ID2	0	0	7_Enh	0	1	0	0	0	0
chr2	8800365	8800559	2388571	2388576	Intergenic	ID2	0	0	7_Enh	0	1	1	0	0	0
chr2	9475534	9475693	2397327	2397331	intron	ASAP2	0	0	7_Enh	0	1	0	0	0	0
chr2	9476947	9476989	2397344	2397348	intron	ASAP2	0	0	2_TssAFlnk	0	1	0	0	0	0
chr2	10146870	10147029	2407085	2407091	Intergenic	KLF11	0	0	7_Enh	0	1	0	0	0	0
chr2	10176302	10176531	2407977	2407982	Intergenic	KLF11	0	0	7_Enh	0	1	0	0	1	1
chr2	10425713	10425849	2413229	2413234	Intergenic	HPCAL1	0	0	7_Enh	0	1	0	0	0	0
chr2	10541215	10541419	2415472	2415477	intron	HPCAL1	0	0	7_Enh	0	1	1	0	0	0
chr2	10548145	10548227	2415613	2415617	intron	HPCAL1	0	0	7_Enh	0	1	1	0	0	0
chr2	10549132	10549243	2415626	2415630	intron	HPCAL1	0	0	2_TssAFlnk	0	1	0	0	0	0
chr2	10549284	10549566	2415630	2415642	intron	HPCAL1	0	0	7_Enh	0	1	1	0	1	1
chr2	10970440	10970657	2422864	2422869	Intergenic	PDIA6	0	0	7_Enh	0	1	0	0	0	0
chr2	11493056	11493144	2429889	2429893	Intergenic	ROCK2	0	0	7_Enh	0	1	0	0	0	0
chr2	11497533	11497674	2429941	2429945	Intergenic	ROCK2	0	0	7_Enh	0	1	0	0	0	0
chr2	11510776	11511167	2430114	2430121	Intergenic	LINC00570	0	0	7_Enh	0	1	1	0	0	0
chr2	11511803	11511990	2430131	2430137	Intergenic	LINC00570	0	0	7_Enh	0	1	0	0	0	0
chr2	11528210	11528348	2430379	2430386	Intergenic	LINC00570	0	0	7_Enh	0	1	1	0	0	0
chr2	11529775	11529978	2430403	2430409	Intergenic	LINC00570	0	0	7_Enh	0	1	1	0	0	0
chr2	11638723	11638953	2432086	2432092	Intergenic	E2F6	0	0	7_Enh	0	1	1	0	1	0
chr2	11679622	11679873	2432584	2432589	promoter-TSS	GREB1	1	0	7_Enh	0	1	0	0	0	0
chr2	11884333	11884592	2435966	2435973	intron	LPIN1	0	0	7_Enh	0	1	0	0	1	0
chr2	11886389	11886401	2436012	2436016	promoter-TSS	LPIN1	0	1	2_TssAFlnk	0	1	0	0	0	0
chr2	11969518	11969710	2437482	2437487	Intergenic	MIR4262	0	0	2_TssAFlnk	0	1	0	0	1	1
chr2	17944825	17945489	2482944	2482953	intron	GEN1	0	0	2_TssAFlnk	0	1	0	0	0	0
chr2	20328950	20329183	2500558	2500562	Intergenic	LAPTM4A	0	0	2_TssAFlnk	0	1	1	0	0	0
chr2	20329270	20329402	2500563	2500568	Intergenic	LAPTM4A	0	0	7_Enh	0	1	1	0	0	0
chr2	20341376	20341495	2500753	2500757	Intergenic	SDC1	0	0	7_Enh	0	1	0	0	0	0
chr2	20379478	20379982	2501183	2501196	Intergenic	SDC1	0	0	7_Enh	0	1	0	0	0	0
chr2	20380163	20380346	2501200	2501210	Intergenic	SDC1	0	0	7_Enh	0	1	0	0	0	0
chr2	20382339	20382530	2501245	2501249	Intergenic	SDC1	0	0	7_Enh	0	1	1	0	0	0
chr2	20396273	20396475	2501462	2501467	Intergenic	SDC1	0	0	7_Enh	0	1	1	0	0	0
chr2	20396503	20396739	2501467	2501474	Intergenic	SDC1	0	0	7_Enh	0	1	0	0	0	0
chr2	20405718	20406196	2501643	2501653	intron	SDC1	0	0	2_TssAFlnk	0	1	0	0	0	0
chr2	20410325	20410392	2501724	2501728	intron	SDC1	0	0	7_Enh	0	1	1	0	0	0
chr2	20412374	20412474	2501763	2501767	intron	SDC1	0	0	7_Enh	0	1	1	0	0	0
chr2	20412555	20412757	2501767	2501773	intron	SDC1	0	0	7_Enh	0	1	1	0	0	0
chr2	20412764	20412872	2501773	2501778	intron	SDC1	0	0	7_Enh	0	1	0	0	0	0
chr2	20412934	20413092	2501778	2501783	intron	SDC1	0	0	2_TssAFlnk	0	1	0	0	0	1
chr2	20413146	20413310	2501783	2501787	intron	SDC1	0	0	7_Enh	0	1	0	0	0	0
chr2	20417343	20417484	2501843	2501848	intron	SDC1	0	0	7_Enh	0	1	0	0	0	0
chr2	20617366	20617435	2504300	2504304	Intergenic	RHOB	0	0	7_Enh	0	1	0	0	0	0
chr2	20621816	20622077	2504366	2504371	Intergenic	RHOB	0	0	7_Enh	0	1	0	0	0	0
chr2	20644356	20644469	2504631	2504637	Intergenic	RHOB	0	0	2_TssAFlnk	0	1	0	0	0	0
chr2	20650458	20650814	2504879	2504885	Intergenic,TTS	RHOB	0	0	7_Enh	0	1	0	0	0	0
chr2	20737778	20738158	2505915	2505926	Intergenic	RHOB	0	0	2_TssAFlnk	0	1	0	0	0	0
chr2	20793165	20793338	2506654	2506659	Intergenic	HS1BP3	0	0	7_Enh	0	1	0	0	0	0
chr2	20793462	20793624	2506660	2506666	Intergenic	HS1BP3	0	0	7_Enh	0	1	1	0	0	1
chr2	20799110	20799161	2506753	2506758	Intergenic	HS1BP3	0	0	7_Enh	0	1	0	0	0	0
chr2	20811176	20811384	2506879	2506886	Intergenic	HS1BP3	0	0	7_Enh	0	1	1	0	0	0
chr2	20817777	20818016	2506969	2506975	exon	HS1BP3	0	0	7_Enh	0	1	0	0	1	1
chr2	20835666	20835861	2507289	2507302	intron	HS1BP3	0	0	7_Enh	0	1	1	0	1	1
chr2	20836984	20837082	2507325	2507329	intron	HS1BP3	0	0	7_Enh	0	1	0	0	0	0
chr2	21270324	21270455	2511346	2511350	Intergenic	APOB	0	0	7_Enh	0	1	1	0	0	0
chr2	21320297	21320415	2511687	2511692	Intergenic	APOB	0	0	2_TssAFlnk	0	1	0	0	0	0
chr2	24526998	24527126	2539450	2539454	intron	ITSN2	0	0	7_Enh	0	1	0	0	0	0
chr2	24563076	24563122	2539816	2539821	intron	ITSN2	0	0	7_Enh	0	1	0	0	0	0
chr2	26235192	26235330	2562862	2562868	Intergenic	RAB10	0	0	7_Enh	0	1	0	0	0	0
chr2	26267456	26267540	2563462	2563466	intron	RAB10	0	0	5_TxWk	0	1	1	0	0	0
chr2	26995322	26995438	2573689	2573693	intron	SLC35F6	0	0	2_TssAFlnk	0	1	0	0	0	0
chr2	27304103	27304423	2578557	2578567	intron	EMILIN1	0	0	2_TssAFlnk	0	1	0	0	1	1
chr2	27394439	27394600	2580376	2580381	Intergenic	TCF23	0	0	7_Enh	0	1	0	0	0	0
chr2	27400478	27400567	2580463	2580467	Intergenic	TCF23	0	0	7_Enh	0	1	0	0	0	0
chr2	27400924	27401003	2580470	2580474	Intergenic	TCF23	0	0	7_Enh	0	1	0	0	0	0
chr2	27417598	27417723	2580667	2580671	Intergenic	ATRAID	0	0	7_Enh	0	1	0	0	0	0
chr2	27418139	27418182	2580673	2580679	Intergenic	ATRAID	0	0	5_TxWk	0	1	0	0	0	0
chr2	27730750	27730924	2586604	2586608	exon,intron	GCKR	0	0	6_EnhG	0	1	0	0	0	0
chr2	28556894	28556998	2594295	2594301	intron	BRE	0	0	7_Enh	0	1	1	0	0	0
chr2	28561428	28561526	2594380	2594387	exon	BRE	0	0	7_Enh	0	1	1	0	0	0
chr2	28565505	28565571	2594455	2594459	Intergenic	LOC100505716	0	0	7_Enh	0	1	0	0	0	0
chr2	28565630	28565756	2594459	2594466	Intergenic	LOC100505716	0	0	2_TssAFlnk	0	1	0	0	0	0
chr2	28844475	28844649	2598295	2598302	intron	PLB1	0	0	2_TssAFlnk	0	1	0	0	0	0
chr2	28848150	28848424	2598341	2598346	intron	PLB1	0	0	7_Enh	0	1	1	0	0	0
chr2	33277173	33277308	2641633	2641638	intron	LTBP1	0	0	7_Enh	0	1	0	0	0	0
chr2	38633847	38633938	2685575	2685581	Intergenic	ATL2	0	0	2_TssAFlnk	0	1	0	0	0	0
chr2	38912882	38912972	2688997	2689003	intron	GALM	0	0	2_TssAFlnk	0	1	0	0	0	0
chr2	38959201	38959302	2689580	2689586	intron	GALM	0	0	7_Enh	0	1	0	0	0	0
chr2	39011659	39012137	2690531	2690535	Intergenic	GEMIN6	0	0	7_Enh	0	1	1	0	0	0
chr2	39016980	39017013	2690642	2690646	Intergenic	GEMIN6	0	0	7_Enh	0	1	0	0	0	0
chr2	42075016	42075254	2712964	2712969	Intergenic	LOC388942	0	0	7_Enh	0	1	0	0	0	0
chr2	42374814	42374938	2716440	2716445	Intergenic	EML4	0	0	7_Enh	0	1	0	0	0	0
chr2	42575433	42575583	2718387	2718391	Intergenic	COX7A2L	0	0	7_Enh	0	1	0	0	0	0
chr2	43015283	43015602	2724123	2724131	intron	HAAO	0	0	2_TssAFlnk	0	1	0	0	0	0
chr2	43081324	43081482	2725179	2725183	Intergenic	HAAO	0	0	7_Enh	0	1	1	0	0	0
chr2	43151961	43152139	2725997	2726004	Intergenic	HAAO	0	0	7_Enh	0	1	1	0	0	0
chr2	43152649	43152773	2726012	2726016	Intergenic	HAAO	0	0	7_Enh	0	1	0	0	0	1
chr2	43152827	43152911	2726016	2726020	Intergenic	HAAO	0	0	7_Enh	0	1	0	0	0	1
chr2	43153663	43153868	2726032	2726043	Intergenic	HAAO	0	0	7_Enh	0	1	1	0	0	0
chr2	43156545	43156575	2726083	2726087	Intergenic	HAAO	0	0	7_Enh	0	1	0	0	0	0
chr2	43187471	43187667	2726527	2726533	Intergenic	HAAO	0	0	7_Enh	0	1	1	0	0	0
chr2	43232970	43233166	2727170	2727175	Intergenic	HAAO	0	0	7_Enh	0	1	1	0	0	0
chr2	43385547	43385901	2729337	2729344	Intergenic	ZFP36L2	0	0	7_Enh	0	1	1	0	0	0
chr2	43386190	43386348	2729344	2729352	Intergenic	ZFP36L2	0	0	7_Enh	0	1	0	0	1	0
chr2	43389151	43389423	2729404	2729415	Intergenic	ZFP36L2	0	0	7_Enh	0	1	0	0	0	0
chr2	43405994	43406341	2729669	2729674	Intergenic	ZFP36L2	0	0	2_TssAFlnk	0	1	1	0	0	0
chr2	43406359	43406458	2729674	2729678	Intergenic	ZFP36L2	0	0	2_TssAFlnk	0	1	0	0	0	0
chr2	43597362	43597582	2732332	2732336	intron	THADA	0	0	7_Enh	0	1	0	0	0	0
chr2	43767080	43767447	2733613	2733617	intron	THADA	0	0	7_Enh	0	1	0	0	0	0
chr2	44074612	44074663	2736711	2736717	intron	ABCG8	0	0	7_Enh	0	1	0	0	0	0
chr2	44108762	44108834	2737100	2737105	Intergenic	ABCG8	0	0	7_Enh	0	1	0	0	0	0
chr2	44310140	44310310	2739332	2739336	Intergenic	PPM1B	0	0	7_Enh	0	1	0	0	0	0
chr2	44518558	44518931	2741736	2741742	intron	SLC3A1	0	0	2_TssAFlnk	0	1	0	0	1	0
chr2	44522460	44522867	2741776	2741781	intron	SLC3A1	0	0	7_Enh	0	1	1	0	1	0
chr2	45501532	45501767	2752075	2752080	Intergenic	UNQ6975	0	0	7_Enh	0	1	1	0	0	0
chr2	46049147	46049177	2756863	2756867	intron	PRKCE	0	0	7_Enh	0	1	0	0	0	0
chr2	46165916	46166250	2758138	2758147	intron	PRKCE	0	0	2_TssAFlnk	0	1	0	0	0	0
chr2	46189613	46189984	2758389	2758395	intron	PRKCE	0	0	7_Enh	0	1	0	0	0	0
chr2	46219467	46219953	2758717	2758726	intron	PRKCE	0	0	7_Enh	0	1	0	0	0	0
chr2	46233751	46234067	2758825	2758831	intron	PRKCE	0	0	7_Enh	0	1	0	0	0	0
chr2	46268000	46268134	2759169	2759173	intron	PRKCE	0	0	7_Enh	0	1	0	0	0	0
chr2	46534302	46534620	2761859	2761865	intron	EPAS1	0	0	2_TssAFlnk	0	1	0	0	0	0
chr2	46542306	46542499	2761933	2761940	intron	EPAS1	0	0	7_Enh	0	1	1	0	0	0
chr2	46635879	46636201	2762972	2762980	Intergenic	TMEM247	0	0	7_Enh	0	1	1	0	0	0
chr2	46636301	46636678	2762980	2762987	Intergenic	TMEM247	0	0	7_Enh	0	1	0	0	0	0
chr2	47074388	47074678	2767176	2767186	intron	LOC100134259	0	0	7_Enh	0	1	0	0	0	0
chr2	47183113	47183422	2768617	2768622	intron	TTC7A	0	0	7_Enh	0	1	1	0	0	0
chr2	47184025	47184127	2768626	2768633	exon	TTC7A	0	0	7_Enh	0	1	1	0	0	0
chr2	47184192	47184300	2768633	2768637	intron	TTC7A	0	0	7_Enh	0	1	1	0	0	0
chr2	47197881	47198069	2768837	2768842	intron	TTC7A	0	0	7_Enh	0	1	0	0	0	1
chr2	47260266	47260424	2769713	2769717	intron	TTC7A	0	0	7_Enh	0	1	0	0	0	0
chr2	47261556	47261768	2769739	2769745	intron	TTC7A	0	0	7_Enh	0	1	1	0	0	0
chr2	47261992	47262174	2769748	2769752	intron	TTC7A	0	0	7_Enh	0	1	1	0	0	0
chr2	47268040	47268151	2769829	2769835	intron	TTC7A	0	0	7_Enh	0	1	1	0	0	0
chr2	47446528	47446655	2771967	2771971	Intergenic	CALM2	0	0	7_Enh	0	1	0	0	0	0
chr2	47452585	47452738	2772042	2772047	Intergenic	CALM2	0	0	7_Enh	0	1	0	0	0	0
chr2	48477789	48477903	2783391	2783395	Intergenic	FOXN2	0	0	2_TssAFlnk	0	1	1	0	0	0
chr2	48642392	48642533	2784837	2784841	Intergenic	PPP1R21	0	0	7_Enh	0	1	1	0	0	0
chr2	48707145	48707406	2785512	2785516	exon	PPP1R21	0	0	7_Enh	0	1	0	0	0	0
chr2	54798129	54798348	2826453	2826458	intron	SPTBN1	0	0	7_Enh	0	1	0	0	0	0
chr2	54799285	54799898	2826464	2826470	intron	SPTBN1	0	0	7_Enh	0	1	0	0	0	0
chr2	54801363	54801462	2826484	2826488	intron	SPTBN1	0	0	2_TssAFlnk	0	1	0	0	0	0
chr2	54813286	54813372	2826595	2826599	intron	SPTBN1	0	0	7_Enh	0	1	0	0	0	0
chr2	54839131	54839240	2826845	2826849	intron	SPTBN1	0	0	7_Enh	0	1	0	0	0	0
chr2	54857174	54857271	2827095	2827099	intron	SPTBN1	0	0	6_EnhG	0	1	0	0	0	0
chr2	54860160	54860259	2827148	2827154	intron	SPTBN1	0	0	6_EnhG	0	1	0	0	0	0
chr2	54860545	54860671	2827155	2827159	intron	SPTBN1	0	0	6_EnhG	0	1	0	0	0	0
chr2	54869310	54869366	2827242	2827246	intron	SPTBN1	0	0	6_EnhG	0	1	0	0	0	0
chr2	54894016	54894194	2827570	2827576	intron	SPTBN1	0	0	6_EnhG	0	1	0	0	0	0
chr2	54896816	54897192	2827612	2827617	exon	SPTBN1	0	0	7_Enh	0	1	0	0	0	0
chr2	55131953	55132322	2829904	2829910	intron	EML6	0	0	7_Enh	0	1	0	0	0	0
chr2	55135621	55136104	2829929	2829937	intron	EML6	0	0	7_Enh	0	1	0	0	0	0
chr2	62421705	62421783	2888335	2888339	Intergenic	B3GNT2	0	0	2_TssAFlnk	0	1	0	0	0	0
chr2	62639260	62639591	2890896	2890902	Intergenic	TMEM17	0	0	5_TxWk	0	1	0	0	1	1
chr2	62677862	62678082	2891215	2891220	Intergenic	TMEM17	0	0	7_Enh	0	1	0	0	0	0
chr2	63924188	63924843	2900238	2900244	Intergenic	WDPCP	0	0	7_Enh	0	1	1	0	0	0
chr2	64075830	64076166	2901445	2901449	intron	UGP2	0	0	7_Enh	0	1	0	0	0	0
chr2	64218527	64218773	2902393	2902400	intron	VPS54	0	0	7_Enh	0	1	0	0	0	0
chr2	64632636	64632773	2906166	2906170	Intergenic	LGALSL	0	0	7_Enh	0	1	1	0	0	0
chr2	64680323	64680519	2906485	2906489	promoter-TSS	LGALSL	1	0	7_Enh	0	1	0	0	0	0
chr2	64876253	64876460	2908707	2908713	intron	SERTAD2	0	0	2_TssAFlnk	0	1	0	0	0	0
chr2	64876959	64877092	2908713	2908717	intron	SERTAD2	0	0	2_TssAFlnk	0	1	1	0	0	0
chr2	65149998	65150218	2911831	2911837	intron	LOC400958	0	0	7_Enh	0	1	1	0	1	1
chr2	65590416	65590603	2917715	2917720	intron	SPRED2	0	0	7_Enh	0	1	0	0	0	0
chr2	65617455	65617584	2917993	2917998	intron	SPRED2	0	0	7_Enh	0	1	0	0	0	0
chr2	69056406	69056821	2943830	2943840	Intergenic	BMP10	0	0	7_Enh	0	1	0	0	0	1
chr2	70011426	70011665	2952676	2952681	intron	ANXA4	0	0	7_Enh	0	1	0	0	0	0
chr2	70322323	70322660	2956401	2956406	Intergenic	PCBP1	0	0	7_Enh	0	1	0	0	0	0
chr2	70331826	70332003	2956595	2956601	Intergenic	PCBP1	0	0	7_Enh	0	1	0	0	0	0
chr2	70335054	70335109	2956645	2956650	Intergenic	LOC100133985	0	0	5_TxWk	0	1	0	0	0	0
chr2	70336033	70336278	2956659	2956670	Intergenic	LOC100133985	0	0	1_TssA	0	1	0	0	0	0
chr2	70336325	70336386	2956670	2956677	Intergenic	LOC100133985	0	0	1_TssA	0	1	0	0	0	0
chr2	70367347	70367461	2957218	2957223	Intergenic	LOC100133985	0	0	2_TssAFlnk	0	1	0	0	0	0
chr2	70415342	70415609	2958139	2958149	intron	C2orf42	0	0	5_TxWk	0	1	0	0	0	0
chr2	70496748	70496881	2959546	2959551	intron	PCYOX1	0	0	7_Enh	0	1	1	0	0	0
chr2	73210982	73211180	2987837	2987843	intron	SFXN5	0	0	7_Enh	0	1	0	0	0	0
chr2	73213078	73213250	2987866	2987872	intron	SFXN5	0	0	7_Enh	0	1	1	0	0	0
chr2	73248067	73248303	2988309	2988314	intron	SFXN5	0	0	6_EnhG	0	1	0	0	0	0
chr2	73259079	73259346	2988436	2988440	intron	SFXN5	0	0	2_TssAFlnk	0	1	0	0	0	0
chr2	73259585	73259988	2988440	2988446	intron	SFXN5	0	0	7_Enh	0	1	0	0	0	0
chr2	73929765	73929896	2995876	2995880	Intergenic	NAT8B	0	0	7_Enh	0	1	0	0	0	0
chr2	74718834	74719544	3006627	3006639	intron	TTC31	0	0	6_EnhG	0	1	1	0	0	0
chr2	75798216	75798612	3017002	3017007	Intergenic	EVA1A	0	0	2_TssAFlnk	0	1	0	0	0	0
chr2	85191372	85191426	3075090	3075094	Intergenic	KCMF1	0	0	7_Enh	0	1	0	0	0	0
chr2	85371169	85371442	3077820	3077825	intron	TCF7L1	0	0	7_Enh	0	1	1	0	0	0
chr2	85402783	85403050	3078250	3078256	intron	TCF7L1	0	0	7_Enh	0	1	0	0	0	0
chr2	85497104	85497194	3079418	3079422	intron	TCF7L1	0	0	7_Enh	0	1	1	0	0	0
chr2	85534191	85534378	3080059	3080066	intron	TCF7L1	0	0	7_Enh	0	1	0	0	0	0
chr2	85534566	85534616	3080067	3080071	intron	TCF7L1	0	0	2_TssAFlnk	0	1	1	0	0	0
chr2	85647258	85647331	3081956	3081961	Intergenic	CAPG	0	0	7_Enh	0	1	0	0	0	0
chr2	85647807	85648082	3081970	3081984	Intergenic	CAPG	0	0	7_Enh	0	1	0	0	1	1
chr2	85648320	85648382	3081987	3081992	Intergenic	CAPG	0	0	2_TssAFlnk	0	1	1	0	0	0
chr2	85648478	85648520	3081993	3081997	Intergenic	CAPG	0	0	2_TssAFlnk	0	1	1	0	0	0
chr2	85648603	85648754	3081998	3082003	Intergenic	CAPG	0	0	7_Enh	0	1	0	0	0	0
chr2	85696327	85696375	3082710	3082714	Intergenic	SH2D6	0	0	7_Enh	0	1	0	0	0	0
chr2	85698044	85698188	3082743	3082747	Intergenic	SH2D6	0	0	7_Enh	0	1	1	0	0	0
chr2	85698222	85698561	3082747	3082752	Intergenic	SH2D6	0	0	7_Enh	0	1	0	0	0	0
chr2	85969002	85969256	3087011	3087025	Intergenic	ATOH8	0	0	7_Enh	0	1	1	0	0	0
chr2	85969339	85970010	3087025	3087040	Intergenic	ATOH8	0	0	7_Enh	0	1	1	0	0	0
chr2	86006891	86006971	3087827	3087832	intron	ATOH8	0	0	7_Enh	0	1	0	0	0	0
chr2	86026922	86027106	3088163	3088168	Intergenic	LOC284950	0	0	7_Enh	0	1	0	0	0	0
chr2	86262994	86263273	3090933	3090940	intron	POLR1A	0	0	7_Enh	0	1	1	0	1	1
chr2	88478786	88478963	3114181	3114185	intron	THNSL2	0	0	7_Enh	0	1	0	0	0	0
chr2	95971238	95971566	3148953	3148961	intron	KCNIP3	0	0	7_Enh	0	1	0	0	0	0
chr2	95971601	95971772	3148961	3148967	intron	KCNIP3	0	0	7_Enh	0	1	0	0	0	0
chr2	96347502	96347640	3153375	3153379	Intergenic	TRIM43	0	0	5_TxWk	0	1	0	0	0	0
chr2	96394752	96394851	3153788	3153794	Intergenic	TRIM43	0	0	7_Enh	0	1	0	0	1	1
chr2	97171137	97171294	3163572	3163576	intron	NEURL3	0	0	7_Enh	0	1	0	0	0	0
chr2	97215797	97215859	3164442	3164448	intron	ARID5A	0	1	1_TssA	0	1	0	0	0	1
chr2	97486989	97487178	3168836	3168841	intron	CNNM3	0	0	2_TssAFlnk	0	1	1	0	0	0
chr2	97498781	97498946	3169064	3169070	exon	CNNM3	0	0	7_Enh	0	1	0	0	0	0
chr2	97499064	97499134	3169070	3169074	exon	CNNM3	0	0	2_TssAFlnk	0	1	1	0	0	0
chr2	98912559	98912791	3185099	3185106	intron	VWA3B	0	0	7_Enh	0	1	0	0	0	0
chr2	99420279	99420834	3191043	3191053	intron	KIAA1211L	0	0	7_Enh	0	1	0	0	0	0
chr2	100253382	100253545	3200119	3200123	intron	AFF3	0	0	7_Enh	0	1	0	0	0	0
chr2	100466754	100466944	3202191	3202195	intron	AFF3	0	0	2_TssAFlnk	0	1	0	0	0	0
chr2	100684552	100684603	3204185	3204191	intron	AFF3	0	0	7_Enh	0	1	0	0	0	0
chr2	101574663	101574745	3214575	3214579	intron	NPAS2	0	0	2_TssAFlnk	0	1	0	0	0	0
chr2	101614164	101614752	3215255	3215260	Intergenic,TTS	NPAS2,RPL31	0	0	7_Enh	0	1	0	0	0	0
chr2	101727004	101727293	3216887	3216894	intron	TBC1D8	0	0	7_Enh	0	1	0	0	0	0
chr2	101727366	101727441	3216894	3216898	intron	TBC1D8	0	0	7_Enh	0	1	0	0	0	0
chr2	101733772	101733979	3216975	3216979	intron	TBC1D8	0	0	7_Enh	0	1	0	0	0	0
chr2	101734066	101734137	3216979	3216985	intron	TBC1D8	0	0	7_Enh	0	1	0	0	0	0
chr2	101741441	101741669	3217093	3217098	intron	TBC1D8	0	0	7_Enh	0	1	1	0	0	0
chr2	101751998	101752053	3217230	3217235	intron	TBC1D8	0	0	7_Enh	0	1	0	0	0	0
chr2	102420487	102420586	3225750	3225754	intron	MAP4K4	0	0	7_Enh	0	1	0	0	0	0
chr2	102577329	102577533	3227008	3227013	Intergenic	IL1R2	0	0	7_Enh	0	1	0	0	0	0
chr2	102577876	102578148	3227015	3227021	Intergenic	IL1R2	0	0	2_TssAFlnk	0	1	0	0	0	1
chr2	102637091	102637387	3227658	3227669	intron	IL1R2	0	0	7_Enh	0	1	1	0	1	1
chr2	102649844	102650210	3227829	3227833	Intergenic	IL1R2	0	0	2_TssAFlnk	0	1	1	0	1	0
chr2	102718228	102718744	3228470	3228476	Intergenic	IL1R1	0	0	2_TssAFlnk	0	1	1	0	0	0
chr2	104405005	104405216	3240734	3240738	Intergenic	LOC100287010	0	0	7_Enh	0	1	0	0	0	0
chr2	109522053	109522095	3288843	3288847	intron	EDAR	0	0	7_Enh	0	1	0	0	0	0
chr2	109638338	109638485	3290739	3290743	Intergenic	EDAR	0	0	7_Enh	0	1	0	0	0	1
chr2	110380502	110380994	3299469	3299475	Intergenic	SOWAHC	0	0	7_Enh	0	1	0	0	0	0
chr2	110402395	110402602	3299766	3299770	Intergenic	SOWAHC	0	0	2_TssAFlnk	0	1	0	0	0	0
chr2	112050087	112050461	3317928	3317934	Intergenic	MIR4435-2	0	0	5_TxWk	0	1	0	0	0	0
chr2	112375930	112376042	3321229	3321234	Intergenic	LOC541471	0	0	7_Enh	0	1	0	0	0	1
chr2	112417081	112417339	3321553	3321558	Intergenic	LOC541471	0	0	7_Enh	0	1	0	0	0	0
chr2	112677693	112677812	3324713	3324717	intron	MERTK	0	0	7_Enh	0	1	0	0	0	0
chr2	112677926	112678021	3324717	3324721	intron	MERTK	0	0	7_Enh	0	1	0	0	0	0
chr2	112704577	112704648	3324992	3324996	intron	MERTK	0	0	7_Enh	0	1	1	0	0	0
chr2	113039840	113039945	3329041	3329045	intron	ZC3H6	0	0	5_TxWk	0	1	0	0	0	0
chr2	113402019	113402086	3333557	3333561	promoter-TSS	FLJ42351	1	0	7_Enh	0	1	0	0	0	0
chr2	113924811	113924922	3338645	3338649	Intergenic	PSD4	0	0	7_Enh	0	1	0	0	0	0
chr2	113925161	113925344	3338652	3338656	Intergenic	PSD4	0	0	7_Enh	0	1	0	0	0	0
chr2	113955773	113955952	3339074	3339082	intron	PSD4	0	0	7_Enh	0	1	0	0	0	0
chr2	113975987	113976153	3339459	3339464	exon	PAX8	0	0	7_Enh	0	1	1	0	0	0
chr2	114006900	114007013	3339909	3339913	intron	PAX8	0	0	7_Enh	0	1	0	0	1	1
chr2	114022515	114022793	3340028	3340033	intron	LOC654433	0	0	7_Enh	0	1	0	0	0	0
chr2	114039789	114039918	3340370	3340374	Intergenic	PAX8	0	0	7_Enh	0	1	1	0	0	1
chr2	114040148	114040353	3340376	3340381	Intergenic	PAX8	0	0	2_TssAFlnk	0	1	0	0	0	0
chr2	114040775	114040972	3340387	3340391	Intergenic	PAX8	0	0	7_Enh	0	1	0	0	0	1
chr2	114045730	114045757	3340423	3340427	Intergenic	PAX8	0	0	7_Enh	0	1	0	0	0	0
chr2	114095778	114095867	3340914	3340918	Intergenic	PAX8	0	0	7_Enh	0	1	0	0	0	0
chr2	114128212	114128331	3341157	3341165	Intergenic	CBWD2	0	0	15_Quies	0	1	0	0	1	1
chr2	118674801	118675049	3374222	3374230	exon	CCDC93	0	0	2_TssAFlnk	0	1	0	0	0	0
chr2	119952641	119952988	3386236	3386243	Intergenic	STEAP3	0	0	7_Enh	0	1	0	0	0	0
chr2	119976630	119976673	3386474	3386478	Intergenic	STEAP3	0	0	7_Enh	0	1	0	0	1	1
chr2	119998178	119998455	3386860	3386865	intron	STEAP3	0	0	7_Enh	0	1	0	0	0	0
chr2	120184445	120184579	3388958	3388964	Intergenic	TMEM37	0	0	7_Enh	0	1	1	0	0	0
chr2	120245250	120245515	3389965	3389973	intron	SCTR	0	0	7_Enh	0	1	0	0	0	0
chr2	120246149	120246302	3389982	3389987	intron	SCTR	0	0	2_TssAFlnk	0	1	0	0	1	1
chr2	120311568	120311678	3390732	3390736	intron	PCDP1	0	0	7_Enh	0	1	0	0	0	0
chr2	120337522	120337674	3390926	3390932	intron	PCDP1	0	0	7_Enh	0	1	0	0	0	0
chr2	120479201	120479319	3392413	3392418	Intergenic	PTPN4	0	0	7_Enh	0	1	0	0	0	0
chr2	121227921	121228059	3401545	3401552	Intergenic	LOC84931	0	0	7_Enh	0	1	0	0	0	0
chr2	121230755	121230929	3401583	3401590	Intergenic	LOC84931	0	0	7_Enh	0	1	0	0	0	0
chr2	121231363	121231486	3401596	3401600	Intergenic	LOC84931	0	0	7_Enh	0	1	0	0	0	0
chr2	121231543	121231777	3401601	3401606	Intergenic	LOC84931	0	0	7_Enh	0	1	0	0	0	0
chr2	121239392	121239693	3401709	3401720	Intergenic	LOC84931	0	0	7_Enh	0	1	1	0	0	0
chr2	121242818	121242885	3401763	3401767	Intergenic	LOC84931	0	0	7_Enh	0	1	1	0	0	0
chr2	121261361	121261382	3402031	3402036	Intergenic	LOC84931	0	0	7_Enh	0	1	0	0	0	0
chr2	121282917	121283003	3402368	3402372	Intergenic	LOC84931	0	0	7_Enh	0	1	1	0	0	1
chr2	121298039	121298228	3402605	3402609	Intergenic	LOC84931	0	0	7_Enh	0	1	0	0	0	0
chr2	121310362	121310605	3402806	3402813	Intergenic	LOC84931	0	0	7_Enh	0	1	0	0	1	1
chr2	121354603	121354760	3403566	3403573	Intergenic	LOC84931	0	0	7_Enh	0	1	0	0	0	0
chr2	122289520	122289667	3417073	3417077	intron	CLASP1	0	0	2_TssAFlnk	0	1	0	0	0	0
chr2	127754752	127754986	3455848	3455855	Intergenic	BIN1	0	0	7_Enh	0	1	0	0	0	0
chr2	127755037	127755118	3455855	3455860	Intergenic	BIN1	0	0	7_Enh	0	1	0	0	0	0
chr2	127811493	127811578	3456679	3456685	exon	BIN1	0	0	7_Enh	0	1	1	0	0	0
chr2	128195765	128195890	3462532	3462536	Intergenic	MIR4783	0	0	7_Enh	0	1	0	0	0	1
chr2	128196020	128196364	3462537	3462542	Intergenic	MIR4783	0	0	7_Enh	0	1	1	0	0	1
chr2	128212817	128212968	3462711	3462717	Intergenic	MIR4783	0	0	2_TssAFlnk	0	1	0	0	0	0
chr2	128423212	128423383	3465998	3466003	intron	LIMS2	0	0	2_TssAFlnk	0	1	0	0	0	0
chr2	128710961	128711282	3470453	3470457	intron	SAP130	0	0	7_Enh	0	1	0	0	0	0
chr2	129042448	129042694	3475173	3475182	intron	HS6ST1	0	0	7_Enh	0	1	1	0	0	0
chr2	129062959	129062992	3475509	3475513	intron	HS6ST1	0	0	7_Enh	0	1	0	0	0	0
chr2	129063877	129063942	3475534	3475539	intron	HS6ST1	0	0	7_Enh	0	1	1	0	0	0
chr2	129063971	129064127	3475539	3475545	intron	HS6ST1	0	0	7_Enh	0	1	1	0	0	1
chr2	129065194	129065338	3475567	3475571	intron	HS6ST1	0	0	7_Enh	0	1	0	0	0	0
chr2	129067110	129067158	3475594	3475598	intron	HS6ST1	0	0	7_Enh	0	1	1	0	0	0
chr2	129067253	129067383	3475598	3475604	intron	HS6ST1	0	0	7_Enh	0	1	0	0	0	0
chr2	129067384	129067496	3475604	3475608	intron	HS6ST1	0	0	7_Enh	0	1	0	0	0	0
chr2	129071879	129072014	3475676	3475680	intron	HS6ST1	0	0	7_Enh	0	1	0	0	0	0
chr2	129083539	129083695	3476213	3476217	Intergenic	HS6ST1	0	0	7_Enh	0	1	0	0	0	0
chr2	131834364	131834476	3509939	3509943	intron	FAM168B	0	0	7_Enh	0	1	0	0	0	0
chr2	133182537	133182678	3525785	3525790	intron	GPR39	0	0	7_Enh	0	1	1	0	0	0
chr2	134431257	134431452	3534950	3534954	Intergenic	NCKAP5	0	0	7_Enh	0	1	0	0	0	0
chr2	135015700	135015975	3539966	3539970	intron	MGAT5	0	0	7_Enh	0	1	0	0	0	0
chr2	135191103	135191221	3541306	3541311	intron	MGAT5	0	0	7_Enh	0	1	0	0	0	0
chr2	135215543	135215653	3541642	3541646	intron	TMEM163	0	0	7_Enh	0	1	0	0	0	0
chr2	136392642	136392901	3552758	3552762	intron	R3HDM1	0	0	2_TssAFlnk	0	1	0	0	0	0
chr2	145279499	145280136	3609410	3609416	Intergenic	ZEB2	0	0	14_ReprPCWk	0	1	0	0	0	0
chr2	150981757	150981938	3643871	3643876	Intergenic	RND3	0	0	7_Enh	0	1	0	0	0	0
chr2	155333032	155334224	3675160	3675166	Intergenic	LOC100144595	0	0	15_Quies	0	1	0	0	0	0
chr2	157635609	157636232	3689218	3689223	Intergenic	GPD2	0	0	7_Enh	0	1	1	0	0	0
chr2	158603094	158603319	3695129	3695136	intron	ACVR1	0	0	7_Enh	0	1	0	0	0	0
chr2	158620921	158621356	3695254	3695269	intron	ACVR1	0	0	5_TxWk	0	1	0	0	0	0
chr2	158697182	158697394	3695907	3695915	intron	ACVR1	0	0	7_Enh	0	1	0	0	0	1
chr2	158988567	158988810	3698161	3698166	intron	UPP2	0	0	7_Enh	0	1	0	0	0	0
chr2	165567324	165567637	3743834	3743841	intron	COBLL1	0	0	2_TssAFlnk	0	1	0	0	0	0
chr2	165731881	165732291	3745017	3745027	Intergenic	COBLL1	0	0	7_Enh	0	1	0	0	0	0
chr2	168684087	168684452	3762918	3762925	intron	B3GALT1	0	0	7_Enh	0	1	0	0	0	0
chr2	171946269	171946339	3791735	3791740	intron	TLK1	0	0	7_Enh	0	1	0	0	0	0
chr2	173205869	173206106	3804714	3804720	Intergenic	ITGA6	0	0	7_Enh	0	1	0	0	0	0
chr2	173831948	173832051	3810221	3810225	exon	RAPGEF4	0	0	2_TssAFlnk	0	1	0	0	0	0
chr2	173850282	173850416	3810371	3810376	intron	RAPGEF4	0	0	2_TssAFlnk	0	1	0	0	0	0
chr2	174856009	174856512	3819690	3819699	Intergenic	SP3	0	0	2_TssAFlnk	0	1	0	0	0	0
chr2	174868523	174868769	3819805	3819809	Intergenic	SP3	0	0	7_Enh	0	1	0	0	1	1
chr2	175426016	175426269	3825898	3825902	exon	WIPF1	0	0	7_Enh	0	1	0	0	0	0
chr2	178133211	178133349	3849972	3849976	Intergenic	NFE2L2	0	0	7_Enh	0	1	0	0	0	0
chr2	178133424	178133482	3849976	3849980	Intergenic	NFE2L2	0	0	7_Enh	0	1	0	0	0	0
chr2	178197116	178197281	3850431	3850435	intron	LOC100130691	0	0	7_Enh	0	1	0	0	1	1
chr2	179142578	179142800	3857459	3857465	intron	OSBPL6	0	0	2_TssAFlnk	0	1	0	0	0	0
chr2	181542104	181542376	3873196	3873200	Intergenic	UBE2E3	0	0	7_Enh	0	1	0	0	0	0
chr2	190735318	190735618	3927431	3927435	intron	PMS1	0	0	2_TssAFlnk	0	1	0	0	0	0
chr2	191217687	191217793	3930843	3930847	intron	INPP1	0	0	7_Enh	0	1	0	0	0	0
chr2	192043611	192043744	3937659	3937664	Intergenic	STAT4	0	0	2_TssAFlnk	0	1	0	0	0	0
chr2	192282992	192283309	3939624	3939631	intron	MYO1B	0	0	6_EnhG	0	1	0	0	0	0
chr2	200604601	200604892	3995665	3995676	Intergenic	FONG	0	0	7_Enh	0	1	0	0	1	1
chr2	201481022	201481134	4002455	4002460	intron	AOX1	0	0	6_EnhG	0	1	0	0	0	1
chr2	201542506	201542655	4002919	4002927	Intergenic	AOX2P	0	0	7_Enh	0	1	1	0	0	0
chr2	201612944	201613168	4003592	4003597	intron	AOX2P	0	0	7_Enh	0	1	0	0	0	0
chr2	201662355	201662453	4004028	4004032	Intergenic	BZW1	0	0	7_Enh	0	1	0	0	0	0
chr2	204408497	204408579	4034778	4034782	Intergenic	RAPH1	0	0	7_Enh	0	1	0	0	0	0
chr2	204408672	204408751	4034783	4034788	Intergenic	RAPH1	0	0	2_TssAFlnk	0	1	0	0	0	0
chr2	204521386	204521611	4036143	4036148	Intergenic	CD28	0	0	7_Enh	0	1	0	0	0	0
chr2	205475964	205476280	4043514	4043519	intron	PARD3B	0	0	1_TssA	0	1	0	0	0	0
chr2	206794285	206794497	4053648	4053657	Intergenic	INO80D	0	0	7_Enh	0	1	0	0	0	0
chr2	208273073	208273529	4067201	4067206	Intergenic	CREB1	0	0	7_Enh	0	1	1	0	0	0
chr2	208676601	208676703	4072521	4072525	Intergenic	FZD5	0	0	5_TxWk	0	1	0	0	0	0
chr2	208682594	208682969	4072604	4072609	Intergenic	FZD5	0	0	7_Enh	0	1	1	0	0	0
chr2	208684843	208684886	4072642	4072647	Intergenic	FZD5	0	0	2_TssAFlnk	0	1	0	0	0	0
chr2	208730106	208730361	4073193	4073197	intron	PLEKHM3	0	0	5_TxWk	0	1	0	0	0	0
chr2	208762311	208762465	4073470	4073474	intron	PLEKHM3	0	0	2_TssAFlnk	0	1	0	0	0	0
chr2	208762792	208762980	4073474	4073478	intron	PLEKHM3	0	0	7_Enh	0	1	0	0	0	0
chr2	208799537	208799615	4073852	4073856	intron	PLEKHM3	0	0	7_Enh	0	1	0	0	0	0
chr2	208838695	208838780	4074183	4074187	intron	PLEKHM3	0	0	2_TssAFlnk	0	1	0	0	0	0
chr2	211092389	211092613	4090546	4090550	Intergenic	ACADL	0	0	7_Enh	0	1	0	0	0	0
chr2	211395891	211396071	4092375	4092379	intron	CPS1	0	0	7_Enh	0	1	1	0	0	0
chr2	216285396	216285433	4123138	4123142	exon	FN1	0	0	6_EnhG	0	1	0	0	0	0
chr2	216376530	216376656	4123966	4123970	Intergenic	FN1	0	0	7_Enh	0	1	0	0	0	0
chr2	216614501	216614675	4125665	4125671	intron	LINC00607	0	0	2_TssAFlnk	0	1	0	0	0	0
chr2	216691985	216692034	4126234	4126238	intron	LINC00607	0	0	7_Enh	0	1	0	0	0	0
chr2	216697531	216697609	4126294	4126298	intron	LINC00607	0	0	7_Enh	0	1	0	0	0	0
chr2	217403279	217403499	4133062	4133067	Intergenic	RPL37A	0	0	7_Enh	0	1	1	0	0	0
chr2	217438036	217438209	4133448	4133453	Intergenic	IGFBP2	0	0	7_Enh	0	1	0	0	0	0
chr2	218758263	218758500	4144710	4144717	intron	TNS1	0	0	6_EnhG	0	1	1	0	0	0
chr2	218763087	218763201	4144785	4144792	intron	TNS1	0	0	7_Enh	0	1	1	0	0	0
chr2	218763238	218763472	4144792	4144798	intron	TNS1	0	0	7_Enh	0	1	1	0	0	0
chr2	218766840	218767117	4144846	4144850	intron	TNS1	0	0	7_Enh	0	1	1	0	0	0
chr2	218767222	218767448	4144850	4144856	intron	TNS1	0	0	7_Enh	0	1	0	0	0	0
chr2	218767516	218767764	4144856	4144865	intron	TNS1	0	0	7_Enh	0	1	0	0	0	0
chr2	218768986	218769235	4144880	4144885	intron	TNS1	0	0	7_Enh	0	1	0	0	0	0
chr2	218781650	218781767	4145057	4145063	intron	TNS1	0	0	7_Enh	0	1	1	0	0	0
chr2	218783549	218783742	4145106	4145112	intron	TNS1	0	0	7_Enh	0	1	0	0	0	0
chr2	218786971	218787368	4145162	4145167	intron	TNS1	0	0	7_Enh	0	1	1	0	0	0
chr2	218794621	218794857	4145242	4145246	intron	TNS1	0	0	7_Enh	0	1	0	0	0	0
chr2	218799653	218799787	4145320	4145326	intron	TNS1	0	0	7_Enh	0	1	0	0	0	0
chr2	218852953	218853292	4146010	4146016	Intergenic	TNS1	0	0	7_Enh	0	1	0	0	0	0
chr2	219129782	219129829	4149213	4149220	exon	AAMP	0	0	6_EnhG	0	1	0	0	0	0
chr2	219149014	219149178	4149624	4149628	intron	TMBIM1	0	0	2_TssAFlnk	0	1	1	0	0	0
chr2	219149212	219149376	4149628	4149632	intron	TMBIM1	0	0	7_Enh	0	1	1	0	0	0
chr2	219596347	219596538	4156377	4156382	intron	TTLL4	0	0	7_Enh	0	1	0	0	0	0
chr2	219619775	219620917	4156631	4156644	TTS,exon	TTLL4	0	0	2_TssAFlnk	0	1	0	0	0	0
chr2	219671147	219671207	4157176	4157180	intron	CYP27A1	0	0	7_Enh	0	1	0	0	0	0
chr2	219671232	219671367	4157180	4157184	intron	CYP27A1	0	0	7_Enh	0	1	0	0	0	0
chr2	219981792	219981999	4162710	4162715	intron	NHEJ1	0	0	2_TssAFlnk	0	1	0	0	0	1
chr2	219990907	219991248	4162791	4162796	intron	NHEJ1	0	0	7_Enh	0	1	0	0	0	0
chr2	220073143	220073269	4164140	4164144	exon	ZFAND2B	0	0	7_Enh	0	1	1	0	0	0
chr2	223656891	223656963	4197873	4197877	Intergenic	ACSL3	0	0	7_Enh	0	1	1	0	0	0
chr2	223657111	223657215	4197879	4197883	Intergenic	ACSL3	0	0	2_TssAFlnk	0	1	0	0	0	0
chr2	223724679	223724755	4198651	4198655	promoter-TSS	ACSL3	1	0	7_Enh	0	1	0	0	0	0
chr2	224773214	224773476	4207128	4207133	intron	WDFY1	0	0	7_Enh	0	1	1	0	0	0
chr2	225244562	225244635	4211468	4211473	exon	FAM124B	0	0	2_TssAFlnk	0	1	1	0	0	0
chr2	227309939	227310042	4225981	4225985	Intergenic	MIR5702	0	0	2_TssAFlnk	0	1	0	0	0	0
chr2	227602679	227603089	4227942	4227948	intron	IRS1	0	0	7_Enh	0	1	1	0	0	0
chr2	228270867	228271442	4234323	4234332	Intergenic	TM4SF20	0	0	7_Enh	0	1	1	0	1	1
chr2	228567995	228568394	4237231	4237236	intron	SLC19A3	0	0	2_TssAFlnk	0	1	0	0	0	0
chr2	230044430	230044597	4247958	4247962	intron	PID1	0	0	7_Enh	0	1	0	0	0	0
chr2	231385134	231385378	4260046	4260053	intron	SP100	0	0	7_Enh	0	1	0	0	0	0
chr2	231904602	231904750	4267095	4267100	intron	C2orf72	0	0	2_TssAFlnk	0	1	0	0	0	0
chr2	231912528	231912589	4267195	4267199	exon	C2orf72	0	0	7_Enh	0	1	1	0	0	0
chr2	231916232	231916704	4267244	4267250	Intergenic	PSMD1	0	0	7_Enh	0	1	0	0	0	0
chr2	231916746	231916845	4267250	4267254	Intergenic	PSMD1	0	0	7_Enh	0	1	0	0	0	0
chr2	232566334	232566526	4278022	4278029	Intergenic	PTMA	0	0	7_Enh	0	1	0	0	0	0
chr2	232566771	232566829	4278033	4278037	Intergenic	PTMA	0	0	2_TssAFlnk	0	1	1	0	0	0
chr2	232578558	232578884	4278679	4278689	TTS	PTMA	0	0	7_Enh	0	1	0	0	1	1
chr2	233308411	233308715	4288227	4288238	Intergenic	ALPI	0	0	15_Quies	0	1	0	0	0	0
chr2	233308839	233308955	4288241	4288245	Intergenic	ALPI	0	0	7_Enh	0	1	0	0	0	0
chr2	233721137	233721439	4294590	4294599	intron	GIGYF2	0	0	7_Enh	0	1	0	0	0	0
chr2	233725181	233725617	4294628	4294635	TTS	GIGYF2	0	0	7_Enh	0	1	1	0	0	0
chr2	234257912	234257987	4302546	4302550	Intergenic	DGKD	0	0	7_Enh	0	1	0	0	0	0
chr2	234296342	234296416	4303278	4303282	promoter-TSS	DGKD	0	0	7_Enh	0	1	0	0	0	0
chr2	234991024	234991423	4310985	4310994	Intergenic	SPP2	0	0	7_Enh	0	1	0	0	0	1
chr2	235597850	235598066	4317695	4317699	Intergenic	ARL4C	0	0	7_Enh	0	1	0	0	0	0
chr2	235772114	235772223	4319392	4319398	Intergenic	SH3BP4	0	0	7_Enh	0	1	0	0	0	0
chr2	235779900	235780170	4319469	4319474	Intergenic	SH3BP4	0	0	7_Enh	0	1	0	0	0	0
chr2	235784545	235784735	4319530	4319534	Intergenic	SH3BP4	0	0	7_Enh	0	1	0	0	0	0
chr2	235789403	235789477	4319574	4319578	Intergenic	SH3BP4	0	0	2_TssAFlnk	0	1	0	0	0	0
chr2	235863790	235863896	4320690	4320697	intron	SH3BP4	0	0	7_Enh	0	1	0	0	0	0
chr2	235885313	235885594	4321071	4321076	intron	SH3BP4	0	0	7_Enh	0	1	0	0	0	0
chr2	235889249	235889370	4321144	4321149	intron	SH3BP4	0	0	7_Enh	0	1	0	0	0	0
chr2	235892455	235892630	4321217	4321221	intron	SH3BP4	0	0	7_Enh	0	1	1	0	0	0
chr2	235907082	235907289	4321547	4321552	intron	SH3BP4	0	0	7_Enh	0	1	0	0	0	0
chr2	235907312	235907499	4321553	4321558	intron	SH3BP4	0	0	7_Enh	0	1	0	0	0	0
chr2	235909696	235909857	4321602	4321606	intron	SH3BP4	0	0	2_TssAFlnk	0	1	1	0	0	0
chr2	235917305	235917460	4321756	4321760	intron	SH3BP4	0	0	7_Enh	0	1	1	0	0	0
chr2	236292101	236292471	4326524	4326531	Intergenic	AGAP1	0	0	7_Enh	0	1	0	0	0	0
chr2	237637659	237637846	4348412	4348417	Intergenic	CXCR7	0	0	7_Enh	0	1	0	0	0	0
chr2	237639098	237639326	4348435	4348444	Intergenic	CXCR7	0	0	7_Enh	0	1	0	0	0	0
chr2	237729122	237729451	4349522	4349526	Intergenic	CXCR7	0	0	7_Enh	0	1	0	0	0	0
chr2	237733647	237734105	4349574	4349578	Intergenic	CXCR7	0	0	7_Enh	0	1	0	0	0	0
chr2	237897606	237897758	4351420	4351425	Intergenic	COPS8	0	0	15_Quies	0	1	0	0	0	0
chr2	238391321	238391459	4356929	4356933	Intergenic	MLPH	0	0	7_Enh	0	1	0	0	0	0
chr2	238421478	238421647	4357486	4357490	intron	MLPH	0	0	7_Enh	0	1	0	0	1	1
chr2	238421706	238421949	4357490	4357495	intron	MLPH	0	0	7_Enh	0	1	0	0	1	0
chr2	238422427	238422748	4357502	4357510	intron	MLPH	0	0	7_Enh	0	1	1	0	0	0
chr2	238459890	238460081	4358123	4358131	intron	MLPH	0	0	7_Enh	0	1	0	0	0	0
chr2	238480621	238480992	4358472	4358491	Intergenic	PRLH	0	0	7_Enh	0	1	1	0	1	1
chr2	238482053	238482157	4358501	4358506	TTS	RAB17	0	0	7_Enh	0	1	0	0	0	0
chr2	238490380	238490455	4358671	4358675	intron	RAB17	0	0	7_Enh	0	1	0	0	1	1
chr2	238490732	238490752	4358681	4358685	intron	RAB17	0	0	7_Enh	0	1	0	0	0	0
chr2	238490938	238491014	4358688	4358692	intron	RAB17	0	0	7_Enh	0	1	0	0	0	0
chr2	238491092	238491319	4358692	4358698	intron	RAB17	0	0	7_Enh	0	1	0	0	0	0
chr2	238571310	238571696	4360018	4360032	intron	LRRFIP1	0	0	7_Enh	0	1	1	0	0	0
chr2	238578261	238578436	4360128	4360135	intron	LRRFIP1	0	0	7_Enh	0	1	0	0	0	0
chr2	238578491	238578599	4360135	4360141	intron	LRRFIP1	0	0	7_Enh	0	1	0	0	0	0
chr2	238583504	238583793	4360244	4360255	intron	LRRFIP1	0	0	7_Enh	0	1	0	0	0	1
chr2	238634382	238634506	4361240	4361244	intron	LRRFIP1	0	0	7_Enh	0	1	1	0	0	0
chr2	238640801	238640883	4361340	4361344	intron	LRRFIP1	0	0	7_Enh	0	1	0	0	0	0
chr2	238641557	238641683	4361351	4361356	intron	LRRFIP1	0	0	7_Enh	0	1	0	0	0	0
chr2	238650856	238650986	4361536	4361541	intron	LRRFIP1	0	0	7_Enh	0	1	0	0	0	0
chr2	238651048	238651749	4361541	4361552	intron	LRRFIP1	0	0	7_Enh	0	1	1	0	0	0
chr2	238653793	238653983	4361587	4361595	intron	LRRFIP1	0	0	7_Enh	0	1	0	0	1	1
chr2	238973024	238973295	4366378	4366385	intron	UBE2F-SCLY	0	0	2_TssAFlnk	0	1	0	0	0	0
chr2	239172178	239172453	4370902	4370909	intron	PER2	0	0	6_EnhG	0	1	0	0	1	1
chr2	239182962	239183277	4371091	4371097	intron	PER2	0	0	3_TxFlnk	0	1	0	0	0	0
chr2	239195243	239195538	4371299	4371306	intron	PER2	0	0	2_TssAFlnk	0	1	0	0	0	1
chr2	239206319	239206543	4371644	4371649	Intergenic	PER2	0	0	7_Enh	0	1	1	0	0	1
chr2	239208530	239208677	4371701	4371706	Intergenic	PER2	0	0	7_Enh	0	1	0	0	0	0
chr2	239312703	239312994	4373303	4373309	Intergenic	ASB1	0	0	7_Enh	0	1	0	0	0	0
chr2	239348171	239348359	4374059	4374065	intron	ASB1	0	0	1_TssA	0	1	0	0	0	0
chr2	239348377	239348481	4374065	4374072	intron	ASB1	0	0	1_TssA	0	1	0	0	0	0
chr2	239350263	239350328	4374097	4374102	intron	ASB1	0	0	2_TssAFlnk	0	1	1	0	0	0
chr2	240145664	240145774	4387612	4387618	intron	HDAC4	0	0	7_Enh	0	1	0	0	0	0
chr2	240160671	240160841	4387936	4387942	intron	HDAC4	0	0	7_Enh	0	1	0	0	0	0
chr2	240218193	240218301	4389164	4389168	intron	HDAC4	0	0	2_TssAFlnk	0	1	1	0	0	0
chr2	240221056	240221379	4389229	4389241	intron	HDAC4	0	0	2_TssAFlnk	0	1	1	0	0	0
chr2	240250258	240250423	4389888	4389894	intron	HDAC4	0	0	7_Enh	0	1	1	0	0	0
chr2	240250436	240250457	4389894	4389898	intron	HDAC4	0	0	7_Enh	0	1	0	0	0	0
chr2	240250488	240250675	4389898	4389904	intron	HDAC4	0	0	7_Enh	0	1	1	0	0	0
chr2	240251152	240251275	4389909	4389914	intron	HDAC4	0	0	7_Enh	0	1	1	0	0	0
chr2	241519290	241519427	4412874	4412883	Intergenic	CAPN10	0	0	7_Enh	0	1	0	0	1	1
chr2	241519606	241519706	4412885	4412891	Intergenic	CAPN10	0	0	7_Enh	0	1	0	0	0	0
chr2	241734113	241734166	4418118	4418122	intron	KIF1A	0	0	7_Enh	0	1	0	0	0	0
chr2	241796774	241796886	4419485	4419491	Intergenic	AGXT	0	0	7_Enh	0	1	0	0	0	0
chr2	241797018	241797188	4419493	4419497	Intergenic	AGXT	0	0	7_Enh	0	1	0	0	0	0
chr2	241813547	241813684	4419754	4419762	intron	AGXT	0	0	7_Enh	0	1	0	0	0	1
chr2	241815963	241816100	4419816	4419820	intron	AGXT	0	0	7_Enh	0	1	0	0	0	0
chr2	241829173	241829257	4420069	4420077	intron	C2orf54	0	0	7_Enh	0	1	1	0	0	0
chr2	241829358	241829446	4420078	4420083	intron	C2orf54	0	0	7_Enh	0	1	1	0	0	0
chr2	241829465	241829552	4420083	4420089	exon	C2orf54	0	0	7_Enh	0	1	1	0	0	0
chr2	241899958	241900310	4421724	4421745	intron	LOC200772	0	0	7_Enh	0	1	0	0	0	0
chr2	241901659	241901866	4421783	4421790	intron	LOC200772	0	0	7_Enh	0	1	0	0	0	0
chr2	241925680	241925960	4422257	4422266	Intergenic	SNED1	0	0	2_TssAFlnk	0	1	1	0	0	0
chr2	241926556	241926787	4422273	4422281	Intergenic	SNED1	0	0	7_Enh	0	1	1	0	0	0
chr2	241936582	241936781	4422492	4422496	Intergenic	SNED1	0	0	7_Enh	0	1	1	0	0	0
chr2	242194524	242194777	4428313	4428323	intron	HDLBP	0	0	6_EnhG	0	1	0	0	0	0
chr2	242195267	242195348	4428332	4428336	intron	HDLBP	0	0	6_EnhG	0	1	0	0	0	0
chr2	242294727	242294753	4429931	4429936	promoter-TSS	FARP2	1	0	2_TssAFlnk	0	1	0	0	0	0
chr2	242294769	242295017	4429936	4429954	promoter-TSS	FARP2	1	0	7_Enh	0	1	0	0	0	0
chr2	242297511	242297712	4430110	4430114	intron	FARP2	0	0	7_Enh	0	1	0	0	0	0
chr2	242489628	242489849	4433283	4433287	intron	BOK-AS1	0	0	7_Enh	0	1	1	0	0	0
chr2	242492351	242492629	4433363	4433374	intron	BOK-AS1	0	0	7_Enh	0	1	0	0	0	0
chr2	242709574	242709799	4439565	4439572	Intergenic	GAL3ST2	0	0	7_Enh	0	1	1	0	0	0
chr2	242838405	242838632	4443250	4443255	Intergenic	CXXC11	0	0	7_Enh	0	1	1	0	0	0
chr2	243012013	243012436	4447436	4447448	Intergenic	LOC728323	0	0	7_Enh	0	1	0	0	0	0
chr2	243022938	243023166	4447593	4447599	Intergenic	LOC728323	0	0	7_Enh	0	1	0	0	0	0
chr3	4762145	4762394	4483419	4483423	intron	ITPR1	0	0	2_TssAFlnk	0	1	0	0	1	0
chr3	4762421	4762543	4483423	4483428	intron	ITPR1	0	0	2_TssAFlnk	0	1	0	0	1	1
chr3	4766210	4766287	4483468	4483473	intron	ITPR1	0	0	7_Enh	0	1	0	0	0	0
chr3	4783505	4783649	4483660	4483664	intron	ITPR1	0	0	7_Enh	0	1	1	0	0	0
chr3	8486088	8486365	4511311	4511321	intron	LMCD1-AS1	0	0	7_Enh	0	1	1	0	0	0
chr3	9938663	9938940	4528966	4528970	Intergenic	IL17RE	0	0	7_Enh	0	1	0	0	0	0
chr3	9940545	9940716	4528982	4528986	Intergenic	IL17RE	0	0	7_Enh	0	1	1	0	0	0
chr3	10231209	10231601	4534153	4534159	intron	IRAK2	0	0	2_TssAFlnk	0	1	1	0	0	0
chr3	10233859	10234096	4534196	4534201	intron	IRAK2	0	0	7_Enh	0	1	0	0	0	0
chr3	10244029	10244124	4534375	4534380	intron	IRAK2	0	0	5_TxWk	0	1	0	0	0	0
chr3	10245505	10245598	4534409	4534413	intron	IRAK2	0	0	7_Enh	0	1	0	0	0	0
chr3	10245974	10246208	4534415	4534420	intron	IRAK2	0	0	7_Enh	0	1	0	0	0	0
chr3	10338126	10338660	4535900	4535911	Intergenic	GHRL	0	0	7_Enh	0	1	0	0	0	0
chr3	11029931	11030013	4543971	4543975	Intergenic	SLC6A1	0	0	7_Enh	0	1	0	0	0	0
chr3	11039387	11039437	4544189	4544194	intron	SLC6A1	0	0	7_Enh	0	1	0	0	0	0
chr3	12393193	12393324	4560337	4560342	intron	PPARG	0	0	2_TssAFlnk	0	1	0	0	0	0
chr3	12447429	12447550	4560719	4560726	exon	PPARG	0	0	1_TssA	0	1	0	0	0	0
chr3	12451739	12452403	4560770	4560778	intron	PPARG	0	0	7_Enh	0	1	0	0	0	0
chr3	12996660	12997151	4569247	4569256	intron	IQSEC1	0	0	7_Enh	0	1	1	0	1	1
chr3	12998820	12998997	4569289	4569295	intron	IQSEC1	0	0	7_Enh	0	1	1	0	0	0
chr3	13153696	13153915	4572213	4572220	Intergenic	IQSEC1	0	0	7_Enh	0	1	0	0	0	0
chr3	13295594	13295746	4574692	4574697	Intergenic	NUP210	0	0	7_Enh	0	1	0	0	0	0
chr3	13296065	13296152	4574703	4574707	Intergenic	NUP210	0	0	7_Enh	0	1	1	0	0	0
chr3	13305283	13305349	4574863	4574868	Intergenic	NUP210	0	0	7_Enh	0	1	1	0	0	0
chr3	13305439	13305477	4574869	4574873	Intergenic	NUP210	0	0	7_Enh	0	1	0	0	0	0
chr3	13305491	13305726	4574873	4574879	Intergenic	NUP210	0	0	7_Enh	0	1	0	0	0	0
chr3	13317983	13318295	4575070	4575077	Intergenic	NUP210	0	0	7_Enh	0	1	1	0	0	0
chr3	13405493	13406067	4576760	4576765	intron	NUP210	0	0	6_EnhG	0	1	1	0	0	0
chr3	13526614	13526948	4578813	4578819	intron	HDAC11	0	0	7_Enh	0	1	1	0	0	0
chr3	14160313	14160440	4586636	4586642	intron	CHCHD4	0	0	7_Enh	0	1	1	0	0	0
chr3	14183113	14183389	4587055	4587067	exon	TMEM43	0	0	7_Enh	0	1	1	0	0	0
chr3	14246468	14246717	4587852	4587857	Intergenic	LSM3	0	0	7_Enh	0	1	1	0	0	0
chr3	14844015	14844098	4595828	4595832	Intergenic	FGD5	0	0	7_Enh	0	1	0	0	0	0
chr3	14941931	14942015	4597227	4597234	intron	FGD5	0	0	7_Enh	0	1	0	0	0	0
chr3	15149594	15149886	4599886	4599894	Intergenic	ZFYVE20	0	0	2_TssAFlnk	0	1	1	0	1	1
chr3	15364614	15364943	4602135	4602141	intron	SH3BP5	0	0	7_Enh	0	1	1	0	0	0
chr3	15366034	15366216	4602148	4602153	intron	SH3BP5	0	0	7_Enh	0	1	1	0	0	0
chr3	16368520	16368807	4611045	4611051	intron	RFTN1	0	0	7_Enh	0	1	0	0	0	0
chr3	20122623	20122907	4637181	4637187	intron	KAT2B	0	0	7_Enh	0	1	0	0	0	0
chr3	24538187	24538267	4667426	4667430	intron	THRB-AS1	0	0	7_Enh	0	1	0	0	1	1
chr3	25490611	25490701	4673787	4673791	intron	RARB	0	0	7_Enh	0	1	0	0	0	1
chr3	25661989	25662279	4675271	4675276	intron	TOP2B	0	0	6_EnhG	0	1	0	0	0	0
chr3	36967928	36968175	4755672	4755676	intron	TRANK1	0	0	7_Enh	0	1	0	0	0	0
chr3	37710359	37710519	4762747	4762751	intron	ITGA9	0	0	2_TssAFlnk	0	1	1	0	0	0
chr3	38022111	38022165	4765589	4765593	intron	CTDSPL	0	0	7_Enh	0	1	1	0	0	0
chr3	38163131	38163249	4767766	4767772	exon	DLEC1	0	0	6_EnhG	0	1	0	0	0	0
chr3	38175456	38175600	4767891	4767896	exon,intron	ACAA1	0	0	6_EnhG	0	1	1	0	0	0
chr3	39420480	39421113	4779615	4779621	Intergenic	SLC25A38	0	0	7_Enh	0	1	0	0	0	0
chr3	39836610	39836782	4782897	4782901	Intergenic	MYRIP	0	0	7_Enh	0	1	0	0	0	0
chr3	42074280	42074339	4800348	4800353	Intergenic	ULK4	0	0	7_Enh	0	1	0	0	0	0
chr3	42095080	42095212	4800552	4800556	Intergenic	ULK4	0	0	7_Enh	0	1	1	0	0	0
chr3	42121215	42121265	4800840	4800844	Intergenic	TRAK1	0	0	7_Enh	0	1	0	0	0	1
chr3	43220607	43220780	4812386	4812392	Intergenic	GTDC2	0	0	7_Enh	0	1	0	0	0	0
chr3	43327408	43327541	4813155	4813159	promoter-TSS	SNRK	1	0	7_Enh	0	1	0	0	0	0
chr3	43810988	43811229	4817422	4817435	Intergenic	ABHD5	0	0	2_TssAFlnk	0	1	1	0	1	1
chr3	44388227	44388344	4822422	4822426	intron	TCAIM	0	0	7_Enh	0	1	0	0	0	0
chr3	45580309	45580394	4834935	4834939	intron	LARS2	0	0	7_Enh	0	1	0	0	0	0
chr3	45585544	45585729	4834984	4834989	intron	LARS2	0	0	7_Enh	0	1	1	0	0	0
chr3	45587848	45587927	4835010	4835014	intron	LARS2	0	0	7_Enh	0	1	1	0	0	0
chr3	45588787	45588986	4835025	4835031	exon	LARS2	0	0	7_Enh	0	1	0	0	0	0
chr3	45602707	45602928	4835168	4835176	Intergenic	LIMD1	0	0	5_TxWk	0	1	0	0	0	0
chr3	45659479	45659688	4835945	4835950	intron	LIMD1	0	0	7_Enh	0	1	0	0	0	0
chr3	45659749	45659952	4835950	4835955	intron	LIMD1	0	0	2_TssAFlnk	0	1	0	0	0	0
chr3	45663503	45663825	4835987	4835992	intron	LIMD1	0	0	7_Enh	0	1	0	0	0	0
chr3	45698287	45698461	4836369	4836374	intron	LIMD1	0	0	7_Enh	0	1	0	0	1	1
chr3	45701677	45701782	4836398	4836403	intron	LIMD1	0	0	7_Enh	0	1	0	0	1	1
chr3	46909085	46909229	4848509	4848520	Intergenic	MYL3	0	0	7_Enh	0	1	0	0	0	0
chr3	46984990	46985106	4849928	4849932	intron	CCDC12	0	0	7_Enh	0	1	1	0	0	0
chr3	46989828	46989933	4849977	4849983	intron	CCDC12	0	0	7_Enh	0	1	1	0	0	0
chr3	47191551	47191681	4852711	4852716	intron	SETD2	0	0	7_Enh	0	1	0	0	0	0
chr3	47291810	47292075	4854135	4854139	intron	KIF9	0	0	7_Enh	0	1	0	0	0	0
chr3	47463481	47463524	4856690	4856694	intron	SCAP	0	0	7_Enh	0	1	1	0	0	0
chr3	48466792	48467002	4871639	4871645	intron	PLXNB1	0	0	7_Enh	0	1	1	0	0	0
chr3	48509985	48510036	4872449	4872453	TTS	TREX1	0	0	6_EnhG	0	1	0	0	0	0
chr3	48595171	48595895	4873935	4873954	Intergenic	PFKFB4	1	0	7_Enh	0	1	0	0	1	1
chr3	48777404	48777458	4877821	4877825	Intergenic	IP6K2	0	0	2_TssAFlnk	0	1	1	0	1	0
chr3	48777489	48777702	4877825	4877833	Intergenic	IP6K2	0	0	2_TssAFlnk	0	1	0	0	1	1
chr3	49388766	49388909	4888531	4888535	Intergenic	GPX1	0	0	7_Enh	0	1	1	0	0	0
chr3	49704075	49704125	4893897	4893901	intron	BSN	0	0	7_Enh	0	1	0	0	0	0
chr3	49705814	49706072	4893937	4893941	exon	BSN	0	0	7_Enh	0	1	1	0	0	0
chr3	50010254	50010304	4899451	4899455	intron	RBM6	0	0	4_Tx	0	1	1	0	0	0
chr3	50239170	50239465	4903121	4903127	Intergenic	SLC38A3	0	0	7_Enh	0	1	1	0	0	1
chr3	50246389	50246524	4903314	4903320	intron	SLC38A3	0	0	2_TssAFlnk	0	1	0	0	0	0
chr3	50248142	50248167	4903350	4903355	intron	SLC38A3	0	0	7_Enh	0	1	0	0	0	0
chr3	50248605	50248862	4903358	4903363	intron	SLC38A3	0	0	7_Enh	0	1	1	0	0	0
chr3	50252333	50252411	4903417	4903421	intron	SLC38A3	0	0	6_EnhG	0	1	0	0	0	0
chr3	50618208	50618406	4910351	4910356	exon	HEMK1	0	0	7_Enh	0	1	0	0	0	0
chr3	50625916	50625997	4910419	4910423	Intergenic	HEMK1	0	0	7_Enh	0	1	0	0	0	0
chr3	50629473	50629527	4910486	4910490	Intergenic	CISH	0	0	7_Enh	0	1	0	0	0	0
chr3	50638378	50639332	4910573	4910593	Intergenic	CISH	0	0	7_Enh	0	1	1	0	0	0
chr3	50639468	50639485	4910593	4910600	Intergenic	CISH	0	0	7_Enh	0	1	0	0	0	0
chr3	50642719	50642866	4910628	4910634	Intergenic	CISH	0	0	6_EnhG	0	1	0	0	0	0
chr3	52211287	52211615	4927925	4927935	Intergenic	ALAS1	0	0	7_Enh	0	1	0	0	0	0
chr3	52216272	52216482	4927993	4927998	Intergenic	ALAS1	0	0	7_Enh	0	1	1	0	0	0
chr3	52319632	52319679	4929863	4929867	Intergenic	GLYCTK	0	0	7_Enh	0	1	0	0	0	0
chr3	52320751	52320797	4929886	4929890	Intergenic	GLYCTK	0	0	2_TssAFlnk	0	1	0	0	0	0
chr3	52505792	52505894	4933169	4933174	exon,intron	NISCH	0	0	6_EnhG	0	1	0	0	0	0
chr3	52845851	52846053	4938534	4938540	Intergenic	ITIH3	0	0	7_Enh	0	1	0	0	0	0
chr3	52878410	52878597	4939067	4939074	intron	TMEM110	0	0	7_Enh	0	1	0	0	0	0
chr3	52879271	52879459	4939084	4939089	intron	TMEM110	0	0	7_Enh	0	1	0	0	0	0
chr3	53513965	53514058	4947142	4947146	Intergenic	CACNA1D	0	0	7_Enh	0	1	0	0	0	0
chr3	53810160	53810283	4950375	4950379	intron	CACNA1D	0	0	7_Enh	0	1	1	0	0	0
chr3	53810668	53810839	4950380	4950384	exon	CACNA1D	0	0	7_Enh	0	1	0	0	0	0
chr3	53875363	53875426	4951313	4951317	intron	CHDH	0	0	7_Enh	0	1	0	0	1	0
chr3	58045215	58045376	4990285	4990290	intron	FLNB	0	0	7_Enh	0	1	0	0	0	0
chr3	58045419	58045614	4990290	4990295	intron	FLNB	0	0	7_Enh	0	1	0	0	0	0
chr3	58087950	58088046	4990805	4990811	exon	FLNB	0	0	7_Enh	0	1	0	0	0	0
chr3	58089024	58089206	4990818	4990827	intron	FLNB	0	0	7_Enh	0	1	0	0	0	0
chr3	58093374	58093640	4990881	4990887	intron	FLNB	0	0	6_EnhG	0	1	0	0	0	0
chr3	58103273	58103326	4991009	4991014	intron	FLNB	0	0	6_EnhG	0	1	0	0	0	0
chr3	58149979	58150193	4991700	4991706	intron	FLNB	0	0	7_Enh	0	1	0	0	0	0
chr3	58150311	58150442	4991706	4991710	intron	FLNB	0	0	7_Enh	0	1	0	0	0	1
chr3	58161145	58161634	4991877	4991888	Intergenic	DNASE1L3	0	0	7_Enh	0	1	0	0	0	0
chr3	58161685	58161775	4991889	4991894	Intergenic	DNASE1L3	0	0	7_Enh	0	1	0	0	0	0
chr3	58174842	58174908	4992122	4992126	Intergenic	DNASE1L3	0	0	7_Enh	0	1	1	0	0	0
chr3	58202928	58203252	4992472	4992478	Intergenic	DNASE1L3	0	0	2_TssAFlnk	0	1	0	0	1	1
chr3	58203340	58203447	4992480	4992484	Intergenic	DNASE1L3	0	0	2_TssAFlnk	0	1	0	0	1	1
chr3	58203470	58203517	4992484	4992488	Intergenic	DNASE1L3	0	0	7_Enh	0	1	0	0	1	1
chr3	58257777	58257825	4993144	4993148	intron	ABHD6	0	0	7_Enh	0	1	0	0	0	0
chr3	58456909	58457486	4995757	4995762	Intergenic	KCTD6	0	0	7_Enh	0	1	0	0	0	0
chr3	58506943	58507017	4996367	4996371	intron	ACOX2	0	0	6_EnhG	0	1	1	0	0	0
chr3	58508289	58508767	4996385	4996390	intron	ACOX2	0	0	6_EnhG	0	1	1	0	0	0
chr3	58580161	58580377	4997409	4997413	Intergenic	FAM107A	0	0	7_Enh	0	1	0	0	0	0
chr3	58779533	58779820	4999155	4999159	intron	C3orf67	0	0	7_Enh	0	1	0	0	0	0
chr3	65938968	65939764	5053960	5053968	intron	MAGI1	0	0	7_Enh	0	1	1	0	0	0
chr3	65985456	65985646	5054437	5054441	intron	MAGI1	0	0	1_TssA	0	1	0	0	0	0
chr3	66059563	66059661	5055356	5055361	Intergenic	MAGI1	0	0	7_Enh	0	1	0	0	0	0
chr3	66479216	66479512	5058551	5058556	intron	LRIG1	0	0	7_Enh	0	1	0	0	0	0
chr3	66492956	66493100	5058727	5058732	intron	LRIG1	0	0	7_Enh	0	1	1	0	0	0
chr3	66514074	66514281	5058971	5058975	intron	LRIG1	0	0	2_TssAFlnk	0	1	0	0	0	0
chr3	66525992	66526302	5059122	5059129	intron	LRIG1	0	0	7_Enh	0	1	0	0	0	0
chr3	67590436	67591074	5067615	5067624	intron	SUCLG2	0	0	2_TssAFlnk	0	1	1	0	0	0
chr3	69251062	69251184	5078992	5078999	intron	FRMD4B	0	0	5_TxWk	0	1	0	0	0	0
chr3	71202064	71202178	5093901	5093905	intron	FOXP1	0	0	2_TssAFlnk	0	1	0	0	0	0
chr3	71478030	71478253	5096989	5096999	intron	FOXP1	0	0	2_TssAFlnk	0	1	1	0	0	0
chr3	72194097	72194139	5104646	5104650	Intergenic	LOC201617	0	0	2_TssAFlnk	0	1	0	0	0	0
chr3	72204682	72205003	5104767	5104775	intron	LOC201617	0	0	7_Enh	0	1	0	0	0	0
chr3	72319347	72319415	5105832	5105837	Intergenic	LOC201617	0	0	7_Enh	0	1	0	0	0	0
chr3	72639802	72640031	5109300	5109306	Intergenic	RYBP	0	0	7_Enh	0	1	1	0	0	1
chr3	72870430	72870652	5111616	5111622	intron	SHQ1	0	0	7_Enh	0	1	0	0	0	0
chr3	73006456	73006631	5113268	5113272	intron	GXYLT2	0	0	7_Enh	0	1	0	0	0	0
chr3	78556150	78556761	5155263	5155269	Intergenic	ROBO1	0	0	7_Enh	0	1	0	0	0	0
chr3	93650506	93650665	5228534	5228539	intron	PROS1	0	0	7_Enh	0	1	0	0	0	0
chr3	98503027	98503161	5256647	5256651	intron	ST3GAL6	0	0	7_Enh	0	1	0	0	0	0
chr3	99620386	99620573	5263242	5263246	intron	MIR548G	0	0	7_Enh	0	1	0	0	0	0
chr3	100035658	100035711	5266218	5266224	intron	TBC1D23	0	0	5_TxWk	0	1	0	0	1	0
chr3	100254033	100254090	5268146	5268151	intron	TMEM45A	0	0	7_Enh	0	1	0	0	0	0
chr3	100280727	100280909	5268320	5268324	intron	TMEM45A	0	0	7_Enh	0	1	0	0	0	0
chr3	101547983	101548181	5278264	5278270	intron	NFKBIZ	1	0	2_TssAFlnk	0	1	0	0	0	0
chr3	107821953	107822172	5316600	5316606	Intergenic	CD47	0	0	2_TssAFlnk	0	1	1	0	0	0
chr3	108852440	108852527	5323428	5323432	Intergenic	FLJ22763	0	0	5_TxWk	0	1	0	0	0	0
chr3	113592612	113593259	5356456	5356461	intron	GRAMD1C	0	0	7_Enh	0	1	0	0	0	0
chr3	116997918	116997973	5377877	5377881	Intergenic	LSAMP-AS3	0	0	7_Enh	0	1	0	0	0	0
chr3	119423215	119423255	5394021	5394025	intron	MAATS1	0	0	7_Enh	0	1	0	0	0	0
chr3	122370442	122370556	5416891	5416895	Intergenic	PARP14	0	0	7_Enh	0	1	0	0	0	0
chr3	122370795	122371015	5416895	5416899	Intergenic	PARP14	0	0	7_Enh	0	1	0	0	0	0
chr3	122398097	122398359	5417124	5417133	Intergenic	PARP14	0	0	2_TssAFlnk	0	1	0	0	1	1
chr3	122795476	122795645	5421530	5421535	intron	PDIA5	0	0	7_Enh	0	1	1	0	0	0
chr3	122804383	122804569	5421639	5421644	intron	PDIA5	0	0	7_Enh	0	1	0	0	0	0
chr3	122808413	122808706	5421671	5421676	intron	PDIA5	0	0	7_Enh	0	1	1	0	0	0
chr3	122815609	122815793	5421761	5421771	intron	PDIA5	0	0	6_EnhG	0	1	0	0	0	0
chr3	123323958	123324036	5427754	5427760	intron	MYLK-AS1	0	0	7_Enh	0	1	0	0	0	0
chr3	123324484	123324689	5427764	5427768	intron	MYLK-AS1	0	0	2_TssAFlnk	0	1	0	0	0	0
chr3	123473826	123474174	5429341	5429346	intron	MYLK	0	0	2_TssAFlnk	0	1	0	0	0	0
chr3	124271067	124271156	5435111	5435115	intron	KALRN	0	0	7_Enh	0	1	0	0	0	0
chr3	124420021	124420196	5436462	5436468	intron	KALRN	0	0	1_TssA	0	1	0	0	0	0
chr3	124480148	124480424	5437211	5437224	Intergenic	UMPS	0	0	7_Enh	0	1	0	0	1	1
chr3	124499829	124499913	5437503	5437507	intron	ITGB5	0	0	7_Enh	0	1	0	0	0	0
chr3	124533560	124533739	5437966	5437971	intron	ITGB5	0	0	7_Enh	0	1	1	0	0	0
chr3	124552910	124553165	5438157	5438161	intron	ITGB5	0	0	7_Enh	0	1	0	0	0	1
chr3	124556653	124556993	5438195	5438201	intron	ITGB5	0	0	7_Enh	0	1	0	0	0	0
chr3	124721108	124721183	5440037	5440041	exon,intron	HEG1	0	0	7_Enh	0	1	0	0	0	0
chr3	125315681	125315914	5446220	5446226	Intergenic	OSBPL11	0	0	1_TssA	0	1	0	0	0	0
chr3	125581784	125581933	5449723	5449727	Intergenic	FAM86JP	0	0	15_Quies	0	1	0	0	0	0
chr3	125989071	125989239	5454657	5454662	Intergenic	KLF15	0	0	7_Enh	0	1	0	0	0	0
chr3	126013247	126013314	5454946	5454951	Intergenic	KLF15	0	0	7_Enh	0	1	0	0	0	0
chr3	126060006	126060381	5455484	5455493	Intergenic	KLF15	0	0	2_TssAFlnk	0	1	1	0	0	0
chr3	126086220	126086544	5456059	5456065	Intergenic	KLF15	0	0	2_TssAFlnk	0	1	0	0	0	0
chr3	126237039	126237489	5458756	5458766	promoter-TSS	UROC1	1	0	7_Enh	0	1	1	0	0	0
chr3	126249389	126249605	5459000	5459007	intron	CHST13	0	0	7_Enh	0	1	1	0	0	0
chr3	127261304	127261529	5471529	5471540	Intergenic	TPRA1	0	0	7_Enh	0	1	0	0	0	0
chr3	127416899	127416949	5474461	5474465	intron	MGLL	0	0	7_Enh	0	1	1	0	0	0
chr3	127503809	127504079	5475709	5475714	intron	MGLL	0	0	7_Enh	0	1	0	0	0	0
chr3	127800576	127800977	5479152	5479158	intron	RUVBL1	0	0	2_TssAFlnk	0	1	0	0	0	0
chr3	127813811	127813962	5479309	5479313	intron	RUVBL1	0	0	7_Enh	0	1	0	0	0	0
chr3	128104424	128104570	5482305	5482309	intron	EEFSEC	0	0	7_Enh	0	1	0	0	0	0
chr3	128930648	128930773	5496677	5496682	Intergenic	CNBP	0	0	2_TssAFlnk	0	1	1	0	0	0
chr3	128943935	128944221	5496913	5496921	Intergenic	COPG1	0	0	2_TssAFlnk	0	1	0	0	0	0
chr3	128964679	128964954	5497243	5497249	Intergenic	COPG1	0	0	5_TxWk	0	1	0	0	1	1
chr3	128976571	128976770	5497486	5497495	exon	COPG1	0	0	6_EnhG	0	1	0	0	0	0
chr3	129312688	129312707	5503092	5503096	intron	PLXND1	0	0	2_TssAFlnk	0	1	0	0	0	0
chr3	129344796	129344914	5503985	5503992	Intergenic	PLXND1	0	0	7_Enh	0	1	0	0	0	0
chr3	129375796	129376467	5504490	5504494	intron	TMCC1	0	0	7_Enh	0	1	1	0	0	0
chr3	130452410	130452593	5514672	5514678	exon	PIK3R4	0	0	2_TssAFlnk	0	1	0	0	0	0
chr3	133461700	133461772	5535798	5535802	Intergenic	TF	0	0	2_TssAFlnk	0	1	0	0	0	1
chr3	138581859	138582080	5580513	5580520	Intergenic	FOXL2	0	0	7_Enh	0	1	0	0	0	0
chr3	138986155	138986457	5584967	5584972	Intergenic	PISRT1	0	0	7_Enh	0	1	0	0	0	0
chr3	141145333	141145517	5600854	5600861	intron	ZBTB38	0	0	7_Enh	0	1	1	0	0	0
chr3	141150356	141150617	5600933	5600937	intron	ZBTB38	0	0	2_TssAFlnk	0	1	0	0	0	0
chr3	141150837	141150888	5600939	5600944	intron	ZBTB38	0	0	7_Enh	0	1	0	0	0	0
chr3	149015937	149016109	5655627	5655632	Intergenic	TM4SF18	0	0	7_Enh	0	1	0	0	0	0
chr3	149254357	149254477	5657446	5657455	intron	WWTR1	0	0	7_Enh	0	1	0	0	0	0
chr3	149996638	149996930	5663335	5663341	Intergenic	TSC22D2	0	0	7_Enh	0	1	1	0	0	0
chr3	150451853	150451914	5667348	5667352	Intergenic	SIAH2	0	0	7_Enh	0	1	1	0	0	0
chr3	150457712	150457840	5667396	5667400	Intergenic	SIAH2	0	0	7_Enh	0	1	0	0	0	0
chr3	150459071	150459211	5667411	5667416	exon	SIAH2	0	0	7_Enh	0	1	0	0	0	0
chr3	153847507	153847769	5691925	5691929	intron	ARHGEF26	0	0	2_TssAFlnk	0	1	0	0	0	0
chr3	153970908	153970956	5692756	5692761	intron	ARHGEF26	0	0	2_TssAFlnk	0	1	0	0	1	1
chr3	153970966	153971184	5692761	5692766	intron	ARHGEF26	0	0	6_EnhG	0	1	0	0	1	1
chr3	156799514	156799820	5712823	5712833	exon	LOC339894	0	0	7_Enh	0	1	0	0	1	1
chr3	156800229	156800349	5712840	5712844	exon	LOC339894	0	0	7_Enh	0	1	0	0	0	0
chr3	156837292	156837407	5713186	5713190	intron	LOC339894	0	0	7_Enh	0	1	0	0	0	0
chr3	156838403	156838423	5713240	5713245	intron	LOC339894	0	0	7_Enh	0	1	0	0	0	0
chr3	156838467	156838682	5713246	5713253	intron	LOC339894	0	0	7_Enh	0	1	0	0	0	0
chr3	156855093	156855576	5713400	5713407	Intergenic	LOC339894	0	0	7_Enh	0	1	0	0	1	1
chr3	159508217	159508249	5731321	5731325	intron	SCHIP1	0	0	7_Enh	0	1	0	0	0	0
chr3	170028455	170028609	5797072	5797078	Intergenic	SKIL	0	0	7_Enh	0	1	0	0	0	0
chr3	170762883	170763101	5803893	5803901	Intergenic	SLC2A2	0	0	7_Enh	0	1	0	0	0	0
chr3	170860835	170861095	5804637	5804642	intron	TNIK	0	0	7_Enh	0	1	0	0	0	0
chr3	171389779	171390072	5808784	5808788	intron	PLD1	0	0	7_Enh	0	1	0	0	0	0
chr3	171394521	171394602	5808832	5808839	exon	PLD1	0	0	2_TssAFlnk	0	1	0	0	0	0
chr3	171547954	171548074	5810235	5810240	Intergenic	TMEM212	0	0	7_Enh	0	1	0	0	1	0
chr3	171677604	171677742	5811340	5811344	Intergenic	FNDC3B	0	0	7_Enh	0	1	0	0	0	0
chr3	171677753	171677801	5811344	5811348	Intergenic	FNDC3B	0	0	7_Enh	0	1	0	0	0	0
chr3	171801885	171801977	5812663	5812667	intron	FNDC3B	0	0	7_Enh	0	1	0	0	0	0
chr3	171847846	171847937	5813072	5813077	intron	FNDC3B	0	0	7_Enh	0	1	0	0	0	0
chr3	171921608	171921968	5813755	5813762	intron	FNDC3B	0	0	7_Enh	0	1	0	0	0	0
chr3	172087472	172087681	5815171	5815179	intron	FNDC3B	0	0	7_Enh	0	1	0	0	0	0
chr3	172234556	172234777	5816467	5816471	TTS	TNFSF10	0	0	2_TssAFlnk	0	1	1	0	0	0
chr3	172271406	172271513	5816813	5816818	Intergenic	TNFSF10	0	0	7_Enh	0	1	0	0	0	0
chr3	172319289	172319703	5817227	5817231	Intergenic	TNFSF10	0	0	2_TssAFlnk	0	1	1	0	0	0
chr3	177337121	177337350	5852061	5852065	intron	LINC00578	0	0	7_Enh	0	1	0	0	0	0
chr3	177541852	177542100	5853650	5853654	Intergenic	LINC00578	0	0	7_Enh	0	1	1	0	0	0
chr3	183270484	183270637	5899918	5899924	intron	KLHL6	0	0	7_Enh	0	1	0	0	0	0
chr3	183959408	183959821	5910903	5910931	TTS	ALG3	1	1	7_Enh	0	1	1	0	1	1
chr3	184040649	184040829	5912790	5912795	exon	EIF4G1	0	0	6_EnhG	0	1	0	0	0	0
chr3	185046280	185046458	5926180	5926186	intron	MAP3K13	0	0	7_Enh	0	1	0	0	0	0
chr3	186316365	186316488	5941430	5941434	Intergenic	AHSG	0	0	2_TssAFlnk	0	1	1	0	0	0
chr3	186316839	186316998	5941435	5941439	Intergenic	AHSG	0	0	2_TssAFlnk	0	1	0	0	0	0
chr3	186317289	186317564	5941443	5941450	Intergenic	AHSG	0	0	2_TssAFlnk	0	1	0	0	0	0
chr3	186334132	186334189	5941649	5941653	intron	AHSG	0	0	3_TxFlnk	0	1	0	0	0	0
chr3	186463907	186463956	5942986	5942991	Intergenic	KNG1	0	0	15_Quies	0	1	0	0	0	0
chr3	186710821	186710943	5946829	5946833	intron	ST6GAL1	0	0	7_Enh	0	1	0	0	0	0
chr3	187004284	187004970	5949648	5949654	intron	MASP1	0	0	7_Enh	0	1	1	0	0	0
chr3	187526843	187527287	5953977	5953984	Intergenic	BCL6	0	0	2_TssAFlnk	0	1	1	0	0	0
chr3	187715853	187716044	5955453	5955459	Intergenic	LPP-AS2	0	0	7_Enh	0	1	0	0	0	0
chr3	187720997	187721153	5955491	5955496	Intergenic	LPP-AS2	0	0	2_TssAFlnk	0	1	0	0	0	0
chr3	187903411	187903689	5957223	5957228	intron	LPP	0	0	7_Enh	0	1	0	0	0	0
chr3	187923949	187924095	5957427	5957431	intron	LPP	0	0	7_Enh	0	1	0	0	1	1
chr3	188012863	188013089	5958242	5958248	intron	LPP	0	0	7_Enh	0	1	0	0	0	0
chr3	188236422	188236801	5960114	5960120	intron	LPP	0	0	7_Enh	0	1	0	0	0	0
chr3	190025503	190026822	5973440	5973449	exon	CLDN1	0	0	2_TssAFlnk	0	1	1	0	0	0
chr3	190309091	190309244	5975656	5975660	intron	IL1RAP	0	0	7_Enh	0	1	1	0	0	0
chr3	193381032	193381718	5998636	5998642	intron	OPA1	0	0	6_EnhG	0	1	0	0	0	0
chr3	193752434	193752542	6002819	6002827	Intergenic	LOC647323	0	0	7_Enh	0	1	0	0	0	0
chr3	193752647	193752779	6002827	6002831	Intergenic	LOC647323	0	0	7_Enh	0	1	1	0	0	0
chr3	193794381	193794555	6003423	6003429	Intergenic	HES1	0	0	7_Enh	0	1	0	0	0	0
chr3	193815414	193815612	6003733	6003738	Intergenic	HES1	0	0	7_Enh	0	1	0	0	0	0
chr3	193830398	193830643	6003912	6003919	Intergenic	HES1	0	0	7_Enh	0	1	0	0	0	0
chr3	193847576	193847630	6004169	6004173	Intergenic	HES1	0	0	2_TssAFlnk	0	1	1	0	0	0
chr3	193857624	193857719	6004582	6004586	Intergenic	HES1	0	0	7_Enh	0	1	0	0	0	0
chr3	193860207	193860359	6004734	6004739	Intergenic	HES1	0	0	2_TssAFlnk	0	1	0	0	0	0
chr3	193868099	193868219	6004869	6004873	Intergenic	HES1	0	0	7_Enh	0	1	0	0	0	0
chr3	193965069	193965306	6006147	6006154	Intergenic	LOC100131551	0	0	7_Enh	0	1	0	0	0	0
chr3	193979407	193979759	6006361	6006367	Intergenic	LOC100131551	0	0	7_Enh	0	1	1	0	0	0
chr3	193988578	193988763	6006580	6006589	Intergenic	LOC100131551	0	0	7_Enh	0	1	1	0	0	0
chr3	193989196	193989340	6006591	6006598	Intergenic	LOC100131551	0	0	7_Enh	0	1	0	0	0	0
chr3	194018360	194018439	6007114	6007118	TTS	LOC100131551	0	0	15_Quies	0	1	0	0	0	0
chr3	194053940	194054070	6007667	6007671	Intergenic	CPN2	0	0	2_TssAFlnk	0	1	0	0	0	0
chr3	194258180	194258420	6010752	6010756	Intergenic	TMEM44-AS1	0	0	2_TssAFlnk	0	1	0	0	0	0
chr3	194280824	194281049	6011092	6011098	Intergenic	TMEM44-AS1	0	0	7_Enh	0	1	1	0	0	0
chr3	194754642	194754711	6018413	6018417	Intergenic	XXYLT1	0	0	7_Enh	0	1	1	0	0	0
chr3	195633183	195633385	6034187	6034195	intron	TNK2	0	0	2_TssAFlnk	0	1	0	0	0	0
chr3	195641892	195642212	6034538	6034545	Intergenic	TNK2	0	0	15_Quies	0	1	1	0	1	1
chr3	195904670	195904723	6039617	6039621	Intergenic	ZDHHC19	0	0	7_Enh	0	1	0	0	0	0
chr3	195943056	195943169	6040584	6040591	promoter-TSS	SLC51A	1	0	7_Enh	0	1	1	0	0	0
chr4	681074	681281	6082676	6082687	intron	MFSD7	0	0	7_Enh	0	1	1	0	0	0
chr4	978986	979184	6092899	6092914	intron	SLC26A1	0	0	2_TssAFlnk	0	1	0	0	1	0
chr4	1167369	1167424	6098201	6098205	promoter-TSS	SPON2	0	0	7_Enh	0	1	0	0	0	0
chr4	1171195	1171514	6098260	6098270	intron	SPON2	0	0	7_Enh	0	1	1	0	0	0
chr4	1172945	1173107	6098307	6098312	intron	SPON2	1	0	7_Enh	0	1	1	0	0	0
chr4	1186028	1186413	6098425	6098431	intron	SPON2	0	0	7_Enh	0	1	1	0	0	0
chr4	1199092	1199266	6098859	6098865	intron	LOC100130872	0	0	7_Enh	0	1	0	0	0	0
chr4	1201691	1201767	6098943	6098950	intron	LOC100130872	1	0	7_Enh	0	1	0	0	0	0
chr4	1719921	1720001	6113636	6113643	exon	TMEM129	0	0	2_TssAFlnk	0	1	1	0	0	0
chr4	1720018	1720111	6113643	6113650	exon	TMEM129	0	0	7_Enh	0	1	1	0	0	0
chr4	1720165	1720207	6113650	6113654	exon	TMEM129	0	0	7_Enh	0	1	0	0	0	0
chr4	1720240	1720399	6113655	6113662	exon	TMEM129	0	0	7_Enh	0	1	1	0	0	0
chr4	2365034	2365231	6128133	6128139	intron	ZFYVE28	0	0	7_Enh	0	1	1	0	0	1
chr4	2365370	2365492	6128140	6128144	intron	ZFYVE28	0	0	7_Enh	0	1	0	0	0	0
chr4	2763394	2763470	6136169	6136173	Intergenic	TNIP2	0	0	7_Enh	0	1	1	0	0	0
chr4	2794556	2794588	6136799	6136805	promoter-TSS	SH3BP2	1	1	7_Enh	0	1	1	0	0	0
chr4	2808865	2808955	6137249	6137256	intron	SH3BP2	0	0	7_Enh	0	1	0	0	0	0
chr4	2909715	2909960	6139045	6139051	intron	ADD1	0	0	6_EnhG	0	1	0	0	0	0
chr4	3093329	3093378	6142798	6142802	intron	HTT	0	0	1_TssA	0	1	0	0	0	0
chr4	3204751	3204844	6144227	6144237	intron	HTT	0	0	2_TssAFlnk	0	1	0	0	0	0
chr4	3205046	3205084	6144237	6144242	intron	HTT	0	0	2_TssAFlnk	0	1	0	0	0	0
chr4	3205973	3206143	6144249	6144254	intron	HTT	0	0	7_Enh	0	1	0	0	0	0
chr4	3207550	3208054	6144265	6144277	intron	HTT	0	0	7_Enh	0	1	0	0	0	0
chr4	3209278	3209970	6144303	6144309	intron	HTT	0	0	6_EnhG	0	1	0	0	0	1
chr4	3356248	3356478	6147673	6147677	intron	RGS12	0	0	7_Enh	0	1	0	0	0	1
chr4	3829339	3829817	6159464	6159479	Intergenic	ADRA2C	0	0	7_Enh	0	1	1	0	0	0
chr4	6691069	6691176	6201001	6201007	Intergenic	S100P	0	0	7_Enh	0	1	1	0	0	0
chr4	6697570	6697598	6201138	6201142	intron	S100P	0	0	2_TssAFlnk	0	1	0	0	0	0
chr4	6730468	6730699	6201825	6201829	Intergenic	BLOC1S4	0	0	7_Enh	0	1	1	0	0	0
chr4	6735590	6735757	6201940	6201947	Intergenic	BLOC1S4	0	0	7_Enh	0	1	0	0	0	0
chr4	6748543	6748764	6202165	6202171	Intergenic	BLOC1S4	0	0	7_Enh	0	1	0	0	0	0
chr4	6748797	6748965	6202173	6202181	Intergenic	BLOC1S4	0	0	7_Enh	0	1	1	0	0	0
chr4	6751172	6751527	6202223	6202239	Intergenic	KIAA0232	0	0	7_Enh	0	1	0	0	0	0
chr4	6751975	6752154	6202252	6202257	Intergenic	KIAA0232	0	0	7_Enh	0	1	0	0	0	0
chr4	6753357	6753465	6202284	6202288	Intergenic	KIAA0232	0	0	2_TssAFlnk	0	1	0	0	0	0
chr4	6754645	6754823	6202309	6202315	Intergenic	KIAA0232	0	0	2_TssAFlnk	0	1	1	0	0	0
chr4	6757298	6757400	6202351	6202355	Intergenic	KIAA0232	0	0	7_Enh	0	1	0	0	0	0
chr4	6775768	6775958	6202674	6202678	Intergenic	KIAA0232	0	0	2_TssAFlnk	0	1	0	0	0	0
chr4	6893219	6893350	6204342	6204347	Intergenic	TBC1D14	0	0	7_Enh	0	1	0	0	0	0
chr4	6919564	6919632	6205029	6205035	intron	TBC1D14	0	0	7_Enh	0	1	0	0	1	1
chr4	6931592	6931768	6205293	6205297	intron	TBC1D14	0	0	7_Enh	0	1	0	0	0	0
chr4	6949383	6949911	6205668	6205676	intron	TBC1D14	0	0	7_Enh	0	1	1	0	0	0
chr4	7031156	7031211	6207340	6207347	intron	TBC1D14	0	0	7_Enh	0	1	0	0	0	0
chr4	7036394	7036541	6207491	6207498	intron	LOC100129931	0	0	7_Enh	0	1	1	0	0	0
chr4	7052334	7052471	6208050	6208063	intron	TADA2B	0	1	7_Enh	0	1	1	0	0	0
chr4	7052728	7052789	6208076	6208082	intron	TADA2B	0	0	7_Enh	0	1	0	0	0	0
chr4	7209057	7209121	6211284	6211291	intron	SORCS2	0	0	7_Enh	0	1	0	0	0	0
chr4	7209131	7209246	6211291	6211297	intron	SORCS2	0	0	7_Enh	0	1	1	0	0	0
chr4	7219402	7219550	6211512	6211519	intron	SORCS2	0	0	7_Enh	0	1	0	0	0	0
chr4	7517146	7517370	6217367	6217377	intron	SORCS2	0	0	2_TssAFlnk	0	1	1	0	0	0
chr4	8052723	8052774	6227468	6227472	intron	ABLIM2	0	0	7_Enh	0	1	0	0	0	0
chr4	8052881	8052929	6227475	6227480	intron	ABLIM2	0	0	7_Enh	0	1	1	0	0	0
chr4	8146763	8146866	6229573	6229577	intron	ABLIM2	0	0	7_Enh	0	1	0	0	0	0
chr4	8147547	8147687	6229590	6229594	intron	ABLIM2	0	0	7_Enh	0	1	0	0	0	0
chr4	8230148	8230213	6231603	6231607	exon	SH3TC1	0	0	7_Enh	0	1	1	0	0	1
chr4	8230222	8230304	6231607	6231612	exon	SH3TC1	0	0	7_Enh	0	1	1	0	0	1
chr4	8230328	8230582	6231612	6231623	intron	SH3TC1	0	0	7_Enh	0	1	1	0	1	1
chr4	8248843	8248913	6232087	6232094	Intergenic	HTRA3	0	0	7_Enh	0	1	0	0	0	0
chr4	8248943	8249225	6232094	6232104	Intergenic	HTRA3	0	0	7_Enh	0	1	1	0	0	0
chr4	10007897	10008122	6261984	6261990	intron	SLC2A9	0	0	2_TssAFlnk	0	1	1	0	0	0
chr4	10008609	10008765	6261997	6262002	intron	SLC2A9	0	0	2_TssAFlnk	0	1	0	0	0	0
chr4	15147565	15147603	6299082	6299086	Intergenic	CPEB2	0	0	7_Enh	0	1	0	0	0	0
chr4	15151335	15151692	6299133	6299138	Intergenic	CPEB2	0	0	7_Enh	0	1	0	0	0	1
chr4	15742557	15742719	6303622	6303627	Intergenic	CD38	0	0	7_Enh	0	1	0	0	0	0
chr4	17498007	17498483	6318727	6318735	intron	QDPR	0	0	6_EnhG	0	1	1	0	0	0
chr4	17499538	17500155	6318746	6318754	intron	QDPR	0	0	6_EnhG	0	1	1	0	0	0
chr4	17554027	17554148	6319476	6319480	Intergenic	LAP3	0	0	7_Enh	0	1	0	0	0	0
chr4	17577816	17578014	6319767	6319778	Intergenic	LAP3	1	0	2_TssAFlnk	0	1	0	0	0	0
chr4	22501989	22502186	6352022	6352028	intron	GPR125	0	0	7_Enh	0	1	0	0	0	0
chr4	22943623	22943973	6355454	6355459	Intergenic	GBA3	0	0	7_Enh	0	1	0	0	0	0
chr4	23878196	23878822	6361129	6361133	intron	PPARGC1A	0	0	2_TssAFlnk	0	1	0	0	0	1
chr4	23932617	23932647	6361587	6361592	Intergenic	PPARGC1A	0	0	7_Enh	0	1	0	0	0	0
chr4	24212032	24212288	6363669	6363674	Intergenic	MIR573	0	0	7_Enh	0	1	0	0	0	0
chr4	24212366	24212455	6363674	6363679	Intergenic	MIR573	0	0	7_Enh	0	1	1	0	0	0
chr4	24220872	24221043	6363768	6363773	Intergenic	MIR573	0	0	7_Enh	0	1	0	0	0	0
chr4	24281765	24281829	6364272	6364276	Intergenic	MIR573	0	0	7_Enh	0	1	0	0	0	0
chr4	24796919	24797348	6369450	6369464	promoter-TSS	SOD3	1	0	14_ReprPCWk	0	1	0	0	0	0
chr4	25374338	25374576	6375385	6375391	Intergenic	ANAPC4	0	0	7_Enh	0	1	0	0	0	0
chr4	25426329	25426473	6375900	6375904	Intergenic	ANAPC4	0	0	7_Enh	0	1	0	0	0	0
chr4	26414701	26414781	6387504	6387508	intron	RBPJ	0	0	7_Enh	0	1	1	0	0	0
chr4	27697621	27698054	6396750	6396754	Intergenic	STIM2	0	0	7_Enh	0	1	1	0	0	0
chr4	37492080	37492254	6453207	6453213	intron	C4orf19	0	0	2_TssAFlnk	0	1	0	0	0	0
chr4	37646647	37646727	6454761	6454765	intron	RELL1	0	0	7_Enh	0	1	0	0	0	0
chr4	38134027	38134131	6460229	6460235	intron	TBC1D1	0	0	7_Enh	0	1	0	0	0	0
chr4	38135403	38135575	6460249	6460253	intron	TBC1D1	0	0	2_TssAFlnk	0	1	0	0	0	0
chr4	38321303	38321710	6462105	6462114	Intergenic	KLF3	0	0	7_Enh	0	1	0	0	1	1
chr4	38452043	38452364	6463032	6463037	Intergenic	KLF3	0	0	7_Enh	0	1	0	0	0	0
chr4	38906009	38906206	6467687	6467691	intron	FAM114A1	0	0	2_TssAFlnk	0	1	0	0	0	0
chr4	39339467	39339917	6471897	6471902	intron	RFC1	0	0	7_Enh	0	1	0	0	0	0
chr4	39429432	39429596	6472945	6472949	intron	KLB	0	0	7_Enh	0	1	0	0	0	0
chr4	39469178	39469304	6473539	6473543	exon	LIAS	0	0	2_TssAFlnk	0	1	0	0	0	0
chr4	39543738	39543823	6474551	6474555	intron	UGDH-AS1	0	0	7_Enh	0	1	0	0	0	0
chr4	39651875	39652351	6475857	6475862	Intergenic	SMIM14	0	0	7_Enh	0	1	0	0	0	0
chr4	40397738	40398335	6486109	6486115	Intergenic	CHRNA9	0	0	7_Enh	0	1	0	0	0	0
chr4	40449448	40449667	6486811	6486815	intron	RBM47	0	0	7_Enh	0	1	0	0	0	0
chr4	40475999	40476442	6487123	6487133	intron	RBM47	0	0	1_TssA	0	1	0	0	0	0
chr4	40579060	40579527	6488451	6488458	intron	RBM47	0	0	7_Enh	0	1	0	0	0	0
chr4	40623291	40623499	6489109	6489113	intron	RBM47	0	0	7_Enh	0	1	0	0	0	0
chr4	40733944	40734006	6490580	6490584	Intergenic	NSUN7	0	0	7_Enh	0	1	1	0	0	0
chr4	47706890	47706943	6538570	6538574	intron	CORIN	0	0	2_TssAFlnk	0	1	0	0	1	1
chr4	48843154	48843417	6548476	6548482	intron	OCIAD1	0	0	7_Enh	0	1	0	0	0	0
chr4	52746374	52746593	6557210	6557214	intron	DCUN1D4	0	0	2_TssAFlnk	0	1	0	0	0	0
chr4	52775456	52775596	6557439	6557445	intron	DCUN1D4	0	0	7_Enh	0	1	0	0	0	0
chr4	53988530	53988773	6566504	6566510	intron	SCFD2	0	0	7_Enh	0	1	1	0	0	0
chr4	70689571	70689696	6674134	6674138	Intergenic	SULT1E1	0	0	7_Enh	0	1	1	0	0	0
chr4	70698395	70698706	6674236	6674242	Intergenic	SULT1E1	0	0	7_Enh	0	1	0	0	0	0
chr4	72097123	72097284	6685111	6685115	intron	SLC4A4	0	0	1_TssA	0	1	0	0	0	0
chr4	77117246	77117335	6718263	6718267	intron	SCARB2	0	0	7_Enh	0	1	0	0	0	0
chr4	77122210	77122332	6718314	6718318	intron	SCARB2	0	0	7_Enh	0	1	0	0	0	0
chr4	77122623	77122713	6718318	6718322	intron	SCARB2	0	0	7_Enh	0	1	0	0	0	0
chr4	77202944	77203056	6719086	6719091	intron	FAM47E	0	0	7_Enh	0	1	0	0	0	0
chr4	77447238	77447381	6721102	6721106	intron	SHROOM3	0	0	1_TssA	0	1	0	0	0	0
chr4	77491603	77491775	6721521	6721526	intron	SHROOM3	0	0	7_Enh	0	1	0	0	0	0
chr4	77497906	77498363	6721559	6721564	intron	SHROOM3	0	0	7_Enh	0	1	0	0	0	0
chr4	77627739	77628042	6722751	6722755	intron	SHROOM3	0	0	7_Enh	0	1	0	0	0	0
chr4	77751879	77751979	6723895	6723899	Intergenic	SOWAHB	0	0	2_TssAFlnk	0	1	0	0	0	0
chr4	77905936	77906104	6725592	6725596	intron	SEPT11	0	0	7_Enh	0	1	0	0	0	0
chr4	77906139	77906297	6725596	6725600	intron	SEPT11	0	0	7_Enh	0	1	0	0	0	0
chr4	77945308	77945415	6725918	6725928	intron	SEPT11	0	0	2_TssAFlnk	0	1	0	0	0	0
chr4	83398563	83398660	6763168	6763172	Intergenic	ENOPH1	0	0	15_Quies	0	1	0	0	0	0
chr4	83398679	83398885	6763172	6763179	Intergenic	ENOPH1	0	0	15_Quies	0	1	0	0	0	0
chr4	83480399	83480527	6764030	6764034	intron	TMEM150C	0	0	7_Enh	0	1	0	0	0	0
chr4	88013924	88014164	6799340	6799344	intron	AFF1	0	0	7_Enh	0	1	0	0	0	0
chr4	88340785	88341042	6802407	6802411	Intergenic	NUDT9	0	0	2_TssAFlnk	0	1	0	0	0	0
chr4	88342152	88342424	6802417	6802425	Intergenic	NUDT9	0	0	2_TssAFlnk	0	1	0	0	0	0
chr4	89029319	89029503	6807819	6807824	intron	ABCG2	0	0	7_Enh	0	1	0	0	0	0
chr4	89676177	89676371	6813941	6813945	intron	FAM13A	0	0	7_Enh	0	1	0	0	0	1
chr4	95331866	95332116	6847271	6847278	Intergenic	PDLIM5	0	0	2_TssAFlnk	0	1	0	0	0	0
chr4	100126833	100126991	6878090	6878094	intron	ADH6	0	0	7_Enh	0	1	0	0	0	0
chr4	100334311	100334492	6879323	6879327	intron	ADH7	0	0	7_Enh	0	1	0	0	0	0
chr4	110434478	110434728	6943418	6943429	intron	SEC24B	0	0	6_EnhG	0	1	0	0	0	0
chr4	110771789	110772318	6946827	6946832	intron	LRIT3	0	0	7_Enh	0	1	1	0	0	0
chr4	110928216	110929038	6947896	6947902	intron	EGF	0	0	7_Enh	0	1	0	0	0	0
chr4	119508215	119508492	7002895	7002899	Intergenic	CEP170P1	0	0	7_Enh	0	1	0	0	0	0
chr4	123686999	123687197	7031069	7031073	Intergenic	BBS12	0	0	7_Enh	0	1	0	0	0	0
chr4	124476574	124476898	7037931	7037937	Intergenic	SPRY1	0	0	7_Enh	0	1	0	0	0	0
chr4	124476994	124477185	7037937	7037943	Intergenic	SPRY1	0	0	7_Enh	0	1	0	0	0	0
chr4	126234646	126235102	7047790	7047799	Intergenic	FAT4	0	0	2_TssAFlnk	0	1	0	0	1	1
chr4	129495243	129495550	7070089	7070093	Intergenic	PHF17	0	0	7_Enh	0	1	0	0	0	0
chr4	139949469	139949706	7133653	7133661	intron	CCRN4L	0	0	2_TssAFlnk	0	1	0	0	0	1
chr4	140457268	140457356	7139632	7139636	intron	SETD7	0	0	2_TssAFlnk	0	1	0	0	0	0
chr4	140834861	140834894	7143734	7143738	intron	MAML3	0	0	7_Enh	0	1	0	0	0	0
chr4	140842902	140843315	7143811	7143818	intron	MAML3	0	0	7_Enh	0	1	1	0	0	0
chr4	141159423	141159821	7146990	7146999	Intergenic	SCOC	0	0	7_Enh	0	1	0	0	0	0
chr4	146096853	146096947	7178954	7178958	intron	OTUD4	0	0	7_Enh	0	1	0	0	0	0
chr4	147163105	147163447	7187792	7187798	Intergenic	LSM6	0	0	7_Enh	0	1	0	0	1	1
chr4	149124718	149124902	7202602	7202611	intron	NR3C2	0	0	1_TssA	0	1	0	0	0	0
chr4	152216120	152216182	7223455	7223459	Intergenic	PRSS48	0	0	7_Enh	0	1	0	0	0	0
chr4	152402699	152403189	7225154	7225159	intron	FAM160A1	0	0	7_Enh	0	1	1	0	0	0
chr4	154354303	154354404	7242474	7242479	Intergenic	KIAA0922	0	0	7_Enh	0	1	0	0	1	1
chr4	155493473	155494819	7251782	7251794	TTS	FGB	0	0	5_TxWk	0	1	0	0	0	0
chr4	159931824	159932106	7281656	7281661	intron	C4orf45	0	0	7_Enh	0	1	0	0	0	0
chr4	166057776	166058250	7323076	7323081	Intergenic	TMEM192	0	0	7_Enh	0	1	0	0	0	0
chr4	166177483	166177724	7324135	7324140	intron	KLHL2	0	0	7_Enh	0	1	0	0	0	0
chr4	169983486	169983551	7349768	7349772	Intergenic	CBR4	0	0	5_TxWk	0	1	0	0	0	0
chr4	169992111	169992265	7349902	7349907	Intergenic	CBR4	0	0	7_Enh	0	1	0	0	0	0
chr4	170142159	170142344	7351183	7351189	intron	SH3RF1	0	0	1_TssA	0	1	0	0	0	0
chr4	174429498	174429611	7381316	7381322	Intergenic	HAND2	0	0	13_ReprPC	0	1	0	0	0	0
chr4	174437938	174438007	7381519	7381528	Intergenic	HAND2	0	1	11_BivFlnk	0	1	0	0	0	0
chr4	174438047	174438422	7381528	7381552	Intergenic	HAND2	0	1	14_ReprPCWk	0	1	0	0	0	0
chr4	174439060	174439337	7381571	7381581	Intergenic	HAND2	0	0	14_ReprPCWk	0	1	0	1	0	0
chr4	174440334	174440548	7381631	7381637	Intergenic	HAND2	0	0	14_ReprPCWk	0	1	0	0	0	0
chr4	183783922	183784026	7453709	7453714	Intergenic	DCTD	0	0	7_Enh	0	1	0	0	0	0
chr4	183817030	183817157	7454255	7454260	intron	DCTD	0	0	6_EnhG	0	1	0	0	0	0
chr4	183819366	183819799	7454296	7454306	intron	DCTD	0	0	7_Enh	0	1	0	0	0	0
chr4	183844185	183844347	7454743	7454748	Intergenic	DCTD	0	0	7_Enh	0	1	1	0	0	0
chr4	184032437	184032921	7457073	7457077	intron	WWC2	0	0	7_Enh	0	1	0	0	0	0
chr4	184183243	184183922	7458428	7458434	intron	WWC2	0	0	6_EnhG	0	1	0	0	1	1
chr4	184861626	184861776	7468843	7468847	intron	STOX2	0	0	2_TssAFlnk	0	1	0	0	0	0
chr4	184987997	184988187	7470484	7470488	Intergenic	ENPP6	0	0	2_TssAFlnk	0	1	0	0	0	0
chr4	185071362	185071558	7471490	7471495	intron	ENPP6	0	0	7_Enh	0	1	1	0	0	0
chr4	185208922	185209263	7473097	7473102	Intergenic	LOC728175	0	0	7_Enh	0	1	0	0	1	1
chr4	185252620	185252779	7473619	7473623	Intergenic	LOC728175	0	0	2_TssAFlnk	0	1	0	0	0	0
chr4	185269685	185270000	7473802	7473808	intron	LOC728175	0	0	7_Enh	0	1	0	0	0	1
chr4	185306112	185306196	7474191	7474195	Intergenic	LOC728175	0	0	2_TssAFlnk	0	1	1	0	0	0
chr4	185667469	185668017	7479173	7479178	Intergenic	MLF1IP	0	0	7_Enh	0	1	0	0	0	0
chr4	185734543	185734674	7480032	7480037	intron	ACSL1	0	0	2_TssAFlnk	0	1	0	0	0	0
chr4	185734712	185734799	7480037	7480041	intron	ACSL1	0	0	2_TssAFlnk	0	1	0	0	0	0
chr4	185741169	185741222	7480127	7480131	intron	ACSL1	0	0	2_TssAFlnk	0	1	0	0	0	0
chr4	185818038	185818225	7481226	7481230	intron	LOC100506229	0	0	7_Enh	0	1	0	0	0	0
chr4	186037168	186037429	7484452	7484458	Intergenic	SLC25A4	0	0	2_TssAFlnk	0	1	0	0	0	0
chr4	186604610	186604871	7492013	7492017	intron	SORBS2	0	0	7_Enh	0	1	0	0	0	0
chr4	186633827	186633887	7492314	7492320	intron	SORBS2	0	0	2_TssAFlnk	0	1	1	0	0	0
chr4	186633979	186634262	7492321	7492326	intron	SORBS2	0	0	2_TssAFlnk	0	1	1	0	0	0
chr4	186659551	186659696	7492615	7492620	intron	SORBS2	0	0	7_Enh	0	1	0	0	0	0
chr4	186663033	186663168	7492652	7492656	intron	SORBS2	0	0	7_Enh	0	1	0	0	0	0
chr4	186694612	186694702	7493002	7493006	intron	SORBS2	0	0	2_TssAFlnk	0	1	0	0	0	0
chr4	186738738	186738817	7493555	7493561	intron	SORBS2	0	0	7_Enh	0	1	0	0	0	0
chr4	186950939	186951408	7495906	7495916	Intergenic	TLR3	0	0	7_Enh	0	1	0	0	0	0
chr4	187182102	187182195	7499267	7499271	Intergenic	F11	0	0	1_TssA	0	1	0	0	0	0
chr5	1060041	1060369	7572999	7573015	intron	SLC12A7	0	0	6_EnhG	0	1	0	0	0	0
chr5	1089753	1089829	7574359	7574365	intron	SLC12A7	0	0	7_Enh	0	1	0	0	0	0
chr5	1089937	1090031	7574365	7574369	intron	SLC12A7	0	0	7_Enh	0	1	1	0	0	0
chr5	1090047	1090123	7574369	7574374	intron	SLC12A7	0	0	7_Enh	0	1	1	0	0	0
chr5	1119648	1119719	7575424	7575432	Intergenic	SLC12A7	0	0	7_Enh	0	1	0	0	0	0
chr5	1185829	1186085	7577412	7577418	Intergenic	SLC6A19	0	0	7_Enh	0	1	0	0	0	1
chr5	1186219	1186327	7577420	7577424	Intergenic	SLC6A19	0	0	7_Enh	0	1	1	0	0	1
chr5	1315725	1315936	7581452	7581457	Intergenic	MIR4457	0	0	7_Enh	0	1	0	0	0	0
chr5	1568618	1568920	7588013	7588020	Intergenic	SDHAP3	0	0	2_TssAFlnk	0	1	0	0	0	0
chr5	6496068	6496252	7650491	7650496	exon	UBE2QL1	0	0	7_Enh	0	1	0	0	1	0
chr5	6590656	6590718	7651776	7651780	Intergenic	LOC255167	0	0	7_Enh	0	1	0	0	0	0
chr5	6603751	6603989	7651984	7651990	intron	NSUN2	0	0	6_EnhG	0	1	0	0	0	0
chr5	6736289	6736363	7654164	7654168	intron	PAPD7	0	0	7_Enh	0	1	0	0	0	0
chr5	10288725	10288850	7683758	7683764	intron	CMBL	0	0	7_Enh	0	1	0	0	0	0
chr5	10288960	10289151	7683764	7683769	intron	CMBL	0	0	7_Enh	0	1	0	0	0	0
chr5	10289190	10289349	7683769	7683773	intron	CMBL	0	0	7_Enh	0	1	0	0	0	0
chr5	10289553	10289830	7683775	7683781	intron	CMBL	0	0	7_Enh	0	1	0	0	0	1
chr5	10302098	10302249	7683984	7683991	intron	CMBL	0	0	1_TssA	0	1	0	0	0	0
chr5	10330254	10330469	7684369	7684375	Intergenic	CMBL	0	0	2_TssAFlnk	0	1	0	0	0	0
chr5	10462503	10462564	7686177	7686181	intron	ROPN1L	0	0	7_Enh	0	1	0	0	0	0
chr5	10747836	10748366	7690830	7690837	intron	DAP	0	0	6_EnhG	0	1	1	0	0	0
chr5	10757290	10757490	7690926	7690932	intron	DAP	0	0	7_Enh	0	1	0	0	0	0
chr5	14009033	14009343	7713827	7713834	Intergenic	DNAH5	0	0	7_Enh	0	1	0	0	0	0
chr5	14149020	14149349	7715654	7715663	intron	TRIO	0	0	2_TssAFlnk	0	1	1	0	0	0
chr5	14205147	14205351	7716269	7716275	intron	TRIO	0	0	2_TssAFlnk	0	1	0	0	0	0
chr5	14217865	14217996	7716385	7716389	intron	TRIO	0	0	7_Enh	0	1	0	0	0	0
chr5	14685865	14686077	7722361	7722365	intron	FAM105B	0	0	7_Enh	0	1	0	0	1	1
chr5	14728745	14728870	7722950	7722955	intron	ANKH	0	0	7_Enh	0	1	1	0	0	0
chr5	14810068	14810263	7723968	7723973	intron	ANKH	0	0	7_Enh	0	1	0	0	0	0
chr5	14830384	14830473	7724174	7724180	intron	ANKH	0	0	7_Enh	0	1	0	0	0	1
chr5	15008692	15008862	7726217	7726224	Intergenic	ANKH	0	0	7_Enh	0	1	0	0	0	0
chr5	16504816	16504950	7737165	7737170	intron	FAM134B	0	0	2_TssAFlnk	0	1	0	0	0	0
chr5	16509426	16509501	7737221	7737226	promoter-TSS	FAM134B	0	0	7_Enh	0	1	0	0	0	0
chr5	16539579	16539671	7737601	7737608	intron	FAM134B	0	0	7_Enh	0	1	0	0	0	0
chr5	23090286	23090382	7786026	7786034	Intergenic	CDH12	0	0	7_Enh	0	1	0	0	0	0
chr5	32201131	32201211	7847216	7847222	Intergenic	GOLPH3	0	0	7_Enh	0	1	0	0	0	0
chr5	32232642	32232926	7847764	7847770	intron	MTMR12	0	0	7_Enh	0	1	1	0	1	1
chr5	32233833	32233993	7847778	7847783	exon,intron	MTMR12	0	0	2_TssAFlnk	0	1	0	0	0	0
chr5	32268162	32268380	7848157	7848162	intron	MTMR12	0	0	6_EnhG	0	1	1	0	0	0
chr5	34001440	34001894	7862571	7862579	intron	C1QTNF3-AMACR	0	0	7_Enh	0	1	0	0	0	0
chr5	34487403	34487490	7866338	7866342	Intergenic	RAI14	0	0	7_Enh	0	1	0	0	0	0
chr5	34687041	34687143	7868254	7868259	promoter-TSS	RAI14	0	0	2_TssAFlnk	0	1	0	0	0	1
chr5	34732003	34732137	7868711	7868715	intron	RAI14	0	0	7_Enh	0	1	1	0	0	0
chr5	34757032	34757222	7868991	7868995	intron	RAI14	0	0	2_TssAFlnk	0	1	0	0	0	0
chr5	39370804	39370883	7906861	7906865	TTS	DAB2	0	0	3_TxFlnk	0	1	0	0	0	0
chr5	40779529	40780232	7915986	7915994	intron	PRKAA1	0	0	2_TssAFlnk	0	1	0	0	0	0
chr5	40783582	40783656	7916009	7916013	intron	PRKAA1	0	0	7_Enh	0	1	1	0	0	0
chr5	41194048	41194268	7919224	7919229	intron	C6	0	0	7_Enh	0	1	0	0	0	0
chr5	42587607	42587737	7926998	7927002	intron	GHR	0	0	7_Enh	0	1	0	0	0	0
chr5	42819441	42819836	7928476	7928482	Intergenic	SEPP1	0	0	1_TssA	0	1	0	0	0	0
chr5	42840394	42840660	7928642	7928647	Intergenic	SEPP1	0	0	2_TssAFlnk	0	1	1	0	0	0
chr5	43993934	43994005	7940587	7940591	Intergenic	LOC100652772	0	0	7_Enh	0	1	0	0	0	0
chr5	52779375	52779475	7975305	7975312	exon	FST	0	0	3_TxFlnk	0	1	0	0	0	0
chr5	54135287	54135384	7985778	7985785	Intergenic	ESM1	0	0	7_Enh	0	1	0	0	0	0
chr5	54638680	54638868	7990236	7990241	intron	SKIV2L2	0	0	1_TssA	0	1	0	0	0	0
chr5	54805725	54805884	7991516	7991520	intron	PPAP2A	1	0	7_Enh	0	1	0	0	0	0
chr5	54873386	54873465	7992355	7992359	Intergenic	PPAP2A	0	0	7_Enh	0	1	0	0	0	0
chr5	55229956	55230246	7995798	7995803	TTS	IL6ST	0	0	7_Enh	0	1	1	0	0	0
chr5	55230264	55230376	7995803	7995807	TTS	IL6ST	0	0	7_Enh	0	1	0	0	0	0
chr5	55354227	55354348	7997338	7997343	Intergenic	IL6ST	0	0	7_Enh	0	1	0	0	0	0
chr5	56147250	56147535	8004547	8004552	intron	MAP3K1	0	0	7_Enh	0	1	0	0	0	0
chr5	66391386	66391497	8075116	8075121	exon	MAST4	0	0	7_Enh	0	1	0	0	0	0
chr5	66531601	66531832	8076455	8076461	Intergenic	CD180	0	0	7_Enh	0	1	0	0	0	0
chr5	67462596	67463516	8082423	8082431	Intergenic	PIK3R1	0	0	7_Enh	0	1	1	0	0	0
chr5	67467137	67467273	8082462	8082467	Intergenic	PIK3R1	0	0	2_TssAFlnk	0	1	0	0	0	0
chr5	67521788	67521940	8083189	8083195	intron	PIK3R1	0	0	7_Enh	0	1	1	0	0	0
chr5	67535502	67535751	8083314	8083322	intron	PIK3R1	0	0	2_TssAFlnk	0	1	0	0	0	0
chr5	67969710	67969839	8086220	8086226	Intergenic	PIK3R1	0	0	2_TssAFlnk	0	1	0	0	0	0
chr5	68258787	68259027	8088215	8088224	Intergenic	SLC30A5	0	0	7_Enh	0	1	0	0	1	1
chr5	72318378	72318525	8128519	8128523	intron	FCHO2	0	0	7_Enh	0	1	0	0	0	0
chr5	72908583	72908846	8134878	8134882	Intergenic	UTP15	0	0	7_Enh	0	1	0	0	0	0
chr5	72974374	72974495	8135402	8135406	intron	ARHGEF28	0	0	7_Enh	0	1	0	0	0	0
chr5	73059182	73059430	8135989	8135993	intron	ARHGEF28	0	0	7_Enh	0	1	1	0	0	0
chr5	73796519	73796739	8141273	8141278	Intergenic	ENC1	0	0	2_TssAFlnk	0	1	0	0	0	0
chr5	73876903	73877198	8141916	8141922	Intergenic	ENC1	0	0	7_Enh	0	1	0	0	0	0
chr5	73877231	73877419	8141922	8141929	Intergenic	ENC1	0	0	7_Enh	0	1	1	0	0	0
chr5	74244940	74245003	8145811	8145816	Intergenic	GCNT4	0	0	7_Enh	0	1	0	0	0	0
chr5	75599945	75600004	8156278	8156283	intron	SV2C	0	0	7_Enh	0	1	0	0	0	0
chr5	75682360	75682456	8157180	8157184	Intergenic	IQGAP2	0	0	7_Enh	0	1	1	0	0	0
chr5	75799916	75800070	8158342	8158346	intron	IQGAP2	0	0	7_Enh	0	1	1	0	0	0
chr5	78320834	78321165	8182663	8182675	intron	DMGDH	0	0	7_Enh	0	1	1	0	1	1
chr5	78371826	78372066	8183169	8183175	intron	BHMT2	0	0	7_Enh	0	1	0	0	0	0
chr5	78407101	78407240	8183492	8183496	promoter-TSS	BHMT	1	0	2_TssAFlnk	0	1	0	0	0	0
chr5	78407269	78407382	8183496	8183501	promoter-TSS	BHMT	1	0	2_TssAFlnk	0	1	0	0	0	0
chr5	79513057	79513278	8194489	8194494	intron	SERINC5	0	0	7_Enh	0	1	0	0	0	0
chr5	79964115	79964336	8199794	8199798	intron	MSH3	0	0	2_TssAFlnk	0	1	0	0	0	0
chr5	80421826	80422071	8203512	8203519	intron	RASGRF2	0	0	7_Enh	0	1	0	0	0	0
chr5	90227922	90228155	8264937	8264941	intron	GPR98	0	0	7_Enh	0	1	0	0	1	1
chr5	92868214	92868447	8280143	8280147	intron	FLJ42709	0	0	7_Enh	0	1	0	0	0	0
chr5	93576432	93576653	8285736	8285741	intron	KIAA0825	0	0	7_Enh	0	1	1	0	0	0
chr5	94982161	94982219	8295292	8295297	promoter-TSS	RFESD	1	0	7_Enh	0	1	0	0	1	0
chr5	94982300	94982336	8295297	8295301	promoter-TSS	RFESD	1	1	2_TssAFlnk	0	1	0	0	1	0
chr5	95094905	95094995	8296330	8296337	intron	RHOBTB3	0	0	2_TssAFlnk	0	1	1	0	0	0
chr5	95107030	95107275	8296442	8296447	intron	RHOBTB3	0	0	7_Enh	0	1	0	0	0	0
chr5	95146221	95146473	8296816	8296820	Intergenic	GLRX	0	0	7_Enh	0	1	0	0	0	0
chr5	95162838	95163122	8297046	8297053	Intergenic	GLRX	0	0	2_TssAFlnk	0	1	0	0	0	0
chr5	95193073	95193246	8297395	8297400	intron	C5orf27	0	0	7_Enh	0	1	0	0	0	0
chr5	95195210	95195288	8297446	8297450	exon	C5orf27	0	0	7_Enh	0	1	0	0	0	0
chr5	95197115	95197162	8297472	8297477	Intergenic	C5orf27	0	0	7_Enh	0	1	0	0	0	0
chr5	95197231	95197417	8297477	8297484	Intergenic	C5orf27	0	0	7_Enh	0	1	1	0	0	0
chr5	95209109	95209133	8297574	8297578	Intergenic	C5orf27	0	0	7_Enh	0	1	1	0	0	0
chr5	95535605	95535842	8299704	8299708	Intergenic	MIR583	0	0	2_TssAFlnk	0	1	0	0	0	0
chr5	95628443	95628532	8300202	8300206	Intergenic	PCSK1	0	0	7_Enh	0	1	0	0	0	0
chr5	95628632	95628771	8300206	8300210	Intergenic	PCSK1	0	0	7_Enh	0	1	0	0	0	0
chr5	95672121	95672250	8300455	8300460	Intergenic	PCSK1	0	0	7_Enh	0	1	0	0	1	1
chr5	95676261	95676329	8300480	8300484	Intergenic	PCSK1	0	0	7_Enh	0	1	0	0	0	0
chr5	96006451	96006758	8303089	8303094	intron	CAST	0	0	7_Enh	0	1	0	0	0	0
chr5	96191239	96191391	8304621	8304626	Intergenic	ERAP2	0	0	2_TssAFlnk	0	1	0	0	0	0
chr5	98115310	98115367	8316222	8316226	exon	RGMB	0	0	7_Enh	0	1	0	0	0	0
chr5	98115372	98115472	8316226	8316231	exon	RGMB	0	0	7_Enh	0	1	0	0	0	0
chr5	108820864	108821022	8380879	8380886	Intergenic	PJA2	0	0	2_TssAFlnk	0	1	0	0	0	1
chr5	112599920	112600035	8406362	8406366	intron	MCC	0	0	7_Enh	0	1	1	0	0	0
chr5	112661118	112661333	8406880	8406884	intron	MCC	0	0	2_TssAFlnk	0	1	0	0	0	0
chr5	115610201	115611299	8426647	8426651	intron	COMMD10	0	0	7_Enh	0	1	1	0	0	0
chr5	118734846	118734882	8448107	8448111	Intergenic	TNFAIP8	0	0	7_Enh	0	1	0	0	0	0
chr5	122314768	122314942	8469961	8469965	intron	SNX24	0	0	2_TssAFlnk	0	1	0	0	0	0
chr5	123935170	123935324	8481061	8481067	Intergenic	ZNF608	0	0	7_Enh	0	1	1	0	0	0
chr5	123976976	123977345	8481394	8481404	intron	ZNF608	0	0	7_Enh	0	1	0	0	0	0
chr5	124242237	124242572	8483979	8483985	Intergenic	ZNF608	0	0	7_Enh	0	1	0	0	0	1
chr5	125839477	125839766	8493867	8493872	Intergenic	GRAMD3	0	0	7_Enh	0	1	0	0	0	0
chr5	125984954	125985117	8495720	8495724	Intergenic	C5orf48	0	0	2_TssAFlnk	0	1	0	0	0	0
chr5	130722610	130722697	8528562	8528566	intron	CDC42SE2	0	0	7_Enh	0	1	1	0	0	0
chr5	131755191	131755652	8537839	8537848	intron	C5orf56	0	0	7_Enh	0	1	0	0	1	1
chr5	131799048	131799418	8538221	8538228	intron	C5orf56	0	0	7_Enh	0	1	0	0	0	0
chr5	131802729	131802858	8538283	8538287	intron	C5orf56	0	0	7_Enh	0	1	0	0	0	0
chr5	131811382	131811507	8538360	8538366	exon	C5orf56	0	0	7_Enh	0	1	0	0	0	0
chr5	132173095	132173229	8543219	8543227	Intergenic	SHROOM1	0	0	7_Enh	0	1	0	0	0	0
chr5	132352157	132352280	8545603	8545610	intron	ZCCHC10	0	0	7_Enh	0	1	0	0	0	0
chr5	132352295	132352427	8545610	8545614	intron	ZCCHC10	0	0	7_Enh	0	1	0	0	0	0
chr5	133751994	133752129	8561994	8562001	Intergenic	CDKN2AIPNL	0	0	2_TssAFlnk	0	1	0	0	0	0
chr5	133772733	133772891	8562249	8562255	Intergenic	CDKN2AIPNL	0	0	7_Enh	0	1	1	0	0	0
chr5	133904560	133904675	8564231	8564237	intron	PHF15	0	0	7_Enh	0	1	1	0	0	0
chr5	133981614	133981684	8565349	8565354	Intergenic	SEC24A	0	0	7_Enh	0	1	0	0	0	0
chr5	134142539	134142901	8567828	8567837	intron	DDX46	0	0	7_Enh	0	1	0	0	0	0
chr5	134174078	134174099	8568209	8568213	Intergenic	C5orf24	0	0	7_Enh	0	1	0	0	0	0
chr5	134174183	134174464	8568213	8568219	Intergenic	C5orf24	0	0	7_Enh	0	1	0	0	0	0
chr5	135313253	135313315	8581320	8581330	Intergenic	LECT2	0	0	7_Enh	0	1	0	0	1	1
chr5	135355145	135355244	8581697	8581701	Intergenic	TGFBI	0	0	7_Enh	0	1	0	0	0	1
chr5	135389491	135389706	8582099	8582104	intron	TGFBI	0	0	7_Enh	0	1	0	0	0	0
chr5	135394234	135394400	8582152	8582156	intron	TGFBI	0	0	7_Enh	0	1	0	0	0	0
chr5	135418165	135418309	8582398	8582403	Intergenic	VTRNA2-1	0	0	7_Enh	0	1	0	0	1	1
chr5	138263727	138263877	8608934	8608939	intron	CTNNA1	0	0	7_Enh	0	1	0	0	0	0
chr5	138709250	138709914	8614197	8614203	intron	SLC23A1	0	0	7_Enh	0	1	0	0	0	0
chr5	139022632	139022869	8618567	8618575	Intergenic	CXXC5	0	0	7_Enh	0	1	1	0	0	0
chr5	139023801	139023870	8618580	8618584	Intergenic	CXXC5	0	0	7_Enh	0	1	0	0	0	0
chr5	139032752	139032850	8618959	8618964	intron	CXXC5	0	0	2_TssAFlnk	0	1	1	0	1	0
chr5	139045324	139045402	8619194	8619198	intron	CXXC5	0	0	7_Enh	0	1	1	0	0	0
chr5	139057397	139057568	8619442	8619452	intron	CXXC5	0	0	7_Enh	0	1	1	0	0	0
chr5	139057592	139057717	8619452	8619458	intron	CXXC5	0	0	7_Enh	0	1	1	0	0	0
chr5	139064820	139064897	8619625	8619629	Intergenic	CXXC5	0	0	7_Enh	0	1	0	0	1	0
chr5	139598971	139599307	8626626	8626631	intron	CYSTM1	0	0	7_Enh	0	1	0	0	0	0
chr5	139640887	139641182	8627051	8627057	intron	PFDN1	0	0	7_Enh	0	1	0	0	0	0
chr5	139982522	139982954	8630860	8630865	Intergenic	CD14	0	0	7_Enh	0	1	1	0	0	0
chr5	140904359	140904597	8646377	8646383	intron	DIAPH1	0	0	6_EnhG	0	1	0	0	1	1
chr5	140905384	140905476	8646391	8646395	intron	DIAPH1	0	0	6_EnhG	0	1	0	0	0	0
chr5	141879352	141879530	8659270	8659275	Intergenic	FGF1	0	0	7_Enh	0	1	0	0	0	0
chr5	141891591	141891755	8659383	8659388	Intergenic	FGF1	0	0	7_Enh	0	1	1	0	0	0
chr5	141892008	141892225	8659389	8659394	Intergenic	FGF1	0	0	2_TssAFlnk	0	1	0	0	0	0
chr5	142431272	142431524	8664734	8664738	intron	ARHGAP26	0	0	7_Enh	0	1	0	0	0	0
chr5	142562706	142562960	8665864	8665868	intron	ARHGAP26	0	0	2_TssAFlnk	0	1	1	0	1	1
chr5	142563071	142563243	8665868	8665873	intron	ARHGAP26	0	0	7_Enh	0	1	1	0	0	0
chr5	142613939	142613997	8666344	8666348	Intergenic	NR3C1	0	0	1_TssA	0	1	0	0	0	0
chr5	142940926	142941054	8668723	8668727	Intergenic	MIR5197	0	0	7_Enh	0	1	0	0	0	0
chr5	146478051	146478237	8692290	8692294	Intergenic	STK32A	0	0	7_Enh	0	1	0	0	1	0
chr5	147051178	147051354	8696748	8696754	exon	JAKMIP2	0	0	7_Enh	0	1	0	0	0	0
chr5	148536462	148536667	8706276	8706280	intron	ABLIM3	0	0	7_Enh	0	1	0	0	0	0
chr5	148585644	148585810	8706640	8706645	intron	ABLIM3	0	0	6_EnhG	0	1	0	0	0	0
chr5	149518345	149518604	8717951	8717956	intron	PDGFRB	0	0	2_TssAFlnk	0	1	0	0	0	0
chr5	149844042	149844150	8722792	8722796	Intergenic	RPS14	0	0	7_Enh	0	1	0	0	0	0
chr5	149878183	149878268	8723428	8723432	Intergenic	NDST1	0	0	6_EnhG	0	1	1	0	0	0
chr5	149883931	149884151	8723488	8723494	Intergenic	NDST1	0	0	7_Enh	0	1	1	0	0	0
chr5	149890075	149890364	8723584	8723590	intron	NDST1	0	0	7_Enh	0	1	0	0	0	0
chr5	149897144	149897250	8723667	8723672	intron	NDST1	0	0	7_Enh	0	1	0	0	0	0
chr5	149897294	149897531	8723672	8723678	intron	NDST1	0	0	7_Enh	0	1	1	0	0	0
chr5	149900783	149900918	8723737	8723746	exon	NDST1	0	0	7_Enh	0	1	1	0	0	0
chr5	149901838	149902026	8723778	8723783	intron	NDST1	0	0	7_Enh	0	1	0	0	0	0
chr5	149920555	149920751	8724056	8724062	intron	NDST1	0	0	6_EnhG	0	1	0	0	0	0
chr5	149922750	149922885	8724085	8724090	intron	NDST1	0	0	6_EnhG	0	1	0	0	0	0
chr5	149927786	149928039	8724179	8724193	exon	NDST1	0	0	6_EnhG	0	1	0	0	0	0
chr5	149968814	149969030	8724738	8724742	Intergenic	SYNPO	0	0	7_Enh	0	1	0	0	0	0
chr5	149969517	149969647	8724745	8724751	Intergenic	SYNPO	0	0	7_Enh	0	1	1	0	1	1
chr5	149996785	149996961	8725134	8725138	promoter-TSS	SYNPO	0	0	7_Enh	0	1	1	0	0	0
chr5	150439661	150439688	8729496	8729500	intron	TNIP1	0	0	6_EnhG	0	1	0	0	0	0
chr5	150479584	150479745	8730077	8730083	TTS	ANXA6	0	0	7_Enh	0	1	0	0	0	0
chr5	150484479	150484830	8730141	8730147	intron	ANXA6	0	0	7_Enh	0	1	1	0	0	0
chr5	150487760	150487932	8730178	8730182	intron	ANXA6	0	0	6_EnhG	0	1	0	0	0	1
chr5	150488332	150488413	8730186	8730190	intron	ANXA6	0	0	6_EnhG	0	1	1	0	0	0
chr5	150614450	150614509	8731691	8731695	Intergenic	CCDC69	0	0	7_Enh	0	1	0	0	0	0
chr5	154078280	154078532	8758471	8758475	Intergenic	LARP1	0	0	7_Enh	0	1	0	0	0	0
chr5	154215126	154215234	8760353	8760359	intron	C5orf4	0	0	7_Enh	0	1	0	0	0	0
chr5	155794596	155795093	8771046	8771051	intron	SGCD	0	0	7_Enh	0	1	0	0	0	0
chr5	156713713	156714072	8778315	8778320	intron	CYFIP2	0	0	7_Enh	0	1	0	0	0	0
chr5	156727627	156727778	8778458	8778466	intron	CYFIP2	0	0	7_Enh	0	1	0	0	0	0
chr5	156907187	156907304	8780267	8780272	exon	ADAM19	0	0	7_Enh	0	1	0	0	0	0
chr5	156911959	156912143	8780317	8780322	intron	ADAM19	0	0	7_Enh	0	1	0	0	0	0
chr5	157266191	157266347	8784434	8784438	intron	CLINT1	0	0	7_Enh	0	1	1	0	0	0
chr5	157353558	157353619	8785545	8785549	Intergenic	CLINT1	0	0	7_Enh	0	1	0	0	0	0
chr5	159338392	159338436	8801100	8801104	Intergenic	ADRA1B	0	0	7_Enh	0	1	0	0	0	0
chr5	159340218	159340282	8801113	8801117	Intergenic	ADRA1B	0	0	7_Enh	0	1	0	0	0	0
chr5	167732453	167732566	8863426	8863430	intron	WWC1	0	0	2_TssAFlnk	0	1	0	0	0	0
chr5	167736265	167736398	8863462	8863467	intron	WWC1	0	0	2_TssAFlnk	0	1	1	0	0	0
chr5	167741781	167741988	8863528	8863535	intron	WWC1	0	0	2_TssAFlnk	0	1	0	0	0	0
chr5	167742419	167742452	8863540	8863544	intron	WWC1	0	0	7_Enh	0	1	0	0	0	0
chr5	167743144	167743305	8863551	8863557	intron	WWC1	0	0	2_TssAFlnk	0	1	0	0	0	0
chr5	170059899	170060831	8885671	8885709	intron	KCNIP1	0	0	7_Enh	0	1	0	0	1	1
chr5	171845443	171845611	8907107	8907112	intron	SH3PXD2B	0	0	7_Enh	0	1	0	0	0	0
chr5	172087242	172087334	8910701	8910706	intron	NEURL1B	0	0	7_Enh	0	1	1	0	0	0
chr5	172087729	172087924	8910712	8910720	intron	NEURL1B	0	0	7_Enh	0	1	1	0	0	0
chr5	172141819	172142066	8911835	8911841	Intergenic	DUSP1	0	0	7_Enh	0	1	0	0	1	1
chr5	172148895	172148935	8911950	8911954	Intergenic	DUSP1	0	0	7_Enh	0	1	0	0	0	0
chr5	172152033	172152148	8912006	8912011	Intergenic	DUSP1	0	0	7_Enh	0	1	0	0	0	1
chr5	172152351	172152514	8912019	8912026	Intergenic	DUSP1	0	0	7_Enh	0	1	0	0	0	0
chr5	172193318	172193600	8912717	8912728	Intergenic	DUSP1	0	0	5_TxWk	0	1	0	0	0	0
chr5	172199642	172199797	8913000	8913006	Intergenic	DUSP1	0	0	7_Enh	0	1	0	0	0	0
chr5	172204563	172204674	8913066	8913071	Intergenic	DUSP1	0	0	7_Enh	0	1	0	0	0	0
chr5	172215838	172215887	8913207	8913212	Intergenic	DUSP1	0	0	7_Enh	0	1	0	0	0	0
chr5	172221066	172221143	8913278	8913284	Intergenic	DUSP1	0	0	7_Enh	0	1	0	0	0	0
chr5	172264681	172264937	8913888	8913894	intron	ERGIC1	0	0	7_Enh	0	1	0	0	0	0
chr5	172279809	172279927	8914096	8914101	intron	ERGIC1	0	0	7_Enh	0	1	0	0	0	0
chr5	172281582	172281710	8914126	8914135	intron	ERGIC1	0	0	7_Enh	0	1	0	0	0	0
chr5	172286262	172286598	8914222	8914228	intron	ERGIC1	0	0	7_Enh	0	1	1	0	0	0
chr5	172287600	172287958	8914239	8914246	intron	ERGIC1	0	0	2_TssAFlnk	0	1	1	0	0	0
chr5	172288022	172288163	8914246	8914255	intron	ERGIC1	0	0	7_Enh	0	1	0	0	0	0
chr5	172288282	172288432	8914256	8914260	intron	ERGIC1	0	0	7_Enh	0	1	1	0	0	0
chr5	172314016	172314251	8914625	8914635	intron	ERGIC1	0	0	7_Enh	0	1	0	0	0	0
chr5	172320744	172320828	8914739	8914744	intron	ERGIC1	0	0	7_Enh	0	1	0	0	0	0
chr5	172322042	172322243	8914766	8914770	intron	ERGIC1	0	0	7_Enh	0	1	0	0	0	0
chr5	172329816	172330108	8914897	8914905	intron	ERGIC1	0	0	7_Enh	0	1	0	0	1	1
chr5	172331640	172331786	8914924	8914928	intron	ERGIC1	0	0	7_Enh	0	1	0	0	0	0
chr5	172331791	172331948	8914928	8914933	intron	ERGIC1	0	0	7_Enh	0	1	1	0	0	0
chr5	173049682	173049729	8925255	8925260	Intergenic	BOD1	0	0	7_Enh	0	1	0	0	0	0
chr5	173146773	173146983	8926496	8926501	Intergenic	BOD1	0	0	7_Enh	0	1	0	0	0	0
chr5	173193732	173193837	8927105	8927113	Intergenic	CPEB4	0	0	7_Enh	0	1	0	0	0	0
chr5	173193871	173193990	8927113	8927123	Intergenic	CPEB4	0	0	7_Enh	0	1	1	0	0	0
chr5	173198428	173198555	8927171	8927179	Intergenic	CPEB4	0	0	2_TssAFlnk	0	1	0	0	0	0
chr5	173216046	173216199	8927363	8927368	Intergenic	CPEB4	0	0	7_Enh	0	1	0	0	0	0
chr5	173230099	173230217	8927547	8927551	Intergenic	CPEB4	0	0	7_Enh	0	1	1	0	0	0
chr5	173233870	173234052	8927588	8927592	Intergenic	CPEB4	0	0	7_Enh	0	1	0	0	0	0
chr5	173253102	173253383	8927798	8927804	Intergenic	CPEB4	0	0	7_Enh	0	1	0	0	0	0
chr5	175961029	175961492	8959599	8959608	intron	RNF44	0	0	7_Enh	0	1	1	0	0	0
chr5	175965404	175965442	8959785	8959789	Intergenic	RNF44	1	0	7_Enh	0	1	0	0	0	0
chr5	176521869	176522025	8970501	8970508	intron	FGFR4	0	0	7_Enh	0	1	1	0	0	0
chr5	176524656	176524834	8970604	8970609	exon	FGFR4	0	0	6_EnhG	0	1	0	0	0	0
chr5	176536979	176537067	8970883	8970890	Intergenic	NSD1	0	0	7_Enh	0	1	0	0	0	0
chr5	176784511	176784612	8975197	8975202	promoter-TSS	RGS14	1	0	2_TssAFlnk	0	1	0	0	0	0
chr5	176800889	176800961	8975630	8975634	Intergenic	SLC34A1	0	0	7_Enh	0	1	0	0	0	1
chr5	176803485	176803502	8975671	8975675	Intergenic	SLC34A1	0	0	7_Enh	0	1	0	0	0	0
chr5	177357681	177357918	8985224	8985234	Intergenic	LOC728554	0	0	7_Enh	0	1	0	0	0	0
chr5	177661899	177662317	8991438	8991447	Intergenic	AGXT2L2	0	0	7_Enh	0	1	1	0	1	1
chr5	177666511	177666849	8991512	8991526	intron	COL23A1	0	0	7_Enh	0	1	0	0	0	0
chr5	177758615	177758943	8993454	8993463	intron	COL23A1	0	0	7_Enh	0	1	1	0	0	0
chr5	177764003	177764036	8993560	8993564	intron	COL23A1	0	0	7_Enh	0	1	0	0	0	0
chr5	177764148	177764173	8993567	8993571	intron	COL23A1	0	1	7_Enh	0	1	1	0	0	0
chr5	177764272	177764341	8993576	8993582	intron	COL23A1	0	1	7_Enh	0	1	1	0	0	0
chr5	179189465	179189630	9021094	9021098	intron	MAML1	0	0	7_Enh	0	1	1	0	0	0
chr5	179228913	179229105	9022077	9022092	exon	MGAT4B	0	1	7_Enh	0	1	1	0	1	1
chr5	179266657	179266809	9023348	9023353	intron	C5orf45	0	0	7_Enh	0	1	1	0	0	0
chr5	179278971	179279243	9023590	9023597	intron	C5orf45	0	0	7_Enh	0	1	0	0	0	0
chr5	179387222	179387483	9025884	9025889	intron	RNF130	0	0	7_Enh	0	1	0	0	0	0
chr5	179504766	179504894	9027546	9027550	Intergenic	RNF130	0	0	7_Enh	0	1	0	0	0	0
chr5	179508534	179508838	9027614	9027619	Intergenic	RNF130	0	0	7_Enh	0	1	0	0	0	0
chr6	387474	387609	9057058	9057062	Intergenic	IRF4	0	0	7_Enh	0	1	0	0	0	0
chr6	900854	900958	9064809	9064813	Intergenic	LOC285768	0	0	2_TssAFlnk	0	1	0	0	0	0
chr6	901005	901082	9064813	9064818	Intergenic	LOC285768	0	0	2_TssAFlnk	0	1	0	0	0	0
chr6	1228491	1228758	9068575	9068580	Intergenic	FOXQ1	0	0	7_Enh	0	1	0	0	0	0
chr6	1335698	1336009	9070238	9070245	Intergenic	FOXQ1	0	0	2_TssAFlnk	0	1	1	0	0	1
chr6	2846536	2846798	9089488	9089495	Intergenic	SERPINB1	0	0	7_Enh	0	1	0	0	1	1
chr6	2952920	2952964	9091286	9091293	intron	SERPINB6	0	0	7_Enh	0	1	0	0	1	1
chr6	2953027	2953236	9091293	9091306	intron	SERPINB6	0	0	7_Enh	0	1	0	0	1	1
chr6	3135904	3136208	9094902	9094911	intron	BPHL	0	0	2_TssAFlnk	0	1	1	0	0	0
chr6	3139627	3139857	9094955	9094964	intron	BPHL	0	0	7_Enh	0	1	1	0	0	0
chr6	3245534	3245657	9097118	9097123	Intergenic	PSMG4	0	0	7_Enh	0	1	0	0	0	0
chr6	3334876	3334960	9098983	9098990	intron	SLC22A23	0	0	7_Enh	0	1	0	0	0	0
chr6	3365707	3366106	9099453	9099457	intron	SLC22A23	0	0	7_Enh	0	1	0	0	0	0
chr6	3370612	3370774	9099509	9099516	intron	SLC22A23	0	0	7_Enh	0	1	1	0	0	0
chr6	3394201	3394327	9099808	9099812	intron	SLC22A23	1	0	7_Enh	0	1	0	0	0	0
chr6	3406621	3406754	9099972	9099977	intron	SLC22A23	1	0	7_Enh	0	1	0	0	0	0
chr6	3410130	3410253	9099997	9100004	intron	SLC22A23	0	0	2_TssAFlnk	0	1	0	0	0	0
chr6	3410565	3410646	9100007	9100012	intron	SLC22A23	0	0	7_Enh	0	1	0	0	0	0
chr6	3410776	3411070	9100012	9100016	intron	SLC22A23	0	0	7_Enh	0	1	1	0	0	0
chr6	3742668	3742886	9104339	9104356	intron	PXDC1	0	0	2_TssAFlnk	0	1	0	0	1	1
chr6	3789138	3789316	9105482	9105489	Intergenic	PXDC1	0	0	2_TssAFlnk	0	1	0	0	0	0
chr6	3789349	3789443	9105489	9105494	Intergenic	PXDC1	0	0	2_TssAFlnk	0	1	0	0	0	0
chr6	3789751	3790186	9105497	9105504	Intergenic	PXDC1	0	0	2_TssAFlnk	0	1	0	0	0	0
chr6	3840753	3840935	9106158	9106167	Intergenic	FAM50B	0	0	7_Enh	0	1	0	0	0	0
chr6	3841341	3841553	9106170	9106175	Intergenic	FAM50B	0	0	2_TssAFlnk	0	1	0	0	0	0
chr6	3870287	3870523	9106599	9106603	Intergenic	FAM50B	0	0	7_Enh	0	1	0	0	0	0
chr6	3872709	3872837	9106629	9106637	Intergenic	FAM50B	0	0	7_Enh	0	1	0	0	0	0
chr6	5068438	5068603	9119863	9119869	Intergenic	PPP1R3G	0	0	7_Enh	0	1	0	0	0	0
chr6	5115540	5115722	9120745	9120755	intron	LYRM4	0	0	7_Enh	0	1	0	0	0	1
chr6	5121656	5121835	9120849	9120854	intron	LYRM4	0	0	7_Enh	0	1	0	0	0	0
chr6	6684781	6685023	9136436	9136444	Intergenic	LY86-AS1	0	0	2_TssAFlnk	0	1	0	0	0	0
chr6	6712744	6713205	9136778	9136789	Intergenic	LY86-AS1	0	0	7_Enh	0	1	0	0	1	0
chr6	6724202	6724257	9136937	9136941	Intergenic	LY86-AS1	0	0	2_TssAFlnk	0	1	0	0	0	0
chr6	6748862	6749074	9137336	9137342	Intergenic	LY86-AS1	0	0	7_Enh	0	1	1	0	0	0
chr6	6749099	6749139	9137342	9137347	Intergenic	LY86-AS1	0	0	7_Enh	0	1	0	0	0	0
chr6	6851359	6851448	9138599	9138603	Intergenic	LY86-AS1	0	0	7_Enh	0	1	0	0	0	0
chr6	6885866	6885909	9139016	9139021	Intergenic	RREB1	0	0	7_Enh	0	1	1	0	0	0
chr6	7121896	7122047	9142574	9142578	intron	RREB1	0	0	7_Enh	0	1	0	0	0	0
chr6	7171556	7171655	9143246	9143251	intron	RREB1	0	0	7_Enh	0	1	0	0	0	0
chr6	7201216	7201666	9143563	9143574	intron	RREB1	0	0	7_Enh	0	1	0	0	0	0
chr6	7216047	7216197	9143724	9143730	intron	RREB1	0	0	6_EnhG	0	1	0	0	0	0
chr6	7217152	7217268	9143739	9143744	intron	RREB1	0	0	7_Enh	0	1	1	0	0	0
chr6	7220845	7221014	9143789	9143793	intron	RREB1	0	0	7_Enh	0	1	0	0	0	0
chr6	7221048	7221161	9143793	9143797	intron	RREB1	0	0	2_TssAFlnk	0	1	0	0	0	0
chr6	7221283	7221527	9143797	9143810	intron	RREB1	0	0	7_Enh	0	1	0	0	0	0
chr6	7239209	7239278	9144183	9144187	intron	RREB1	0	0	7_Enh	0	1	0	0	1	1
chr6	7241549	7241725	9144225	9144230	intron	RREB1	0	0	6_EnhG	0	1	0	0	0	0
chr6	7242127	7242355	9144234	9144241	intron	RREB1	0	0	6_EnhG	0	1	0	0	0	0
chr6	7242420	7242626	9144241	9144245	intron	RREB1	0	0	2_TssAFlnk	0	1	0	0	1	0
chr6	7561495	7561635	9148908	9148914	intron	DSP	0	0	7_Enh	0	1	0	0	0	0
chr6	7561766	7561926	9148914	9148922	intron	DSP	0	0	7_Enh	0	1	0	0	0	0
chr6	8832041	8832222	9161056	9161061	Intergenic	HULC	0	0	7_Enh	0	1	1	0	0	0
chr6	11068039	11068312	9183266	9183271	intron	ELOVL2-AS1	0	0	2_TssAFlnk	0	1	0	0	0	0
chr6	12340269	12340450	9195939	9195946	Intergenic	EDN1	0	0	7_Enh	0	1	1	0	0	0
chr6	12340816	12340927	9195949	9195953	Intergenic	EDN1	0	0	7_Enh	0	1	0	0	0	0
chr6	12343810	12344299	9195988	9195994	Intergenic	EDN1	0	0	2_TssAFlnk	0	1	0	0	0	1
chr6	12539263	12539346	9197467	9197471	Intergenic	PHACTR1	0	0	7_Enh	0	1	0	0	0	0
chr6	13408086	13408333	9205455	9205460	exon	GFOD1	0	0	2_TssAFlnk	0	1	1	0	0	0
chr6	13562063	13562261	9207373	9207377	Intergenic	SIRT5	0	0	7_Enh	0	1	0	0	0	0
chr6	15280522	15280636	9227708	9227712	intron	JARID2	0	0	7_Enh	0	1	0	0	0	0
chr6	15505345	15505515	9230571	9230583	intron	JARID2	0	0	2_TssAFlnk	0	1	0	0	0	0
chr6	16986086	16986624	9246163	9246171	Intergenic	STMND1	0	0	7_Enh	0	1	0	0	0	0
chr6	17492680	17492853	9251944	9251949	intron	CAP2	0	0	7_Enh	0	1	0	0	0	0
chr6	18058770	18058977	9259037	9259042	Intergenic	NHLRC1	0	0	7_Enh	0	1	0	0	0	0
chr6	18209812	18209922	9260854	9260858	intron	KDM1B	0	0	2_TssAFlnk	0	1	1	0	0	0
chr6	18209963	18210155	9260858	9260862	intron	KDM1B	0	0	2_TssAFlnk	0	1	1	0	0	0
chr6	18210267	18210488	9260862	9260867	intron	KDM1B	0	0	7_Enh	0	1	0	0	0	0
chr6	18398232	18398309	9263004	9263008	intron	RNF144B	0	0	2_TssAFlnk	0	1	0	0	0	0
chr6	20127028	20127258	9275735	9275740	intron	MBOAT1	0	0	2_TssAFlnk	0	1	0	0	1	1
chr6	20443157	20443405	9279424	9279428	intron	E2F3	0	0	7_Enh	0	1	0	0	0	0
chr6	24679181	24679564	9316041	9316050	intron	ACOT13	0	0	7_Enh	0	1	0	0	0	0
chr6	25084312	25084524	9320220	9320224	intron	CMAHP	0	0	7_Enh	0	1	0	0	0	0
chr6	26105226	26105332	9328868	9328875	TTS	HIST1H4C	0	0	7_Enh	0	1	0	0	0	0
chr6	27102293	27102432	9341597	9341601	Intergenic	HIST1H2AG	0	0	5_TxWk	0	1	0	0	0	0
chr6	33876204	33876279	9436564	9436568	Intergenic	LOC100507584	0	0	7_Enh	0	1	1	0	0	1
chr6	34382773	34383002	9445055	9445060	intron	RPS10-NUDT3	0	0	7_Enh	0	1	0	0	0	0
chr6	34570531	34570881	9448124	9448130	intron	C6orf106	0	0	2_TssAFlnk	0	1	0	0	0	0
chr6	34630374	34630563	9448719	9448725	intron	C6orf106	0	0	7_Enh	0	1	0	0	0	0
chr6	35107780	35107998	9454804	9454810	exon	TCP11	0	0	7_Enh	0	1	0	0	1	1
chr6	35690192	35690366	9463248	9463253	intron	FKBP5	0	0	7_Enh	0	1	1	0	0	0
chr6	35941585	35941710	9466595	9466599	intron	SLC26A8	0	0	5_TxWk	0	1	0	0	0	0
chr6	36062802	36063183	9467836	9467844	intron	MAPK14	0	0	7_Enh	0	1	1	0	1	1
chr6	36064003	36064207	9467850	9467854	intron	MAPK14	0	0	7_Enh	0	1	0	0	0	0
chr6	36407533	36407622	9472135	9472139	intron	PXT1	0	0	15_Quies	0	1	0	0	0	0
chr6	36409250	36409496	9472160	9472166	intron	PXT1	0	0	7_Enh	0	1	0	0	0	0
chr6	36482425	36482582	9473104	9473110	intron	STK38	0	0	2_TssAFlnk	0	1	0	0	0	0
chr6	36576073	36576172	9474467	9474472	Intergenic	SRSF3	0	0	6_EnhG	0	1	1	0	0	0
chr6	36611117	36611236	9475001	9475005	Intergenic	MIR3925	0	0	7_Enh	0	1	1	0	0	0
chr6	36985932	36986652	9480644	9480653	intron	FGD2	0	0	7_Enh	0	1	1	0	1	1
chr6	37019271	37019466	9481171	9481187	Intergenic	FGD2	0	0	7_Enh	0	1	0	0	1	1
chr6	37029250	37029464	9481369	9481375	Intergenic	FGD2	0	0	2_TssAFlnk	0	1	1	0	0	0
chr6	37244776	37244872	9484731	9484735	intron	TBC1D22B	0	0	7_Enh	0	1	0	0	0	0
chr6	37247185	37247327	9484758	9484763	exon	TBC1D22B	0	0	7_Enh	0	1	0	0	0	0
chr6	37484883	37484913	9487599	9487603	Intergenic	CCDC167	0	0	2_TssAFlnk	0	1	0	0	0	0
chr6	37485031	37485199	9487605	9487611	Intergenic	CCDC167	0	0	2_TssAFlnk	0	1	0	0	0	0
chr6	38138626	38138658	9495477	9495481	exon	BTBD9	0	0	2_TssAFlnk	0	1	0	0	0	0
chr6	38138663	38138727	9495481	9495485	exon	BTBD9	0	0	2_TssAFlnk	0	1	0	0	0	0
chr6	39174327	39174350	9504633	9504637	intron	KCNK5	0	0	7_Enh	0	1	0	0	0	1
chr6	39182194	39182495	9504736	9504742	intron	KCNK5	0	0	7_Enh	0	1	0	0	0	0
chr6	39183050	39183232	9504745	9504750	intron	KCNK5	0	0	7_Enh	0	1	0	0	0	0
chr6	39231874	39231915	9505434	9505438	Intergenic	KCNK5	0	0	15_Quies	0	1	0	0	0	0
chr6	39264863	39265175	9505831	9505837	Intergenic	KCNK17	0	0	7_Enh	0	1	1	0	0	0
chr6	39769701	39769969	9509962	9509966	intron	DAAM2	0	0	7_Enh	0	1	0	0	0	0
chr6	39892080	39892166	9511198	9511202	intron	MOCS1	0	0	7_Enh	0	1	0	0	0	0
chr6	40864391	40864750	9518656	9518660	Intergenic	UNC5CL	0	0	7_Enh	0	1	0	0	0	0
chr6	40865507	40865675	9518666	9518671	Intergenic	UNC5CL	0	0	7_Enh	0	1	1	0	0	0
chr6	41032551	41033086	9519960	9519967	TTS	APOBEC2	0	0	7_Enh	0	1	0	0	0	0
chr6	41531208	41531328	9525868	9525873	intron	FOXP4	0	0	7_Enh	0	1	0	0	0	0
chr6	42085954	42086540	9535029	9535037	intron	C6orf132	0	0	7_Enh	0	1	0	0	0	0
chr6	42813029	42813331	9544318	9544328	intron	GLTSCR1L	0	0	7_Enh	0	1	0	0	0	0
chr6	43235441	43235576	9552319	9552324	intron	TTBK1	0	0	7_Enh	0	1	0	0	0	0
chr6	43245368	43245412	9552584	9552588	intron	TTBK1	0	0	2_TssAFlnk	0	1	1	0	0	0
chr6	43245690	43246152	9552593	9552599	intron	TTBK1	0	0	7_Enh	0	1	0	0	0	0
chr6	43666411	43666738	9559175	9559180	Intergenic	MRPS18A	0	0	7_Enh	0	1	0	0	0	0
chr6	43742638	43742853	9560246	9560254	intron	VEGFA	0	0	2_TssAFlnk	0	1	1	0	1	1
chr6	43769635	43769810	9560636	9560644	Intergenic	VEGFA	0	0	7_Enh	0	1	0	0	0	0
chr6	43869104	43869333	9561764	9561769	intron	LOC100132354	0	0	7_Enh	0	1	1	0	0	0
chr6	43880596	43880663	9561873	9561877	intron	LOC100132354	0	0	7_Enh	0	1	0	0	0	1
chr6	43884184	43884253	9561909	9561914	intron	LOC100132354	0	0	7_Enh	0	1	1	0	0	0
chr6	43885460	43885482	9561923	9561927	intron	LOC100132354	0	0	7_Enh	0	1	0	0	0	1
chr6	43889674	43889830	9561977	9561982	intron	LOC100132354	0	0	7_Enh	0	1	1	0	0	0
chr6	43889942	43890092	9561984	9561991	intron	LOC100132354	0	0	7_Enh	0	1	0	0	0	0
chr6	44185216	44185401	9565836	9565849	Intergenic	SLC29A1	0	0	7_Enh	0	1	1	0	0	0
chr6	44306298	44306625	9568266	9568277	Intergenic	SPATS1	0	0	7_Enh	0	1	0	0	1	1
chr6	49492388	49492491	9604225	9604229	intron	GLYATL3	0	0	7_Enh	0	1	0	0	0	0
chr6	49492563	49492669	9604229	9604233	intron	GLYATL3	0	0	7_Enh	0	1	0	0	0	0
chr6	49493139	49493240	9604234	9604242	intron	GLYATL3	0	0	7_Enh	0	1	0	0	0	0
chr6	52254556	52254967	9621660	9621668	intron	PAQR8	0	0	2_TssAFlnk	0	1	0	0	1	0
chr6	52358940	52359351	9622482	9622486	exon	EFHC1	0	0	7_Enh	0	1	0	0	0	0
chr6	52383131	52383171	9622798	9622803	intron	TRAM2	0	0	2_TssAFlnk	0	1	0	0	0	0
chr6	52386582	52386769	9622858	9622863	intron	TRAM2	0	0	7_Enh	0	1	0	0	0	0
chr6	52425382	52425457	9623272	9623276	intron	TRAM2	0	0	7_Enh	0	1	0	0	0	0
chr6	52665902	52665975	9625402	9625406	intron	GSTA1	0	0	2_TssAFlnk	0	1	1	0	0	0
chr6	52782983	52783537	9626364	9626370	Intergenic	GSTA3	0	0	7_Enh	0	1	0	0	0	0
chr6	53874126	53874346	9636117	9636121	Intergenic	MLIP	0	0	7_Enh	0	1	0	0	0	0
chr6	54579781	54579944	9639856	9639860	Intergenic	FAM83B	0	0	7_Enh	0	1	1	0	0	1
chr6	56234956	56235141	9649449	9649458	intron	RNU6-71	0	0	7_Enh	0	1	0	0	0	1
chr6	56347485	56347624	9650287	9650294	exon	DST	0	0	6_EnhG	0	1	0	0	0	0
chr6	64121113	64121198	9678975	9678979	Intergenic	LGSN	0	0	7_Enh	0	1	0	0	0	0
chr6	64168160	64168308	9679489	9679496	Intergenic	PTP4A1	0	0	1_TssA	0	1	0	0	0	0
chr6	64168382	64168904	9679496	9679503	Intergenic	PTP4A1	0	0	5_TxWk	0	1	0	0	0	0
chr6	64223684	64223959	9680009	9680015	Intergenic	PTP4A1	0	0	7_Enh	0	1	1	0	0	0
chr6	64224374	64224422	9680017	9680022	Intergenic	PTP4A1	0	0	7_Enh	0	1	0	0	0	0
chr6	64510418	64510524	9682343	9682349	intron	EYS	0	0	7_Enh	0	1	0	0	0	0
chr6	74276811	74276974	9743237	9743243	Intergenic	EEF1A1	0	0	7_Enh	0	1	0	0	0	0
chr6	74296315	74296482	9743545	9743549	Intergenic	EEF1A1	0	0	2_TssAFlnk	0	1	0	0	0	0
chr6	75934082	75934319	9754180	9754184	Intergenic	COL12A1	0	0	2_TssAFlnk	0	1	0	0	0	0
chr6	79386901	79387076	9774738	9774743	Intergenic	IRAK1BP1	0	0	7_Enh	0	1	0	0	0	0
chr6	80386690	80386780	9781200	9781204	intron	SH3BGRL2	0	0	7_Enh	0	1	0	0	0	0
chr6	80587946	80588032	9782454	9782458	Intergenic	C6orf7	0	0	7_Enh	0	1	0	0	0	0
chr6	82437701	82437809	9792548	9792552	Intergenic	FAM46A	0	0	7_Enh	0	1	0	0	0	0
chr6	88381517	88381656	9832072	9832076	Intergenic	AKIRIN2	0	0	7_Enh	0	1	0	0	0	0
chr6	88501422	88501615	9833603	9833609	Intergenic	AKIRIN2	0	0	5_TxWk	0	1	0	0	0	0
chr6	88530246	88530508	9833849	9833853	Intergenic	AKIRIN2	0	0	7_Enh	0	1	0	0	0	0
chr6	90153468	90153720	9847512	9847517	intron	ANKRD6	0	0	7_Enh	0	1	0	0	0	0
chr6	90277317	90277561	9848588	9848592	intron	ANKRD6	0	0	2_TssAFlnk	0	1	0	0	0	0
chr6	90650926	90651049	9853049	9853054	intron	BACH2	0	0	7_Enh	0	1	0	0	0	0
chr6	90651164	90651378	9853054	9853062	intron	BACH2	0	0	7_Enh	0	1	0	0	0	0
chr6	90928393	90928698	9855375	9855384	intron	BACH2	0	0	2_TssAFlnk	0	1	0	0	0	0
chr6	90995460	90995818	9855848	9855855	intron	BACH2	0	0	7_Enh	0	1	0	0	0	0
chr6	91001504	91001716	9855891	9855896	intron	BACH2	0	0	2_TssAFlnk	0	1	0	0	0	0
chr6	99393972	99394249	9903253	9903257	intron	FBXL4	0	0	2_TssAFlnk	0	1	1	0	0	0
chr6	100932323	100932474	9915265	9915269	Intergenic	SIM1	0	0	7_Enh	0	1	0	0	0	0
chr6	106242219	106242443	9947264	9947269	Intergenic	PRDM1	0	0	7_Enh	0	1	0	0	0	0
chr6	106254163	106254749	9947344	9947348	Intergenic	PRDM1	0	0	7_Enh	0	1	0	0	0	0
[truncated: 4,745 more rows]
