# Supplementary material for: A DNA methylation atlas of normal human cell types
Source: Nature. 2023 Jan 4;613(7943):355–64. doi: 10.1038/s41586-022-05580-6 (PMC9811898; doi:10.1038/s41586-022-05580-6)
Supplement: Supplementary file 6 — Genome-wide set of unmethylated regions per cell type, overlapping H3K27ac, but not J3K4me3, ChIP–seq peaks, annotated. Zip file containing bed files, listing for each cell type a set of putative enhancers defined as the subset of hypomethylated regions (Extended Dataset 1) marked by active gene regulation chromatin marks (H3K27ac peaks) but lacking promoter marks (H3K4me3 peaks). [file 41586_2022_5580_MOESM6_ESM.zip › Lung-Ep-Alveo.4CpGs.U85.f85.H3K27ac-H3K4me3.bed]

chr	from	to	CpG_from	CpG_to	HOMER_anno	neigh_gene	TSS+1Kb	CpG-island	chromHMM	H3K4me3	H3K27ac	H3K4me1	H3K27me3	CTCF_BS	CTCF
chr1	878490	878756	10212	10225	TTS	NOC2L	0	0	12_EnhBiv	0	1	1	1	0	0
chr1	940516	940963	12921	12932	Intergenic	HES4	0	0	7_Enh	0	1	1	0	0	0
chr1	1060361	1060601	17922	17935	Intergenic	C1orf159	0	0	9_Het	0	1	1	0	0	0
chr1	1060766	1060816	17938	17942	Intergenic	C1orf159	0	0	9_Het	0	1	1	0	0	0
chr1	1079469	1079634	18718	18728	TTS	LOC254099	0	0	14_ReprPCWk	0	1	1	0	0	0
chr1	1079736	1079850	18732	18740	TTS	LOC254099	0	0	14_ReprPCWk	0	1	1	0	0	0
chr1	1296088	1296152	28087	28091	Intergenic	MXRA8	0	0	5_TxWk	0	1	0	0	0	0
chr1	1307343	1307444	28374	28379	Intergenic	AURKAIP1	0	0	7_Enh	0	1	1	0	0	0
chr1	1353426	1353449	29876	29881	TTS	ANKRD65	0	0	7_Enh	0	1	1	0	0	0
chr1	1365793	1366024	30394	30408	Intergenic	TMEM88B	0	0	7_Enh	0	1	1	0	0	1
chr1	1366213	1366502	30414	30430	Intergenic	VWA1	0	0	7_Enh	0	1	1	0	0	0
chr1	1368488	1368697	30485	30494	Intergenic	VWA1	0	0	7_Enh	0	1	1	0	0	0
chr1	1368712	1369145	30494	30510	Intergenic	VWA1	0	0	7_Enh	0	1	1	0	0	0
chr1	1436193	1436269	33098	33102	Intergenic	ATAD3A	0	0	5_TxWk	0	1	0	0	0	0
chr1	1545414	1545522	37210	37217	Intergenic	MIB2	0	0	5_TxWk	0	1	0	0	0	0
chr1	1546435	1546502	37233	37237	Intergenic	MIB2	0	0	5_TxWk	0	1	1	0	0	0
chr1	1547016	1547113	37240	37245	Intergenic	MIB2	0	0	5_TxWk	0	1	0	0	0	0
chr1	1547176	1547251	37247	37254	Intergenic	MIB2	0	0	5_TxWk	0	1	0	0	0	0
chr1	1547311	1547960	37254	37265	Intergenic	MIB2	0	0	5_TxWk	0	1	1	0	0	0
chr1	1690235	1690502	43012	43029	promoter-TSS	NADK	0	0	6_EnhG	0	1	1	0	0	0
chr1	1690520	1690621	43029	43034	promoter-TSS	NADK	0	0	6_EnhG	0	1	1	0	0	0
chr1	1978017	1978152	51037	51042	Intergenic	PRKCZ	0	0	7_Enh	0	1	1	0	1	1
chr1	1986186	1986259	51431	51440	intron	PRKCZ	0	0	5_TxWk	0	1	0	0	0	0
chr1	1992754	1992824	51666	51672	intron	PRKCZ	0	0	14_ReprPCWk	0	1	0	0	0	0
chr1	1992934	1993081	51674	51681	intron	PRKCZ	0	0	14_ReprPCWk	0	1	0	0	0	0
chr1	2058668	2058925	53968	53977	intron	PRKCZ	0	0	7_Enh	0	1	1	0	0	0
chr1	2058929	2059087	53977	53984	intron	PRKCZ	0	0	7_Enh	0	1	1	0	0	0
chr1	2059119	2059136	53984	53989	intron	PRKCZ	0	0	7_Enh	0	1	1	0	0	0
chr1	2059704	2059847	53999	54005	intron	PRKCZ	0	0	7_Enh	0	1	0	0	0	0
chr1	2059898	2060168	54007	54017	intron	PRKCZ	0	0	5_TxWk	0	1	1	0	0	0
chr1	2066551	2066666	54273	54283	exon,intron	PRKCZ	0	1	5_TxWk	0	1	1	0	0	0
chr1	2066712	2066776	54283	54288	exon	PRKCZ	0	0	5_TxWk	0	1	1	0	0	0
chr1	2066864	2066968	54288	54293	intron	PRKCZ	0	0	5_TxWk	0	1	1	0	0	0
chr1	2067105	2067251	54295	54303	intron	PRKCZ	0	0	5_TxWk	0	1	1	0	0	0
chr1	2123694	2123814	56142	56149	exon	C1orf86	0	0	7_Enh	0	1	1	0	0	0
chr1	2125018	2125055	56178	56182	intron	C1orf86	0	0	7_Enh	0	1	1	0	0	0
chr1	2139318	2139349	56751	56755	promoter-TSS	C1orf86	0	0	7_Enh	0	1	1	0	0	0
chr1	2139737	2139950	56771	56779	promoter-TSS	C1orf86	0	0	7_Enh	0	1	1	0	0	0
chr1	2139953	2140315	56779	56787	promoter-TSS	C1orf86	0	0	7_Enh	0	1	1	0	0	0
chr1	2145637	2145778	56979	56988	Intergenic	SKI	0	0	7_Enh	0	1	1	0	0	0
chr1	2170380	2170460	58006	58011	intron	SKI	0	0	7_Enh	0	1	1	0	0	0
chr1	2171710	2171930	58051	58059	intron	SKI	0	0	7_Enh	0	1	1	0	0	0
chr1	2171941	2172004	58059	58063	intron	SKI	0	0	7_Enh	0	1	1	0	0	0
chr1	2179919	2180043	58276	58284	intron	SKI	0	0	7_Enh	0	1	1	0	0	0
chr1	2180398	2180498	58289	58295	intron	SKI	0	0	7_Enh	0	1	1	0	0	0
chr1	2189778	2189834	58553	58558	intron	SKI	0	0	7_Enh	0	1	1	0	0	0
chr1	2210738	2211074	59143	59153	intron	SKI	0	0	7_Enh	0	1	1	0	0	0
chr1	2243015	2243094	60440	60446	Intergenic	LOC100129534	0	0	7_Enh	0	1	1	0	1	1
chr1	2253459	2253578	60891	60898	intron	MORN1	0	0	15_Quies	0	1	1	0	0	0
chr1	2253724	2253851	60898	60910	intron	MORN1	0	1	15_Quies	0	1	1	0	0	0
chr1	2253865	2254041	60910	60925	intron	MORN1	0	1	15_Quies	0	1	1	0	0	0
chr1	2254099	2254246	60928	60936	intron	MORN1	0	1	15_Quies	0	1	1	0	0	0
chr1	2262288	2262565	61218	61233	intron	MORN1	0	0	7_Enh	0	1	1	0	0	0
chr1	2345690	2346298	63949	63974	Intergenic	PEX10	0	1	7_Enh	0	1	1	0	1	1
chr1	2466452	2466569	68052	68056	Intergenic	HES5	0	0	7_Enh	0	1	0	0	0	0
chr1	2466826	2466946	68059	68068	Intergenic	HES5	0	1	7_Enh	0	1	1	0	0	0
chr1	2476586	2476641	68358	68362	Intergenic	LOC115110	0	0	5_TxWk	0	1	1	0	0	0
chr1	2507395	2507510	69300	69306	Intergenic	FAM213B	0	0	7_Enh	0	1	1	0	0	0
chr1	2988532	2988911	80014	80022	intron	PRDM16	0	0	13_ReprPC	0	1	1	1	0	0
chr1	2989085	2989178	80022	80027	intron	PRDM16	0	0	14_ReprPCWk	0	1	0	1	0	0
chr1	2990660	2990826	80136	80145	intron	PRDM16	0	1	10_TssBiv	0	1	1	1	0	0
chr1	2990996	2991220	80147	80155	intron	PRDM16	0	0	13_ReprPC	0	1	1	0	0	0
chr1	2991667	2991733	80165	80171	intron	PRDM16	0	0	14_ReprPCWk	0	1	1	0	0	0
chr1	3043944	3044103	81761	81768	promoter-TSS	MIR4251	1	0	7_Enh	0	1	1	0	0	0
chr1	3049274	3049457	81905	81911	intron	PRDM16	0	0	7_Enh	0	1	1	0	0	0
chr1	3050384	3050524	81935	81940	intron	PRDM16	0	0	7_Enh	0	1	1	0	0	0
chr1	3050597	3050633	81940	81944	intron	PRDM16	0	0	7_Enh	0	1	1	0	0	0
chr1	3051006	3051142	81957	81966	intron	PRDM16	0	0	5_TxWk	0	1	1	0	0	0
chr1	3051176	3051289	81966	81972	intron	PRDM16	0	0	5_TxWk	0	1	1	0	0	0
chr1	3085310	3085447	83041	83046	intron	PRDM16	0	0	7_Enh	0	1	1	0	0	0
chr1	3087999	3088133	83136	83141	intron	PRDM16	0	0	7_Enh	0	1	1	0	0	0
chr1	3091388	3091719	83246	83261	intron	PRDM16	0	0	5_TxWk	0	1	1	0	0	0
chr1	3104496	3104797	83691	83698	intron	PRDM16	0	0	5_TxWk	0	1	1	0	0	0
chr1	3107554	3107817	83797	83803	intron	PRDM16	0	0	5_TxWk	0	1	1	0	0	0
chr1	3138587	3139228	84774	84790	intron	PRDM16	0	0	15_Quies	0	1	1	0	0	0
chr1	3154688	3154841	85263	85271	intron	PRDM16	0	0	7_Enh	0	1	0	0	0	0
chr1	3155121	3155313	85275	85291	intron	PRDM16	0	1	8_ZNF/Rpts	0	1	1	0	0	0
chr1	3155329	3155413	85291	85296	intron	PRDM16	0	1	8_ZNF/Rpts	0	1	1	0	0	0
chr1	3339883	3340109	90519	90529	intron	PRDM16	0	0	15_Quies	0	1	1	0	0	0
chr1	3507022	3507223	95514	95528	intron	MEGF6	0	0	7_Enh	0	1	1	0	0	0
chr1	3530367	3530441	96301	96305	Intergenic	MEGF6	0	0	5_TxWk	0	1	1	0	0	0
chr1	3634704	3634842	99625	99640	intron	TP73	0	1	7_Enh	0	1	1	0	0	0
chr1	6347498	6347746	140813	140822	intron	ACOT7	0	0	7_Enh	0	1	1	0	0	0
chr1	6414221	6414456	142410	142417	intron	ACOT7	0	0	7_Enh	0	1	1	0	0	0
chr1	6419878	6419994	142531	142535	promoter-TSS	ACOT7	0	0	7_Enh	0	1	1	0	1	0
chr1	6532112	6532451	145893	145900	intron	PLEKHG5	0	0	6_EnhG	0	1	0	0	0	0
chr1	6546517	6546840	146319	146332	promoter-TSS	PLEKHG5	0	0	5_TxWk	0	1	1	1	1	1
chr1	6647426	6647651	148679	148685	exon	ZBTB48	0	0	4_Tx	0	1	1	0	0	0
chr1	6647655	6647751	148685	148690	intron	ZBTB48	0	0	6_EnhG	0	1	1	0	0	0
chr1	6803664	6804139	152356	152367	Intergenic	CAMTA1	0	0	7_Enh	0	1	1	0	0	0
chr1	6860867	6860958	153467	153471	intron	CAMTA1	0	0	5_TxWk	0	1	1	0	0	0
chr1	7022065	7022120	155428	155432	intron	CAMTA1	0	1	7_Enh	0	1	1	1	0	0
chr1	7022191	7022404	155437	155448	intron	CAMTA1	0	1	7_Enh	0	1	1	1	0	0
chr1	7022422	7023522	155448	155486	intron	CAMTA1	0	0	5_TxWk	0	1	1	1	1	0
chr1	7209535	7209683	158386	158395	intron	CAMTA1	0	0	7_Enh	0	1	1	0	0	0
chr1	7209701	7209890	158395	158407	intron	CAMTA1	0	0	7_Enh	0	1	1	0	0	0
chr1	7531074	7531196	162781	162789	intron	CAMTA1	0	0	7_Enh	0	1	1	0	0	0
chr1	7531931	7532146	162800	162808	intron	CAMTA1	0	0	7_Enh	0	1	1	0	0	0
chr1	7551535	7551630	163158	163163	intron	CAMTA1	0	0	5_TxWk	0	1	1	0	0	0
chr1	7551651	7551985	163163	163172	intron	CAMTA1	0	0	5_TxWk	0	1	1	0	0	0
chr1	7612632	7612873	164203	164211	intron	CAMTA1	0	0	7_Enh	0	1	1	0	0	0
chr1	7709191	7709367	165840	165845	intron	CAMTA1	0	0	5_TxWk	0	1	1	0	0	0
chr1	8065133	8065515	172030	172038	Intergenic	ERRFI1	0	0	7_Enh	0	1	1	0	0	0
chr1	8088295	8088529	172466	172471	Intergenic	ERRFI1	0	0	5_TxWk	0	1	1	0	0	0
chr1	8121893	8122099	172878	172885	Intergenic	ERRFI1	0	0	15_Quies	0	1	1	0	0	0
chr1	8130093	8130190	173011	173015	Intergenic	ERRFI1	0	0	15_Quies	0	1	0	0	0	0
chr1	8130742	8130814	173021	173025	Intergenic	ERRFI1	0	0	15_Quies	0	1	0	0	0	0
chr1	8130895	8131220	173025	173029	Intergenic	ERRFI1	0	0	15_Quies	0	1	0	0	0	0
chr1	8135590	8135647	173090	173096	Intergenic	ERRFI1	0	0	15_Quies	0	1	0	0	0	0
chr1	8137399	8137546	173115	173121	Intergenic	ERRFI1	0	0	7_Enh	0	1	1	0	0	0
chr1	8137831	8138027	173123	173127	Intergenic	ERRFI1	0	0	5_TxWk	0	1	1	0	0	0
chr1	8155050	8155111	173350	173354	Intergenic	ERRFI1	0	0	7_Enh	0	1	1	0	0	0
chr1	8156318	8156524	173366	173373	Intergenic	ERRFI1	0	0	5_TxWk	0	1	1	0	0	0
chr1	8177074	8177169	173638	173642	Intergenic	ERRFI1	0	0	5_TxWk	0	1	1	0	0	0
chr1	8181067	8181345	173706	173716	Intergenic	ERRFI1	0	0	5_TxWk	0	1	1	0	0	0
chr1	8181386	8181648	173716	173723	Intergenic	ERRFI1	0	0	7_Enh	0	1	1	0	0	0
chr1	8181687	8181750	173723	173727	Intergenic	ERRFI1	0	0	7_Enh	0	1	1	0	0	0
chr1	8215809	8215922	174280	174285	Intergenic	ERRFI1	0	0	7_Enh	0	1	1	0	0	0
chr1	8229825	8230044	174512	174517	Intergenic	ERRFI1	0	0	7_Enh	0	1	1	0	0	0
chr1	8242167	8242337	174681	174686	Intergenic	SLC45A1	0	0	15_Quies	0	1	1	0	0	0
chr1	8242479	8242718	174687	174692	Intergenic	SLC45A1	0	0	15_Quies	0	1	1	0	0	0
chr1	8257899	8258038	174933	174941	Intergenic	SLC45A1	0	0	7_Enh	0	1	1	0	0	0
chr1	8258063	8258180	174941	174947	Intergenic	SLC45A1	0	0	7_Enh	0	1	1	0	0	0
chr1	8271625	8271783	175253	175259	Intergenic	SLC45A1	0	0	7_Enh	0	1	1	0	0	0
chr1	8271997	8272021	175263	175267	Intergenic	SLC45A1	0	1	7_Enh	0	1	1	0	0	0
chr1	8272074	8272384	175269	175285	Intergenic	SLC45A1	0	1	7_Enh	0	1	1	0	0	0
chr1	8311411	8311876	176039	176050	Intergenic	SLC45A1	0	0	15_Quies	0	1	0	0	0	0
chr1	8311958	8312046	176051	176056	Intergenic	SLC45A1	0	0	15_Quies	0	1	0	0	0	0
chr1	8318822	8318927	176184	176188	Intergenic	SLC45A1	0	0	5_TxWk	0	1	1	0	0	0
chr1	8319223	8319826	176188	176198	Intergenic	SLC45A1	0	0	5_TxWk	0	1	1	0	0	0
chr1	8374357	8374751	177037	177045	Intergenic	SLC45A1	0	0	7_Enh	0	1	1	0	1	1
chr1	8433625	8433893	178597	178607	intron	RERE	0	0	5_TxWk	0	1	1	0	0	0
chr1	8433941	8434068	178607	178611	intron	RERE	0	0	7_Enh	0	1	1	0	0	0
chr1	8434132	8434315	178611	178618	intron	RERE	0	0	7_Enh	0	1	1	0	0	0
chr1	8469183	8469478	179076	179082	intron	RERE	0	0	5_TxWk	0	1	1	0	1	1
chr1	8499090	8499186	179520	179524	intron	RERE	0	0	7_Enh	0	1	1	0	0	0
chr1	8908924	8909171	184344	184352	Intergenic	ENO1-AS1	0	0	7_Enh	0	1	1	0	1	1
chr1	8940448	8940676	185012	185018	TTS	ENO1-AS1	0	0	5_TxWk	0	1	1	0	0	0
chr1	9210090	9210265	189753	189757	Intergenic	MIR34A	0	0	7_Enh	0	1	1	0	0	0
chr1	9211554	9211710	189782	189791	TTS	MIR34A	1	0	7_Enh	0	1	1	0	0	0
chr1	9211836	9211862	189792	189796	promoter-TSS	MIR34A	1	0	7_Enh	0	1	1	0	0	0
chr1	9222101	9222316	189938	189946	Intergenic	MIR34A	0	0	7_Enh	0	1	1	0	0	0
chr1	9223767	9223943	189974	189980	Intergenic	MIR34A	0	0	7_Enh	0	1	1	0	0	0
chr1	9256596	9256875	190639	190654	Intergenic	H6PD	0	0	5_TxWk	0	1	1	0	1	1
chr1	9302833	9302968	191640	191646	intron	H6PD	0	0	7_Enh	0	1	1	0	0	0
chr1	9398961	9399146	193871	193880	intron	SPSB1	0	0	7_Enh	0	1	1	0	0	0
chr1	9473176	9473304	195476	195481	Intergenic	SPSB1	0	0	7_Enh	0	1	1	0	0	0
chr1	9498915	9498951	195926	195930	Intergenic	SLC25A33	0	0	7_Enh	0	1	0	0	0	0
chr1	9501563	9501772	195961	195971	Intergenic	SLC25A33	0	0	7_Enh	0	1	0	0	0	0
chr1	9885284	9885518	204248	204256	Intergenic,promoter-TSS	CLSTN1	1	0	7_Enh	0	1	1	0	0	0
chr1	9934973	9935283	205091	205102	intron	CTNNBIP1	0	0	5_TxWk	0	1	1	0	1	1
chr1	9960399	9960467	205573	205577	intron	CTNNBIP1	0	0	7_Enh	0	1	1	0	0	0
chr1	10010440	10010677	206548	206554	intron	NMNAT1	0	0	5_TxWk	0	1	1	0	1	1
chr1	10554866	10555465	215464	215479	intron	PEX14	0	0	5_TxWk	0	1	1	0	1	1
chr1	10575509	10575652	215817	215822	intron	PEX14	0	0	5_TxWk	0	1	1	0	0	0
chr1	10577433	10577786	215839	215844	intron	PEX14	0	0	5_TxWk	0	1	1	0	0	0
chr1	10578967	10579032	215858	215862	intron	PEX14	0	0	5_TxWk	0	1	0	0	0	0
chr1	10579296	10579502	215867	215871	intron	PEX14	0	0	5_TxWk	0	1	0	0	0	0
chr1	10579522	10579643	215871	215875	intron	PEX14	0	0	5_TxWk	0	1	0	0	0	0
chr1	10588836	10588967	215984	215991	intron	PEX14	0	0	5_TxWk	0	1	1	0	0	0
chr1	10590459	10590495	216007	216014	intron	PEX14	0	0	5_TxWk	0	1	1	0	1	1
chr1	10591200	10591360	216032	216040	intron	PEX14	0	0	5_TxWk	0	1	1	0	0	0
chr1	10688911	10689023	217525	217529	intron	PEX14	0	0	6_EnhG	0	1	1	0	0	0
chr1	10712079	10712110	218432	218437	intron	CASZ1	0	0	6_EnhG	0	1	1	0	0	0
chr1	10726030	10726095	218883	218888	intron	CASZ1	0	0	7_Enh	0	1	1	0	0	0
chr1	10726111	10726225	218888	218893	intron	CASZ1	0	0	7_Enh	0	1	1	0	0	0
chr1	10746136	10746399	219462	219469	intron	CASZ1	0	0	7_Enh	0	1	1	0	0	0
chr1	10746767	10746980	219480	219487	intron	CASZ1	0	0	7_Enh	0	1	1	0	0	0
chr1	10759495	10759875	219953	219961	intron	CASZ1	0	0	5_TxWk	0	1	1	0	0	0
chr1	10774483	10774748	220320	220332	intron	CASZ1	0	0	7_Enh	0	1	1	0	0	0
chr1	10784206	10784316	220553	220558	intron	CASZ1	0	0	7_Enh	0	1	1	0	0	0
chr1	10784363	10784549	220558	220564	intron	CASZ1	0	0	7_Enh	0	1	1	0	0	0
chr1	10785338	10785481	220580	220588	intron	CASZ1	0	0	7_Enh	0	1	1	0	0	0
chr1	10786502	10786703	220599	220612	intron	CASZ1	0	0	7_Enh	0	1	1	0	0	0
chr1	10786729	10787132	220612	220619	intron	CASZ1	0	0	7_Enh	0	1	1	0	0	0
chr1	10793972	10794202	220754	220759	intron	CASZ1	0	0	5_TxWk	0	1	0	0	0	0
chr1	10796812	10796950	220820	220826	intron	CASZ1	0	0	7_Enh	0	1	1	0	0	0
chr1	10797260	10797579	220830	220843	intron	CASZ1	0	0	7_Enh	0	1	1	0	0	0
chr1	10798367	10798490	220861	220869	intron	CASZ1	0	0	7_Enh	0	1	1	0	0	0
chr1	10821826	10821916	221408	221416	intron	CASZ1	0	0	7_Enh	0	1	1	0	0	0
chr1	10821938	10822152	221416	221425	intron	CASZ1	0	0	7_Enh	0	1	1	0	0	0
chr1	10826606	10826774	221534	221538	intron	CASZ1	0	0	5_TxWk	0	1	1	0	0	0
chr1	10864262	10864511	222461	222466	Intergenic	CASZ1	0	0	15_Quies	0	1	0	0	0	0
chr1	10864557	10864701	222466	222475	Intergenic	CASZ1	0	0	15_Quies	0	1	0	0	0	0
chr1	10875686	10876011	222658	222666	Intergenic	CASZ1	0	0	15_Quies	0	1	0	0	0	0
chr1	10961712	10961759	224403	224407	Intergenic	C1orf127	0	0	5_TxWk	0	1	1	0	0	0
chr1	11025794	11025875	225672	225678	intron	C1orf127	0	0	7_Enh	0	1	1	0	0	0
chr1	11040192	11040597	225950	225965	intron	C1orf127	0	0	7_Enh	0	1	1	0	0	1
chr1	11342284	11342432	230762	230766	intron	UBIAD1	0	0	5_TxWk	0	1	1	0	0	0
chr1	11654370	11654550	235825	235832	Intergenic	FBXO2	0	0	7_Enh	0	1	1	0	0	0
chr1	11847448	11847580	239951	239958	exon	MTHFR	0	0	7_Enh	0	1	1	0	0	0
chr1	11847648	11847864	239959	239965	exon	MTHFR	0	0	7_Enh	0	1	1	0	0	0
chr1	11989965	11990079	242903	242908	Intergenic	KIAA2013	0	0	7_Enh	0	1	1	0	0	0
chr1	12185016	12185187	246714	246720	promoter-TSS	TNFRSF8	0	0	15_Quies	0	1	1	0	1	1
chr1	12193032	12193339	246885	246894	intron	TNFRSF8	0	0	7_Enh	0	1	1	0	0	0
chr1	12203747	12203829	247104	247108	exon	TNFRSF8	0	0	7_Enh	0	1	1	0	1	0
chr1	12203845	12203982	247108	247116	exon	TNFRSF8	0	0	7_Enh	0	1	1	0	1	0
chr1	12204096	12204150	247116	247120	exon	TNFRSF8	0	0	7_Enh	0	1	1	0	0	0
chr1	12204507	12204667	247123	247129	TTS	TNFRSF8	0	0	7_Enh	0	1	1	0	0	0
chr1	12221987	12222191	247390	247395	Intergenic	TNFRSF1B	0	0	7_Enh	0	1	1	0	0	0
chr1	12269081	12269243	248348	248352	TTS	TNFRSF1B	0	0	5_TxWk	0	1	1	0	1	1
chr1	12370011	12370383	249689	249694	intron	VPS13D	0	0	6_EnhG	0	1	0	0	0	0
chr1	12416033	12416088	250142	250148	exon	VPS13D	0	0	5_TxWk	0	1	0	0	0	0
chr1	12510624	12510762	251059	251065	intron	VPS13D	0	0	7_Enh	0	1	1	0	0	0
chr1	12510837	12511249	251065	251069	intron	VPS13D	0	0	7_Enh	0	1	1	0	0	0
chr1	12513497	12513586	251078	251082	intron	VPS13D	0	0	5_TxWk	0	1	1	0	0	0
chr1	12525469	12525589	251199	251203	intron	VPS13D	0	0	15_Quies	0	1	0	0	0	0
chr1	12538139	12538351	251344	251353	intron	VPS13D	0	0	7_Enh	0	1	1	0	0	0
chr1	12538386	12538585	251353	251362	intron	VPS13D	0	0	7_Enh	0	1	1	0	0	0
chr1	12546609	12546762	251459	251466	intron	VPS13D	0	0	7_Enh	0	1	1	0	0	0
chr1	12579022	12579331	251987	251999	Intergenic	SNORA59B	0	0	15_Quies	0	1	1	0	0	0
chr1	12579346	12579540	251999	252004	Intergenic	SNORA59B	0	0	7_Enh	0	1	1	0	0	0
chr1	12588426	12588655	252184	252190	Intergenic	SNORA59B	0	0	7_Enh	0	1	1	0	0	0
chr1	12589386	12589558	252206	252210	Intergenic	SNORA59B	0	0	5_TxWk	0	1	1	0	0	0
chr1	12600428	12600466	252348	252353	Intergenic	SNORA59B	0	1	7_Enh	0	1	1	0	0	0
chr1	12657948	12658070	253452	253456	intron	DHRS3	0	0	7_Enh	0	1	1	0	0	0
chr1	12664243	12664554	253548	253553	intron	DHRS3	0	0	7_Enh	0	1	1	0	0	0
chr1	12682034	12682240	253951	253958	Intergenic	DHRS3	0	0	7_Enh	0	1	0	0	0	0
chr1	13870477	13870632	265881	265890	Intergenic	LRRC38	0	0	7_Enh	0	1	1	0	1	1
chr1	14467330	14467579	273136	273145	Intergenic	PRDM2	0	0	7_Enh	0	1	1	0	0	0
chr1	15256054	15256272	282403	282413	promoter-TSS	KAZN	0	0	7_Enh	0	1	1	0	0	0
chr1	15416965	15417205	285412	285422	intron	KAZN	0	0	7_Enh	0	1	1	0	0	0
chr1	15417250	15417288	285422	285426	intron	KAZN	0	0	7_Enh	0	1	1	0	0	0
chr1	15750668	15751030	290885	290890	intron	EFHD2	0	0	5_TxWk	0	1	1	0	0	0
chr1	15751063	15751219	290892	290898	intron	EFHD2	0	0	5_TxWk	0	1	1	0	0	0
chr1	16062622	16062758	296294	296303	promoter-TSS	SLC25A34	1	0	6_EnhG	0	1	1	0	0	0
chr1	16126498	16126731	297755	297761	Intergenic	UQCRHL	0	0	7_Enh	0	1	1	0	0	0
chr1	16275779	16275897	300771	300777	intron	ZBTB17	0	0	5_TxWk	0	1	1	0	0	0
chr1	16276430	16276517	300794	300799	intron	ZBTB17	0	0	7_Enh	0	1	1	0	0	0
chr1	16449236	16449384	303931	303935	Intergenic	EPHA2	0	0	7_Enh	0	1	1	0	0	0
chr1	16469961	16470058	304406	304410	intron	EPHA2	0	0	6_EnhG	0	1	1	0	0	0
chr1	16470096	16470325	304410	304417	intron	EPHA2	0	0	6_EnhG	0	1	1	0	0	0
chr1	16470406	16470950	304417	304430	intron	EPHA2	0	0	7_Enh	0	1	1	0	0	0
chr1	16500115	16500275	305178	305184	Intergenic	EPHA2	0	0	7_Enh	0	1	1	0	0	0
chr1	16502256	16503003	305224	305244	Intergenic	EPHA2	0	0	5_TxWk	0	1	1	0	0	0
chr1	16505677	16506027	305279	305291	Intergenic	EPHA2	0	0	5_TxWk	0	1	1	0	0	0
chr1	16508237	16508702	305344	305354	Intergenic	EPHA2	0	0	7_Enh	0	1	1	0	0	0
chr1	16509490	16509592	305370	305377	Intergenic	EPHA2	0	0	5_TxWk	0	1	1	0	0	0
chr1	16509790	16509853	305379	305383	Intergenic	EPHA2	0	0	5_TxWk	0	1	0	0	0	0
chr1	16509880	16509924	305383	305387	Intergenic	EPHA2	0	0	5_TxWk	0	1	0	0	0	0
chr1	16509963	16510163	305387	305393	Intergenic	EPHA2	0	0	5_TxWk	0	1	1	0	0	0
chr1	16575194	16575542	306682	306687	Intergenic	RSG1	0	0	7_Enh	0	1	1	0	0	0
chr1	16625757	16625849	307281	307285	intron	FBXO42	0	0	5_TxWk	0	1	0	0	0	0
chr1	17091921	17091984	315867	315873	promoter-TSS	MST1L	1	0	14_ReprPCWk	0	1	0	0	0	0
chr1	17386143	17386476	320645	320651	Intergenic	SDHB	0	0	5_TxWk	0	1	0	0	1	1
chr1	17447936	17448061	321625	321629	Intergenic	PADI2	0	0	5_TxWk	0	1	1	0	0	0
chr1	17738744	17738974	325770	325775	intron	RCC2	0	0	4_Tx	0	1	0	0	0	0
chr1	17768059	17768458	326635	326641	Intergenic	RCC2	0	0	15_Quies	0	1	1	0	0	0
chr1	17891289	17891464	328808	328812	intron	ARHGEF10L	0	0	7_Enh	0	1	1	0	0	0
chr1	17896037	17896312	328879	328889	intron	ARHGEF10L	0	0	7_Enh	0	1	1	0	0	0
chr1	17914703	17915069	329169	329179	intron	ARHGEF10L	0	0	7_Enh	0	1	1	0	0	0
chr1	18806854	18807349	340917	340925	promoter-TSS	KLHDC7A	1	0	7_Enh	0	1	1	0	0	0
chr1	19239663	19239835	347755	347765	intron	IFFO2	0	0	7_Enh	0	1	1	0	1	1
chr1	19248785	19248982	348000	348006	intron	IFFO2	0	0	7_Enh	0	1	1	0	0	0
chr1	19259458	19259648	348189	348194	intron	IFFO2	0	0	7_Enh	0	1	1	0	0	0
chr1	19278721	19278770	348510	348515	intron	IFFO2	0	0	7_Enh	0	1	1	0	0	0
chr1	19337020	19337485	349374	349382	Intergenic	IFFO2	0	0	7_Enh	0	1	1	0	0	0
chr1	19337532	19337569	349382	349387	Intergenic	IFFO2	0	0	7_Enh	0	1	1	0	0	0
chr1	19337689	19337876	349387	349398	Intergenic	IFFO2	0	0	7_Enh	0	1	1	0	0	0
chr1	19392312	19392389	350267	350273	Intergenic	IFFO2	0	0	15_Quies	0	1	0	0	0	0
chr1	19393830	19394051	350309	350317	Intergenic	IFFO2	0	0	7_Enh	0	1	1	0	0	0
chr1	19396801	19396835	350370	350374	Intergenic	IFFO2	0	0	7_Enh	0	1	0	0	0	0
chr1	19401463	19401566	350474	350480	intron	UBR4	0	0	6_EnhG	0	1	1	0	0	0
chr1	19412689	19412838	350680	350689	exon	UBR4	0	0	4_Tx	0	1	0	0	0	0
chr1	19696931	19696989	355019	355023	intron	CAPZB	0	0	7_Enh	0	1	1	0	0	0
chr1	19697145	19697391	355024	355031	intron	CAPZB	0	0	6_EnhG	0	1	1	0	0	0
chr1	19712470	19712659	355272	355278	intron	CAPZB	0	0	6_EnhG	0	1	1	0	0	0
chr1	19717844	19718102	355364	355371	intron	CAPZB	0	0	5_TxWk	0	1	1	0	1	1
chr1	19751269	19751406	355902	355906	intron	CAPZB	0	0	7_Enh	0	1	1	0	0	0
chr1	19772509	19772599	356234	356239	intron	CAPZB	0	0	7_Enh	0	1	1	0	1	0
chr1	19772614	19772739	356239	356243	intron	CAPZB	0	0	5_TxWk	0	1	1	0	0	0
chr1	20685377	20685484	368227	368231	TTS	LOC339505	0	0	7_Enh	0	1	1	0	0	0
chr1	20820284	20820673	370155	370165	Intergenic	CAMK2N1	0	0	5_TxWk	0	1	1	0	1	1
chr1	20820764	20820995	370167	370173	Intergenic	CAMK2N1	0	0	7_Enh	0	1	1	0	0	0
chr1	21649186	21649331	382073	382078	intron	ECE1	0	0	7_Enh	0	1	1	0	0	0
chr1	21650936	21651558	382098	382111	intron	ECE1	0	0	7_Enh	0	1	1	0	0	0
chr1	21851983	21852073	385458	385462	intron	ALPL	0	0	7_Enh	0	1	1	0	0	0
chr1	21951171	21951285	387515	387520	intron	RAP1GAP	0	0	7_Enh	0	1	1	0	0	0
chr1	21960790	21960865	387680	387685	intron	RAP1GAP	0	0	5_TxWk	0	1	1	0	0	0
chr1	21961091	21961208	387685	387692	intron	RAP1GAP	0	0	7_Enh	0	1	1	0	0	0
chr1	21965179	21965591	387742	387748	intron	RAP1GAP	0	0	15_Quies	0	1	0	0	0	0
chr1	21999882	22000131	388493	388499	Intergenic	RAP1GAP	0	0	5_TxWk	0	1	1	0	0	0
chr1	22114783	22114934	390133	390140	Intergenic	USP48	0	0	15_Quies	0	1	0	0	0	0
chr1	22241489	22241839	392892	392909	intron	HSPG2	0	0	7_Enh	0	1	1	0	0	0
chr1	22257680	22257850	393179	393188	intron	HSPG2	0	0	7_Enh	0	1	1	0	0	0
chr1	22257894	22258034	393188	393194	intron	HSPG2	0	0	7_Enh	0	1	1	0	0	0
chr1	22266247	22266402	393467	393471	Intergenic	HSPG2	0	0	7_Enh	0	1	1	0	0	1
chr1	22283340	22283751	393728	393735	Intergenic	HSPG2	0	0	7_Enh	0	1	1	0	0	0
chr1	22283783	22283979	393735	393742	Intergenic	CELA3B	0	0	7_Enh	0	1	0	0	0	0
chr1	22284000	22284156	393743	393748	Intergenic	CELA3B	0	0	5_TxWk	0	1	1	0	0	0
chr1	22358169	22358354	395024	395028	TTS	LINC00339	0	0	5_TxWk	0	1	1	0	0	0
chr1	22582261	22582333	398591	398595	Intergenic	WNT4	0	0	7_Enh	0	1	1	0	0	0
chr1	22583837	22584106	398623	398629	Intergenic	WNT4	0	0	7_Enh	0	1	1	0	0	0
chr1	22586331	22586423	398688	398693	Intergenic	WNT4	0	0	7_Enh	0	1	1	0	0	0
chr1	22740766	22741091	400816	400824	Intergenic	ZBTB40	0	0	15_Quies	0	1	1	0	0	0
chr1	23076838	23077287	406084	406090	intron	EPHB2	0	0	5_TxWk	0	1	1	0	0	0
chr1	23077723	23077811	406090	406095	intron	EPHB2	0	0	5_TxWk	0	1	1	0	0	0
chr1	23730434	23730782	414912	414925	intron	TCEA3	0	0	7_Enh	0	1	1	0	1	1
chr1	23748878	23749154	415152	415163	intron	TCEA3	0	0	7_Enh	0	1	1	0	0	0
chr1	23778597	23778907	415668	415674	intron	ASAP3	0	0	5_TxWk	0	1	1	0	0	0
chr1	23823791	23823848	416398	416402	Intergenic	ASAP3	0	0	15_Quies	0	1	1	0	1	1
chr1	23854832	23855150	416890	416898	intron	E2F2	0	0	7_Enh	0	1	1	0	0	0
chr1	23888903	23889099	417654	417671	Intergenic	ID3	0	0	5_TxWk	0	1	1	0	0	0
chr1	23891111	23891303	417692	417698	Intergenic	ID3	0	0	5_TxWk	0	1	0	0	0	0
chr1	23963929	23964276	418819	418835	intron	MDS2	0	0	15_Quies	0	1	1	0	1	1
chr1	24053853	24054119	420221	420228	Intergenic	TCEB3	0	0	7_Enh	0	1	1	0	1	0
chr1	24246415	24246819	423637	423644	Intergenic	CNR2	0	0	15_Quies	0	1	1	0	0	0
chr1	24446678	24446991	426870	426875	exon	IL22RA1	0	0	7_Enh	0	1	1	0	0	0
chr1	24447046	24447200	426875	426883	exon	IL22RA1	0	0	7_Enh	0	1	1	0	0	0
chr1	24523568	24523647	428037	428041	Intergenic	LOC284632	0	0	5_TxWk	0	1	0	0	0	0
chr1	24863056	24863247	432596	432602	exon	RCAN3	0	0	7_Enh	0	1	0	0	0	0
chr1	24894455	24894516	433071	433078	intron	NCMAP	0	0	15_Quies	0	1	0	0	0	0
chr1	24894555	24894737	433081	433087	intron	NCMAP	0	0	15_Quies	0	1	0	0	0	0
chr1	25015168	25015282	434911	434915	Intergenic	SRRM1	0	0	7_Enh	0	1	1	0	1	1
chr1	25031830	25031963	435185	435190	Intergenic	CLIC4	0	0	5_TxWk	0	1	1	0	0	0
chr1	25188613	25188726	437628	437634	Intergenic	RUNX3	0	0	7_Enh	0	1	1	0	0	0
chr1	25188784	25188945	437634	437641	Intergenic	RUNX3	0	0	7_Enh	0	1	1	0	0	0
chr1	25189140	25189182	437643	437647	Intergenic	RUNX3	0	0	7_Enh	0	1	0	0	0	0
chr1	25236128	25236264	438376	438382	intron	RUNX3	0	0	7_Enh	0	1	1	0	1	1
chr1	25253237	25253456	438717	438724	intron	RUNX3	0	0	7_Enh	0	1	1	0	1	0
chr1	25900135	25900196	448546	448551	Intergenic	LDLRAP1	0	0	7_Enh	0	1	1	0	0	0
chr1	25900286	25900467	448553	448557	Intergenic	LDLRAP1	0	0	7_Enh	0	1	1	0	0	0
chr1	25900508	25900635	448557	448561	Intergenic	LDLRAP1	0	0	7_Enh	0	1	1	0	0	0
chr1	26021655	26021846	450460	450465	intron	MAN1C1	0	0	7_Enh	0	1	1	0	0	0
chr1	26070685	26070812	451111	451115	intron	MAN1C1	0	0	7_Enh	0	1	1	0	1	1
chr1	26122908	26122949	451979	451983	Intergenic	SEPN1	0	0	5_TxWk	0	1	1	0	0	0
chr1	26123014	26123245	451985	451991	Intergenic	SEPN1	0	0	5_TxWk	0	1	1	0	0	0
chr1	26123439	26123750	451991	452009	Intergenic	SEPN1	0	0	5_TxWk	0	1	1	0	1	1
chr1	26193746	26193932	453252	453257	intron	PAQR7	0	0	5_TxWk	0	1	0	0	0	0
chr1	26217081	26217269	453658	453666	intron	STMN1	0	0	5_TxWk	0	1	1	0	0	0
chr1	26219045	26219115	453689	453693	intron	STMN1	0	0	5_TxWk	0	1	1	0	0	0
chr1	26221884	26222108	453738	453745	intron	STMN1	0	0	5_TxWk	0	1	1	0	1	1
chr1	26440789	26440954	457213	457222	exon	PDIK1L	0	0	5_TxWk	0	1	1	0	0	0
chr1	26453499	26453580	457367	457371	Intergenic	PDIK1L	0	0	7_Enh	0	1	1	0	0	0
chr1	26647932	26648328	460761	460772	TTS	AIM1L	0	0	5_TxWk	0	1	1	0	1	1
chr1	27003873	27004388	466730	466738	Intergenic	ARID1A	0	0	7_Enh	0	1	1	0	1	1
chr1	27028402	27028975	467295	467300	intron	ARID1A	0	0	7_Enh	0	1	1	0	0	0
chr1	27032819	27033080	467316	467321	intron	ARID1A	0	0	5_TxWk	0	1	1	0	0	0
chr1	27050017	27050492	467550	467563	intron	ARID1A	0	0	7_Enh	0	1	1	0	1	0
chr1	27334888	27334988	472662	472667	intron	FAM46B	0	0	5_TxWk	0	1	1	0	0	0
chr1	27335552	27335688	472674	472679	intron	FAM46B	0	0	7_Enh	0	1	1	0	0	0
chr1	27353626	27353790	473021	473028	Intergenic	FAM46B	0	0	5_TxWk	0	1	1	0	0	0
chr1	27424030	27424243	474344	474349	Intergenic	SLC9A1	0	0	15_Quies	0	1	1	0	1	1
chr1	27424679	27424851	474354	474358	TTS	SLC9A1	0	0	15_Quies	0	1	1	0	0	0
chr1	27425020	27425277	474361	474370	TTS	SLC9A1	0	0	7_Enh	0	1	1	0	0	0
chr1	27425867	27426523	474375	474386	exon	SLC9A1	0	0	5_TxWk	0	1	1	0	1	0
chr1	27442409	27442617	474698	474703	intron	SLC9A1	0	0	7_Enh	0	1	1	0	0	0
chr1	27717973	27718278	479431	479439	Intergenic	GPR3	1	0	7_Enh	0	1	1	0	1	0
chr1	27728956	27729183	479696	479703	Intergenic	GPR3	0	0	7_Enh	0	1	1	0	1	1
chr1	27744942	27745368	479902	479910	intron	WASF2	0	0	4_Tx	0	1	1	0	0	0
chr1	27845878	27846049	481444	481455	Intergenic	WASF2	0	0	7_Enh	0	1	1	0	0	0
chr1	27855697	27855889	481708	481713	Intergenic	WASF2	0	0	7_Enh	0	1	1	0	0	0
chr1	27863299	27863604	481846	481856	intron	AHDC1	0	0	6_EnhG	0	1	1	0	0	0
chr1	27916615	27916710	482997	483001	intron	AHDC1	0	0	7_Enh	0	1	1	0	0	0
chr1	27932966	27933191	483385	483392	Intergenic	AHDC1	0	0	5_TxWk	0	1	1	0	1	1
chr1	27989724	27990187	484382	484391	Intergenic	IFI6	0	0	5_TxWk	0	1	1	0	1	1
chr1	28431678	28431902	490487	490492	Intergenic	EYA3	0	0	15_Quies	0	1	0	0	0	0
chr1	28461884	28462014	490899	490905	Intergenic	PTAFR	0	0	15_Quies	0	1	0	0	0	0
chr1	28575067	28575480	492728	492737	Intergenic	SESN2	0	0	15_Quies	0	1	1	0	1	1
chr1	28835839	28835899	496855	496859	exon	SNHG3	0	0	6_EnhG	0	1	1	0	0	0
chr1	28853268	28853409	497259	497266	intron	RCC1	0	0	5_TxWk	0	1	0	0	0	0
chr1	28854250	28854590	497280	497292	intron	RCC1	0	0	5_TxWk	0	1	0	0	0	0
chr1	29062533	29062573	501583	501587	promoter-TSS	YTHDF2	1	0	15_Quies	0	1	1	0	0	0
chr1	29529454	29529639	508998	509004	intron	MECR	0	0	5_TxWk	0	1	0	0	1	1
chr1	29598263	29598523	510248	510253	intron	PTPRU	0	0	7_Enh	0	1	1	0	0	0
chr1	29876696	29876880	513379	513385	Intergenic	PTPRU	0	0	15_Quies	0	1	0	0	0	0
chr1	30556812	30557235	518534	518542	Intergenic	MATN1-AS1	0	0	7_Enh	0	1	1	0	0	0
chr1	31270493	31270544	526504	526508	Intergenic	LAPTM5	0	0	7_Enh	0	1	1	0	0	0
chr1	31643881	31644008	531791	531795	Intergenic	NKAIN1	0	0	7_Enh	0	1	0	0	0	0
chr1	32041171	32041328	536802	536806	promoter-TSS	TINAGL1	1	0	7_Enh	0	1	1	0	0	0
chr1	32053511	32053585	537046	537050	TTS	TINAGL1	0	0	7_Enh	0	1	1	0	1	1
chr1	32093182	32093386	537674	537678	TTS	HCRTR1	0	0	6_EnhG	0	1	0	0	0	0
chr1	32093405	32093508	537678	537684	TTS	HCRTR1	0	0	6_EnhG	0	1	0	0	0	0
chr1	32093624	32093824	537685	537690	TTS	HCRTR1	0	0	6_EnhG	0	1	0	0	0	0
chr1	32170306	32170711	538894	538908	promoter-TSS	COL16A1	1	0	7_Enh	0	1	1	0	0	0
chr1	32393024	32393078	542520	542525	intron	PTP4A2	0	0	5_TxWk	0	1	1	0	0	0
chr1	32420390	32420651	543103	543108	Intergenic	PTP4A2	0	0	7_Enh	0	1	1	0	0	0
chr1	32532296	32532463	544762	544766	Intergenic	TMEM39B	0	0	5_TxWk	0	1	1	0	0	0
chr1	32581861	32581909	545697	545701	intron	KPNA6	0	0	5_TxWk	0	1	1	0	0	0
chr1	32787347	32787608	549045	549050	intron	HDAC1	0	0	7_Enh	0	1	1	0	0	0
chr1	32811154	32811392	549558	549563	Intergenic	MARCKSL1	0	0	7_Enh	0	1	1	0	0	0
chr1	32866635	32866726	550535	550540	Intergenic	BSDC1	0	0	15_Quies	0	1	1	0	1	1
chr1	33182332	33182611	555574	555581	Intergenic	SYNC	0	0	7_Enh	0	1	0	0	0	0
chr1	33222430	33222527	556449	556453	intron	KIAA1522	0	0	5_TxWk	0	1	0	0	0	0
chr1	33225672	33226253	556481	556496	intron	KIAA1522	0	0	5_TxWk	0	1	1	0	0	0
chr1	33226277	33226381	556496	556501	intron	KIAA1522	0	0	5_TxWk	0	1	1	0	0	0
chr1	33226390	33226624	556501	556514	intron	KIAA1522	0	0	5_TxWk	0	1	1	0	0	0
chr1	33227221	33227467	556520	556526	intron	KIAA1522	0	0	7_Enh	0	1	1	0	0	0
chr1	33228253	33228294	556531	556535	intron	KIAA1522	0	0	5_TxWk	0	1	1	0	0	0
chr1	33238690	33238777	556779	556783	exon	KIAA1522	0	0	4_Tx	0	1	1	0	1	1
chr1	33446906	33447146	560418	560423	Intergenic	RNF19B	0	0	7_Enh	0	1	1	0	0	0
chr1	33455057	33455178	560507	560511	Intergenic	RNF19B	0	0	5_TxWk	0	1	1	0	0	0
chr1	33474062	33474196	560729	560734	exon	AK2	0	0	6_EnhG	0	1	1	0	0	0
chr1	33565018	33565229	562003	562008	intron	ADC	0	0	5_TxWk	0	1	0	0	1	0
chr1	33565342	33565421	562010	562014	intron	ADC	0	0	5_TxWk	0	1	1	0	1	0
chr1	33761272	33761376	564512	564516	intron	ZNF362	0	0	4_Tx	0	1	1	0	1	1
chr1	33804359	33804785	565291	565300	intron	PHC2	0	0	7_Enh	0	1	1	0	0	0
chr1	33829584	33830159	565723	565732	intron	PHC2	0	0	7_Enh	0	1	1	0	0	0
chr1	33833463	33833590	565780	565787	intron	PHC2	0	0	7_Enh	0	1	0	0	1	1
chr1	36040752	36040853	588322	588326	intron	TFAP2E	0	0	5_TxWk	0	1	1	0	0	0
chr1	36561702	36561779	594981	594987	exon	COL8A2	0	0	6_EnhG	0	1	1	0	0	0
chr1	36616367	36616721	596037	596044	intron	TRAPPC3	0	0	7_Enh	0	1	1	0	0	0
chr1	36627728	36627824	596326	596330	intron	MAP7D1	0	0	7_Enh	0	1	1	0	0	0
chr1	36653765	36653937	596893	596900	Intergenic	MAP7D1	0	0	15_Quies	0	1	1	0	1	1
chr1	36673082	36673265	597245	597249	Intergenic	THRAP3	0	0	15_Quies	0	1	0	0	0	0
chr1	36816352	36816500	599923	599928	intron	STK40	0	0	6_EnhG	0	1	1	0	0	0
chr1	36816685	36816851	599932	599936	intron	STK40	0	0	6_EnhG	0	1	1	0	0	0
chr1	36825621	36825677	600076	600080	intron	STK40	0	0	6_EnhG	0	1	1	0	0	0
chr1	36840053	36840377	600284	600290	intron	STK40	0	0	7_Enh	0	1	1	0	0	0
chr1	36923467	36923650	601639	601644	exon	MRPS15	0	0	4_Tx	0	1	1	0	0	0
chr1	36952572	36952759	602118	602126	Intergenic	CSF3R	0	0	5_TxWk	0	1	1	0	0	0
chr1	37952976	37953160	613156	613162	Intergenic	ZC3H12A	0	0	5_TxWk	0	1	1	0	1	1
chr1	38405859	38406247	620245	620250	intron	INPP5B	0	0	4_Tx	0	1	0	0	0	0
chr1	38465296	38465451	621226	621230	intron	FHL3	0	0	7_Enh	0	1	1	0	0	0
chr1	38495170	38495289	621772	621779	Intergenic	UTP11L	0	0	7_Enh	0	1	1	0	0	0
chr1	39568216	39568546	634639	634645	intron	MACF1	0	0	15_Quies	0	1	1	0	1	1
chr1	39598712	39598978	635086	635091	intron	MACF1	0	0	7_Enh	0	1	1	0	0	1
chr1	39633292	39633541	635419	635424	intron	MACF1	0	0	5_TxWk	0	1	1	0	0	0
chr1	39636756	39636924	635453	635457	intron	MACF1	0	0	5_TxWk	0	1	1	0	0	0
chr1	39733810	39734198	636571	636578	intron	MACF1	0	0	5_TxWk	0	1	1	0	0	0
chr1	39734220	39734564	636578	636586	intron	MACF1	0	0	5_TxWk	0	1	1	0	0	0
chr1	40311392	40311571	645073	645078	intron	TRIT1	0	0	7_Enh	0	1	1	0	0	0
chr1	40399833	40400506	646435	646446	Intergenic	MFSD2A	0	0	15_Quies	0	1	1	0	0	0
chr1	40407095	40407587	646521	646529	Intergenic	MFSD2A	0	0	7_Enh	0	1	0	0	0	0
chr1	40425816	40426008	646842	646851	intron	MFSD2A	0	0	5_TxWk	0	1	1	0	0	0
chr1	40426042	40426243	646851	646858	intron	MFSD2A	0	0	5_TxWk	0	1	1	0	0	0
chr1	40426487	40426611	646861	646865	intron	MFSD2A	0	0	5_TxWk	0	1	0	0	0	0
chr1	40870545	40870741	652482	652487	intron	SMAP2	0	0	5_TxWk	0	1	1	0	1	1
chr1	41511452	41511766	661043	661048	intron	SCMH1	0	0	5_TxWk	0	1	1	0	0	0
chr1	41512094	41512431	661049	661059	exon	SCMH1	0	0	6_EnhG	0	1	1	0	0	0
chr1	41853342	41853716	664375	664385	Intergenic	EDN2	0	0	7_Enh	0	1	1	0	0	0
chr1	41898134	41898232	665012	665019	Intergenic	EDN2	0	0	7_Enh	0	1	1	0	0	0
chr1	41898247	41898322	665019	665024	Intergenic	EDN2	0	0	7_Enh	0	1	1	0	0	0
chr1	41898525	41898733	665025	665031	Intergenic	EDN2	0	0	7_Enh	0	1	1	0	1	1
chr1	41940291	41940569	665469	665480	Intergenic	EDN2	0	0	7_Enh	0	1	1	0	0	0
chr1	41940634	41940746	665480	665485	Intergenic	EDN2	0	0	7_Enh	0	1	1	0	0	0
chr1	41964474	41964782	665919	665930	Intergenic	EDN2	0	0	7_Enh	0	1	1	0	0	0
chr1	41966227	41966449	665945	665953	Intergenic	EDN2	0	0	7_Enh	0	1	1	0	0	0
chr1	42083858	42084077	667456	667463	intron	HIVEP3	0	0	7_Enh	0	1	1	0	0	0
chr1	42237111	42237379	669265	669271	intron	HIVEP3	0	0	5_TxWk	0	1	1	0	0	0
chr1	42356634	42356817	670295	670300	intron	HIVEP3	0	0	7_Enh	0	1	1	0	0	0
chr1	42636898	42637011	672734	672738	Intergenic	GUCA2A	0	0	7_Enh	0	1	1	0	0	0
chr1	43397660	43397825	680680	680685	intron	SLC2A1	0	0	7_Enh	0	1	1	0	0	0
chr1	43397907	43398055	680685	680690	intron	SLC2A1	0	0	7_Enh	0	1	1	0	0	0
chr1	43404726	43404827	680772	680777	intron	SLC2A1	0	0	7_Enh	0	1	1	0	0	0
chr1	43406769	43406872	680805	680810	intron	SLC2A1	0	0	7_Enh	0	1	1	0	0	0
chr1	43408979	43409194	680835	680840	intron	SLC2A1	0	0	7_Enh	0	1	1	0	0	0
chr1	43409893	43410118	680847	680851	intron	SLC2A1	0	0	7_Enh	0	1	1	0	0	0
chr1	43672640	43672828	684329	684334	intron	WDR65	0	0	7_Enh	0	1	1	0	0	0
chr1	43733316	43733339	685030	685034	Intergenic	TMEM125	0	0	15_Quies	0	1	0	0	0	0
chr1	43740064	43740343	685182	685187	TTS	TMEM125	0	0	7_Enh	0	1	1	0	0	0
chr1	43842680	43842788	686847	686852	Intergenic	ELOVL1	0	0	5_TxWk	0	1	0	0	0	0
chr1	43994845	43995131	688830	688837	Intergenic	PTPRF	0	0	15_Quies	0	1	1	0	1	1
chr1	44003109	44003362	689082	689087	intron	PTPRF	0	0	5_TxWk	0	1	1	0	0	0
chr1	44007872	44007964	689150	689155	intron	PTPRF	0	0	5_TxWk	0	1	1	0	0	0
chr1	44024084	44024195	689442	689447	intron	PTPRF	0	0	7_Enh	0	1	1	0	0	0
chr1	44024223	44024378	689447	689462	intron	PTPRF	0	0	5_TxWk	0	1	1	0	0	0
chr1	44471519	44471604	695983	695989	intron	SLC6A9	0	0	5_TxWk	0	1	1	0	1	1
chr1	44513493	44513726	696761	696765	Intergenic	SLC6A9	0	0	15_Quies	0	1	0	0	1	1
chr1	45173722	45173857	704943	704950	intron	C1orf228	0	0	15_Quies	0	1	1	0	1	1
chr1	45187257	45187366	705144	705148	intron	C1orf228	0	0	5_TxWk	0	1	0	0	1	0
chr1	45187538	45187947	705150	705157	intron	C1orf228	0	0	5_TxWk	0	1	1	0	1	0
chr1	45272979	45273278	707100	707106	promoter-TSS	TCTEX1D4	1	0	7_Enh	0	1	1	0	0	0
chr1	45273399	45273681	707106	707117	promoter-TSS	TCTEX1D4	1	0	7_Enh	0	1	1	0	0	0
chr1	45274032	45274171	707122	707128	promoter-TSS	BTBD19	1	0	7_Enh	0	1	1	0	0	0
chr1	45275913	45275997	707151	707155	exon	BTBD19	0	0	7_Enh	0	1	1	0	0	0
chr1	45413096	45413280	708963	708967	intron	EIF2B3	0	0	5_TxWk	0	1	1	0	0	0
chr1	45979475	45979636	715446	715450	intron	PRDX1	0	0	4_Tx	0	1	0	0	0	0
chr1	46052148	46052289	716776	716782	intron	NASP	0	0	5_TxWk	0	1	1	0	1	0
chr1	46358131	46358328	720712	720717	intron	MAST2	0	0	15_Quies	0	1	0	0	0	0
chr1	46502805	46503018	722059	722065	Intergenic	PIK3R3	0	0	5_TxWk	0	1	1	0	1	1
chr1	46637616	46637789	723478	723483	Intergenic	TSPAN1	0	0	7_Enh	0	1	1	0	0	0
chr1	46640250	46640325	723505	723510	promoter-TSS	TSPAN1	1	0	7_Enh	0	1	1	0	0	0
chr1	46645046	46645698	723558	723567	intron	TSPAN1	0	0	5_TxWk	0	1	1	0	1	1
chr1	46813955	46814009	726477	726481	intron	NSUN4	0	0	4_Tx	0	1	0	0	1	1
chr1	46867475	46867786	727270	727278	intron	FAAH	0	0	7_Enh	0	1	1	0	0	0
chr1	47079391	47079777	730657	730671	intron	MOB3C	0	0	7_Enh	0	1	1	0	0	0
chr1	47272097	47272276	732172	732176	intron	CYP4B1	0	0	7_Enh	0	1	1	0	0	0
chr1	47656031	47656229	734748	734753	promoter-TSS	PDZK1IP1	1	0	7_Enh	0	1	1	0	0	0
chr1	47658555	47658875	734773	734779	Intergenic	PDZK1IP1	0	0	7_Enh	0	1	1	0	1	1
chr1	48035596	48035785	740193	740198	Intergenic	FOXD2	0	0	5_TxWk	0	1	1	0	0	1
chr1	48044072	48044196	740304	740311	Intergenic	FOXD2	0	0	7_Enh	0	1	1	0	0	0
chr1	48217634	48217896	742277	742282	Intergenic	TRABD2B	0	0	7_Enh	0	1	1	0	0	0
chr1	51086623	51087048	762356	762363	intron	FAF1	0	0	15_Quies	0	1	0	0	1	0
chr1	51779894	51780032	768877	768882	intron	TTC39A	0	0	7_Enh	0	1	1	0	0	0
chr1	52199118	52199186	772956	772960	intron	OSBPL9	0	0	5_TxWk	0	1	1	0	0	0
chr1	53576005	53576107	789613	789618	intron	SLC1A7	0	0	7_Enh	0	1	1	0	0	0
chr1	53611971	53612165	790143	790153	Intergenic	SLC1A7	0	0	7_Enh	0	1	1	0	0	0
chr1	53663981	53664130	790759	790763	intron	CPT2	0	0	5_TxWk	0	1	1	0	0	0
chr1	54752898	54753321	805533	805541	intron	SSBP3	0	0	7_Enh	0	1	1	0	0	0
chr1	54764418	54764524	805700	805708	intron	SSBP3	0	0	7_Enh	0	1	1	0	0	0
chr1	54764863	54765045	805711	805717	intron	SSBP3	0	0	7_Enh	0	1	1	0	0	0
chr1	55047143	55047737	810443	810450	intron	ACOT11	0	0	7_Enh	0	1	0	0	0	0
chr1	55416320	55416342	815089	815093	Intergenic	TMEM61	0	0	7_Enh	0	1	1	0	1	0
chr1	55416414	55416687	815096	815104	Intergenic	TMEM61	0	0	7_Enh	0	1	1	0	1	1
chr1	55894810	55895104	819894	819901	Intergenic	MIR4422	0	0	5_TxWk	0	1	1	0	0	0
chr1	56055467	56055722	820953	820958	Intergenic	MIR4422	0	0	15_Quies	0	1	0	0	0	0
chr1	59049988	59050456	841781	841786	Intergenic	TACSTD2	0	0	7_Enh	0	1	1	0	0	0
chr1	59218968	59219212	843227	843234	Intergenic	JUN	0	0	5_TxWk	0	1	1	0	0	0
chr1	59221336	59221407	843248	843252	Intergenic	JUN	0	0	7_Enh	0	1	1	0	0	0
chr1	59275025	59275066	843909	843915	intron	LOC100131060	0	0	7_Enh	0	1	1	0	0	0
chr1	59340605	59341044	844424	844430	intron	LOC100131060	0	0	7_Enh	0	1	1	0	0	0
chr1	59351879	59351967	844511	844515	intron	LOC100131060	0	0	7_Enh	0	1	1	0	0	0
chr1	59359277	59359432	844581	844588	exon	LOC100131060	0	0	7_Enh	0	1	1	0	0	0
chr1	59362447	59362553	844622	844627	intron	LOC100131060	0	0	7_Enh	0	1	1	0	0	0
chr1	59365705	59365913	844655	844660	TTS	LOC100131060	0	0	5_TxWk	0	1	1	0	0	0
chr1	59388038	59388094	844873	844877	Intergenic	LOC100131060	0	0	7_Enh	0	1	1	0	0	0
chr1	59388183	59388229	844877	844883	Intergenic	LOC100131060	0	0	7_Enh	0	1	1	0	0	0
chr1	59522948	59523152	845881	845885	Intergenic	HSD52	0	0	15_Quies	0	1	1	0	0	0
chr1	59782473	59782656	847581	847587	intron	FGGY	0	0	15_Quies	0	1	1	0	0	0
chr1	60139592	60139794	850163	850170	intron	FGGY	0	0	7_Enh	0	1	1	0	0	0
chr1	60139877	60140451	850170	850175	intron	FGGY	0	0	5_TxWk	0	1	1	0	0	0
chr1	60225209	60225417	850744	850752	intron	FGGY	0	0	5_TxWk	0	1	1	0	1	1
chr1	61509550	61509709	858821	858829	Intergenic	NFIA	0	0	15_Quies	0	1	1	0	0	0
chr1	61541765	61541804	859399	859403	promoter-TSS	NFIA	0	0	15_Quies	0	1	1	0	0	0
chr1	61608598	61608667	860215	860220	intron	NFIA	0	0	7_Enh	0	1	1	0	0	0
chr1	61918921	61919405	862826	862833	intron	NFIA	0	0	5_TxWk	0	1	1	0	1	1
chr1	64157643	64157818	884725	884731	Intergenic	ROR1	0	0	15_Quies	0	1	0	0	1	1
chr1	64260614	64260757	885705	885709	intron	ROR1	0	0	7_Enh	0	1	1	0	0	0
chr1	64508357	64508561	887373	887378	intron	ROR1	0	0	5_TxWk	0	1	1	0	0	0
chr1	65002150	65002335	891568	891575	intron	CACHD1	0	0	5_TxWk	0	1	1	0	0	0
chr1	65002768	65003054	891578	891584	intron	CACHD1	0	0	5_TxWk	0	1	1	0	0	0
chr1	65006684	65006709	891611	891616	intron	CACHD1	0	0	5_TxWk	0	1	1	0	0	0
chr1	65363870	65363975	894666	894670	intron	JAK1	0	0	5_TxWk	0	1	1	0	0	0
chr1	66737129	66737824	905493	905503	intron	PDE4B	0	0	5_TxWk	0	1	1	0	0	0
chr1	66744392	66744564	905550	905555	intron	PDE4B	0	0	5_TxWk	0	1	1	0	0	0
chr1	66912156	66912353	906541	906546	Intergenic	SGIP1	0	0	15_Quies	0	1	1	0	1	1
chr1	68027510	68027618	915293	915297	Intergenic	GADD45A	0	0	5_TxWk	0	1	1	0	1	1
chr1	68215783	68216132	916932	916937	intron	GNG12	0	0	7_Enh	0	1	1	0	0	0
chr1	68226119	68226279	917024	917030	intron	GNG12	0	0	5_TxWk	0	1	1	0	1	1
chr1	68611301	68611617	919709	919714	intron	WLS	0	0	7_Enh	0	1	1	0	0	0
chr1	68639542	68640147	920009	920020	intron	WLS	0	0	7_Enh	0	1	1	0	0	0
chr1	89823897	89824211	1055326	1055332	Intergenic	GBP6	0	0	15_Quies	0	1	1	0	1	1
chr1	90032391	90032656	1056734	1056739	intron	LRRC8B	0	0	5_TxWk	0	1	1	0	0	0
chr1	92196474	92196567	1074318	1074323	intron	TGFBR3	0	0	5_TxWk	0	1	1	0	0	0
chr1	92197513	92197597	1074332	1074336	intron	TGFBR3	0	0	7_Enh	0	1	1	0	0	0
chr1	92295848	92296138	1075264	1075269	intron	TGFBR3	0	0	7_Enh	0	1	1	0	0	0
chr1	92311629	92311769	1075424	1075428	intron	TGFBR3	0	0	5_TxWk	0	1	1	0	0	0
chr1	93270333	93270573	1084852	1084859	Intergenic	EVI5	0	0	15_Quies	0	1	0	0	0	0
chr1	93912411	93912477	1090356	1090360	Intergenic	FNBP1L	0	0	15_Quies	0	1	0	0	0	0
chr1	93970707	93970799	1090927	1090933	intron	FNBP1L	0	0	15_Quies	0	1	1	0	0	0
chr1	93970870	93971205	1090933	1090939	intron	FNBP1L	0	0	15_Quies	0	1	1	0	0	0
chr1	94057053	94057564	1091734	1091740	promoter-TSS	LOC100129046	1	0	5_TxWk	0	1	1	0	0	0
chr1	94104016	94104215	1092254	1092258	intron	BCAR3	0	0	5_TxWk	0	1	0	0	0	0
chr1	94104714	94104789	1092260	1092266	intron	BCAR3	0	0	5_TxWk	0	1	0	0	0	0
chr1	94215099	94215230	1093430	1093434	intron	BCAR3	0	0	5_TxWk	0	1	0	0	0	0
chr1	94486848	94486906	1095984	1095988	exon	ABCA4	0	0	7_Enh	0	1	1	0	0	0
chr1	94505207	94505259	1096197	1096201	intron	ABCA4	0	0	7_Enh	0	1	1	0	1	1
chr1	94511237	94511427	1096278	1096288	intron	ABCA4	0	0	5_TxWk	0	1	1	0	1	1
chr1	94511455	94511488	1096288	1096292	intron	ABCA4	0	0	5_TxWk	0	1	1	0	1	1
chr1	94534964	94535022	1096532	1096536	intron	ABCA4	0	0	7_Enh	0	1	1	0	0	0
chr1	94535048	94535110	1096536	1096540	intron	ABCA4	0	0	7_Enh	0	1	1	0	0	0
chr1	94801432	94801743	1098931	1098939	Intergenic	ABCD3	0	0	5_TxWk	0	1	1	0	1	1
chr1	95200835	95200977	1102422	1102427	Intergenic	SLC44A3	0	0	7_Enh	0	1	1	0	0	0
chr1	95237800	95238140	1102649	1102654	Intergenic	SLC44A3	0	0	5_TxWk	0	1	1	0	0	0
chr1	95249186	95249367	1102717	1102722	Intergenic	SLC44A3	0	0	5_TxWk	0	1	1	0	0	0
chr1	95249584	95249647	1102722	1102726	Intergenic	SLC44A3	0	0	5_TxWk	0	1	0	0	0	0
chr1	95509020	95509482	1105256	1105263	intron	ALG14	0	0	15_Quies	0	1	1	0	1	1
chr1	100110875	100111016	1132788	1132793	promoter-TSS	PALMD	1	0	5_TxWk	0	1	1	0	0	0
chr1	100852879	100852996	1139002	1139007	intron	CDC14A	0	0	5_TxWk	0	1	1	0	0	0
chr1	100896299	100896529	1139291	1139296	intron	CDC14A	0	0	5_TxWk	0	1	0	0	0	0
chr1	100925138	100925318	1139456	1139461	intron	CDC14A	0	0	5_TxWk	0	1	1	0	1	1
chr1	108668162	108668754	1183531	1183537	Intergenic	SLC25A24	0	0	7_Enh	0	1	1	0	1	1
chr1	109076173	109076392	1186777	1186782	Intergenic	FAM102B	0	0	15_Quies	0	1	0	0	1	0
chr1	109370773	109371030	1189624	1189630	intron	AKNAD1	0	0	5_TxWk	0	1	1	0	1	1
chr1	109704572	109704630	1194322	1194327	exon	KIAA1324	0	0	5_TxWk	0	1	1	0	0	0
chr1	109727351	109727551	1194647	1194652	intron	KIAA1324	0	0	5_TxWk	0	1	1	0	0	0
chr1	109728042	109728171	1194660	1194667	promoter-TSS	KIAA1324	0	0	7_Enh	0	1	1	0	0	0
chr1	109913648	109913782	1197511	1197516	intron	SORT1	0	0	5_TxWk	0	1	1	0	0	0
chr1	110326249	110326311	1202927	1202932	Intergenic	EPS8L3	0	0	7_Enh	0	1	1	0	0	0
chr1	110334726	110334876	1203043	1203048	Intergenic	EPS8L3	0	0	7_Enh	0	1	1	0	0	0
chr1	110419901	110420375	1203889	1203903	Intergenic	CSF1	0	0	7_Enh	0	1	1	0	0	1
chr1	110435541	110435625	1204080	1204085	Intergenic	CSF1	0	0	7_Enh	0	1	1	0	0	0
chr1	110474073	110474098	1204615	1204619	TTS	CSF1	0	0	7_Enh	0	1	0	0	0	0
chr1	110490628	110490775	1204763	1204767	Intergenic	AHCYL1	0	0	15_Quies	0	1	1	0	0	0
chr1	110923557	110923779	1210298	1210303	exon	SLC16A4	0	0	5_TxWk	0	1	1	0	0	0
chr1	111765565	111765706	1217383	1217389	Intergenic	CHI3L2	0	0	7_Enh	0	1	1	0	1	1
chr1	112135235	112135861	1220236	1220246	Intergenic	LOC100129269	0	0	5_TxWk	0	1	1	0	0	0
chr1	113004748	113004824	1228071	1228075	promoter-TSS	MIR4256	1	0	5_TxWk	0	1	0	0	0	0
chr1	113004835	113004924	1228075	1228083	promoter-TSS	MIR4256	1	0	5_TxWk	0	1	0	0	0	0
chr1	113170411	113170539	1229932	1229937	intron	CAPZA1	0	0	5_TxWk	0	1	1	0	0	0
chr1	113305241	113305361	1232016	1232020	Intergenic	FAM19A3	0	0	7_Enh	0	1	0	0	0	0
chr1	113683319	113683409	1237615	1237619	Intergenic	LOC643441	0	0	5_TxWk	0	1	1	0	1	1
chr1	113745050	113745391	1238211	1238220	intron	LOC643441	0	0	5_TxWk	0	1	0	0	0	0
chr1	113749386	113749468	1238245	1238249	promoter-TSS	LOC643441	1	0	5_TxWk	0	1	0	0	0	0
chr1	113797812	113798513	1238670	1238678	Intergenic	LOC643441	0	0	15_Quies	0	1	1	0	0	0
chr1	113798722	113798839	1238680	1238684	Intergenic	LOC643441	0	0	15_Quies	0	1	0	0	0	0
chr1	116653968	116654189	1262278	1262282	promoter-TSS	MAB21L3	1	0	15_Quies	0	1	1	0	0	0
chr1	116681643	116682005	1262525	1262536	Intergenic	MAB21L3	0	0	15_Quies	0	1	1	0	1	1
chr1	116785558	116785688	1263379	1263385	Intergenic	MAB21L3	0	0	7_Enh	0	1	1	0	0	0
chr1	116854396	116854649	1263884	1263891	Intergenic	ATP1A1	0	0	7_Enh	0	1	1	0	0	0
chr1	116854869	116855221	1263891	1263899	Intergenic	ATP1A1	0	0	7_Enh	0	1	1	0	0	0
chr1	116872783	116873028	1264033	1264038	Intergenic	ATP1A1	0	0	7_Enh	0	1	1	0	0	0
chr1	117593947	117594287	1271222	1271229	Intergenic	TTF2	0	0	15_Quies	0	1	0	0	0	0
chr1	118113560	118113917	1275434	1275443	Intergenic	FAM46C	0	0	5_TxWk	0	1	0	0	0	0
chr1	118172999	118173048	1276201	1276205	Intergenic	FAM46C	0	0	5_TxWk	0	1	1	0	0	0
chr1	118173517	118173653	1276216	1276220	Intergenic	FAM46C	0	0	5_TxWk	0	1	1	0	0	0
chr1	118661146	118661301	1279328	1279333	intron	SPAG17	0	0	15_Quies	0	1	0	0	0	0
chr1	120322602	120322822	1291214	1291219	Intergenic	HMGCS2	0	0	5_TxWk	0	1	1	0	0	0
chr1	120323024	120323162	1291219	1291223	Intergenic	HMGCS2	0	0	5_TxWk	0	1	0	0	0	0
chr1	150524763	150524992	1372818	1372823	TTS	MIR4257	1	0	7_Enh	0	1	1	0	0	0
chr1	150584096	150584427	1373981	1373987	Intergenic	ENSA	0	0	5_TxWk	0	1	1	0	0	0
chr1	150586186	150586321	1374013	1374018	Intergenic	ENSA	0	0	5_TxWk	0	1	1	0	0	0
chr1	150643742	150644058	1374753	1374760	intron	GOLPH3L	0	0	5_TxWk	0	1	0	0	0	0
chr1	150943380	150943471	1378665	1378669	intron	CERS2	0	0	7_Enh	0	1	1	0	0	0
chr1	150943828	150943943	1378671	1378675	intron	CERS2	0	0	7_Enh	0	1	1	0	0	0
chr1	150954554	150954873	1379003	1379010	exon	ANXA9	1	0	15_Quies	0	1	1	0	0	0
chr1	151041862	151042081	1380413	1380418	TTS	MLLT11	1	0	15_Quies	0	1	1	0	0	0
chr1	151168923	151169113	1382886	1382893	Intergenic	PIP5K1A	0	0	5_TxWk	0	1	1	0	1	1
chr1	151345756	151345816	1385922	1385926	promoter-TSS	SELENBP1	1	0	7_Enh	0	1	1	0	0	0
chr1	151486421	151486561	1387951	1387956	intron	CGN	0	0	7_Enh	0	1	0	0	0	0
chr1	151805090	151805383	1392112	1392120	promoter-TSS	RORC	1	0	5_TxWk	0	1	1	0	0	0
chr1	151918244	151918408	1393425	1393429	Intergenic	THEM4	0	0	5_TxWk	0	1	1	0	0	0
chr1	151962404	151962817	1393852	1393857	intron	S100A10	0	0	5_TxWk	0	1	1	0	0	0
chr1	153537680	153537938	1406159	1406164	intron	S100A2	1	0	7_Enh	0	1	1	0	0	0
chr1	153538964	153539217	1406172	1406179	promoter-TSS	S100A2	1	0	7_Enh	0	1	1	0	0	0
chr1	153541043	153541393	1406220	1406236	Intergenic	S100A2	0	0	7_Enh	0	1	1	0	1	1
chr1	153589115	153589254	1406977	1406981	promoter-TSS	S100A14	1	0	7_Enh	0	1	1	0	0	0
chr1	153853406	153853935	1411360	1411367	intron	GATAD2B	0	0	5_TxWk	0	1	1	0	0	0
chr1	154127864	154127971	1415647	1415651	promoter-TSS	NUP210L	1	0	5_TxWk	0	1	1	0	0	0
chr1	154127998	154128082	1415651	1415655	promoter-TSS	NUP210L	1	0	5_TxWk	0	1	1	0	0	0
chr1	154171684	154172001	1416186	1416190	exon	C1orf189	0	0	5_TxWk	0	1	1	0	1	1
chr1	154307577	154307777	1418235	1418242	intron	ATP8B2	0	0	7_Enh	0	1	1	0	1	1
chr1	154391023	154391135	1419649	1419653	intron	IL6R	0	0	7_Enh	0	1	1	0	0	0
chr1	154392070	154392267	1419662	1419671	intron	IL6R	0	0	7_Enh	0	1	1	0	0	0
chr1	154452218	154452587	1420646	1420652	exon	SHE	0	0	5_TxWk	0	1	1	0	1	1
chr1	154457113	154457177	1420692	1420697	intron	SHE	0	0	5_TxWk	0	1	1	0	0	0
chr1	154494487	154494608	1421376	1421380	intron	TDRD10	0	0	7_Enh	0	1	1	0	0	0
chr1	154904454	154904863	1427079	1427089	intron	PMVK	0	0	6_EnhG	0	1	0	0	0	0
chr1	154944357	154944446	1427810	1427814	intron	SHC1	0	0	5_TxWk	0	1	1	0	0	0
chr1	154978274	154978319	1428714	1428718	intron	ZBTB7B	0	0	7_Enh	0	1	1	0	0	0
chr1	154984609	154984817	1428792	1428801	intron	ZBTB7B	0	0	6_EnhG	0	1	1	0	0	0
chr1	155011078	155011238	1429287	1429291	intron	DCST1	0	0	15_Quies	0	1	1	0	0	0
chr1	155066892	155067082	1430795	1430799	Intergenic	EFNA3	0	0	7_Enh	0	1	1	0	1	0
chr1	155139805	155140575	1432214	1432238	Intergenic	KRTCAP2	0	0	7_Enh	0	1	1	0	1	1
chr1	155157728	155158008	1432657	1432664	TTS	MUC1	0	0	7_Enh	0	1	1	0	1	0
chr1	155158047	155158200	1432664	1432669	TTS	MUC1	0	0	7_Enh	0	1	1	0	1	0
chr1	155159593	155159796	1432687	1432693	intron	MUC1	0	0	1_TssA	0	1	1	0	0	0
chr1	155176646	155176963	1433178	1433184	intron	THBS3	1	0	7_Enh	0	1	1	0	1	1
chr1	155362531	155362722	1436853	1436858	intron	ASH1L	0	0	5_TxWk	0	1	0	0	0	0
chr1	155911182	155911362	1445022	1445027	promoter-TSS	RXFP4	1	0	7_Enh	0	1	1	0	0	0
chr1	155976896	155976992	1446138	1446142	Intergenic	SSR2	0	0	4_Tx	0	1	0	0	0	0
chr1	156066567	156066722	1447847	1447853	intron	LMNA	0	0	7_Enh	0	1	1	0	1	1
chr1	156073947	156074190	1447933	1447942	intron	LMNA	0	0	7_Enh	0	1	1	0	0	0
chr1	156093881	156093949	1448283	1448288	intron	LMNA	0	0	7_Enh	0	1	1	0	0	0
chr1	156115848	156116010	1448668	1448674	Intergenic	SEMA4A	0	0	5_TxWk	0	1	1	0	1	1
chr1	156463060	156463266	1454624	1454633	intron	MEF2D	0	0	6_EnhG	0	1	1	0	0	0
chr1	156478449	156478535	1455001	1455005	Intergenic	MEF2D	0	0	7_Enh	0	1	1	0	0	0
chr1	156480531	156480588	1455029	1455034	Intergenic	MEF2D	0	0	7_Enh	0	1	1	0	0	0
chr1	156480645	156480830	1455034	1455040	Intergenic	MEF2D	0	0	7_Enh	0	1	1	0	0	0
chr1	157105272	157105364	1464890	1464894	exon	ETV3	0	0	4_Tx	0	1	1	0	0	0
chr1	157125664	157126055	1465140	1465157	Intergenic	ETV3	0	0	15_Quies	0	1	1	0	1	1
chr1	157961861	157961986	1470848	1470853	Intergenic	KIRREL	0	0	15_Quies	0	1	1	0	1	1
chr1	159722028	159722265	1482914	1482918	Intergenic	DUSP23	0	0	5_TxWk	0	1	1	0	0	0
chr1	159837327	159837789	1484128	1484138	Intergenic	VSIG8	0	0	15_Quies	0	1	0	0	0	0
chr1	159880292	159880549	1484569	1484574	Intergenic	CCDC19	0	0	7_Enh	0	1	1	0	0	0
chr1	160070822	160071102	1486915	1486923	Intergenic	IGSF8	0	0	5_TxWk	0	1	1	0	1	1
chr1	160696735	160696870	1492851	1492856	Intergenic	SLAMF7	0	0	15_Quies	0	1	1	0	1	1
chr1	160751274	160751497	1493205	1493210	Intergenic	LY9	0	0	7_Enh	0	1	1	0	0	0
chr1	160959910	160960002	1495464	1495470	Intergenic	F11R	0	0	7_Enh	0	1	1	0	0	0
chr1	160960068	160960268	1495473	1495482	Intergenic	F11R	0	0	5_TxWk	0	1	1	0	1	1
chr1	160987153	160987231	1495889	1495893	intron	F11R	0	0	7_Enh	0	1	1	0	0	0
chr1	161054019	161054175	1497044	1497049	intron	PVRL4	0	0	7_Enh	0	1	1	0	0	0
chr1	161179680	161179888	1499252	1499257	intron	NDUFS2	0	0	6_EnhG	0	1	1	0	1	1
chr1	162583500	162583786	1516124	1516131	Intergenic	DDR2	0	0	5_TxWk	0	1	1	0	1	1
chr1	164558376	164558470	1528264	1528269	intron	PBX1	0	0	5_TxWk	0	1	1	0	0	0
chr1	164571449	164571589	1528392	1528396	intron	PBX1	0	0	5_TxWk	0	1	0	0	0	0
chr1	164571991	164572297	1528396	1528406	intron	PBX1	0	0	5_TxWk	0	1	1	0	0	0
chr1	167618467	167618582	1553959	1553964	intron	RCSD1	0	0	7_Enh	0	1	1	0	0	0
chr1	167653144	167653311	1554270	1554280	exon,intron	RCSD1	0	0	6_EnhG	0	1	1	0	0	0
chr1	168197098	168197199	1560186	1560190	intron	SFT2D2	0	0	5_TxWk	0	1	1	0	0	0
chr1	168311913	168312277	1561176	1561193	Intergenic	MIR557	0	0	7_Enh	0	1	1	0	1	1
chr1	168889961	168890219	1565036	1565041	Intergenic	LINC00626	0	0	15_Quies	0	1	1	0	0	0
chr1	169080439	169080538	1566353	1566357	intron	ATP1B1	0	0	7_Enh	0	1	1	0	0	0
chr1	169085444	169085696	1566422	1566427	intron	ATP1B1	0	0	7_Enh	0	1	1	0	0	0
chr1	172363390	172363480	1588472	1588476	intron	DNM3	0	0	5_TxWk	0	1	1	0	0	0
chr1	172368628	172368868	1588513	1588518	intron	DNM3	0	0	15_Quies	0	1	1	0	1	1
chr1	172400895	172401083	1588680	1588686	intron	C1orf105	0	0	5_TxWk	0	1	0	0	0	0
chr1	172401182	172401347	1588686	1588690	intron	C1orf105	0	0	7_Enh	0	1	1	0	0	0
chr1	172795687	172795784	1591271	1591275	Intergenic	FASLG	0	0	15_Quies	0	1	1	0	0	0
chr1	173097114	173097231	1592861	1592865	Intergenic	TNFSF18	0	0	15_Quies	0	1	0	0	0	0
chr1	173159378	173159537	1593248	1593252	intron	TNFSF4	0	0	7_Enh	0	1	1	0	0	0
chr1	173399180	173399301	1594685	1594691	intron	LOC100506023	0	0	5_TxWk	0	1	1	0	0	0
chr1	173399883	173400635	1594694	1594700	intron	LOC100506023	0	0	5_TxWk	0	1	1	0	1	1
chr1	174998925	174999104	1607785	1607792	Intergenic	MRPS14	0	0	7_Enh	0	1	0	0	1	1
chr1	175288855	175289274	1610329	1610335	Intergenic	KIAA0040	0	0	15_Quies	0	1	1	0	1	1
chr1	175568668	175568751	1612488	1612496	intron	TNR	0	1	7_Enh	0	1	1	1	0	0
chr1	177244154	177244334	1623969	1623974	intron	FAM5B	0	0	7_Enh	0	1	1	0	0	0
chr1	179257039	179257627	1640688	1640697	Intergenic	SOAT1	0	0	15_Quies	0	1	1	0	0	0
chr1	179261557	179261691	1640756	1640760	Intergenic	SOAT1	0	0	15_Quies	0	1	1	0	1	0
chr1	180127391	180127471	1649182	1649186	intron	QSOX1	0	0	7_Enh	0	1	1	0	0	0
chr1	180137207	180137457	1649275	1649283	intron	QSOX1	0	0	6_EnhG	0	1	1	0	0	0
chr1	181122097	181122367	1660061	1660073	Intergenic	IER5	0	0	7_Enh	0	1	1	0	1	1
chr1	182054085	182054405	1667392	1667398	Intergenic	ZNF648	0	0	15_Quies	0	1	1	0	1	1
chr1	182112357	182112603	1667880	1667887	Intergenic	ZNF648	0	0	15_Quies	0	1	1	0	1	1
chr1	182365854	182366514	1670103	1670109	Intergenic	TEDDM1	0	0	5_TxWk	0	1	1	0	1	1
chr1	182585278	182585681	1671998	1672013	exon	LOC284648	0	0	7_Enh	0	1	1	0	0	0
chr1	182931612	182931991	1675343	1675349	Intergenic	SHCBP1L	0	0	15_Quies	0	1	1	0	1	1
chr1	183251002	183251034	1678486	1678490	intron	NMNAT2	0	0	7_Enh	0	1	1	0	0	0
chr1	183251079	183251158	1678490	1678494	intron	NMNAT2	0	0	7_Enh	0	1	1	0	0	0
chr1	183586217	183586435	1681524	1681532	Intergenic	ARPC5	0	0	5_TxWk	0	1	0	0	0	0
chr1	183811795	183811931	1683265	1683270	intron	RGL1	0	0	5_TxWk	0	1	1	0	0	0
chr1	183846595	183846780	1683539	1683544	intron	RGL1	0	0	7_Enh	0	1	1	0	0	0
chr1	183857654	183857796	1683611	1683616	intron	RGL1	0	0	5_TxWk	0	1	1	0	0	0
chr1	183884949	183885392	1683816	1683823	intron	RGL1	0	0	5_TxWk	0	1	1	0	1	1
chr1	184591445	184591691	1689259	1689264	exon	C1orf21	0	0	7_Enh	0	1	0	0	0	0
chr1	184774703	184775072	1690792	1690801	intron	FAM129A	0	0	5_TxWk	0	1	1	0	1	1
chr1	185643419	185643641	1697532	1697537	Intergenic	HMCN1	0	0	15_Quies	0	1	1	0	0	0
chr1	186461796	186462067	1702567	1702572	Intergenic	MIR548F1	0	0	15_Quies	0	1	1	0	0	0
chr1	186587593	186587692	1703221	1703226	Intergenic	PTGS2	0	0	15_Quies	0	1	1	0	0	0
chr1	193378139	193378373	1741948	1741954	Intergenic	B3GALT2	0	0	15_Quies	0	1	0	0	0	0
chr1	198129636	198129774	1769857	1769861	intron	NEK7	0	0	5_TxWk	0	1	1	0	0	0
chr1	200044721	200044940	1781696	1781704	intron	NR5A2	0	0	15_Quies	0	1	0	0	0	0
chr1	200749972	200750121	1789009	1789013	intron	CAMSAP2	0	0	5_TxWk	0	1	0	0	0	0
chr1	201139685	201139741	1794274	1794278	Intergenic	TMEM9	0	0	5_TxWk	0	1	1	0	0	0
chr1	201366125	201366494	1797138	1797147	intron	LAD1	0	0	7_Enh	0	1	1	0	0	0
chr1	201417321	201417498	1797849	1797857	Intergenic	PHLDA3	0	0	7_Enh	0	1	1	0	1	1
chr1	201426271	201426354	1797955	1797960	Intergenic	PHLDA3	0	0	5_TxWk	0	1	1	0	0	0
chr1	201465093	201465273	1798596	1798602	intron	CSRP1	0	0	6_EnhG	0	1	1	0	0	0
chr1	201472603	201472840	1798705	1798712	intron	CSRP1	0	0	3_TxFlnk	0	1	1	0	0	0
chr1	201482203	201482417	1798875	1798881	Intergenic	CSRP1	0	0	15_Quies	0	1	1	0	1	1
chr1	201567108	201567387	1799967	1799974	Intergenic	NAV1	0	0	7_Enh	0	1	1	0	0	0
chr1	201583387	201583586	1800147	1800161	Intergenic	NAV1	0	0	7_Enh	0	1	1	0	0	0
chr1	201673418	201673638	1801319	1801331	intron	NAV1	0	0	5_TxWk	0	1	1	0	1	1
chr1	201976523	201976710	1805055	1805060	Intergenic	ELF3	0	0	3_TxFlnk	0	1	0	0	0	0
chr1	201984350	201984605	1805222	1805233	exon	ELF3	0	0	8_ZNF/Rpts	0	1	0	0	0	0
chr1	201987411	201987599	1805278	1805287	Intergenic	ELF3	0	0	5_TxWk	0	1	1	0	0	0
chr1	201987671	201987984	1805287	1805295	Intergenic	ELF3	0	0	5_TxWk	0	1	1	0	0	0
chr1	201988042	201988265	1805295	1805302	Intergenic	ELF3	0	0	5_TxWk	0	1	0	0	0	0
chr1	202003813	202004219	1805549	1805560	Intergenic	ELF3	0	0	15_Quies	0	1	1	0	0	0
chr1	202004275	202004418	1805560	1805566	Intergenic	ELF3	0	0	15_Quies	0	1	1	0	0	0
chr1	202026063	202026181	1805917	1805922	Intergenic	ELF3	0	0	7_Enh	0	1	0	0	0	0
chr1	202026287	202026500	1805925	1805929	Intergenic	ELF3	0	0	7_Enh	0	1	0	0	0	0
chr1	202076492	202076915	1806708	1806714	Intergenic	GPR37L1	0	0	7_Enh	0	1	1	0	0	0
chr1	202076935	202077169	1806714	1806718	Intergenic	GPR37L1	0	0	7_Enh	0	1	1	0	0	0
chr1	202077491	202077725	1806721	1806727	Intergenic	GPR37L1	0	0	7_Enh	0	1	1	0	0	0
chr1	202101347	202101917	1807116	1807124	Intergenic,TTS	ARL8A,GPR37L1	0	0	6_EnhG	0	1	1	0	0	0
chr1	202104325	202104623	1807178	1807186	intron	ARL8A	0	0	4_Tx	0	1	0	0	1	1
chr1	202168301	202168795	1808425	1808440	intron	LGR6	0	0	15_Quies	0	1	1	1	0	0
chr1	203155799	203155939	1820062	1820067	promoter-TSS	CHI3L1	1	0	7_Enh	0	1	1	0	0	0
chr1	203240296	203240480	1820894	1820898	Intergenic	LOC730227	0	0	5_TxWk	0	1	1	0	0	0
chr1	203293402	203293557	1821669	1821673	Intergenic	BTG2	0	0	7_Enh	0	1	1	0	0	0
chr1	203294673	203294955	1821687	1821693	Intergenic	BTG2	0	0	5_TxWk	0	1	1	0	0	0
chr1	203311643	203311889	1821980	1821985	intron	FMOD	0	0	5_TxWk	0	1	1	0	1	1
chr1	203595048	203595246	1825094	1825100	promoter-TSS	ATP2B4	1	0	5_TxWk	0	1	1	0	1	0
chr1	203738680	203739026	1826900	1826909	intron	LAX1	0	0	7_Enh	0	1	1	0	0	0
chr1	204047457	204047742	1830787	1830795	intron	SOX13	0	0	7_Enh	0	1	1	0	0	0
chr1	204053342	204053751	1830882	1830886	intron	SOX13	0	0	7_Enh	0	1	1	0	0	0
chr1	204257233	204257548	1833584	1833589	intron	PLEKHA6	0	0	7_Enh	0	1	1	0	0	0
chr1	204276499	204276671	1833762	1833768	intron	PLEKHA6	0	0	15_Quies	0	1	1	0	0	0
chr1	204276793	204276897	1833769	1833774	intron	PLEKHA6	0	0	7_Enh	0	1	1	0	0	0
chr1	204412369	204412713	1835449	1835458	intron	PIK3C2B	0	0	6_EnhG	0	1	1	0	0	0
chr1	205218630	205218734	1845377	1845382	intron	TMCC2	0	0	7_Enh	0	1	1	0	0	0
chr1	205228721	205228958	1845515	1845523	intron	TMCC2	0	0	7_Enh	0	1	1	0	0	0
chr1	205269845	205269906	1846166	1846171	Intergenic	NUAK2	0	0	5_TxWk	0	1	1	0	0	0
chr1	205270454	205270649	1846176	1846185	TTS	NUAK2	0	0	6_EnhG	0	1	1	0	0	0
chr1	205270860	205271232	1846189	1846195	TTS	NUAK2	0	0	4_Tx	0	1	1	0	0	0
chr1	205770234	205770640	1853233	1853238	intron	SLC41A1	0	0	5_TxWk	0	1	1	0	0	0
chr1	207095153	207095333	1864256	1864260	promoter-TSS	FAIM3	1	0	5_TxWk	0	1	1	0	0	0
chr1	207129116	207129267	1864661	1864665	Intergenic	PIGR	0	0	15_Quies	0	1	0	0	0	0
chr1	207183359	207183421	1865095	1865101	Intergenic	C1orf116	0	0	15_Quies	0	1	0	0	0	0
chr1	207193487	207193696	1865183	1865190	exon	C1orf116	0	0	5_TxWk	0	1	1	0	0	0
chr1	207195519	207195553	1865210	1865215	exon	C1orf116	0	0	6_EnhG	0	1	1	0	0	0
chr1	207489968	207490523	1867272	1867277	Intergenic	CD55	0	0	15_Quies	0	1	1	0	0	0
chr1	207927663	207928022	1871072	1871078	intron	CD46	0	0	5_TxWk	0	1	1	0	0	0
chr1	207981873	207981972	1871545	1871549	Intergenic	MIR29B2	0	0	6_EnhG	0	1	1	0	0	0
chr1	207985419	207985514	1871579	1871584	Intergenic	LOC148696	0	0	6_EnhG	0	1	1	0	1	1
chr1	208000329	208000432	1871849	1871855	Intergenic	LOC148696	0	0	7_Enh	0	1	1	0	0	0
chr1	208058465	208058722	1872520	1872526	Intergenic	CD34	0	0	7_Enh	0	1	1	0	1	1
chr1	208137753	208137990	1873360	1873367	Intergenic	CD34	0	0	7_Enh	0	1	1	0	0	0
chr1	208281390	208281432	1874949	1874953	intron	PLXNA2	0	0	5_TxWk	0	1	0	0	0	0
chr1	208376443	208376588	1875861	1875866	intron	PLXNA2	0	0	7_Enh	0	1	1	0	0	0
chr1	208377340	208377526	1875875	1875879	intron	PLXNA2	0	0	5_TxWk	0	1	1	0	0	0
chr1	208380912	208380944	1875909	1875913	intron	PLXNA2	0	0	7_Enh	0	1	1	0	0	0
chr1	208404828	208404962	1876199	1876205	intron	PLXNA2	0	0	7_Enh	0	1	1	0	0	0
chr1	208406973	208407359	1876226	1876233	intron	PLXNA2	0	0	7_Enh	0	1	1	0	0	0
chr1	208409404	208409555	1876254	1876261	intron	PLXNA2	0	0	7_Enh	0	1	1	0	0	0
chr1	208409633	208409879	1876261	1876266	intron	PLXNA2	0	0	7_Enh	0	1	1	0	0	0
chr1	208412211	208412324	1876294	1876298	intron	PLXNA2	0	0	7_Enh	0	1	1	0	0	0
chr1	208413042	208413174	1876303	1876307	intron	PLXNA2	0	0	7_Enh	0	1	1	0	0	0
chr1	209921115	209921414	1887632	1887651	Intergenic	TRAF3IP3	0	1	7_Enh	0	1	1	0	1	1
chr1	209921415	209921549	1887651	1887657	Intergenic	TRAF3IP3	0	0	7_Enh	0	1	1	0	1	1
chr1	212102465	212102607	1907695	1907699	Intergenic	LPGAT1	0	0	7_Enh	0	1	1	0	0	0
chr1	212321410	212321546	1909558	1909565	Intergenic	MIR3122	0	0	15_Quies	0	1	0	0	0	0
chr1	212401966	212402363	1910472	1910480	Intergenic	PPP2R5A	0	0	5_TxWk	0	1	0	0	0	0
chr1	212415894	212416141	1910602	1910609	Intergenic	PPP2R5A	0	0	5_TxWk	0	1	1	0	0	0
chr1	212810068	212810278	1915347	1915353	Intergenic	FAM71A	0	0	5_TxWk	0	1	1	0	0	0
chr1	213154553	213154647	1919625	1919629	intron	VASH2	0	0	7_Enh	0	1	1	0	0	0
chr1	214510972	214511155	1931249	1931254	TTS	SMYD2	0	0	5_TxWk	0	1	0	0	0	0
chr1	214650429	214650708	1932644	1932649	intron	PTPN14	0	0	15_Quies	0	1	1	0	0	0
chr1	220906451	220906901	1977528	1977543	Intergenic	MARC2	0	0	5_TxWk	0	1	1	0	1	1
chr1	220908212	220908432	1977555	1977562	Intergenic	MARC2	0	0	7_Enh	0	1	0	0	0	0
chr1	222142713	222142830	1986699	1986703	Intergenic	DUSP10	0	0	15_Quies	0	1	1	0	0	0
chr1	223255037	223255105	1995799	1995803	Intergenic	TLR5	0	1	5_TxWk	0	1	1	0	0	1
chr1	223317447	223317639	1996607	1996612	promoter-TSS	TLR5	1	0	7_Enh	0	1	1	0	1	0
chr1	223888625	223888870	2002133	2002137	promoter-TSS	CAPN2	1	0	15_Quies	0	1	1	0	0	0
chr1	223894706	223894739	2002203	2002207	intron	CAPN2	0	0	5_TxWk	0	1	1	0	0	0
chr1	223895637	223895762	2002210	2002214	intron	CAPN2	0	0	7_Enh	0	1	1	0	0	0
chr1	223896057	223896101	2002217	2002221	intron	CAPN2	0	0	5_TxWk	0	1	1	0	0	0
chr1	223919261	223919340	2002588	2002592	intron	CAPN2	0	0	7_Enh	0	1	1	0	0	0
chr1	223926162	223926443	2002680	2002685	intron	CAPN2	0	0	5_TxWk	0	1	0	0	0	0
chr1	223926453	223926678	2002685	2002691	intron	CAPN2	0	0	6_EnhG	0	1	0	0	0	0
chr1	223927496	223927666	2002697	2002702	intron	CAPN2	0	0	5_TxWk	0	1	1	0	0	0
chr1	223927746	223928112	2002702	2002711	intron	CAPN2	0	0	5_TxWk	0	1	1	0	0	0
chr1	223959545	223959598	2003220	2003224	exon	CAPN2	0	0	4_Tx	0	1	1	0	0	0
chr1	223959905	223960077	2003227	2003233	intron	CAPN2	0	0	4_Tx	0	1	1	0	0	0
chr1	224392601	224392812	2008357	2008365	Intergenic	DEGS1	0	0	7_Enh	0	1	1	0	0	0
chr1	224626870	224627004	2011417	2011422	Intergenic	WDR26	0	0	5_TxWk	0	1	0	0	0	0
chr1	224642352	224642508	2011603	2011607	Intergenic	WDR26	0	0	5_TxWk	0	1	1	0	0	0
chr1	224644733	224644792	2011628	2011632	Intergenic	WDR26	0	0	7_Enh	0	1	1	0	0	1
chr1	224645278	224645452	2011635	2011640	Intergenic	WDR26	0	0	5_TxWk	0	1	1	0	1	1
chr1	224691020	224691548	2012100	2012114	Intergenic	WDR26	0	0	7_Enh	0	1	1	0	1	0
chr1	225632717	225632892	2019491	2019496	Intergenic	LBR	0	0	5_TxWk	0	1	1	0	0	0
chr1	225799640	225799796	2021435	2021439	intron	ENAH	0	0	5_TxWk	0	1	0	0	0	0
chr1	225951730	225951837	2023523	2023527	Intergenic	SRP9	0	0	7_Enh	0	1	1	0	0	0
chr1	226001131	226001526	2024316	2024326	intron	EPHX1	0	0	7_Enh	0	1	1	0	0	0
chr1	226009014	226009136	2024446	2024451	intron	EPHX1	0	0	5_TxWk	0	1	1	0	0	0
chr1	226063165	226063486	2025309	2025315	intron	TMEM63A	0	0	4_Tx	0	1	1	0	0	0
chr1	226084803	226085167	2025829	2025834	Intergenic	LEFTY1	0	0	5_TxWk	0	1	1	0	1	0
chr1	226315579	226315809	2030032	2030038	Intergenic	ACBD3	0	0	15_Quies	0	1	1	0	0	0
chr1	226320799	226320898	2030114	2030120	Intergenic	ACBD3	0	0	7_Enh	0	1	1	0	0	0
chr1	226321075	226321139	2030120	2030125	Intergenic	ACBD3	0	0	7_Enh	0	1	1	0	0	0
chr1	226322740	226323050	2030147	2030162	Intergenic	ACBD3	0	0	7_Enh	0	1	1	0	0	0
chr1	226730561	226730678	2035450	2035454	Intergenic	C1orf95	0	0	7_Enh	0	1	1	0	0	0
chr1	226821857	226822309	2036741	2036749	exon	ITPKB	0	0	4_Tx	0	1	1	0	1	1
chr1	227002874	227003129	2039412	2039419	Intergenic	PSEN2	0	0	5_TxWk	0	1	1	0	0	0
chr1	227015812	227016263	2039583	2039600	Intergenic	PSEN2	0	0	15_Quies	0	1	1	0	1	1
chr1	227063660	227063893	2040221	2040230	intron	PSEN2	0	0	6_EnhG	0	1	1	0	0	0
chr1	227133055	227133277	2041232	2041237	intron	ADCK3	0	0	7_Enh	0	1	1	0	0	0
chr1	227133357	227133527	2041237	2041243	intron	ADCK3	0	0	7_Enh	0	1	1	0	0	0
chr1	227175723	227175924	2042022	2042029	TTS	ADCK3	0	0	7_Enh	0	1	1	0	0	0
chr1	227950247	227950455	2049200	2049215	intron	SNAP47	0	0	7_Enh	0	1	1	0	1	1
chr1	228133902	228134084	2051977	2051983	intron	WNT9A	0	0	7_Enh	0	1	1	0	0	0
chr1	228233662	228233812	2053843	2053849	intron	WNT3A	0	0	7_Enh	0	1	1	0	0	0
chr1	228350670	228350975	2056385	2056402	Intergenic	IBA57	0	0	7_Enh	0	1	1	1	0	0
chr1	228672888	228672999	2062883	2062888	Intergenic	RNF187	0	0	15_Quies	0	1	1	0	0	0
chr1	228973780	228974134	2069500	2069506	Intergenic	DUSP5P1	0	0	5_TxWk	0	1	1	0	0	0
chr1	228974187	228974442	2069506	2069510	Intergenic	DUSP5P1	0	0	5_TxWk	0	1	1	0	0	0
chr1	229085413	229085639	2070657	2070665	Intergenic	DUSP5P1	0	0	15_Quies	0	1	0	0	0	0
chr1	229163511	229163578	2071605	2071609	Intergenic	RAB4A	0	0	7_Enh	0	1	1	0	0	0
chr1	229365007	229365670	2073719	2073729	Intergenic	RAB4A	0	0	7_Enh	0	1	1	0	0	0
chr1	229546894	229547334	2076151	2076159	Intergenic	ACTA1	0	0	7_Enh	0	1	1	0	0	0
chr1	230240468	230240778	2083900	2083911	intron	GALNT2	0	0	7_Enh	0	1	1	0	0	0
chr1	230241737	230241871	2083925	2083929	intron	GALNT2	0	0	7_Enh	0	1	1	0	0	0
chr1	230321653	230322086	2085100	2085109	intron	GALNT2	0	0	5_TxWk	0	1	1	0	0	0
chr1	230341569	230341801	2085394	2085401	intron	GALNT2	0	0	5_TxWk	0	1	1	0	0	0
chr1	230367641	230367887	2085669	2085674	intron	GALNT2	0	0	5_TxWk	0	1	1	0	0	0
chr1	230516729	230517001	2088062	2088068	intron	PGBD5	0	0	7_Enh	0	1	1	0	0	0
chr1	230985359	230985468	2092998	2093002	intron	C1orf198	0	0	7_Enh	0	1	1	0	0	0
chr1	230985698	230985733	2093002	2093006	intron	C1orf198	0	0	7_Enh	0	1	1	0	0	0
chr1	230999424	230999503	2093168	2093172	intron	C1orf198	0	0	7_Enh	0	1	1	0	0	0
chr1	231036876	231036951	2093773	2093777	Intergenic	C1orf198	0	0	5_TxWk	0	1	1	0	0	0
chr1	231037502	231037749	2093778	2093784	Intergenic	C1orf198	0	0	5_TxWk	0	1	0	0	0	0
chr1	231037852	231037923	2093784	2093791	Intergenic	C1orf198	0	0	5_TxWk	0	1	0	0	0	0
chr1	231189410	231189847	2095650	2095657	Intergenic	FAM89A	0	0	5_TxWk	0	1	1	0	0	0
chr1	232442200	232442357	2108389	2108393	Intergenic	SIPA1L2	0	0	7_Enh	0	1	1	0	0	0
chr1	232712257	232712413	2111211	2111215	Intergenic	SIPA1L2	0	0	7_Enh	0	1	1	0	0	0
chr1	232712446	232712773	2111216	2111221	Intergenic	SIPA1L2	0	0	7_Enh	0	1	1	0	0	0
chr1	233036737	233036868	2114508	2114516	Intergenic	NTPCR	0	0	5_TxWk	0	1	0	0	0	0
chr1	234631046	234631358	2129236	2129241	Intergenic	TARBP1	0	0	15_Quies	0	1	0	0	0	0
chr1	234634843	234635042	2129274	2129290	Intergenic	TARBP1	0	0	15_Quies	0	1	1	0	1	1
chr1	234635213	234635305	2129290	2129294	Intergenic	TARBP1	0	0	5_TxWk	0	1	1	0	0	0
chr1	234659273	234659582	2129656	2129664	Intergenic	LOC100506795	0	0	5_TxWk	0	1	1	0	0	0
chr1	234672078	234672129	2129827	2129832	Intergenic	LOC100506795	0	0	7_Enh	0	1	1	0	0	0
chr1	234680011	234680557	2129956	2129964	Intergenic	LOC100506795	0	0	7_Enh	0	1	1	0	0	0
chr1	234737337	234737602	2130726	2130730	Intergenic	IRF2BP2	0	0	5_TxWk	0	1	1	0	0	0
chr1	234754564	234754618	2131293	2131297	Intergenic	IRF2BP2	0	0	5_TxWk	0	1	1	0	0	0
chr1	234755720	234755880	2131305	2131310	Intergenic	LINC00184	0	0	5_TxWk	0	1	1	0	0	0
chr1	234778933	234779141	2131511	2131520	Intergenic	LINC00184	0	0	7_Enh	0	1	1	0	0	0
chr1	234779234	234779340	2131520	2131525	Intergenic	LINC00184	0	0	15_Quies	0	1	1	0	0	0
chr1	234806707	234806895	2131836	2131841	Intergenic	LINC00184	0	0	5_TxWk	0	1	0	0	0	0
chr1	234845316	234845491	2132190	2132199	Intergenic	LOC100506810	0	0	7_Enh	0	1	1	0	0	0
chr1	234852944	234853028	2132307	2132311	Intergenic	LOC100506810	0	0	7_Enh	0	1	1	0	0	0
chr1	234858186	234858347	2132375	2132380	Intergenic	LOC100506810	0	0	7_Enh	0	1	1	0	0	0
chr1	234859088	234859389	2132405	2132413	promoter-TSS	LOC100506810	1	0	5_TxWk	0	1	1	0	0	0
chr1	234859412	234860478	2132413	2132434	promoter-TSS	LOC100506810	1	0	5_TxWk	0	1	1	0	0	0
chr1	234860568	234860834	2132434	2132446	intron,promoter-TSS	LOC100506810	1	0	7_Enh	0	1	1	0	0	0
chr1	234861001	234861188	2132446	2132451	intron	LOC100506810	0	0	7_Enh	0	1	1	0	0	0
chr1	234945422	234945633	2133648	2133656	Intergenic	LOC100506810	0	0	7_Enh	0	1	1	0	0	0
chr1	234952804	234953025	2133755	2133762	Intergenic	LOC100506810	0	0	5_TxWk	0	1	0	0	0	0
chr1	235011562	235011683	2134417	2134426	Intergenic	LOC100506810	0	0	7_Enh	0	1	1	0	0	0
chr1	235034590	235034823	2134718	2134722	Intergenic	LOC100506810	0	0	7_Enh	0	1	1	0	0	0
chr1	235034947	235035064	2134722	2134726	Intergenic	LOC100506810	0	0	7_Enh	0	1	1	0	0	0
chr1	235043673	235044143	2134858	2134865	Intergenic	LOC100506810	0	0	5_TxWk	0	1	1	0	0	0
chr1	235049053	235049144	2134914	2134919	Intergenic	LOC100506810	0	0	7_Enh	0	1	1	0	0	0
chr1	235051901	235051978	2134959	2134963	Intergenic	LOC100506810	0	0	7_Enh	0	1	1	0	0	0
chr1	235053863	235054018	2135003	2135010	Intergenic	LOC100506810	0	0	7_Enh	0	1	1	0	0	0
chr1	235054103	235054228	2135010	2135015	Intergenic	LOC100506810	0	0	7_Enh	0	1	1	0	0	0
chr1	235054254	235054479	2135015	2135023	Intergenic	LOC100506810	0	0	7_Enh	0	1	1	0	0	0
chr1	235097965	235098133	2135632	2135636	Intergenic	SNORA14B	0	0	7_Enh	0	1	1	0	0	0
chr1	235106948	235107122	2135795	2135800	Intergenic	SNORA14B	0	0	7_Enh	0	1	1	0	0	0
chr1	235123244	235123476	2136063	2136069	Intergenic	SNORA14B	0	0	7_Enh	0	1	1	0	0	0
chr1	236051677	236051892	2147664	2147669	Intergenic	LYST	0	0	15_Quies	0	1	1	0	0	0
chr1	236066479	236066570	2147857	2147861	Intergenic	LYST	0	0	15_Quies	0	1	0	0	0	0
chr1	236072041	236072437	2147919	2147926	Intergenic	LYST	0	0	5_TxWk	0	1	1	0	0	0
chr1	236203058	236203136	2149665	2149670	intron	NID1	0	0	7_Enh	0	1	0	0	0	0
chr1	237176163	237176228	2162055	2162059	Intergenic	MT1P2	0	0	15_Quies	0	1	0	0	0	0
chr1	243479711	243479851	2218664	2218668	intron	SDCCAG8	0	0	5_TxWk	0	1	0	0	0	0
chr1	244486173	244486314	2229055	2229059	Intergenic	C1orf100	0	0	5_TxWk	0	1	1	0	0	0
chr1	244499654	244499829	2229152	2229156	Intergenic	C1orf100	0	0	15_Quies	0	1	0	0	0	0
chr1	244525220	244525495	2229539	2229544	intron	C1orf100	0	0	15_Quies	0	1	0	0	0	0
chr1	244777505	244777770	2231958	2231963	intron	C1orf101	0	0	15_Quies	0	1	0	0	0	0
chr1	244826547	244826714	2232553	2232562	intron	DESI2	0	0	5_TxWk	0	1	0	0	0	0
chr1	245127396	245127588	2237340	2237346	Intergenic	EFCAB2	0	0	7_Enh	0	1	1	0	0	0
chr1	245421641	245421977	2241893	2241899	intron	KIF26B	0	0	7_Enh	0	1	1	0	0	0
chr1	245970851	245971032	2249664	2249671	intron	SMYD3	0	0	15_Quies	0	1	0	0	0	0
chr1	246038270	246038610	2250484	2250494	intron	SMYD3	0	0	7_Enh	0	1	1	0	0	0
chr1	246772070	246772269	2258808	2258815	intron	CNST	0	0	7_Enh	0	1	1	0	0	1
chr1	246772370	246772552	2258815	2258820	intron	CNST	0	0	7_Enh	0	1	1	0	0	1
chr1	246796340	246796568	2259161	2259166	intron	CNST	0	0	5_TxWk	0	1	0	0	0	0
chr1	247553392	247553785	2270331	2270342	Intergenic	NLRP3	0	0	15_Quies	0	1	1	0	1	1
chr2	1595817	1595993	2308691	2308702	Intergenic	PXDN	0	1	5_TxWk	0	1	1	0	0	1
chr2	1629049	1629084	2309390	2309395	Intergenic	PXDN	0	0	5_TxWk	0	1	1	0	0	0
chr2	1629114	1629157	2309395	2309401	Intergenic	PXDN	0	0	5_TxWk	0	1	1	0	0	0
chr2	1635821	1635905	2309488	2309492	exon	PXDN	0	0	5_TxWk	0	1	1	0	0	0
chr2	1702401	1702565	2310888	2310893	intron	PXDN	0	0	5_TxWk	0	1	0	0	0	0
chr2	1711651	1711733	2311071	2311075	intron	PXDN	0	0	7_Enh	0	1	1	0	0	0
chr2	1711743	1711952	2311075	2311083	intron	PXDN	0	0	7_Enh	0	1	1	0	0	0
chr2	3307385	3307599	2334119	2334136	intron	TSSC1	0	0	5_TxWk	0	1	1	0	1	1
chr2	3473892	3474194	2337365	2337380	intron	TRAPPC12	0	0	6_EnhG	0	1	1	0	0	0
chr2	3474309	3474621	2337380	2337384	intron	TRAPPC12	0	0	5_TxWk	0	1	0	0	0	0
chr2	3528331	3528494	2338550	2338555	Intergenic	ADI1	0	0	7_Enh	0	1	1	0	0	0
chr2	6922721	6923041	2369711	2369724	Intergenic	LINC00487	0	0	5_TxWk	0	1	1	0	0	0
chr2	7101021	7101174	2371622	2371626	intron	RNF144A	0	0	5_TxWk	0	1	1	0	0	0
chr2	7171820	7171894	2372537	2372541	intron	RNF144A	0	0	7_Enh	0	1	1	0	0	0
chr2	7171956	7172042	2372543	2372549	intron	RNF144A	0	0	7_Enh	0	1	1	0	1	0
chr2	7172097	7172298	2372549	2372554	intron	RNF144A	0	1	7_Enh	0	1	1	0	1	0
chr2	8260057	8260144	2381735	2381740	intron	LINC00299	0	0	5_TxWk	0	1	1	0	0	0
chr2	8615604	8615755	2385600	2385605	Intergenic	LINC00299	0	0	5_TxWk	0	1	0	0	0	0
chr2	8640520	8640716	2385960	2385965	Intergenic	LINC00299	0	0	7_Enh	0	1	1	0	0	0
chr2	8665854	8666221	2386274	2386284	Intergenic	ID2	0	0	7_Enh	0	1	1	0	1	0
chr2	8680024	8680320	2386488	2386495	Intergenic	ID2	0	0	7_Enh	0	1	1	0	0	0
chr2	8724181	8724372	2387251	2387260	Intergenic	ID2	0	0	7_Enh	0	1	1	0	0	0
chr2	9235785	9236067	2393544	2393561	Intergenic	MBOAT2	0	0	7_Enh	0	1	1	0	1	0
chr2	9247826	9247871	2393795	2393799	Intergenic	ASAP2	0	0	7_Enh	0	1	1	0	0	0
chr2	9247937	9248114	2393799	2393805	Intergenic	ASAP2	0	0	7_Enh	0	1	1	0	0	0
chr2	9282723	9282751	2394322	2394327	Intergenic	ASAP2	0	0	5_TxWk	0	1	1	0	0	0
chr2	9282858	9283371	2394329	2394361	Intergenic	ASAP2	0	0	5_TxWk	0	1	1	0	1	1
chr2	9319293	9319553	2394917	2394924	Intergenic	ASAP2	0	0	5_TxWk	0	1	1	0	0	0
chr2	9352516	9352661	2395587	2395591	intron	ASAP2	0	0	7_Enh	0	1	1	0	0	0
chr2	9471131	9471170	2397244	2397248	intron	ASAP2	0	0	7_Enh	0	1	1	0	0	0
chr2	9471189	9471286	2397249	2397255	intron	ASAP2	0	0	7_Enh	0	1	1	0	0	0
chr2	9471310	9471413	2397255	2397259	intron	ASAP2	0	0	7_Enh	0	1	1	0	0	0
chr2	9487631	9487787	2397495	2397499	intron	ASAP2	0	0	5_TxWk	0	1	1	0	0	0
chr2	9910410	9910510	2403735	2403744	Intergenic	TAF1B	0	0	7_Enh	0	1	1	0	0	1
chr2	9910566	9910775	2403744	2403751	Intergenic	TAF1B	0	0	7_Enh	0	1	1	0	1	1
chr2	9939848	9940289	2404246	2404258	Intergenic	TAF1B	0	0	7_Enh	0	1	1	0	1	1
chr2	10115727	10115777	2406586	2406593	intron	GRHL1	0	0	5_TxWk	0	1	1	0	0	0
chr2	10176302	10176531	2407977	2407982	Intergenic	KLF11	0	0	7_Enh	0	1	1	0	1	1
chr2	10410863	10410977	2412920	2412925	Intergenic	HPCAL1	0	0	7_Enh	0	1	1	0	1	1
chr2	10425713	10425849	2413229	2413234	Intergenic	HPCAL1	0	0	7_Enh	0	1	1	0	0	0
chr2	10426845	10427099	2413257	2413269	Intergenic	HPCAL1	0	0	7_Enh	0	1	1	0	0	0
chr2	10536089	10536244	2415330	2415340	intron	HPCAL1	0	0	7_Enh	0	1	1	0	0	0
chr2	10548145	10548227	2415613	2415617	intron	HPCAL1	0	0	7_Enh	0	1	1	0	0	0
chr2	10549132	10549243	2415626	2415630	intron	HPCAL1	0	0	7_Enh	0	1	1	0	0	0
chr2	10549284	10549566	2415630	2415642	intron	HPCAL1	0	0	7_Enh	0	1	1	0	1	1
chr2	11514993	11515083	2430175	2430181	Intergenic	LINC00570	0	0	7_Enh	0	1	1	0	0	0
chr2	11529775	11529978	2430403	2430409	Intergenic	LINC00570	0	0	7_Enh	0	1	1	0	0	0
chr2	11828534	11828841	2435316	2435334	intron	LPIN1	0	0	15_Quies	0	1	1	0	1	1
chr2	11893629	11894042	2436230	2436236	intron	LPIN1	0	0	7_Enh	0	1	1	0	1	0
chr2	11969518	11969710	2437482	2437487	Intergenic	MIR4262	0	0	7_Enh	0	1	1	0	1	1
chr2	12874023	12874173	2445085	2445091	intron	TRIB2	0	0	6_EnhG	0	1	1	0	0	0
chr2	13058717	13058973	2446610	2446616	Intergenic	LOC100506474	0	0	15_Quies	0	1	0	0	0	0
chr2	16831993	16832242	2475665	2475669	intron	FAM49A	0	0	7_Enh	0	1	1	0	0	0
chr2	16938282	16938348	2476502	2476507	Intergenic	FAM49A	0	0	5_TxWk	0	1	1	0	0	0
chr2	18349358	18349557	2485897	2485902	Intergenic	KCNS3	0	0	15_Quies	0	1	0	0	0	0
chr2	20371971	20372182	2501084	2501091	Intergenic	SDC1	0	0	5_TxWk	0	1	1	0	0	0
chr2	20378226	20378322	2501165	2501171	Intergenic	SDC1	0	0	5_TxWk	0	1	0	0	0	0
chr2	20378454	20378623	2501172	2501176	Intergenic	SDC1	0	0	5_TxWk	0	1	1	0	0	0
chr2	20379478	20379982	2501183	2501196	Intergenic	SDC1	0	0	5_TxWk	0	1	1	0	0	1
chr2	20380163	20380346	2501200	2501210	Intergenic	SDC1	0	0	5_TxWk	0	1	1	0	0	0
chr2	20382339	20382530	2501245	2501249	Intergenic	SDC1	0	0	5_TxWk	0	1	1	0	0	0
chr2	20384496	20384621	2501271	2501275	Intergenic	SDC1	0	0	7_Enh	0	1	1	0	0	0
chr2	20396273	20396475	2501462	2501467	Intergenic	SDC1	0	0	5_TxWk	0	1	0	0	0	0
chr2	20396503	20396739	2501467	2501474	Intergenic	SDC1	0	0	5_TxWk	0	1	1	0	0	0
chr2	20396758	20396811	2501474	2501479	Intergenic	SDC1	0	0	5_TxWk	0	1	1	0	0	0
chr2	20397972	20398064	2501495	2501502	Intergenic	SDC1	0	0	7_Enh	0	1	1	0	0	0
chr2	20398760	20398903	2501510	2501515	Intergenic	SDC1	0	0	7_Enh	0	1	1	0	0	0
chr2	20408359	20408498	2501681	2501686	intron	SDC1	0	0	5_TxWk	0	1	1	0	0	0
chr2	20412764	20412872	2501773	2501778	intron	SDC1	0	0	5_TxWk	0	1	1	0	0	0
chr2	20412934	20413092	2501778	2501783	intron	SDC1	0	0	5_TxWk	0	1	1	0	0	0
chr2	20413146	20413310	2501783	2501787	intron	SDC1	0	0	5_TxWk	0	1	1	0	0	0
chr2	20417343	20417484	2501843	2501848	intron	SDC1	0	0	7_Enh	0	1	1	0	0	0
chr2	20417533	20417627	2501848	2501853	intron	SDC1	0	0	7_Enh	0	1	1	0	0	0
chr2	20520980	20521034	2503166	2503171	intron	PUM2	0	0	5_TxWk	0	1	1	0	0	0
chr2	20621816	20622077	2504366	2504371	Intergenic	RHOB	0	0	7_Enh	0	1	1	0	0	0
chr2	20639009	20639096	2504547	2504551	Intergenic	RHOB	0	0	5_TxWk	0	1	1	0	0	0
chr2	20716912	20717080	2505613	2505618	Intergenic	RHOB	0	0	7_Enh	0	1	1	0	0	0
chr2	20793165	20793338	2506654	2506659	Intergenic	HS1BP3	0	0	7_Enh	0	1	1	0	0	0
chr2	20793462	20793624	2506660	2506666	Intergenic	HS1BP3	0	0	7_Enh	0	1	1	0	0	0
chr2	20811176	20811384	2506879	2506886	Intergenic	HS1BP3	0	0	7_Enh	0	1	1	0	0	0
chr2	20817777	20818016	2506969	2506975	exon	HS1BP3	0	0	7_Enh	0	1	1	0	1	1
chr2	20825559	20825637	2507123	2507128	intron	HS1BP3	0	0	6_EnhG	0	1	1	0	0	0
chr2	20825773	20825875	2507128	2507134	intron	HS1BP3	0	0	6_EnhG	0	1	0	0	0	0
chr2	20833562	20833676	2507246	2507253	intron	HS1BP3	0	0	6_EnhG	0	1	1	0	0	0
chr2	20833773	20833967	2507253	2507262	intron	HS1BP3	0	0	6_EnhG	0	1	1	0	0	0
chr2	20835666	20835861	2507289	2507302	intron	HS1BP3	0	0	6_EnhG	0	1	1	0	1	1
chr2	23627361	23627612	2527260	2527268	intron	KLHL29	0	0	15_Quies	0	1	1	0	1	0
chr2	23746764	23746927	2529000	2529006	intron	KLHL29	0	0	7_Enh	0	1	0	0	0	0
chr2	23840203	23840379	2530709	2530717	intron	KLHL29	0	0	7_Enh	0	1	1	0	0	0
chr2	24526998	24527126	2539450	2539454	intron	ITSN2	0	0	5_TxWk	0	1	1	0	0	0
chr2	24562196	24562335	2539806	2539813	intron	ITSN2	0	0	7_Enh	0	1	1	0	0	0
chr2	24588001	24588177	2540185	2540190	Intergenic	ITSN2	0	0	5_TxWk	0	1	1	0	0	0
chr2	24990931	24991197	2543868	2543873	exon,intron	NCOA1	0	0	6_EnhG	0	1	0	0	0	0
chr2	25008533	25009035	2544071	2544076	Intergenic	PTRHD1	0	0	15_Quies	0	1	1	0	0	0
chr2	26267456	26267540	2563462	2563466	intron	RAB10	0	0	7_Enh	0	1	1	0	0	0
chr2	26497061	26497239	2566490	2566494	intron	HADHB	0	0	5_TxWk	0	1	1	0	0	0
chr2	26995322	26995438	2573689	2573693	intron	SLC35F6	0	0	7_Enh	0	1	1	0	0	0
chr2	27516805	27516869	2582577	2582581	intron	TRIM54	0	0	5_TxWk	0	1	0	0	0	0
chr2	27906535	27906728	2588666	2588671	intron	SLC4A1AP	0	0	5_TxWk	0	1	1	0	1	1
chr2	27926663	27926945	2588815	2588821	Intergenic	SUPT7L	0	0	5_TxWk	0	1	1	0	1	1
chr2	27944425	27944619	2589085	2589091	Intergenic	MRPL33	0	0	7_Enh	0	1	0	0	0	0
chr2	27946211	27946469	2589102	2589108	Intergenic	MRPL33	0	0	5_TxWk	0	1	1	0	1	1
chr2	28293439	28293860	2591979	2591987	intron	BRE	0	0	15_Quies	0	1	1	0	0	0
chr2	28293865	28294098	2591987	2591991	intron	BRE	0	0	15_Quies	0	1	1	0	0	0
chr2	28589650	28589841	2594947	2594951	Intergenic	FOSL2	0	0	7_Enh	0	1	1	0	0	0
chr2	28601328	28601411	2595116	2595123	Intergenic	FOSL2	0	0	7_Enh	0	1	1	0	0	0
chr2	28817140	28817389	2597993	2598004	intron	PLB1	0	0	7_Enh	0	1	1	0	1	1
chr2	28817517	28817558	2598004	2598008	intron	PLB1	0	0	7_Enh	0	1	1	0	0	0
chr2	28844475	28844649	2598295	2598302	intron	PLB1	0	0	7_Enh	0	1	1	0	0	0
chr2	28848150	28848424	2598341	2598346	intron	PLB1	0	0	7_Enh	0	1	1	0	0	0
chr2	28906116	28906409	2599002	2599010	Intergenic	PPP1CB	0	0	7_Enh	0	1	1	0	0	0
chr2	28940279	28940401	2599351	2599355	Intergenic	PPP1CB	0	0	15_Quies	0	1	0	0	0	0
chr2	30440635	30440723	2614011	2614016	Intergenic	LBH	0	0	15_Quies	0	1	0	0	0	0
chr2	31094949	31095123	2620268	2620272	Intergenic	CAPN13	0	0	15_Quies	0	1	0	0	0	0
chr2	33359198	33359357	2642420	2642425	promoter-TSS	LTBP1	0	0	5_TxWk	0	1	1	0	0	0
chr2	33359521	33359598	2642428	2642432	promoter-TSS	LTBP1	0	0	5_TxWk	0	1	1	0	0	0
chr2	33516681	33516839	2643816	2643821	intron	LTBP1	0	0	15_Quies	0	1	1	0	0	0
chr2	36595422	36595593	2665830	2665834	intron	CRIM1	0	0	7_Enh	0	1	1	0	0	0
chr2	36603496	36603717	2665886	2665893	intron	CRIM1	0	0	7_Enh	0	1	1	0	0	0
chr2	36683743	36683940	2666550	2666557	intron	CRIM1	0	0	7_Enh	0	1	1	0	0	0
chr2	36805152	36805746	2667640	2667648	intron	FEZ2	0	0	4_Tx	0	1	1	0	0	0
chr2	37247460	37247944	2672337	2672342	intron	HEATR5B	0	0	5_TxWk	0	1	0	0	0	0
chr2	38309979	38310184	2682283	2682291	Intergenic	CYP1B1	0	0	15_Quies	0	1	0	0	0	0
chr2	38323484	38323563	2682462	2682466	Intergenic	CYP1B1	0	0	7_Enh	0	1	1	0	0	0
chr2	38334148	38334372	2682561	2682566	Intergenic	CYP1B1-AS1	0	0	5_TxWk	0	1	1	0	0	0
chr2	38336730	38336809	2682605	2682609	Intergenic	CYP1B1-AS1	0	0	7_Enh	0	1	0	0	0	0
chr2	38415047	38415118	2683210	2683214	Intergenic	CYP1B1-AS1	0	0	15_Quies	0	1	0	0	0	0
chr2	38633847	38633938	2685575	2685581	Intergenic	ATL2	0	0	5_TxWk	0	1	1	0	0	0
chr2	39638914	39639041	2696680	2696684	intron	MAP4K3	0	0	15_Quies	0	1	1	0	0	0
chr2	42075016	42075254	2712964	2712969	Intergenic	LOC388942	0	0	14_ReprPCWk	0	1	0	0	0	0
chr2	42354119	42354162	2716207	2716211	Intergenic	EML4	0	0	5_TxWk	0	1	0	0	0	0
chr2	42360098	42360626	2716268	2716284	Intergenic	EML4	0	0	7_Enh	0	1	1	0	0	0
chr2	42368453	42368668	2716367	2716373	Intergenic	EML4	0	0	7_Enh	0	1	1	0	0	0
chr2	42673405	42673474	2719429	2719436	intron	KCNG3	0	0	15_Quies	0	1	0	0	0	0
chr2	42673507	42673636	2719436	2719440	intron	KCNG3	0	0	15_Quies	0	1	0	0	0	0
chr2	42949364	42949610	2723372	2723376	Intergenic	OXER1	0	0	5_TxWk	0	1	1	0	0	0
chr2	43056018	43056226	2724853	2724858	Intergenic	HAAO	0	0	5_TxWk	0	1	1	0	1	1
chr2	43134148	43134216	2725791	2725795	Intergenic	HAAO	0	0	7_Enh	0	1	1	0	0	0
chr2	43153331	43153558	2726024	2726031	Intergenic	HAAO	0	0	7_Enh	0	1	1	0	0	0
chr2	43153663	43153868	2726032	2726043	Intergenic	HAAO	0	0	7_Enh	0	1	1	0	0	0
chr2	43245587	43245696	2727273	2727278	Intergenic	ZFP36L2	0	0	7_Enh	0	1	1	0	0	0
chr2	43286713	43286901	2727904	2727909	Intergenic	ZFP36L2	0	0	7_Enh	0	1	1	0	0	0
chr2	43310565	43310649	2728316	2728320	Intergenic	ZFP36L2	0	0	7_Enh	0	1	1	0	0	0
chr2	43385547	43385901	2729337	2729344	Intergenic	ZFP36L2	0	0	7_Enh	0	1	1	0	0	0
chr2	43421155	43421833	2729921	2729932	Intergenic	ZFP36L2	0	0	7_Enh	0	1	1	0	0	0
chr2	43493941	43494084	2731304	2731308	intron	THADA	0	0	7_Enh	0	1	1	0	0	0
chr2	43527768	43528013	2731758	2731763	intron	THADA	0	0	15_Quies	0	1	0	0	0	0
chr2	43690472	43690861	2733059	2733064	intron	THADA	0	0	15_Quies	0	1	0	0	0	0
chr2	43691730	43691952	2733066	2733071	intron	THADA	0	0	15_Quies	0	1	0	0	0	0
chr2	44108762	44108834	2737100	2737105	Intergenic	ABCG8	0	0	7_Enh	0	1	1	0	0	0
chr2	46049147	46049177	2756863	2756867	intron	PRKCE	0	0	7_Enh	0	1	1	0	0	0
chr2	46050995	46051064	2756882	2756886	intron	PRKCE	0	0	7_Enh	0	1	1	0	0	0
chr2	46118980	46119083	2757566	2757570	intron	PRKCE	0	0	7_Enh	0	1	1	0	0	0
chr2	46163532	46163708	2758104	2758111	intron	PRKCE	0	0	5_TxWk	0	1	1	0	1	1
chr2	46165916	46166250	2758138	2758147	intron	PRKCE	0	0	5_TxWk	0	1	1	0	0	0
chr2	46188856	46188938	2758372	2758376	intron	PRKCE	0	0	5_TxWk	0	1	1	0	0	0
chr2	46219091	46219232	2758711	2758715	intron	PRKCE	0	0	5_TxWk	0	1	1	0	0	0
chr2	46219467	46219953	2758717	2758726	intron	PRKCE	0	0	7_Enh	0	1	1	0	0	0
chr2	46227707	46228075	2758770	2758777	intron	PRKCE	0	0	5_TxWk	0	1	1	0	0	0
chr2	46290157	46290338	2759394	2759398	intron	PRKCE	0	0	5_TxWk	0	1	1	0	1	1
chr2	46534302	46534620	2761859	2761865	intron	EPAS1	0	0	7_Enh	0	1	1	0	0	0
chr2	46539174	46539353	2761903	2761907	intron	EPAS1	0	0	5_TxWk	0	1	1	0	0	0
chr2	46542306	46542499	2761933	2761940	intron	EPAS1	0	0	7_Enh	0	1	1	0	0	0
chr2	46559975	46560090	2762099	2762103	intron	EPAS1	0	0	7_Enh	0	1	1	0	0	0
chr2	46635879	46636201	2762972	2762980	Intergenic	TMEM247	0	0	7_Enh	0	1	1	0	0	0
chr2	46636301	46636678	2762980	2762987	Intergenic	TMEM247	0	0	5_TxWk	0	1	0	0	0	0
chr2	46688620	46689045	2763380	2763387	Intergenic	TMEM247	0	0	7_Enh	0	1	1	0	1	1
chr2	47074388	47074678	2767176	2767186	intron	LOC100134259	0	0	7_Enh	0	1	1	0	0	0
chr2	47099257	47099440	2767482	2767488	Intergenic	MCFD2	0	0	5_TxWk	0	1	1	0	0	0
chr2	47194293	47194421	2768771	2768775	intron	TTC7A	0	0	5_TxWk	0	1	1	0	0	0
chr2	47194511	47194614	2768775	2768779	intron	TTC7A	0	0	5_TxWk	0	1	1	0	0	0
chr2	47214279	47214421	2769057	2769064	intron	TTC7A	0	0	7_Enh	0	1	1	0	1	1
chr2	47214922	47215013	2769068	2769073	intron	TTC7A	0	0	5_TxWk	0	1	0	0	0	0
chr2	47261002	47261129	2769724	2769729	intron	TTC7A	0	0	7_Enh	0	1	1	0	0	0
chr2	47261254	47261382	2769729	2769734	intron	TTC7A	0	0	5_TxWk	0	1	1	0	0	1
chr2	47261457	47261493	2769734	2769739	intron	TTC7A	0	0	5_TxWk	0	1	1	0	0	1
chr2	47261556	47261768	2769739	2769745	intron	TTC7A	0	0	7_Enh	0	1	1	0	0	1
chr2	47261992	47262174	2769748	2769752	intron	TTC7A	0	0	7_Enh	0	1	1	0	0	0
chr2	47567030	47567604	2773395	2773402	Intergenic	EPCAM	0	0	5_TxWk	0	1	0	0	0	0
chr2	48333509	48334231	2782333	2782347	Intergenic	FOXN2	0	0	7_Enh	0	1	1	0	1	1
chr2	48647927	48648163	2784891	2784907	Intergenic	PPP1R21	0	0	15_Quies	0	1	1	0	1	1
chr2	54009984	54010475	2818723	2818732	intron	GPR75-ASB3	0	0	5_TxWk	0	1	1	0	0	0
chr2	54798129	54798348	2826453	2826458	intron	SPTBN1	0	0	7_Enh	0	1	1	0	0	0
chr2	54799285	54799898	2826464	2826470	intron	SPTBN1	0	0	5_TxWk	0	1	1	0	0	0
chr2	54807106	54807287	2826543	2826548	intron	SPTBN1	0	0	5_TxWk	0	1	1	0	0	0
chr2	54857174	54857271	2827095	2827099	intron	SPTBN1	0	0	6_EnhG	0	1	1	0	0	0
chr2	54896816	54897192	2827612	2827617	exon	SPTBN1	0	0	6_EnhG	0	1	1	0	0	0
chr2	54900310	54900399	2827643	2827647	Intergenic	EML6	0	0	5_TxWk	0	1	1	0	0	0
chr2	55319621	55319671	2831699	2831704	Intergenic	RTN4	0	0	5_TxWk	0	1	1	0	0	0
chr2	55372569	55372826	2832237	2832241	Intergenic	CLHC1	0	0	15_Quies	0	1	0	0	0	0
chr2	55389123	55389236	2832371	2832375	Intergenic	CLHC1	0	0	7_Enh	0	1	1	0	0	0
chr2	55390925	55391285	2832399	2832405	Intergenic	CLHC1	0	0	7_Enh	0	1	1	0	0	0
chr2	56676240	56676441	2843406	2843412	Intergenic	CCDC85A	0	0	15_Quies	0	1	0	0	0	0
chr2	56676494	56676650	2843412	2843416	Intergenic	CCDC85A	0	0	15_Quies	0	1	0	0	0	0
chr2	61468412	61468760	2877219	2877225	intron	USP34	0	0	5_TxWk	0	1	0	0	0	0
chr2	61553452	61553519	2877997	2878002	intron	USP34	0	0	5_TxWk	0	1	0	0	0	0
chr2	61553552	61553958	2878002	2878007	intron	USP34	0	0	5_TxWk	0	1	0	0	0	0
chr2	61553979	61554302	2878007	2878012	intron	USP34	0	0	5_TxWk	0	1	0	0	0	0
chr2	61556178	61556520	2878034	2878044	intron	USP34	0	0	5_TxWk	0	1	0	0	0	0
chr2	61652033	61652116	2879033	2879037	intron	USP34	0	0	5_TxWk	0	1	1	0	0	0
chr2	62535086	62535163	2889824	2889828	Intergenic	MIR5192	0	0	7_Enh	0	1	1	0	0	0
chr2	62639260	62639591	2890896	2890902	Intergenic	TMEM17	0	0	15_Quies	0	1	1	0	1	1
chr2	62702756	62703096	2891508	2891515	Intergenic	TMEM17	0	0	7_Enh	0	1	1	0	0	0
chr2	64539561	64539666	2905395	2905402	Intergenic	LINC00309	0	0	15_Quies	0	1	1	0	1	1
chr2	64558045	64558328	2905582	2905590	Intergenic	LGALSL	0	0	5_TxWk	0	1	1	0	1	1
chr2	64587328	64587432	2905802	2905806	Intergenic	LGALSL	0	0	7_Enh	0	1	1	0	0	0
chr2	64683186	64683505	2906653	2906657	intron	LGALSL	0	0	5_TxWk	0	1	1	0	0	0
chr2	64833648	64833868	2908049	2908054	promoter-TSS	LOC339807	1	0	5_TxWk	0	1	1	0	0	0
chr2	64876959	64877092	2908713	2908717	intron	SERTAD2	0	0	7_Enh	0	1	1	0	0	0
chr2	65058563	65058643	2910651	2910655	Intergenic	LOC400958	0	0	7_Enh	0	1	1	0	1	0
chr2	65528039	65528226	2916828	2916833	Intergenic	ACTR2	0	0	7_Enh	0	1	1	0	0	0
chr2	65528320	65528546	2916833	2916842	Intergenic	ACTR2	0	0	7_Enh	0	1	1	0	0	0
chr2	65610072	65610322	2917883	2917896	intron	SPRED2	0	0	7_Enh	0	1	1	0	1	0
chr2	65656969	65657058	2918402	2918406	intron	SPRED2	0	0	7_Enh	0	1	1	0	0	0
chr2	66528170	66528286	2925576	2925580	Intergenic	MIR4778	0	0	15_Quies	0	1	0	0	0	0
chr2	66783036	66783311	2927987	2927996	intron	MEIS1	0	0	7_Enh	0	1	1	0	0	0
chr2	68073431	68073570	2935853	2935857	Intergenic	C1D	0	0	15_Quies	0	1	1	0	0	0
chr2	68073599	68073958	2935857	2935867	Intergenic	C1D	0	0	7_Enh	0	1	1	0	1	1
chr2	68589309	68589357	2940279	2940284	Intergenic	PLEK	0	0	15_Quies	0	1	1	0	1	1
chr2	68942659	68942783	2942849	2942853	Intergenic	ARHGAP25	0	0	15_Quies	0	1	1	0	1	1
chr2	68978942	68979194	2943168	2943179	intron	ARHGAP25	0	0	5_TxWk	0	1	1	0	1	1
chr2	68993400	68993748	2943258	2943264	intron	ARHGAP25	0	0	5_TxWk	0	1	1	0	1	0
chr2	69056406	69056821	2943830	2943840	Intergenic	BMP10	0	0	7_Enh	0	1	1	0	0	0
chr2	69135655	69135885	2944440	2944444	Intergenic	BMP10	0	0	7_Enh	0	1	1	0	0	0
chr2	69480988	69481184	2947046	2947051	Intergenic	GFPT1	0	0	5_TxWk	0	1	1	0	0	0
chr2	70170642	70170932	2954328	2954335	TTS	MXD1	0	0	4_Tx	0	1	1	0	0	0
chr2	70336033	70336278	2956659	2956670	Intergenic	LOC100133985	0	0	15_Quies	0	1	1	0	0	0
chr2	70368312	70368518	2957244	2957249	Intergenic	LOC100133985	0	0	7_Enh	0	1	1	0	1	1
chr2	70530883	70531304	2960144	2960152	Intergenic	FAM136A	0	0	15_Quies	0	1	1	0	1	1
chr2	70556142	70556430	2960463	2960468	Intergenic	FAM136A	0	0	15_Quies	0	1	0	0	0	0
chr2	71298866	71298953	2969172	2969179	exon	NAGK	0	0	7_Enh	0	1	1	0	0	0
chr2	71944062	71944166	2976586	2976590	Intergenic	DYSF	0	0	7_Enh	0	1	1	0	0	0
chr2	71944171	71944338	2976590	2976597	Intergenic	DYSF	0	0	7_Enh	0	1	1	0	0	0
chr2	73334785	73334856	2989477	2989481	intron	RAB11FIP5	0	0	7_Enh	0	1	1	0	0	0
chr2	73645565	73645651	2993711	2993717	intron	ALMS1	0	0	5_TxWk	0	1	0	0	0	0
chr2	74198141	74198345	2998891	2998895	Intergenic	DGUOK	0	0	7_Enh	0	1	1	0	0	0
chr2	74237223	74237629	2999682	2999695	Intergenic	TET3	0	0	6_EnhG	0	1	1	0	0	0
chr2	74259683	74259846	2999925	2999931	Intergenic	TET3	0	0	7_Enh	0	1	1	0	0	0
chr2	74518210	74518358	3003537	3003541	intron	SLC4A5	0	0	7_Enh	0	1	1	0	0	0
chr2	75072572	75072829	3011498	3011505	intron	HK2	0	0	7_Enh	0	1	1	0	0	0
chr2	75083223	75083412	3011627	3011635	intron	HK2	0	0	6_EnhG	0	1	1	0	0	0
chr2	75094987	75095180	3011783	3011788	intron	HK2	0	0	7_Enh	0	1	1	0	0	0
chr2	75798216	75798612	3017002	3017007	Intergenic	EVA1A	0	0	15_Quies	0	1	1	0	0	0
chr2	85034340	85034511	3073054	3073058	intron	DNAH6	0	0	15_Quies	0	1	1	0	0	0
chr2	85200090	85200360	3075477	3075481	intron	KCMF1	0	0	5_TxWk	0	1	1	0	0	0
chr2	85381670	85381919	3077951	3077956	intron	TCF7L1	0	0	5_TxWk	0	1	1	0	0	0
chr2	85388098	85388574	3078038	3078047	intron	TCF7L1	0	0	5_TxWk	0	1	1	0	0	0
chr2	85483237	85483321	3079222	3079227	intron	TCF7L1	0	0	7_Enh	0	1	1	0	0	0
chr2	85483327	85483638	3079227	3079240	intron	TCF7L1	0	0	7_Enh	0	1	1	0	0	0
chr2	85497104	85497194	3079418	3079422	intron	TCF7L1	0	0	7_Enh	0	1	1	0	0	0
chr2	85647807	85648082	3081970	3081984	Intergenic	CAPG	0	0	7_Enh	0	1	1	0	1	1
chr2	85648320	85648382	3081987	3081992	Intergenic	CAPG	0	0	7_Enh	0	1	1	0	0	0
chr2	85648478	85648520	3081993	3081997	Intergenic	CAPG	0	0	5_TxWk	0	1	1	0	0	0
chr2	85648603	85648754	3081998	3082003	Intergenic	CAPG	0	0	5_TxWk	0	1	1	0	0	0
chr2	85698222	85698561	3082747	3082752	Intergenic	SH2D6	0	0	15_Quies	0	1	1	0	0	0
chr2	85743892	85744154	3083354	3083361	Intergenic	LOC100630918	0	0	15_Quies	0	1	1	0	0	0
chr2	85831577	85831767	3084947	3084952	TTS	C2orf68	0	0	7_Enh	0	1	1	0	0	0
chr2	85834799	85835000	3084984	3084988	exon	C2orf68	0	0	4_Tx	0	1	1	0	0	0
chr2	85883844	85885025	3085919	3085931	TTS	SFTPB	0	0	4_Tx	0	1	1	0	0	0
chr2	85885218	85885619	3085931	3085936	exon	SFTPB	0	0	5_TxWk	0	1	0	0	0	0
chr2	85906420	85906658	3086249	3086263	Intergenic	SFTPB	0	0	7_Enh	0	1	1	0	1	1
chr2	85906675	85906787	3086263	3086267	Intergenic	SFTPB	0	0	7_Enh	0	1	1	0	0	0
chr2	85934450	85934637	3086579	3086589	Intergenic	GNLY	0	0	5_TxWk	0	1	1	0	1	1
chr2	85938388	85938450	3086623	3086627	Intergenic	GNLY	0	0	7_Enh	0	1	1	0	0	0
chr2	85940537	85940623	3086661	3086666	Intergenic	GNLY	0	0	7_Enh	0	1	1	0	0	0
chr2	85956191	85956432	3086839	3086853	Intergenic	ATOH8	0	0	7_Enh	0	1	1	0	1	1
chr2	85968350	85968600	3087002	3087009	Intergenic	ATOH8	0	0	7_Enh	0	1	1	0	0	0
chr2	85969002	85969256	3087011	3087025	Intergenic	ATOH8	0	0	7_Enh	0	1	1	0	0	0
chr2	85969339	85970010	3087025	3087040	Intergenic	ATOH8	0	0	7_Enh	0	1	1	0	0	0
chr2	86012675	86012723	3087927	3087931	intron	ATOH8	0	0	6_EnhG	0	1	1	0	0	0
chr2	86038234	86038398	3088258	3088270	Intergenic	LOC284950	0	1	7_Enh	0	1	1	0	0	0
chr2	86038474	86038666	3088276	3088291	Intergenic	LOC284950	0	1	7_Enh	0	1	1	0	0	0
chr2	86182580	86182933	3089929	3089935	Intergenic	ST3GAL5	0	0	15_Quies	0	1	0	0	0	0
chr2	86225738	86225941	3090424	3090430	Intergenic	LOC90784	0	0	7_Enh	0	1	1	0	0	0
chr2	86262994	86263273	3090933	3090940	intron	POLR1A	0	0	7_Enh	0	1	1	0	1	1
chr2	86303120	86303441	3091429	3091435	intron	POLR1A	0	0	4_Tx	0	1	0	0	0	0
chr2	86707268	86707569	3095755	3095762	exon	KDM3A	0	0	6_EnhG	0	1	0	0	0	0
chr2	96352223	96352386	3153442	3153447	Intergenic	TRIM43	0	0	5_TxWk	0	1	0	0	0	0
chr2	96385615	96385719	3153713	3153718	Intergenic	TRIM43	0	0	15_Quies	0	1	0	0	0	0
chr2	97073216	97073540	3162476	3162486	Intergenic	NCAPH	0	0	7_Enh	0	1	1	0	1	1
chr2	97171137	97171294	3163572	3163576	intron	NEURL3	0	0	7_Enh	0	1	1	0	0	0
chr2	97174224	97174277	3163650	3163657	promoter-TSS	NEURL3	1	1	7_Enh	0	1	1	0	0	0
chr2	97199446	97199551	3164083	3164089	Intergenic	ARID5A	0	0	7_Enh	0	1	1	0	0	0
chr2	97220106	97220394	3164582	3164596	Intergenic	ARID5A	0	0	7_Enh	0	1	1	0	1	1
chr2	97330693	97330824	3165917	3165921	intron	FER1L5	0	0	15_Quies	0	1	0	0	0	0
chr2	97345789	97345870	3166142	3166148	intron	FER1L5	0	0	5_TxWk	0	1	0	0	0	0
chr2	97498781	97498946	3169064	3169070	exon	CNNM3	0	0	6_EnhG	0	1	1	0	0	0
chr2	97505023	97505229	3169173	3169184	exon	ANKRD23	0	1	7_Enh	0	1	1	0	0	0
chr2	97505256	97505393	3169184	3169201	exon	ANKRD23	0	1	7_Enh	0	1	1	0	0	0
chr2	97540221	97540487	3170320	3170327	Intergenic	SEMA4C	0	0	5_TxWk	0	1	1	0	0	0
chr2	97554280	97554559	3170637	3170645	intron	FAM178B	0	0	7_Enh	0	1	1	0	0	0
chr2	97636303	97636544	3172185	3172191	intron	FAM178B	0	0	5_TxWk	0	1	1	0	0	0
chr2	99082297	99082487	3187061	3187067	intron	INPP4A	0	0	7_Enh	0	1	1	0	0	0
chr2	99125234	99125375	3187495	3187502	intron	INPP4A	0	0	7_Enh	0	1	1	0	0	0
chr2	99422762	99423072	3191075	3191081	intron	KIAA1211L	0	0	7_Enh	0	1	1	0	0	0
chr2	99515697	99515932	3192226	3192231	intron	KIAA1211L	0	0	5_TxWk	0	1	0	0	0	0
chr2	99525969	99526338	3192395	3192404	intron	KIAA1211L	0	0	7_Enh	0	1	1	0	0	0
chr2	99526366	99526581	3192404	3192412	intron	KIAA1211L	0	0	7_Enh	0	1	1	0	0	0
chr2	99528312	99528420	3192445	3192449	intron	KIAA1211L	0	0	5_TxWk	0	1	0	0	0	0
chr2	99528717	99528847	3192451	3192455	intron	KIAA1211L	0	0	5_TxWk	0	1	1	0	0	0
chr2	100124867	100125122	3198472	3198478	Intergenic	REV1	0	0	15_Quies	0	1	0	0	0	0
chr2	100682551	100682847	3204173	3204177	intron	AFF3	0	0	15_Quies	0	1	1	0	0	0
chr2	100684552	100684603	3204185	3204191	intron	AFF3	0	0	15_Quies	0	1	1	0	0	0
chr2	100814141	100814293	3205625	3205632	Intergenic	AFF3	0	0	7_Enh	0	1	1	0	0	0
chr2	101492025	101492094	3213489	3213497	intron	NPAS2	0	0	15_Quies	0	1	0	0	0	0
chr2	101492126	101492343	3213497	3213504	intron	NPAS2	0	0	15_Quies	0	1	0	0	0	0
chr2	101574663	101574745	3214575	3214579	intron	NPAS2	0	0	5_TxWk	0	1	0	0	0	0
chr2	101574844	101574921	3214579	3214586	intron	NPAS2	0	0	5_TxWk	0	1	0	0	0	0
chr2	101727004	101727293	3216887	3216894	intron	TBC1D8	0	0	7_Enh	0	1	1	0	0	0
chr2	101730274	101730464	3216939	3216945	intron	TBC1D8	0	0	7_Enh	0	1	1	0	0	0
chr2	101855715	101856279	3218614	3218624	Intergenic	CNOT11	0	0	15_Quies	0	1	0	0	0	0
chr2	102622798	102622970	3227489	3227493	intron	IL1R2	0	0	5_TxWk	0	1	1	0	1	1
chr2	102637091	102637387	3227658	3227669	intron	IL1R2	0	0	15_Quies	0	1	1	0	1	1
chr2	102647525	102647719	3227783	3227790	Intergenic	IL1R2	0	0	7_Enh	0	1	1	0	0	0
chr2	102680183	102680360	3228132	3228136	Intergenic	IL1R2	0	0	7_Enh	0	1	1	0	0	0
chr2	102686804	102686920	3228226	3228230	Intergenic	IL1R2	0	0	5_TxWk	0	1	0	0	0	0
chr2	102699107	102699287	3228310	3228315	Intergenic	IL1R1	0	0	5_TxWk	0	1	1	0	0	0
chr2	102734189	102734330	3228640	3228645	Intergenic	IL1R1	0	0	7_Enh	0	1	1	0	0	0
chr2	102737061	102737380	3228676	3228681	Intergenic	IL1R1	0	0	7_Enh	0	1	1	0	0	0
chr2	102844212	102844532	3229681	3229690	intron	IL1RL2	0	0	5_TxWk	0	1	1	0	1	0
chr2	102857410	102857643	3229871	3229886	Intergenic	IL1RL2	0	0	5_TxWk	0	1	1	0	1	1
chr2	102857767	102857818	3229888	3229892	Intergenic	IL1RL2	0	0	7_Enh	0	1	1	0	0	0
chr2	103059516	103059778	3231426	3231431	exon	IL18RAP	0	0	15_Quies	0	1	1	0	1	1
chr2	103059800	103059988	3231431	3231436	exon	IL18RAP	0	0	15_Quies	0	1	1	0	1	1
chr2	104956972	104957072	3244290	3244294	Intergenic	LOC100287010	0	0	15_Quies	0	1	1	0	0	0
chr2	106364173	106364268	3259858	3259862	intron	NCK2	0	0	5_TxWk	0	1	1	0	0	0
chr2	106428942	106428993	3260705	3260710	intron	NCK2	0	0	5_TxWk	0	1	1	0	0	0
chr2	106778398	106778546	3264601	3264606	intron	UXS1	0	0	5_TxWk	0	1	1	0	0	0
chr2	106778576	106778687	3264606	3264611	intron	UXS1	0	0	5_TxWk	0	1	0	0	0	0
chr2	109228772	109228890	3285644	3285649	intron	LIMS1	0	0	5_TxWk	0	1	1	0	0	0
chr2	109229150	109229338	3285649	3285657	intron	LIMS1	0	0	7_Enh	0	1	1	0	0	0
chr2	109967583	109967698	3295344	3295348	intron	SH3RF3	0	0	7_Enh	0	1	1	0	0	0
chr2	109999468	109999557	3295771	3295775	intron	SH3RF3	0	0	7_Enh	0	1	1	0	0	0
chr2	110271753	110271897	3297919	3297924	Intergenic	SEPT10	0	0	5_TxWk	0	1	0	0	0	0
chr2	110402266	110402348	3299762	3299766	Intergenic	SOWAHC	0	0	7_Enh	0	1	1	0	0	0
chr2	110402395	110402602	3299766	3299770	Intergenic	SOWAHC	0	0	7_Enh	0	1	1	0	0	0
chr2	110433301	110433536	3300132	3300138	Intergenic	SOWAHC	0	0	7_Enh	0	1	1	0	0	0
chr2	110456494	110456915	3300453	3300461	Intergenic	SOWAHC	0	0	7_Enh	0	1	1	0	0	0
chr2	110457372	110457452	3300465	3300470	Intergenic	SOWAHC	0	0	5_TxWk	0	1	1	0	0	0
chr2	110852864	110853041	3305298	3305302	intron	MALL	0	0	15_Quies	0	1	1	0	0	0
chr2	110859039	110859284	3305380	3305390	intron	MALL	0	0	7_Enh	0	1	1	0	0	0
chr2	110861942	110862000	3305423	3305427	intron	MALL	0	0	7_Enh	0	1	1	0	0	0
chr2	110863843	110863965	3305440	3305445	intron	MALL	0	0	5_TxWk	0	1	1	0	0	0
chr2	110864367	110864448	3305447	3305451	intron	MALL	0	0	5_TxWk	0	1	0	0	0	0
chr2	111498715	111499057	3312365	3312372	intron	ACOXL	0	0	5_TxWk	0	1	0	0	0	0
chr2	111751639	111751991	3314714	3314720	intron	ACOXL	0	0	5_TxWk	0	1	1	0	0	0
chr2	111943194	111943571	3316898	3316907	Intergenic	BCL2L11	0	0	5_TxWk	0	1	0	0	0	0
chr2	112417081	112417339	3321553	3321558	Intergenic	LOC541471	0	0	5_TxWk	0	1	1	0	0	0
chr2	112677693	112677812	3324713	3324717	intron	MERTK	0	0	7_Enh	0	1	1	0	0	0
chr2	112677926	112678021	3324717	3324721	intron	MERTK	0	0	7_Enh	0	1	1	0	0	0
chr2	112704577	112704648	3324992	3324996	intron	MERTK	0	0	5_TxWk	0	1	1	0	0	0
chr2	112789187	112789295	3325897	3325901	Intergenic	TMEM87B	0	0	5_TxWk	0	1	1	0	0	0
chr2	112789506	112789792	3325902	3325909	Intergenic	TMEM87B	0	0	5_TxWk	0	1	1	0	0	0
chr2	112790027	112790174	3325910	3325914	Intergenic	TMEM87B	0	0	5_TxWk	0	1	1	0	0	0
chr2	113896093	113896330	3338247	3338253	Intergenic	IL1RN	0	0	15_Quies	0	1	0	0	1	1
chr2	114040775	114040972	3340387	3340391	Intergenic	PAX8	0	0	7_Enh	0	1	1	0	0	1
chr2	114113839	114114244	3341064	3341071	Intergenic	PAX8	0	0	15_Quies	0	1	1	0	0	0
chr2	114576077	114576422	3346736	3346745	Intergenic	SLC35F5	0	0	7_Enh	0	1	1	0	0	0
chr2	114652143	114652276	3347624	3347628	intron	ACTR3	0	0	5_TxWk	0	1	1	0	0	0
chr2	120041491	120041738	3387434	3387439	Intergenic	STEAP3	0	0	5_TxWk	0	1	1	0	0	0
chr2	120184445	120184579	3388958	3388964	Intergenic	TMEM37	0	0	7_Enh	0	1	1	0	0	0
chr2	120245250	120245515	3389965	3389973	intron	SCTR	0	0	7_Enh	0	1	1	0	0	0
chr2	120246480	120246604	3389988	3389995	intron	SCTR	0	0	7_Enh	0	1	1	0	0	0
chr2	120311568	120311678	3390732	3390736	intron	PCDP1	0	0	5_TxWk	0	1	0	0	0	0
chr2	120337522	120337674	3390926	3390932	intron	PCDP1	0	0	5_TxWk	0	1	1	0	0	0
chr2	120452229	120452289	3392054	3392059	Intergenic	TMEM177	0	0	7_Enh	0	1	1	0	0	0
chr2	120452638	120452808	3392064	3392069	Intergenic	TMEM177	0	0	7_Enh	0	1	1	0	0	0
chr2	120997252	120997275	3397393	3397397	Intergenic	RALB	0	0	7_Enh	0	1	1	0	0	0
chr2	120997303	120997467	3397397	3397403	Intergenic	RALB	0	0	7_Enh	0	1	1	0	0	0
chr2	121227921	121228059	3401545	3401552	Intergenic	LOC84931	0	0	7_Enh	0	1	1	0	0	0
chr2	121230755	121230929	3401583	3401590	Intergenic	LOC84931	0	0	5_TxWk	0	1	1	0	0	0
chr2	121231363	121231486	3401596	3401600	Intergenic	LOC84931	0	0	7_Enh	0	1	1	0	0	0
chr2	121231543	121231777	3401601	3401606	Intergenic	LOC84931	0	0	7_Enh	0	1	1	0	0	0
chr2	121670118	121670304	3408648	3408658	intron	GLI2	0	0	5_TxWk	0	1	1	0	0	0
chr2	121670383	121670544	3408661	3408670	intron	GLI2	0	0	5_TxWk	0	1	1	0	0	0
chr2	121909385	121909666	3412338	3412343	Intergenic	TFCP2L1	0	0	15_Quies	0	1	0	0	0	0
chr2	121912815	121913150	3412392	3412398	Intergenic	TFCP2L1	0	0	9_Het	0	1	1	0	0	0
chr2	121954962	121955010	3412926	3412931	Intergenic	TFCP2L1	0	0	5_TxWk	0	1	1	0	0	0
chr2	121955058	121955264	3412931	3412936	Intergenic	TFCP2L1	0	0	5_TxWk	0	1	0	0	0	0
chr2	122012807	122013079	3413929	3413935	intron	TFCP2L1	0	0	5_TxWk	0	1	0	0	0	0
chr2	122094231	122094644	3415191	3415199	TTS	CLASP1	0	0	5_TxWk	0	1	1	0	0	0
chr2	122465306	122465408	3419108	3419113	intron	LOC254128	0	0	15_Quies	0	1	0	0	0	0
chr2	127754752	127754986	3455848	3455855	Intergenic	BIN1	0	0	15_Quies	0	1	0	0	0	0
chr2	127825670	127825699	3457050	3457054	intron	BIN1	0	0	5_TxWk	0	1	1	0	1	0
chr2	127825713	127825824	3457055	3457060	exon	BIN1	0	0	5_TxWk	0	1	1	0	1	1
chr2	127841490	127841594	3457380	3457385	intron	BIN1	0	0	7_Enh	0	1	1	0	0	0
chr2	127841775	127841946	3457385	3457397	intron	BIN1	0	0	7_Enh	0	1	1	0	0	0
chr2	127842823	127843167	3457414	3457422	intron	BIN1	0	0	7_Enh	0	1	1	0	0	0
chr2	128168798	128169064	3461997	3462001	Intergenic	PROC	0	0	5_TxWk	0	1	1	0	0	0
chr2	128407369	128407597	3465570	3465576	intron	GPR17	0	0	6_EnhG	0	1	1	0	1	1
chr2	128491143	128491483	3467156	3467161	intron	WDR33	0	0	5_TxWk	0	1	1	0	0	0
chr2	129062959	129062992	3475509	3475513	intron	HS6ST1	0	0	7_Enh	0	1	1	0	0	0
chr2	129131797	129131988	3476942	3476949	Intergenic	HS6ST1	0	0	7_Enh	0	1	1	0	0	0
chr2	134897990	134898250	3538886	3538891	Intergenic	MIR3679	0	0	7_Enh	0	1	1	0	0	0
chr2	137003935	137004079	3559075	3559082	Intergenic	CXCR4	0	0	7_Enh	0	1	0	0	0	0
chr2	145184841	145185048	3608387	3608391	intron	ZEB2	0	0	5_TxWk	0	1	1	0	0	0
chr2	145260228	145260308	3609013	3609017	intron	ZEB2	0	0	5_TxWk	0	1	1	0	0	0
chr2	153325534	153325808	3662721	3662726	intron	FMNL2	0	0	5_TxWk	0	1	1	0	0	0
chr2	153328061	153328081	3662746	3662750	intron	FMNL2	0	0	5_TxWk	0	1	1	0	0	0
chr2	153342592	153342855	3662880	3662885	intron	FMNL2	0	0	5_TxWk	0	1	1	0	0	0
chr2	158117669	158117862	3691809	3691814	intron	GALNT5	0	0	15_Quies	0	1	1	0	0	0
chr2	158309834	158309987	3693025	3693029	Intergenic	CYTIP	0	0	15_Quies	0	1	0	0	0	0
chr2	158641063	158641214	3695422	3695429	intron	ACVR1	0	0	7_Enh	0	1	1	0	0	0
chr2	158641235	158641642	3695429	3695435	intron	ACVR1	0	0	5_TxWk	0	1	1	0	0	0
chr2	158682399	158682638	3695780	3695785	intron	ACVR1	0	0	5_TxWk	0	1	1	0	0	0
chr2	159047863	159048296	3698474	3698480	intron	CCDC148	0	0	15_Quies	0	1	0	0	0	0
chr2	159579857	159579980	3702222	3702229	Intergenic	DAPL1	0	0	7_Enh	0	1	1	0	0	0
chr2	159580741	159581046	3702234	3702241	Intergenic	DAPL1	0	0	7_Enh	0	1	1	0	1	0
chr2	159581121	159581378	3702241	3702246	Intergenic	DAPL1	0	0	7_Enh	0	1	1	0	0	0
chr2	159902224	159902354	3705834	3705838	intron	TANC1	0	0	5_TxWk	0	1	1	0	0	0
chr2	159975188	159975354	3706467	3706472	intron	TANC1	0	0	5_TxWk	0	1	1	0	1	1
chr2	160003671	160003925	3706750	3706756	intron	TANC1	0	0	7_Enh	0	1	1	0	0	0
chr2	160003935	160004113	3706756	3706763	intron	TANC1	0	0	7_Enh	0	1	1	0	0	0
chr2	160106492	160106579	3707934	3707938	intron	WDSUB1	0	0	5_TxWk	0	1	1	0	0	0
chr2	161001053	161001366	3714893	3714898	intron	ITGB6	0	0	5_TxWk	0	1	1	0	0	0
chr2	161037786	161037916	3715202	3715207	intron	ITGB6	0	0	15_Quies	0	1	1	0	0	0
chr2	161062100	161062256	3715367	3715371	Intergenic	ITGB6	0	0	5_TxWk	0	1	1	0	0	0
chr2	161062356	161062444	3715371	3715375	Intergenic	ITGB6	0	0	5_TxWk	0	1	1	0	0	0
chr2	161064746	161064818	3715392	3715396	Intergenic	ITGB6	0	0	7_Enh	0	1	1	0	0	0
chr2	161078082	161078129	3715503	3715507	Intergenic	ITGB6	0	0	5_TxWk	0	1	1	0	0	0
chr2	162915850	162915969	3728107	3728111	intron	DPP4	0	0	15_Quies	0	1	0	0	0	0
chr2	166131244	166131358	3747423	3747427	intron	SCN2A	0	0	15_Quies	0	1	0	0	0	0
chr2	169003540	169003858	3765502	3765507	intron	STK39	0	0	15_Quies	0	1	0	0	0	0
chr2	171386609	171387118	3785398	3785408	intron	MYO3B	0	0	5_TxWk	0	1	1	0	0	0
chr2	171623791	171623878	3788023	3788031	Intergenic	LOC100505695	0	0	15_Quies	0	1	0	0	0	0
chr2	172129167	172129241	3793492	3793497	Intergenic	TLK1	0	0	15_Quies	0	1	0	0	0	0
chr2	173326882	173326983	3805951	3805958	intron	ITGA6	0	0	7_Enh	0	1	1	0	1	1
chr2	173796678	173797148	3809981	3809989	intron	RAPGEF4	0	0	15_Quies	0	1	1	0	1	1
chr2	173850282	173850416	3810371	3810376	intron	RAPGEF4	0	0	5_TxWk	0	1	1	0	0	0
chr2	174831503	174831706	3819457	3819461	Intergenic	SP3	0	0	15_Quies	0	1	1	0	0	0
chr2	174856009	174856512	3819690	3819699	Intergenic	SP3	0	0	7_Enh	0	1	1	0	0	0
chr2	174862121	174862283	3819740	3819745	Intergenic	SP3	0	0	5_TxWk	0	1	1	0	0	0
chr2	174904675	174904957	3820296	3820302	Intergenic	SP3	0	0	7_Enh	0	1	0	0	1	1
chr2	175636499	175636605	3828063	3828068	Intergenic	CHRNA1	0	0	15_Quies	0	1	1	0	1	1
chr2	178035371	178035577	3848606	3848612	Intergenic	HNRNPA3	0	0	5_TxWk	0	1	1	0	0	0
chr2	182675513	182675919	3880218	3880225	Intergenic	SSFA2	0	0	5_TxWk	0	1	1	0	0	0
chr2	188406168	188406733	3913181	3913188	intron	TFPI	0	0	5_TxWk	0	1	1	0	0	0
chr2	188445511	188446489	3913577	3913585	Intergenic	TFPI	0	0	15_Quies	0	1	1	0	1	1
chr2	190477931	190478152	3925339	3925344	Intergenic	SLC40A1	0	0	15_Quies	0	1	0	0	0	0
chr2	191711566	191711834	3934884	3934889	Intergenic	GLS	0	0	15_Quies	0	1	1	0	0	0
chr2	191844761	191844971	3935998	3936004	intron	STAT1	0	0	6_EnhG	0	1	1	0	0	0
chr2	191845092	191845242	3936008	3936012	intron	STAT1	0	0	6_EnhG	0	1	1	0	0	0
chr2	191845358	191845388	3936012	3936016	intron	STAT1	0	0	4_Tx	0	1	1	0	0	0
chr2	192344233	192344425	3940212	3940217	Intergenic	NABP1	0	0	7_Enh	0	1	1	0	1	0
chr2	192503153	192503359	3941487	3941492	Intergenic	NABP1	0	0	7_Enh	0	1	1	0	0	0
chr2	192731467	192731589	3943258	3943262	Intergenic	SDPR	0	0	7_Enh	0	1	1	0	0	0
chr2	196427684	196427804	3963913	3963919	Intergenic	SLC39A10	0	0	15_Quies	0	1	1	0	0	0
chr2	197094970	197095024	3969135	3969140	intron	HECW2	0	0	5_TxWk	0	1	1	0	0	0
chr2	197095317	197095566	3969141	3969147	intron	HECW2	0	0	5_TxWk	0	1	0	0	0	0
chr2	197097923	197097989	3969173	3969178	intron	HECW2	0	0	5_TxWk	0	1	1	0	0	0
chr2	197105104	197105187	3969228	3969232	intron	HECW2	0	0	5_TxWk	0	1	1	0	1	0
chr2	198077507	198077584	3976684	3976688	intron	ANKRD44	0	0	5_TxWk	0	1	1	0	0	0
chr2	198756711	198756838	3983887	3983891	intron	PLCL1	0	0	15_Quies	0	1	1	0	0	0
chr2	200844771	200844959	3997687	3997692	Intergenic	TYW5	0	0	15_Quies	0	1	1	0	1	1
chr2	201238740	201239046	4000507	4000512	intron	SPATS2L	0	0	5_TxWk	0	1	1	0	0	0
chr2	201245077	201245112	4000567	4000571	intron	SPATS2L	0	0	7_Enh	0	1	1	0	0	0
chr2	201542506	201542655	4002919	4002927	Intergenic	AOX2P	0	0	15_Quies	0	1	1	0	0	0
chr2	201934089	201934340	4007210	4007215	intron	FAM126B	0	0	5_TxWk	0	1	1	0	1	0
chr2	202003958	202004027	4008311	4008315	intron	CFLAR	0	0	5_TxWk	0	1	0	0	0	0
chr2	202004122	202004328	4008315	4008321	promoter-TSS	CFLAR	0	0	5_TxWk	0	1	1	0	0	0
chr2	202096971	202097174	4009360	4009367	Intergenic	CASP8	1	0	7_Enh	0	1	1	0	1	1
chr2	202101150	202101401	4009415	4009421	intron	CASP8	0	0	15_Quies	0	1	1	0	1	1
chr2	203182134	203182424	4020658	4020663	Intergenic	SNORD11	0	0	5_TxWk	0	1	1	0	0	0
chr2	204521386	204521611	4036143	4036148	Intergenic	CD28	0	0	15_Quies	0	1	1	0	0	0
chr2	205317264	205317468	4042314	4042319	Intergenic	PARD3B	0	0	5_TxWk	0	1	0	0	0	0
chr2	205318659	205318758	4042327	4042331	Intergenic	PARD3B	0	0	7_Enh	0	1	1	0	0	0
chr2	206568805	206568955	4051229	4051233	intron	NRP2	0	0	7_Enh	0	1	1	0	0	0
chr2	206569082	206569250	4051234	4051239	intron	NRP2	0	0	7_Enh	0	1	1	0	0	0
chr2	206631401	206631806	4051973	4051980	intron	NRP2	0	0	5_TxWk	0	1	1	0	1	1
chr2	206633160	206633281	4051999	4052004	intron	NRP2	0	0	5_TxWk	0	1	0	0	0	0
chr2	206671013	206671420	4052363	4052375	Intergenic	NRP2	0	0	5_TxWk	0	1	1	0	0	0
chr2	208012549	208012733	4065252	4065256	intron	KLF7	0	0	7_Enh	0	1	1	0	0	0
chr2	208337945	208338153	4067784	4067790	Intergenic	CREB1	0	0	15_Quies	0	1	1	0	1	1
chr2	208662186	208662281	4072269	4072276	Intergenic	FZD5	0	0	15_Quies	0	1	1	0	0	0
chr2	208662332	208662503	4072276	4072285	Intergenic	FZD5	0	0	15_Quies	0	1	0	0	0	0
chr2	208838695	208838780	4074183	4074187	intron	PLEKHM3	0	0	5_TxWk	0	1	0	0	0	0
chr2	208838928	208839086	4074188	4074192	intron	PLEKHM3	0	0	5_TxWk	0	1	1	0	0	0
chr2	213930735	213931184	4107138	4107145	intron	IKZF2	0	0	15_Quies	0	1	1	0	0	0
chr2	216614501	216614675	4125665	4125671	intron	LINC00607	0	0	5_TxWk	0	1	1	0	0	0
chr2	218550041	218550115	4142585	4142589	intron	DIRC3	0	0	15_Quies	0	1	0	0	0	0
chr2	218650214	218650428	4143344	4143353	Intergenic	DIRC3	0	0	5_TxWk	0	1	0	0	1	1
chr2	218653982	218654143	4143427	4143433	Intergenic	DIRC3	0	0	7_Enh	0	1	1	0	1	1
chr2	218761920	218762001	4144765	4144770	intron	TNS1	0	0	4_Tx	0	1	1	0	0	0
chr2	218767222	218767448	4144850	4144856	intron	TNS1	0	0	7_Enh	0	1	1	0	0	0
chr2	218767516	218767764	4144856	4144865	intron	TNS1	0	0	7_Enh	0	1	1	0	0	0
chr2	218768986	218769235	4144880	4144885	intron	TNS1	0	0	7_Enh	0	1	1	0	0	0
chr2	218781650	218781767	4145057	4145063	intron	TNS1	0	0	6_EnhG	0	1	1	0	0	0
chr2	218783549	218783742	4145106	4145112	intron	TNS1	0	0	6_EnhG	0	1	1	0	0	0
chr2	218786971	218787368	4145162	4145167	intron	TNS1	0	0	7_Enh	0	1	1	0	0	1
chr2	218787459	218787748	4145168	4145180	intron	TNS1	0	0	7_Enh	0	1	1	0	0	1
chr2	218799653	218799787	4145320	4145326	intron	TNS1	0	0	7_Enh	0	1	1	0	0	0
chr2	218800758	218800917	4145337	4145341	intron	TNS1	0	0	7_Enh	0	1	1	0	0	0
chr2	218816350	218816510	4145531	4145535	Intergenic	TNS1	0	0	7_Enh	0	1	0	0	0	0
chr2	218852953	218853292	4146010	4146016	Intergenic	TNS1	0	0	7_Enh	0	1	1	0	0	1
chr2	218853390	218853582	4146016	4146024	Intergenic	TNS1	0	0	7_Enh	0	1	1	0	1	1
chr2	219137403	219137576	4149432	4149439	exon	PNKD	0	0	6_EnhG	0	1	1	0	1	1
chr2	219137816	219137960	4149439	4149444	TTS	PNKD	0	0	4_Tx	0	1	1	0	0	0
chr2	219147621	219147711	4149601	4149607	intron	TMBIM1	0	0	6_EnhG	0	1	1	0	0	0
chr2	219159748	219160266	4149823	4149833	intron	PNKD	0	0	7_Enh	0	1	1	0	0	0
chr2	219178599	219178806	4150096	4150103	intron	PNKD	0	0	5_TxWk	0	1	0	0	0	0
chr2	219671147	219671207	4157176	4157180	intron	CYP27A1	0	0	5_TxWk	0	1	1	0	0	0
chr2	219671232	219671367	4157180	4157184	intron	CYP27A1	0	0	5_TxWk	0	1	0	0	0	0
chr2	220142506	220142726	4165567	4165580	Intergenic	DNAJB2	0	0	7_Enh	0	1	1	0	1	1
chr2	220306145	220306253	4168328	4168339	intron	SPEG	0	0	14_ReprPCWk	0	1	1	1	0	0
chr2	220509663	220509762	4173259	4173266	Intergenic	SLC4A3	0	0	5_TxWk	0	1	1	0	0	0
chr2	222382507	222382665	4186691	4186695	intron	EPHA4	0	0	7_Enh	0	1	1	0	0	0
chr2	222506501	222506583	4188056	4188062	Intergenic	EPHA4	0	0	9_Het	0	1	0	0	0	0
chr2	224816227	224816278	4207715	4207719	Intergenic	MRPL44	0	0	7_Enh	0	1	1	0	0	0
chr2	225349905	225350056	4212606	4212611	intron	CUL3	0	0	6_EnhG	0	1	1	0	0	0
chr2	225350161	225350331	4212611	4212617	intron	CUL3	0	0	6_EnhG	0	1	1	0	0	0
chr2	227514760	227515136	4227303	4227312	Intergenic	MIR5702	0	0	7_Enh	0	1	1	0	0	0
chr2	228049806	228049912	4232135	4232142	intron	COL4A3	0	0	15_Quies	0	1	0	0	0	0
chr2	228270867	228271442	4234323	4234332	Intergenic	TM4SF20	0	0	15_Quies	0	1	1	0	1	1
chr2	228660928	228661063	4238413	4238420	Intergenic	CCL20	0	0	15_Quies	0	1	0	0	0	0
chr2	228718825	228718935	4238989	4238993	Intergenic	DAW1	0	0	5_TxWk	0	1	0	0	0	0
chr2	232109759	232110048	4269498	4269505	intron	ARMC9	0	0	5_TxWk	0	1	1	0	0	0
chr2	232110056	232110119	4269505	4269510	intron	ARMC9	0	0	5_TxWk	0	1	1	0	0	0
chr2	232112876	232113249	4269552	4269559	intron	ARMC9	0	0	5_TxWk	0	1	0	0	0	0
chr2	232265068	232265350	4272094	4272101	exon	B3GNT7	0	0	7_Enh	0	1	1	0	0	0
chr2	232268417	232268625	4272170	4272175	Intergenic	B3GNT7	0	0	15_Quies	0	1	0	0	0	0
chr2	232422616	232422758	4274906	4274911	Intergenic	NMUR1	0	0	15_Quies	0	1	1	0	1	1
chr2	232466402	232466549	4275597	4275602	Intergenic	C2orf57	0	0	5_TxWk	0	1	1	0	1	1
chr2	232477249	232477579	4275826	4275839	Intergenic	C2orf57	0	0	7_Enh	0	1	1	0	1	1
chr2	232536459	232536605	4277301	4277305	Intergenic	PTMA	0	0	7_Enh	0	1	1	0	0	0
chr2	232537361	232537466	4277321	4277326	Intergenic	PTMA	0	0	7_Enh	0	1	1	0	0	0
chr2	232537760	232537822	4277328	4277333	Intergenic	PTMA	0	0	7_Enh	0	1	1	0	1	0
chr2	232537884	232537985	4277333	4277337	Intergenic	PTMA	0	0	7_Enh	0	1	1	0	1	0
chr2	232537997	232538413	4277337	4277346	Intergenic	PTMA	0	0	7_Enh	0	1	1	0	0	0
chr2	232539627	232540054	4277371	4277383	Intergenic	PTMA	0	0	5_TxWk	0	1	1	0	1	1
chr2	232566334	232566526	4278022	4278029	Intergenic	PTMA	0	0	7_Enh	0	1	1	0	0	0
chr2	232566543	232566633	4278029	4278033	Intergenic	PTMA	0	0	7_Enh	0	1	1	0	0	0
chr2	232566771	232566829	4278033	4278037	Intergenic	PTMA	0	0	7_Enh	0	1	1	0	0	0
chr2	232578558	232578884	4278679	4278689	TTS	PTMA	0	0	4_Tx	0	1	1	0	1	1
chr2	233250571	233250786	4286841	4286849	exon	ECEL1P2	1	0	1_TssA	0	1	1	0	0	0
chr2	234074703	234074896	4299681	4299693	intron	INPP5D	0	0	7_Enh	0	1	1	0	0	0
chr2	234296342	234296416	4303278	4303282	promoter-TSS	DGKD	0	0	7_Enh	0	1	1	0	0	0
chr2	234296449	234296643	4303283	4303287	promoter-TSS	DGKD	0	0	7_Enh	0	1	1	0	0	0
chr2	234330711	234330836	4303691	4303695	intron	DGKD	0	0	7_Enh	0	1	1	0	0	0
chr2	234331016	234331079	4303696	4303700	intron	DGKD	0	0	7_Enh	0	1	1	0	0	0
chr2	234352247	234352483	4304070	4304075	intron	DGKD	0	0	4_Tx	0	1	1	0	1	1
chr2	234373243	234373318	4304608	4304612	intron	DGKD	0	0	4_Tx	0	1	0	0	0	0
chr2	234373368	234373474	4304612	4304618	intron	DGKD	0	0	4_Tx	0	1	0	0	0	0
chr2	234373599	234373768	4304618	4304624	intron	DGKD	0	0	4_Tx	0	1	0	0	0	0
chr2	234389072	234389265	4305038	4305046	intron	USP40	0	0	4_Tx	0	1	1	0	1	0
chr2	234389331	234389589	4305046	4305055	intron	USP40	0	0	4_Tx	0	1	1	0	1	0
chr2	234389606	234389929	4305055	4305065	intron	USP40	0	0	4_Tx	0	1	1	0	0	0
chr2	234390966	234391157	4305088	4305092	intron	USP40	0	0	4_Tx	0	1	0	0	0	0
chr2	234393573	234394479	4305131	4305144	intron	USP40	0	0	5_TxWk	0	1	0	0	0	0
chr2	234396544	234396603	4305174	4305178	intron	USP40	0	0	5_TxWk	0	1	0	0	0	0
chr2	234990746	234990881	4310979	4310985	Intergenic	SPP2	0	0	9_Het	0	1	0	0	0	0
chr2	234991024	234991423	4310985	4310994	Intergenic	SPP2	0	0	15_Quies	0	1	0	0	0	0
chr2	235000365	235000542	4311062	4311068	Intergenic	SPP2	0	0	15_Quies	0	1	1	0	0	0
chr2	235111959	235112223	4312183	4312189	Intergenic	SPP2	0	0	15_Quies	0	1	0	0	0	0
chr2	235372714	235372879	4315056	4315066	Intergenic	ARL4C	0	0	7_Enh	0	1	0	0	0	0
chr2	235887121	235887195	4321112	4321118	intron	SH3BP4	0	0	7_Enh	0	1	1	0	0	0
chr2	235897992	235898168	4321332	4321339	intron	SH3BP4	0	0	7_Enh	0	1	1	0	0	0
chr2	235917305	235917460	4321756	4321760	intron	SH3BP4	0	0	7_Enh	0	1	1	0	0	0
chr2	236208939	236209002	4325489	4325493	Intergenic	AGAP1	0	0	15_Quies	0	1	0	0	0	0
chr2	236460750	236460834	4329169	4329175	intron	AGAP1	0	0	7_Enh	0	1	1	0	1	1
chr2	236462543	236462716	4329198	4329203	intron	AGAP1	0	0	7_Enh	0	1	1	0	0	0
chr2	237551527	237551609	4347353	4347357	Intergenic	CXCR7	0	0	9_Het	0	1	0	0	0	0
chr2	237551781	237551859	4347362	4347366	Intergenic	CXCR7	0	0	9_Het	0	1	0	0	0	0
chr2	237897606	237897758	4351420	4351425	Intergenic	COPS8	0	0	7_Enh	0	1	1	0	0	0
chr2	237982246	237982361	4352370	4352374	Intergenic	COPS8	0	0	7_Enh	0	1	1	0	0	0
chr2	238199085	238199190	4354440	4354446	Intergenic	COL6A3	0	0	15_Quies	0	1	1	0	0	0
chr2	238199199	238199253	4354446	4354452	Intergenic	COL6A3	0	0	7_Enh	0	1	1	0	0	0
chr2	238223944	238224198	4354695	4354702	Intergenic	COL6A3	0	0	5_TxWk	0	1	1	0	0	0
chr2	238330249	238330459	4356102	4356118	Intergenic	COL6A3	0	0	7_Enh	0	1	1	0	1	1
chr2	238357983	238358232	4356442	4356448	Intergenic	COL6A3	0	0	7_Enh	0	1	1	0	0	0
chr2	238410423	238410538	4357299	4357303	intron	MLPH	0	0	5_TxWk	0	1	1	0	0	0
chr2	238418720	238418795	4357430	4357434	intron	MLPH	0	0	7_Enh	0	1	1	0	0	0
chr2	238419644	238419767	4357451	4357458	exon	MLPH	0	0	7_Enh	0	1	1	0	0	0
chr2	238421478	238421647	4357486	4357490	intron	MLPH	0	0	4_Tx	0	1	1	0	1	1
chr2	238421706	238421949	4357490	4357495	intron	MLPH	0	0	4_Tx	0	1	1	0	1	1
chr2	238484014	238484151	4358539	4358545	exon	RAB17	0	0	7_Enh	0	1	1	0	0	0
chr2	238484206	238484248	4358545	4358550	intron	RAB17	0	0	7_Enh	0	1	1	0	0	0
chr2	238491092	238491319	4358692	4358698	intron	RAB17	0	0	7_Enh	0	1	1	0	0	0
chr2	238503892	238504145	4358907	4358914	Intergenic	RAB17	0	0	7_Enh	0	1	1	0	0	0
chr2	238569471	238569560	4359982	4359987	intron	LRRFIP1	0	0	7_Enh	0	1	0	0	0	0
chr2	238571310	238571696	4360018	4360032	intron	LRRFIP1	0	0	5_TxWk	0	1	1	0	0	0
chr2	238586783	238586915	4360294	4360298	intron	LRRFIP1	0	0	7_Enh	0	1	1	0	0	0
chr2	238616317	238616565	4360937	4360943	intron	LRRFIP1	0	0	5_TxWk	0	1	1	0	0	0
chr2	238623725	238623817	4361086	4361091	intron	LRRFIP1	0	0	5_TxWk	0	1	1	0	0	0
chr2	238624317	238624603	4361099	4361111	intron	LRRFIP1	0	0	5_TxWk	0	1	1	0	0	0
chr2	238635197	238635389	4361246	4361251	intron	LRRFIP1	0	0	7_Enh	0	1	1	0	0	0
chr2	238643589	238643840	4361392	4361398	intron	LRRFIP1	0	0	7_Enh	0	1	1	0	0	0
chr2	238807076	238807132	4363835	4363839	intron	RAMP1	0	0	7_Enh	0	1	1	0	0	0
chr2	238807340	238807547	4363839	4363849	intron	RAMP1	0	0	7_Enh	0	1	1	0	1	0
chr2	239172178	239172453	4370902	4370909	intron	PER2	0	0	7_Enh	0	1	1	0	1	1
chr2	239195243	239195538	4371299	4371306	intron	PER2	0	0	5_TxWk	0	1	1	0	0	0
chr2	239467635	239467709	4375682	4375687	Intergenic	LOC151171	0	0	5_TxWk	0	1	0	0	0	0
chr2	239478484	239478613	4375929	4375937	Intergenic	LOC151171	0	0	5_TxWk	0	1	0	0	0	0
chr2	239505708	239505819	4376346	4376351	Intergenic	LOC151171	0	0	7_Enh	0	1	1	0	0	0
chr2	239505874	239506059	4376351	4376355	Intergenic	LOC151171	0	0	7_Enh	0	1	1	0	0	0
chr2	239608458	239608629	4377503	4377508	Intergenic	LOC151171	0	0	5_TxWk	0	1	1	0	0	0
chr2	239608894	239608983	4377512	4377516	Intergenic	LOC151171	0	0	7_Enh	0	1	1	0	0	0
chr2	239609001	239609086	4377516	4377520	Intergenic	LOC151171	0	0	7_Enh	0	1	1	0	0	0
chr2	239777559	239777678	4380174	4380181	intron	TWIST2	0	0	7_Enh	0	1	1	0	0	0
chr2	239777737	239777905	4380182	4380190	intron	TWIST2	0	0	5_TxWk	0	1	1	0	0	0
chr2	239778004	239778079	4380190	4380194	intron	TWIST2	0	0	5_TxWk	0	1	0	0	0	0
chr2	240035096	240035201	4384981	4384992	intron	HDAC4	0	0	6_EnhG	0	1	1	0	0	0
chr2	240143823	240143859	4387574	4387578	intron	HDAC4	0	0	7_Enh	0	1	1	0	0	0
chr2	240189392	240189487	4388565	4388570	intron	HDAC4	0	0	7_Enh	0	1	1	0	1	1
chr2	240366815	240366968	4392310	4392314	Intergenic	HDAC4	0	0	15_Quies	0	1	1	0	0	0
chr2	240367065	240367217	4392314	4392319	Intergenic	HDAC4	0	0	15_Quies	0	1	1	0	0	0
chr2	240424727	240424898	4393367	4393374	Intergenic	HDAC4	0	0	7_Enh	0	1	0	0	0	0
chr2	241309531	241309857	4407845	4407855	Intergenic	GPC1	0	0	7_Enh	0	1	1	0	0	0
chr2	241519290	241519427	4412874	4412883	Intergenic	CAPN10	0	0	7_Enh	0	1	1	0	1	1
chr2	241519606	241519706	4412885	4412891	Intergenic	CAPN10	0	0	7_Enh	0	1	1	0	0	0
chr2	241519793	241519851	4412891	4412895	Intergenic	CAPN10	0	0	7_Enh	0	1	1	0	0	0
chr2	241853837	241854147	4420727	4420741	Intergenic	C2orf54	0	0	7_Enh	0	1	1	0	1	1
chr2	241855630	241856157	4420790	4420838	Intergenic	C2orf54	0	1	7_Enh	0	1	1	0	0	0
chr2	241899958	241900310	4421724	4421745	intron	LOC200772	0	0	7_Enh	0	1	1	0	0	0
chr2	241926556	241926787	4422273	4422281	Intergenic	SNED1	0	0	7_Enh	0	1	1	0	0	0
chr2	241931173	241931414	4422347	4422361	Intergenic	SNED1	0	0	7_Enh	0	1	1	0	0	0
chr2	242501318	242501515	4433686	4433700	intron	BOK	0	0	7_Enh	0	1	1	0	0	0
chr2	243028057	243028242	4447643	4447648	Intergenic	LOC728323	0	0	15_Quies	0	1	1	0	1	0
chr3	4589366	4589661	4481625	4481630	intron	ITPR1	0	0	15_Quies	0	1	0	0	0	0
chr3	4761994	4762135	4483415	4483419	intron	ITPR1	0	0	7_Enh	0	1	1	0	0	0
chr3	4762145	4762394	4483419	4483423	intron	ITPR1	0	0	7_Enh	0	1	1	0	1	1
chr3	4762421	4762543	4483423	4483428	intron	ITPR1	0	0	7_Enh	0	1	1	0	1	1
chr3	4777986	4778240	4483580	4483589	intron	ITPR1	0	0	6_EnhG	0	1	1	0	0	0
chr3	4778321	4778341	4483589	4483593	intron	ITPR1	0	0	6_EnhG	0	1	1	0	0	0
chr3	4867658	4867833	4484714	4484719	intron	ITPR1	0	0	7_Enh	0	1	1	0	0	0
chr3	4868088	4868281	4484722	4484730	intron	ITPR1	0	0	7_Enh	0	1	1	0	0	0
chr3	4868388	4868522	4484730	4484736	intron	ITPR1	0	0	7_Enh	0	1	1	0	0	0
chr3	4872775	4873120	4484790	4484797	intron	ITPR1	0	0	5_TxWk	0	1	1	0	0	0
chr3	8486088	8486365	4511311	4511321	intron	LMCD1-AS1	0	0	5_TxWk	0	1	1	0	0	0
chr3	8486462	8486569	4511321	4511325	intron	LMCD1-AS1	0	0	5_TxWk	0	1	1	0	0	0
chr3	8700144	8700202	4513436	4513440	Intergenic	SSUH2	0	0	7_Enh	0	1	1	0	0	0
chr3	8700258	8700362	4513440	4513445	Intergenic	SSUH2	0	0	7_Enh	0	1	1	0	0	0
chr3	9130484	9130623	4518001	4518007	intron	SRGAP3	0	0	15_Quies	0	1	1	0	0	0
chr3	9130739	9130977	4518007	4518012	intron	SRGAP3	0	0	15_Quies	0	1	1	0	0	0
chr3	9940130	9940294	4528977	4528982	Intergenic	IL17RE	0	0	7_Enh	0	1	1	0	0	0
chr3	10025127	10025239	4530599	4530604	intron	EMC3	0	0	4_Tx	0	1	1	0	0	0
chr3	10057204	10057332	4531213	4531218	Intergenic	LOC401052	0	0	7_Enh	0	1	1	0	0	0
chr3	10057374	10057466	4531218	4531223	Intergenic	LOC401052	0	0	7_Enh	0	1	1	0	0	0
chr3	10231209	10231601	4534153	4534159	intron	IRAK2	0	0	7_Enh	0	1	1	0	0	0
chr3	10233859	10234096	4534196	4534201	intron	IRAK2	0	0	7_Enh	0	1	1	0	0	0
chr3	10235606	10235807	4534229	4534233	intron	IRAK2	0	0	7_Enh	0	1	1	0	0	0
chr3	10240764	10241027	4534321	4534327	intron	IRAK2	0	0	7_Enh	0	1	1	0	0	0
chr3	11138295	11138739	4545592	4545610	Intergenic	HRH1	0	0	15_Quies	0	1	1	0	0	0
chr3	11182182	11182287	4546096	4546100	intron	HRH1	0	0	7_Enh	0	1	1	0	0	0
chr3	11227453	11227610	4546716	4546722	intron	HRH1	0	0	7_Enh	0	1	1	0	0	0
chr3	11550654	11550766	4550409	4550414	intron	ATG7	0	0	7_Enh	0	1	1	0	0	0
chr3	11595276	11595354	4551124	4551128	intron	ATG7	0	0	7_Enh	0	1	1	0	0	0
chr3	11811951	11812224	4554644	4554655	Intergenic	VGLL4	0	0	7_Enh	0	1	1	0	0	0
chr3	12271341	12271459	4559021	4559025	Intergenic	PPARG	0	0	15_Quies	0	1	1	0	0	0
chr3	12271613	12271719	4559026	4559030	Intergenic	PPARG	0	0	15_Quies	0	1	0	0	0	0
chr3	12393193	12393324	4560337	4560342	intron	PPARG	0	0	15_Quies	0	1	1	0	0	0
chr3	12996660	12997151	4569247	4569256	intron	IQSEC1	0	0	7_Enh	0	1	1	0	1	1
chr3	13153696	13153915	4572213	4572220	Intergenic	IQSEC1	0	0	7_Enh	0	1	1	0	0	0
chr3	13525897	13526090	4578803	4578808	intron	HDAC11	0	0	5_TxWk	0	1	1	0	0	0
chr3	13526614	13526948	4578813	4578819	intron	HDAC11	0	0	7_Enh	0	1	1	0	0	0
chr3	13938080	13938284	4584929	4584936	Intergenic	WNT7A	0	0	1_TssA	0	1	1	0	1	1
chr3	14275965	14276261	4588169	4588177	Intergenic	LSM3	0	0	5_TxWk	0	1	1	0	0	0
chr3	14413374	14413485	4590049	4590053	Intergenic	SLC6A6	0	0	7_Enh	0	1	1	0	0	0
chr3	14452727	14452820	4590699	4590703	intron	SLC6A6	0	0	6_EnhG	0	1	1	0	0	0
chr3	14452860	14452991	4590703	4590707	intron	SLC6A6	0	0	6_EnhG	0	1	1	0	0	0
chr3	14461584	14461712	4590854	4590858	intron	SLC6A6	0	0	5_TxWk	0	1	1	0	0	0
chr3	14466337	14466452	4590917	4590927	intron	SLC6A6	0	0	7_Enh	0	1	1	0	0	0
chr3	14473591	14474111	4591031	4591038	intron	SLC6A6	0	0	7_Enh	0	1	1	0	1	0
chr3	14476978	14477168	4591084	4591093	intron	SLC6A6	0	0	7_Enh	0	1	1	0	0	0
chr3	14481141	14481250	4591135	4591142	intron	SLC6A6	0	0	7_Enh	0	1	1	0	0	0
chr3	14864575	14864758	4596276	4596281	intron	FGD5	0	0	5_TxWk	0	1	1	0	0	0
chr3	14889514	14889596	4596602	4596607	intron	FGD5	0	0	7_Enh	0	1	1	0	0	0
chr3	15309513	15309710	4601436	4601445	intron	SH3BP5	0	0	6_EnhG	0	1	1	0	1	1
chr3	15355153	15355377	4602042	4602047	intron	SH3BP5	0	0	5_TxWk	0	1	1	0	0	0
chr3	15419819	15419958	4602863	4602872	Intergenic	SH3BP5	0	0	15_Quies	0	1	1	0	1	1
chr3	15570425	15571280	4604404	4604413	Intergenic	COLQ	0	0	5_TxWk	0	1	1	0	0	0
chr3	15847358	15847457	4606729	4606733	intron	ANKRD28	0	0	15_Quies	0	1	0	0	0	0
chr3	16097464	16097631	4608701	4608706	Intergenic	GALNT15	0	0	5_TxWk	0	1	1	0	0	0
chr3	16343237	16343649	4610810	4610815	intron	OXNAD1	0	0	4_Tx	0	1	1	0	0	0
chr3	16501943	16502218	4612308	4612315	intron	RFTN1	0	0	5_TxWk	0	1	1	0	0	0
chr3	25490611	25490701	4673787	4673791	intron	RARB	0	0	5_TxWk	0	1	1	0	0	0
chr3	29376895	29377226	4699848	4699855	intron	RBMS3	0	0	15_Quies	0	1	1	0	0	0
chr3	31206957	31207057	4711109	4711114	Intergenic	GADL1	0	0	15_Quies	0	1	1	0	0	0
chr3	31586181	31586230	4713690	4713694	intron	STT3B	0	0	5_TxWk	0	1	1	0	0	0
chr3	32086860	32087033	4718211	4718215	Intergenic	GPD1L	0	0	15_Quies	0	1	1	0	0	0
chr3	32463464	32463841	4722405	4722412	intron	CMTM7	0	0	5_TxWk	0	1	1	0	0	0
chr3	32619234	32619411	4724319	4724323	Intergenic	DYNC1LI1	0	0	15_Quies	0	1	1	0	0	0
chr3	37225550	37225654	4758272	4758276	Intergenic	LRRFIP2	0	0	15_Quies	0	1	1	0	0	0
chr3	37751300	37751638	4763060	4763067	intron	ITGA9	0	0	7_Enh	0	1	0	0	0	0
chr3	37987440	37987839	4765247	4765253	intron	CTDSPL	0	0	7_Enh	0	1	1	0	0	0
chr3	38027150	38027357	4765647	4765651	Intergenic	VILL	0	0	7_Enh	0	1	1	0	0	0
chr3	38028434	38028614	4765662	4765667	Intergenic	VILL	0	0	7_Enh	0	1	0	0	0	0
chr3	38072971	38073227	4766555	4766561	Intergenic	PLCD1	0	0	7_Enh	0	1	1	0	0	0
chr3	39250116	39250202	4778312	4778316	Intergenic	XIRP1	0	0	15_Quies	0	1	1	0	1	1
chr3	40919541	40919732	4790897	4790903	Intergenic	CTNNB1	0	0	7_Enh	0	1	1	0	0	0
chr3	41158995	41159316	4792498	4792513	Intergenic	CTNNB1	0	0	7_Enh	0	1	1	0	0	0
chr3	42067148	42067526	4800247	4800254	Intergenic	ULK4	0	0	5_TxWk	0	1	1	0	0	0
chr3	42073748	42073957	4800343	4800348	Intergenic	ULK4	0	0	7_Enh	0	1	1	0	0	0
chr3	42074280	42074339	4800348	4800353	Intergenic	ULK4	0	0	7_Enh	0	1	0	0	0	0
chr3	42074544	42074791	4800355	4800361	Intergenic	ULK4	0	0	7_Enh	0	1	1	0	0	0
chr3	42103367	42103480	4800635	4800639	Intergenic	TRAK1	0	0	7_Enh	0	1	1	0	0	0
chr3	42158765	42158850	4801298	4801303	intron	TRAK1	0	0	7_Enh	0	1	1	0	1	0
chr3	42159378	42159459	4801306	4801311	intron	TRAK1	0	0	5_TxWk	0	1	1	0	0	0
chr3	42515160	42515303	4804651	4804655	Intergenic	VIPR1	0	0	7_Enh	0	1	1	0	0	0
chr3	42581432	42581563	4805409	4805414	Intergenic	VIPR1	0	0	7_Enh	0	1	1	0	1	1
chr3	42586344	42586549	4805457	4805466	Intergenic	SEC22C	0	0	7_Enh	0	1	1	0	0	1
chr3	42788069	42788249	4807975	4807980	intron	CCDC13	0	0	7_Enh	0	1	1	0	0	0
chr3	43680605	43680852	4816198	4816202	Intergenic	ANO10	0	0	15_Quies	0	1	0	0	0	0
chr3	43812305	43812504	4817455	4817460	Intergenic	ABHD5	0	0	7_Enh	0	1	1	0	0	0
chr3	44277522	44277946	4821515	4821522	Intergenic	TOPAZ1	0	0	15_Quies	0	1	1	0	1	1
chr3	44981125	44981372	4828767	4828772	intron	ZDHHC3	0	0	5_TxWk	0	1	1	0	0	0
chr3	45684241	45684390	4836208	4836212	intron	LIMD1	0	0	7_Enh	0	1	1	0	0	0
chr3	45684642	45684934	4836213	4836221	intron	LIMD1	0	0	7_Enh	0	1	1	0	0	0
chr3	45698287	45698461	4836369	4836374	intron	LIMD1	0	0	5_TxWk	0	1	1	0	1	1
chr3	45701677	45701782	4836398	4836403	intron	LIMD1	0	0	5_TxWk	0	1	1	0	1	1
chr3	45859725	45859869	4838193	4838197	Intergenic	SLC6A20	0	0	5_TxWk	0	1	1	0	0	0
chr3	46149983	46150098	4840799	4840803	Intergenic	XCR1	0	0	5_TxWk	0	1	1	0	0	0
chr3	46446917	46447396	4842992	4842999	Intergenic	CCRL2	0	0	5_TxWk	0	1	1	0	0	0
chr3	46453531	46453723	4843086	4843091	Intergenic	CCRL2	0	0	5_TxWk	0	1	1	0	0	0
chr3	46906683	46906850	4848470	4848475	Intergenic	MYL3	0	0	7_Enh	0	1	1	0	0	0
chr3	46909085	46909229	4848509	4848520	Intergenic	MYL3	0	0	7_Enh	0	1	1	0	0	0
chr3	46984990	46985106	4849928	4849932	intron	CCDC12	0	0	7_Enh	0	1	1	0	0	0
chr3	46988091	46988173	4849957	4849961	intron	CCDC12	0	0	6_EnhG	0	1	1	0	0	0
chr3	46989828	46989933	4849977	4849983	intron	CCDC12	0	0	7_Enh	0	1	1	0	0	0
chr3	46990143	46990264	4849986	4849993	intron	CCDC12	0	0	7_Enh	0	1	1	0	0	0
chr3	47007859	47007985	4850248	4850256	intron	CCDC12	0	0	6_EnhG	0	1	1	0	0	0
chr3	47677600	47678100	4859978	4859985	intron	SMARCC1	0	0	4_Tx	0	1	1	0	0	0
chr3	48192980	48193303	4867742	4867747	Intergenic	CDC25A	0	0	7_Enh	0	1	1	0	1	1
chr3	48466792	48467002	4871639	4871645	intron	PLXNB1	0	0	7_Enh	0	1	1	0	0	0
chr3	48777489	48777702	4877825	4877833	Intergenic	IP6K2	0	0	7_Enh	0	1	1	0	1	1
chr3	49415828	49415962	4889086	4889091	intron	RHOA	0	0	7_Enh	0	1	1	0	0	0
chr3	49938004	49938102	4898002	4898006	intron	MST1R	0	0	7_Enh	0	1	1	0	0	0
chr3	50209150	50209177	4902427	4902431	intron	SEMA3F	0	0	7_Enh	0	1	1	0	0	0
chr3	50480424	50480675	4908301	4908316	intron	CACNA2D2	0	0	7_Enh	0	1	1	0	0	0
chr3	50483397	50483503	4908341	4908345	intron	CACNA2D2	0	0	5_TxWk	0	1	0	0	0	0
chr3	50638378	50639332	4910573	4910593	Intergenic	CISH	0	0	7_Enh	0	1	1	0	0	0
chr3	50639468	50639485	4910593	4910600	Intergenic	CISH	0	0	7_Enh	0	1	1	0	0	0
chr3	50642719	50642866	4910628	4910634	Intergenic	CISH	0	0	6_EnhG	0	1	1	0	0	0
chr3	52035510	52035817	4925150	4925168	Intergenic	RPL29	0	0	15_Quies	0	1	1	0	1	1
chr3	52039590	52039736	4925228	4925236	Intergenic	RPL29	0	0	7_Enh	0	1	1	0	0	0
chr3	52073930	52074230	4925771	4925787	Intergenic	DUSP7	0	0	7_Enh	0	1	1	0	0	0
chr3	52074385	52074407	4925787	4925791	Intergenic	DUSP7	0	0	7_Enh	0	1	1	0	0	0
chr3	52170742	52170869	4927320	4927326	intron	POC1A	0	0	7_Enh	0	1	1	0	0	0
chr3	52251126	52251352	4928506	4928512	Intergenic	TLR9	0	0	7_Enh	0	1	1	0	0	0
chr3	52334007	52334365	4930152	4930160	Intergenic	MIR135A1	0	0	7_Enh	0	1	1	0	1	0
chr3	52462644	52462885	4932355	4932360	Intergenic	SEMA3G	0	0	5_TxWk	0	1	1	0	1	1
chr3	52481119	52481326	4932701	4932708	Intergenic	SEMA3G	0	0	5_TxWk	0	1	1	0	1	1
chr3	52505792	52505894	4933169	4933174	exon,intron	NISCH	0	0	6_EnhG	0	1	1	0	0	0
chr3	52506117	52506270	4933183	4933188	intron	NISCH	0	0	6_EnhG	0	1	1	0	1	1
chr3	52558944	52559025	4934485	4934492	TTS	STAB1	0	0	6_EnhG	0	1	1	0	0	0
chr3	52559042	52559226	4934492	4934504	TTS	STAB1	0	0	7_Enh	0	1	1	0	0	0
chr3	52559251	52559405	4934504	4934512	TTS	STAB1	0	0	7_Enh	0	1	1	0	0	0
chr3	52559798	52560761	4934515	4934525	intron	NT5DC2	0	0	5_TxWk	0	1	1	0	0	0
chr3	52879271	52879459	4939084	4939089	intron	TMEM110	0	0	7_Enh	0	1	1	0	0	0
chr3	52925342	52925482	4939683	4939688	intron	TMEM110	0	0	5_TxWk	0	1	1	0	0	0
chr3	53144482	53144544	4942552	4942556	intron	RFT1	0	0	4_Tx	0	1	0	0	1	1
chr3	53148089	53148280	4942588	4942592	intron	RFT1	0	0	5_TxWk	0	1	0	0	1	1
chr3	53168913	53169070	4942822	4942826	Intergenic	RFT1	0	0	7_Enh	0	1	1	0	1	1
chr3	53189777	53190215	4943040	4943049	Intergenic	PRKCD	0	0	5_TxWk	0	1	1	0	0	0
chr3	53190523	53190726	4943054	4943080	Intergenic	PRKCD	0	1	5_TxWk	0	1	1	0	0	0
chr3	53229957	53230275	4943862	4943885	Intergenic	PRKCD	0	1	5_TxWk	0	1	1	0	1	1
chr3	53286620	53286655	4944711	4944715	intron	TKT	0	0	7_Enh	0	1	0	0	0	0
chr3	53304080	53304323	4945053	4945059	Intergenic	TKT	0	0	7_Enh	0	1	1	0	0	0
chr3	53309859	53310038	4945134	4945140	Intergenic	TKT	0	0	5_TxWk	0	1	0	0	0	0
chr3	53744254	53744488	4949491	4949500	intron	CACNA1D	0	0	7_Enh	0	1	1	0	1	1
chr3	53807276	53807287	4950335	4950339	intron	CACNA1D	0	0	5_TxWk	0	1	1	0	0	0
chr3	53876883	53877180	4951331	4951339	intron	CHDH	0	0	7_Enh	0	1	1	0	1	0
chr3	54925362	54925632	4961062	4961069	exon,intron	CACNA2D3	0	0	15_Quies	0	1	1	0	0	0
chr3	54925729	54925809	4961069	4961073	intron	CACNA2D3	0	0	15_Quies	0	1	1	0	0	0
chr3	57041660	57041825	4978858	4978863	intron	ARHGEF3	0	0	15_Quies	0	1	1	0	0	0
chr3	57436938	57437096	4983236	4983241	intron	DNAH12	0	0	15_Quies	0	1	0	0	0	0
chr3	58006110	58006245	4989827	4989833	intron	FLNB	0	0	7_Enh	0	1	1	0	0	0
chr3	58035849	58035971	4990169	4990173	intron	FLNB	0	0	7_Enh	0	1	1	0	0	0
chr3	58036985	58037247	4990182	4990190	intron	FLNB	0	0	7_Enh	0	1	1	0	0	0
chr3	58087950	58088046	4990805	4990811	exon	FLNB	0	0	4_Tx	0	1	1	0	0	0
chr3	58097620	58097895	4990925	4990932	intron	FLNB	0	0	6_EnhG	0	1	1	0	0	0
chr3	58097936	58098105	4990932	4990938	exon	FLNB	0	0	4_Tx	0	1	1	0	0	0
chr3	58103273	58103326	4991009	4991014	intron	FLNB	0	0	6_EnhG	0	1	1	0	0	0
chr3	58160425	58160479	4991866	4991870	Intergenic	DNASE1L3	0	0	7_Enh	0	1	1	0	0	0
chr3	58161145	58161634	4991877	4991888	Intergenic	DNASE1L3	0	0	7_Enh	0	1	1	0	0	0
chr3	58161685	58161775	4991889	4991894	Intergenic	DNASE1L3	0	0	7_Enh	0	1	1	0	0	0
chr3	58173440	58173692	4992097	4992102	Intergenic	DNASE1L3	0	0	15_Quies	0	1	0	0	1	1
chr3	58202928	58203252	4992472	4992478	Intergenic	DNASE1L3	0	0	7_Enh	0	1	1	0	1	1
chr3	58203340	58203447	4992480	4992484	Intergenic	DNASE1L3	0	0	7_Enh	0	1	1	0	1	0
chr3	58554323	58554645	4996991	4997000	intron	FAM107A	0	0	5_TxWk	0	1	1	0	1	1
chr3	58615909	58616179	4997787	4997793	Intergenic	FAM3D	0	0	15_Quies	0	1	1	0	1	1
chr3	59639689	59639883	5005199	5005203	Intergenic	C3orf67	0	0	15_Quies	0	1	0	0	0	0
chr3	59639922	59640043	5005203	5005209	Intergenic	C3orf67	0	0	7_Enh	0	1	0	0	0	0
chr3	59646679	59647052	5005253	5005259	Intergenic	C3orf67	0	0	5_TxWk	0	1	1	0	0	0
chr3	62592956	62593142	5028796	5028802	intron	CADPS	0	0	8_ZNF/Rpts	0	1	0	0	0	0
chr3	62593321	62593387	5028803	5028807	intron	CADPS	0	0	8_ZNF/Rpts	0	1	0	0	0	0
chr3	63964901	63965055	5038188	5038193	intron	ATXN7	0	0	5_TxWk	0	1	1	0	0	0
chr3	64136546	64136808	5039670	5039680	intron	PRICKLE2	0	0	6_EnhG	0	1	1	0	0	0
chr3	64202311	64202583	5040206	5040211	intron	PRICKLE2	0	0	7_Enh	0	1	1	0	0	0
chr3	64427733	64427798	5041843	5041847	Intergenic	PRICKLE2	0	0	7_Enh	0	1	1	0	0	0
chr3	65938968	65939764	5053960	5053968	intron	MAGI1	0	0	7_Enh	0	1	1	0	0	0
chr3	65940035	65940168	5053969	5053976	intron	MAGI1	0	0	7_Enh	0	1	1	0	0	0
chr3	65940283	65940362	5053976	5053983	intron	MAGI1	0	0	2_TssAFlnk	0	1	1	0	0	0
chr3	65985456	65985646	5054437	5054441	intron	MAGI1	0	0	5_TxWk	0	1	0	0	0	0
chr3	65996909	65996986	5054550	5054556	intron	MAGI1	0	0	5_TxWk	0	1	0	0	0	0
chr3	66468921	66469014	5058447	5058451	intron	LRIG1	0	0	7_Enh	0	1	1	0	0	0
chr3	66469045	66469223	5058451	5058456	intron	LRIG1	0	0	7_Enh	0	1	1	0	0	0
chr3	66491751	66491813	5058709	5058714	intron	LRIG1	0	0	7_Enh	0	1	1	0	0	0
chr3	66492956	66493100	5058727	5058732	intron	LRIG1	0	0	7_Enh	0	1	1	0	0	0
chr3	66514792	66514863	5058977	5058981	intron	LRIG1	0	0	7_Enh	0	1	1	0	0	0
chr3	66525992	66526302	5059122	5059129	intron	LRIG1	0	0	7_Enh	0	1	1	0	0	0
chr3	66527554	66527768	5059141	5059145	intron	LRIG1	0	0	5_TxWk	0	1	1	0	0	0
chr3	66532172	66532323	5059193	5059197	intron	LRIG1	0	0	7_Enh	0	1	1	0	0	0
chr3	66543217	66543270	5059308	5059313	intron	LRIG1	0	0	7_Enh	0	1	1	0	0	0
chr3	69355659	69355859	5080118	5080125	intron	FRMD4B	0	0	5_TxWk	0	1	1	0	1	1
chr3	69380047	69380345	5080357	5080364	intron	FRMD4B	0	0	5_TxWk	0	1	1	0	0	0
chr3	71115630	71116146	5093000	5093007	intron	FOXP1	0	0	5_TxWk	0	1	1	0	0	0
chr3	71180415	71180819	5093676	5093681	promoter-TSS	FOXP1	0	0	5_TxWk	0	1	1	0	0	0
chr3	71366466	71366733	5095720	5095727	intron	FOXP1	0	0	5_TxWk	0	1	1	0	0	0
chr3	71439117	71439233	5096565	5096571	intron	FOXP1	0	0	7_Enh	0	1	1	0	0	0
chr3	71478030	71478253	5096989	5096999	intron	FOXP1	0	0	7_Enh	0	1	1	0	0	0
chr3	71627292	71627535	5098626	5098632	intron	FOXP1	0	0	5_TxWk	0	1	0	0	0	0
chr3	71730361	71730489	5099906	5099910	exon	EIF4E3	0	0	15_Quies	0	1	1	0	1	1
chr3	71742866	71743262	5100014	5100023	exon	EIF4E3	0	0	5_TxWk	0	1	1	0	0	0
chr3	71744287	71744550	5100028	5100034	intron	EIF4E3	0	0	5_TxWk	0	1	1	0	0	0
chr3	72150885	72150951	5104249	5104254	Intergenic	LOC201617	0	0	15_Quies	0	1	1	0	0	0
chr3	72202083	72202472	5104740	5104755	intron	LOC201617	0	0	5_TxWk	0	1	1	0	0	0
chr3	72307743	72307852	5105701	5105705	Intergenic	LOC201617	0	0	7_Enh	0	1	1	0	0	0
chr3	72319347	72319415	5105832	5105837	Intergenic	LOC201617	0	0	7_Enh	0	1	1	0	0	0
chr3	72385976	72386363	5106598	5106612	Intergenic	RYBP	0	0	7_Enh	0	1	1	0	0	0
chr3	72386387	72386438	5106612	5106617	Intergenic	RYBP	0	0	7_Enh	0	1	1	0	0	0
chr3	72396977	72397197	5106748	5106756	Intergenic	RYBP	0	0	7_Enh	0	1	1	0	1	1
chr3	72397206	72397301	5106756	5106764	Intergenic	RYBP	0	0	7_Enh	0	1	1	0	1	1
chr3	75443797	75443977	5131850	5131854	Intergenic	FAM86DP	0	0	7_Enh	0	1	1	0	0	0
chr3	99440002	99440117	5261982	5261986	intron	COL8A1	0	0	7_Enh	0	1	1	0	0	0
chr3	99620386	99620573	5263242	5263246	intron	MIR548G	0	0	15_Quies	0	1	1	0	0	0
chr3	99787780	99787877	5264349	5264353	intron	FILIP1L	0	0	15_Quies	0	1	1	0	1	1
chr3	100701740	100701971	5271139	5271144	intron	ABI3BP	0	0	15_Quies	0	1	1	0	0	0
chr3	101411135	101411347	5276787	5276795	Intergenic	RPL24	0	0	5_TxWk	0	1	0	0	0	0
chr3	101797844	101798156	5280031	5280035	Intergenic	LOC152225	0	0	15_Quies	0	1	1	0	0	0
chr3	101899054	101899279	5280632	5280639	Intergenic	LOC152225	0	0	15_Quies	0	1	1	0	0	0
chr3	107705890	107706433	5315417	5315425	Intergenic	CD47	0	0	5_TxWk	0	1	1	0	0	0
chr3	107718549	107718665	5315517	5315524	Intergenic	CD47	0	0	15_Quies	0	1	0	0	0	0
chr3	107856038	107856284	5316865	5316872	Intergenic	CD47	0	0	15_Quies	0	1	1	0	0	0
chr3	107856451	107856609	5316872	5316877	Intergenic	CD47	0	0	15_Quies	0	1	0	0	0	0
chr3	111260893	111260981	5338274	5338278	promoter-TSS	CD96	1	0	15_Quies	0	1	0	0	0	0
chr3	111794187	111794238	5342111	5342115	exon	TMPRSS7	0	0	9_Het	0	1	1	0	0	0
chr3	112098007	112098341	5344208	5344213	Intergenic	CD200	0	0	15_Quies	0	1	0	0	0	0
chr3	114379064	114379199	5362275	5362281	intron	ZBTB20	0	0	15_Quies	0	1	1	0	0	0
chr3	119076163	119076295	5390668	5390673	intron	ARHGAP31	0	0	5_TxWk	0	1	1	0	0	0
chr3	119866562	119866646	5397705	5397709	Intergenic	GSK3B	0	0	5_TxWk	0	1	1	0	0	0
chr3	119896024	119896270	5397949	5397954	intron	GPR156	0	0	5_TxWk	0	1	1	0	0	0
chr3	122697082	122697154	5420248	5420254	intron	SEMA5B	0	0	7_Enh	0	1	1	0	0	0
chr3	122795476	122795645	5421530	5421535	intron	PDIA5	0	0	5_TxWk	0	1	1	0	0	0
chr3	123323958	123324036	5427754	5427760	intron	MYLK-AS1	0	0	5_TxWk	0	1	0	0	0	0
chr3	123354153	123354228	5428068	5428072	intron	MYLK	0	0	6_EnhG	0	1	0	0	0	0
chr3	123371246	123371464	5428263	5428270	intron	MYLK	0	0	5_TxWk	0	1	0	0	1	1
chr3	123379876	123380075	5428335	5428344	intron	MYLK	0	0	7_Enh	0	1	1	0	0	0
chr3	124278774	124278958	5435185	5435190	intron	KALRN	0	0	5_TxWk	0	1	1	0	1	1
chr3	124510494	124510678	5437649	5437653	intron	ITGB5	0	0	7_Enh	0	1	1	0	0	0
chr3	125366610	125366698	5446730	5446734	Intergenic	OSBPL11	0	0	5_TxWk	0	1	1	0	0	0
chr3	125989071	125989239	5454657	5454662	Intergenic	KLF15	0	0	5_TxWk	0	1	1	0	0	0
chr3	125989359	125989509	5454662	5454666	Intergenic	KLF15	0	0	5_TxWk	0	1	1	0	0	0
chr3	126093163	126093251	5456160	5456164	Intergenic	KLF15	0	0	7_Enh	0	1	1	0	0	0
chr3	126191354	126191442	5457744	5457749	intron	ZXDC	0	0	7_Enh	0	1	1	0	0	0
chr3	126465509	126465754	5461439	5461445	intron	CHCHD6	0	0	5_TxWk	0	1	1	0	0	0
chr3	126569599	126569944	5462372	5462377	intron	CHCHD6	0	0	5_TxWk	0	1	1	0	0	0
chr3	126721086	126721319	5464631	5464644	intron	PLXNA1	0	0	7_Enh	0	1	1	0	1	1
chr3	126762361	126762514	5465694	5465698	Intergenic	PLXNA1	0	0	5_TxWk	0	1	1	0	0	0
chr3	127261304	127261529	5471529	5471540	Intergenic	TPRA1	0	0	5_TxWk	0	1	0	0	0	0
chr3	127261706	127261839	5471540	5471545	Intergenic	TPRA1	0	0	5_TxWk	0	1	1	0	0	0
chr3	127293979	127294180	5472036	5472054	exon	TPRA1	0	0	6_EnhG	0	1	1	0	1	1
chr3	127415904	127415987	5474442	5474446	intron	MGLL	0	0	7_Enh	0	1	1	0	0	0
chr3	127441926	127441955	5474834	5474838	intron	MGLL	0	0	5_TxWk	0	1	1	0	0	0
chr3	127466587	127466654	5475159	5475163	intron	MGLL	0	0	7_Enh	0	1	1	0	0	0
chr3	127466788	127467004	5475163	5475171	intron	MGLL	0	0	7_Enh	0	1	1	0	0	0
chr3	127467084	127467148	5475171	5475176	intron	MGLL	0	0	7_Enh	0	1	1	0	0	0
chr3	127467947	127468035	5475182	5475187	intron	MGLL	0	0	5_TxWk	0	1	1	0	0	0
chr3	127511962	127512015	5475857	5475861	intron	MGLL	0	0	7_Enh	0	1	1	0	0	0
chr3	127539513	127539689	5476168	5476173	intron	MGLL	0	0	5_TxWk	0	1	1	0	0	0
chr3	128422500	128422893	5488539	5488545	Intergenic	RAB7A	0	0	5_TxWk	0	1	0	0	0	0
chr3	128772353	128772712	5493891	5493900	Intergenic	GP9	0	0	5_TxWk	0	1	1	0	1	1
chr3	128930648	128930773	5496677	5496682	Intergenic	CNBP	0	0	7_Enh	0	1	1	0	0	0
chr3	128943935	128944221	5496913	5496921	Intergenic	COPG1	0	0	7_Enh	0	1	1	0	0	0
chr3	128964679	128964954	5497243	5497249	Intergenic	COPG1	0	0	5_TxWk	0	1	1	0	1	1
chr3	129118864	129119050	5500132	5500136	promoter-TSS	RPL32P3	1	0	15_Quies	0	1	0	0	0	0
chr3	129280083	129280141	5502349	5502353	intron	PLXND1	0	0	6_EnhG	0	1	1	0	0	0
chr3	129342455	129342703	5503934	5503946	Intergenic	PLXND1	0	0	7_Enh	0	1	1	0	0	0
chr3	129344796	129344914	5503985	5503992	Intergenic	PLXND1	0	0	7_Enh	0	1	1	0	0	0
chr3	129359969	129360136	5504318	5504322	Intergenic	PLXND1	0	0	15_Quies	0	1	0	0	0	0
chr3	129364195	129364420	5504375	5504380	Intergenic	PLXND1	0	0	15_Quies	0	1	0	0	0	0
chr3	129862981	129863142	5510334	5510340	Intergenic	FAM86HP	0	0	15_Quies	0	1	0	0	0	0
chr3	129863240	129863456	5510340	5510349	Intergenic	FAM86HP	0	0	15_Quies	0	1	0	0	0	0
chr3	129863575	129863651	5510349	5510354	Intergenic	FAM86HP	0	0	15_Quies	0	1	0	0	0	0
chr3	132035797	132035902	5524697	5524702	promoter-TSS	ACPP	1	0	15_Quies	0	1	1	0	0	0
chr3	132061878	132062188	5524893	5524899	intron	ACPP	0	0	5_TxWk	0	1	1	0	1	1
chr3	132759594	132759755	5530057	5530061	intron	TMEM108	0	0	5_TxWk	0	1	1	0	0	0
chr3	133132417	133132686	5532459	5532464	intron	BFSP2	0	0	15_Quies	0	1	1	0	0	0
chr3	133309460	133309566	5534452	5534456	TTS	CDV3	0	0	5_TxWk	0	1	0	0	0	0
chr3	133662510	133662670	5538011	5538015	intron	SLCO2A1	0	0	6_EnhG	0	1	1	0	0	0
chr3	134027200	134027434	5541479	5541487	Intergenic	RYK	0	0	15_Quies	0	1	1	0	1	1
chr3	134031065	134031163	5541530	5541534	Intergenic	RYK	0	0	7_Enh	0	1	1	0	0	0
chr3	134055612	134055671	5541901	5541905	Intergenic	AMOTL2	0	0	7_Enh	0	1	1	0	0	0
chr3	137728692	137728811	5571410	5571420	promoter-TSS	CLDN18	0	0	5_TxWk	0	1	0	0	0	1
chr3	138316556	138316917	5577421	5577426	Intergenic	CEP70	0	0	15_Quies	0	1	0	0	0	0
chr3	140957137	140957221	5598988	5598993	intron	ACPL2	0	0	7_Enh	0	1	0	0	0	0
chr3	141079691	141080180	5600184	5600191	intron	ZBTB38	0	0	15_Quies	0	1	1	0	1	1
chr3	141145333	141145517	5600854	5600861	intron	ZBTB38	0	0	7_Enh	0	1	1	0	0	0
chr3	141567951	141568002	5605140	5605144	Intergenic	ATP1B3	0	0	5_TxWk	0	1	1	0	0	0
chr3	143021680	143021813	5619144	5619148	intron	SLC9A9	0	0	5_TxWk	0	1	1	0	0	0
chr3	149015937	149016109	5655627	5655632	Intergenic	TM4SF18	0	0	5_TxWk	0	1	1	0	0	0
chr3	149225490	149225700	5657166	5657171	Intergenic	TM4SF4	0	0	7_Enh	0	1	1	0	0	0
chr3	149253130	149253244	5657428	5657434	intron	WWTR1	0	0	5_TxWk	0	1	1	0	0	0
chr3	149254357	149254477	5657446	5657455	intron	WWTR1	0	0	5_TxWk	0	1	1	0	0	0
chr3	149266081	149266203	5657574	5657578	intron	WWTR1	0	0	7_Enh	0	1	1	0	0	0
chr3	149299952	149300148	5657915	5657919	intron	WWTR1	0	0	5_TxWk	0	1	1	0	0	0
chr3	149347203	149347320	5658355	5658359	intron	WWTR1	0	0	5_TxWk	0	1	0	0	0	0
chr3	149356526	149356816	5658434	5658441	intron	WWTR1	0	0	5_TxWk	0	1	1	0	0	0
chr3	149358994	149359176	5658461	5658465	intron	WWTR1	0	0	5_TxWk	0	1	1	0	0	0
chr3	150256182	150256748	5665343	5665350	Intergenic	SERP1	0	0	5_TxWk	0	1	1	0	0	0
chr3	150305987	150306057	5665902	5665907	Intergenic	SELT	0	0	5_TxWk	0	1	1	0	0	0
chr3	151487855	151488071	5675495	5675500	promoter-TSS	LOC201651	1	0	15_Quies	0	1	1	0	0	0
chr3	151488523	151488953	5675500	5675505	intron	LOC201651	1	0	15_Quies	0	1	1	0	0	0
chr3	152020284	152020522	5678895	5678899	intron	MBNL1	0	0	5_TxWk	0	1	1	0	0	0
chr3	152124490	152124701	5679518	5679522	intron	MBNL1	0	0	5_TxWk	0	1	1	0	0	0
chr3	155868290	155868541	5706373	5706379	intron	KCNAB1	0	0	15_Quies	0	1	0	0	1	1
chr3	156799514	156799820	5712823	5712833	exon	LOC339894	0	0	15_Quies	0	1	1	0	1	1
chr3	158445603	158445811	5724472	5724478	intron	RARRES1	0	0	5_TxWk	0	1	1	0	1	1
chr3	158486217	158486469	5724953	5724959	Intergenic	MFSD1	0	0	7_Enh	0	1	1	0	0	0
chr3	159570671	159570961	5731860	5731867	intron	SCHIP1	0	0	7_Enh	0	1	1	0	0	0
chr3	160088675	160089392	5736107	5736114	intron	IFT80	0	0	5_TxWk	0	1	1	0	0	0
chr3	168866306	168866454	5786408	5786413	promoter-TSS	MECOM	0	0	5_TxWk	0	1	1	0	0	0
chr3	168870135	168870343	5786470	5786475	intron	MECOM	0	0	5_TxWk	0	1	0	0	0	0
chr3	169067121	169067195	5787726	5787730	intron	MECOM	0	0	15_Quies	0	1	0	0	0	0
chr3	169345600	169345794	5789560	5789567	intron	MECOM	0	0	5_TxWk	0	1	0	0	0	0
chr3	169352757	169352925	5789603	5789607	intron	MECOM	0	0	7_Enh	0	1	1	0	0	0
chr3	169377202	169377622	5789775	5789781	intron	MECOM	0	0	5_TxWk	0	1	1	0	0	0
chr3	169377634	169378248	5789781	5789804	intron	MECOM	0	0	5_TxWk	0	1	1	0	0	0
chr3	169663305	169663337	5792995	5792999	exon	LOC100128164	0	0	15_Quies	0	1	0	0	0	0
chr3	169767629	169767746	5794205	5794209	intron	GPR160	0	0	7_Enh	0	1	1	0	0	0
chr3	169951594	169951729	5796270	5796275	intron	PRKCI	0	0	5_TxWk	0	1	1	0	0	0
chr3	171814606	171814910	5812771	5812776	intron	FNDC3B	0	0	5_TxWk	0	1	1	0	0	0
chr3	171816711	171816872	5812783	5812788	intron	FNDC3B	0	0	5_TxWk	0	1	1	0	0	0
chr3	171847846	171847937	5813072	5813077	intron	FNDC3B	0	0	5_TxWk	0	1	1	0	0	0
chr3	171870931	171871382	5813289	5813298	intron	FNDC3B	0	0	7_Enh	0	1	1	0	0	0
chr3	171874143	171874333	5813326	5813332	intron	FNDC3B	0	0	5_TxWk	0	1	1	0	0	0
chr3	171921608	171921968	5813755	5813762	intron	FNDC3B	0	0	5_TxWk	0	1	1	0	0	0
chr3	172234556	172234777	5816467	5816471	TTS	TNFSF10	0	0	5_TxWk	0	1	1	0	0	0
chr3	172301990	172302271	5817079	5817084	Intergenic	TNFSF10	0	0	15_Quies	0	1	0	0	0	0
chr3	172312517	172312614	5817166	5817172	Intergenic	TNFSF10	0	0	7_Enh	0	1	1	0	0	0
chr3	172355791	172356107	5817630	5817640	intron	NCEH1	0	0	5_TxWk	0	1	0	0	0	0
chr3	174577229	174577879	5831854	5831862	intron	NAALADL2	1	0	15_Quies	0	1	0	0	0	0
chr3	177002214	177002416	5848512	5848518	Intergenic	TBL1XR1	0	0	15_Quies	0	1	1	0	0	0
chr3	177196778	177196859	5850852	5850856	intron	LINC00578	0	0	15_Quies	0	1	1	0	0	0
chr3	177287162	177287268	5851673	5851677	intron	LINC00578	0	0	15_Quies	0	1	0	0	0	0
chr3	177337121	177337350	5852061	5852065	intron	LINC00578	0	0	15_Quies	0	1	1	0	0	0
chr3	177541852	177542100	5853650	5853654	Intergenic	LINC00578	0	0	7_Enh	0	1	1	0	0	0
chr3	179384586	179384652	5867755	5867759	intron	USP13	0	0	5_TxWk	0	1	1	0	0	0
chr3	179449170	179449589	5868573	5868584	intron	USP13	0	0	5_TxWk	0	1	0	0	0	0
chr3	181428875	181429177	5881995	5882002	promoter-TSS	SOX2	1	0	12_EnhBiv	0	1	1	1	0	0
chr3	182800493	182801049	5893886	5893894	intron	MCCC1	0	0	5_TxWk	0	1	0	0	0	0
chr3	182870189	182870400	5894902	5894909	intron	LAMP3	0	0	5_TxWk	0	1	0	0	0	0
chr3	183003692	183003860	5896707	5896714	intron	MCF2L2	0	0	15_Quies	0	1	1	0	0	0
chr3	183014723	183014889	5896831	5896840	exon	MCF2L2	0	0	15_Quies	0	1	1	0	0	0
chr3	183251461	183251568	5899659	5899663	intron	KLHL6	0	0	5_TxWk	0	1	1	0	0	0
chr3	183251698	183251850	5899663	5899668	intron	KLHL6	0	0	5_TxWk	0	1	1	0	0	0
chr3	183347865	183348170	5900993	5900998	Intergenic	KLHL24	0	0	5_TxWk	0	1	0	0	0	0
chr3	183356716	183356760	5901286	5901290	intron	KLHL24	0	0	5_TxWk	0	1	1	0	0	0
chr3	183485515	183485601	5903048	5903053	intron	YEATS2	0	0	5_TxWk	0	1	1	0	0	0
chr3	183485945	183486115	5903054	5903060	intron	YEATS2	0	0	5_TxWk	0	1	0	0	0	0
chr3	184281406	184281500	5917149	5917155	intron	EPHB3	0	0	7_Enh	0	1	1	0	0	0
chr3	184281505	184281676	5917155	5917160	intron	EPHB3	0	0	7_Enh	0	1	1	0	0	0
chr3	184283133	184283452	5917177	5917183	intron	EPHB3	0	0	7_Enh	0	1	1	0	0	0
chr3	184283557	184283801	5917183	5917192	intron	EPHB3	0	0	7_Enh	0	1	1	0	0	0
chr3	184284079	184284362	5917195	5917199	intron	EPHB3	0	0	7_Enh	0	1	1	0	0	0
chr3	185255206	185255492	5928522	5928527	intron	LIPH	0	0	5_TxWk	0	1	1	0	0	0
chr3	185265093	185265231	5928645	5928649	intron	LIPH	0	0	5_TxWk	0	1	0	0	0	0
chr3	185276860	185277183	5928836	5928853	Intergenic	LIPH	0	0	15_Quies	0	1	1	0	1	1
chr3	185279246	185279391	5928917	5928922	Intergenic	LIPH	0	0	15_Quies	0	1	1	0	0	0
chr3	185378223	185378408	5930484	5930490	intron	IGF2BP2	0	0	7_Enh	0	1	1	0	1	1
chr3	185677395	185677775	5934272	5934277	promoter-TSS	LOC344887	1	0	15_Quies	0	1	0	0	0	0
chr3	185927836	185928118	5937284	5937291	intron	DGKG	0	0	7_Enh	0	1	1	0	0	0
chr3	185928164	185928436	5937291	5937302	intron	DGKG	0	0	7_Enh	0	1	1	0	0	0
chr3	185954570	185954864	5937616	5937621	intron	DGKG	0	0	5_TxWk	0	1	1	0	0	0
chr3	186665878	186665979	5946291	5946295	intron	ST6GAL1	0	0	7_Enh	0	1	1	0	0	0
chr3	187869546	187869993	5956777	5956792	exon	LPP-AS2	0	0	15_Quies	0	1	0	0	0	0
chr3	187897125	187897266	5957157	5957162	exon	FLJ42393	1	0	7_Enh	0	1	1	0	0	0
chr3	187897277	187897433	5957162	5957167	exon	FLJ42393	1	0	7_Enh	0	1	1	0	0	0
chr3	187934717	187934858	5957526	5957530	intron	LPP	0	0	7_Enh	0	1	1	0	0	0
chr3	187936975	187937180	5957543	5957547	intron	LPP	0	0	5_TxWk	0	1	1	0	0	0
chr3	187984078	187984160	5957936	5957940	intron	LPP	0	0	7_Enh	0	1	1	0	0	0
chr3	188012863	188013089	5958242	5958248	intron	LPP	0	0	5_TxWk	0	1	1	0	0	0
chr3	188115259	188115371	5959153	5959157	intron	LPP	0	0	5_TxWk	0	1	1	0	0	0
chr3	188535309	188535696	5962310	5962315	intron	LPP	0	0	15_Quies	0	1	1	0	0	0
chr3	188668792	188668941	5963508	5963513	Intergenic	TPRG1	0	0	5_TxWk	0	1	1	0	0	0
chr3	189022661	189022787	5966116	5966123	intron	TPRG1	0	0	7_Enh	0	1	0	0	0	0
chr3	189034162	189034636	5966193	5966198	intron	TPRG1	0	0	15_Quies	0	1	0	0	0	0
chr3	190284400	190284555	5975411	5975415	intron	IL1RAP	0	0	15_Quies	0	1	1	0	0	0
chr3	193268893	193269159	5997625	5997631	intron	ATP13A4	0	0	15_Quies	0	1	0	0	0	0
chr3	193499943	193500135	5999874	5999880	Intergenic	OPA1-AS1	0	0	14_ReprPCWk	0	1	0	0	0	0
chr3	193506005	193506239	5999962	5999970	Intergenic	OPA1-AS1	0	0	14_ReprPCWk	0	1	1	0	1	1
chr3	193561408	193561602	6000603	6000607	Intergenic	DPPA2P3	0	0	15_Quies	0	1	0	0	0	0
chr3	193570218	193570411	6000673	6000679	Intergenic	DPPA2P3	0	0	7_Enh	0	1	1	0	0	0
chr3	193688966	193689170	6002003	6002011	intron	LOC647323	0	0	7_Enh	0	1	1	0	0	0
chr3	193689285	193689385	6002011	6002015	intron	LOC647323	0	0	5_TxWk	0	1	1	0	0	0
chr3	193807367	193807512	6003596	6003602	Intergenic	HES1	0	0	15_Quies	0	1	1	0	0	0
chr3	193807556	193807676	6003602	6003609	Intergenic	HES1	0	0	15_Quies	0	1	1	0	0	0
chr3	193857624	193857719	6004582	6004586	Intergenic	HES1	0	0	7_Enh	0	1	1	0	0	0
chr3	193860207	193860359	6004734	6004739	Intergenic	HES1	0	0	7_Enh	0	1	1	0	0	0
chr3	193884567	193884603	6005048	6005054	Intergenic	HES1	0	0	5_TxWk	0	1	1	0	0	0
chr3	193884759	193885007	6005054	6005061	Intergenic	HES1	0	0	7_Enh	0	1	1	0	0	0
chr3	193983307	193983551	6006444	6006458	Intergenic	LOC100131551	0	0	7_Enh	0	1	1	0	0	0
chr3	193987426	193987681	6006533	6006552	Intergenic	LOC100131551	0	1	7_Enh	0	1	1	0	1	1
chr3	194292944	194293072	6011283	6011287	Intergenic	TMEM44-AS1	0	0	7_Enh	0	1	1	0	0	0
chr3	194403314	194403659	6013508	6013514	Intergenic	FAM43A	0	0	15_Quies	0	1	1	0	1	1
chr3	194588235	194588410	6016252	6016258	Intergenic	LOC100507391	0	0	5_TxWk	0	1	1	0	0	0
chr3	194826384	194826447	6019903	6019909	intron	XXYLT1	0	0	7_Enh	0	1	1	0	0	0
chr3	194827197	194827396	6019926	6019951	intron	XXYLT1	0	0	5_TxWk	0	1	1	0	1	1
chr3	194875815	194876064	6020821	6020827	intron	XXYLT1	0	0	7_Enh	0	1	1	0	0	0
chr3	194876086	194876245	6020827	6020834	intron	XXYLT1	0	0	7_Enh	0	1	1	0	0	0
chr3	194906415	194906476	6021329	6021333	intron	XXYLT1	0	0	7_Enh	0	1	1	0	0	0
chr3	195531184	195531299	6031217	6031222	intron	MUC4	0	0	5_TxWk	0	1	1	0	0	0
chr3	195531359	195531565	6031222	6031229	intron	MUC4	0	0	5_TxWk	0	1	1	0	0	0
chr3	195531613	195531654	6031229	6031236	intron	MUC4	0	0	5_TxWk	0	1	1	0	0	0
chr3	195556818	195556897	6031942	6031950	Intergenic	MUC4	0	0	7_Enh	0	1	1	0	0	0
chr3	195557022	195557259	6031953	6031958	Intergenic	MUC4	0	0	15_Quies	0	1	0	0	0	0
chr3	195589994	195590178	6032759	6032772	TTS	TNK2	0	0	5_TxWk	0	1	1	0	1	1
chr3	195599514	195600192	6033133	6033156	intron	TNK2	0	0	4_Tx	0	1	1	0	0	0
chr3	195600211	195600558	6033156	6033178	intron	TNK2	0	0	4_Tx	0	1	1	0	0	0
chr3	195600993	195601024	6033206	6033211	intron	TNK2	0	1	4_Tx	0	1	1	0	0	0
chr3	195623567	195623846	6034006	6034014	intron	TNK2	0	0	7_Enh	0	1	1	0	0	0
chr3	195633183	195633385	6034187	6034195	intron	TNK2	0	0	7_Enh	0	1	1	0	0	0
chr3	195641892	195642212	6034538	6034545	Intergenic	TNK2	0	0	7_Enh	0	1	1	0	1	1
chr3	195863648	195863732	6038798	6038803	Intergenic	LOC401109	0	0	15_Quies	0	1	0	0	0	0
chr3	195920950	195921178	6039995	6040000	Intergenic	ZDHHC19	0	0	15_Quies	0	1	1	0	0	0
chr3	196411880	196412090	6048893	6048903	Intergenic	CEP19	0	0	7_Enh	0	1	1	0	1	1
chr3	197684689	197684769	6068806	6068810	intron	IQCG	0	0	5_TxWk	0	1	1	0	0	0
chr4	1767800	1768123	6115237	6115242	Intergenic	FGFR3	0	0	5_TxWk	0	1	1	0	0	0
chr4	1770283	1770377	6115400	6115406	Intergenic	FGFR3	0	0	10_TssBiv	0	1	1	0	0	0
chr4	1770390	1770491	6115407	6115414	Intergenic	FGFR3	0	0	13_ReprPC	0	1	1	0	0	0
chr4	1772007	1772178	6115446	6115466	Intergenic	FGFR3	0	1	5_TxWk	0	1	1	0	0	0
chr4	2584952	2584997	6133164	6133168	Intergenic	FAM193A	0	0	7_Enh	0	1	1	0	0	0
chr4	2592805	2592990	6133263	6133268	Intergenic	FAM193A	0	0	7_Enh	0	1	1	0	0	0
chr4	2807315	2807543	6137206	6137213	intron	SH3BP2	0	0	7_Enh	0	1	1	0	0	0
chr4	2807568	2807730	6137213	6137222	intron	SH3BP2	0	0	7_Enh	0	1	1	0	0	0
chr4	2807961	2808118	6137225	6137231	intron	SH3BP2	0	0	7_Enh	0	1	1	0	0	0
chr4	2808865	2808955	6137249	6137256	intron	SH3BP2	0	0	7_Enh	0	1	1	0	0	0
chr4	2924952	2925049	6139279	6139283	intron	ADD1	0	0	6_EnhG	0	1	1	0	0	0
chr4	2932580	2932736	6139482	6139492	TTS	ADD1	0	0	6_EnhG	0	1	1	0	1	1
chr4	2932777	2932813	6139492	6139497	TTS	ADD1	0	0	6_EnhG	0	1	1	0	1	1
chr4	2932838	2932994	6139497	6139505	intron	MFSD10	0	0	6_EnhG	0	1	1	0	1	1
chr4	2938941	2939075	6139808	6139815	TTS	NOP14	0	0	4_Tx	0	1	1	0	0	0
chr4	2939095	2939288	6139815	6139823	TTS	NOP14	0	0	4_Tx	0	1	1	0	0	0
chr4	3086719	3086807	6142713	6142717	intron	HTT	0	0	5_TxWk	0	1	1	0	0	0
chr4	3108307	3108621	6143037	6143044	intron	HTT	0	0	4_Tx	0	1	1	0	1	1
chr4	3342519	3342550	6147489	6147494	intron	RGS12	0	0	7_Enh	0	1	1	0	0	1
chr4	3342621	3342762	6147494	6147500	intron	RGS12	0	0	7_Enh	0	1	1	0	1	1
chr4	3463182	3463522	6150216	6150229	Intergenic	DOK7	0	0	7_Enh	0	1	1	0	0	0
chr4	3485917	3486209	6151004	6151025	promoter-TSS	DOK7	0	1	5_TxWk	0	1	1	0	0	0
chr4	3486227	3486319	6151025	6151033	promoter-TSS	DOK7	0	1	5_TxWk	0	1	1	1	0	0
chr4	3486324	3486623	6151033	6151046	intron	DOK7	0	1	7_Enh	0	1	1	1	0	0
chr4	6274919	6275101	6193021	6193027	intron	WFS1	0	0	7_Enh	0	1	1	0	0	0
chr4	6284145	6284169	6193226	6193230	intron	WFS1	0	0	7_Enh	0	1	1	0	0	0
chr4	6327113	6327197	6194242	6194248	intron	PPP2R2C	0	0	7_Enh	0	1	1	0	0	0
chr4	6697570	6697598	6201138	6201142	intron	S100P	0	0	7_Enh	0	1	1	0	0	0
chr4	6748543	6748764	6202165	6202171	Intergenic	BLOC1S4	0	0	7_Enh	0	1	1	0	0	0
chr4	6748797	6748965	6202173	6202181	Intergenic	BLOC1S4	0	0	7_Enh	0	1	1	0	0	0
chr4	6749608	6749764	6202188	6202193	Intergenic	BLOC1S4	0	0	7_Enh	0	1	1	0	0	0
chr4	6749816	6749907	6202194	6202198	Intergenic	BLOC1S4	0	0	7_Enh	0	1	1	0	0	0
chr4	6751172	6751527	6202223	6202239	Intergenic	KIAA0232	0	0	7_Enh	0	1	1	0	0	0
chr4	6918814	6918974	6205018	6205022	intron	TBC1D14	0	0	7_Enh	0	1	1	0	0	0
chr4	6919564	6919632	6205029	6205035	intron	TBC1D14	0	0	7_Enh	0	1	1	0	1	1
chr4	6920103	6920299	6205041	6205046	intron	TBC1D14	0	0	7_Enh	0	1	1	0	0	0
chr4	6957075	6957119	6205842	6205848	intron	TBC1D14	0	0	7_Enh	0	1	1	0	0	0
chr4	6976199	6976441	6206207	6206212	intron	TBC1D14	0	0	15_Quies	0	1	1	0	1	1
chr4	7054733	7054958	6208143	6208151	intron	TADA2B	0	0	6_EnhG	0	1	1	0	0	0
chr4	7209131	7209246	6211291	6211297	intron	SORCS2	0	0	5_TxWk	0	1	1	0	0	0
chr4	7219402	7219550	6211512	6211519	intron	SORCS2	0	0	7_Enh	0	1	1	0	0	0
chr4	7219962	7220060	6211531	6211536	intron	SORCS2	0	0	7_Enh	0	1	1	0	0	0
chr4	7337165	7337226	6213893	6213898	intron	SORCS2	0	0	15_Quies	0	1	1	0	0	0
chr4	7337254	7337290	6213899	6213904	intron	SORCS2	0	0	7_Enh	0	1	1	0	0	0
chr4	7337377	7337517	6213905	6213910	intron	SORCS2	0	0	7_Enh	0	1	1	0	0	0
chr4	7437156	7437305	6215720	6215724	promoter-TSS	PSAPL1	1	0	5_TxWk	0	1	1	0	0	0
chr4	7790900	7791119	6222705	6222711	intron	AFAP1	0	0	6_EnhG	0	1	0	0	0	0
chr4	7807857	7807922	6223019	6223023	intron	AFAP1	0	0	7_Enh	0	1	1	0	0	0
chr4	7808138	7808290	6223029	6223034	intron	AFAP1	0	0	7_Enh	0	1	1	0	0	0
chr4	7825214	7825456	6223334	6223342	intron	AFAP1	0	0	5_TxWk	0	1	1	0	0	0
chr4	7912328	7912398	6224626	6224631	intron	AFAP1	0	0	7_Enh	0	1	1	0	0	0
chr4	7971926	7972119	6225788	6225793	intron	ABLIM2	0	0	7_Enh	0	1	1	0	0	0
chr4	8052468	8052686	6227457	6227468	intron	ABLIM2	0	0	7_Enh	0	1	1	0	0	0
chr4	8052723	8052774	6227468	6227472	intron	ABLIM2	0	0	7_Enh	0	1	1	0	0	0
chr4	8185107	8185404	6230464	6230472	Intergenic	SH3TC1	0	0	7_Enh	0	1	1	0	0	0
chr4	8190936	8191172	6230604	6230617	Intergenic	SH3TC1	0	0	7_Enh	0	1	1	0	0	0
chr4	8194454	8194654	6230707	6230715	Intergenic	SH3TC1	0	0	7_Enh	0	1	1	0	1	1
chr4	8230031	8230102	6231595	6231603	exon	SH3TC1	0	0	6_EnhG	0	1	1	0	0	0
chr4	8230222	8230304	6231607	6231612	exon	SH3TC1	0	0	6_EnhG	0	1	1	0	0	0
chr4	8230328	8230582	6231612	6231623	intron	SH3TC1	0	0	6_EnhG	0	1	1	0	1	0
chr4	8244024	8244245	6231959	6231971	Intergenic	HTRA3	0	0	6_EnhG	0	1	1	0	1	1
chr4	8353542	8353608	6234277	6234281	Intergenic	HTRA3	0	0	14_ReprPCWk	0	1	1	0	0	0
[truncated: 6,839 more rows]
