# Supplementary material for: A DNA methylation atlas of normal human cell types
Source: Nature. 2023 Jan 4;613(7943):355–64. doi: 10.1038/s41586-022-05580-6 (PMC9811898; doi:10.1038/s41586-022-05580-6)
Supplement: Supplementary file 6 — Genome-wide set of unmethylated regions per cell type, overlapping H3K27ac, but not J3K4me3, ChIP–seq peaks, annotated. Zip file containing bed files, listing for each cell type a set of putative enhancers defined as the subset of hypomethylated regions (Extended Dataset 1) marked by active gene regulation chromatin marks (H3K27ac peaks) but lacking promoter marks (H3K4me3 peaks). [file 41586_2022_5580_MOESM6_ESM.zip › Lung-Ep-Bron.4CpGs.U85.f85.H3K27ac-H3K4me3.bed]

chr	from	to	CpG_from	CpG_to	HOMER_anno	neigh_gene	TSS+1Kb	CpG-island	chromHMM	H3K4me3	H3K27ac	H3K4me1	H3K27me3	CTCF_BS	CTCF
chr1	878490	878756	10212	10225	TTS	NOC2L	0	0	12_EnhBiv	0	1	1	1	0	0
chr1	961105	961623	13750	13764	intron	AGRN	0	0	7_Enh	0	1	1	0	0	0
chr1	1068777	1069091	18281	18299	Intergenic	LOC254099	0	0	7_Enh	0	1	1	0	0	0
chr1	1079469	1079634	18718	18728	TTS	LOC254099	0	0	14_ReprPCWk	0	1	1	0	0	0
chr1	1079736	1079850	18732	18740	TTS	LOC254099	0	0	14_ReprPCWk	0	1	1	0	0	0
chr1	1079863	1080110	18740	18752	TTS	LOC254099	0	0	14_ReprPCWk	0	1	1	0	0	0
chr1	1080563	1080732	18776	18787	Intergenic	LOC254099	0	0	14_ReprPCWk	0	1	1	0	0	0
chr1	1353426	1353449	29876	29881	TTS	ANKRD65	0	0	7_Enh	0	1	1	0	0	0
chr1	1353588	1353713	29884	29894	TTS	ANKRD65	0	0	5_TxWk	0	1	1	0	0	0
chr1	1353952	1353982	29902	29906	exon	ANKRD65	0	0	5_TxWk	0	1	0	0	0	0
chr1	1365793	1366024	30394	30408	Intergenic	TMEM88B	0	0	7_Enh	0	1	1	0	0	1
chr1	1366213	1366502	30414	30430	Intergenic	VWA1	0	0	7_Enh	0	1	1	0	0	0
chr1	1368488	1368697	30485	30494	Intergenic	VWA1	0	0	7_Enh	0	1	1	0	0	0
chr1	1368712	1369145	30494	30510	Intergenic	VWA1	0	0	7_Enh	0	1	1	0	0	0
chr1	1440276	1440334	33236	33240	Intergenic	ATAD3A	0	0	7_Enh	0	1	1	0	1	0
chr1	1490336	1490439	35408	35412	intron	SSU72	0	0	7_Enh	0	1	1	0	0	0
chr1	1690235	1690502	43012	43029	promoter-TSS	NADK	0	0	6_EnhG	0	1	1	0	0	0
chr1	1711842	1712022	43659	43663	promoter-TSS	NADK	1	0	7_Enh	0	1	1	0	0	0
chr1	1790621	1790761	45123	45131	intron	GNB1	0	0	5_TxWk	0	1	1	0	0	0
chr1	2058668	2058925	53968	53977	intron	PRKCZ	0	0	7_Enh	0	1	1	0	0	0
chr1	2058929	2059087	53977	53984	intron	PRKCZ	0	0	7_Enh	0	1	1	0	0	0
chr1	2130172	2130335	56382	56388	exon	C1orf86	0	0	7_Enh	0	1	1	0	0	0
chr1	2139175	2139297	56744	56750	exon,promoter-TSS	C1orf86	0	0	7_Enh	0	1	1	0	0	0
chr1	2139318	2139349	56751	56755	promoter-TSS	C1orf86	0	0	7_Enh	0	1	1	0	0	0
chr1	2139396	2139480	56755	56767	promoter-TSS	C1orf86	0	0	7_Enh	0	1	1	0	0	0
chr1	2139737	2139950	56771	56779	promoter-TSS	C1orf86	0	0	7_Enh	0	1	1	0	0	0
chr1	2139953	2140315	56779	56787	promoter-TSS	C1orf86	0	0	7_Enh	0	1	1	0	0	0
chr1	2141580	2141848	56818	56832	intron	C1orf86	0	0	5_TxWk	0	1	1	0	0	0
chr1	2144830	2144874	56945	56950	promoter-TSS	C1orf86	1	0	7_Enh	0	1	1	0	0	0
chr1	2145356	2145585	56971	56979	Intergenic	SKI	0	0	7_Enh	0	1	1	0	0	0
chr1	2145637	2145778	56979	56988	Intergenic	SKI	0	0	7_Enh	0	1	1	0	0	0
chr1	2170380	2170460	58006	58011	intron	SKI	0	0	7_Enh	0	1	1	0	0	0
chr1	2171710	2171930	58051	58059	intron	SKI	0	0	7_Enh	0	1	1	0	0	0
chr1	2171941	2172004	58059	58063	intron	SKI	0	0	7_Enh	0	1	1	0	0	0
chr1	2177979	2178015	58221	58225	intron	SKI	0	0	7_Enh	0	1	1	0	0	0
chr1	2182126	2182230	58343	58349	intron	SKI	0	0	7_Enh	0	1	1	0	0	0
chr1	2182283	2182352	58350	58358	intron	SKI	0	0	7_Enh	0	1	1	0	0	0
chr1	2189778	2189834	58553	58558	intron	SKI	0	0	7_Enh	0	1	1	0	0	0
chr1	2204201	2204334	58939	58951	intron	SKI	0	0	7_Enh	0	1	1	0	0	0
chr1	2210738	2211074	59143	59153	intron	SKI	0	0	7_Enh	0	1	1	0	0	0
chr1	2222176	2222347	59591	59604	intron	SKI	0	1	7_Enh	0	1	1	0	0	0
chr1	2222367	2222509	59604	59614	intron	SKI	0	1	7_Enh	0	1	1	0	0	0
chr1	2230945	2231016	59883	59888	intron	SKI	0	0	7_Enh	0	1	1	0	0	0
chr1	2234651	2234850	60017	60028	exon,intron	SKI	0	0	4_Tx	0	1	1	0	0	0
chr1	2234907	2235062	60031	60038	intron	SKI	0	0	4_Tx	0	1	1	0	0	0
chr1	2243015	2243094	60440	60446	Intergenic	LOC100129534	0	0	7_Enh	0	1	1	0	1	1
chr1	2253459	2253578	60891	60898	intron	MORN1	0	0	15_Quies	0	1	1	0	0	0
chr1	2253724	2253851	60898	60910	intron	MORN1	0	1	15_Quies	0	1	1	0	0	0
chr1	2253865	2254041	60910	60925	intron	MORN1	0	1	15_Quies	0	1	1	0	0	0
chr1	2254099	2254246	60928	60936	intron	MORN1	0	1	15_Quies	0	1	1	0	0	0
chr1	2262288	2262565	61218	61233	intron	MORN1	0	0	7_Enh	0	1	1	0	0	0
chr1	2345690	2346298	63949	63974	Intergenic	PEX10	0	1	7_Enh	0	1	1	0	1	1
chr1	2476586	2476641	68358	68362	Intergenic	LOC115110	0	0	5_TxWk	0	1	1	0	0	0
chr1	3043772	3043860	81754	81761	promoter-TSS	MIR4251	1	0	7_Enh	0	1	1	0	0	0
chr1	3043944	3044103	81761	81768	promoter-TSS	MIR4251	1	0	7_Enh	0	1	1	0	0	0
chr1	3050384	3050524	81935	81940	intron	PRDM16	0	0	7_Enh	0	1	1	0	0	0
chr1	3085310	3085447	83041	83046	intron	PRDM16	0	0	7_Enh	0	1	1	0	0	0
chr1	3138587	3139228	84774	84790	intron	PRDM16	0	0	15_Quies	0	1	1	0	0	0
chr1	3456825	3456863	94145	94150	intron	MEGF6	0	0	6_EnhG	0	1	0	0	0	0
chr1	3463918	3464212	94389	94401	intron	MEGF6	0	0	6_EnhG	0	1	0	0	0	0
chr1	3633635	3633713	99583	99588	intron	TP73	0	0	7_Enh	0	1	1	0	0	0
chr1	3633982	3634170	99601	99613	intron	TP73	0	0	7_Enh	0	1	1	0	0	0
chr1	3634704	3634842	99625	99640	intron	TP73	0	1	7_Enh	0	1	1	0	0	0
chr1	3635930	3636060	99680	99686	intron	TP73	0	0	7_Enh	0	1	1	0	0	0
chr1	6414221	6414456	142410	142417	intron	ACOT7	0	0	7_Enh	0	1	1	0	0	0
chr1	6418180	6418383	142499	142505	intron	ACOT7	0	0	5_TxWk	0	1	1	0	0	0
chr1	6419010	6419113	142514	142519	promoter-TSS	ACOT7	0	0	7_Enh	0	1	1	0	0	0
chr1	6419878	6419994	142531	142535	promoter-TSS	ACOT7	0	0	7_Enh	0	1	1	0	1	0
chr1	6532112	6532451	145893	145900	intron	PLEKHG5	0	0	6_EnhG	0	1	0	0	0	0
chr1	6546517	6546840	146319	146332	promoter-TSS	PLEKHG5	0	0	5_TxWk	0	1	1	1	1	1
chr1	6647426	6647651	148679	148685	exon	ZBTB48	0	0	4_Tx	0	1	1	0	0	0
chr1	6647655	6647751	148685	148690	intron	ZBTB48	0	0	6_EnhG	0	1	1	0	0	0
chr1	6648247	6648513	148696	148708	exon	ZBTB48	0	0	6_EnhG	0	1	1	0	0	0
chr1	6803326	6803475	152347	152353	Intergenic	DNAJC11	0	0	7_Enh	0	1	1	0	0	0
chr1	6803664	6804139	152356	152367	Intergenic	CAMTA1	0	0	7_Enh	0	1	1	0	0	0
chr1	7022422	7023522	155448	155486	intron	CAMTA1	0	0	5_TxWk	0	1	1	1	1	0
chr1	7209701	7209890	158395	158407	intron	CAMTA1	0	0	7_Enh	0	1	1	0	0	0
chr1	7439496	7439760	161302	161312	intron	CAMTA1	0	0	9_Het	0	1	1	0	0	0
chr1	7439941	7440014	161316	161321	intron	CAMTA1	0	0	9_Het	0	1	1	0	0	0
chr1	7531074	7531196	162781	162789	intron	CAMTA1	0	0	7_Enh	0	1	1	0	0	0
chr1	7551535	7551630	163158	163163	intron	CAMTA1	0	0	5_TxWk	0	1	1	0	0	0
chr1	7551651	7551985	163163	163172	intron	CAMTA1	0	0	5_TxWk	0	1	1	0	0	0
chr1	7709191	7709367	165840	165845	intron	CAMTA1	0	0	5_TxWk	0	1	1	0	0	0
chr1	8064726	8064831	172017	172021	Intergenic	ERRFI1	0	0	7_Enh	0	1	1	0	0	0
chr1	8064852	8065040	172021	172030	Intergenic	ERRFI1	0	0	7_Enh	0	1	1	0	0	0
chr1	8065133	8065515	172030	172038	Intergenic	ERRFI1	0	0	7_Enh	0	1	1	0	0	0
chr1	8066353	8066816	172060	172067	Intergenic	ERRFI1	0	0	7_Enh	0	1	1	0	0	0
chr1	8072453	8072487	172138	172142	exon	ERRFI1	0	0	5_TxWk	0	1	0	0	0	0
chr1	8121893	8122099	172878	172885	Intergenic	ERRFI1	0	0	15_Quies	0	1	1	0	0	0
chr1	8130742	8130814	173021	173025	Intergenic	ERRFI1	0	0	15_Quies	0	1	0	0	0	0
chr1	8130895	8131220	173025	173029	Intergenic	ERRFI1	0	0	15_Quies	0	1	0	0	0	0
chr1	8137399	8137546	173115	173121	Intergenic	ERRFI1	0	0	7_Enh	0	1	1	0	0	0
chr1	8137831	8138027	173123	173127	Intergenic	ERRFI1	0	0	5_TxWk	0	1	1	0	0	0
chr1	8181067	8181345	173706	173716	Intergenic	ERRFI1	0	0	5_TxWk	0	1	1	0	0	0
chr1	8181386	8181648	173716	173723	Intergenic	ERRFI1	0	0	7_Enh	0	1	1	0	0	0
chr1	8215809	8215922	174280	174285	Intergenic	ERRFI1	0	0	7_Enh	0	1	1	0	0	0
chr1	8229825	8230044	174512	174517	Intergenic	ERRFI1	0	0	7_Enh	0	1	1	0	0	0
chr1	8242479	8242718	174687	174692	Intergenic	SLC45A1	0	0	15_Quies	0	1	1	0	0	0
chr1	8254744	8254886	174880	174885	Intergenic	SLC45A1	0	0	7_Enh	0	1	1	0	0	0
chr1	8257899	8258038	174933	174941	Intergenic	SLC45A1	0	0	7_Enh	0	1	1	0	0	0
chr1	8258063	8258180	174941	174947	Intergenic	SLC45A1	0	0	7_Enh	0	1	1	0	0	0
chr1	8262519	8262686	175045	175050	Intergenic	SLC45A1	0	0	7_Enh	0	1	1	0	0	0
chr1	8272074	8272384	175269	175285	Intergenic	SLC45A1	0	1	7_Enh	0	1	1	0	0	0
chr1	8285136	8285342	175541	175547	Intergenic	SLC45A1	0	0	7_Enh	0	1	1	0	0	0
chr1	8318822	8318927	176184	176188	Intergenic	SLC45A1	0	0	5_TxWk	0	1	1	0	0	0
chr1	8319223	8319826	176188	176198	Intergenic	SLC45A1	0	0	5_TxWk	0	1	1	0	0	0
chr1	8374357	8374751	177037	177045	Intergenic	SLC45A1	0	0	7_Enh	0	1	1	0	1	1
chr1	8433625	8433893	178597	178607	intron	RERE	0	0	5_TxWk	0	1	1	0	0	0
chr1	8433941	8434068	178607	178611	intron	RERE	0	0	7_Enh	0	1	1	0	0	0
chr1	8434132	8434315	178611	178618	intron	RERE	0	0	7_Enh	0	1	1	0	0	0
chr1	8441838	8442048	178721	178726	intron	RERE	0	0	5_TxWk	0	1	1	0	0	0
chr1	8455306	8455408	178887	178893	intron	RERE	0	0	5_TxWk	0	1	1	0	0	0
chr1	8468091	8468872	179064	179073	intron	RERE	0	0	7_Enh	0	1	1	0	0	0
chr1	8469183	8469478	179076	179082	intron	RERE	0	0	5_TxWk	0	1	1	0	1	1
chr1	8499090	8499186	179520	179524	intron	RERE	0	0	7_Enh	0	1	1	0	0	0
chr1	8772228	8772985	182570	182577	intron	RERE	0	0	15_Quies	0	1	1	0	0	0
chr1	8908924	8909171	184344	184352	Intergenic	ENO1-AS1	0	0	7_Enh	0	1	1	0	1	1
chr1	8940448	8940676	185012	185018	TTS	ENO1-AS1	0	0	5_TxWk	0	1	1	0	0	0
chr1	8965722	8965810	185449	185455	Intergenic	ENO1	0	0	5_TxWk	0	1	0	0	0	0
chr1	9129020	9129488	188257	188263	intron	SLC2A5	1	0	5_TxWk	0	1	1	0	0	0
chr1	9182322	9182505	189187	189193	intron	GPR157	0	0	5_TxWk	0	1	1	0	0	0
chr1	9222101	9222316	189938	189946	Intergenic	MIR34A	0	0	7_Enh	0	1	1	0	0	0
chr1	9223767	9223943	189974	189980	Intergenic	MIR34A	0	0	7_Enh	0	1	1	0	0	0
chr1	9256596	9256875	190639	190654	Intergenic	H6PD	0	0	5_TxWk	0	1	1	0	1	1
chr1	9301992	9302108	191626	191631	intron	H6PD	0	0	7_Enh	0	1	1	0	0	0
chr1	9302182	9302256	191631	191636	intron	H6PD	0	0	7_Enh	0	1	1	0	0	0
chr1	9302833	9302968	191640	191646	intron	H6PD	0	0	7_Enh	0	1	1	0	0	0
chr1	9309108	9309204	191788	191793	intron	H6PD	0	0	4_Tx	0	1	1	0	0	0
chr1	9378016	9378257	193353	193362	intron	SPSB1	0	0	7_Enh	0	1	1	0	0	0
chr1	9381431	9381498	193452	193456	intron	SPSB1	0	0	5_TxWk	0	1	1	0	0	0
chr1	9381598	9381699	193460	193466	intron	SPSB1	0	0	5_TxWk	0	1	1	0	0	0
chr1	9386168	9386310	193590	193594	intron	SPSB1	0	0	7_Enh	0	1	0	0	0	0
chr1	9386704	9386877	193598	193603	intron	SPSB1	0	0	7_Enh	0	1	1	0	0	0
chr1	9398961	9399146	193871	193880	intron	SPSB1	0	0	7_Enh	0	1	1	0	0	0
chr1	9400380	9400482	193907	193913	intron	SPSB1	0	0	7_Enh	0	1	1	0	0	0
chr1	9431472	9431636	194656	194661	Intergenic	SPSB1	0	0	7_Enh	0	1	1	0	0	0
chr1	9473388	9473859	195481	195492	Intergenic	SPSB1	0	0	7_Enh	0	1	1	0	0	0
chr1	9501563	9501772	195961	195971	Intergenic	SLC25A33	0	0	7_Enh	0	1	0	0	0	0
chr1	9654060	9654118	199037	199043	intron	TMEM201	0	0	7_Enh	0	1	1	0	0	0
chr1	9705144	9705205	200255	200259	Intergenic	PIK3CD	0	0	15_Quies	0	1	1	0	0	0
chr1	9885284	9885518	204248	204256	Intergenic,promoter-TSS	CLSTN1	1	0	7_Enh	0	1	1	0	0	0
chr1	9895627	9895800	204436	204443	Intergenic	CLSTN1	0	0	7_Enh	0	1	1	0	0	0
chr1	9895819	9896171	204443	204451	Intergenic	CLSTN1	0	0	7_Enh	0	1	1	0	0	0
chr1	9934973	9935283	205091	205102	intron	CTNNBIP1	0	0	5_TxWk	0	1	1	0	1	1
chr1	9942480	9942556	205222	205227	intron	CTNNBIP1	0	0	6_EnhG	0	1	0	0	0	0
chr1	9952758	9952903	205412	205417	intron	CTNNBIP1	0	0	7_Enh	0	1	1	0	0	0
chr1	9960399	9960467	205573	205577	intron	CTNNBIP1	0	0	7_Enh	0	1	1	0	0	0
chr1	10010440	10010677	206548	206554	intron	NMNAT1	0	0	5_TxWk	0	1	1	0	1	1
chr1	10168263	10168493	209211	209216	intron	UBE4B	0	0	5_TxWk	0	1	1	0	0	0
chr1	10437649	10437779	213045	213052	exon	KIF1B	0	0	5_TxWk	0	1	0	0	1	1
chr1	10516770	10517114	214681	214688	Intergenic	CORT	0	0	5_TxWk	0	1	0	0	0	0
chr1	10554866	10555465	215464	215479	intron	PEX14	0	0	5_TxWk	0	1	1	0	1	1
chr1	10556175	10556260	215492	215499	intron	PEX14	0	0	4_Tx	0	1	0	0	0	0
chr1	10556294	10556409	215499	215504	intron	PEX14	0	0	4_Tx	0	1	0	0	0	0
chr1	10571080	10571126	215741	215745	intron	PEX14	0	0	7_Enh	0	1	1	0	0	0
chr1	10575509	10575652	215817	215822	intron	PEX14	0	0	5_TxWk	0	1	1	0	0	0
chr1	10577433	10577786	215839	215844	intron	PEX14	0	0	5_TxWk	0	1	1	0	0	0
chr1	10588836	10588967	215984	215991	intron	PEX14	0	0	5_TxWk	0	1	1	0	0	0
chr1	10590459	10590495	216007	216014	intron	PEX14	0	0	5_TxWk	0	1	1	0	1	1
chr1	10694635	10694725	217693	217698	Intergenic	PEX14	0	0	7_Enh	0	1	1	0	0	1
chr1	10695101	10695478	217707	217715	Intergenic	PEX14	0	0	7_Enh	0	1	1	0	0	1
chr1	10696522	10696631	217755	217762	TTS	CASZ1	0	0	5_TxWk	0	1	1	0	0	0
chr1	10696813	10697150	217762	217768	exon	CASZ1	0	0	5_TxWk	0	1	1	0	0	0
chr1	10697157	10697317	217768	217773	exon	CASZ1	0	0	4_Tx	0	1	1	0	0	0
chr1	10703788	10704058	218129	218139	intron	CASZ1	0	0	6_EnhG	0	1	1	0	0	0
chr1	10704725	10704859	218152	218157	intron	CASZ1	0	0	4_Tx	0	1	0	0	0	0
chr1	10706709	10706817	218218	218225	TTS	CASZ1	0	0	6_EnhG	0	1	0	0	0	0
chr1	10735135	10735430	219186	219197	intron	CASZ1	0	0	7_Enh	0	1	1	0	0	0
chr1	10735443	10735825	219197	219208	intron	CASZ1	0	0	7_Enh	0	1	1	0	0	0
chr1	10759495	10759875	219953	219961	intron	CASZ1	0	0	5_TxWk	0	1	1	0	0	0
chr1	10760459	10760570	219964	219968	intron	CASZ1	0	0	5_TxWk	0	1	1	0	0	0
chr1	10784363	10784549	220558	220564	intron	CASZ1	0	0	7_Enh	0	1	1	0	0	0
chr1	10796812	10796950	220820	220826	intron	CASZ1	0	0	7_Enh	0	1	1	0	0	0
chr1	10797260	10797579	220830	220843	intron	CASZ1	0	0	7_Enh	0	1	1	0	0	0
chr1	10816022	10816353	221280	221294	intron	CASZ1	0	0	7_Enh	0	1	1	0	0	0
chr1	10816370	10816515	221294	221302	intron	CASZ1	0	0	7_Enh	0	1	1	0	0	0
chr1	10821826	10821916	221408	221416	intron	CASZ1	0	0	7_Enh	0	1	1	0	0	0
chr1	10821938	10822152	221416	221425	intron	CASZ1	0	0	7_Enh	0	1	1	0	0	0
chr1	10825861	10826059	221518	221524	intron	CASZ1	0	0	7_Enh	0	1	1	0	0	0
chr1	10826606	10826774	221534	221538	intron	CASZ1	0	0	5_TxWk	0	1	1	0	0	0
chr1	10838580	10838675	221765	221771	intron	CASZ1	0	0	5_TxWk	0	1	0	0	0	0
chr1	10838811	10839069	221774	221780	intron	CASZ1	0	0	7_Enh	0	1	0	0	0	0
chr1	10839417	10839585	221785	221800	intron	CASZ1	0	0	7_Enh	0	1	0	0	0	0
chr1	10839656	10839869	221800	221809	intron	CASZ1	0	0	7_Enh	0	1	0	0	0	0
chr1	10839871	10840055	221809	221814	intron	CASZ1	0	0	7_Enh	0	1	0	0	0	0
chr1	10864262	10864511	222461	222466	Intergenic	CASZ1	0	0	15_Quies	0	1	0	0	0	0
chr1	10864557	10864701	222466	222475	Intergenic	CASZ1	0	0	15_Quies	0	1	0	0	0	0
chr1	10875686	10876011	222658	222666	Intergenic	CASZ1	0	0	15_Quies	0	1	0	0	0	0
chr1	11025794	11025875	225672	225678	intron	C1orf127	0	0	7_Enh	0	1	1	0	0	0
chr1	11040192	11040597	225950	225965	intron	C1orf127	0	0	7_Enh	0	1	1	0	0	1
chr1	11040669	11040729	225965	225969	intron	C1orf127	0	0	7_Enh	0	1	1	0	0	1
chr1	11342284	11342432	230762	230766	intron	UBIAD1	0	0	5_TxWk	0	1	1	0	0	0
chr1	11654370	11654550	235825	235832	Intergenic	FBXO2	0	0	7_Enh	0	1	1	0	0	0
chr1	11847648	11847864	239959	239965	exon	MTHFR	0	0	7_Enh	0	1	1	0	0	0
chr1	11989965	11990079	242903	242908	Intergenic	KIAA2013	0	0	7_Enh	0	1	1	0	0	0
chr1	12041786	12041997	243983	243990	intron	MFN2	0	0	5_TxWk	0	1	1	0	0	0
chr1	12185016	12185187	246714	246720	promoter-TSS	TNFRSF8	0	0	15_Quies	0	1	1	0	1	1
chr1	12193032	12193339	246885	246894	intron	TNFRSF8	0	0	7_Enh	0	1	1	0	0	0
chr1	12193494	12193565	246894	246900	intron	TNFRSF8	0	0	5_TxWk	0	1	1	0	0	0
chr1	12203747	12203829	247104	247108	exon	TNFRSF8	0	0	7_Enh	0	1	1	0	1	0
chr1	12203845	12203982	247108	247116	exon	TNFRSF8	0	0	7_Enh	0	1	1	0	1	0
chr1	12204096	12204150	247116	247120	exon	TNFRSF8	0	0	7_Enh	0	1	1	0	0	0
chr1	12269081	12269243	248348	248352	TTS	TNFRSF1B	0	0	5_TxWk	0	1	1	0	1	1
chr1	12369642	12369779	249685	249689	intron	VPS13D	0	0	6_EnhG	0	1	1	0	0	0
chr1	12416033	12416088	250142	250148	exon	VPS13D	0	0	5_TxWk	0	1	0	0	0	0
chr1	12493542	12493764	250887	250895	intron	VPS13D	0	0	7_Enh	0	1	1	0	0	0
chr1	12510624	12510762	251059	251065	intron	VPS13D	0	0	7_Enh	0	1	1	0	0	0
chr1	12510837	12511249	251065	251069	intron	VPS13D	0	0	7_Enh	0	1	1	0	0	0
chr1	12538139	12538351	251344	251353	intron	VPS13D	0	0	7_Enh	0	1	1	0	0	0
chr1	12538386	12538585	251353	251362	intron	VPS13D	0	0	7_Enh	0	1	1	0	0	0
chr1	12538678	12538808	251362	251367	intron	VPS13D	0	0	7_Enh	0	1	1	0	0	0
chr1	12538913	12538947	251367	251371	intron	VPS13D	0	0	7_Enh	0	1	1	0	0	0
chr1	12579022	12579331	251987	251999	Intergenic	SNORA59B	0	0	15_Quies	0	1	1	0	0	0
chr1	12588426	12588655	252184	252190	Intergenic	SNORA59B	0	0	7_Enh	0	1	1	0	0	0
chr1	12601679	12601853	252384	252391	Intergenic	SNORA59B	0	0	5_TxWk	0	1	1	0	0	0
chr1	12609705	12609817	252566	252572	Intergenic	SNORA59B	0	0	7_Enh	0	1	1	0	0	0
chr1	12609957	12610063	252572	252579	Intergenic	SNORA59B	0	0	5_TxWk	0	1	1	0	0	0
chr1	12657948	12658070	253452	253456	intron	DHRS3	0	0	7_Enh	0	1	1	0	0	0
chr1	12664243	12664554	253548	253553	intron	DHRS3	0	0	7_Enh	0	1	1	0	0	0
chr1	12682034	12682240	253951	253958	Intergenic	DHRS3	0	0	7_Enh	0	1	0	0	0	0
chr1	12682555	12682838	253963	253972	Intergenic	DHRS3	0	0	15_Quies	0	1	0	0	0	0
chr1	13870477	13870632	265881	265890	Intergenic	LRRC38	0	0	7_Enh	0	1	1	0	1	1
chr1	13912683	13912926	266607	266612	intron	PDPN	0	0	14_ReprPCWk	0	1	0	0	0	0
chr1	13926741	13926954	266849	266854	intron	PDPN	0	0	5_TxWk	0	1	0	0	0	0
chr1	14057514	14057633	268719	268726	exon,intron	PRDM2	0	0	7_Enh	0	1	0	0	1	0
chr1	15282013	15282184	282853	282857	intron	KAZN	0	0	7_Enh	0	1	1	0	0	0
chr1	15416965	15417205	285412	285422	intron	KAZN	0	0	7_Enh	0	1	1	0	0	0
chr1	15417250	15417288	285422	285426	intron	KAZN	0	0	7_Enh	0	1	1	0	0	0
chr1	15743661	15743923	290740	290748	intron	EFHD2	0	0	7_Enh	0	1	1	0	0	0
chr1	15751063	15751219	290892	290898	intron	EFHD2	0	0	5_TxWk	0	1	1	0	0	0
chr1	16062622	16062758	296294	296303	promoter-TSS	SLC25A34	1	0	6_EnhG	0	1	1	0	0	0
chr1	16082880	16083195	296778	296792	Intergenic	FBLIM1	0	0	7_Enh	0	1	1	0	0	0
chr1	16126356	16126495	297750	297755	Intergenic	UQCRHL	0	0	7_Enh	0	1	1	0	0	0
chr1	16126498	16126731	297755	297761	Intergenic	UQCRHL	0	0	7_Enh	0	1	1	0	0	0
chr1	16126760	16127011	297761	297766	Intergenic	UQCRHL	0	0	7_Enh	0	1	1	0	0	0
chr1	16127043	16127214	297766	297773	Intergenic	UQCRHL	0	0	7_Enh	0	1	1	0	0	0
chr1	16157274	16157338	298343	298348	Intergenic	SPEN	0	0	5_TxWk	0	1	0	0	0	0
chr1	16157355	16157533	298348	298359	Intergenic	SPEN	0	0	5_TxWk	0	1	0	0	0	0
chr1	16275779	16275897	300771	300777	intron	ZBTB17	0	0	5_TxWk	0	1	1	0	0	0
chr1	16449236	16449384	303931	303935	Intergenic	EPHA2	0	0	7_Enh	0	1	1	0	0	0
chr1	16468175	16468372	304384	304393	intron	EPHA2	0	0	7_Enh	0	1	1	0	0	0
chr1	16469961	16470058	304406	304410	intron	EPHA2	0	0	6_EnhG	0	1	1	0	0	0
chr1	16470096	16470325	304410	304417	intron	EPHA2	0	0	6_EnhG	0	1	1	0	0	0
chr1	16470406	16470950	304417	304430	intron	EPHA2	0	0	7_Enh	0	1	1	0	0	0
chr1	16473143	16473230	304494	304499	intron	EPHA2	0	0	7_Enh	0	1	1	0	0	0
chr1	16499745	16499918	305172	305178	Intergenic	EPHA2	0	0	14_ReprPCWk	0	1	1	0	0	0
chr1	16500115	16500275	305178	305184	Intergenic	EPHA2	0	0	7_Enh	0	1	1	0	0	0
chr1	16502256	16503003	305224	305244	Intergenic	EPHA2	0	0	5_TxWk	0	1	1	0	0	0
chr1	16505677	16506027	305279	305291	Intergenic	EPHA2	0	0	5_TxWk	0	1	1	0	0	0
chr1	16508237	16508702	305344	305354	Intergenic	EPHA2	0	0	7_Enh	0	1	1	0	0	0
chr1	16509790	16509853	305379	305383	Intergenic	EPHA2	0	0	5_TxWk	0	1	0	0	0	0
chr1	16509880	16509924	305383	305387	Intergenic	EPHA2	0	0	5_TxWk	0	1	0	0	0	0
chr1	16575194	16575542	306682	306687	Intergenic	RSG1	0	0	7_Enh	0	1	1	0	0	0
chr1	16625696	16625753	307276	307281	intron	FBXO42	0	0	5_TxWk	0	1	0	0	0	0
chr1	16625757	16625849	307281	307285	intron	FBXO42	0	0	5_TxWk	0	1	0	0	0	0
chr1	16641675	16641771	307501	307505	exon	FBXO42	0	0	6_EnhG	0	1	1	0	0	0
chr1	16650728	16651226	307635	307639	intron	FBXO42	0	0	5_TxWk	0	1	1	0	0	0
chr1	16950360	16950511	312680	312685	intron	CROCCP2	0	0	4_Tx	0	1	0	0	0	0
chr1	16950807	16950859	312691	312696	intron	CROCCP2	0	0	4_Tx	0	1	0	0	0	0
chr1	17386143	17386476	320645	320651	Intergenic	SDHB	0	0	5_TxWk	0	1	0	0	1	1
chr1	17738744	17738974	325770	325775	intron	RCC2	0	0	4_Tx	0	1	0	0	0	0
chr1	17767078	17767141	326614	326618	promoter-TSS	RCC2	1	0	2_TssAFlnk	0	1	1	0	0	0
chr1	17768059	17768458	326635	326641	Intergenic	RCC2	0	0	15_Quies	0	1	1	0	0	0
chr1	17891289	17891464	328808	328812	intron	ARHGEF10L	0	0	7_Enh	0	1	1	0	0	0
chr1	17896037	17896312	328879	328889	intron	ARHGEF10L	0	0	7_Enh	0	1	1	0	0	0
chr1	17896572	17896642	328889	328893	intron	ARHGEF10L	0	0	7_Enh	0	1	1	0	0	0
chr1	17914703	17915069	329169	329179	intron	ARHGEF10L	0	0	7_Enh	0	1	1	0	0	0
chr1	18806854	18807349	340917	340925	promoter-TSS	KLHDC7A	1	0	7_Enh	0	1	1	0	0	0
chr1	19239663	19239835	347755	347765	intron	IFFO2	0	0	7_Enh	0	1	1	0	1	1
chr1	19248785	19248982	348000	348006	intron	IFFO2	0	0	7_Enh	0	1	1	0	0	0
chr1	19249552	19249635	348015	348020	intron	IFFO2	0	0	7_Enh	0	1	1	0	0	0
chr1	19249720	19249873	348020	348025	intron	IFFO2	0	0	7_Enh	0	1	1	0	0	0
chr1	19250393	19250559	348030	348036	intron	IFFO2	0	0	7_Enh	0	1	1	0	0	0
chr1	19253004	19253436	348072	348083	intron	IFFO2	0	0	7_Enh	0	1	1	0	1	0
chr1	19253688	19253784	348086	348094	intron	IFFO2	0	0	7_Enh	0	1	1	0	0	0
chr1	19253792	19253970	348094	348099	intron	IFFO2	0	0	7_Enh	0	1	1	0	0	0
chr1	19273775	19273848	348398	348402	intron	IFFO2	0	0	7_Enh	0	1	1	0	0	0
chr1	19278721	19278770	348510	348515	intron	IFFO2	0	0	7_Enh	0	1	1	0	0	0
chr1	19337020	19337485	349374	349382	Intergenic	IFFO2	0	0	7_Enh	0	1	1	0	0	0
chr1	19337532	19337569	349382	349387	Intergenic	IFFO2	0	0	7_Enh	0	1	1	0	0	0
chr1	19337689	19337876	349387	349398	Intergenic	IFFO2	0	0	7_Enh	0	1	1	0	0	0
chr1	19393330	19393403	350292	350298	Intergenic	IFFO2	0	0	7_Enh	0	1	1	0	0	0
chr1	19393830	19394051	350309	350317	Intergenic	IFFO2	0	0	7_Enh	0	1	1	0	0	0
chr1	19400869	19400965	350456	350462	TTS	UBR4	0	0	6_EnhG	0	1	1	0	0	0
chr1	19401216	19401308	350465	350472	exon	UBR4	0	0	6_EnhG	0	1	1	0	0	0
chr1	19401463	19401566	350474	350480	intron	UBR4	0	0	6_EnhG	0	1	1	0	0	0
chr1	19401965	19402119	350483	350491	intron	UBR4	0	0	6_EnhG	0	1	1	0	0	0
chr1	19402386	19402715	350495	350503	intron	UBR4	0	0	4_Tx	0	1	1	0	0	0
chr1	19679118	19679307	354674	354682	intron	CAPZB	0	0	4_Tx	0	1	0	0	0	0
chr1	19712470	19712659	355272	355278	intron	CAPZB	0	0	6_EnhG	0	1	1	0	0	0
chr1	19717844	19718102	355364	355371	intron	CAPZB	0	0	5_TxWk	0	1	1	0	1	1
chr1	19974926	19974947	359206	359210	intron	NBL1	0	0	15_Quies	0	1	1	0	0	0
chr1	19977015	19977166	359250	359254	intron	NBL1	0	0	7_Enh	0	1	1	0	0	0
chr1	19977713	19977917	359262	359270	intron	NBL1	0	0	7_Enh	0	1	1	0	1	1
chr1	20685377	20685484	368227	368231	TTS	LOC339505	0	0	7_Enh	0	1	1	0	0	0
chr1	20820284	20820673	370155	370165	Intergenic	CAMK2N1	0	0	5_TxWk	0	1	1	0	1	1
chr1	20820764	20820995	370167	370173	Intergenic	CAMK2N1	0	0	7_Enh	0	1	1	0	0	0
chr1	21349886	21349996	377765	377775	intron	EIF4G3	0	0	15_Quies	0	1	0	0	0	0
chr1	21588199	21588418	380959	380968	intron	ECE1	0	0	7_Enh	0	1	1	0	0	0
chr1	21588448	21588591	380968	380973	intron	ECE1	0	0	7_Enh	0	1	1	0	0	0
chr1	21589385	21589515	380989	380999	intron	ECE1	0	0	7_Enh	0	1	1	0	0	0
chr1	21603119	21603218	381233	381237	intron	ECE1	0	0	5_TxWk	0	1	0	0	0	0
chr1	21604896	21605037	381260	381265	intron	ECE1	0	0	7_Enh	0	1	1	0	0	0
chr1	21606304	21606442	381293	381297	promoter-TSS	ECE1	0	0	7_Enh	0	1	1	0	0	0
chr1	21610673	21610927	381372	381379	intron	ECE1	0	0	7_Enh	0	1	1	0	0	0
chr1	21611025	21611277	381379	381385	intron	ECE1	0	0	7_Enh	0	1	1	0	0	0
chr1	21619471	21619583	381579	381584	promoter-TSS	LOC100506801	1	0	5_TxWk	0	1	1	0	0	0
chr1	21621131	21621227	381612	381616	intron	LOC100506801	0	0	7_Enh	0	1	1	0	0	0
chr1	21628865	21629021	381720	381725	intron	ECE1	0	0	5_TxWk	0	1	1	0	0	0
chr1	21646357	21646510	382022	382027	intron	ECE1	0	0	7_Enh	0	1	1	0	0	0
chr1	21649186	21649331	382073	382078	intron	ECE1	0	0	7_Enh	0	1	1	0	0	0
chr1	21650936	21651558	382098	382111	intron	ECE1	0	0	7_Enh	0	1	1	0	0	0
chr1	21665711	21665831	382358	382362	intron	ECE1	0	0	7_Enh	0	1	1	0	0	0
chr1	21669704	21669864	382427	382432	intron	ECE1	0	0	7_Enh	0	1	1	0	0	0
chr1	21849928	21850098	385423	385428	intron	ALPL	0	0	15_Quies	0	1	0	0	0	0
chr1	21900915	21901073	386351	386356	intron	ALPL	0	0	5_TxWk	0	1	1	0	1	1
chr1	21901091	21901119	386356	386360	intron	ALPL	0	0	5_TxWk	0	1	1	0	0	0
chr1	21901153	21901255	386360	386368	intron	ALPL	0	0	5_TxWk	0	1	1	0	0	0
chr1	21901260	21901527	386368	386378	intron	ALPL	0	0	5_TxWk	0	1	1	0	0	0
chr1	21961091	21961208	387685	387692	intron	RAP1GAP	0	0	7_Enh	0	1	1	0	0	0
chr1	21966295	21966388	387762	387768	intron	RAP1GAP	0	0	15_Quies	0	1	0	0	0	0
chr1	21999882	22000131	388493	388499	Intergenic	RAP1GAP	0	0	5_TxWk	0	1	1	0	0	0
chr1	22114783	22114934	390133	390140	Intergenic	USP48	0	0	15_Quies	0	1	0	0	0	0
chr1	22223268	22223552	392582	392590	intron	HSPG2	0	0	7_Enh	0	1	1	0	0	0
chr1	22231285	22231539	392729	392735	intron	HSPG2	0	0	7_Enh	0	1	1	0	0	0
chr1	22236251	22236699	392822	392830	intron	HSPG2	0	0	7_Enh	0	1	1	0	0	0
chr1	22241489	22241839	392892	392909	intron	HSPG2	0	0	7_Enh	0	1	1	0	0	0
chr1	22257680	22257850	393179	393188	intron	HSPG2	0	0	7_Enh	0	1	1	0	0	0
chr1	22266247	22266402	393467	393471	Intergenic	HSPG2	0	0	7_Enh	0	1	1	0	0	1
chr1	22283340	22283751	393728	393735	Intergenic	HSPG2	0	0	7_Enh	0	1	1	0	0	0
chr1	22283783	22283979	393735	393742	Intergenic	CELA3B	0	0	7_Enh	0	1	0	0	0	0
chr1	22284000	22284156	393743	393748	Intergenic	CELA3B	0	0	5_TxWk	0	1	1	0	0	0
chr1	22358169	22358354	395024	395028	TTS	LINC00339	0	0	5_TxWk	0	1	1	0	0	0
chr1	22369628	22369677	395221	395225	Intergenic	CDC42	0	0	5_TxWk	0	1	0	0	0	0
chr1	22740766	22741091	400816	400824	Intergenic	ZBTB40	0	0	15_Quies	0	1	1	0	0	0
chr1	23076838	23077287	406084	406090	intron	EPHB2	0	0	5_TxWk	0	1	1	0	0	0
chr1	23077723	23077811	406090	406095	intron	EPHB2	0	0	5_TxWk	0	1	1	0	0	0
chr1	23551638	23551894	412345	412352	Intergenic	HTR1D	0	0	15_Quies	0	1	0	0	0	0
chr1	23697364	23697657	414440	414447	exon	C1orf213	0	0	7_Enh	0	1	1	0	0	0
chr1	23703729	23703795	414529	414534	Intergenic	C1orf213	0	0	7_Enh	0	1	1	0	0	0
chr1	23703928	23704232	414534	414540	Intergenic	C1orf213	0	0	7_Enh	0	1	1	0	0	0
chr1	23729563	23729693	414899	414903	intron	TCEA3	0	0	7_Enh	0	1	1	0	0	0
chr1	23730434	23730782	414912	414925	intron	TCEA3	0	0	7_Enh	0	1	1	0	1	1
chr1	23748878	23749154	415152	415163	intron	TCEA3	0	0	7_Enh	0	1	1	0	0	0
chr1	23778597	23778907	415668	415674	intron	ASAP3	0	0	5_TxWk	0	1	1	0	0	0
chr1	23823791	23823848	416398	416402	Intergenic	ASAP3	0	0	15_Quies	0	1	1	0	1	1
chr1	23854832	23855150	416890	416898	intron	E2F2	0	0	7_Enh	0	1	1	0	0	0
chr1	23888903	23889099	417654	417671	Intergenic	ID3	0	0	5_TxWk	0	1	1	0	0	0
chr1	23891111	23891303	417692	417698	Intergenic	ID3	0	0	5_TxWk	0	1	0	0	0	0
chr1	23963929	23964276	418819	418835	intron	MDS2	0	0	15_Quies	0	1	1	0	1	1
chr1	24053853	24054119	420221	420228	Intergenic	TCEB3	0	0	7_Enh	0	1	1	0	1	0
chr1	24447046	24447200	426875	426883	exon	IL22RA1	0	0	7_Enh	0	1	1	0	0	0
chr1	24621368	24621621	429276	429281	Intergenic	GRHL3	0	0	7_Enh	0	1	1	0	0	0
chr1	24863056	24863247	432596	432602	exon	RCAN3	0	0	7_Enh	0	1	0	0	0	0
chr1	24894455	24894516	433071	433078	intron	NCMAP	0	0	15_Quies	0	1	0	0	0	0
chr1	24894555	24894737	433081	433087	intron	NCMAP	0	0	15_Quies	0	1	0	0	0	0
chr1	25015168	25015282	434911	434915	Intergenic	SRRM1	0	0	7_Enh	0	1	1	0	1	1
chr1	25031830	25031963	435185	435190	Intergenic	CLIC4	0	0	5_TxWk	0	1	1	0	0	0
chr1	25049248	25049351	435494	435499	Intergenic	CLIC4	0	0	5_TxWk	0	1	0	0	0	0
chr1	25051527	25051748	435538	435544	Intergenic	CLIC4	0	0	7_Enh	0	1	1	0	0	0
chr1	25188613	25188726	437628	437634	Intergenic	RUNX3	0	0	7_Enh	0	1	1	0	0	0
chr1	25188784	25188945	437634	437641	Intergenic	RUNX3	0	0	7_Enh	0	1	1	0	0	0
chr1	25189140	25189182	437643	437647	Intergenic	RUNX3	0	0	7_Enh	0	1	0	0	0	0
chr1	25253237	25253456	438717	438724	intron	RUNX3	0	0	7_Enh	0	1	1	0	1	0
chr1	25349498	25349682	440576	440582	Intergenic	RUNX3	0	0	5_TxWk	0	1	1	0	0	0
chr1	25875954	25876233	448139	448148	intron	LDLRAP1	0	0	7_Enh	0	1	1	0	0	0
chr1	25892951	25893221	448385	448392	intron	LDLRAP1	0	0	4_Tx	0	1	1	0	1	0
chr1	25893273	25893315	448392	448397	intron	LDLRAP1	0	0	6_EnhG	0	1	1	0	1	0
chr1	25893352	25893787	448397	448413	exon	LDLRAP1	0	0	6_EnhG	0	1	1	0	1	0
chr1	25894286	25894325	448418	448422	exon	LDLRAP1	0	0	6_EnhG	0	1	1	0	0	0
chr1	25894889	25895136	448433	448439	exon	LDLRAP1	0	0	6_EnhG	0	1	1	0	0	0
chr1	25895156	25895220	448439	448444	exon	LDLRAP1	0	0	6_EnhG	0	1	1	0	0	0
chr1	25895248	25895383	448445	448450	TTS	LDLRAP1	0	0	6_EnhG	0	1	1	0	0	0
chr1	25895412	25895475	448451	448456	TTS	LDLRAP1	0	0	6_EnhG	0	1	1	0	0	0
chr1	25895652	25895720	448459	448463	TTS	LDLRAP1	0	0	6_EnhG	0	1	1	0	0	0
chr1	25899335	25899498	448528	448535	Intergenic	LDLRAP1	0	0	7_Enh	0	1	1	0	1	1
chr1	25900135	25900196	448546	448551	Intergenic	LDLRAP1	0	0	7_Enh	0	1	1	0	0	0
chr1	25900508	25900635	448557	448561	Intergenic	LDLRAP1	0	0	7_Enh	0	1	1	0	0	0
chr1	26021655	26021846	450460	450465	intron	MAN1C1	0	0	7_Enh	0	1	1	0	0	0
chr1	26022449	26022692	450481	450486	intron	MAN1C1	0	0	5_TxWk	0	1	1	0	0	0
chr1	26070685	26070812	451111	451115	intron	MAN1C1	0	0	7_Enh	0	1	1	0	1	1
chr1	26122908	26122949	451979	451983	Intergenic	SEPN1	0	0	5_TxWk	0	1	1	0	0	0
chr1	26123014	26123245	451985	451991	Intergenic	SEPN1	0	0	5_TxWk	0	1	1	0	0	0
chr1	26123439	26123750	451991	452009	Intergenic	SEPN1	0	0	5_TxWk	0	1	1	0	1	1
chr1	26217081	26217269	453658	453666	intron	STMN1	0	0	5_TxWk	0	1	1	0	0	0
chr1	26221884	26222108	453738	453745	intron	STMN1	0	0	5_TxWk	0	1	1	0	1	1
chr1	26611241	26611493	460113	460125	intron	UBXN11	0	0	7_Enh	0	1	1	0	0	0
chr1	26647932	26648328	460761	460772	TTS	AIM1L	0	0	5_TxWk	0	1	1	0	1	1
chr1	26868603	26869005	464540	464551	intron	RPS6KA1	0	0	6_EnhG	0	1	1	0	1	0
chr1	27003873	27004388	466730	466738	Intergenic	ARID1A	0	0	7_Enh	0	1	1	0	1	1
chr1	27032819	27033080	467316	467321	intron	ARID1A	0	0	5_TxWk	0	1	1	0	0	0
chr1	27050017	27050492	467550	467563	intron	ARID1A	0	0	7_Enh	0	1	1	0	1	0
chr1	27152503	27152524	469164	469169	promoter-TSS	ZDHHC18	1	0	15_Quies	0	1	1	0	0	0
chr1	27334888	27334988	472662	472667	intron	FAM46B	0	0	5_TxWk	0	1	1	0	0	0
chr1	27335552	27335688	472674	472679	intron	FAM46B	0	0	7_Enh	0	1	1	0	0	0
chr1	27353626	27353790	473021	473028	Intergenic	FAM46B	0	0	5_TxWk	0	1	1	0	0	0
chr1	27353888	27353989	473028	473032	Intergenic	FAM46B	0	0	7_Enh	0	1	1	0	0	0
chr1	27424030	27424243	474344	474349	Intergenic	SLC9A1	0	0	15_Quies	0	1	1	0	1	1
chr1	27425020	27425277	474361	474370	TTS	SLC9A1	0	0	7_Enh	0	1	1	0	0	0
chr1	27425867	27426523	474375	474386	exon	SLC9A1	0	0	5_TxWk	0	1	1	0	1	0
chr1	27683224	27683346	478595	478602	intron	MAP3K6	0	1	4_Tx	0	1	0	0	0	0
chr1	27683351	27683558	478602	478617	exon	MAP3K6	0	1	4_Tx	0	1	0	0	0	0
chr1	27683574	27683758	478617	478627	exon,intron	MAP3K6	0	1	4_Tx	0	1	1	0	0	0
chr1	27706066	27706228	479231	479237	exon	CD164L2	0	0	7_Enh	0	1	0	0	0	0
chr1	27717973	27718278	479431	479439	Intergenic	GPR3	1	0	7_Enh	0	1	1	0	1	0
chr1	27728956	27729183	479696	479703	Intergenic	GPR3	0	0	7_Enh	0	1	1	0	1	1
chr1	27731905	27732033	479755	479759	exon	WASF2	0	0	4_Tx	0	1	1	0	0	0
chr1	27744942	27745368	479902	479910	intron	WASF2	0	0	4_Tx	0	1	1	0	0	0
chr1	27830570	27830782	481197	481203	Intergenic	WASF2	0	0	7_Enh	0	1	1	0	0	0
chr1	27830983	27831329	481203	481216	Intergenic	WASF2	0	0	7_Enh	0	1	1	0	0	0
chr1	27844493	27844554	481417	481422	Intergenic	WASF2	0	0	7_Enh	0	1	0	0	0	0
chr1	27847994	27848263	481482	481497	Intergenic	WASF2	0	0	7_Enh	0	1	1	0	0	0
chr1	27855697	27855889	481708	481713	Intergenic	WASF2	0	0	7_Enh	0	1	1	0	0	0
chr1	27863299	27863604	481846	481856	intron	AHDC1	0	0	6_EnhG	0	1	1	0	0	0
chr1	27869000	27869135	481938	481944	intron	AHDC1	0	0	4_Tx	0	1	1	0	0	0
chr1	27869474	27869562	481948	481952	intron	AHDC1	0	0	6_EnhG	0	1	1	0	0	0
chr1	27886844	27886943	482415	482419	intron	AHDC1	0	0	7_Enh	0	1	1	0	0	0
chr1	27898139	27898412	482654	482666	intron	AHDC1	0	0	7_Enh	0	1	1	0	0	0
chr1	27898652	27898978	482669	482675	intron	AHDC1	0	0	7_Enh	0	1	1	0	0	0
chr1	27932966	27933191	483385	483392	Intergenic	AHDC1	0	0	5_TxWk	0	1	1	0	1	1
chr1	27989724	27990187	484382	484391	Intergenic	IFI6	0	0	5_TxWk	0	1	1	0	1	1
chr1	28431678	28431902	490487	490492	Intergenic	EYA3	0	0	15_Quies	0	1	0	0	0	0
chr1	28461884	28462014	490899	490905	Intergenic	PTAFR	0	0	15_Quies	0	1	0	0	0	0
chr1	28488629	28488720	491285	491290	intron	PTAFR	0	0	7_Enh	0	1	1	0	0	0
chr1	28520316	28520393	491801	491805	promoter-TSS	PTAFR	1	0	6_EnhG	0	1	1	0	0	0
chr1	28575067	28575480	492728	492737	Intergenic	SESN2	0	0	15_Quies	0	1	1	0	1	1
chr1	28736509	28736625	495561	495567	intron	PHACTR4	0	0	15_Quies	0	1	0	0	1	1
chr1	29529454	29529639	508998	509004	intron	MECR	0	0	5_TxWk	0	1	0	0	1	1
chr1	29598263	29598523	510248	510253	intron	PTPRU	0	0	7_Enh	0	1	1	0	0	0
chr1	30556812	30557235	518534	518542	Intergenic	MATN1-AS1	0	0	7_Enh	0	1	1	0	0	0
chr1	31643881	31644008	531791	531795	Intergenic	NKAIN1	0	0	7_Enh	0	1	0	0	0	0
chr1	32053511	32053585	537046	537050	TTS	TINAGL1	0	0	7_Enh	0	1	1	0	1	1
chr1	32135225	32135419	538243	538248	intron	COL16A1	0	0	7_Enh	0	1	1	0	0	0
chr1	32170306	32170711	538894	538908	promoter-TSS	COL16A1	1	0	7_Enh	0	1	1	0	0	0
chr1	32420390	32420651	543103	543108	Intergenic	PTP4A2	0	0	7_Enh	0	1	1	0	0	0
chr1	32485981	32486050	544181	544185	intron	KHDRBS1	0	0	5_TxWk	0	1	1	0	0	0
chr1	32866635	32866726	550535	550540	Intergenic	BSDC1	0	0	15_Quies	0	1	1	0	1	1
chr1	33182332	33182611	555574	555581	Intergenic	SYNC	0	0	7_Enh	0	1	0	0	0	0
chr1	33225672	33226253	556481	556496	intron	KIAA1522	0	0	5_TxWk	0	1	1	0	0	0
chr1	33226277	33226381	556496	556501	intron	KIAA1522	0	0	5_TxWk	0	1	1	0	0	0
chr1	33226390	33226624	556501	556514	intron	KIAA1522	0	0	5_TxWk	0	1	1	0	0	0
chr1	33227221	33227467	556520	556526	intron	KIAA1522	0	0	7_Enh	0	1	1	0	0	0
chr1	33232988	33233086	556618	556622	intron	KIAA1522	0	0	7_Enh	0	1	1	0	0	0
chr1	33238690	33238777	556779	556783	exon	KIAA1522	0	0	4_Tx	0	1	1	0	1	1
chr1	33455057	33455178	560507	560511	Intergenic	RNF19B	0	0	5_TxWk	0	1	1	0	0	0
chr1	33565018	33565229	562003	562008	intron	ADC	0	0	5_TxWk	0	1	0	0	1	0
chr1	33565342	33565421	562010	562014	intron	ADC	0	0	5_TxWk	0	1	1	0	1	0
chr1	33565719	33565901	562016	562021	intron	ADC	0	0	5_TxWk	0	1	1	0	0	0
chr1	33761272	33761376	564512	564516	intron	ZNF362	0	0	4_Tx	0	1	1	0	1	1
chr1	33804134	33804214	565287	565291	intron	PHC2	0	0	7_Enh	0	1	1	0	0	0
chr1	33804359	33804785	565291	565300	intron	PHC2	0	0	7_Enh	0	1	1	0	0	0
chr1	33829584	33830159	565723	565732	intron	PHC2	0	0	7_Enh	0	1	1	0	0	0
chr1	33833463	33833590	565780	565787	intron	PHC2	0	0	7_Enh	0	1	0	0	1	1
chr1	36616367	36616721	596037	596044	intron	TRAPPC3	0	0	7_Enh	0	1	1	0	0	0
chr1	36653765	36653937	596893	596900	Intergenic	MAP7D1	0	0	15_Quies	0	1	1	0	1	1
chr1	36825621	36825677	600076	600080	intron	STK40	0	0	6_EnhG	0	1	1	0	0	0
chr1	36840053	36840377	600284	600290	intron	STK40	0	0	7_Enh	0	1	1	0	0	0
chr1	36952572	36952759	602118	602126	Intergenic	CSF3R	0	0	5_TxWk	0	1	1	0	0	0
chr1	37937273	37937607	612788	612797	intron	LOC728431	0	0	7_Enh	0	1	1	0	0	0
chr1	37952976	37953160	613156	613162	Intergenic	ZC3H12A	0	0	5_TxWk	0	1	1	0	1	1
chr1	38316323	38316407	618717	618721	intron	MTF1	0	0	5_TxWk	0	1	1	0	0	0
chr1	38465296	38465451	621226	621230	intron	FHL3	0	0	7_Enh	0	1	1	0	0	0
chr1	38495170	38495289	621772	621779	Intergenic	UTP11L	0	0	7_Enh	0	1	1	0	0	0
chr1	38495841	38496112	621784	621793	Intergenic	POU3F1	0	0	7_Enh	0	1	1	0	0	0
chr1	39568216	39568546	634639	634645	intron	MACF1	0	0	15_Quies	0	1	1	0	1	1
chr1	39592625	39592767	635038	635042	intron	MACF1	0	0	7_Enh	0	1	1	0	0	0
chr1	39598712	39598978	635086	635091	intron	MACF1	0	0	7_Enh	0	1	1	0	0	1
chr1	39733810	39734198	636571	636578	intron	MACF1	0	0	5_TxWk	0	1	1	0	0	0
chr1	39734220	39734564	636578	636586	intron	MACF1	0	0	5_TxWk	0	1	1	0	0	0
chr1	39734594	39734674	636586	636590	intron	MACF1	0	0	6_EnhG	0	1	1	0	0	0
chr1	40311392	40311571	645073	645078	intron	TRIT1	0	0	7_Enh	0	1	1	0	0	0
chr1	40399833	40400506	646435	646446	Intergenic	MFSD2A	0	0	15_Quies	0	1	1	0	0	0
chr1	40407095	40407587	646521	646529	Intergenic	MFSD2A	0	0	7_Enh	0	1	0	0	0	0
chr1	40426487	40426611	646861	646865	intron	MFSD2A	0	0	5_TxWk	0	1	0	0	0	0
chr1	40870545	40870741	652482	652487	intron	SMAP2	0	0	5_TxWk	0	1	1	0	1	1
chr1	41511452	41511766	661043	661048	intron	SCMH1	0	0	5_TxWk	0	1	1	0	0	0
chr1	41512094	41512431	661049	661059	exon	SCMH1	0	0	6_EnhG	0	1	1	0	0	0
chr1	41853342	41853716	664375	664385	Intergenic	EDN2	0	0	7_Enh	0	1	1	0	0	0
chr1	41898525	41898733	665025	665031	Intergenic	EDN2	0	0	7_Enh	0	1	1	0	1	1
chr1	41940291	41940569	665469	665480	Intergenic	EDN2	0	0	7_Enh	0	1	1	0	0	0
chr1	41940634	41940746	665480	665485	Intergenic	EDN2	0	0	7_Enh	0	1	1	0	0	0
chr1	41964474	41964782	665919	665930	Intergenic	EDN2	0	0	7_Enh	0	1	1	0	0	0
chr1	41966227	41966449	665945	665953	Intergenic	EDN2	0	0	7_Enh	0	1	1	0	0	0
chr1	41967340	41967416	665962	665968	Intergenic	EDN2	0	0	7_Enh	0	1	0	0	0	0
chr1	42083858	42084077	667456	667463	intron	HIVEP3	0	0	7_Enh	0	1	1	0	0	0
chr1	42084109	42084205	667463	667467	intron	HIVEP3	0	0	7_Enh	0	1	1	0	0	0
chr1	42237111	42237379	669265	669271	intron	HIVEP3	0	0	5_TxWk	0	1	1	0	0	0
chr1	42356634	42356817	670295	670300	intron	HIVEP3	0	0	7_Enh	0	1	1	0	0	0
chr1	42638465	42638680	672759	672764	Intergenic	GUCA2A	0	0	7_Enh	0	1	1	0	0	0
chr1	43397660	43397825	680680	680685	intron	SLC2A1	0	0	7_Enh	0	1	1	0	0	0
chr1	43398089	43398249	680690	680694	intron	SLC2A1	0	0	7_Enh	0	1	1	0	0	0
chr1	43402340	43402463	680747	680752	intron	SLC2A1	0	0	7_Enh	0	1	1	0	0	0
chr1	43406769	43406872	680805	680810	intron	SLC2A1	0	0	7_Enh	0	1	1	0	0	0
chr1	43408979	43409194	680835	680840	intron	SLC2A1	0	0	7_Enh	0	1	1	0	0	0
chr1	43409893	43410118	680847	680851	intron	SLC2A1	0	0	7_Enh	0	1	1	0	0	0
chr1	43428335	43428443	681267	681271	intron	SLC2A1-AS1	0	0	7_Enh	0	1	1	0	0	0
chr1	43672640	43672828	684329	684334	intron	WDR65	0	0	7_Enh	0	1	1	0	0	0
chr1	43740064	43740343	685182	685187	TTS	TMEM125	0	0	7_Enh	0	1	1	0	0	0
chr1	43994845	43995131	688830	688837	Intergenic	PTPRF	0	0	15_Quies	0	1	1	0	1	1
chr1	43998506	43999021	689023	689031	intron	PTPRF	0	0	5_TxWk	0	1	1	0	0	0
chr1	44002154	44002509	689064	689071	intron	PTPRF	0	0	7_Enh	0	1	1	0	0	0
chr1	44002650	44002826	689072	689078	intron	PTPRF	0	0	7_Enh	0	1	1	0	0	0
chr1	44003109	44003362	689082	689087	intron	PTPRF	0	0	5_TxWk	0	1	1	0	0	0
chr1	44007872	44007964	689150	689155	intron	PTPRF	0	0	5_TxWk	0	1	1	0	0	0
chr1	44011445	44011771	689209	689219	intron	PTPRF	0	0	7_Enh	0	1	1	0	0	0
chr1	44014116	44014189	689259	689263	intron	PTPRF	0	0	5_TxWk	0	1	1	0	0	0
chr1	44024084	44024195	689442	689447	intron	PTPRF	0	0	7_Enh	0	1	1	0	0	0
chr1	44024223	44024378	689447	689462	intron	PTPRF	0	0	5_TxWk	0	1	1	0	0	0
chr1	44471519	44471604	695983	695989	intron	SLC6A9	0	0	5_TxWk	0	1	1	0	1	1
chr1	44498175	44498315	696595	696600	Intergenic	SLC6A9	0	0	5_TxWk	0	1	1	0	0	0
chr1	44513493	44513726	696761	696765	Intergenic	SLC6A9	0	0	15_Quies	0	1	0	0	1	1
chr1	45173722	45173857	704943	704950	intron	C1orf228	0	0	15_Quies	0	1	1	0	1	1
chr1	45272979	45273278	707100	707106	promoter-TSS	TCTEX1D4	1	0	7_Enh	0	1	1	0	0	0
chr1	45273399	45273681	707106	707117	promoter-TSS	TCTEX1D4	1	0	7_Enh	0	1	1	0	0	0
chr1	45274032	45274171	707122	707128	promoter-TSS	BTBD19	1	0	7_Enh	0	1	1	0	0	0
chr1	45275913	45275997	707151	707155	exon	BTBD19	0	0	7_Enh	0	1	1	0	0	0
chr1	45413096	45413280	708963	708967	intron	EIF2B3	0	0	5_TxWk	0	1	1	0	0	0
chr1	45770596	45770654	712817	712821	exon	LOC400752	0	0	15_Quies	0	1	1	0	0	0
chr1	45826614	45826780	713695	713700	intron	TESK2	0	0	15_Quies	0	1	1	0	0	0
chr1	45982307	45982465	715477	715481	intron	PRDX1	0	0	6_EnhG	0	1	1	0	0	0
chr1	46052148	46052289	716776	716782	intron	NASP	0	0	5_TxWk	0	1	1	0	1	0
chr1	46502805	46503018	722059	722065	Intergenic	PIK3R3	0	0	5_TxWk	0	1	1	0	1	1
chr1	46601365	46601432	723054	723058	Intergenic	PIK3R3	0	0	15_Quies	0	1	1	0	0	0
chr1	46637616	46637789	723478	723483	Intergenic	TSPAN1	0	0	7_Enh	0	1	1	0	0	0
chr1	46640250	46640325	723505	723510	promoter-TSS	TSPAN1	1	0	7_Enh	0	1	1	0	0	0
chr1	46645046	46645698	723558	723567	intron	TSPAN1	0	0	5_TxWk	0	1	1	0	1	1
chr1	46813955	46814009	726477	726481	intron	NSUN4	0	0	4_Tx	0	1	0	0	1	1
chr1	46867475	46867786	727270	727278	intron	FAAH	0	0	7_Enh	0	1	1	0	0	0
chr1	47079391	47079777	730657	730671	intron	MOB3C	0	0	7_Enh	0	1	1	0	0	0
chr1	47656031	47656229	734748	734753	promoter-TSS	PDZK1IP1	1	0	7_Enh	0	1	1	0	0	0
chr1	47658555	47658875	734773	734779	Intergenic	PDZK1IP1	0	0	7_Enh	0	1	1	0	1	1
chr1	47690386	47690522	735124	735130	intron	TAL1	0	0	12_EnhBiv	0	1	1	1	0	0
chr1	48035596	48035785	740193	740198	Intergenic	FOXD2	0	0	5_TxWk	0	1	1	0	0	1
chr1	48217634	48217896	742277	742282	Intergenic	TRABD2B	0	0	7_Enh	0	1	1	0	0	0
chr1	48217909	48218059	742282	742293	Intergenic	TRABD2B	0	0	7_Enh	0	1	1	0	0	0
chr1	48484419	48484657	745165	745170	Intergenic	TRABD2B	0	0	15_Quies	0	1	1	0	0	0
chr1	48485460	48485765	745173	745178	Intergenic	TRABD2B	0	0	15_Quies	0	1	0	0	0	0
chr1	51086623	51087048	762356	762363	intron	FAF1	0	0	15_Quies	0	1	0	0	1	0
chr1	51779894	51780032	768877	768882	intron	TTC39A	0	0	7_Enh	0	1	1	0	0	0
chr1	51780503	51780619	768884	768888	intron	TTC39A	0	0	15_Quies	0	1	1	0	0	0
chr1	53611971	53612165	790143	790153	Intergenic	SLC1A7	0	0	7_Enh	0	1	1	0	0	0
chr1	54743776	54744132	805391	805395	intron	SSBP3	0	0	7_Enh	0	1	1	0	0	0
chr1	54752898	54753321	805533	805541	intron	SSBP3	0	0	7_Enh	0	1	1	0	0	0
chr1	54764418	54764524	805700	805708	intron	SSBP3	0	0	7_Enh	0	1	1	0	0	0
chr1	54764863	54765045	805711	805717	intron	SSBP3	0	0	7_Enh	0	1	1	0	0	0
chr1	54775597	54775674	805890	805894	intron	SSBP3	0	0	7_Enh	0	1	1	0	0	0
chr1	54775718	54775838	805894	805899	intron	SSBP3	0	0	7_Enh	0	1	1	0	0	0
chr1	54780443	54780707	805958	805964	intron	SSBP3	0	0	7_Enh	0	1	1	0	0	0
chr1	54844238	54844374	806927	806933	intron	SSBP3	0	0	6_EnhG	0	1	1	0	0	0
chr1	54844389	54844537	806933	806940	intron	SSBP3	0	0	6_EnhG	0	1	1	0	0	0
chr1	54952297	54952804	808818	808825	Intergenic	ACOT11	0	0	7_Enh	0	1	1	0	0	0
chr1	55047143	55047737	810443	810450	intron	ACOT11	0	0	7_Enh	0	1	0	0	0	0
chr1	55416320	55416342	815089	815093	Intergenic	TMEM61	0	0	7_Enh	0	1	1	0	1	0
chr1	55416414	55416687	815096	815104	Intergenic	TMEM61	0	0	7_Enh	0	1	1	0	1	1
chr1	55683337	55683567	818216	818221	TTS	LOC100507634	0	0	15_Quies	0	1	1	0	0	0
chr1	55894810	55895104	819894	819901	Intergenic	MIR4422	0	0	5_TxWk	0	1	1	0	0	0
chr1	56055467	56055722	820953	820958	Intergenic	MIR4422	0	0	15_Quies	0	1	0	0	0	0
chr1	59049988	59050456	841781	841786	Intergenic	TACSTD2	0	0	7_Enh	0	1	1	0	0	0
chr1	59218968	59219212	843227	843234	Intergenic	JUN	0	0	5_TxWk	0	1	1	0	0	0
chr1	59221336	59221407	843248	843252	Intergenic	JUN	0	0	7_Enh	0	1	1	0	0	0
chr1	59275025	59275066	843909	843915	intron	LOC100131060	0	0	7_Enh	0	1	1	0	0	0
chr1	59349302	59349362	844487	844491	intron	LOC100131060	0	0	7_Enh	0	1	1	0	0	0
chr1	59349691	59349805	844494	844498	intron	LOC100131060	0	0	7_Enh	0	1	1	0	0	0
chr1	59351879	59351967	844511	844515	intron	LOC100131060	0	0	7_Enh	0	1	1	0	0	0
chr1	59359277	59359432	844581	844588	exon	LOC100131060	0	0	7_Enh	0	1	1	0	0	0
chr1	59388038	59388094	844873	844877	Intergenic	LOC100131060	0	0	7_Enh	0	1	1	0	0	0
chr1	59388183	59388229	844877	844883	Intergenic	LOC100131060	0	0	7_Enh	0	1	1	0	0	0
chr1	59479021	59479208	845546	845553	Intergenic	HSD52	0	0	7_Enh	0	1	1	0	0	0
chr1	59479405	59479493	845553	845559	Intergenic	HSD52	0	0	15_Quies	0	1	1	0	0	0
chr1	59782473	59782656	847581	847587	intron	FGGY	0	0	15_Quies	0	1	1	0	0	0
chr1	60139289	60139468	850158	850163	intron	FGGY	0	0	7_Enh	0	1	1	0	0	0
chr1	60139592	60139794	850163	850170	intron	FGGY	0	0	7_Enh	0	1	1	0	0	0
chr1	60139877	60140451	850170	850175	intron	FGGY	0	0	5_TxWk	0	1	1	0	0	0
chr1	60225209	60225417	850744	850752	intron	FGGY	0	0	5_TxWk	0	1	1	0	1	1
chr1	61541765	61541804	859399	859403	promoter-TSS	NFIA	0	0	15_Quies	0	1	1	0	0	0
chr1	61608598	61608667	860215	860220	intron	NFIA	0	0	7_Enh	0	1	1	0	0	0
chr1	61668936	61669345	860771	860777	intron	NFIA	0	0	15_Quies	0	1	0	0	0	0
chr1	61918921	61919405	862826	862833	intron	NFIA	0	0	5_TxWk	0	1	1	0	1	1
chr1	62106458	62106648	864383	864388	Intergenic	MGC34796	0	0	7_Enh	0	1	0	0	0	0
chr1	64157643	64157818	884725	884731	Intergenic	ROR1	0	0	15_Quies	0	1	0	0	1	1
chr1	65002150	65002335	891568	891575	intron	CACHD1	0	0	5_TxWk	0	1	1	0	0	0
chr1	65002768	65003054	891578	891584	intron	CACHD1	0	0	5_TxWk	0	1	1	0	0	0
chr1	65006684	65006709	891611	891616	intron	CACHD1	0	0	5_TxWk	0	1	1	0	0	0
chr1	66737129	66737824	905493	905503	intron	PDE4B	0	0	5_TxWk	0	1	1	0	0	0
chr1	66744392	66744564	905550	905555	intron	PDE4B	0	0	5_TxWk	0	1	1	0	0	0
chr1	66912156	66912353	906541	906546	Intergenic	SGIP1	0	0	15_Quies	0	1	1	0	1	1
chr1	68025115	68025197	915242	915246	Intergenic	GADD45A	0	0	5_TxWk	0	1	0	0	0	0
chr1	68027510	68027618	915293	915297	Intergenic	GADD45A	0	0	5_TxWk	0	1	1	0	1	1
chr1	68084005	68084115	915793	915798	Intergenic	GADD45A	0	0	15_Quies	0	1	0	0	0	0
chr1	68149989	68150178	916222	916227	promoter-TSS	GADD45A	1	0	15_Quies	0	1	1	0	0	0
chr1	68201729	68202198	916825	916833	intron	GNG12	0	0	7_Enh	0	1	1	0	0	0
chr1	68215783	68216132	916932	916937	intron	GNG12	0	0	7_Enh	0	1	1	0	0	0
chr1	68226119	68226279	917024	917030	intron	GNG12	0	0	5_TxWk	0	1	1	0	1	1
chr1	68639542	68640147	920009	920020	intron	WLS	0	0	7_Enh	0	1	1	0	0	0
chr1	74058959	74059020	951567	951571	Intergenic	LRRIQ3	0	0	15_Quies	0	1	0	0	0	0
chr1	81703230	81703317	998737	998741	Intergenic	LPHN2	0	0	15_Quies	0	1	1	0	0	0
chr1	86045433	86045528	1028208	1028218	promoter-TSS	CYR61	1	0	5_TxWk	0	1	1	0	0	0
chr1	87802547	87802760	1041636	1041643	intron	LMO4	0	0	5_TxWk	0	1	1	0	0	0
chr1	88150530	88150755	1044261	1044266	Intergenic	LOC100505768	0	0	15_Quies	0	1	1	0	0	0
chr1	88151595	88151744	1044280	1044284	Intergenic	LOC100505768	0	0	15_Quies	0	1	1	0	0	0
chr1	89739871	89739997	1054845	1054850	Intergenic	GBP5	0	0	5_TxWk	0	1	0	0	0	0
chr1	89823897	89824211	1055326	1055332	Intergenic	GBP6	0	0	15_Quies	0	1	1	0	1	1
chr1	90032391	90032656	1056734	1056739	intron	LRRC8B	0	0	5_TxWk	0	1	1	0	0	0
chr1	90074228	90074527	1057005	1057010	Intergenic	FLJ27354	0	0	5_TxWk	0	1	1	0	0	0
chr1	92196474	92196567	1074318	1074323	intron	TGFBR3	0	0	5_TxWk	0	1	1	0	0	0
chr1	92261051	92261255	1074923	1074928	intron	TGFBR3	0	0	5_TxWk	0	1	1	0	0	0
chr1	92311629	92311769	1075424	1075428	intron	TGFBR3	0	0	5_TxWk	0	1	1	0	0	0
chr1	93270333	93270573	1084852	1084859	Intergenic	EVI5	0	0	15_Quies	0	1	0	0	0	0
chr1	93912411	93912477	1090356	1090360	Intergenic	FNBP1L	0	0	15_Quies	0	1	0	0	0	0
chr1	93970870	93971205	1090933	1090939	intron	FNBP1L	0	0	15_Quies	0	1	1	0	0	0
chr1	94018931	94018979	1091288	1091292	exon	FNBP1L	0	0	5_TxWk	0	1	1	0	0	0
chr1	94057053	94057564	1091734	1091740	promoter-TSS	LOC100129046	1	0	5_TxWk	0	1	1	0	0	0
chr1	94486848	94486906	1095984	1095988	exon	ABCA4	0	0	7_Enh	0	1	1	0	0	0
chr1	94511237	94511427	1096278	1096288	intron	ABCA4	0	0	5_TxWk	0	1	1	0	1	1
chr1	94562808	94562890	1096797	1096803	intron	ABCA4	0	0	5_TxWk	0	1	0	0	0	0
chr1	94791275	94791721	1098829	1098833	Intergenic	ARHGAP29	0	0	5_TxWk	0	1	1	0	0	0
chr1	94801432	94801743	1098931	1098939	Intergenic	ABCD3	0	0	5_TxWk	0	1	1	0	1	1
chr1	95179421	95179462	1102213	1102217	Intergenic	SLC44A3	0	0	7_Enh	0	1	0	0	0	0
chr1	95200835	95200977	1102422	1102427	Intergenic	SLC44A3	0	0	7_Enh	0	1	1	0	0	0
chr1	95237800	95238140	1102649	1102654	Intergenic	SLC44A3	0	0	5_TxWk	0	1	1	0	0	0
chr1	95249186	95249367	1102717	1102722	Intergenic	SLC44A3	0	0	5_TxWk	0	1	1	0	0	0
chr1	95509020	95509482	1105256	1105263	intron	ALG14	0	0	15_Quies	0	1	1	0	1	1
chr1	100110875	100111016	1132788	1132793	promoter-TSS	PALMD	1	0	5_TxWk	0	1	1	0	0	0
chr1	100123537	100123717	1132882	1132886	intron	PALMD	0	0	5_TxWk	0	1	0	0	0	0
chr1	100852879	100852996	1139002	1139007	intron	CDC14A	0	0	5_TxWk	0	1	1	0	0	0
chr1	100896299	100896529	1139291	1139296	intron	CDC14A	0	0	5_TxWk	0	1	0	0	0	0
chr1	100925138	100925318	1139456	1139461	intron	CDC14A	0	0	5_TxWk	0	1	1	0	1	1
chr1	108479483	108479607	1182030	1182035	intron	VAV3	0	0	15_Quies	0	1	1	0	0	0
chr1	108668162	108668754	1183531	1183537	Intergenic	SLC25A24	0	0	7_Enh	0	1	1	0	1	1
chr1	109076173	109076392	1186777	1186782	Intergenic	FAM102B	0	0	15_Quies	0	1	0	0	1	0
chr1	109370773	109371030	1189624	1189630	intron	AKNAD1	0	0	5_TxWk	0	1	1	0	1	1
chr1	109371210	109371259	1189631	1189636	intron	AKNAD1	0	0	5_TxWk	0	1	1	0	0	0
chr1	109490961	109491084	1190924	1190928	intron	CLCC1	0	0	5_TxWk	0	1	1	0	0	0
chr1	109704572	109704630	1194322	1194327	exon	KIAA1324	0	0	5_TxWk	0	1	1	0	0	0
chr1	109728042	109728171	1194660	1194667	promoter-TSS	KIAA1324	0	0	7_Enh	0	1	1	0	0	0
chr1	109782622	109782893	1195366	1195373	Intergenic	CELSR2	0	0	4_Tx	0	1	0	0	0	0
chr1	109783290	109783485	1195376	1195387	Intergenic	CELSR2	0	0	7_Enh	0	1	1	0	0	0
chr1	109796187	109796332	1195746	1195753	intron	CELSR2	0	0	7_Enh	0	1	1	0	0	0
chr1	109797697	109797811	1195769	1195775	intron	CELSR2	0	0	7_Enh	0	1	1	0	0	0
chr1	109913648	109913782	1197511	1197516	intron	SORT1	0	0	5_TxWk	0	1	1	0	0	0
chr1	110041908	110042026	1199257	1199262	exon	CYB561D1	0	0	5_TxWk	0	1	1	0	0	0
chr1	110326249	110326311	1202927	1202932	Intergenic	EPS8L3	0	0	7_Enh	0	1	1	0	0	0
chr1	110419901	110420375	1203889	1203903	Intergenic	CSF1	0	0	7_Enh	0	1	1	0	0	1
chr1	110435541	110435625	1204080	1204085	Intergenic	CSF1	0	0	7_Enh	0	1	1	0	0	0
chr1	110471635	110471987	1204577	1204587	exon	CSF1	0	0	6_EnhG	0	1	1	0	0	0
chr1	110490628	110490775	1204763	1204767	Intergenic	AHCYL1	0	0	15_Quies	0	1	1	0	0	0
chr1	110522564	110522756	1205027	1205032	Intergenic	AHCYL1	0	0	7_Enh	0	1	1	0	0	0
chr1	111765565	111765706	1217383	1217389	Intergenic	CHI3L2	0	0	7_Enh	0	1	1	0	1	1
chr1	112135235	112135861	1220236	1220246	Intergenic	LOC100129269	0	0	5_TxWk	0	1	1	0	0	0
chr1	112250634	112250687	1221350	1221354	intron	RAP1A	0	0	5_TxWk	0	1	0	0	0	0
chr1	112264042	112264207	1221456	1221460	TTS	FAM212B	0	0	7_Enh	0	1	1	0	0	0
chr1	112901520	112901721	1227131	1227136	Intergenic	CTTNBP2NL	0	0	7_Enh	0	1	1	0	1	1
chr1	112936720	112936812	1227451	1227456	Intergenic	CTTNBP2NL	0	0	5_TxWk	0	1	1	0	0	0
chr1	113044411	113044438	1228483	1228488	intron	WNT2B	0	1	1_TssA	0	1	1	0	1	0
chr1	113170411	113170539	1229932	1229937	intron	CAPZA1	0	0	5_TxWk	0	1	1	0	0	0
chr1	113305241	113305361	1232016	1232020	Intergenic	FAM19A3	0	0	7_Enh	0	1	0	0	0	0
chr1	113683319	113683409	1237615	1237619	Intergenic	LOC643441	0	0	5_TxWk	0	1	1	0	1	1
chr1	113797812	113798513	1238670	1238678	Intergenic	LOC643441	0	0	15_Quies	0	1	1	0	0	0
chr1	113798722	113798839	1238680	1238684	Intergenic	LOC643441	0	0	15_Quies	0	1	0	0	0	0
chr1	114884672	114884780	1247887	1247891	Intergenic	TRIM33	0	0	5_TxWk	0	1	0	0	0	0
chr1	115605417	115605578	1253927	1253933	intron	TSPAN2	0	0	7_Enh	0	1	1	0	0	0
chr1	116653968	116654189	1262278	1262282	promoter-TSS	MAB21L3	1	0	15_Quies	0	1	1	0	0	0
chr1	116654477	116654569	1262285	1262289	intron	MAB21L3	1	0	15_Quies	0	1	0	0	0	0
chr1	116681643	116682005	1262525	1262536	Intergenic	MAB21L3	0	0	15_Quies	0	1	1	0	1	1
chr1	116854223	116854357	1263880	1263884	Intergenic	ATP1A1	0	0	7_Enh	0	1	1	0	0	0
chr1	116854396	116854649	1263884	1263891	Intergenic	ATP1A1	0	0	7_Enh	0	1	1	0	0	0
chr1	116854869	116855221	1263891	1263899	Intergenic	ATP1A1	0	0	7_Enh	0	1	1	0	0	0
chr1	116872783	116873028	1264033	1264038	Intergenic	ATP1A1	0	0	7_Enh	0	1	1	0	0	0
chr1	117099234	117099449	1266151	1266157	intron	CD58	0	0	7_Enh	0	1	1	0	1	0
chr1	117351058	117351405	1268801	1268807	Intergenic	CD2	0	0	15_Quies	0	1	0	0	0	0
chr1	117533428	117533520	1270760	1270765	TTS	PTGFRN	0	0	5_TxWk	0	1	0	0	0	0
chr1	117533744	117533783	1270767	1270771	TTS	PTGFRN	0	0	5_TxWk	0	1	0	0	0	0
chr1	117593947	117594287	1271222	1271229	Intergenic	TTF2	0	0	15_Quies	0	1	0	0	0	0
chr1	118113560	118113917	1275434	1275443	Intergenic	FAM46C	0	0	5_TxWk	0	1	0	0	0	0
chr1	120322602	120322822	1291214	1291219	Intergenic	HMGCS2	0	0	5_TxWk	0	1	1	0	0	0
chr1	120323024	120323162	1291219	1291223	Intergenic	HMGCS2	0	0	5_TxWk	0	1	0	0	0	0
chr1	150584096	150584427	1373981	1373987	Intergenic	ENSA	0	0	5_TxWk	0	1	1	0	0	0
chr1	150586186	150586321	1374013	1374018	Intergenic	ENSA	0	0	5_TxWk	0	1	1	0	0	0
chr1	151168923	151169113	1382886	1382893	Intergenic	PIP5K1A	0	0	5_TxWk	0	1	1	0	1	1
chr1	151557515	151557721	1388842	1388847	Intergenic	SNX27	0	0	15_Quies	0	1	0	0	0	0
chr1	151801425	151801758	1392070	1392080	intron	RORC	0	0	7_Enh	0	1	1	0	0	0
chr1	151805090	151805383	1392112	1392120	promoter-TSS	RORC	1	0	5_TxWk	0	1	1	0	0	0
chr1	153505361	153505406	1405644	1405649	Intergenic	S100A6	0	0	7_Enh	0	1	1	0	0	0
chr1	153522921	153522999	1405940	1405944	Intergenic	S100A3	0	0	7_Enh	0	1	1	0	0	0
chr1	153537105	153537661	1406147	1406159	intron	S100A2	1	0	7_Enh	0	1	1	0	0	0
chr1	153537680	153537938	1406159	1406164	intron	S100A2	1	0	7_Enh	0	1	1	0	0	0
chr1	153540112	153540265	1406193	1406198	Intergenic	S100A2	0	0	7_Enh	0	1	1	0	0	0
chr1	153541043	153541393	1406220	1406236	Intergenic	S100A2	0	0	7_Enh	0	1	1	0	1	1
chr1	153853406	153853935	1411360	1411367	intron	GATAD2B	0	0	5_TxWk	0	1	1	0	0	0
chr1	154307577	154307777	1418235	1418242	intron	ATP8B2	0	0	7_Enh	0	1	1	0	1	1
chr1	154391023	154391135	1419649	1419653	intron	IL6R	0	0	7_Enh	0	1	1	0	0	0
chr1	154392070	154392267	1419662	1419671	intron	IL6R	0	0	7_Enh	0	1	1	0	0	0
chr1	154395204	154395226	1419705	1419710	intron	IL6R	0	0	7_Enh	0	1	1	0	0	0
chr1	154452218	154452587	1420646	1420652	exon	SHE	0	0	5_TxWk	0	1	1	0	1	1
chr1	154457113	154457177	1420692	1420697	intron	SHE	0	0	5_TxWk	0	1	1	0	0	0
chr1	154494487	154494608	1421376	1421380	intron	TDRD10	0	0	7_Enh	0	1	1	0	0	0
chr1	154904454	154904863	1427079	1427089	intron	PMVK	0	0	6_EnhG	0	1	0	0	0	0
chr1	154944357	154944446	1427810	1427814	intron	SHC1	0	0	5_TxWk	0	1	1	0	0	0
chr1	154984609	154984817	1428792	1428801	intron	ZBTB7B	0	0	6_EnhG	0	1	1	0	0	0
chr1	155011078	155011238	1429287	1429291	intron	DCST1	0	0	15_Quies	0	1	1	0	0	0
chr1	155066892	155067082	1430795	1430799	Intergenic	EFNA3	0	0	7_Enh	0	1	1	0	1	0
chr1	155097940	155097973	1431276	1431280	Intergenic	EFNA1	0	0	7_Enh	0	1	1	0	0	0
chr1	155098004	155098100	1431280	1431288	Intergenic	EFNA1	0	0	7_Enh	0	1	1	0	0	0
chr1	155139805	155140575	1432214	1432238	Intergenic	KRTCAP2	0	0	7_Enh	0	1	1	0	1	1
chr1	155176646	155176963	1433178	1433184	intron	THBS3	1	0	7_Enh	0	1	1	0	1	1
chr1	155901135	155901268	1444835	1444839	intron	KIAA0907	0	0	6_EnhG	0	1	1	0	0	0
chr1	155954185	155954383	1445784	1445790	Intergenic	ARHGEF2	0	0	7_Enh	0	1	1	0	0	0
chr1	156066567	156066722	1447847	1447853	intron	LMNA	0	0	7_Enh	0	1	1	0	1	1
chr1	156073947	156074190	1447933	1447942	intron	LMNA	0	0	7_Enh	0	1	1	0	0	0
chr1	156093881	156093949	1448283	1448288	intron	LMNA	0	0	7_Enh	0	1	1	0	0	0
chr1	156096162	156096364	1448326	1448333	intron	LMNA	0	0	7_Enh	0	1	1	0	0	1
chr1	156096386	156096689	1448333	1448338	exon	LMNA	0	0	7_Enh	0	1	1	0	0	0
chr1	156096727	156096919	1448338	1448344	intron	LMNA	0	0	7_Enh	0	1	1	0	0	0
chr1	156097062	156097198	1448345	1448349	intron	LMNA	0	0	7_Enh	0	1	1	0	0	0
chr1	156115848	156116010	1448668	1448674	Intergenic	SEMA4A	0	0	5_TxWk	0	1	1	0	1	1
chr1	156463060	156463266	1454624	1454633	intron	MEF2D	0	0	6_EnhG	0	1	1	0	0	0
chr1	156480531	156480588	1455029	1455034	Intergenic	MEF2D	0	0	7_Enh	0	1	1	0	0	0
chr1	156480645	156480830	1455034	1455040	Intergenic	MEF2D	0	0	7_Enh	0	1	1	0	0	0
chr1	156861710	156861843	1461758	1461764	Intergenic	PEAR1	0	0	15_Quies	0	1	1	0	0	0
chr1	157125664	157126055	1465140	1465157	Intergenic	ETV3	0	0	15_Quies	0	1	1	0	1	1
chr1	157961861	157961986	1470848	1470853	Intergenic	KIRREL	0	0	15_Quies	0	1	1	0	1	1
chr1	157972633	157972758	1471029	1471034	intron	KIRREL	0	0	7_Enh	0	1	1	0	0	0
chr1	157986914	157987023	1471186	1471190	intron	KIRREL	0	0	7_Enh	0	1	0	0	0	0
chr1	159722028	159722265	1482914	1482918	Intergenic	DUSP23	0	0	5_TxWk	0	1	1	0	0	0
chr1	159837327	159837789	1484128	1484138	Intergenic	VSIG8	0	0	15_Quies	0	1	0	0	0	0
chr1	159884538	159884760	1484606	1484614	Intergenic	TAGLN2	0	0	5_TxWk	0	1	1	0	0	0
chr1	160070822	160071102	1486915	1486923	Intergenic	IGSF8	0	0	5_TxWk	0	1	1	0	1	1
chr1	160187289	160187428	1488375	1488379	exon	DCAF8	0	0	6_EnhG	0	1	1	0	0	0
chr1	160187463	160187498	1488379	1488383	exon	DCAF8	0	0	6_EnhG	0	1	1	0	0	0
chr1	160380493	160380622	1490528	1490532	intron	VANGL2	0	0	7_Enh	0	1	0	0	0	0
chr1	160696735	160696870	1492851	1492856	Intergenic	SLAMF7	0	0	15_Quies	0	1	1	0	1	1
chr1	160751274	160751497	1493205	1493210	Intergenic	LY9	0	0	7_Enh	0	1	1	0	0	0
chr1	160960068	160960268	1495473	1495482	Intergenic	F11R	0	0	5_TxWk	0	1	1	0	1	1
chr1	160987153	160987231	1495889	1495893	intron	F11R	0	0	7_Enh	0	1	1	0	0	0
chr1	161179680	161179888	1499252	1499257	intron	NDUFS2	0	0	6_EnhG	0	1	1	0	1	1
chr1	162583500	162583786	1516124	1516131	Intergenic	DDR2	0	0	5_TxWk	0	1	1	0	1	1
chr1	162583962	162583979	1516132	1516136	Intergenic	DDR2	0	0	5_TxWk	0	1	1	0	0	0
chr1	164557332	164557457	1528245	1528249	intron	PBX1	0	0	5_TxWk	0	1	1	0	0	0
chr1	164557985	164558274	1528252	1528263	intron	PBX1	0	0	5_TxWk	0	1	1	0	0	0
chr1	164571991	164572297	1528396	1528406	intron	PBX1	0	0	5_TxWk	0	1	1	0	0	0
chr1	164679008	164679105	1529414	1529419	intron	PBX1	0	0	7_Enh	0	1	1	0	0	0
chr1	164723907	164723926	1529806	1529811	intron	PBX1	0	0	5_TxWk	0	1	0	0	0	0
chr1	164740523	164740693	1529948	1529952	exon	LOC100505795	0	0	7_Enh	0	1	1	0	0	0
chr1	164755507	164755644	1530116	1530120	intron	PBX1	0	0	7_Enh	0	1	1	0	0	0
chr1	167618467	167618582	1553959	1553964	intron	RCSD1	0	0	7_Enh	0	1	1	0	0	0
chr1	167652688	167652825	1554263	1554268	intron	RCSD1	0	0	6_EnhG	0	1	1	0	0	0
chr1	168091000	168091204	1558772	1558777	intron	GPR161	0	0	5_TxWk	0	1	0	0	0	0
chr1	168197098	168197199	1560186	1560190	intron	SFT2D2	0	0	5_TxWk	0	1	1	0	0	0
chr1	168311913	168312277	1561176	1561193	Intergenic	MIR557	0	0	7_Enh	0	1	1	0	1	1
chr1	169080439	169080538	1566353	1566357	intron	ATP1B1	0	0	7_Enh	0	1	1	0	0	0
chr1	169085240	169085331	1566416	1566422	intron	ATP1B1	0	0	6_EnhG	0	1	1	0	0	0
chr1	169085444	169085696	1566422	1566427	intron	ATP1B1	0	0	7_Enh	0	1	1	0	0	0
chr1	171111288	171111440	1579366	1579370	intron	FMO6P	0	0	15_Quies	0	1	0	0	0	0
chr1	171111817	171111881	1579370	1579374	intron	FMO6P	0	0	15_Quies	0	1	0	0	0	0
chr1	171190024	171190151	1579853	1579860	Intergenic	FMO1	0	0	15_Quies	0	1	0	0	0	0
chr1	171403965	171404160	1581489	1581494	Intergenic	PRRC2C	0	0	15_Quies	0	1	1	0	0	0
chr1	172150568	172150740	1587277	1587282	intron	DNM3	0	0	15_Quies	0	1	0	0	0	0
chr1	172360160	172360228	1588449	1588455	intron	DNM3	0	0	5_TxWk	0	1	1	0	0	0
chr1	172363390	172363480	1588472	1588476	intron	DNM3	0	0	5_TxWk	0	1	1	0	0	0
chr1	172368628	172368868	1588513	1588518	intron	DNM3	0	0	15_Quies	0	1	1	0	1	1
chr1	172400895	172401083	1588680	1588686	intron	C1orf105	0	0	5_TxWk	0	1	0	0	0	0
chr1	172401182	172401347	1588686	1588690	intron	C1orf105	0	0	7_Enh	0	1	1	0	0	0
chr1	173159378	173159537	1593248	1593252	intron	TNFSF4	0	0	7_Enh	0	1	1	0	0	0
chr1	173399180	173399301	1594685	1594691	intron	LOC100506023	0	0	5_TxWk	0	1	1	0	0	0
chr1	173399883	173400635	1594694	1594700	intron	LOC100506023	0	0	5_TxWk	0	1	1	0	1	1
chr1	173421692	173421779	1594817	1594821	intron	LOC100506023	0	0	5_TxWk	0	1	0	0	0	0
chr1	174998925	174999104	1607785	1607792	Intergenic	MRPS14	0	0	7_Enh	0	1	0	0	1	1
chr1	175288855	175289274	1610329	1610335	Intergenic	KIAA0040	0	0	15_Quies	0	1	1	0	1	1
chr1	177244154	177244334	1623969	1623974	intron	FAM5B	0	0	7_Enh	0	1	1	0	0	0
chr1	178024874	178024962	1628973	1628977	Intergenic	LOC730102	0	0	7_Enh	0	1	1	0	0	0
chr1	179097858	179097877	1638808	1638812	intron	ABL2	0	0	7_Enh	0	1	1	0	0	0
chr1	180491288	180491531	1653282	1653288	Intergenic	ACBD6	0	0	5_TxWk	0	1	1	0	0	0
chr1	180580817	180580904	1654097	1654101	Intergenic	XPR1	0	0	5_TxWk	0	1	0	0	0	0
chr1	180922591	180922671	1657429	1657435	Intergenic	KIAA1614	0	0	7_Enh	0	1	1	0	0	0
chr1	181103702	181104102	1659866	1659873	Intergenic	IER5	0	0	7_Enh	0	1	1	0	0	0
chr1	181104378	181104404	1659876	1659881	Intergenic	IER5	0	0	7_Enh	0	1	1	0	0	0
chr1	182054085	182054405	1667392	1667398	Intergenic	ZNF648	0	0	15_Quies	0	1	1	0	1	1
chr1	182057487	182057544	1667437	1667443	Intergenic	ZNF648	0	0	7_Enh	0	1	1	0	0	0
chr1	182112357	182112603	1667880	1667887	Intergenic	ZNF648	0	0	15_Quies	0	1	1	0	1	1
chr1	182365854	182366514	1670103	1670109	Intergenic	TEDDM1	0	0	5_TxWk	0	1	1	0	1	1
chr1	182585278	182585681	1671998	1672013	exon	LOC284648	0	0	7_Enh	0	1	1	0	0	0
chr1	182931612	182931991	1675343	1675349	Intergenic	SHCBP1L	0	0	15_Quies	0	1	1	0	1	1
chr1	183811795	183811931	1683265	1683270	intron	RGL1	0	0	5_TxWk	0	1	1	0	0	0
chr1	183846595	183846780	1683539	1683544	intron	RGL1	0	0	7_Enh	0	1	1	0	0	0
chr1	183851707	183851888	1683572	1683576	intron	RGL1	0	0	5_TxWk	0	1	1	0	0	0
chr1	183857654	183857796	1683611	1683616	intron	RGL1	0	0	5_TxWk	0	1	1	0	0	0
chr1	183884949	183885392	1683816	1683823	intron	RGL1	0	0	5_TxWk	0	1	1	0	1	1
chr1	184591445	184591691	1689259	1689264	exon	C1orf21	0	0	7_Enh	0	1	0	0	0	0
chr1	184774703	184775072	1690792	1690801	intron	FAM129A	0	0	5_TxWk	0	1	1	0	1	1
chr1	184836942	184837066	1691303	1691307	intron	FAM129A	0	0	5_TxWk	0	1	1	0	0	0
chr1	186461796	186462067	1702567	1702572	Intergenic	MIR548F1	0	0	15_Quies	0	1	1	0	0	0
chr1	186587593	186587692	1703221	1703226	Intergenic	PTGS2	0	0	15_Quies	0	1	1	0	0	0
chr1	186587745	186588017	1703226	1703232	Intergenic	PTGS2	0	0	15_Quies	0	1	1	0	0	0
chr1	192786227	192786484	1737502	1737507	Intergenic	RGS2	0	0	15_Quies	0	1	1	0	0	0
chr1	200749972	200750121	1789009	1789013	intron	CAMSAP2	0	0	5_TxWk	0	1	0	0	0	0
chr1	200993200	200993254	1792266	1792270	promoter-TSS	KIF21B	1	0	5_TxWk	0	1	1	0	0	0
chr1	201139685	201139741	1794274	1794278	Intergenic	TMEM9	0	0	5_TxWk	0	1	1	0	0	0
chr1	201280188	201280393	1796025	1796029	intron	PKP1	0	0	7_Enh	0	1	1	0	0	0
chr1	201366125	201366494	1797138	1797147	intron	LAD1	0	0	7_Enh	0	1	1	0	0	0
chr1	201417321	201417498	1797849	1797857	Intergenic	PHLDA3	0	0	7_Enh	0	1	1	0	1	1
chr1	201426271	201426354	1797955	1797960	Intergenic	PHLDA3	0	0	5_TxWk	0	1	1	0	0	0
chr1	201430746	201431015	1798006	1798011	Intergenic	PHLDA3	0	0	7_Enh	0	1	1	0	0	0
chr1	201431152	201431268	1798011	1798017	Intergenic	PHLDA3	0	0	7_Enh	0	1	1	0	0	0
chr1	201431557	201431602	1798019	1798023	Intergenic	PHLDA3	0	0	7_Enh	0	1	1	0	0	0
chr1	201465093	201465273	1798596	1798602	intron	CSRP1	0	0	6_EnhG	0	1	1	0	0	0
chr1	201465311	201465498	1798602	1798608	intron	CSRP1	0	0	6_EnhG	0	1	1	0	0	0
chr1	201482203	201482417	1798875	1798881	Intergenic	CSRP1	0	0	15_Quies	0	1	1	0	1	1
chr1	201567108	201567387	1799967	1799974	Intergenic	NAV1	0	0	7_Enh	0	1	1	0	0	0
chr1	201583387	201583586	1800147	1800161	Intergenic	NAV1	0	0	7_Enh	0	1	1	0	0	0
chr1	201673418	201673638	1801319	1801331	intron	NAV1	0	0	5_TxWk	0	1	1	0	1	1
chr1	201911086	201911197	1803963	1803967	intron	LMOD1	0	0	5_TxWk	0	1	0	0	0	0
chr1	201977684	201978019	1805072	1805078	Intergenic	ELF3	0	0	5_TxWk	0	1	0	0	0	0
chr1	201984025	201984274	1805217	1805222	exon,intron	ELF3	0	0	5_TxWk	0	1	0	0	0	0
chr1	201984350	201984605	1805222	1805233	exon	ELF3	0	0	8_ZNF/Rpts	0	1	0	0	0	0
chr1	201987411	201987599	1805278	1805287	Intergenic	ELF3	0	0	5_TxWk	0	1	1	0	0	0
chr1	201987671	201987984	1805287	1805295	Intergenic	ELF3	0	0	5_TxWk	0	1	1	0	0	0
chr1	201988042	201988265	1805295	1805302	Intergenic	ELF3	0	0	5_TxWk	0	1	0	0	0	0
chr1	202003813	202004219	1805549	1805560	Intergenic	ELF3	0	0	15_Quies	0	1	1	0	0	0
chr1	202025725	202025775	1805908	1805912	Intergenic	ELF3	0	0	15_Quies	0	1	0	0	0	0
chr1	202026063	202026181	1805917	1805922	Intergenic	ELF3	0	0	7_Enh	0	1	0	0	0	0
chr1	202026287	202026500	1805925	1805929	Intergenic	ELF3	0	0	7_Enh	0	1	0	0	0	0
chr1	202026716	202026793	1805930	1805934	Intergenic	ELF3	0	0	5_TxWk	0	1	0	0	0	0
chr1	202076492	202076915	1806708	1806714	Intergenic	GPR37L1	0	0	7_Enh	0	1	1	0	0	0
chr1	202076935	202077169	1806714	1806718	Intergenic	GPR37L1	0	0	7_Enh	0	1	1	0	0	0
chr1	202101347	202101917	1807116	1807124	Intergenic,TTS	ARL8A,GPR37L1	0	0	6_EnhG	0	1	1	0	0	0
chr1	202102389	202102504	1807132	1807141	TTS	ARL8A	0	0	6_EnhG	0	1	1	0	0	0
chr1	202104325	202104623	1807178	1807186	intron	ARL8A	0	0	4_Tx	0	1	0	0	1	1
chr1	202168301	202168795	1808425	1808440	intron	LGR6	0	0	15_Quies	0	1	1	1	0	0
chr1	203240296	203240480	1820894	1820898	Intergenic	LOC730227	0	0	5_TxWk	0	1	1	0	0	0
chr1	203243938	203243998	1820972	1820976	Intergenic	LOC730227	0	0	5_TxWk	0	1	0	0	0	0
chr1	203247643	203247808	1821025	1821033	Intergenic	LOC730227	0	0	7_Enh	0	1	1	0	0	0
chr1	203247923	203248013	1821033	1821037	Intergenic	LOC730227	0	0	7_Enh	0	1	1	0	0	0
chr1	203258714	203258909	1821178	1821184	Intergenic	LOC730227	0	0	7_Enh	0	1	1	0	1	0
chr1	203311643	203311889	1821980	1821985	intron	FMOD	0	0	5_TxWk	0	1	1	0	1	1
chr1	203595048	203595246	1825094	1825100	promoter-TSS	ATP2B4	1	0	5_TxWk	0	1	1	0	1	0
chr1	203738680	203739026	1826900	1826909	intron	LAX1	0	0	7_Enh	0	1	1	0	0	0
chr1	204047457	204047742	1830787	1830795	intron	SOX13	0	0	7_Enh	0	1	1	0	0	0
chr1	204053342	204053751	1830882	1830886	intron	SOX13	0	0	7_Enh	0	1	1	0	0	0
chr1	204073369	204073479	1831145	1831149	intron	SOX13	0	0	7_Enh	0	1	1	0	0	0
chr1	204077805	204077874	1831203	1831210	intron	SOX13	0	0	7_Enh	0	1	1	0	0	0
chr1	204276499	204276671	1833762	1833768	intron	PLEKHA6	0	0	15_Quies	0	1	1	0	0	0
chr1	204276793	204276897	1833769	1833774	intron	PLEKHA6	0	0	7_Enh	0	1	1	0	0	0
chr1	204412369	204412713	1835449	1835458	intron	PIK3C2B	0	0	6_EnhG	0	1	1	0	0	0
chr1	204413099	204413259	1835460	1835467	intron	PIK3C2B	0	0	4_Tx	0	1	1	0	0	0
chr1	205218630	205218734	1845377	1845382	intron	TMCC2	0	0	7_Enh	0	1	1	0	0	0
chr1	205253376	205253770	1845940	1845947	Intergenic	NUAK2	0	0	7_Enh	0	1	1	0	0	0
chr1	205270454	205270649	1846176	1846185	TTS	NUAK2	0	0	6_EnhG	0	1	1	0	0	0
chr1	205409966	205410162	1848084	1848091	Intergenic	MIR135B	0	0	7_Enh	0	1	1	0	0	0
chr1	205410491	205410629	1848094	1848098	Intergenic	MIR135B	0	0	7_Enh	0	1	1	0	0	0
chr1	205414279	205414533	1848151	1848157	Intergenic	MIR135B	0	0	5_TxWk	0	1	1	0	0	0
chr1	207193487	207193696	1865183	1865190	exon	C1orf116	0	0	5_TxWk	0	1	1	0	0	0
chr1	207489968	207490523	1867272	1867277	Intergenic	CD55	0	0	15_Quies	0	1	1	0	0	0
chr1	207981371	207981449	1871534	1871540	Intergenic	MIR29B2	0	0	6_EnhG	0	1	1	0	0	0
chr1	207981873	207981972	1871545	1871549	Intergenic	MIR29B2	0	0	6_EnhG	0	1	1	0	0	0
chr1	208000329	208000432	1871849	1871855	Intergenic	LOC148696	0	0	7_Enh	0	1	1	0	0	0
chr1	208021713	208021838	1872062	1872066	Intergenic	LOC148696	0	0	7_Enh	0	1	1	0	0	0
chr1	208058465	208058722	1872520	1872526	Intergenic	CD34	0	0	7_Enh	0	1	1	0	1	1
chr1	208098655	208098742	1872906	1872911	Intergenic	CD34	0	0	15_Quies	0	1	1	0	0	0
chr1	208137753	208137990	1873360	1873367	Intergenic	CD34	0	0	7_Enh	0	1	1	0	0	0
chr1	208221514	208221574	1874269	1874274	intron	PLXNA2	0	0	4_Tx	0	1	0	0	0	0
chr1	208324387	208324582	1875352	1875356	intron	PLXNA2	0	0	5_TxWk	0	1	1	0	0	0
chr1	208358018	208358112	1875665	1875669	intron	PLXNA2	0	0	7_Enh	0	1	1	0	0	0
chr1	208376443	208376588	1875861	1875866	intron	PLXNA2	0	0	7_Enh	0	1	1	0	0	0
chr1	208377340	208377526	1875875	1875879	intron	PLXNA2	0	0	5_TxWk	0	1	1	0	0	0
chr1	208380912	208380944	1875909	1875913	intron	PLXNA2	0	0	7_Enh	0	1	1	0	0	0
chr1	208392742	208392872	1876043	1876047	intron	PLXNA2	0	0	7_Enh	0	1	1	0	0	0
chr1	208393088	208393302	1876050	1876059	intron	PLXNA2	0	0	7_Enh	0	1	1	0	0	0
chr1	208404828	208404962	1876199	1876205	intron	PLXNA2	0	0	7_Enh	0	1	1	0	0	0
chr1	208409404	208409555	1876254	1876261	intron	PLXNA2	0	0	7_Enh	0	1	1	0	0	0
chr1	208409633	208409879	1876261	1876266	intron	PLXNA2	0	0	7_Enh	0	1	1	0	0	0
chr1	209921115	209921414	1887632	1887651	Intergenic	TRAF3IP3	0	1	7_Enh	0	1	1	0	1	1
chr1	209921415	209921549	1887651	1887657	Intergenic	TRAF3IP3	0	0	7_Enh	0	1	1	0	1	1
chr1	210410529	210410641	1891910	1891914	intron	SERTAD4	0	0	7_Enh	0	1	0	0	0	0
chr1	210410743	210410882	1891914	1891919	intron	SERTAD4	0	0	5_TxWk	0	1	0	0	0	0
chr1	210468713	210468820	1892629	1892633	Intergenic	HHAT	0	0	5_TxWk	0	1	1	0	0	0
chr1	210547649	210547684	1893447	1893451	intron	HHAT	0	0	15_Quies	0	1	0	0	0	1
chr1	212102465	212102607	1907695	1907699	Intergenic	LPGAT1	0	0	7_Enh	0	1	1	0	0	0
chr1	212810068	212810278	1915347	1915353	Intergenic	FAM71A	0	0	5_TxWk	0	1	1	0	0	0
chr1	213154553	213154647	1919625	1919629	intron	VASH2	0	0	7_Enh	0	1	1	0	0	0
chr1	213154688	213154807	1919629	1919635	intron	VASH2	0	0	7_Enh	0	1	1	0	0	0
chr1	213155010	213155093	1919638	1919642	intron	VASH2	0	0	7_Enh	0	1	1	0	0	0
chr1	214510972	214511155	1931249	1931254	TTS	SMYD2	0	0	5_TxWk	0	1	0	0	0	0
chr1	214649574	214649732	1932634	1932638	intron	PTPN14	0	0	7_Enh	0	1	1	0	0	0
chr1	214650429	214650708	1932644	1932649	intron	PTPN14	0	0	15_Quies	0	1	1	0	0	0
chr1	220473933	220474088	1973941	1973946	Intergenic	RAB3GAP2	0	0	7_Enh	0	1	1	0	0	0
chr1	220906451	220906901	1977528	1977543	Intergenic	MARC2	0	0	5_TxWk	0	1	1	0	1	1
chr1	223255037	223255105	1995799	1995803	Intergenic	TLR5	0	1	5_TxWk	0	1	1	0	0	1
chr1	223317447	223317639	1996607	1996612	promoter-TSS	TLR5	1	0	7_Enh	0	1	1	0	1	0
chr1	223888625	223888870	2002133	2002137	promoter-TSS	CAPN2	1	0	15_Quies	0	1	1	0	0	0
chr1	223914343	223914625	2002541	2002545	intron	CAPN2	0	0	7_Enh	0	1	1	0	0	0
chr1	223919261	223919340	2002588	2002592	intron	CAPN2	0	0	7_Enh	0	1	1	0	0	0
chr1	223927496	223927666	2002697	2002702	intron	CAPN2	0	0	5_TxWk	0	1	1	0	0	0
chr1	223959545	223959598	2003220	2003224	exon	CAPN2	0	0	4_Tx	0	1	1	0	0	0
chr1	223959905	223960077	2003227	2003233	intron	CAPN2	0	0	4_Tx	0	1	1	0	0	0
chr1	224392601	224392812	2008357	2008365	Intergenic	DEGS1	0	0	7_Enh	0	1	1	0	0	0
chr1	224642352	224642508	2011603	2011607	Intergenic	WDR26	0	0	5_TxWk	0	1	1	0	0	0
chr1	224644733	224644792	2011628	2011632	Intergenic	WDR26	0	0	7_Enh	0	1	1	0	0	1
chr1	224645278	224645452	2011635	2011640	Intergenic	WDR26	0	0	5_TxWk	0	1	1	0	1	1
chr1	224686444	224686597	2012036	2012042	Intergenic	WDR26	0	0	7_Enh	0	1	1	0	0	0
chr1	224690134	224690320	2012085	2012090	Intergenic	WDR26	0	0	7_Enh	0	1	1	0	0	0
chr1	224691020	224691548	2012100	2012114	Intergenic	WDR26	0	0	7_Enh	0	1	1	0	1	0
chr1	225632717	225632892	2019491	2019496	Intergenic	LBR	0	0	5_TxWk	0	1	1	0	0	0
chr1	225923642	225923692	2023112	2023117	Intergenic	SRP9	0	0	15_Quies	0	1	1	0	0	0
chr1	225951730	225951837	2023523	2023527	Intergenic	SRP9	0	0	7_Enh	0	1	1	0	0	0
chr1	225954692	225954770	2023570	2023575	Intergenic	SRP9	0	0	7_Enh	0	1	0	0	0	0
chr1	225956189	225956407	2023594	2023598	Intergenic	SRP9	0	0	7_Enh	0	1	1	0	0	0
chr1	226001131	226001526	2024316	2024326	intron	EPHX1	0	0	7_Enh	0	1	1	0	0	0
chr1	226063165	226063486	2025309	2025315	intron	TMEM63A	0	0	4_Tx	0	1	1	0	0	0
chr1	226065325	226065455	2025349	2025354	intron	TMEM63A	0	0	6_EnhG	0	1	1	0	1	1
chr1	226084803	226085167	2025829	2025834	Intergenic	LEFTY1	0	0	5_TxWk	0	1	1	0	1	0
chr1	226222432	226222541	2028068	2028072	Intergenic	H3F3A	0	0	15_Quies	0	1	1	0	0	0
chr1	226315011	226315029	2030020	2030024	Intergenic	ACBD3	0	0	15_Quies	0	1	0	0	0	0
chr1	226315169	226315480	2030027	2030032	Intergenic	ACBD3	0	0	15_Quies	0	1	1	0	0	0
chr1	226315579	226315809	2030032	2030038	Intergenic	ACBD3	0	0	15_Quies	0	1	1	0	0	0
chr1	226320799	226320898	2030114	2030120	Intergenic	ACBD3	0	0	7_Enh	0	1	1	0	0	0
chr1	226321075	226321139	2030120	2030125	Intergenic	ACBD3	0	0	7_Enh	0	1	1	0	0	0
chr1	226322740	226323050	2030147	2030162	Intergenic	ACBD3	0	0	7_Enh	0	1	1	0	0	0
chr1	226821857	226822309	2036741	2036749	exon	ITPKB	0	0	4_Tx	0	1	1	0	1	1
chr1	226823184	226823364	2036776	2036782	intron	ITPKB	0	0	4_Tx	0	1	1	0	0	0
chr1	226966383	226966562	2038993	2038998	Intergenic	ITPKB	0	0	7_Enh	0	1	1	0	0	0
chr1	227002874	227003129	2039412	2039419	Intergenic	PSEN2	0	0	5_TxWk	0	1	1	0	0	0
chr1	227015356	227015419	2039567	2039571	Intergenic	PSEN2	0	0	7_Enh	0	1	1	0	0	0
chr1	227015812	227016263	2039583	2039600	Intergenic	PSEN2	0	0	15_Quies	0	1	1	0	1	1
chr1	227063660	227063893	2040221	2040230	intron	PSEN2	0	0	6_EnhG	0	1	1	0	0	0
chr1	227133055	227133277	2041232	2041237	intron	ADCK3	0	0	7_Enh	0	1	1	0	0	0
chr1	227619694	227619774	2045653	2045658	Intergenic	CDC42BPA	0	0	7_Enh	0	1	1	0	0	0
chr1	227950247	227950455	2049200	2049215	intron	SNAP47	0	0	7_Enh	0	1	1	0	1	1
chr1	228112677	228112762	2051569	2051576	intron	WNT9A	0	0	5_TxWk	0	1	0	0	0	0
chr1	228133902	228134084	2051977	2051983	intron	WNT9A	0	0	7_Enh	0	1	1	0	0	0
chr1	228350070	228350336	2056374	2056381	Intergenic	IBA57	0	0	7_Enh	0	1	1	1	0	0
chr1	228350670	228350975	2056385	2056402	Intergenic	IBA57	0	0	7_Enh	0	1	1	1	0	0
chr1	228361828	228362206	2056701	2056749	intron	IBA57	0	0	7_Enh	0	1	1	0	0	0
chr1	228672888	228672999	2062883	2062888	Intergenic	RNF187	0	0	15_Quies	0	1	1	0	0	0
chr1	228974187	228974442	2069506	2069510	Intergenic	DUSP5P1	0	0	5_TxWk	0	1	1	0	0	0
chr1	229038836	229039127	2070175	2070182	Intergenic	DUSP5P1	0	0	7_Enh	0	1	1	0	0	0
chr1	229194510	229194678	2071873	2071880	Intergenic	RAB4A	0	0	7_Enh	0	1	1	0	0	0
chr1	229195611	229195766	2071894	2071901	Intergenic	RAB4A	0	0	5_TxWk	0	1	1	0	0	0
chr1	229365007	229365670	2073719	2073729	Intergenic	RAB4A	0	0	7_Enh	0	1	1	0	0	0
chr1	229980451	229980618	2081100	2081104	Intergenic	URB2	0	0	7_Enh	0	1	1	0	0	0
chr1	230202063	230202114	2083193	2083197	promoter-TSS	GALNT2	1	0	15_Quies	0	1	1	0	0	0
chr1	230240468	230240778	2083900	2083911	intron	GALNT2	0	0	7_Enh	0	1	1	0	0	0
chr1	230241737	230241871	2083925	2083929	intron	GALNT2	0	0	7_Enh	0	1	1	0	0	0
chr1	230289718	230290020	2084733	2084738	intron	GALNT2	0	0	7_Enh	0	1	1	0	0	0
chr1	230321653	230322086	2085100	2085109	intron	GALNT2	0	0	5_TxWk	0	1	1	0	0	0
chr1	230849856	230850095	2091458	2091467	exon	AGT	1	0	15_Quies	0	1	1	0	0	0
chr1	230887715	230887893	2091852	2091857	intron	CAPN9	0	0	7_Enh	0	1	1	0	0	0
chr1	230887960	230888033	2091857	2091861	intron	CAPN9	0	0	7_Enh	0	1	1	0	0	0
chr1	230888055	230888632	2091861	2091872	intron	CAPN9	0	0	7_Enh	0	1	1	0	0	0
chr1	230889493	230889826	2091888	2091898	intron	CAPN9	0	0	5_TxWk	0	1	1	0	0	0
chr1	230985359	230985468	2092998	2093002	intron	C1orf198	0	0	7_Enh	0	1	1	0	0	0
chr1	230985698	230985733	2093002	2093006	intron	C1orf198	0	0	7_Enh	0	1	1	0	0	0
chr1	230999424	230999503	2093168	2093172	intron	C1orf198	0	0	7_Enh	0	1	1	0	0	0
chr1	231189410	231189847	2095650	2095657	Intergenic	FAM89A	0	0	5_TxWk	0	1	1	0	0	0
chr1	231765064	231765186	2102495	2102501	intron	DISC1	0	0	15_Quies	0	1	1	0	0	0
chr1	232442200	232442357	2108389	2108393	Intergenic	SIPA1L2	0	0	7_Enh	0	1	1	0	0	0
chr1	233036737	233036868	2114508	2114516	Intergenic	NTPCR	0	0	5_TxWk	0	1	0	0	0	0
chr1	234631046	234631358	2129236	2129241	Intergenic	TARBP1	0	0	15_Quies	0	1	0	0	0	0
chr1	234634843	234635042	2129274	2129290	Intergenic	TARBP1	0	0	15_Quies	0	1	1	0	1	1
chr1	234635213	234635305	2129290	2129294	Intergenic	TARBP1	0	0	5_TxWk	0	1	1	0	0	0
chr1	234635357	234635451	2129294	2129298	Intergenic	TARBP1	0	0	7_Enh	0	1	1	0	0	0
chr1	234635537	234635710	2129299	2129304	Intergenic	TARBP1	0	0	5_TxWk	0	1	1	0	0	0
chr1	234659273	234659582	2129656	2129664	Intergenic	LOC100506795	0	0	5_TxWk	0	1	1	0	0	0
chr1	234667230	234667378	2129747	2129757	exon	LOC100506795	1	0	7_Enh	0	1	1	0	0	0
chr1	234667459	234667550	2129757	2129766	promoter-TSS	LOC100506795	1	0	5_TxWk	0	1	1	0	0	0
chr1	234670184	234670503	2129797	2129804	Intergenic	LOC100506795	0	0	7_Enh	0	1	1	0	0	0
chr1	234672688	234672830	2129842	2129847	Intergenic	LOC100506795	0	0	7_Enh	0	1	1	0	0	0
chr1	234674294	234674435	2129869	2129875	Intergenic	LOC100506795	0	0	7_Enh	0	1	1	0	0	0
chr1	234674542	234674668	2129876	2129882	Intergenic	LOC100506795	0	0	5_TxWk	0	1	1	0	0	0
chr1	234680011	234680557	2129956	2129964	Intergenic	LOC100506795	0	0	7_Enh	0	1	1	0	0	0
chr1	234755720	234755880	2131305	2131310	Intergenic	LINC00184	0	0	5_TxWk	0	1	1	0	0	0
chr1	234792356	234792495	2131620	2131625	Intergenic	LINC00184	0	0	15_Quies	0	1	0	0	0	0
chr1	234792597	234792745	2131626	2131634	Intergenic	LINC00184	0	0	15_Quies	0	1	1	0	0	0
chr1	234806707	234806895	2131836	2131841	Intergenic	LINC00184	0	0	5_TxWk	0	1	0	0	0	0
chr1	234857667	234857932	2132365	2132374	Intergenic	LOC100506810	0	0	7_Enh	0	1	1	0	0	0
chr1	234858912	234859008	2132393	2132405	promoter-TSS	LOC100506810	1	0	7_Enh	0	1	1	0	0	0
chr1	234859088	234859389	2132405	2132413	promoter-TSS	LOC100506810	1	0	5_TxWk	0	1	1	0	0	0
chr1	234859412	234860478	2132413	2132434	promoter-TSS	LOC100506810	1	0	5_TxWk	0	1	1	0	0	0
chr1	234860568	234860834	2132434	2132446	intron,promoter-TSS	LOC100506810	1	0	7_Enh	0	1	1	0	0	0
chr1	234861001	234861188	2132446	2132451	intron	LOC100506810	0	0	7_Enh	0	1	1	0	0	0
chr1	234862134	234862290	2132461	2132465	intron	LOC100506810	0	0	7_Enh	0	1	1	0	0	0
chr1	234862340	234862479	2132466	2132472	intron	LOC100506810	0	0	7_Enh	0	1	1	0	0	0
chr1	234908185	234908310	2133195	2133201	Intergenic	LOC100506810	0	0	5_TxWk	0	1	1	0	1	0
chr1	234908366	234908389	2133201	2133205	Intergenic	LOC100506810	0	0	5_TxWk	0	1	1	0	1	0
chr1	234908403	234908622	2133205	2133211	Intergenic	LOC100506810	0	0	5_TxWk	0	1	1	0	1	0
chr1	234908654	234908701	2133211	2133215	Intergenic	LOC100506810	0	0	5_TxWk	0	1	1	0	0	0
chr1	234945422	234945633	2133648	2133656	Intergenic	LOC100506810	0	0	7_Enh	0	1	1	0	0	0
chr1	234998766	234998789	2134224	2134228	Intergenic	LOC100506810	0	0	7_Enh	0	1	1	0	0	0
chr1	234998883	234999053	2134228	2134236	Intergenic	LOC100506810	0	0	7_Enh	0	1	1	0	0	0
chr1	235011562	235011683	2134417	2134426	Intergenic	LOC100506810	0	0	7_Enh	0	1	1	0	0	0
chr1	235022998	235023026	2134580	2134584	Intergenic	LOC100506810	0	0	15_Quies	0	1	0	0	0	0
chr1	235034470	235034569	2134714	2134718	Intergenic	LOC100506810	0	0	7_Enh	0	1	1	0	0	0
chr1	235034947	235035064	2134722	2134726	Intergenic	LOC100506810	0	0	7_Enh	0	1	1	0	0	0
chr1	235051901	235051978	2134959	2134963	Intergenic	LOC100506810	0	0	7_Enh	0	1	1	0	0	0
chr1	235053863	235054018	2135003	2135010	Intergenic	LOC100506810	0	0	7_Enh	0	1	1	0	0	0
chr1	235054103	235054228	2135010	2135015	Intergenic	LOC100506810	0	0	7_Enh	0	1	1	0	0	0
chr1	235054254	235054479	2135015	2135023	Intergenic	LOC100506810	0	0	7_Enh	0	1	1	0	0	0
chr1	235097965	235098133	2135632	2135636	Intergenic	SNORA14B	0	0	7_Enh	0	1	1	0	0	0
chr1	235098442	235098702	2135636	2135643	Intergenic	SNORA14B	0	0	7_Enh	0	1	1	0	0	0
chr1	235098709	235098926	2135643	2135647	Intergenic	SNORA14B	0	0	7_Enh	0	1	1	0	0	0
chr1	235098942	235099196	2135647	2135657	Intergenic	SNORA14B	0	0	7_Enh	0	1	1	0	0	0
chr1	235106626	235106719	2135791	2135795	Intergenic	SNORA14B	0	0	7_Enh	0	1	1	0	0	0
chr1	235106948	235107122	2135795	2135800	Intergenic	SNORA14B	0	0	7_Enh	0	1	1	0	0	0
chr1	235123244	235123476	2136063	2136069	Intergenic	SNORA14B	0	0	7_Enh	0	1	1	0	0	0
chr1	235132948	235133052	2136182	2136186	Intergenic	SNORA14B	0	0	7_Enh	0	1	1	0	0	0
chr1	235133139	235133345	2136186	2136194	Intergenic	SNORA14B	0	0	7_Enh	0	1	1	0	0	0
chr1	235134029	235134229	2136202	2136210	Intergenic	SNORA14B	0	0	7_Enh	0	1	1	0	0	0
chr1	235134355	235134446	2136210	2136215	Intergenic	SNORA14B	0	0	7_Enh	0	1	1	0	0	0
chr1	235148289	235148474	2136407	2136414	Intergenic	SNORA14B	0	0	7_Enh	0	1	1	0	1	0
chr1	236066479	236066570	2147857	2147861	Intergenic	LYST	0	0	15_Quies	0	1	0	0	0	0
chr1	236072041	236072437	2147919	2147926	Intergenic	LYST	0	0	5_TxWk	0	1	1	0	0	0
chr1	236096240	236096424	2148266	2148272	Intergenic	LYST	0	0	7_Enh	0	1	1	0	0	0
chr1	236096696	236096902	2148273	2148277	Intergenic	LYST	0	0	7_Enh	0	1	1	0	1	0
chr1	244486173	244486314	2229055	2229059	Intergenic	C1orf100	0	0	5_TxWk	0	1	1	0	0	0
chr1	244489630	244489973	2229093	2229099	Intergenic	C1orf100	0	0	15_Quies	0	1	0	0	0	0
chr1	244525220	244525495	2229539	2229544	intron	C1orf100	0	0	15_Quies	0	1	0	0	0	0
chr1	244534647	244534994	2229688	2229695	intron	C1orf100	0	0	15_Quies	0	1	0	0	0	0
chr1	244777505	244777770	2231958	2231963	intron	C1orf101	0	0	15_Quies	0	1	0	0	0	0
chr1	245127396	245127588	2237340	2237346	Intergenic	EFCAB2	0	0	7_Enh	0	1	1	0	0	0
chr1	245421419	245421535	2241888	2241893	intron	KIF26B	0	0	7_Enh	0	1	1	0	0	0
chr1	245421641	245421977	2241893	2241899	intron	KIF26B	0	0	7_Enh	0	1	1	0	0	0
chr1	245768852	245769028	2247042	2247047	intron	KIF26B	0	0	7_Enh	0	1	1	0	0	0
chr1	246772070	246772269	2258808	2258815	intron	CNST	0	0	7_Enh	0	1	1	0	0	1
chr1	246772370	246772552	2258815	2258820	intron	CNST	0	0	7_Enh	0	1	1	0	0	1
chr1	246796340	246796568	2259161	2259166	intron	CNST	0	0	5_TxWk	0	1	0	0	0	0
chr1	247553392	247553785	2270331	2270342	Intergenic	NLRP3	0	0	15_Quies	0	1	1	0	1	1
chr2	1629049	1629084	2309390	2309395	Intergenic	PXDN	0	0	5_TxWk	0	1	1	0	0	0
chr2	1629114	1629157	2309395	2309401	Intergenic	PXDN	0	0	5_TxWk	0	1	1	0	0	0
chr2	1629170	1629525	2309401	2309409	Intergenic	PXDN	0	0	5_TxWk	0	1	1	0	0	0
chr2	1635821	1635905	2309488	2309492	exon	PXDN	0	0	5_TxWk	0	1	1	0	0	0
chr2	1702401	1702565	2310888	2310893	intron	PXDN	0	0	5_TxWk	0	1	0	0	0	0
chr2	1711651	1711733	2311071	2311075	intron	PXDN	0	0	7_Enh	0	1	1	0	0	0
chr2	1711743	1711952	2311075	2311083	intron	PXDN	0	0	7_Enh	0	1	1	0	0	0
chr2	1720882	1721145	2311288	2311296	intron	PXDN	0	0	7_Enh	0	1	0	0	0	0
chr2	1725330	1725375	2311367	2311371	intron	PXDN	0	0	7_Enh	0	1	1	0	0	0
chr2	3307385	3307599	2334119	2334136	intron	TSSC1	0	0	5_TxWk	0	1	1	0	1	1
chr2	7101021	7101174	2371622	2371626	intron	RNF144A	0	0	5_TxWk	0	1	1	0	0	0
chr2	7171820	7171894	2372537	2372541	intron	RNF144A	0	0	7_Enh	0	1	1	0	0	0
chr2	7171956	7172042	2372543	2372549	intron	RNF144A	0	0	7_Enh	0	1	1	0	1	0
chr2	7172097	7172298	2372549	2372554	intron	RNF144A	0	1	7_Enh	0	1	1	0	1	0
chr2	8144565	8144671	2380694	2380698	Intergenic	LOC339788	0	0	15_Quies	0	1	0	0	0	0
chr2	8260057	8260144	2381735	2381740	intron	LINC00299	0	0	5_TxWk	0	1	1	0	0	0
chr2	8617878	8618277	2385643	2385649	Intergenic	LINC00299	0	0	5_TxWk	0	1	1	0	0	0
chr2	8627607	8627744	2385762	2385768	Intergenic	LINC00299	0	0	7_Enh	0	1	1	0	0	0
chr2	8627795	8628007	2385768	2385778	Intergenic	LINC00299	0	0	7_Enh	0	1	1	0	0	0
chr2	8640520	8640716	2385960	2385965	Intergenic	LINC00299	0	0	7_Enh	0	1	1	0	0	0
chr2	8665854	8666221	2386274	2386284	Intergenic	ID2	0	0	7_Enh	0	1	1	0	1	0
chr2	8724181	8724372	2387251	2387260	Intergenic	ID2	0	0	7_Enh	0	1	1	0	0	0
chr2	9235785	9236067	2393544	2393561	Intergenic	MBOAT2	0	0	7_Enh	0	1	1	0	1	0
chr2	9247826	9247871	2393795	2393799	Intergenic	ASAP2	0	0	7_Enh	0	1	1	0	0	0
chr2	9247937	9248114	2393799	2393805	Intergenic	ASAP2	0	0	7_Enh	0	1	1	0	0	0
chr2	9282723	9282751	2394322	2394327	Intergenic	ASAP2	0	0	5_TxWk	0	1	1	0	0	0
chr2	9282858	9283371	2394329	2394361	Intergenic	ASAP2	0	0	5_TxWk	0	1	1	0	1	1
chr2	9319293	9319553	2394917	2394924	Intergenic	ASAP2	0	0	5_TxWk	0	1	1	0	0	0
chr2	9319630	9319791	2394924	2394930	Intergenic	ASAP2	0	0	5_TxWk	0	1	1	0	0	0
chr2	9352516	9352661	2395587	2395591	intron	ASAP2	0	0	7_Enh	0	1	1	0	0	0
chr2	9352988	9353041	2395598	2395604	intron	ASAP2	0	0	7_Enh	0	1	1	0	0	0
chr2	9353065	9353289	2395604	2395609	intron	ASAP2	0	0	7_Enh	0	1	1	0	0	0
chr2	9362562	9362870	2395709	2395715	intron	ASAP2	0	0	7_Enh	0	1	1	0	0	0
chr2	9371143	9371187	2395807	2395811	intron	ASAP2	0	0	7_Enh	0	1	1	0	0	0
chr2	9371575	9371786	2395811	2395821	intron	ASAP2	0	0	7_Enh	0	1	1	0	0	0
chr2	9809343	9809490	2402209	2402214	Intergenic	YWHAQ	0	0	15_Quies	0	1	0	0	0	0
chr2	9910410	9910510	2403735	2403744	Intergenic	TAF1B	0	0	7_Enh	0	1	1	0	0	1
chr2	9910566	9910775	2403744	2403751	Intergenic	TAF1B	0	0	7_Enh	0	1	1	0	1	1
chr2	9939848	9940289	2404246	2404258	Intergenic	TAF1B	0	0	7_Enh	0	1	1	0	1	1
chr2	9940954	9941205	2404262	2404271	Intergenic	TAF1B	0	0	5_TxWk	0	1	1	0	0	0
chr2	9941234	9941331	2404271	2404276	Intergenic	TAF1B	0	0	5_TxWk	0	1	1	0	0	0
chr2	9941358	9941479	2404276	2404281	Intergenic	TAF1B	0	0	5_TxWk	0	1	1	0	1	0
chr2	9941492	9941624	2404281	2404285	Intergenic	TAF1B	0	0	5_TxWk	0	1	1	0	1	0
chr2	9941662	9941801	2404285	2404290	Intergenic	TAF1B	0	0	5_TxWk	0	1	1	0	0	0
chr2	9941824	9942229	2404290	2404302	Intergenic	TAF1B	0	0	5_TxWk	0	1	1	0	0	0
chr2	9942314	9942387	2404303	2404307	Intergenic	TAF1B	0	0	5_TxWk	0	1	0	0	0	0
chr2	10115727	10115777	2406586	2406593	intron	GRHL1	0	0	5_TxWk	0	1	1	0	0	0
chr2	10169237	10169736	2407831	2407848	Intergenic	KLF11	0	0	7_Enh	0	1	1	0	0	0
chr2	10176302	10176531	2407977	2407982	Intergenic	KLF11	0	0	7_Enh	0	1	1	0	1	1
chr2	10188866	10189027	2408478	2408482	intron	KLF11	0	0	6_EnhG	0	1	1	0	1	1
chr2	10193561	10193738	2408568	2408572	exon	KLF11	0	0	4_Tx	0	1	1	0	0	0
chr2	10197354	10197486	2408632	2408638	exon	CYS1	0	0	7_Enh	0	1	1	0	0	0
chr2	10197529	10197881	2408638	2408653	exon	CYS1	0	0	7_Enh	0	1	1	0	0	0
chr2	10407921	10408137	2412859	2412866	Intergenic	HPCAL1	0	0	15_Quies	0	1	0	0	0	0
chr2	10425713	10425849	2413229	2413234	Intergenic	HPCAL1	0	0	7_Enh	0	1	1	0	0	0
chr2	10426845	10427099	2413257	2413269	Intergenic	HPCAL1	0	0	7_Enh	0	1	1	0	0	0
chr2	10539614	10539663	2415420	2415425	intron	HPCAL1	0	0	6_EnhG	0	1	0	0	0	0
chr2	10548145	10548227	2415613	2415617	intron	HPCAL1	0	0	7_Enh	0	1	1	0	0	0
chr2	10549132	10549243	2415626	2415630	intron	HPCAL1	0	0	7_Enh	0	1	1	0	0	0
chr2	10549284	10549566	2415630	2415642	intron	HPCAL1	0	0	7_Enh	0	1	1	0	1	1
chr2	11514993	11515083	2430175	2430181	Intergenic	LINC00570	0	0	7_Enh	0	1	1	0	0	0
chr2	11515196	11515249	2430184	2430190	Intergenic	LINC00570	0	0	7_Enh	0	1	1	0	0	0
chr2	11828534	11828841	2435316	2435334	intron	LPIN1	0	0	15_Quies	0	1	1	0	1	1
chr2	11893629	11894042	2436230	2436236	intron	LPIN1	0	0	7_Enh	0	1	1	0	1	0
chr2	11969518	11969710	2437482	2437487	Intergenic	MIR4262	0	0	7_Enh	0	1	1	0	1	1
chr2	12874023	12874173	2445085	2445091	intron	TRIB2	0	0	6_EnhG	0	1	1	0	0	0
chr2	13058717	13058973	2446610	2446616	Intergenic	LOC100506474	0	0	15_Quies	0	1	0	0	0	0
chr2	16832247	16832334	2475669	2475674	intron	FAM49A	0	0	7_Enh	0	1	1	0	0	0
chr2	20371971	20372182	2501084	2501091	Intergenic	SDC1	0	0	5_TxWk	0	1	1	0	0	0
chr2	20372401	20372635	2501094	2501101	Intergenic	SDC1	0	0	5_TxWk	0	1	1	0	0	0
chr2	20378226	20378322	2501165	2501171	Intergenic	SDC1	0	0	5_TxWk	0	1	0	0	0	0
chr2	20379478	20379982	2501183	2501196	Intergenic	SDC1	0	0	5_TxWk	0	1	1	0	0	1
chr2	20380163	20380346	2501200	2501210	Intergenic	SDC1	0	0	5_TxWk	0	1	1	0	0	0
chr2	20396273	20396475	2501462	2501467	Intergenic	SDC1	0	0	5_TxWk	0	1	0	0	0	0
chr2	20396503	20396739	2501467	2501474	Intergenic	SDC1	0	0	5_TxWk	0	1	1	0	0	0
chr2	20396758	20396811	2501474	2501479	Intergenic	SDC1	0	0	5_TxWk	0	1	1	0	0	0
chr2	20397972	20398064	2501495	2501502	Intergenic	SDC1	0	0	7_Enh	0	1	1	0	0	0
chr2	20408359	20408498	2501681	2501686	intron	SDC1	0	0	5_TxWk	0	1	1	0	0	0
chr2	20412374	20412474	2501763	2501767	intron	SDC1	0	0	5_TxWk	0	1	1	0	0	0
chr2	20412555	20412757	2501767	2501773	intron	SDC1	0	0	5_TxWk	0	1	1	0	0	0
chr2	20412764	20412872	2501773	2501778	intron	SDC1	0	0	5_TxWk	0	1	1	0	0	0
chr2	20412934	20413092	2501778	2501783	intron	SDC1	0	0	5_TxWk	0	1	1	0	0	0
chr2	20413146	20413310	2501783	2501787	intron	SDC1	0	0	5_TxWk	0	1	1	0	0	0
chr2	20417343	20417484	2501843	2501848	intron	SDC1	0	0	7_Enh	0	1	1	0	0	0
chr2	20417533	20417627	2501848	2501853	intron	SDC1	0	0	7_Enh	0	1	1	0	0	0
chr2	20432542	20432822	2502304	2502310	Intergenic	SDC1	0	0	5_TxWk	0	1	0	0	0	0
chr2	20621816	20622077	2504366	2504371	Intergenic	RHOB	0	0	7_Enh	0	1	1	0	0	0
chr2	20639009	20639096	2504547	2504551	Intergenic	RHOB	0	0	5_TxWk	0	1	1	0	0	0
chr2	20644041	20644186	2504626	2504631	Intergenic	RHOB	0	0	5_TxWk	0	1	1	0	0	0
chr2	20644356	20644469	2504631	2504637	Intergenic	RHOB	0	0	5_TxWk	0	1	1	0	0	0
chr2	20716912	20717080	2505613	2505618	Intergenic	RHOB	0	0	7_Enh	0	1	1	0	0	0
chr2	20779108	20779269	2506457	2506462	Intergenic	HS1BP3	0	0	7_Enh	0	1	1	0	0	0
chr2	20817777	20818016	2506969	2506975	exon	HS1BP3	0	0	7_Enh	0	1	1	0	1	1
chr2	20825559	20825637	2507123	2507128	intron	HS1BP3	0	0	6_EnhG	0	1	1	0	0	0
chr2	20833562	20833676	2507246	2507253	intron	HS1BP3	0	0	6_EnhG	0	1	1	0	0	0
chr2	20833773	20833967	2507253	2507262	intron	HS1BP3	0	0	6_EnhG	0	1	1	0	0	0
chr2	20834577	20834724	2507267	2507272	intron	HS1BP3	0	0	6_EnhG	0	1	1	0	0	0
chr2	20835666	20835861	2507289	2507302	intron	HS1BP3	0	0	6_EnhG	0	1	1	0	1	1
chr2	20835867	20835927	2507302	2507306	intron	HS1BP3	0	0	6_EnhG	0	1	1	0	1	1
chr2	20842238	20842475	2507440	2507453	intron	HS1BP3	0	0	6_EnhG	0	1	1	0	1	1
chr2	21266537	21266937	2511251	2511288	exon,intron,promoter-TSS	APOB	1	1	7_Enh	0	1	1	1	0	0
chr2	23627361	23627612	2527260	2527268	intron	KLHL29	0	0	15_Quies	0	1	1	0	1	0
chr2	23747257	23747276	2529016	2529020	intron	KLHL29	0	0	7_Enh	0	1	0	0	0	0
chr2	23747308	23747349	2529020	2529026	intron	KLHL29	0	0	7_Enh	0	1	0	0	0	0
chr2	23747454	23747538	2529027	2529031	intron	KLHL29	0	0	7_Enh	0	1	0	0	0	0
chr2	23776985	23777037	2529555	2529560	intron	KLHL29	0	0	15_Quies	0	1	0	0	0	0
chr2	23786453	23786521	2529771	2529776	intron	KLHL29	0	0	5_TxWk	0	1	1	0	0	0
chr2	23786588	23786821	2529776	2529784	intron	KLHL29	0	0	5_TxWk	0	1	1	0	0	0
chr2	23786860	23787073	2529784	2529792	intron	KLHL29	0	0	5_TxWk	0	1	0	0	0	0
chr2	23787117	23787375	2529792	2529797	intron	KLHL29	0	0	5_TxWk	0	1	0	0	0	0
chr2	23787447	23787671	2529797	2529806	intron	KLHL29	0	0	5_TxWk	0	1	0	0	0	0
chr2	23787824	23788370	2529806	2529816	intron	KLHL29	0	0	7_Enh	0	1	0	0	0	0
chr2	23839681	23839722	2530693	2530697	intron	KLHL29	0	0	7_Enh	0	1	1	0	0	0
chr2	23839724	23839848	2530697	2530704	intron	KLHL29	0	0	7_Enh	0	1	1	0	0	0
chr2	24588001	24588177	2540185	2540190	Intergenic	ITSN2	0	0	5_TxWk	0	1	1	0	0	0
chr2	25518106	25518298	2552876	2552884	intron	DNMT3A	0	0	7_Enh	0	1	1	0	0	0
chr2	26267456	26267540	2563462	2563466	intron	RAB10	0	0	7_Enh	0	1	1	0	0	0
chr2	26995322	26995438	2573689	2573693	intron	SLC35F6	0	0	7_Enh	0	1	1	0	0	0
chr2	27516805	27516869	2582577	2582581	intron	TRIM54	0	0	5_TxWk	0	1	0	0	0	0
chr2	27926663	27926945	2588815	2588821	Intergenic	SUPT7L	0	0	5_TxWk	0	1	1	0	1	1
chr2	27946211	27946469	2589102	2589108	Intergenic	MRPL33	0	0	5_TxWk	0	1	1	0	1	1
chr2	28002319	28002425	2589798	2589803	exon	MRPL33	0	0	5_TxWk	0	1	0	0	0	0
chr2	28177553	28177602	2591247	2591251	intron	BRE	0	0	15_Quies	0	1	1	0	0	0
chr2	28387283	28387501	2592688	2592692	intron	BRE	0	0	5_TxWk	0	1	0	0	0	0
chr2	28561428	28561526	2594380	2594387	exon	BRE	0	0	5_TxWk	0	1	0	0	0	0
chr2	28579041	28579233	2594736	2594744	Intergenic	FOSL2	0	0	7_Enh	0	1	1	0	0	0
chr2	28600049	28600421	2595091	2595109	Intergenic	FOSL2	0	0	15_Quies	0	1	1	0	0	0
chr2	28601328	28601411	2595116	2595123	Intergenic	FOSL2	0	0	7_Enh	0	1	1	0	0	0
chr2	28817140	28817389	2597993	2598004	intron	PLB1	0	0	7_Enh	0	1	1	0	1	1
chr2	28817517	28817558	2598004	2598008	intron	PLB1	0	0	7_Enh	0	1	1	0	0	0
chr2	28836739	28837164	2598219	2598226	exon	PLB1	0	0	15_Quies	0	1	0	0	0	0
chr2	28844475	28844649	2598295	2598302	intron	PLB1	0	0	7_Enh	0	1	1	0	0	0
chr2	28848150	28848424	2598341	2598346	intron	PLB1	0	0	7_Enh	0	1	1	0	0	0
chr2	28888046	28888226	2598821	2598825	Intergenic	PPP1CB	0	0	15_Quies	0	1	0	0	0	0
chr2	29288134	29288406	2603814	2603820	intron	C2orf71	0	0	7_Enh	0	1	1	0	0	0
chr2	30440635	30440723	2614011	2614016	Intergenic	LBH	0	0	15_Quies	0	1	0	0	0	0
chr2	30497545	30497940	2614907	2614913	Intergenic	LBH	0	0	7_Enh	0	1	1	0	0	0
chr2	30645428	30645547	2616444	2616448	Intergenic	LCLAT1	0	0	15_Quies	0	1	0	0	0	0
chr2	31094949	31095123	2620268	2620272	Intergenic	CAPN13	0	0	15_Quies	0	1	0	0	0	0
chr2	31526001	31526455	2624586	2624594	Intergenic	EHD3	0	0	7_Enh	0	1	0	0	0	0
chr2	33295343	33295435	2641817	2641821	intron	LTBP1	0	0	5_TxWk	0	1	0	0	0	0
chr2	33359198	33359357	2642420	2642425	promoter-TSS	LTBP1	0	0	5_TxWk	0	1	1	0	0	0
chr2	33359521	33359598	2642428	2642432	promoter-TSS	LTBP1	0	0	5_TxWk	0	1	1	0	0	0
chr2	33516681	33516839	2643816	2643821	intron	LTBP1	0	0	15_Quies	0	1	1	0	0	0
chr2	36595422	36595593	2665830	2665834	intron	CRIM1	0	0	7_Enh	0	1	1	0	0	0
chr2	36603496	36603717	2665886	2665893	intron	CRIM1	0	0	7_Enh	0	1	1	0	0	0
chr2	36616341	36616499	2665979	2665983	intron	CRIM1	0	0	5_TxWk	0	1	0	0	0	0
chr2	37157897	37157947	2671128	2671132	intron	STRN	0	0	5_TxWk	0	1	1	0	0	0
chr2	37813499	37813554	2677673	2677677	Intergenic	CDC42EP3	0	0	15_Quies	0	1	1	0	0	0
chr2	37853316	37853494	2677927	2677935	Intergenic	CDC42EP3	0	0	7_Enh	0	1	1	0	0	0
chr2	38323211	38323325	2682454	2682462	Intergenic	CYP1B1	0	0	7_Enh	0	1	1	0	0	0
chr2	38323484	38323563	2682462	2682466	Intergenic	CYP1B1	0	0	7_Enh	0	1	1	0	0	0
chr2	38336730	38336809	2682605	2682609	Intergenic	CYP1B1-AS1	0	0	7_Enh	0	1	0	0	0	0
chr2	38373775	38373910	2682893	2682899	intron	CYP1B1-AS1	0	0	7_Enh	0	1	1	0	0	0
chr2	38742490	38742623	2686771	2686776	Intergenic	HNRPLL	0	0	15_Quies	0	1	0	0	0	0
chr2	38742763	38742863	2686779	2686788	Intergenic	HNRPLL	0	0	15_Quies	0	1	0	0	0	0
chr2	38742945	38743071	2686788	2686794	Intergenic	HNRPLL	0	0	15_Quies	0	1	0	0	0	0
chr2	42075016	42075254	2712964	2712969	Intergenic	LOC388942	0	0	14_ReprPCWk	0	1	0	0	0	0
chr2	42193753	42193946	2714050	2714060	Intergenic	C2orf91	0	0	7_Enh	0	1	0	0	0	0
chr2	42354119	42354162	2716207	2716211	Intergenic	EML4	0	0	5_TxWk	0	1	0	0	0	0
chr2	42360098	42360626	2716268	2716284	Intergenic	EML4	0	0	7_Enh	0	1	1	0	0	0
chr2	42368453	42368668	2716367	2716373	Intergenic	EML4	0	0	7_Enh	0	1	1	0	0	0
chr2	43056018	43056226	2724853	2724858	Intergenic	HAAO	0	0	5_TxWk	0	1	1	0	1	1
chr2	43081511	43081598	2725183	2725190	Intergenic	HAAO	0	0	7_Enh	0	1	1	0	0	0
chr2	43094501	43094785	2725379	2725385	Intergenic	HAAO	0	0	5_TxWk	0	1	1	0	0	0
chr2	43134148	43134216	2725791	2725795	Intergenic	HAAO	0	0	7_Enh	0	1	1	0	0	0
chr2	43151961	43152139	2725997	2726004	Intergenic	HAAO	0	0	7_Enh	0	1	1	0	0	0
chr2	43152176	43152250	2726004	2726008	Intergenic	HAAO	0	0	7_Enh	0	1	1	0	0	0
chr2	43153331	43153558	2726024	2726031	Intergenic	HAAO	0	0	7_Enh	0	1	1	0	0	0
chr2	43153663	43153868	2726032	2726043	Intergenic	HAAO	0	0	7_Enh	0	1	1	0	0	0
chr2	43161186	43161353	2726149	2726154	Intergenic	HAAO	0	0	7_Enh	0	1	1	0	0	0
chr2	43166662	43166850	2726235	2726239	Intergenic	HAAO	0	0	7_Enh	0	1	0	0	0	0
chr2	43245587	43245696	2727273	2727278	Intergenic	ZFP36L2	0	0	7_Enh	0	1	1	0	0	0
chr2	43259459	43259634	2727481	2727486	Intergenic	ZFP36L2	0	0	7_Enh	0	1	1	0	0	0
chr2	43259693	43259757	2727486	2727492	Intergenic	ZFP36L2	0	0	7_Enh	0	1	1	0	0	0
chr2	43286713	43286901	2727904	2727909	Intergenic	ZFP36L2	0	0	7_Enh	0	1	1	0	0	0
chr2	43310941	43311575	2728323	2728331	Intergenic	ZFP36L2	0	0	7_Enh	0	1	1	0	0	0
chr2	43311591	43311693	2728331	2728335	Intergenic	ZFP36L2	0	0	7_Enh	0	1	1	0	0	0
chr2	43313622	43313890	2728373	2728380	Intergenic	ZFP36L2	0	0	7_Enh	0	1	1	0	0	0
chr2	43358220	43358344	2728905	2728912	Intergenic	ZFP36L2	0	0	7_Enh	0	1	1	0	0	0
chr2	43358428	43358614	2728912	2728917	Intergenic	ZFP36L2	0	0	7_Enh	0	1	1	0	0	0
chr2	43385547	43385901	2729337	2729344	Intergenic	ZFP36L2	0	0	7_Enh	0	1	1	0	0	0
chr2	43396317	43396791	2729518	2729534	Intergenic	ZFP36L2	0	0	7_Enh	0	1	1	0	1	0
chr2	43527768	43528013	2731758	2731763	intron	THADA	0	0	15_Quies	0	1	0	0	0	0
chr2	43560321	43560814	2732015	2732022	intron	THADA	0	0	5_TxWk	0	1	1	0	0	0
chr2	43691730	43691952	2733066	2733071	intron	THADA	0	0	15_Quies	0	1	0	0	0	0
chr2	44108762	44108834	2737100	2737105	Intergenic	ABCG8	0	0	7_Enh	0	1	1	0	0	0
chr2	46049147	46049177	2756863	2756867	intron	PRKCE	0	0	7_Enh	0	1	1	0	0	0
chr2	46050995	46051064	2756882	2756886	intron	PRKCE	0	0	7_Enh	0	1	1	0	0	0
chr2	46118980	46119083	2757566	2757570	intron	PRKCE	0	0	7_Enh	0	1	1	0	0	0
chr2	46163532	46163708	2758104	2758111	intron	PRKCE	0	0	5_TxWk	0	1	1	0	1	1
chr2	46165916	46166250	2758138	2758147	intron	PRKCE	0	0	5_TxWk	0	1	1	0	0	0
chr2	46219091	46219232	2758711	2758715	intron	PRKCE	0	0	5_TxWk	0	1	1	0	0	0
chr2	46219467	46219953	2758717	2758726	intron	PRKCE	0	0	7_Enh	0	1	1	0	0	0
chr2	46277320	46277753	2759238	2759246	intron	PRKCE	0	0	5_TxWk	0	1	0	0	1	0
chr2	46290157	46290338	2759394	2759398	intron	PRKCE	0	0	5_TxWk	0	1	1	0	1	1
chr2	46361650	46361970	2760004	2760011	intron	PRKCE	0	0	7_Enh	0	1	1	0	0	0
chr2	46398753	46398984	2760400	2760405	intron	PRKCE	0	0	6_EnhG	0	1	1	0	0	0
chr2	46558975	46559130	2762086	2762091	intron	EPAS1	0	0	7_Enh	0	1	1	0	0	0
chr2	46564649	46564698	2762163	2762167	intron	EPAS1	0	0	7_Enh	0	1	1	0	0	0
chr2	46635879	46636201	2762972	2762980	Intergenic	TMEM247	0	0	7_Enh	0	1	1	0	0	0
chr2	46636301	46636678	2762980	2762987	Intergenic	TMEM247	0	0	5_TxWk	0	1	0	0	0	0
chr2	46637286	46637521	2762992	2762997	Intergenic	TMEM247	0	0	15_Quies	0	1	1	0	0	0
chr2	46687791	46687834	2763365	2763369	Intergenic	TMEM247	0	0	7_Enh	0	1	1	0	0	0
chr2	46687975	46688018	2763371	2763375	Intergenic	TMEM247	0	0	7_Enh	0	1	1	0	0	0
chr2	46688620	46689045	2763380	2763387	Intergenic	TMEM247	0	0	7_Enh	0	1	1	0	1	1
chr2	47039669	47039889	2766788	2766794	Intergenic	LOC388948	0	0	7_Enh	0	1	1	0	0	0
chr2	47074388	47074678	2767176	2767186	intron	LOC100134259	0	0	7_Enh	0	1	1	0	0	0
chr2	47194511	47194614	2768775	2768779	intron	TTC7A	0	0	5_TxWk	0	1	1	0	0	0
chr2	47196743	47196908	2768816	2768823	intron	TTC7A	0	0	5_TxWk	0	1	1	0	0	0
chr2	47197881	47198069	2768837	2768842	intron	TTC7A	0	0	6_EnhG	0	1	1	0	0	0
chr2	47214279	47214421	2769057	2769064	intron	TTC7A	0	0	7_Enh	0	1	1	0	1	1
chr2	47214922	47215013	2769068	2769073	intron	TTC7A	0	0	5_TxWk	0	1	0	0	0	0
chr2	47253949	47254145	2769639	2769643	intron	TTC7A	0	0	4_Tx	0	1	0	0	0	0
chr2	47261002	47261129	2769724	2769729	intron	TTC7A	0	0	7_Enh	0	1	1	0	0	0
chr2	47261254	47261382	2769729	2769734	intron	TTC7A	0	0	5_TxWk	0	1	1	0	0	1
chr2	47261457	47261493	2769734	2769739	intron	TTC7A	0	0	5_TxWk	0	1	1	0	0	1
chr2	47261556	47261768	2769739	2769745	intron	TTC7A	0	0	7_Enh	0	1	1	0	0	1
chr2	47261992	47262174	2769748	2769752	intron	TTC7A	0	0	7_Enh	0	1	1	0	0	0
chr2	47270581	47270649	2769871	2769875	intron	TTC7A	0	0	6_EnhG	0	1	1	0	0	0
chr2	47567030	47567604	2773395	2773402	Intergenic	EPCAM	0	0	5_TxWk	0	1	0	0	0	0
chr2	48333509	48334231	2782333	2782347	Intergenic	FOXN2	0	0	7_Enh	0	1	1	0	1	1
chr2	48647927	48648163	2784891	2784907	Intergenic	PPP1R21	0	0	15_Quies	0	1	1	0	1	1
chr2	54188998	54189070	2820585	2820590	intron	PSME4	0	0	5_TxWk	0	1	1	0	0	0
chr2	54799285	54799898	2826464	2826470	intron	SPTBN1	0	0	5_TxWk	0	1	1	0	0	0
chr2	54802213	54802322	2826494	2826498	intron	SPTBN1	0	0	7_Enh	0	1	1	0	1	0
chr2	54807106	54807287	2826543	2826548	intron	SPTBN1	0	0	5_TxWk	0	1	1	0	0	0
chr2	54813286	54813372	2826595	2826599	intron	SPTBN1	0	0	5_TxWk	0	1	1	0	0	0
chr2	54860160	54860259	2827148	2827154	intron	SPTBN1	0	0	6_EnhG	0	1	1	0	0	0
chr2	54900310	54900399	2827643	2827647	Intergenic	EML6	0	0	5_TxWk	0	1	1	0	0	0
chr2	54901137	54901224	2827667	2827672	Intergenic	EML6	0	0	7_Enh	0	1	1	0	0	0
chr2	55319621	55319671	2831699	2831704	Intergenic	RTN4	0	0	5_TxWk	0	1	1	0	0	0
chr2	55390925	55391285	2832399	2832405	Intergenic	CLHC1	0	0	7_Enh	0	1	1	0	0	0
chr2	56185594	56185797	2840122	2840126	Intergenic	MIR217	0	0	7_Enh	0	1	1	0	0	0
chr2	60771338	60771433	2868789	2868795	intron	BCL11A	0	0	14_ReprPCWk	0	1	0	0	0	0
chr2	62639260	62639591	2890896	2890902	Intergenic	TMEM17	0	0	15_Quies	0	1	1	0	1	1
chr2	62702756	62703096	2891508	2891515	Intergenic	TMEM17	0	0	7_Enh	0	1	1	0	0	0
chr2	63287288	63287423	2896315	2896322	Intergenic	OTX1	0	0	15_Quies	0	1	1	1	0	0
chr2	64490511	64490594	2905034	2905038	Intergenic	LINC00309	0	0	5_TxWk	0	1	0	0	0	0
chr2	64499927	64499948	2905094	2905098	Intergenic	LINC00309	0	0	5_TxWk	0	1	1	0	0	0
chr2	64538320	64539048	2905369	2905389	Intergenic	LINC00309	0	0	7_Enh	0	1	0	0	0	0
chr2	64539291	64539447	2905391	2905395	Intergenic	LINC00309	0	0	15_Quies	0	1	0	0	0	0
chr2	64539561	64539666	2905395	2905402	Intergenic	LINC00309	0	0	15_Quies	0	1	1	0	1	1
chr2	64558045	64558328	2905582	2905590	Intergenic	LGALSL	0	0	5_TxWk	0	1	1	0	1	1
chr2	64587328	64587432	2905802	2905806	Intergenic	LGALSL	0	0	7_Enh	0	1	1	0	0	0
chr2	64833648	64833868	2908049	2908054	promoter-TSS	LOC339807	1	0	5_TxWk	0	1	1	0	0	0
chr2	64863704	64863984	2908545	2908554	exon	SERTAD2	0	0	5_TxWk	0	1	1	0	1	0
chr2	64870250	64870302	2908616	2908620	intron	SERTAD2	0	0	7_Enh	0	1	1	0	0	0
chr2	64870490	64870624	2908621	2908630	intron	SERTAD2	0	0	7_Enh	0	1	1	0	0	0
chr2	65058563	65058643	2910651	2910655	Intergenic	LOC400958	0	0	7_Enh	0	1	1	0	1	0
chr2	65091628	65091760	2911027	2911034	Intergenic	LOC400958	0	0	7_Enh	0	1	0	0	0	0
chr2	65528039	65528226	2916828	2916833	Intergenic	ACTR2	0	0	7_Enh	0	1	1	0	0	0
chr2	65528320	65528546	2916833	2916842	Intergenic	ACTR2	0	0	7_Enh	0	1	1	0	0	0
chr2	65528598	65528840	2916843	2916848	Intergenic	ACTR2	0	0	7_Enh	0	1	1	0	0	0
chr2	65536846	65536982	2916946	2916952	Intergenic	ACTR2	0	0	7_Enh	0	1	1	0	0	0
chr2	65577925	65578022	2917570	2917575	intron	SPRED2	0	0	7_Enh	0	1	1	0	1	0
chr2	65593719	65593802	2917738	2917742	exon	SPRED2	0	0	5_TxWk	0	1	1	0	0	0
chr2	65593815	65594022	2917742	2917747	promoter-TSS	SPRED2	0	0	7_Enh	0	1	1	0	0	0
chr2	65610072	65610322	2917883	2917896	intron	SPRED2	0	0	7_Enh	0	1	1	0	1	0
chr2	65656969	65657058	2918402	2918406	intron	SPRED2	0	0	7_Enh	0	1	1	0	0	0
chr2	66528170	66528286	2925576	2925580	Intergenic	MIR4778	0	0	15_Quies	0	1	0	0	0	0
chr2	66528452	66528490	2925581	2925586	Intergenic	MIR4778	0	0	7_Enh	0	1	0	0	0	0
chr2	66723348	66723453	2927533	2927537	intron	MEIS1	0	0	7_Enh	0	1	1	0	0	0
chr2	66734836	66734901	2927623	2927627	intron	MEIS1	0	0	7_Enh	0	1	1	0	0	0
chr2	66736054	66736147	2927650	2927655	intron	MEIS1	0	0	5_TxWk	0	1	1	0	0	0
chr2	66783036	66783311	2927987	2927996	intron	MEIS1	0	0	7_Enh	0	1	1	0	0	0
chr2	67840073	67840250	2934403	2934407	Intergenic	ETAA1	0	0	15_Quies	0	1	0	0	0	0
chr2	68073431	68073570	2935853	2935857	Intergenic	C1D	0	0	15_Quies	0	1	1	0	0	0
chr2	68073599	68073958	2935857	2935867	Intergenic	C1D	0	0	7_Enh	0	1	1	0	1	1
chr2	68202187	68202521	2936689	2936695	Intergenic	C1D	0	0	7_Enh	0	1	1	0	0	0
chr2	68589309	68589357	2940279	2940284	Intergenic	PLEK	0	0	15_Quies	0	1	1	0	1	1
chr2	68942659	68942783	2942849	2942853	Intergenic	ARHGAP25	0	0	15_Quies	0	1	1	0	1	1
chr2	68978942	68979194	2943168	2943179	intron	ARHGAP25	0	0	5_TxWk	0	1	1	0	1	1
chr2	68993400	68993748	2943258	2943264	intron	ARHGAP25	0	0	5_TxWk	0	1	1	0	1	0
chr2	69026221	69026748	2943549	2943556	intron	ARHGAP25	0	0	5_TxWk	0	1	1	0	0	0
chr2	69026797	69027309	2943556	2943568	intron	ARHGAP25	0	0	6_EnhG	0	1	1	0	0	0
chr2	69033688	69033876	2943615	2943623	intron	ARHGAP25	0	0	5_TxWk	0	1	1	0	0	0
chr2	69033924	69034076	2943623	2943627	intron	ARHGAP25	0	0	5_TxWk	0	1	1	0	0	0
chr2	69056406	69056821	2943830	2943840	Intergenic	BMP10	0	0	7_Enh	0	1	1	0	0	0
chr2	69309743	69309816	2945666	2945670	intron	ANTXR1	0	0	5_TxWk	0	1	1	0	0	0
chr2	69345863	69346106	2945951	2945956	intron	ANTXR1	0	0	7_Enh	0	1	0	0	0	0
chr2	69405510	69405625	2946471	2946482	intron	ANTXR1	0	0	7_Enh	0	1	0	0	0	0
chr2	69931529	69931737	2951743	2951749	Intergenic	ANXA4	0	0	15_Quies	0	1	0	0	0	0
chr2	69967731	69967935	2952128	2952135	Intergenic	ANXA4	0	0	15_Quies	0	1	1	0	0	0
chr2	69990395	69990559	2952448	2952453	intron	ANXA4	0	0	5_TxWk	0	1	0	0	0	0
chr2	70336033	70336278	2956659	2956670	Intergenic	LOC100133985	0	0	15_Quies	0	1	1	0	0	0
chr2	70360759	70360858	2957093	2957098	Intergenic	LOC100133985	0	0	7_Enh	0	1	1	0	0	0
chr2	70368312	70368518	2957244	2957249	Intergenic	LOC100133985	0	0	7_Enh	0	1	1	0	1	1
chr2	70530883	70531304	2960144	2960152	Intergenic	FAM136A	0	0	15_Quies	0	1	1	0	1	1
chr2	70556142	70556430	2960463	2960468	Intergenic	FAM136A	0	0	15_Quies	0	1	0	0	0	0
chr2	71823435	71823530	2975187	2975195	intron	DYSF	0	0	5_TxWk	0	1	1	0	0	0
chr2	73439465	73439913	2991099	2991107	Intergenic	SMYD5	0	0	7_Enh	0	1	1	0	1	1
chr2	74237223	74237629	2999682	2999695	Intergenic	TET3	0	0	6_EnhG	0	1	1	0	0	0
chr2	74259683	74259846	2999925	2999931	Intergenic	TET3	0	0	7_Enh	0	1	1	0	0	0
chr2	74432890	74433045	3002598	3002603	exon	MTHFD2	0	0	5_TxWk	0	1	1	0	0	0
chr2	75072572	75072829	3011498	3011505	intron	HK2	0	0	7_Enh	0	1	1	0	0	0
chr2	75076533	75076618	3011532	3011537	intron	HK2	0	0	7_Enh	0	1	1	0	0	0
chr2	75798216	75798612	3017002	3017007	Intergenic	EVA1A	0	0	15_Quies	0	1	1	0	0	0
chr2	85034340	85034511	3073054	3073058	intron	DNAH6	0	0	15_Quies	0	1	1	0	0	0
chr2	85402783	85403050	3078250	3078256	intron	TCF7L1	0	0	7_Enh	0	1	1	0	0	0
chr2	85442686	85442933	3078714	3078718	intron	TCF7L1	0	0	7_Enh	0	1	1	0	0	0
chr2	85443039	85443274	3078718	3078724	intron	TCF7L1	0	0	7_Enh	0	1	1	0	0	0
chr2	85483237	85483321	3079222	3079227	intron	TCF7L1	0	0	7_Enh	0	1	1	0	0	0
chr2	85483327	85483638	3079227	3079240	intron	TCF7L1	0	0	7_Enh	0	1	1	0	0	0
chr2	85486397	85486735	3079288	3079294	intron	TCF7L1	0	0	7_Enh	0	1	1	0	0	0
chr2	85504688	85504817	3079538	3079543	intron	TCF7L1	0	0	7_Enh	0	1	1	0	0	0
chr2	85504965	85505058	3079543	3079548	intron	TCF7L1	0	0	7_Enh	0	1	1	0	0	0
chr2	85647807	85648082	3081970	3081984	Intergenic	CAPG	0	0	7_Enh	0	1	1	0	1	1
chr2	85648478	85648520	3081993	3081997	Intergenic	CAPG	0	0	5_TxWk	0	1	1	0	0	0
chr2	85648603	85648754	3081998	3082003	Intergenic	CAPG	0	0	5_TxWk	0	1	1	0	0	0
chr2	85698044	85698188	3082743	3082747	Intergenic	SH2D6	0	0	7_Enh	0	1	1	0	0	0
chr2	85698222	85698561	3082747	3082752	Intergenic	SH2D6	0	0	15_Quies	0	1	1	0	0	0
chr2	85726323	85726558	3083087	3083092	Intergenic	LOC100630918	0	0	5_TxWk	0	1	1	0	0	0
chr2	85743892	85744154	3083354	3083361	Intergenic	LOC100630918	0	0	15_Quies	0	1	1	0	0	0
chr2	85906420	85906658	3086249	3086263	Intergenic	SFTPB	0	0	7_Enh	0	1	1	0	1	1
chr2	85906675	85906787	3086263	3086267	Intergenic	SFTPB	0	0	7_Enh	0	1	1	0	0	0
chr2	85934450	85934637	3086579	3086589	Intergenic	GNLY	0	0	5_TxWk	0	1	1	0	1	1
chr2	85938388	85938450	3086623	3086627	Intergenic	GNLY	0	0	7_Enh	0	1	1	0	0	0
chr2	85940537	85940623	3086661	3086666	Intergenic	GNLY	0	0	7_Enh	0	1	1	0	0	0
chr2	85956191	85956432	3086839	3086853	Intergenic	ATOH8	0	0	7_Enh	0	1	1	0	1	1
chr2	85968350	85968600	3087002	3087009	Intergenic	ATOH8	0	0	7_Enh	0	1	1	0	0	0
chr2	85969002	85969256	3087011	3087025	Intergenic	ATOH8	0	0	7_Enh	0	1	1	0	0	0
chr2	85969339	85970010	3087025	3087040	Intergenic	ATOH8	0	0	7_Enh	0	1	1	0	0	0
chr2	85999835	86000015	3087704	3087713	intron	ATOH8	0	0	7_Enh	0	1	1	0	0	0
chr2	86038234	86038398	3088258	3088270	Intergenic	LOC284950	0	1	7_Enh	0	1	1	0	0	0
chr2	86038474	86038666	3088276	3088291	Intergenic	LOC284950	0	1	7_Enh	0	1	1	0	0	0
chr2	86182580	86182933	3089929	3089935	Intergenic	ST3GAL5	0	0	15_Quies	0	1	0	0	0	0
chr2	86262994	86263273	3090933	3090940	intron	POLR1A	0	0	7_Enh	0	1	1	0	1	1
chr2	86707268	86707569	3095755	3095762	exon	KDM3A	0	0	6_EnhG	0	1	0	0	0	0
chr2	96352223	96352386	3153442	3153447	Intergenic	TRIM43	0	0	5_TxWk	0	1	0	0	0	0
chr2	97073216	97073540	3162476	3162486	Intergenic	NCAPH	0	0	7_Enh	0	1	1	0	1	1
chr2	97078174	97078259	3162554	3162559	Intergenic	NCAPH	0	0	15_Quies	0	1	0	0	0	0
chr2	97161795	97162007	3163379	3163384	Intergenic	NEURL3	0	0	15_Quies	0	1	0	0	0	0
chr2	97171137	97171294	3163572	3163576	intron	NEURL3	0	0	7_Enh	0	1	1	0	0	0
chr2	97174224	97174277	3163650	3163657	promoter-TSS	NEURL3	1	1	7_Enh	0	1	1	0	0	0
chr2	97199446	97199551	3164083	3164089	Intergenic	ARID5A	0	0	7_Enh	0	1	1	0	0	0
chr2	97220106	97220394	3164582	3164596	Intergenic	ARID5A	0	0	7_Enh	0	1	1	0	1	1
chr2	97498781	97498946	3169064	3169070	exon	CNNM3	0	0	6_EnhG	0	1	1	0	0	0
chr2	97538847	97538910	3170294	3170298	Intergenic	SEMA4C	0	0	7_Enh	0	1	0	0	0	0
chr2	97540015	97540189	3170314	3170320	Intergenic	SEMA4C	0	0	5_TxWk	0	1	1	0	0	0
chr2	97540221	97540487	3170320	3170327	Intergenic	SEMA4C	0	0	5_TxWk	0	1	1	0	0	0
chr2	97553231	97553400	3170617	3170626	intron	FAM178B	0	0	7_Enh	0	1	1	0	0	0
chr2	97554280	97554559	3170637	3170645	intron	FAM178B	0	0	7_Enh	0	1	1	0	0	0
chr2	97636303	97636544	3172185	3172191	intron	FAM178B	0	0	5_TxWk	0	1	1	0	0	0
chr2	99082297	99082487	3187061	3187067	intron	INPP4A	0	0	7_Enh	0	1	1	0	0	0
chr2	99386317	99386506	3190602	3190612	Intergenic	MGAT4A	0	0	7_Enh	0	1	1	0	0	0
chr2	99391802	99392067	3190708	3190715	Intergenic	MGAT4A	0	0	5_TxWk	0	1	0	0	0	0
chr2	99392090	99392294	3190715	3190722	Intergenic	MGAT4A	0	0	5_TxWk	0	1	1	0	0	0
chr2	99392348	99392450	3190722	3190728	Intergenic	MGAT4A	0	0	7_Enh	0	1	1	0	0	0
chr2	99525969	99526338	3192395	3192404	intron	KIAA1211L	0	0	7_Enh	0	1	1	0	0	0
chr2	99526366	99526581	3192404	3192412	intron	KIAA1211L	0	0	7_Enh	0	1	1	0	0	0
chr2	99528312	99528420	3192445	3192449	intron	KIAA1211L	0	0	5_TxWk	0	1	0	0	0	0
chr2	99528717	99528847	3192451	3192455	intron	KIAA1211L	0	0	5_TxWk	0	1	1	0	0	0
chr2	99528924	99528995	3192456	3192460	intron	KIAA1211L	0	0	7_Enh	0	1	1	0	0	0
chr2	100814141	100814293	3205625	3205632	Intergenic	AFF3	0	0	7_Enh	0	1	1	0	0	0
chr2	101492025	101492094	3213489	3213497	intron	NPAS2	0	0	15_Quies	0	1	0	0	0	0
chr2	101492126	101492343	3213497	3213504	intron	NPAS2	0	0	15_Quies	0	1	0	0	0	0
chr2	101574663	101574745	3214575	3214579	intron	NPAS2	0	0	5_TxWk	0	1	0	0	0	0
chr2	101727004	101727293	3216887	3216894	intron	TBC1D8	0	0	7_Enh	0	1	1	0	0	0
chr2	101730274	101730464	3216939	3216945	intron	TBC1D8	0	0	7_Enh	0	1	1	0	0	0
chr2	101737727	101737865	3217036	3217041	intron	TBC1D8	0	0	7_Enh	0	1	1	0	0	0
chr2	101926664	101926709	3219703	3219707	TTS	MIR5696	1	0	15_Quies	0	1	0	0	0	0
chr2	101947057	101947143	3219865	3219871	Intergenic	MIR5696	0	0	15_Quies	0	1	1	0	0	0
chr2	102358797	102359028	3225234	3225239	intron	MAP4K4	0	0	7_Enh	0	1	1	0	0	0
chr2	102577876	102578148	3227015	3227021	Intergenic	IL1R2	0	0	7_Enh	0	1	0	0	0	0
chr2	102637091	102637387	3227658	3227669	intron	IL1R2	0	0	15_Quies	0	1	1	0	1	1
chr2	102686804	102686920	3228226	3228230	Intergenic	IL1R2	0	0	5_TxWk	0	1	0	0	0	0
chr2	102699107	102699287	3228310	3228315	Intergenic	IL1R1	0	0	5_TxWk	0	1	1	0	0	0
chr2	102734189	102734330	3228640	3228645	Intergenic	IL1R1	0	0	7_Enh	0	1	1	0	0	0
chr2	102737061	102737380	3228676	3228681	Intergenic	IL1R1	0	0	7_Enh	0	1	1	0	0	0
chr2	102844212	102844532	3229681	3229690	intron	IL1RL2	0	0	5_TxWk	0	1	1	0	1	0
chr2	102857410	102857643	3229871	3229886	Intergenic	IL1RL2	0	0	5_TxWk	0	1	1	0	1	1
chr2	103059800	103059988	3231431	3231436	exon	IL18RAP	0	0	15_Quies	0	1	1	0	1	1
chr2	105990524	105990726	3255652	3255658	intron	FHL2	0	0	7_Enh	0	1	0	0	0	0
chr2	106428942	106428993	3260705	3260710	intron	NCK2	0	0	5_TxWk	0	1	1	0	0	0
chr2	109228772	109228890	3285644	3285649	intron	LIMS1	0	0	5_TxWk	0	1	1	0	0	0
chr2	109229150	109229338	3285649	3285657	intron	LIMS1	0	0	7_Enh	0	1	1	0	0	0
chr2	109230648	109230725	3285671	3285676	intron	LIMS1	0	0	7_Enh	0	1	1	0	0	0
chr2	109830534	109830833	3293510	3293517	intron	SH3RF3	0	0	7_Enh	0	1	1	0	0	0
chr2	109858103	109858291	3293825	3293831	intron	SH3RF3	0	0	5_TxWk	0	1	0	0	0	0
chr2	109934966	109935061	3294890	3294895	intron	SH3RF3	0	0	7_Enh	0	1	1	0	0	0
chr2	109941233	109941474	3294960	3294967	intron	SH3RF3	0	0	7_Enh	0	1	1	0	0	0
chr2	109967583	109967698	3295344	3295348	intron	SH3RF3	0	0	7_Enh	0	1	1	0	0	0
chr2	109999468	109999557	3295771	3295775	intron	SH3RF3	0	0	7_Enh	0	1	1	0	0	0
chr2	109999841	110000039	3295775	3295780	intron	SH3RF3	0	0	7_Enh	0	1	1	0	0	0
chr2	110271753	110271897	3297919	3297924	Intergenic	SEPT10	0	0	5_TxWk	0	1	0	0	0	0
chr2	110402266	110402348	3299762	3299766	Intergenic	SOWAHC	0	0	7_Enh	0	1	1	0	0	0
chr2	110433301	110433536	3300132	3300138	Intergenic	SOWAHC	0	0	7_Enh	0	1	1	0	0	0
chr2	110456494	110456915	3300453	3300461	Intergenic	SOWAHC	0	0	7_Enh	0	1	1	0	0	0
chr2	110859039	110859284	3305380	3305390	intron	MALL	0	0	7_Enh	0	1	1	0	0	0
chr2	110861942	110862000	3305423	3305427	intron	MALL	0	0	7_Enh	0	1	1	0	0	0
chr2	110863843	110863965	3305440	3305445	intron	MALL	0	0	5_TxWk	0	1	1	0	0	0
chr2	110864367	110864448	3305447	3305451	intron	MALL	0	0	5_TxWk	0	1	0	0	0	0
chr2	111943194	111943571	3316898	3316907	Intergenic	BCL2L11	0	0	5_TxWk	0	1	0	0	0	0
chr2	112417081	112417339	3321553	3321558	Intergenic	LOC541471	0	0	5_TxWk	0	1	1	0	0	0
chr2	112456362	112456499	3322086	3322090	Intergenic	ANAPC1	0	0	7_Enh	0	1	1	0	0	0
chr2	112456811	112456897	3322094	3322098	Intergenic	ANAPC1	0	0	7_Enh	0	1	1	0	1	0
chr2	112704577	112704648	3324992	3324996	intron	MERTK	0	0	5_TxWk	0	1	1	0	0	0
chr2	112789506	112789792	3325902	3325909	Intergenic	TMEM87B	0	0	5_TxWk	0	1	1	0	0	0
chr2	112790027	112790174	3325910	3325914	Intergenic	TMEM87B	0	0	5_TxWk	0	1	1	0	0	0
chr2	113385047	113385265	3333332	3333337	Intergenic	FLJ42351	0	0	5_TxWk	0	1	1	0	0	0
chr2	113388613	113389031	3333386	3333395	Intergenic	FLJ42351	0	0	5_TxWk	0	1	1	0	0	0
chr2	113419377	113419426	3333895	3333901	intron	SLC20A1	0	0	6_EnhG	0	1	1	0	0	0
chr2	113448464	113448718	3334288	3334293	Intergenic	SLC20A1	0	0	7_Enh	0	1	1	0	1	1
chr2	113450149	113450280	3334308	3334312	Intergenic	SLC20A1	0	0	5_TxWk	0	1	0	0	0	0
chr2	113542091	113542205	3335353	3335360	intron	IL1A	1	0	15_Quies	0	1	0	0	0	0
chr2	113896093	113896330	3338247	3338253	Intergenic	IL1RN	0	0	15_Quies	0	1	0	0	1	1
chr2	113997844	113998214	3339795	3339804	exon	LOC654433	0	0	7_Enh	0	1	1	0	0	0
chr2	114040775	114040972	3340387	3340391	Intergenic	PAX8	0	0	7_Enh	0	1	1	0	0	1
chr2	114113839	114114244	3341064	3341071	Intergenic	PAX8	0	0	15_Quies	0	1	1	0	0	0
chr2	114576077	114576422	3346736	3346745	Intergenic	SLC35F5	0	0	7_Enh	0	1	1	0	0	0
chr2	114652143	114652276	3347624	3347628	intron	ACTR3	0	0	5_TxWk	0	1	1	0	0	0
chr2	120041111	120041298	3387429	3387434	Intergenic	STEAP3	0	0	5_TxWk	0	1	1	0	0	0
chr2	120041491	120041738	3387434	3387439	Intergenic	STEAP3	0	0	5_TxWk	0	1	1	0	0	0
chr2	120041824	120041929	3387441	3387445	Intergenic	STEAP3	0	0	5_TxWk	0	1	1	0	0	0
chr2	120184445	120184579	3388958	3388964	Intergenic	TMEM37	0	0	7_Enh	0	1	1	0	0	0
chr2	120452638	120452808	3392064	3392069	Intergenic	TMEM177	0	0	7_Enh	0	1	1	0	0	0
chr2	121227921	121228059	3401545	3401552	Intergenic	LOC84931	0	0	7_Enh	0	1	1	0	0	0
chr2	121230563	121230593	3401578	3401582	Intergenic	LOC84931	0	0	5_TxWk	0	1	0	0	0	0
chr2	121230755	121230929	3401583	3401590	Intergenic	LOC84931	0	0	5_TxWk	0	1	1	0	0	0
chr2	121231363	121231486	3401596	3401600	Intergenic	LOC84931	0	0	7_Enh	0	1	1	0	0	0
chr2	121231543	121231777	3401601	3401606	Intergenic	LOC84931	0	0	7_Enh	0	1	1	0	0	0
chr2	121670383	121670544	3408661	3408670	intron	GLI2	0	0	5_TxWk	0	1	1	0	0	0
chr2	121909385	121909666	3412338	3412343	Intergenic	TFCP2L1	0	0	15_Quies	0	1	0	0	0	0
chr2	121912815	121913150	3412392	3412398	Intergenic	TFCP2L1	0	0	9_Het	0	1	1	0	0	0
chr2	121954285	121954481	3412904	3412913	Intergenic	TFCP2L1	0	0	7_Enh	0	1	1	0	0	0
chr2	121954847	121954933	3412922	3412926	Intergenic	TFCP2L1	0	0	5_TxWk	0	1	1	0	0	0
chr2	121954962	121955010	3412926	3412931	Intergenic	TFCP2L1	0	0	5_TxWk	0	1	1	0	0	0
chr2	121955058	121955264	3412931	3412936	Intergenic	TFCP2L1	0	0	5_TxWk	0	1	0	0	0	0
chr2	127418554	127418733	3452337	3452341	intron	GYPC	0	0	7_Enh	0	1	1	0	0	0
chr2	127822378	127822672	3456986	3457001	intron	BIN1	0	0	7_Enh	0	1	1	0	1	0
chr2	127841775	127841946	3457385	3457397	intron	BIN1	0	0	7_Enh	0	1	1	0	0	0
chr2	127842823	127843167	3457414	3457422	intron	BIN1	0	0	7_Enh	0	1	1	0	0	0
chr2	128407369	128407597	3465570	3465576	intron	GPR17	0	0	6_EnhG	0	1	1	0	1	1
chr2	129062959	129062992	3475509	3475513	intron	HS6ST1	0	0	7_Enh	0	1	1	0	0	0
chr2	129063749	129063870	3475528	3475533	intron	HS6ST1	0	0	7_Enh	0	1	1	0	0	0
chr2	129063877	129063942	3475534	3475539	intron	HS6ST1	0	0	7_Enh	0	1	1	0	0	0
chr2	129063971	129064127	3475539	3475545	intron	HS6ST1	0	0	7_Enh	0	1	1	0	0	0
chr2	129105384	129105449	3476523	3476528	Intergenic	HS6ST1	0	0	7_Enh	0	1	1	0	0	0
chr2	129105529	129105950	3476528	3476537	Intergenic	HS6ST1	0	0	7_Enh	0	1	1	0	0	0
chr2	129126465	129126656	3476817	3476824	Intergenic	HS6ST1	0	0	7_Enh	0	1	0	0	0	0
chr2	129126733	129126888	3476824	3476830	Intergenic	HS6ST1	0	0	7_Enh	0	1	0	0	0	0
chr2	129126995	129127251	3476832	3476839	Intergenic	HS6ST1	0	0	5_TxWk	0	1	1	0	0	0
chr2	129127298	129127406	3476839	3476845	Intergenic	HS6ST1	0	0	5_TxWk	0	1	1	0	0	0
chr2	129131065	129131256	3476926	3476933	Intergenic	HS6ST1	0	0	5_TxWk	0	1	1	0	0	0
chr2	129131469	129131708	3476933	3476942	Intergenic	HS6ST1	0	0	5_TxWk	0	1	1	0	0	0
chr2	129131797	129131988	3476942	3476949	Intergenic	HS6ST1	0	0	7_Enh	0	1	1	0	0	0
chr2	129132173	129132484	3476949	3476958	Intergenic	HS6ST1	0	0	7_Enh	0	1	1	0	0	0
chr2	129132826	129132898	3476965	3476970	Intergenic	HS6ST1	0	0	5_TxWk	0	1	1	0	0	0
chr2	129136642	129136926	3477031	3477038	Intergenic	HS6ST1	0	0	7_Enh	0	1	1	0	0	0
chr2	129136954	129137031	3477038	3477043	Intergenic	HS6ST1	0	0	7_Enh	0	1	1	0	0	0
chr2	129137755	129137946	3477061	3477070	Intergenic	HS6ST1	0	0	7_Enh	0	1	1	0	0	0
chr2	134897843	134897925	3538881	3538886	Intergenic	MIR3679	0	0	7_Enh	0	1	1	0	0	0
chr2	134897990	134898250	3538886	3538891	Intergenic	MIR3679	0	0	7_Enh	0	1	1	0	0	0
chr2	143625826	143625982	3597824	3597829	Intergenic	KYNU	0	0	15_Quies	0	1	0	0	0	0
chr2	143626132	143626216	3597831	3597836	Intergenic	KYNU	0	0	7_Enh	0	1	0	0	0	0
chr2	144303119	144303522	3601988	3601995	intron	ARHGAP15	0	0	5_TxWk	0	1	0	0	0	0
chr2	145188552	145188792	3608422	3608428	intron	ZEB2	0	0	5_TxWk	0	1	1	0	0	0
chr2	145189044	145189157	3608429	3608436	intron	ZEB2	0	0	5_TxWk	0	1	1	0	0	0
chr2	145210180	145210401	3608590	3608599	intron	ZEB2	0	0	5_TxWk	0	1	1	0	0	0
chr2	158117669	158117862	3691809	3691814	intron	GALNT5	0	0	15_Quies	0	1	1	0	0	0
chr2	158641063	158641214	3695422	3695429	intron	ACVR1	0	0	7_Enh	0	1	1	0	0	0
chr2	158641235	158641642	3695429	3695435	intron	ACVR1	0	0	5_TxWk	0	1	1	0	0	0
chr2	158682399	158682638	3695780	3695785	intron	ACVR1	0	0	5_TxWk	0	1	1	0	0	0
chr2	159579857	159579980	3702222	3702229	Intergenic	DAPL1	0	0	7_Enh	0	1	1	0	0	0
chr2	159580741	159581046	3702234	3702241	Intergenic	DAPL1	0	0	7_Enh	0	1	1	0	1	0
chr2	159581121	159581378	3702241	3702246	Intergenic	DAPL1	0	0	7_Enh	0	1	1	0	0	0
chr2	159947090	159947271	3706187	3706192	intron	TANC1	0	0	7_Enh	0	1	1	0	0	0
chr2	159975188	159975354	3706467	3706472	intron	TANC1	0	0	5_TxWk	0	1	1	0	1	1
chr2	160003671	160003925	3706750	3706756	intron	TANC1	0	0	7_Enh	0	1	1	0	0	0
chr2	160003935	160004113	3706756	3706763	intron	TANC1	0	0	7_Enh	0	1	1	0	0	0
chr2	160014015	160014210	3706857	3706864	intron	TANC1	0	0	6_EnhG	0	1	1	0	1	0
chr2	160106492	160106579	3707934	3707938	intron	WDSUB1	0	0	5_TxWk	0	1	1	0	0	0
chr2	161062100	161062256	3715367	3715371	Intergenic	ITGB6	0	0	5_TxWk	0	1	1	0	0	0
chr2	161062356	161062444	3715371	3715375	Intergenic	ITGB6	0	0	5_TxWk	0	1	1	0	0	0
chr2	161064746	161064818	3715392	3715396	Intergenic	ITGB6	0	0	7_Enh	0	1	1	0	0	0
chr2	161077577	161077748	3715495	3715499	Intergenic	ITGB6	0	0	5_TxWk	0	1	1	0	0	0
chr2	162915850	162915969	3728107	3728111	intron	DPP4	0	0	15_Quies	0	1	0	0	0	0
chr2	171386609	171387118	3785398	3785408	intron	MYO3B	0	0	5_TxWk	0	1	1	0	0	0
chr2	171623791	171623878	3788023	3788031	Intergenic	LOC100505695	0	0	15_Quies	0	1	0	0	0	0
chr2	172129167	172129241	3793492	3793497	Intergenic	TLK1	0	0	15_Quies	0	1	0	0	0	0
chr2	173205869	173206106	3804714	3804720	Intergenic	ITGA6	0	0	5_TxWk	0	1	0	0	0	0
chr2	173326882	173326983	3805951	3805958	intron	ITGA6	0	0	7_Enh	0	1	1	0	1	1
chr2	173796678	173797148	3809981	3809989	intron	RAPGEF4	0	0	15_Quies	0	1	1	0	1	1
chr2	173835607	173835678	3810249	3810253	intron	RAPGEF4	0	0	7_Enh	0	1	1	0	0	0
chr2	173850282	173850416	3810371	3810376	intron	RAPGEF4	0	0	5_TxWk	0	1	1	0	0	0
chr2	173892211	173892438	3810754	3810760	intron	RAPGEF4	0	0	5_TxWk	0	1	1	0	1	1
chr2	173955545	173955639	3811441	3811445	intron	ZAK	0	0	7_Enh	0	1	1	0	0	0
chr2	174129859	174130021	3812845	3812851	intron	ZAK	0	0	4_Tx	0	1	0	0	0	0
chr2	174831503	174831706	3819457	3819461	Intergenic	SP3	0	0	15_Quies	0	1	1	0	0	0
chr2	174856009	174856512	3819690	3819699	Intergenic	SP3	0	0	7_Enh	0	1	1	0	0	0
chr2	174888344	174888643	3820040	3820047	Intergenic	SP3	0	0	7_Enh	0	1	1	0	0	0
chr2	174888848	174888972	3820048	3820053	Intergenic	SP3	0	0	5_TxWk	0	1	1	0	0	0
chr2	174904675	174904957	3820296	3820302	Intergenic	SP3	0	0	7_Enh	0	1	0	0	1	1
chr2	175636499	175636605	3828063	3828068	Intergenic	CHRNA1	0	0	15_Quies	0	1	1	0	1	1
chr2	175863055	175863309	3829809	3829813	intron	CHN1	0	0	5_TxWk	0	1	1	0	0	0
chr2	178035371	178035577	3848606	3848612	Intergenic	HNRNPA3	0	0	5_TxWk	0	1	1	0	0	0
chr2	178261886	178261986	3850888	3850892	intron	AGPS	0	0	15_Quies	0	1	1	0	0	0
chr2	182675513	182675919	3880218	3880225	Intergenic	SSFA2	0	0	5_TxWk	0	1	1	0	0	0
chr2	188406168	188406733	3913181	3913188	intron	TFPI	0	0	5_TxWk	0	1	1	0	0	0
chr2	188445511	188446489	3913577	3913585	Intergenic	TFPI	0	0	15_Quies	0	1	1	0	1	1
chr2	190477931	190478152	3925339	3925344	Intergenic	SLC40A1	0	0	15_Quies	0	1	0	0	0	0
chr2	191183326	191183469	3930431	3930435	intron	HIBCH	0	0	7_Enh	0	1	1	0	0	0
chr2	191221299	191221419	3930865	3930869	intron	INPP1	0	0	7_Enh	0	1	1	0	0	0
chr2	191332287	191332433	3931947	3931953	intron	MFSD6	0	0	5_TxWk	0	1	1	0	0	0
chr2	191711566	191711834	3934884	3934889	Intergenic	GLS	0	0	15_Quies	0	1	1	0	0	0
chr2	191844761	191844971	3935998	3936004	intron	STAT1	0	0	6_EnhG	0	1	1	0	0	0
chr2	191845092	191845242	3936008	3936012	intron	STAT1	0	0	6_EnhG	0	1	1	0	0	0
chr2	191845358	191845388	3936012	3936016	intron	STAT1	0	0	4_Tx	0	1	1	0	0	0
chr2	192170092	192170376	3938696	3938703	intron	MYO1B	0	0	7_Enh	0	1	1	0	0	0
chr2	192503153	192503359	3941487	3941492	Intergenic	NABP1	0	0	7_Enh	0	1	1	0	0	0
chr2	192731467	192731589	3943258	3943262	Intergenic	SDPR	0	0	7_Enh	0	1	1	0	0	0
chr2	196427684	196427804	3963913	3963919	Intergenic	SLC39A10	0	0	15_Quies	0	1	1	0	0	0
chr2	197097923	197097989	3969173	3969178	intron	HECW2	0	0	5_TxWk	0	1	1	0	0	0
chr2	197157099	197157326	3969623	3969628	intron	HECW2	0	0	6_EnhG	0	1	1	0	0	0
chr2	197157346	197157465	3969628	3969636	exon	HECW2	0	0	5_TxWk	0	1	1	0	0	0
chr2	197379825	197380092	3971155	3971164	intron	HECW2	0	0	7_Enh	0	1	0	0	0	0
chr2	197852765	197852905	3974884	3974889	exon	ANKRD44	0	0	5_TxWk	0	1	0	0	0	0
chr2	198104944	198105054	3976878	3976882	intron	ANKRD44	0	0	5_TxWk	0	1	1	0	0	0
chr2	198756711	198756838	3983887	3983891	intron	PLCL1	0	0	15_Quies	0	1	1	0	0	0
chr2	200844771	200844959	3997687	3997692	Intergenic	TYW5	0	0	15_Quies	0	1	1	0	1	1
chr2	201238740	201239046	4000507	4000512	intron	SPATS2L	0	0	5_TxWk	0	1	1	0	0	0
chr2	201542506	201542655	4002919	4002927	Intergenic	AOX2P	0	0	15_Quies	0	1	1	0	0	0
chr2	201934089	201934340	4007210	4007215	intron	FAM126B	0	0	5_TxWk	0	1	1	0	1	0
chr2	202096971	202097174	4009360	4009367	Intergenic	CASP8	1	0	7_Enh	0	1	1	0	1	1
chr2	202101150	202101401	4009415	4009421	intron	CASP8	0	0	15_Quies	0	1	1	0	1	1
chr2	202509090	202509300	4012951	4012956	TTS	MPP4	1	0	15_Quies	0	1	0	0	0	0
chr2	203182134	203182424	4020658	4020663	Intergenic	SNORD11	0	0	5_TxWk	0	1	1	0	0	0
chr2	204521386	204521611	4036143	4036148	Intergenic	CD28	0	0	15_Quies	0	1	1	0	0	0
chr2	205317264	205317468	4042314	4042319	Intergenic	PARD3B	0	0	5_TxWk	0	1	0	0	0	0
chr2	205318659	205318758	4042327	4042331	Intergenic	PARD3B	0	0	7_Enh	0	1	1	0	0	0
chr2	206525395	206525475	4050600	4050604	Intergenic	NRP2	0	0	15_Quies	0	1	0	0	0	0
chr2	206568805	206568955	4051229	4051233	intron	NRP2	0	0	7_Enh	0	1	1	0	0	0
chr2	206569082	206569250	4051234	4051239	intron	NRP2	0	0	7_Enh	0	1	1	0	0	0
chr2	206571547	206571651	4051266	4051270	intron	NRP2	0	0	7_Enh	0	1	1	0	0	0
chr2	206571949	206572065	4051270	4051276	intron	NRP2	0	0	7_Enh	0	1	1	0	0	0
chr2	206628645	206628774	4051940	4051947	intron	NRP2	0	0	6_EnhG	0	1	1	0	1	1
chr2	206631401	206631806	4051973	4051980	intron	NRP2	0	0	5_TxWk	0	1	1	0	1	1
chr2	208202738	208202835	4066777	4066781	Intergenic	KLF7	0	0	5_TxWk	0	1	0	0	0	0
chr2	208337945	208338153	4067784	4067790	Intergenic	CREB1	0	0	15_Quies	0	1	1	0	1	1
chr2	208713484	208713573	4073039	4073043	intron	PLEKHM3	0	0	5_TxWk	0	1	0	0	0	0
chr2	213930735	213931184	4107138	4107145	intron	IKZF2	0	0	15_Quies	0	1	1	0	0	0
chr2	216614501	216614675	4125665	4125671	intron	LINC00607	0	0	5_TxWk	0	1	1	0	0	0
chr2	217400127	217400325	4133028	4133034	Intergenic	RPL37A	0	0	7_Enh	0	1	1	0	0	0
chr2	217400345	217400607	4133034	4133040	Intergenic	RPL37A	0	0	7_Enh	0	1	1	0	0	0
chr2	218550041	218550115	4142585	4142589	intron	DIRC3	0	0	15_Quies	0	1	0	0	0	0
chr2	218650214	218650428	4143344	4143353	Intergenic	DIRC3	0	0	5_TxWk	0	1	0	0	1	1
chr2	218653982	218654143	4143427	4143433	Intergenic	DIRC3	0	0	7_Enh	0	1	1	0	1	1
chr2	218715191	218715387	4144227	4144235	intron	TNS1	0	0	7_Enh	0	1	1	0	0	0
chr2	218761920	218762001	4144765	4144770	intron	TNS1	0	0	4_Tx	0	1	1	0	0	0
chr2	218767516	218767764	4144856	4144865	intron	TNS1	0	0	7_Enh	0	1	1	0	0	0
chr2	218768986	218769235	4144880	4144885	intron	TNS1	0	0	7_Enh	0	1	1	0	0	0
chr2	218784072	218784137	4145114	4145118	intron	TNS1	0	0	6_EnhG	0	1	1	0	0	0
chr2	218787459	218787748	4145168	4145180	intron	TNS1	0	0	7_Enh	0	1	1	0	0	1
chr2	218829502	218829560	4145701	4145707	Intergenic	TNS1	0	0	7_Enh	0	1	1	0	0	0
chr2	218830429	218830503	4145714	4145719	Intergenic	TNS1	0	0	7_Enh	0	1	1	0	0	0
chr2	218846403	218846585	4145929	4145935	Intergenic	TNS1	0	0	7_Enh	0	1	1	0	0	0
chr2	218852953	218853292	4146010	4146016	Intergenic	TNS1	0	0	7_Enh	0	1	1	0	0	1
chr2	218853390	218853582	4146016	4146024	Intergenic	TNS1	0	0	7_Enh	0	1	1	0	1	1
chr2	218860635	218860854	4146106	4146113	Intergenic	RUFY4	0	0	7_Enh	0	1	1	0	0	0
chr2	219137403	219137576	4149432	4149439	exon	PNKD	0	0	6_EnhG	0	1	1	0	1	1
chr2	219137816	219137960	4149439	4149444	TTS	PNKD	0	0	4_Tx	0	1	1	0	0	0
chr2	219147621	219147711	4149601	4149607	intron	TMBIM1	0	0	6_EnhG	0	1	1	0	0	0
chr2	219149212	219149376	4149628	4149632	intron	TMBIM1	0	0	6_EnhG	0	1	1	0	0	0
chr2	219159748	219160266	4149823	4149833	intron	PNKD	0	0	7_Enh	0	1	1	0	0	0
chr2	219671147	219671207	4157176	4157180	intron	CYP27A1	0	0	5_TxWk	0	1	1	0	0	0
chr2	219671232	219671367	4157180	4157184	intron	CYP27A1	0	0	5_TxWk	0	1	0	0	0	0
chr2	220142506	220142726	4165567	4165580	Intergenic	DNAJB2	0	0	7_Enh	0	1	1	0	1	1
chr2	220151150	220151208	4165801	4165805	exon	DNAJB2	0	0	4_Tx	0	1	0	0	0	0
chr2	220151339	220151394	4165807	4165811	exon	DNAJB2	0	0	4_Tx	0	1	0	0	0	0
chr2	220306145	220306253	4168328	4168339	intron	SPEG	0	0	14_ReprPCWk	0	1	1	1	0	0
chr2	220436630	220436937	4171877	4171884	promoter-TSS	OBSL1	1	0	7_Enh	0	1	1	0	0	0
chr2	220549087	220549633	4173632	4173638	Intergenic	SLC4A3	0	0	15_Quies	0	1	0	0	0	0
chr2	221969200	221969260	4183631	4183636	Intergenic	EPHA4	0	0	7_Enh	0	1	1	0	0	0
chr2	221969296	221969466	4183636	4183642	Intergenic	EPHA4	0	0	7_Enh	0	1	1	0	0	0
chr2	223724679	223724755	4198651	4198655	promoter-TSS	ACSL3	1	0	15_Quies	0	1	1	0	0	0
chr2	225350161	225350331	4212611	4212617	intron	CUL3	0	0	6_EnhG	0	1	1	0	0	0
chr2	227514760	227515136	4227303	4227312	Intergenic	MIR5702	0	0	7_Enh	0	1	1	0	0	0
chr2	228270867	228271442	4234323	4234332	Intergenic	TM4SF20	0	0	15_Quies	0	1	1	0	1	1
chr2	228660928	228661063	4238413	4238420	Intergenic	CCL20	0	0	15_Quies	0	1	0	0	0	0
chr2	230271957	230272155	4249754	4249763	intron	DNER	0	0	7_Enh	0	1	0	0	0	0
chr2	231658754	231658980	4263136	4263141	intron	CAB39	0	0	7_Enh	0	1	1	0	0	0
chr2	232109759	232110048	4269498	4269505	intron	ARMC9	0	0	5_TxWk	0	1	1	0	0	0
chr2	232110056	232110119	4269505	4269510	intron	ARMC9	0	0	5_TxWk	0	1	1	0	0	0
chr2	232112876	232113249	4269552	4269559	intron	ARMC9	0	0	5_TxWk	0	1	0	0	0	0
chr2	232466402	232466549	4275597	4275602	Intergenic	C2orf57	0	0	5_TxWk	0	1	1	0	1	1
chr2	232476893	232477091	4275818	4275824	Intergenic	C2orf57	0	0	7_Enh	0	1	1	0	0	0
chr2	232477249	232477579	4275826	4275839	Intergenic	C2orf57	0	0	7_Enh	0	1	1	0	1	1
chr2	232477873	232478160	4275845	4275853	Intergenic	C2orf57	0	0	7_Enh	0	1	1	0	0	0
chr2	232486139	232486322	4276132	4276142	Intergenic	C2orf57	0	0	15_Quies	0	1	1	0	0	0
chr2	232508017	232508068	4276603	4276607	Intergenic	C2orf57	0	0	7_Enh	0	1	1	0	0	0
chr2	232537760	232537822	4277328	4277333	Intergenic	PTMA	0	0	7_Enh	0	1	1	0	1	0
chr2	232537884	232537985	4277333	4277337	Intergenic	PTMA	0	0	7_Enh	0	1	1	0	1	0
chr2	232537997	232538413	4277337	4277346	Intergenic	PTMA	0	0	7_Enh	0	1	1	0	0	0
chr2	232538754	232538888	4277353	4277358	Intergenic	PTMA	0	0	7_Enh	0	1	1	0	0	0
chr2	232539627	232540054	4277371	4277383	Intergenic	PTMA	0	0	5_TxWk	0	1	1	0	1	1
chr2	232544779	232545035	4277495	4277503	Intergenic	PTMA	0	0	5_TxWk	0	1	1	0	1	0
chr2	232566334	232566526	4278022	4278029	Intergenic	PTMA	0	0	7_Enh	0	1	1	0	0	0
chr2	232566543	232566633	4278029	4278033	Intergenic	PTMA	0	0	7_Enh	0	1	1	0	0	0
chr2	232566771	232566829	4278033	4278037	Intergenic	PTMA	0	0	7_Enh	0	1	1	0	0	0
chr2	232578558	232578884	4278679	4278689	TTS	PTMA	0	0	4_Tx	0	1	1	0	1	1
chr2	233180362	233180528	4285344	4285352	intron	DIS3L2	0	0	7_Enh	0	1	1	0	1	1
chr2	233250571	233250786	4286841	4286849	exon	ECEL1P2	1	0	1_TssA	0	1	1	0	0	0
chr2	233931676	233931768	4298283	4298287	intron	INPP5D	0	0	5_TxWk	0	1	0	0	0	0
chr2	234074703	234074896	4299681	4299693	intron	INPP5D	0	0	7_Enh	0	1	1	0	0	0
chr2	234296342	234296416	4303278	4303282	promoter-TSS	DGKD	0	0	7_Enh	0	1	1	0	0	0
chr2	234296449	234296643	4303283	4303287	promoter-TSS	DGKD	0	0	7_Enh	0	1	1	0	0	0
chr2	234330711	234330836	4303691	4303695	intron	DGKD	0	0	7_Enh	0	1	1	0	0	0
chr2	234331016	234331079	4303696	4303700	intron	DGKD	0	0	7_Enh	0	1	1	0	0	0
chr2	234352247	234352483	4304070	4304075	intron	DGKD	0	0	4_Tx	0	1	1	0	1	1
chr2	234373243	234373318	4304608	4304612	intron	DGKD	0	0	4_Tx	0	1	0	0	0	0
chr2	234373368	234373474	4304612	4304618	intron	DGKD	0	0	4_Tx	0	1	0	0	0	0
chr2	234373599	234373768	4304618	4304624	intron	DGKD	0	0	4_Tx	0	1	0	0	0	0
chr2	234378458	234378512	4304721	4304726	exon	DGKD	0	0	4_Tx	0	1	1	0	0	0
chr2	234389072	234389265	4305038	4305046	intron	USP40	0	0	4_Tx	0	1	1	0	1	0
chr2	234389331	234389589	4305046	4305055	intron	USP40	0	0	4_Tx	0	1	1	0	1	0
chr2	234389606	234389929	4305055	4305065	intron	USP40	0	0	4_Tx	0	1	1	0	0	0
chr2	234390966	234391157	4305088	4305092	intron	USP40	0	0	4_Tx	0	1	0	0	0	0
chr2	234990746	234990881	4310979	4310985	Intergenic	SPP2	0	0	9_Het	0	1	0	0	0	0
chr2	234991024	234991423	4310985	4310994	Intergenic	SPP2	0	0	15_Quies	0	1	0	0	0	0
chr2	235000365	235000542	4311062	4311068	Intergenic	SPP2	0	0	15_Quies	0	1	1	0	0	0
chr2	235111959	235112223	4312183	4312189	Intergenic	SPP2	0	0	15_Quies	0	1	0	0	0	0
chr2	235355211	235355401	4314856	4314862	Intergenic	ARL4C	0	0	7_Enh	0	1	1	0	0	0
chr2	235355532	235355610	4314865	4314870	Intergenic	ARL4C	0	0	7_Enh	0	1	1	0	0	0
chr2	235372714	235372879	4315056	4315066	Intergenic	ARL4C	0	0	7_Enh	0	1	0	0	0	0
chr2	235883508	235883747	4321026	4321041	intron	SH3BP4	0	0	7_Enh	0	1	1	0	0	0
chr2	235887121	235887195	4321112	4321118	intron	SH3BP4	0	0	7_Enh	0	1	1	0	0	0
chr2	235889249	235889370	4321144	4321149	intron	SH3BP4	0	0	7_Enh	0	1	1	0	0	0
chr2	235892455	235892630	4321217	4321221	intron	SH3BP4	0	0	5_TxWk	0	1	1	0	0	0
chr2	235897846	235897917	4321326	4321332	intron	SH3BP4	0	0	7_Enh	0	1	1	0	0	0
chr2	235897992	235898168	4321332	4321339	intron	SH3BP4	0	0	7_Enh	0	1	1	0	0	0
chr2	235898349	235898430	4321339	4321343	intron	SH3BP4	0	0	7_Enh	0	1	1	0	0	0
chr2	235917305	235917460	4321756	4321760	intron	SH3BP4	0	0	7_Enh	0	1	1	0	0	0
chr2	235952851	235952959	4322435	4322440	intron	SH3BP4	0	0	5_TxWk	0	1	0	0	0	0
chr2	235959780	235959877	4322600	4322605	intron	SH3BP4	0	0	7_Enh	0	1	1	0	0	0
chr2	236172336	236172582	4325105	4325121	Intergenic	AGAP1	0	0	7_Enh	0	1	0	0	0	0
chr2	236208939	236209002	4325489	4325493	Intergenic	AGAP1	0	0	15_Quies	0	1	0	0	0	0
chr2	236486199	236486337	4329558	4329566	intron	AGAP1	0	0	7_Enh	0	1	0	0	0	0
chr2	237881415	237881509	4351261	4351266	Intergenic	COPS8	0	0	7_Enh	0	1	1	0	0	0
chr2	237885983	237886105	4351306	4351310	Intergenic	COPS8	0	0	15_Quies	0	1	0	0	0	0
chr2	237895607	237895622	4351390	4351394	Intergenic	COPS8	0	0	15_Quies	0	1	1	0	0	0
chr2	237897606	237897758	4351420	4351425	Intergenic	COPS8	0	0	7_Enh	0	1	1	0	0	0
chr2	238223944	238224198	4354695	4354702	Intergenic	COL6A3	0	0	5_TxWk	0	1	1	0	0	0
chr2	238318993	238319123	4355925	4355929	intron	COL6A3	0	0	15_Quies	0	1	0	0	1	0
chr2	238330249	238330459	4356102	4356118	Intergenic	COL6A3	0	0	7_Enh	0	1	1	0	1	1
chr2	238418720	238418795	4357430	4357434	intron	MLPH	0	0	7_Enh	0	1	1	0	0	0
chr2	238484206	238484248	4358545	4358550	intron	RAB17	0	0	7_Enh	0	1	1	0	0	0
chr2	238490380	238490455	4358671	4358675	intron	RAB17	0	0	5_TxWk	0	1	1	0	1	1
chr2	238490732	238490752	4358681	4358685	intron	RAB17	0	0	7_Enh	0	1	1	0	0	0
chr2	238491092	238491319	4358692	4358698	intron	RAB17	0	0	7_Enh	0	1	1	0	0	0
chr2	238512596	238512696	4359073	4359077	Intergenic	RAB17	0	0	7_Enh	0	1	0	0	0	0
chr2	238569471	238569560	4359982	4359987	intron	LRRFIP1	0	0	7_Enh	0	1	0	0	0	0
chr2	238569619	238569743	4359987	4359993	intron	LRRFIP1	0	0	7_Enh	0	1	0	0	0	0
chr2	238571310	238571696	4360018	4360032	intron	LRRFIP1	0	0	5_TxWk	0	1	1	0	0	0
chr2	238611176	238611532	4360839	4360848	intron	LRRFIP1	0	0	7_Enh	0	1	1	0	0	0
chr2	238611735	238611912	4360848	4360854	intron	LRRFIP1	0	0	7_Enh	0	1	1	0	1	0
chr2	238616317	238616565	4360937	4360943	intron	LRRFIP1	0	0	5_TxWk	0	1	1	0	0	0
chr2	238623725	238623817	4361086	4361091	intron	LRRFIP1	0	0	5_TxWk	0	1	1	0	0	0
chr2	238624317	238624603	4361099	4361111	intron	LRRFIP1	0	0	5_TxWk	0	1	1	0	0	0
chr2	238625937	238626236	4361119	4361132	intron	LRRFIP1	0	0	6_EnhG	0	1	1	0	0	0
chr2	238635197	238635389	4361246	4361251	intron	LRRFIP1	0	0	7_Enh	0	1	1	0	0	0
chr2	238642271	238642342	4361366	4361370	intron	LRRFIP1	0	0	7_Enh	0	1	1	0	0	0
chr2	238643070	238643175	4361385	4361390	intron	LRRFIP1	0	0	7_Enh	0	1	1	0	0	0
chr2	238643589	238643840	4361392	4361398	intron	LRRFIP1	0	0	7_Enh	0	1	1	0	0	0
chr2	238653793	238653983	4361587	4361595	intron	LRRFIP1	0	0	5_TxWk	0	1	1	0	1	1
chr2	238804678	238804740	4363792	4363796	intron	RAMP1	0	0	15_Quies	0	1	0	0	0	0
chr2	238804857	238805049	4363796	4363803	intron	RAMP1	0	0	15_Quies	0	1	0	0	0	0
chr2	238807076	238807132	4363835	4363839	intron	RAMP1	0	0	7_Enh	0	1	1	0	0	0
chr2	238807340	238807547	4363839	4363849	intron	RAMP1	0	0	7_Enh	0	1	1	0	1	0
chr2	239172178	239172453	4370902	4370909	intron	PER2	0	0	7_Enh	0	1	1	0	1	1
chr2	239182096	239182286	4371067	4371073	intron	PER2	0	0	4_Tx	0	1	1	0	0	0
chr2	239194382	239195156	4371284	4371299	intron	PER2	0	0	7_Enh	0	1	1	0	0	0
chr2	239195243	239195538	4371299	4371306	intron	PER2	0	0	5_TxWk	0	1	1	0	0	0
chr2	239195602	239195919	4371306	4371313	intron	PER2	0	0	5_TxWk	0	1	1	0	0	0
chr2	239198927	239199098	4371508	4371513	Intergenic	PER2	0	0	7_Enh	0	1	1	0	0	0
chr2	239505708	239505819	4376346	4376351	Intergenic	LOC151171	0	0	7_Enh	0	1	1	0	0	0
chr2	239505874	239506059	4376351	4376355	Intergenic	LOC151171	0	0	7_Enh	0	1	1	0	0	0
chr2	239506073	239506182	4376355	4376360	Intergenic	LOC151171	0	0	7_Enh	0	1	1	0	0	0
chr2	239777737	239777905	4380182	4380190	intron	TWIST2	0	0	5_TxWk	0	1	1	0	0	0
chr2	239778004	239778079	4380190	4380194	intron	TWIST2	0	0	5_TxWk	0	1	0	0	0	0
chr2	239924872	239924985	4382055	4382062	Intergenic	MIR4440	0	0	9_Het	0	1	0	0	0	0
chr2	240035096	240035201	4384981	4384992	intron	HDAC4	0	0	6_EnhG	0	1	1	0	0	0
chr2	240143823	240143859	4387574	4387578	intron	HDAC4	0	0	7_Enh	0	1	1	0	0	0
chr2	240167591	240167714	4388063	4388072	intron	HDAC4	0	0	7_Enh	0	1	1	0	0	0
chr2	240168507	240168624	4388105	4388111	intron	HDAC4	0	0	7_Enh	0	1	1	0	0	0
chr2	240249159	240249460	4389872	4389879	intron	HDAC4	0	0	5_TxWk	0	1	1	0	0	0
chr2	240366739	240366801	4392306	4392310	Intergenic	HDAC4	0	0	15_Quies	0	1	1	0	0	0
chr2	240367065	240367217	4392314	4392319	Intergenic	HDAC4	0	0	15_Quies	0	1	1	0	0	0
chr2	241309531	241309857	4407845	4407855	Intergenic	GPC1	0	0	7_Enh	0	1	1	0	0	0
chr2	241836246	241836553	4420270	4420284	promoter-TSS	C2orf54	1	0	7_Enh	0	1	1	0	0	0
chr2	241837878	241838124	4420309	4420317	Intergenic	C2orf54	0	0	7_Enh	0	1	1	0	0	0
chr2	241838259	241838347	4420321	4420328	Intergenic	C2orf54	0	0	7_Enh	0	1	1	0	0	0
chr2	241853837	241854147	4420727	4420741	Intergenic	C2orf54	0	0	7_Enh	0	1	1	0	1	1
chr2	241855630	241856157	4420790	4420838	Intergenic	C2orf54	0	1	7_Enh	0	1	1	0	0	0
chr2	241899958	241900310	4421724	4421745	intron	LOC200772	0	0	7_Enh	0	1	1	0	0	0
chr2	241926556	241926787	4422273	4422281	Intergenic	SNED1	0	0	7_Enh	0	1	1	0	0	0
chr2	241931173	241931414	4422347	4422361	Intergenic	SNED1	0	0	7_Enh	0	1	1	0	0	0
chr2	242501318	242501515	4433686	4433700	intron	BOK	0	0	7_Enh	0	1	1	0	0	0
chr3	4762421	4762543	4483423	4483428	intron	ITPR1	0	0	7_Enh	0	1	1	0	1	1
chr3	4777986	4778240	4483580	4483589	intron	ITPR1	0	0	6_EnhG	0	1	1	0	0	0
chr3	4778321	4778341	4483589	4483593	intron	ITPR1	0	0	6_EnhG	0	1	1	0	0	0
chr3	4782713	4782786	4483647	4483651	intron	ITPR1	0	0	7_Enh	0	1	1	0	0	0
chr3	4783059	4783159	4483653	4483657	intron	ITPR1	0	0	7_Enh	0	1	1	0	0	0
chr3	4867658	4867833	4484714	4484719	intron	ITPR1	0	0	7_Enh	0	1	1	0	0	0
chr3	5025415	5025571	4486450	4486454	exon	BHLHE40	0	0	3_TxFlnk	0	1	1	0	0	0
chr3	5059875	5059919	4486942	4486946	Intergenic	BHLHE40	0	0	7_Enh	0	1	1	0	0	0
chr3	5065165	5065227	4487017	4487022	Intergenic	BHLHE40	0	0	15_Quies	0	1	0	0	0	0
chr3	8486088	8486365	4511311	4511321	intron	LMCD1-AS1	0	0	5_TxWk	0	1	1	0	0	0
chr3	8486462	8486569	4511321	4511325	intron	LMCD1-AS1	0	0	5_TxWk	0	1	1	0	0	0
chr3	8700144	8700202	4513436	4513440	Intergenic	SSUH2	0	0	7_Enh	0	1	1	0	0	0
chr3	8700258	8700362	4513440	4513445	Intergenic	SSUH2	0	0	7_Enh	0	1	1	0	0	0
chr3	9130484	9130623	4518001	4518007	intron	SRGAP3	0	0	15_Quies	0	1	1	0	0	0
chr3	9130739	9130977	4518007	4518012	intron	SRGAP3	0	0	15_Quies	0	1	1	0	0	0
chr3	10025127	10025239	4530599	4530604	intron	EMC3	0	0	4_Tx	0	1	1	0	0	0
chr3	10057204	10057332	4531213	4531218	Intergenic	LOC401052	0	0	7_Enh	0	1	1	0	0	0
chr3	10212689	10212790	4533818	4533824	intron	IRAK2	0	0	7_Enh	0	1	0	0	0	0
chr3	10212879	10212931	4533824	4533830	intron	IRAK2	0	0	7_Enh	0	1	0	0	0	0
chr3	10227802	10228080	4534109	4534113	intron	IRAK2	0	0	5_TxWk	0	1	1	0	0	0
chr3	10231209	10231601	4534153	4534159	intron	IRAK2	0	0	7_Enh	0	1	1	0	0	0
chr3	10233859	10234096	4534196	4534201	intron	IRAK2	0	0	7_Enh	0	1	1	0	0	0
chr3	10235606	10235807	4534229	4534233	intron	IRAK2	0	0	7_Enh	0	1	1	0	0	0
chr3	10235852	10235949	4534233	4534239	intron	IRAK2	0	0	7_Enh	0	1	1	0	0	0
chr3	10240764	10241027	4534321	4534327	intron	IRAK2	0	0	7_Enh	0	1	1	0	0	0
chr3	11138295	11138739	4545592	4545610	Intergenic	HRH1	0	0	15_Quies	0	1	1	0	0	0
chr3	11227453	11227610	4546716	4546722	intron	HRH1	0	0	7_Enh	0	1	1	0	0	0
chr3	11330864	11331056	4548081	4548085	intron	ATG7	0	0	5_TxWk	0	1	1	0	0	0
chr3	11550654	11550766	4550409	4550414	intron	ATG7	0	0	7_Enh	0	1	1	0	0	0
chr3	11632914	11633298	4551900	4551906	intron	VGLL4	0	0	7_Enh	0	1	1	0	0	0
chr3	11679635	11679938	4552505	4552512	intron	VGLL4	0	0	7_Enh	0	1	0	0	0	0
chr3	11811287	11811514	4554634	4554639	Intergenic	VGLL4	0	0	15_Quies	0	1	0	0	0	0
chr3	11811951	11812224	4554644	4554655	Intergenic	VGLL4	0	0	7_Enh	0	1	1	0	0	0
chr3	12271168	12271237	4559017	4559021	Intergenic	PPARG	0	0	15_Quies	0	1	1	0	0	0
chr3	12271341	12271459	4559021	4559025	Intergenic	PPARG	0	0	15_Quies	0	1	1	0	0	0
chr3	12271613	12271719	4559026	4559030	Intergenic	PPARG	0	0	15_Quies	0	1	0	0	0	0
chr3	12800919	12801290	4565552	4565558	promoter-TSS	TMEM40	1	0	7_Enh	0	1	0	0	0	0
chr3	12996660	12997151	4569247	4569256	intron	IQSEC1	0	0	7_Enh	0	1	1	0	1	1
chr3	13053101	13053281	4570286	4570292	intron	IQSEC1	0	0	5_TxWk	0	1	1	0	1	0
chr3	13525897	13526090	4578803	4578808	intron	HDAC11	0	0	5_TxWk	0	1	1	0	0	0
chr3	13526614	13526948	4578813	4578819	intron	HDAC11	0	0	7_Enh	0	1	1	0	0	0
chr3	13938080	13938284	4584929	4584936	Intergenic	WNT7A	0	0	1_TssA	0	1	1	0	1	1
chr3	14246468	14246717	4587852	4587857	Intergenic	LSM3	0	0	15_Quies	0	1	1	0	0	0
chr3	14275965	14276261	4588169	4588177	Intergenic	LSM3	0	0	5_TxWk	0	1	1	0	0	0
chr3	14412245	14412573	4590030	4590037	Intergenic	SLC6A6	0	0	7_Enh	0	1	1	0	0	0
chr3	14413079	14413256	4590044	4590049	Intergenic	SLC6A6	0	0	7_Enh	0	1	1	0	0	0
chr3	14413374	14413485	4590049	4590053	Intergenic	SLC6A6	0	0	7_Enh	0	1	1	0	0	0
chr3	14447410	14447593	4590619	4590623	intron	SLC6A6	0	0	7_Enh	0	1	1	0	0	1
chr3	14452727	14452820	4590699	4590703	intron	SLC6A6	0	0	6_EnhG	0	1	1	0	0	0
chr3	14466337	14466452	4590917	4590927	intron	SLC6A6	0	0	7_Enh	0	1	1	0	0	0
chr3	14473591	14474111	4591031	4591038	intron	SLC6A6	0	0	7_Enh	0	1	1	0	1	0
chr3	14476507	14476527	4591073	4591077	intron	SLC6A6	0	0	7_Enh	0	1	1	0	0	0
chr3	14476978	14477168	4591084	4591093	intron	SLC6A6	0	0	7_Enh	0	1	1	0	0	0
chr3	14481141	14481250	4591135	4591142	intron	SLC6A6	0	0	7_Enh	0	1	1	0	0	0
chr3	14494419	14494916	4591340	4591361	intron	SLC6A6	0	0	5_TxWk	0	1	1	0	0	0
chr3	14918653	14918853	4596927	4596939	intron	FGD5	0	0	7_Enh	0	1	1	0	0	0
chr3	14920808	14920881	4596968	4596972	intron	FGD5	0	0	7_Enh	0	1	1	0	0	0
chr3	15309513	15309710	4601436	4601445	intron	SH3BP5	0	0	6_EnhG	0	1	1	0	1	1
chr3	15369453	15369537	4602204	4602208	intron	SH3BP5	0	0	7_Enh	0	1	1	0	0	0
chr3	15419819	15419958	4602863	4602872	Intergenic	SH3BP5	0	0	15_Quies	0	1	1	0	1	1
chr3	15847358	15847457	4606729	4606733	intron	ANKRD28	0	0	15_Quies	0	1	0	0	0	0
chr3	16097464	16097631	4608701	4608706	Intergenic	GALNT15	0	0	5_TxWk	0	1	1	0	0	0
chr3	16182160	16182327	4609344	4609348	Intergenic	GALNT15	0	0	15_Quies	0	1	0	0	0	0
chr3	16883861	16884085	4615169	4615175	Intergenic	PLCL2	0	0	7_Enh	0	1	1	0	0	0
chr3	16884522	16884616	4615179	4615184	Intergenic	PLCL2	0	0	7_Enh	0	1	1	0	0	0
chr3	20098888	20099054	4636936	4636940	intron	KAT2B	0	0	7_Enh	0	1	1	0	0	0
chr3	23851422	23851527	4661429	4661433	promoter-TSS	UBE2E1	0	0	5_TxWk	0	1	1	0	0	0
chr3	24084286	24084552	4664191	4664195	Intergenic	LINC00691	0	0	5_TxWk	0	1	0	0	0	0
chr3	25490611	25490701	4673787	4673791	intron	RARB	0	0	5_TxWk	0	1	1	0	0	0
chr3	27575386	27575529	4687871	4687875	Intergenic	SLC4A7	0	0	7_Enh	0	1	1	0	0	0
chr3	29376895	29377226	4699848	4699855	intron	RBMS3	0	0	15_Quies	0	1	1	0	0	0
chr3	30670505	30670589	4707783	4707787	intron	TGFBR2	0	0	5_TxWk	0	1	1	0	0	0
chr3	32010434	32010657	4717386	4717392	intron	OSBPL10	0	0	15_Quies	0	1	0	0	0	0
chr3	32086860	32087033	4718211	4718215	Intergenic	GPD1L	0	0	15_Quies	0	1	1	0	0	0
chr3	32452627	32452762	4722287	4722291	intron	CMTM7	0	0	7_Enh	0	1	1	0	0	0
chr3	32455781	32455859	4722321	4722325	intron	CMTM7	0	0	7_Enh	0	1	1	0	0	0
chr3	32463464	32463841	4722405	4722412	intron	CMTM7	0	0	5_TxWk	0	1	1	0	0	0
chr3	32502077	32502443	4722887	4722894	Intergenic	CMTM6	0	0	5_TxWk	0	1	1	0	0	0
chr3	32511676	32511771	4723068	4723073	Intergenic	CMTM6	0	0	5_TxWk	0	1	1	0	0	0
chr3	32619234	32619411	4724319	4724323	Intergenic	DYNC1LI1	0	0	15_Quies	0	1	1	0	0	0
chr3	37225550	37225654	4758272	4758276	Intergenic	LRRFIP2	0	0	15_Quies	0	1	1	0	0	0
chr3	37901815	37901837	4764420	4764424	Intergenic	CTDSPL	0	0	7_Enh	0	1	1	0	0	0
chr3	37987440	37987839	4765247	4765253	intron	CTDSPL	0	0	7_Enh	0	1	1	0	0	0
chr3	38027150	38027357	4765647	4765651	Intergenic	VILL	0	0	7_Enh	0	1	1	0	0	0
chr3	38028434	38028614	4765662	4765667	Intergenic	VILL	0	0	7_Enh	0	1	0	0	0	0
chr3	38034694	38034911	4765763	4765770	promoter-TSS	VILL	1	0	5_TxWk	0	1	1	0	0	0
chr3	38072971	38073227	4766555	4766561	Intergenic	PLCD1	0	0	7_Enh	0	1	1	0	0	0
chr3	39250116	39250202	4778312	4778316	Intergenic	XIRP1	0	0	15_Quies	0	1	1	0	1	1
chr3	39332134	39332240	4779065	4779070	Intergenic	CX3CR1	0	0	15_Quies	0	1	1	0	0	0
chr3	40429403	40429651	4786989	4786998	intron	ENTPD3	1	0	5_TxWk	0	1	0	0	0	0
chr3	40821785	40821937	4790284	4790288	Intergenic	ZNF621	0	0	7_Enh	0	1	1	0	0	0
chr3	40919541	40919732	4790897	4790903	Intergenic	CTNNB1	0	0	7_Enh	0	1	1	0	0	0
chr3	41158995	41159316	4792498	4792513	Intergenic	CTNNB1	0	0	7_Enh	0	1	1	0	0	0
chr3	42067148	42067526	4800247	4800254	Intergenic	ULK4	0	0	5_TxWk	0	1	1	0	0	0
chr3	42073748	42073957	4800343	4800348	Intergenic	ULK4	0	0	7_Enh	0	1	1	0	0	0
chr3	42074280	42074339	4800348	4800353	Intergenic	ULK4	0	0	7_Enh	0	1	0	0	0	0
chr3	42103367	42103480	4800635	4800639	Intergenic	TRAK1	0	0	7_Enh	0	1	1	0	0	0
chr3	42113514	42114020	4800743	4800756	Intergenic	TRAK1	0	0	7_Enh	0	1	1	0	0	0
chr3	42132721	42133105	4800965	4800975	exon	TRAK1	1	0	6_EnhG	0	1	0	0	0	0
chr3	42144168	42144391	4801101	4801106	intron	TRAK1	0	0	5_TxWk	0	1	0	0	0	0
chr3	42158765	42158850	4801298	4801303	intron	TRAK1	0	0	7_Enh	0	1	1	0	1	0
chr3	42159378	42159459	4801306	4801311	intron	TRAK1	0	0	5_TxWk	0	1	1	0	0	0
chr3	42159830	42160058	4801321	4801327	intron	TRAK1	0	0	5_TxWk	0	1	1	0	0	0
chr3	42162228	42162330	4801342	4801349	intron	TRAK1	0	0	5_TxWk	0	1	1	0	0	0
chr3	42556554	42556642	4805106	4805110	intron	VIPR1	0	0	6_EnhG	0	1	1	0	0	0
chr3	42556854	42557073	4805110	4805118	intron	VIPR1	0	0	6_EnhG	0	1	1	0	0	0
chr3	42557151	42557229	4805118	4805122	intron	VIPR1	0	0	6_EnhG	0	1	1	0	0	0
chr3	42581432	42581563	4805409	4805414	Intergenic	VIPR1	0	0	7_Enh	0	1	1	0	1	1
chr3	42586344	42586549	4805457	4805466	Intergenic	SEC22C	0	0	7_Enh	0	1	1	0	0	1
chr3	42788069	42788249	4807975	4807980	intron	CCDC13	0	0	7_Enh	0	1	1	0	0	0
chr3	43812305	43812504	4817455	4817460	Intergenic	ABHD5	0	0	7_Enh	0	1	1	0	0	0
chr3	44277522	44277946	4821515	4821522	Intergenic	TOPAZ1	0	0	15_Quies	0	1	1	0	1	1
chr3	45063140	45063235	4829629	4829633	Intergenic	CLEC3B	0	0	7_Enh	0	1	1	0	0	0
chr3	45179736	45179994	4830859	4830863	intron	CDCP1	0	0	5_TxWk	0	1	1	0	0	0
chr3	45186649	45186687	4830939	4830943	intron	CDCP1	0	0	15_Quies	0	1	1	0	0	0
chr3	45588584	45588629	4835021	4835025	intron	LARS2	0	0	7_Enh	0	1	1	0	0	0
chr3	45588787	45588986	4835025	4835031	exon	LARS2	0	0	7_Enh	0	1	1	0	0	0
chr3	45698287	45698461	4836369	4836374	intron	LIMD1	0	0	5_TxWk	0	1	1	0	1	1
chr3	45701677	45701782	4836398	4836403	intron	LIMD1	0	0	5_TxWk	0	1	1	0	1	1
chr3	45859725	45859869	4838193	4838197	Intergenic	SLC6A20	0	0	5_TxWk	0	1	1	0	0	0
chr3	46422075	46422187	4842770	4842776	Intergenic	CCR5	0	0	7_Enh	0	1	1	0	0	0
chr3	46446917	46447396	4842992	4842999	Intergenic	CCRL2	0	0	5_TxWk	0	1	1	0	0	0
chr3	46671915	46671964	4845581	4845585	Intergenic	LOC100132146	0	0	7_Enh	0	1	1	0	0	0
chr3	46909085	46909229	4848509	4848520	Intergenic	MYL3	0	0	7_Enh	0	1	1	0	0	0
chr3	46984990	46985106	4849928	4849932	intron	CCDC12	0	0	7_Enh	0	1	1	0	0	0
chr3	46988091	46988173	4849957	4849961	intron	CCDC12	0	0	6_EnhG	0	1	1	0	0	0
chr3	46989828	46989933	4849977	4849983	intron	CCDC12	0	0	7_Enh	0	1	1	0	0	0
chr3	46990143	46990264	4849986	4849993	intron	CCDC12	0	0	7_Enh	0	1	1	0	0	0
chr3	47007859	47007985	4850248	4850256	intron	CCDC12	0	0	6_EnhG	0	1	1	0	0	0
chr3	47485083	47485523	4856984	4856991	intron	SCAP	0	0	7_Enh	0	1	1	0	0	0
chr3	47485908	47485941	4856992	4856996	intron	SCAP	0	0	15_Quies	0	1	0	0	0	0
chr3	48192980	48193303	4867742	4867747	Intergenic	CDC25A	0	0	7_Enh	0	1	1	0	1	1
chr3	48309944	48310113	4869775	4869781	exon	ZNF589	0	0	4_Tx	0	1	1	0	0	0
chr3	48310196	48310468	4869782	4869790	exon	ZNF589	0	0	4_Tx	0	1	1	0	0	0
chr3	48310616	48310785	4869796	4869802	exon	ZNF589	0	0	4_Tx	0	1	0	0	0	0
chr3	48310820	48310904	4869802	4869806	exon	ZNF589	0	0	4_Tx	0	1	0	0	0	0
chr3	48443867	48443912	4871159	4871163	Intergenic	PLXNB1	0	0	6_EnhG	0	1	0	0	0	0
chr3	48466792	48467002	4871639	4871645	intron	PLXNB1	0	0	7_Enh	0	1	1	0	0	0
chr3	48467900	48468096	4871652	4871659	intron	PLXNB1	0	0	7_Enh	0	1	1	0	0	0
chr3	48468646	48468789	4871664	4871668	intron	PLXNB1	0	0	7_Enh	0	1	1	0	0	0
chr3	48475235	48475589	4871882	4871890	intron	CCDC51	0	0	4_Tx	0	1	1	0	0	0
chr3	48636487	48636704	4874775	4874785	exon	UQCRC1	0	0	6_EnhG	0	1	1	0	0	0
chr3	48777489	48777702	4877825	4877833	Intergenic	IP6K2	0	0	7_Enh	0	1	1	0	1	1
chr3	49383811	49383915	4888459	4888463	Intergenic	USP4	0	0	7_Enh	0	1	1	0	0	0
chr3	49415828	49415962	4889086	4889091	intron	RHOA	0	0	7_Enh	0	1	1	0	0	0
chr3	49740982	49741171	4894709	4894714	intron	RNF123	0	0	6_EnhG	0	1	1	0	1	1
chr3	49842779	49843164	4896651	4896656	TTS	FAM212A	0	0	7_Enh	0	1	1	0	0	0
chr3	49938004	49938102	4898002	4898006	intron	MST1R	0	0	7_Enh	0	1	1	0	0	0
chr3	50188111	50188703	4901964	4901979	Intergenic	SEMA3F	0	0	5_TxWk	0	1	1	0	0	0
chr3	50195305	50195377	4902219	4902224	intron	SEMA3F	0	0	1_TssA	0	1	1	0	0	0
chr3	50196016	50196097	4902231	4902235	intron	SEMA3F	0	0	7_Enh	0	1	1	0	0	0
chr3	50198554	50198700	4902272	4902277	intron	SEMA3F	0	0	6_EnhG	0	1	1	0	0	0
chr3	50198855	50198959	4902277	4902285	intron	SEMA3F	0	0	6_EnhG	0	1	1	0	0	0
chr3	50201624	50201791	4902311	4902316	intron	SEMA3F	0	0	6_EnhG	0	1	1	0	0	0
chr3	50204826	50205078	4902354	4902363	intron	SEMA3F	0	0	7_Enh	0	1	1	0	0	0
chr3	50209150	50209177	4902427	4902431	intron	SEMA3F	0	0	7_Enh	0	1	1	0	0	0
chr3	50480424	50480675	4908301	4908316	intron	CACNA2D2	0	0	7_Enh	0	1	1	0	0	0
chr3	50638378	50639332	4910573	4910593	Intergenic	CISH	0	0	7_Enh	0	1	1	0	0	0
chr3	50639468	50639485	4910593	4910600	Intergenic	CISH	0	0	7_Enh	0	1	1	0	0	0
chr3	50640461	50640534	4910607	4910612	Intergenic	CISH	0	0	7_Enh	0	1	1	0	0	0
chr3	52035510	52035817	4925150	4925168	Intergenic	RPL29	0	0	15_Quies	0	1	1	0	1	1
chr3	52039590	52039736	4925228	4925236	Intergenic	RPL29	0	0	7_Enh	0	1	1	0	0	0
chr3	52073930	52074230	4925771	4925787	Intergenic	DUSP7	0	0	7_Enh	0	1	1	0	0	0
chr3	52251126	52251352	4928506	4928512	Intergenic	TLR9	0	0	7_Enh	0	1	1	0	0	0
chr3	52251624	52251678	4928516	4928520	Intergenic	TLR9	0	0	7_Enh	0	1	1	0	0	0
chr3	52314325	52314388	4929809	4929813	Intergenic	WDR82	0	0	5_TxWk	0	1	1	0	0	0
chr3	52462644	52462885	4932355	4932360	Intergenic	SEMA3G	0	0	5_TxWk	0	1	1	0	1	1
chr3	52468333	52468389	4932418	4932424	exon	SEMA3G	0	0	7_Enh	0	1	1	0	0	0
chr3	52481119	52481326	4932701	4932708	Intergenic	SEMA3G	0	0	5_TxWk	0	1	1	0	1	1
chr3	52505792	52505894	4933169	4933174	exon,intron	NISCH	0	0	6_EnhG	0	1	1	0	0	0
chr3	52517908	52518158	4933429	4933437	intron	NISCH	0	0	5_TxWk	0	1	1	0	0	0
chr3	52558944	52559025	4934485	4934492	TTS	STAB1	0	0	6_EnhG	0	1	1	0	0	0
chr3	52559042	52559226	4934492	4934504	TTS	STAB1	0	0	7_Enh	0	1	1	0	0	0
chr3	52559251	52559405	4934504	4934512	TTS	STAB1	0	0	7_Enh	0	1	1	0	0	0
chr3	52569116	52569249	4934851	4934856	promoter-TSS	NT5DC2	1	0	5_TxWk	0	1	0	0	0	0
chr3	52877271	52877419	4939047	4939053	intron	TMEM110	0	0	4_Tx	0	1	0	0	0	0
chr3	53144482	53144544	4942552	4942556	intron	RFT1	0	0	4_Tx	0	1	0	0	1	1
chr3	53148089	53148280	4942588	4942592	intron	RFT1	0	0	5_TxWk	0	1	0	0	1	1
chr3	53168913	53169070	4942822	4942826	Intergenic	RFT1	0	0	7_Enh	0	1	1	0	1	1
chr3	53189777	53190215	4943040	4943049	Intergenic	PRKCD	0	0	5_TxWk	0	1	1	0	0	0
chr3	53190523	53190726	4943054	4943080	Intergenic	PRKCD	0	1	5_TxWk	0	1	1	0	0	0
chr3	53203408	53203597	4943388	4943394	intron	PRKCD	0	0	7_Enh	0	1	1	0	0	0
chr3	53229957	53230275	4943862	4943885	Intergenic	PRKCD	0	1	5_TxWk	0	1	1	0	1	1
chr3	53286620	53286655	4944711	4944715	intron	TKT	0	0	7_Enh	0	1	0	0	0	0
chr3	53304080	53304323	4945053	4945059	Intergenic	TKT	0	0	7_Enh	0	1	1	0	0	0
chr3	53744254	53744488	4949491	4949500	intron	CACNA1D	0	0	7_Enh	0	1	1	0	1	1
chr3	53876883	53877180	4951331	4951339	intron	CHDH	0	0	7_Enh	0	1	1	0	1	0
chr3	54925362	54925632	4961062	4961069	exon,intron	CACNA2D3	0	0	15_Quies	0	1	1	0	0	0
chr3	54925729	54925809	4961069	4961073	intron	CACNA2D3	0	0	15_Quies	0	1	1	0	0	0
chr3	57040766	57040862	4978844	4978848	intron	ARHGEF3	0	0	15_Quies	0	1	1	0	1	0
chr3	57041660	57041825	4978858	4978863	intron	ARHGEF3	0	0	15_Quies	0	1	1	0	0	0
chr3	57042133	57042330	4978865	4978871	intron	ARHGEF3	0	0	7_Enh	0	1	1	0	0	0
chr3	57094277	57094405	4979495	4979500	promoter-TSS	SPATA12	1	0	15_Quies	0	1	1	0	0	0
chr3	57945611	57945696	4988873	4988877	Intergenic	FLNB	0	0	7_Enh	0	1	1	0	0	0
chr3	57996734	57996862	4989710	4989715	intron	FLNB	0	0	7_Enh	0	1	1	0	0	0
chr3	57996886	57996940	4989715	4989721	intron	FLNB	0	0	7_Enh	0	1	1	0	0	0
chr3	57996957	57997197	4989721	4989725	intron	FLNB	0	0	7_Enh	0	1	1	0	0	0
chr3	58006110	58006245	4989827	4989833	intron	FLNB	0	0	7_Enh	0	1	1	0	0	0
chr3	58036985	58037247	4990182	4990190	intron	FLNB	0	0	7_Enh	0	1	1	0	0	0
chr3	58089024	58089206	4990818	4990827	intron	FLNB	0	0	6_EnhG	0	1	0	0	0	0
chr3	58097620	58097895	4990925	4990932	intron	FLNB	0	0	6_EnhG	0	1	1	0	0	0
chr3	58097936	58098105	4990932	4990938	exon	FLNB	0	0	4_Tx	0	1	1	0	0	0
chr3	58103273	58103326	4991009	4991014	intron	FLNB	0	0	6_EnhG	0	1	1	0	0	0
chr3	58161145	58161634	4991877	4991888	Intergenic	DNASE1L3	0	0	7_Enh	0	1	1	0	0	0
chr3	58161685	58161775	4991889	4991894	Intergenic	DNASE1L3	0	0	7_Enh	0	1	1	0	0	0
chr3	58173440	58173692	4992097	4992102	Intergenic	DNASE1L3	0	0	15_Quies	0	1	0	0	1	1
chr3	58202928	58203252	4992472	4992478	Intergenic	DNASE1L3	0	0	7_Enh	0	1	1	0	1	1
chr3	58203340	58203447	4992480	4992484	Intergenic	DNASE1L3	0	0	7_Enh	0	1	1	0	1	0
chr3	58203470	58203517	4992484	4992488	Intergenic	DNASE1L3	0	0	15_Quies	0	1	1	0	1	0
chr3	58457533	58457689	4995762	4995767	Intergenic	KCTD6	0	0	5_TxWk	0	1	1	0	0	0
chr3	58554323	58554645	4996991	4997000	intron	FAM107A	0	0	5_TxWk	0	1	1	0	1	1
chr3	58614730	58615006	4997774	4997780	Intergenic	FAM3D	0	0	5_TxWk	0	1	1	0	0	0
chr3	58615909	58616179	4997787	4997793	Intergenic	FAM3D	0	0	15_Quies	0	1	1	0	1	1
chr3	59639689	59639883	5005199	5005203	Intergenic	C3orf67	0	0	15_Quies	0	1	0	0	0	0
chr3	59639922	59640043	5005203	5005209	Intergenic	C3orf67	0	0	7_Enh	0	1	0	0	0	0
chr3	59646679	59647052	5005253	5005259	Intergenic	C3orf67	0	0	5_TxWk	0	1	1	0	0	0
chr3	59663843	59663893	5005369	5005374	Intergenic	C3orf67	0	0	15_Quies	0	1	0	0	0	0
chr3	61580658	61580761	5019250	5019255	intron	PTPRG	0	0	5_TxWk	0	1	0	0	0	0
chr3	62592956	62593142	5028796	5028802	intron	CADPS	0	0	8_ZNF/Rpts	0	1	0	0	0	0
chr3	62593321	62593387	5028803	5028807	intron	CADPS	0	0	8_ZNF/Rpts	0	1	0	0	0	0
chr3	63899817	63900043	5037661	5037667	intron	ATXN7	0	0	5_TxWk	0	1	1	0	0	0
chr3	63964901	63965055	5038188	5038193	intron	ATXN7	0	0	5_TxWk	0	1	1	0	0	0
chr3	64136546	64136808	5039670	5039680	intron	PRICKLE2	0	0	6_EnhG	0	1	1	0	0	0
chr3	64202311	64202583	5040206	5040211	intron	PRICKLE2	0	0	7_Enh	0	1	1	0	0	0
chr3	64519273	64519647	5042753	5042765	intron	ADAMTS9	0	0	5_TxWk	0	1	1	0	1	1
chr3	65938968	65939764	5053960	5053968	intron	MAGI1	0	0	7_Enh	0	1	1	0	0	0
chr3	65940035	65940168	5053969	5053976	intron	MAGI1	0	0	7_Enh	0	1	1	0	0	0
chr3	65996909	65996986	5054550	5054556	intron	MAGI1	0	0	5_TxWk	0	1	0	0	0	0
chr3	66468921	66469014	5058447	5058451	intron	LRIG1	0	0	7_Enh	0	1	1	0	0	0
chr3	66469045	66469223	5058451	5058456	intron	LRIG1	0	0	7_Enh	0	1	1	0	0	0
chr3	66491751	66491813	5058709	5058714	intron	LRIG1	0	0	7_Enh	0	1	1	0	0	0
chr3	66492956	66493100	5058727	5058732	intron	LRIG1	0	0	7_Enh	0	1	1	0	0	0
chr3	66514792	66514863	5058977	5058981	intron	LRIG1	0	0	7_Enh	0	1	1	0	0	0
chr3	66522865	66522949	5059082	5059086	intron	LRIG1	0	0	5_TxWk	0	1	1	0	0	0
chr3	66525992	66526302	5059122	5059129	intron	LRIG1	0	0	7_Enh	0	1	1	0	0	0
chr3	66543217	66543270	5059308	5059313	intron	LRIG1	0	0	7_Enh	0	1	1	0	0	0
chr3	66545708	66545981	5059326	5059332	intron	LRIG1	0	0	5_TxWk	0	1	1	0	0	0
chr3	69355659	69355859	5080118	5080125	intron	FRMD4B	0	0	5_TxWk	0	1	1	0	1	1
chr3	71032088	71032255	5092071	5092077	intron	FOXP1	0	0	2_TssAFlnk	0	1	1	0	0	0
chr3	71056427	71056609	5092326	5092331	intron	FOXP1	0	0	5_TxWk	0	1	1	0	0	0
chr3	71098104	71098281	5092699	5092705	intron	FOXP1	0	0	5_TxWk	0	1	1	0	0	0
chr3	71115630	71116146	5093000	5093007	intron	FOXP1	0	0	5_TxWk	0	1	1	0	0	0
chr3	71439117	71439233	5096565	5096571	intron	FOXP1	0	0	7_Enh	0	1	1	0	0	0
chr3	71478030	71478253	5096989	5096999	intron	FOXP1	0	0	7_Enh	0	1	1	0	0	0
chr3	71482791	71483042	5097064	5097070	intron	FOXP1	0	0	7_Enh	0	1	1	0	0	0
chr3	71489655	71489802	5097168	5097172	intron	FOXP1	0	0	5_TxWk	0	1	1	0	0	0
chr3	71493242	71493414	5097212	5097220	intron	FOXP1	0	0	7_Enh	0	1	1	0	0	0
chr3	71493650	71494108	5097223	5097230	intron	FOXP1	0	0	7_Enh	0	1	1	0	0	0
chr3	71730361	71730489	5099906	5099910	exon	EIF4E3	0	0	15_Quies	0	1	1	0	1	1
chr3	71739791	71740054	5099986	5099992	intron	EIF4E3	0	0	5_TxWk	0	1	1	0	0	0
chr3	71742866	71743262	5100014	5100023	exon	EIF4E3	0	0	5_TxWk	0	1	1	0	0	0
chr3	72202083	72202472	5104740	5104755	intron	LOC201617	0	0	5_TxWk	0	1	1	0	0	0
chr3	72204682	72205003	5104767	5104775	intron	LOC201617	0	0	15_Quies	0	1	0	0	0	0
chr3	72307743	72307852	5105701	5105705	Intergenic	LOC201617	0	0	7_Enh	0	1	1	0	0	0
chr3	72308110	72308249	5105705	5105712	Intergenic	LOC201617	0	0	7_Enh	0	1	1	0	0	0
chr3	72319347	72319415	5105832	5105837	Intergenic	LOC201617	0	0	7_Enh	0	1	1	0	0	0
chr3	72323843	72324119	5105880	5105886	Intergenic	LOC201617	0	0	5_TxWk	0	1	1	0	0	0
chr3	72359893	72360044	5106267	5106272	Intergenic	RYBP	0	0	7_Enh	0	1	1	0	1	0
chr3	72385976	72386363	5106598	5106612	Intergenic	RYBP	0	0	7_Enh	0	1	1	0	0	0
chr3	72386387	72386438	5106612	5106617	Intergenic	RYBP	0	0	7_Enh	0	1	1	0	0	0
chr3	72397206	72397301	5106756	5106764	Intergenic	RYBP	0	0	7_Enh	0	1	1	0	1	1
chr3	72397347	72397427	5106764	5106768	Intergenic	RYBP	0	0	7_Enh	0	1	1	0	0	0
chr3	72940471	72940585	5112523	5112527	intron	GXYLT2	0	0	14_ReprPCWk	0	1	0	0	0	0
chr3	73570101	73570405	5119128	5119137	intron	PDZRN3	0	0	7_Enh	0	1	0	0	0	0
chr3	73816224	73816393	5121124	5121129	Intergenic	PDZRN3	0	0	15_Quies	0	1	0	0	0	0
chr3	99440002	99440117	5261982	5261986	intron	COL8A1	0	0	7_Enh	0	1	1	0	0	0
chr3	99620386	99620573	5263242	5263246	intron	MIR548G	0	0	15_Quies	0	1	1	0	0	0
chr3	99787780	99787877	5264349	5264353	intron	FILIP1L	0	0	15_Quies	0	1	1	0	1	1
chr3	100701740	100701971	5271139	5271144	intron	ABI3BP	0	0	15_Quies	0	1	1	0	0	0
chr3	101659474	101659688	5279269	5279274	promoter-TSS	LOC152225	1	0	15_Quies	0	1	1	0	0	0
chr3	101797844	101798156	5280031	5280035	Intergenic	LOC152225	0	0	15_Quies	0	1	1	0	0	0
chr3	101899054	101899279	5280632	5280639	Intergenic	LOC152225	0	0	15_Quies	0	1	1	0	0	0
chr3	107416355	107416433	5313277	5313282	intron	BBX	0	0	15_Quies	0	1	0	0	0	0
chr3	107705890	107706433	5315417	5315425	Intergenic	CD47	0	0	5_TxWk	0	1	1	0	0	0
chr3	107856038	107856284	5316865	5316872	Intergenic	CD47	0	0	15_Quies	0	1	1	0	0	0
chr3	107856451	107856609	5316872	5316877	Intergenic	CD47	0	0	15_Quies	0	1	0	0	0	0
[truncated: 8,488 more rows]
