# Supplementary material for: A DNA methylation atlas of normal human cell types
Source: Nature. 2023 Jan 4;613(7943):355–64. doi: 10.1038/s41586-022-05580-6 (PMC9811898; doi:10.1038/s41586-022-05580-6)
Supplement: Supplementary file 6 — Genome-wide set of unmethylated regions per cell type, overlapping H3K27ac, but not J3K4me3, ChIP–seq peaks, annotated. Zip file containing bed files, listing for each cell type a set of putative enhancers defined as the subset of hypomethylated regions (Extended Dataset 1) marked by active gene regulation chromatin marks (H3K27ac peaks) but lacking promoter marks (H3K4me3 peaks). [file 41586_2022_5580_MOESM6_ESM.zip › Neuron.4CpGs.U85.f85.H3K27ac-H3K4me3.bed]

chr	from	to	CpG_from	CpG_to	HOMER_anno	neigh_gene	TSS+1Kb	CpG-island	H3K4me3	H3K27ac	H3K4me1	H3K27me3	CTCF_BS	CTCF
chr1	2063783	2063836	54120	54125	intron	PRKCZ	0	1	0	1	1	0	1	1
chr1	2188830	2189028	58529	58542	intron	SKI	0	0	0	1	1	0	0	0
chr1	2345690	2346298	63949	63974	Intergenic	PEX10	0	1	0	1	1	0	1	1
chr1	2377943	2378047	64915	64922	Intergenic	PLCH2	0	0	0	1	1	0	0	0
chr1	2378049	2378128	64922	64926	Intergenic	PLCH2	0	0	0	1	1	0	0	0
chr1	2989949	2990264	80058	80093	intron	PRDM16	0	1	0	1	0	1	0	0
chr1	4761060	4761146	115908	115915	intron	AJAP1	0	0	0	1	1	0	0	1
chr1	6390403	6390759	141827	141838	intron	ACOT7	0	0	0	1	0	0	0	0
chr1	6410580	6410728	142327	142333	intron	ACOT7	0	0	0	1	1	0	0	0
chr1	7727635	7728128	166294	166303	intron	CAMTA1	0	0	0	1	1	0	1	1
chr1	7728335	7728699	166306	166314	intron	CAMTA1	0	0	0	1	1	0	0	1
chr1	7728715	7728840	166314	166319	intron	CAMTA1	0	0	0	1	0	0	0	1
chr1	7728878	7729072	166319	166323	intron	CAMTA1	0	0	0	1	1	0	0	1
chr1	8433625	8433893	178597	178607	intron	RERE	0	0	0	1	1	0	0	0
chr1	8469183	8469478	179076	179082	intron	RERE	0	0	0	1	1	0	1	1
chr1	9815815	9815997	202795	202800	intron	CLSTN1	0	0	0	1	1	0	0	0
chr1	9912508	9912613	204758	204763	intron	CTNNBIP1	0	0	0	1	1	0	0	0
chr1	9927590	9927736	204979	204984	intron	CTNNBIP1	0	0	0	1	1	0	1	1
chr1	11979065	11979214	242555	242563	TTS	KIAA2013	0	0	0	1	1	0	0	0
chr1	16018052	16018170	295388	295395	intron	PLEKHM2	0	0	0	1	1	0	0	0
chr1	16570928	16571111	306634	306638	Intergenic	RSG1	0	0	0	1	1	0	1	1
chr1	17746438	17746509	325945	325952	intron	RCC2	0	1	0	1	0	0	1	1
chr1	18884193	18884522	341793	341811	Intergenic	PAX7	0	0	0	1	1	0	0	0
chr1	19248785	19248982	348000	348006	intron	IFFO2	0	0	0	1	1	0	0	0
chr1	19250393	19250559	348030	348036	intron	IFFO2	0	0	0	1	1	0	0	0
chr1	19717844	19718102	355364	355371	intron	CAPZB	0	0	0	1	1	0	1	1
chr1	19986336	19986653	359440	359453	Intergenic	HTR6	0	0	0	1	0	0	1	1
chr1	20820284	20820673	370155	370165	Intergenic	CAMK2N1	0	0	0	1	1	0	1	1
chr1	26137438	26137672	452334	452345	intron	SEPN1	0	0	0	1	1	0	1	1
chr1	26221884	26222108	453738	453745	intron	STMN1	0	0	0	1	1	0	1	1
chr1	27384423	27384546	473617	473621	Intergenic	FAM46B	0	0	0	1	0	0	0	0
chr1	27721889	27722247	479576	479586	exon	GPR3	0	0	0	1	0	0	1	1
chr1	27922932	27923032	483100	483104	intron	AHDC1	0	0	0	1	1	0	0	0
chr1	27925737	27926143	483133	483141	intron	AHDC1	0	0	0	1	1	0	0	0
chr1	27989724	27990187	484382	484391	Intergenic	IFI6	0	0	0	1	1	0	1	1
chr1	31849700	31849870	534479	534483	Intergenic	FABP3	0	0	0	1	1	0	0	0
chr1	32866635	32866726	550535	550540	Intergenic	BSDC1	0	0	0	1	0	0	1	1
chr1	33761272	33761376	564512	564516	intron	ZNF362	0	0	0	1	0	0	1	1
chr1	33829584	33830159	565723	565732	intron	PHC2	0	0	0	1	1	0	0	0
chr1	33833463	33833590	565780	565787	intron	PHC2	0	0	0	1	0	0	1	1
chr1	33936128	33936414	566860	566869	Intergenic	ZSCAN20	0	0	0	1	1	0	1	1
chr1	36653765	36653937	596893	596900	Intergenic	MAP7D1	0	0	0	1	1	0	1	1
chr1	36886443	36886626	601114	601122	intron	OSCP1	0	0	0	1	0	0	1	1
chr1	39564310	39564545	634558	634562	intron	MACF1	0	0	0	1	1	0	1	1
chr1	40550534	40550689	648478	648486	intron	PPT1	0	0	0	1	0	0	1	1
chr1	41469520	41469588	660468	660472	intron	CTPS1	0	0	0	1	1	0	1	1
chr1	44471519	44471604	695983	695989	intron	SLC6A9	0	0	0	1	1	0	1	1
chr1	45413096	45413280	708963	708967	intron	EIF2B3	0	0	0	1	1	0	0	0
chr1	46035793	46036015	716428	716433	TTS	AKR1A1	0	0	0	1	0	0	1	1
chr1	46645046	46645698	723558	723567	intron	TSPAN1	0	0	0	1	0	0	1	1
chr1	54705268	54705515	804672	804680	intron	SSBP3	0	0	0	1	0	0	0	0
chr1	57787561	57787684	832455	832459	intron	DAB1	0	0	0	1	0	0	0	0
chr1	66153406	66153638	902065	902069	Intergenic	PDE4B	0	0	0	1	0	0	1	1
chr1	66912156	66912353	906541	906546	Intergenic	SGIP1	0	0	0	1	0	0	1	1
chr1	85219265	85219430	1021191	1021198	Intergenic	SSX2IP	0	0	0	1	0	0	1	1
chr1	91187046	91187307	1065736	1065747	Intergenic	BARHL2	0	0	0	1	0	1	1	1
chr1	109783290	109783485	1195376	1195387	Intergenic	CELSR2	0	0	0	1	1	0	0	0
chr1	110078987	110079079	1199775	1199779	Intergenic	GPR61	0	0	0	1	1	0	0	0
chr1	110704591	110704697	1207500	1207504	intron	SLC6A17	0	0	0	1	1	0	0	0
chr1	110704708	110704835	1207504	1207509	intron	SLC6A17	0	0	0	1	1	0	0	0
chr1	110855257	110855547	1209493	1209499	intron	LOC440600	0	0	0	1	1	0	1	1
chr1	111161960	111162311	1213031	1213051	intron	KCNA2	0	0	0	1	0	0	1	1
chr1	111162362	111162676	1213051	1213059	intron	KCNA2	0	0	0	1	1	0	0	0
chr1	112447131	112447322	1223487	1223494	intron	KCND3	0	0	0	1	1	0	0	0
chr1	112447331	112447428	1223494	1223499	intron	KCND3	0	0	0	1	1	0	0	0
chr1	112462892	112463158	1223616	1223621	intron	KCND3	0	0	0	1	1	0	0	0
chr1	112535378	112535458	1224597	1224601	intron	LOC643355	0	0	0	1	1	0	0	0
chr1	116948161	116948286	1264823	1264827	TTS	ATP1A1	0	0	0	1	1	0	0	0
chr1	145542728	145542975	1322172	1322177	intron	ITGA10	0	0	0	1	1	0	1	1
chr1	147993606	147994724	1345983	1346040	Intergenic	NBPF14	0	1	0	1	0	0	0	0
chr1	151682876	151683153	1390510	1390517	intron	CELF3	0	0	0	1	1	0	0	0
chr1	154452218	154452587	1420646	1420652	exon	SHE	0	0	0	1	1	0	1	1
chr1	156460204	156460475	1454594	1454600	promoter-TSS	MEF2D	0	0	0	1	1	0	1	0
chr1	156577705	156578133	1456471	1456476	Intergenic	GPATCH4	0	0	0	1	1	0	1	1
chr1	160056549	160056684	1486641	1486645	intron	KCNJ9	0	0	0	1	1	0	0	0
chr1	160070822	160071102	1486915	1486923	Intergenic	IGSF8	0	0	0	1	1	0	1	1
chr1	160261151	160261229	1489165	1489169	exon	COPA	0	0	0	1	1	0	1	1
chr1	161711280	161711526	1508304	1508308	Intergenic	DUSP12	0	0	0	1	0	0	1	1
chr1	163144729	163144886	1519743	1519749	intron	RGS5	0	0	0	1	0	0	1	1
chr1	164681490	164681799	1529459	1529472	intron	PBX1	0	0	0	1	1	0	0	0
chr1	174998925	174999104	1607785	1607792	Intergenic	MRPS14	0	0	0	1	1	0	1	1
chr1	175463170	175463295	1611730	1611737	intron	TNR	0	0	0	1	0	0	0	0
chr1	180895455	180896003	1656893	1656904	intron	KIAA1614	0	0	0	1	1	0	0	0
chr1	181149290	181149410	1660323	1660328	Intergenic	GM140	0	0	0	1	0	0	0	0
chr1	182570340	182570836	1671739	1671745	intron	RGS16	0	0	0	1	1	0	1	1
chr1	183884949	183885392	1683816	1683823	intron	RGL1	0	0	0	1	1	0	1	1
chr1	201482203	201482417	1798875	1798881	Intergenic	CSRP1	0	0	0	1	1	0	1	1
chr1	201665418	201665652	1801229	1801237	intron	NAV1	0	0	0	1	1	0	0	0
chr1	201665778	201665866	1801237	1801241	intron	NAV1	0	0	0	1	1	0	0	0
chr1	201673418	201673638	1801319	1801331	intron	NAV1	0	0	0	1	1	0	1	1
chr1	201762274	201762471	1802265	1802269	intron	NAV1	0	0	0	1	1	0	1	1
chr1	203007417	203007497	1818114	1818118	Intergenic	PPFIA4	0	0	0	1	1	0	0	0
chr1	203008513	203008764	1818141	1818147	Intergenic	PPFIA4	0	0	0	1	1	0	1	1
chr1	203185362	203185708	1820365	1820376	exon	CHIT1	0	0	0	1	1	0	1	1
chr1	203309040	203309433	1821948	1821954	TTS	FMOD	0	0	0	1	1	0	1	1
chr1	204938271	204938441	1841437	1841444	intron	NFASC	0	0	0	1	1	0	0	0
chr1	204958464	204958744	1841764	1841770	intron	NFASC	0	0	0	1	1	0	1	1
chr1	205030841	205031053	1842915	1842920	intron	CNTN2	0	0	0	1	1	0	1	1
chr1	205493474	205493718	1849319	1849323	intron	CDK18	0	0	0	1	0	0	1	1
chr1	211307761	211307840	1898973	1898977	promoter-TSS	KCNH1	1	0	0	1	0	0	1	1
chr1	211854198	211854598	1905235	1905244	Intergenic	NEK2	0	0	0	1	0	0	1	1
chr1	212629363	212629562	1913126	1913130	Intergenic	NENF	0	0	0	1	1	0	1	1
chr1	212810068	212810278	1915347	1915353	Intergenic	FAM71A	0	0	0	1	1	0	0	0
chr1	224645278	224645452	2011635	2011640	Intergenic	WDR26	0	0	0	1	1	0	1	1
chr1	229363258	229363551	2073692	2073705	Intergenic	RAB4A	0	0	0	1	1	0	1	1
chr1	230240468	230240778	2083900	2083911	intron	GALNT2	0	0	0	1	1	0	0	0
chr1	230985359	230985468	2092998	2093002	intron	C1orf198	0	0	0	1	1	0	0	0
chr1	232756255	232756441	2111658	2111663	Intergenic	SIPA1L2	0	0	0	1	1	0	0	0
chr1	234659273	234659582	2129656	2129664	Intergenic	LOC100506795	0	0	0	1	1	0	0	0
chr1	235246730	235247376	2137028	2137040	Intergenic	SNORA14B	0	0	0	1	1	0	1	1
chr1	244436499	244436693	2228409	2228414	Intergenic	C1orf100	0	0	0	1	1	0	1	1
chr2	1821149	1821300	2313411	2313415	intron	MYT1L	0	0	0	1	1	0	0	1
chr2	1821330	1821642	2313415	2313432	intron	MYT1L	0	0	0	1	0	0	1	1
chr2	2336942	2337045	2320443	2320448	Intergenic	MYT1L	0	0	0	1	0	0	0	0
chr2	10188866	10189027	2408478	2408482	intron	KLF11	0	0	0	1	0	0	1	1
chr2	10972477	10972783	2422921	2422937	Intergenic	PDIA6	0	0	0	1	1	0	1	1
chr2	11586920	11587037	2431235	2431240	intron	E2F6	0	0	0	1	0	0	1	1
chr2	16938466	16938739	2476510	2476518	Intergenic	FAM49A	0	0	0	1	1	0	1	1
chr2	20835666	20835861	2507289	2507302	intron	HS1BP3	0	0	0	1	1	0	1	1
chr2	23358544	23358852	2524492	2524497	Intergenic	KLHL29	0	0	0	1	0	0	0	0
chr2	25207810	25208049	2547462	2547469	intron	DNAJC27-AS1	0	0	0	1	1	0	0	0
chr2	25528288	25528532	2553075	2553079	intron	DNMT3A	0	0	0	1	1	0	0	0
chr2	31462892	31462992	2623907	2623911	intron	EHD3	0	0	0	1	1	0	0	0
chr2	42313726	42313927	2715683	2715688	Intergenic	PKDCC	0	0	0	1	1	0	1	1
chr2	46688620	46689045	2763380	2763387	Intergenic	TMEM247	0	0	0	1	1	0	1	1
chr2	47214279	47214421	2769057	2769064	intron	TTC7A	0	0	0	1	1	0	1	1
chr2	47234482	47234775	2769341	2769348	intron	TTC7A	0	0	0	1	1	0	0	0
chr2	47235979	47236215	2769370	2769377	intron	TTC7A	0	0	0	1	1	0	0	0
chr2	47562335	47562509	2773338	2773346	Intergenic	EPCAM	0	0	0	1	0	0	1	1
chr2	65527600	65527660	2916817	2916825	Intergenic	ACTR2	0	0	0	1	1	0	0	0
chr2	85934450	85934637	3086579	3086589	Intergenic	GNLY	0	0	0	1	1	0	1	1
chr2	99529177	99529317	3192463	3192470	intron	KIAA1211L	0	0	0	1	0	0	0	0
chr2	100879452	100879529	3206385	3206389	Intergenic	LONRF2	0	0	0	1	0	0	1	1
chr2	105986366	105986602	3255572	3255583	intron	FHL2	0	0	0	1	1	0	1	1
chr2	109907883	109907956	3294513	3294518	intron	SH3RF3	0	0	0	1	1	0	0	0
chr2	122568989	122569066	3420650	3420655	Intergenic	TSN	0	0	0	1	0	0	1	1
chr2	127807760	127808060	3456568	3456583	intron	BIN1	0	0	0	1	1	0	1	1
chr2	131813975	131814064	3509601	3509605	intron	FAM168B	0	0	0	1	1	0	0	0
chr2	134644370	134644558	3536473	3536478	Intergenic	MIR3679	0	0	0	1	0	0	1	1
chr2	134875928	134876187	3538443	3538447	Intergenic	MIR3679	0	0	0	1	1	0	1	1
chr2	149688096	149688188	3635662	3635666	intron	KIF5C	0	0	0	1	1	0	0	0
chr2	149859245	149859916	3636319	3636352	intron	KIF5C	0	0	0	1	1	0	0	0
chr2	149873902	149874142	3636503	3636508	intron	KIF5C	0	0	0	1	1	0	1	1
chr2	162283381	162283963	3724442	3724491	Intergenic	TBR1	0	1	0	1	0	1	1	1
chr2	172272644	172272762	3794650	3794654	intron	METTL8	0	0	0	1	1	0	1	1
chr2	173796678	173797148	3809981	3809989	intron	RAPGEF4	0	0	0	1	0	0	1	1
chr2	202725302	202725585	4014887	4014894	intron	CDK15	0	0	0	1	0	0	1	1
chr2	207665248	207665746	4062625	4062633	Intergenic	MIR3130-1	0	0	0	1	1	0	1	1
chr2	218298902	218299125	4140955	4140959	intron	DIRC3	0	0	0	1	1	0	0	0
chr2	220163507	220163763	4166076	4166088	intron	PTPRN	0	0	0	1	1	0	1	1
chr2	227849892	227850166	4230240	4230245	intron	RHBDD1	0	0	0	1	1	0	1	1
chr2	230310396	230310521	4250123	4250127	intron	DNER	0	0	0	1	0	0	0	0
chr2	232542348	232542709	4277440	4277448	Intergenic	PTMA	0	0	0	1	0	0	1	1
chr2	234352247	234352483	4304070	4304075	intron	DGKD	0	0	0	1	0	0	1	1
chr2	240678722	240678751	4397833	4397837	Intergenic	LOC150935	0	0	0	1	1	0	0	0
chr2	241790643	241790952	4419357	4419368	Intergenic	AGXT	0	0	0	1	0	0	1	1
chr2	242598840	242598903	4436146	4436151	intron	ATG4B	0	0	0	1	0	0	1	1
chr3	9029703	9029893	4516973	4516979	intron	SRGAP3	0	0	0	1	1	0	1	1
chr3	9038600	9038837	4517108	4517114	intron	SRGAP3	0	0	0	1	1	0	0	1
chr3	9069909	9069968	4517365	4517369	intron	SRGAP3	0	0	0	1	0	0	0	0
chr3	10233859	10234096	4534196	4534201	intron	IRAK2	0	0	0	1	1	0	0	0
chr3	10376306	10376387	4536504	4536508	intron	ATP2B2	0	0	0	1	1	0	1	1
chr3	10412210	10412359	4537138	4537143	intron	ATP2B2	0	0	0	1	0	0	0	0
chr3	10418895	10418967	4537244	4537248	intron	ATP2B2	0	0	0	1	0	0	0	0
chr3	10418980	10419151	4537248	4537252	intron	ATP2B2	0	0	0	1	0	0	0	0
chr3	10548522	10548536	4538913	4538917	Intergenic	ATP2B2	0	0	0	1	0	0	0	0
chr3	12933916	12934019	4567841	4567846	Intergenic	RPL32	0	0	0	1	1	0	0	0
chr3	12976029	12976289	4568770	4568776	intron	IQSEC1	0	0	0	1	1	0	0	0
chr3	13119590	13119656	4571556	4571561	Intergenic	IQSEC1	0	0	0	1	1	0	0	0
chr3	15309513	15309710	4601436	4601445	intron	SH3BP5	0	0	0	1	1	0	1	1
chr3	15419819	15419958	4602863	4602872	Intergenic	SH3BP5	0	0	0	1	0	0	1	1
chr3	23987377	23987431	4663171	4663182	promoter-TSS	NR1D2	1	1	0	1	0	0	0	0
chr3	26693788	26693916	4681938	4681942	intron	LRRC3B	0	0	0	1	1	0	0	0
chr3	34304775	34304892	4740920	4740924	Intergenic	PDCD6IP	0	0	0	1	0	0	0	0
chr3	40220474	40220649	4785408	4785412	intron	EIF1B-AS1	0	0	0	1	1	0	1	1
chr3	42232763	42232837	4802163	4802167	intron	TRAK1	0	0	0	1	1	0	1	1
chr3	43003249	43003461	4810390	4810394	Intergenic	FAM198A	0	0	0	1	0	0	1	1
chr3	43203794	43204057	4812251	4812255	Intergenic	GTDC2	0	0	0	1	1	0	1	1
chr3	47462590	47462818	4856678	4856683	intron	SCAP	0	0	0	1	1	0	1	1
chr3	47615485	47615634	4859139	4859143	intron	CSPG5	0	0	0	1	1	0	0	0
chr3	50312744	50312853	4904736	4904753	intron	SEMA3B	0	1	0	1	0	1	0	0
chr3	50312858	50312976	4904753	4904764	intron	SEMA3B	0	1	0	1	0	1	0	0
chr3	52254389	52254716	4928560	4928566	TTS	TLR9	0	0	0	1	1	0	1	1
chr3	63329462	63329723	5033437	5033445	intron	SYNPR	0	0	0	1	1	0	0	0
chr3	72378650	72378777	5106475	5106482	Intergenic	RYBP	0	0	0	1	1	0	0	0
chr3	77579947	77580244	5149373	5149377	intron	ROBO2	0	0	0	1	0	0	0	0
chr3	94022705	94023037	5231346	5231350	Intergenic	NSUN3	0	0	0	1	0	0	1	1
chr3	105237772	105237937	5298828	5298832	intron	ALCAM	0	0	0	1	0	0	1	1
chr3	106783348	106783531	5308752	5308758	Intergenic	LOC100302640	0	0	0	1	0	0	1	1
chr3	115411875	115412012	5368128	5368132	intron	GAP43	0	0	0	1	1	0	1	1
chr3	120137596	120138020	5399988	5399995	intron	FSTL1	0	0	0	1	1	0	1	1
chr3	120280126	120280289	5401142	5401146	Intergenic	NDUFB4	0	0	0	1	0	0	1	1
chr3	123278043	123278254	5427294	5427298	intron	PTPLB	0	0	0	1	0	0	1	1
chr3	128772353	128772712	5493891	5493900	Intergenic	GP9	0	0	0	1	1	0	1	1
chr3	134321108	134321157	5544505	5544509	exon	KY	0	0	0	1	1	0	0	1
chr3	140957137	140957221	5598988	5598993	intron	ACPL2	0	0	0	1	0	0	0	0
chr3	159546357	159546505	5731631	5731635	intron	SCHIP1	0	0	0	1	1	0	1	1
chr3	167532172	167532467	5778597	5778602	intron	SERPINI1	0	0	0	1	1	0	0	0
chr3	171024608	171024748	5805803	5805808	intron	TNIK	0	0	0	1	0	0	0	0
chr3	177802783	177803202	5855319	5855323	Intergenic	KCNMB2-IT1	0	0	0	1	1	0	0	0
chr3	189679323	189679586	5970573	5970581	intron	LEPREL1	0	0	0	1	0	0	1	1
chr4	2355166	2355242	6127897	6127901	intron	ZFYVE28	0	0	0	1	0	0	0	0
chr4	6329040	6329300	6194300	6194314	intron	PPP2R2C	0	0	0	1	1	0	1	1
chr4	6344449	6344503	6194605	6194609	intron	PPP2R2C	0	0	0	1	1	0	0	0
chr4	6384483	6384691	6195419	6195423	promoter-TSS	PPP2R2C	0	0	0	1	1	0	0	0
chr4	6548415	6548691	6198011	6198022	intron	PPP2R2C	0	0	0	1	0	0	1	1
chr4	38677161	38677449	6465306	6465312	intron	KLF3	0	0	0	1	0	0	1	1
chr4	85725549	85725639	6783778	6783782	intron	WDFY3	0	0	0	1	1	0	0	0
chr4	88760559	88760807	6805483	6805488	intron	MEPE	0	0	0	1	1	0	1	1
chr4	154004681	154004851	7238792	7238797	Intergenic	TRIM2	0	0	0	1	1	0	1	1
chr4	154064308	154064967	7239390	7239396	Intergenic	TRIM2	0	0	0	1	1	0	1	1
chr4	166386097	166386276	7325855	7325861	intron	CPE	0	0	0	1	0	0	1	1
chr4	176626725	176626878	7396694	7396698	intron	GPM6A	0	0	0	1	0	0	0	0
chr4	176868360	176868766	7398435	7398439	intron	GPM6A	0	0	0	1	0	0	1	1
chr4	185185335	185185537	7472830	7472839	Intergenic	ENPP6	0	0	0	1	1	0	1	1
chr4	186959454	186959666	7496017	7496023	Intergenic	TLR3	0	0	0	1	0	0	1	1
chr5	674602	674623	7563950	7563954	intron	TPPP	0	0	0	1	1	0	0	0
chr5	14685865	14686077	7722361	7722365	intron	FAM105B	0	0	0	1	0	0	1	1
chr5	14727577	14727658	7722931	7722937	intron	ANKH	0	0	0	1	0	0	1	1
chr5	16552879	16553021	7737719	7737723	intron	FAM134B	0	0	0	1	1	0	1	1
chr5	31733484	31733563	7840326	7840330	Intergenic	PDZD2	0	0	0	1	0	0	0	1
chr5	57452927	57453034	8014400	8014404	Intergenic	PLK2	0	0	0	1	0	0	0	0
chr5	82860048	82860428	8221447	8221451	intron	VCAN	0	0	0	1	0	0	1	1
chr5	92924204	92924306	8281228	8281244	intron	NR2F1	0	1	0	1	0	0	0	0
chr5	92924307	92924389	8281244	8281261	intron	NR2F1	0	1	0	1	0	0	0	0
chr5	132103507	132103685	8541806	8541810	intron	SEPT8	0	0	0	1	1	0	0	0
chr5	133580754	133580979	8560080	8560086	Intergenic	PPP2CA	0	0	0	1	0	0	0	0
chr5	136965606	136965788	8593182	8593186	intron	KLHL3	0	0	0	1	1	0	0	1
chr5	136984054	136984320	8593339	8593344	promoter-TSS	MIR874	1	0	0	1	0	0	0	0
chr5	137914978	137915314	8604865	8604873	Intergenic	HSPA9	0	0	0	1	1	0	1	1
chr5	138281950	138281994	8609237	8609242	TTS	SIL1	0	0	0	1	1	0	0	0
chr5	138441352	138441432	8610639	8610647	intron	SIL1	0	0	0	1	1	0	0	0
chr5	138598441	138598654	8612517	8612521	Intergenic	MATR3	0	0	0	1	0	0	1	1
chr5	139012928	139013177	8618394	8618399	Intergenic	CXXC5	0	0	0	1	1	0	1	1
chr5	140904359	140904597	8646377	8646383	intron	DIAPH1	0	0	0	1	1	0	1	1
chr5	141235372	141235447	8650544	8650548	intron	PCDH1	0	0	0	1	1	0	0	0
chr5	141261201	141261415	8651146	8651151	Intergenic	PCDH1	0	0	0	1	1	0	0	0
chr5	141340307	141340648	8652286	8652294	Intergenic	PCDH12	0	0	0	1	1	0	1	1
chr5	142035339	142035533	8661009	8661018	intron	FGF1	0	0	0	1	1	0	1	1
chr5	142522740	142522953	8665545	8665552	intron	ARHGAP26	0	0	0	1	0	0	0	0
chr5	146046890	146047191	8689467	8689471	intron	PPP2R2B	0	0	0	1	1	0	0	0
chr5	148822171	148822344	8709540	8709547	Intergenic	MIR145	0	0	0	1	1	0	1	1
chr5	148944328	148944472	8711141	8711146	Intergenic	CSNK1A1	0	0	0	1	0	0	1	1
chr5	149120591	149120778	8713310	8713316	intron	PPARGC1B	0	0	0	1	1	0	0	0
chr5	159907232	159907306	8808432	8808436	Intergenic	MIR146A	0	0	0	1	0	0	0	0
chr5	168106632	168106793	8867646	8867654	intron	SLIT3	0	0	0	1	1	0	1	1
chr5	170741664	170741952	8891559	8891584	Intergenic	TLX3	0	1	0	1	0	1	0	0
chr5	170743439	170743918	8891688	8891728	Intergenic	TLX3	0	1	0	1	0	1	0	0
chr5	172300042	172300159	8914424	8914433	intron	ERGIC1	0	0	0	1	0	0	0	0
chr5	172300228	172300496	8914433	8914438	intron	ERGIC1	0	0	0	1	1	0	0	0
chr5	172359434	172359624	8915454	8915470	exon	ERGIC1	0	0	0	1	1	0	1	1
chr5	173046045	173046231	8925197	8925202	Intergenic	BOD1	0	0	0	1	0	0	1	1
chr5	173209185	173209240	8927306	8927311	Intergenic	CPEB4	0	0	0	1	1	0	0	0
chr5	173599262	173599405	8931163	8931167	Intergenic	HMP19	0	0	0	1	1	0	0	0
chr5	175236931	175236995	8949125	8949130	intron	CPLX2	0	0	0	1	0	0	0	0
chr5	176040941	176041096	8961649	8961656	Intergenic	GPRIN1	0	0	0	1	1	0	0	0
chr5	176087862	176088112	8962756	8962767	Intergenic	TSPAN17	0	0	0	1	1	0	1	1
chr5	177318855	177319147	8984853	8984861	Intergenic	LOC728554	0	0	0	1	0	0	1	1
chr6	1383398	1384284	9070911	9070984	Intergenic	FOXF2	0	1	0	1	0	1	0	0
chr6	5152468	5152672	9121338	9121345	intron	LYRM4	0	0	0	1	0	0	0	0
chr6	5764796	5764919	9127679	9127683	intron	FARS2	0	0	0	1	0	0	0	0
chr6	13421946	13422157	9205622	9205630	intron	GFOD1	0	0	0	1	1	0	0	0
chr6	14129867	14130110	9214135	9214141	intron	CD83	0	0	0	1	0	0	1	1
chr6	15491665	15491870	9230218	9230224	intron	JARID2	0	0	0	1	1	0	1	1
chr6	16331658	16331910	9239643	9239648	intron	ATXN1	0	0	0	1	1	0	1	1
chr6	32086755	32086879	9411430	9411438	intron	ATF6B	0	0	0	1	1	0	1	1
chr6	36308764	36308990	9470741	9470757	Intergenic	C6orf222	0	0	0	1	0	0	1	1
chr6	36328290	36328525	9470974	9470980	intron	ETV7	0	0	0	1	1	0	1	1
chr6	39329836	39329992	9506752	9506762	intron	KIF6	0	0	0	1	1	0	1	1
chr6	40868503	40868766	9518689	9518693	Intergenic	UNC5CL	0	0	0	1	1	0	0	0
chr6	41649914	41650119	9527926	9527933	Intergenic	MDFI	0	0	0	1	0	0	1	1
chr6	43474490	43474774	9555933	9555941	TTS	LRRC73	0	0	0	1	1	0	1	1
chr6	43634989	43635395	9558757	9558770	intron	RSPH9	0	0	0	1	1	0	1	1
chr6	43636017	43636286	9558775	9558787	intron	RSPH9	0	0	0	1	1	0	1	0
chr6	84761896	84762212	9807877	9807886	intron	MRAP2	0	0	0	1	1	0	0	0
chr6	90650189	90650673	9853042	9853048	intron	BACH2	0	0	0	1	1	0	1	1
chr6	90680358	90680659	9853374	9853380	intron	BACH2	0	0	0	1	0	0	1	1
chr6	92379299	92379398	9864632	9864636	Intergenic	MIR4643	0	0	0	1	0	0	0	0
chr6	109266451	109266911	9979587	9979592	intron	ARMC2	0	0	0	1	1	0	0	0
chr6	112014045	112014297	10005407	10005416	intron	FYN	0	0	0	1	1	0	0	0
chr6	123051993	123052166	10076971	10076975	Intergenic	FABP7	0	0	0	1	0	0	1	1
chr6	129691685	129691917	10119216	10119223	intron	LAMA2	0	0	0	1	0	0	1	1
chr6	151213078	151213322	10293886	10293890	intron	MTHFD1L	0	0	0	1	1	0	1	1
chr6	151645407	151645868	10299723	10299736	intron	AKAP12	0	0	0	1	0	0	1	1
chr6	158177773	158178162	10362197	10362211	Intergenic	SNX9	0	0	0	1	1	0	1	1
chr6	158493300	158493509	10366698	10366710	intron	SYNJ2	0	0	0	1	1	0	1	1
chr6	167657771	167657931	10473555	10473559	Intergenic	UNC93A	0	0	0	1	0	0	0	0
chr6	170713259	170713375	10524214	10524219	intron	FAM120B	0	0	0	1	1	0	0	0
chr7	229225	229452	10533984	10533992	intron	FAM20C	0	0	0	1	1	0	0	0
chr7	229499	229601	10533992	10534000	intron	FAM20C	0	0	0	1	1	0	0	0
chr7	913041	913232	10553418	10553428	exon	SUN1	0	0	0	1	1	0	1	1
chr7	1263865	1264117	10566121	10566153	Intergenic	UNCX	0	1	0	1	0	1	0	0
chr7	1264126	1265459	10566153	10566231	Intergenic	UNCX	0	1	0	1	0	1	1	1
chr7	1265586	1265683	10566234	10566246	Intergenic	UNCX	0	0	0	1	0	1	0	0
chr7	1266170	1266230	10566259	10566263	Intergenic	UNCX	0	0	0	1	0	1	0	0
chr7	1272181	1272546	10566559	10566587	promoter-TSS	UNCX	1	1	0	1	0	1	0	0
chr7	1279649	1280147	10567150	10567174	Intergenic	UNCX	0	1	0	1	0	1	0	0
chr7	1280236	1280366	10567176	10567182	Intergenic	UNCX	0	1	0	1	0	1	0	0
chr7	1553086	1553159	10576058	10576062	Intergenic	INTS1	0	0	0	1	0	0	0	0
chr7	1553562	1553595	10576076	10576080	Intergenic	INTS1	0	0	0	1	0	0	0	0
chr7	2720657	2720731	10610357	10610362	intron	AMZ1	0	0	0	1	1	0	1	1
chr7	2799462	2799542	10612391	10612398	intron	GNA12	0	0	0	1	1	0	0	0
chr7	6199854	6200138	10675105	10675115	intron	USP42	0	0	0	1	1	0	1	1
chr7	22143318	22143522	10796222	10796229	Intergenic	CDCA7L	0	0	0	1	0	0	1	1
chr7	22150088	22150156	10796350	10796354	Intergenic	CDCA7L	0	0	0	1	0	0	1	1
chr7	24860015	24860681	10821257	10821266	intron	OSBPL3	0	0	0	1	0	0	1	1
chr7	28059990	28060252	10855007	10855016	intron	JAZF1	0	0	0	1	1	0	1	1
chr7	30212615	30212988	10875634	10875639	Intergenic	C7orf41	0	0	0	1	1	0	0	1
chr7	37071532	37071784	10934670	10934676	intron	ELMO1	0	0	0	1	0	0	0	0
chr7	38836548	38836797	10948500	10948505	intron	VPS41	0	0	0	1	0	0	1	1
chr7	44299402	44299441	10997377	10997382	intron	CAMK2B	0	0	0	1	1	0	0	0
chr7	44323889	44323945	10997849	10997853	intron	CAMK2B	0	0	0	1	1	0	0	0
chr7	44373680	44373784	10998746	10998752	Intergenic	CAMK2B	0	0	0	1	1	0	0	0
chr7	44373792	44373898	10998752	10998756	Intergenic	CAMK2B	0	0	0	1	1	0	0	0
chr7	44438375	44438432	10999293	10999299	intron	NUDCD3	0	0	0	1	0	0	0	0
chr7	44517016	44517274	11000052	11000056	intron	NUDCD3	0	0	0	1	1	0	1	1
chr7	51228781	51228984	11063356	11063362	intron	COBL	0	0	0	1	0	0	1	1
chr7	56142137	56142333	11106745	11106755	intron	SUMF2	0	0	0	1	0	0	1	1
chr7	69882056	69882358	11222918	11222925	intron	AUTS2	0	0	0	1	1	0	0	0
chr7	73119494	73119598	11267383	11267388	intron	STX1A	0	0	0	1	1	0	0	0
chr7	73120583	73120627	11267406	11267412	intron	STX1A	0	0	0	1	0	0	0	0
chr7	73120646	73120745	11267412	11267416	intron	STX1A	0	0	0	1	0	0	0	0
chr7	73610426	73610780	11276666	11276676	exon	EIF4H	0	0	0	1	1	0	0	0
chr7	73693982	73694140	11278480	11278485	Intergenic	CLIP2	0	0	0	1	1	0	0	0
chr7	75253627	75253664	11307558	11307562	intron	HIP1	0	0	0	1	0	0	0	0
chr7	75850046	75850267	11318132	11318137	intron	SRRM3	0	0	0	1	1	0	0	0
chr7	82730813	82731087	11372037	11372041	intron	PCLO	0	0	0	1	0	0	0	0
chr7	98199191	98199224	11478324	11478328	Intergenic	NPTX2	0	0	0	1	0	0	0	0
chr7	98199413	98199507	11478331	11478339	Intergenic	NPTX2	0	0	0	1	1	0	0	0
chr7	98638107	98638241	11485548	11485553	exon	SMURF1	0	0	0	1	0	0	1	1
chr7	99229420	99229528	11495827	11495831	exon	ZSCAN25	0	0	0	1	0	0	1	1
chr7	99691385	99691448	11501103	11501107	promoter-TSS	MIR25	1	0	0	1	0	0	0	0
chr7	102072222	102072451	11549682	11549693	Intergenic	ORAI2	0	0	0	1	1	0	0	0
chr7	105671774	105672020	11586032	11586040	intron	CDHR3	0	0	0	1	1	0	0	0
chr7	108056805	108057012	11605739	11605744	intron	NRCAM	0	0	0	1	0	0	0	0
chr7	127526148	127526281	11723999	11724003	intron	SND1	0	0	0	1	1	0	0	0
chr7	127584014	127584108	11724396	11724400	intron	SND1	0	0	0	1	1	0	0	0
chr7	130581895	130582031	11762643	11762651	intron	LOC646329	0	0	0	1	1	0	1	1
chr7	130712281	130712476	11764098	11764104	intron	FLJ43663	0	0	0	1	1	0	0	0
chr7	130719363	130719564	11764173	11764177	intron	FLJ43663	0	0	0	1	1	0	0	0
chr7	130754130	130754313	11764552	11764559	intron	FLJ43663	0	0	0	1	1	0	1	1
chr7	137444976	137445200	11820968	11820973	intron	DGKI	0	0	0	1	0	0	0	0
chr7	141233164	141233352	11866606	11866612	Intergenic	AGK	0	0	0	1	0	0	1	1
chr7	142912333	142912524	11879709	11879715	Intergenic	TAS2R40	0	0	0	1	0	0	1	1
chr7	154536105	154536180	12010182	12010188	intron	DPP6	0	0	0	1	0	0	1	1
chr7	155258259	155258398	12023019	12023028	TTS	EN2	0	0	0	1	0	1	0	0
chr7	155258740	155258947	12023041	12023052	Intergenic	EN2	0	1	0	1	0	1	0	0
chr7	155258951	155259397	12023052	12023083	Intergenic	EN2	0	1	0	1	0	1	0	0
chr7	155561050	155561176	12028043	12028047	intron	RBM33	0	0	0	1	0	0	1	1
chr7	157148509	157148611	12054546	12054550	intron	DNAJB6	0	0	0	1	1	0	0	0
chr7	157148945	157149026	12054553	12054557	intron	DNAJB6	0	0	0	1	1	0	0	0
chr7	158044788	158045030	12076407	12076416	intron	PTPRN2	0	0	0	1	0	0	0	0
chr8	2093073	2093138	12140191	12140195	exon	MYOM2	0	0	0	1	1	0	0	0
chr8	9899209	9899419	12232935	12232941	Intergenic	MSRA	0	0	0	1	0	0	1	1
chr8	10210103	10210311	12236609	12236617	intron	MSRA	0	0	0	1	0	0	0	0
chr8	10275299	10275562	12237564	12237577	intron	MSRA	0	0	0	1	1	0	1	1
chr8	10284148	10284171	12237764	12237768	intron	MSRA	0	0	0	1	0	0	0	0
chr8	10403220	10403439	12239123	12239127	intron	PRSS55	0	0	0	1	0	0	0	0
chr8	16637442	16637535	12303223	12303227	Intergenic	FGF20	0	0	0	1	0	0	1	1
chr8	17557090	17557358	12312599	12312603	intron	MTUS1	0	0	0	1	0	0	1	1
chr8	20105317	20105558	12337313	12337319	exon	LZTS1	0	0	0	1	1	0	0	0
chr8	22084953	22085002	12360030	12360034	intron	PHYHIP	0	0	0	1	0	0	0	0
chr8	22530654	22530780	12367586	12367590	Intergenic	BIN3	0	0	0	1	1	0	1	1
chr8	26185019	26185143	12405763	12405768	intron	PPP2R2A	0	0	0	1	1	0	1	1
chr8	26495834	26496039	12409756	12409761	intron	DPYSL2	0	0	0	1	1	0	0	0
chr8	26496079	26496132	12409762	12409766	intron	DPYSL2	0	0	0	1	1	0	0	0
chr8	27172975	27173086	12415451	12415456	intron	PTK2B	0	0	0	1	0	0	1	1
chr8	27236474	27236529	12416136	12416141	intron	PTK2B	0	0	0	1	0	0	0	0
chr8	27454792	27455033	12418691	12418700	exon	CLU	0	0	0	1	0	0	1	1
chr8	27590957	27590996	12420373	12420377	exon	CCDC25	0	0	0	1	1	0	0	0
chr8	38269214	38269423	12515273	12515278	exon	FGFR1	0	0	0	1	1	0	1	1
chr8	42547711	42547969	12561110	12561121	Intergenic	CHRNB3	0	0	0	1	0	0	1	1
chr8	53025015	53025181	12627323	12627330	exon	ST18	0	0	0	1	0	0	1	1
chr8	65294703	65295048	12724157	12724166	Intergenic	MIR124-2	0	0	0	1	0	0	1	1
chr8	66977308	66977431	12736831	12736835	intron	DNAJC5B	0	0	0	1	1	0	1	1
chr8	71446836	71447075	12774964	12774973	Intergenic	TRAM1	0	0	0	1	0	0	1	1
chr8	80997426	80997544	12837567	12837572	intron	TPD52	0	0	0	1	0	0	1	1
chr8	81904189	81904420	12846764	12846773	intron	PAG1	0	0	0	1	1	0	1	1
chr8	107095476	107095694	13032671	13032675	Intergenic	OXR1	0	0	0	1	1	0	0	0
chr8	140667521	140667625	13280972	13280976	intron	KCNK9	0	0	0	1	0	0	0	0
chr8	141057212	141057302	13287965	13287970	intron	TRAPPC9	0	1	0	1	0	0	0	0
chr8	141152281	141152340	13289546	13289551	intron	TRAPPC9	0	0	0	1	0	0	0	0
chr8	141152522	141153251	13289551	13289557	intron	TRAPPC9	0	0	0	1	1	0	0	0
chr8	141477290	141477656	13294634	13294643	Intergenic	TRAPPC9	0	0	0	1	1	0	1	1
chr8	142042736	142042822	13302862	13302866	Intergenic	PTK2	0	0	0	1	0	0	0	0
chr8	143553337	143553608	13334927	13334938	intron	BAI1	0	0	0	1	1	0	1	1
chr8	143553739	143553789	13334939	13334943	intron	BAI1	0	0	0	1	0	0	0	0
chr8	143626956	143627230	13337037	13337045	TTS	BAI1	0	0	0	1	1	1	1	1
chr8	143703310	143703396	13338880	13338885	Intergenic	ARC	0	0	0	1	1	0	0	0
chr8	144252459	144252632	13349127	13349136	Intergenic	LY6H	0	0	0	1	0	0	0	0
chr8	145446907	145449395	13383861	13384093	Intergenic	SCXA	0	1	0	1	0	0	0	0
chr9	14433909	14434100	13516281	13516291	Intergenic	NFIB	0	0	0	1	0	0	1	1
chr9	19471803	19472164	13560009	13560020	Intergenic	ACER2	0	0	0	1	1	0	1	1
chr9	34986682	34986871	13672294	13672299	Intergenic	DNAJB5	0	0	0	1	1	0	0	0
chr9	35554060	35554240	13678066	13678074	intron	RUSC2	0	0	0	1	1	0	1	1
chr9	73900179	73900396	13855005	13855009	Intergenic	TRPM3	0	0	0	1	1	0	1	1
chr9	79319635	79320027	13896005	13896013	exon	PRUNE2	0	0	0	1	1	0	1	1
chr9	87393683	87393741	13960888	13960892	intron	NTRK2	0	0	0	1	1	0	0	0
chr9	87454676	87454866	13961358	13961362	intron	NTRK2	0	0	0	1	0	0	0	0
chr9	95967800	95967926	14050835	14050844	intron	WNK2	0	0	0	1	1	0	0	0
chr9	95970423	95970512	14050889	14050893	intron	WNK2	0	0	0	1	1	0	0	0
chr9	97707976	97708100	14072875	14072879	intron	C9orf3	0	0	0	1	0	0	0	0
chr9	98637083	98638702	14085565	14085674	promoter-TSS	ERCC6L2	1	1	0	1	1	0	1	1
chr9	100320241	100320423	14106161	14106166	intron	TMOD1	0	0	0	1	0	0	0	0
chr9	101172601	101172890	14116785	14116791	intron	GABBR2	0	0	0	1	0	0	0	0
chr9	112231981	112232259	14203101	14203105	intron	PTPN3	0	0	0	1	0	0	1	1
chr9	117167901	117168165	14254773	14254782	intron	DFNB31	0	0	0	1	1	0	1	1
chr9	124082477	124082689	14305553	14305563	intron	GSN	0	0	0	1	0	0	1	1
chr9	124487299	124487613	14310913	14310927	intron	DAB2IP	0	0	0	1	1	0	0	0
chr9	124887466	124887761	14316159	14316167	Intergenic	MIR4478	0	0	0	1	1	0	1	1
chr9	129253610	129253747	14371511	14371516	intron	MVB12B	0	0	0	1	0	0	1	1
chr9	129486281	129486327	14376487	14376491	Intergenic	ZBTB43	0	0	0	1	0	0	0	0
chr9	129893696	129893806	14381572	14381576	intron	RALGPS1	0	0	0	1	1	0	0	0
chr9	130834712	130835021	14398668	14398672	intron	SLC25A25	0	0	0	1	1	0	0	0
chr9	131769088	131769243	14418671	14418677	exon	NUP188	0	0	0	1	1	0	1	1
chr9	132115641	132115764	14426320	14426324	Intergenic	C9orf106	0	0	0	1	1	0	0	0
chr9	132869533	132869631	14441988	14441992	intron	GPR107	0	0	0	1	1	0	1	1
chr9	132954531	132954573	14443801	14443805	intron	NCS1	0	0	0	1	1	0	0	0
chr9	134294050	134294268	14467999	14468003	Intergenic	PRRC2B	0	0	0	1	1	0	0	0
chr9	134484214	134484443	14472272	14472281	intron	RAPGEF1	0	0	0	1	1	0	0	0
chr9	134484551	134484810	14472281	14472289	intron	RAPGEF1	0	0	0	1	1	0	0	0
chr9	136424029	136424188	14508259	14508265	intron	ADAMTSL2	0	0	0	1	1	0	0	0
chr9	137107742	137107764	14524663	14524667	Intergenic	RNU6ATAC	0	0	0	1	1	0	0	0
chr9	137107779	137107840	14524667	14524671	Intergenic	RNU6ATAC	0	0	0	1	1	0	0	0
chr9	137341411	137341802	14530928	14530936	Intergenic	MIR4669	0	0	0	1	1	0	1	1
chr9	137692983	137693040	14538757	14538763	intron	COL5A1	0	1	0	1	0	0	0	0
chr9	137693077	137693208	14538764	14538774	intron	COL5A1	0	1	0	1	1	0	0	0
chr9	137994981	137995100	14544911	14544915	intron	OLFM1	0	0	0	1	0	0	0	0
chr9	138029425	138029641	14545793	14545799	Intergenic	LOC401557	0	0	0	1	1	0	0	0
chr9	138039295	138039434	14545937	14545943	Intergenic	LOC401557	0	0	0	1	1	0	0	0
chr9	138173804	138173880	14548894	14548901	Intergenic	C9orf62	0	0	0	1	1	0	0	0
chr9	138173895	138174196	14548901	14548910	Intergenic	C9orf62	0	0	0	1	1	0	0	0
chr9	139682132	139682413	14590869	14590884	Intergenic	TMEM141	0	0	0	1	0	0	1	1
chr9	140061212	140061284	14604609	14604613	intron	GRIN1	0	0	0	1	0	1	0	0
chr9	140071120	140071191	14605140	14605144	intron	ANAPC2	0	0	0	1	1	0	1	1
chr10	557036	557314	14641298	14641310	intron	DIP2C	0	0	0	1	1	0	1	1
chr10	11056954	11057009	14766661	14766666	intron	CELF2	0	0	0	1	1	0	0	0
chr10	12887174	12887419	14794709	14794717	Intergenic	LOC283070	0	0	0	1	0	0	0	0
chr10	13702026	13702304	14806390	14806400	intron	FRMD4A	0	0	0	1	1	0	1	1
chr10	14540969	14541267	14816334	14816345	Intergenic	MIR1265	0	0	0	1	0	0	1	1
chr10	35143082	35143419	15016770	15016776	Intergenic	PARD3	0	0	0	1	0	0	0	0
chr10	62723922	62724076	15218159	15218163	intron	RHOBTB1	0	0	0	1	1	0	1	1
chr10	69913664	69913750	15268063	15268067	intron	MYPN	0	0	0	1	0	0	0	0
chr10	71135262	71135612	15285105	15285117	intron	HK1	0	0	0	1	1	0	0	0
chr10	71135679	71135894	15285117	15285123	intron	HK1	0	0	0	1	1	0	0	0
chr10	71152335	71152572	15285349	15285355	intron	HK1	0	0	0	1	1	0	1	1
chr10	72124404	72124613	15297728	15297738	intron	LRRC20	0	0	0	1	1	0	1	1
chr10	75608853	75609037	15342850	15342855	intron	CAMK2G	0	0	0	1	0	0	1	1
chr10	76349183	76349340	15350008	15350013	intron	ADK	0	0	0	1	0	0	0	0
chr10	80448906	80449207	15389019	15389030	Intergenic	ZMIZ1-AS1	0	0	0	1	1	0	0	0
chr10	80980854	80981327	15395791	15395817	intron	ZMIZ1	0	0	0	1	1	0	0	1
chr10	81021055	81021328	15396626	15396633	intron	ZMIZ1	0	0	0	1	1	0	0	0
chr10	81034245	81034303	15396859	15396863	intron	ZMIZ1	0	0	0	1	1	0	0	0
chr10	81034402	81034629	15396867	15396873	intron	ZMIZ1	0	0	0	1	1	0	0	0
chr10	81034704	81034861	15396874	15396886	intron	ZMIZ1	0	0	0	1	1	0	0	0
chr10	90977504	90977941	15477770	15477775	intron	LIPA	0	0	0	1	0	0	1	1
chr10	93100817	93100996	15492400	15492405	intron	LOC100188947	0	0	0	1	1	0	0	0
chr10	97166720	97166846	15530135	15530139	intron	SORBS1	0	0	0	1	1	0	0	0
chr10	97234071	97234131	15530866	15530870	intron	SORBS1	0	0	0	1	1	0	0	0
chr10	98780724	98780872	15546125	15546129	intron	SLIT1	0	0	0	1	1	0	0	0
chr10	99629223	99629581	15559688	15559698	exon	GOLGA7B	0	0	0	1	1	0	1	1
chr10	102754209	102754277	15593951	15593955	TTS	C10orf2	0	0	0	1	0	0	1	1
chr10	104172866	104173094	15615168	15615173	intron	PSD	0	0	0	1	1	0	0	0
chr10	105472750	105472913	15635338	15635344	intron	SH3PXD2A	0	0	0	1	1	0	1	1
chr10	112306807	112307310	15685915	15685923	Intergenic	SMC3	0	0	0	1	1	0	1	1
chr10	116394444	116394558	15724745	15724749	intron	ABLIM1	0	0	0	1	0	0	0	0
chr10	118450351	118450535	15741650	15741656	exon	HSPA12A	0	0	0	1	0	0	0	1
chr10	122702351	122702609	15789467	15789482	intron	MIR5694	0	0	0	1	1	0	1	1
chr10	123912123	123912281	15804299	15804305	intron	TACC2	0	0	0	1	1	0	0	0
chr10	125318917	125319185	15820616	15820628	Intergenic	GPR26	0	0	0	1	1	0	1	1
chr10	126249001	126249111	15833459	15833463	intron	LHPP	0	0	0	1	0	0	0	0
chr10	126748717	126748868	15842516	15842521	intron	CTBP2	0	0	0	1	1	0	0	0
chr10	129375290	129375403	15871909	15871913	Intergenic	NPS	0	0	0	1	1	0	0	0
chr10	134468353	134468437	15952231	15952238	intron	INPP5A	0	0	0	1	1	0	1	1
chr10	134468492	134468508	15952238	15952242	intron	INPP5A	0	0	0	1	1	0	1	1
chr10	134896744	134896785	15966309	15966315	Intergenic	GPR123	0	1	0	1	0	0	0	0
chr10	135127487	135127580	15974860	15974869	TTS	ZNF511	0	0	0	1	0	0	1	1
chr11	783917	783964	16006167	16006171	Intergenic	NS3BP	0	0	0	1	0	0	1	1
chr11	876689	876775	16009860	16009868	intron	CHID1	0	0	0	1	1	0	0	0
chr11	919341	919372	16011086	16011090	Intergenic	AP2A2	0	0	0	1	1	0	0	0
chr11	1581032	1581102	16029443	16029447	intron	DUSP8	0	0	0	1	1	0	0	0
chr11	1585901	1586016	16029560	16029566	intron	DUSP8	0	0	0	1	1	0	0	0
chr11	2890490	2890561	16059114	16059118	promoter-TSS	KCNQ1DN	1	1	0	1	0	1	0	0
chr11	2890575	2890650	16059118	16059127	promoter-TSS	KCNQ1DN	1	1	0	1	0	1	0	0
chr11	8133235	8133575	16110928	16110936	intron	RIC3	0	0	0	1	0	0	0	0
chr11	9159395	9159488	16122096	16122102	TTS	DENND5A	0	0	0	1	1	0	1	1
chr11	11995180	11995283	16150198	16150203	intron	DKK3	0	0	0	1	0	0	0	0
chr11	12265203	12265596	16153133	16153139	intron	MICAL2	0	0	0	1	1	0	0	0
chr11	12352330	12353130	16154057	16154064	intron	MICALCL	0	0	0	1	1	0	1	1
chr11	14408561	14408685	16171128	16171132	Intergenic	RRAS2	0	0	0	1	0	0	0	0
chr11	14444010	14444219	16171431	16171441	Intergenic	RRAS2	0	0	0	1	1	0	0	0
chr11	17994603	17994714	16200890	16200895	intron	SERGEF	0	0	0	1	0	0	1	1
chr11	19599630	19599757	16216579	16216583	intron	NAV2	0	0	0	1	1	0	0	0
chr11	44642695	44642954	16393009	16393024	Intergenic	CD82	0	0	0	1	0	0	1	1
chr11	44958088	44958321	16397004	16397016	intron	TP53I11	0	0	0	1	1	0	1	1
chr11	45185920	45186079	16399922	16399927	intron	PRDM11	0	0	0	1	1	0	0	0
chr11	45231440	45231516	16400544	16400550	intron	PRDM11	0	0	0	1	1	0	0	0
chr11	45231537	45231662	16400550	16400560	intron	PRDM11	0	0	0	1	0	0	0	0
chr11	45676884	45677181	16405093	16405108	intron	CHST1	0	0	0	1	1	0	1	1
chr11	45875527	45875600	16407859	16407863	intron	CRY2	0	0	0	1	1	0	0	0
chr11	45986288	45986717	16409868	16409874	intron	PHF21A	0	0	0	1	0	0	1	1
chr11	46360618	46360936	16414491	16414499	intron	DGKZ	0	0	0	1	1	0	0	0
chr11	46911242	46911478	16422749	16422754	intron	LRP4	0	0	0	1	0	0	1	1
chr11	47174843	47175144	16425687	16425691	intron	C11orf49	0	0	0	1	1	0	1	1
chr11	47594594	47594737	16433589	16433594	exon	PTPMT1	0	0	0	1	1	0	0	0
chr11	47629281	47629325	16434413	16434418	Intergenic	C1QTNF4	0	0	0	1	0	0	0	0
chr11	48102806	48102867	16441551	16441555	intron	PTPRJ	0	0	0	1	1	0	0	0
chr11	61213776	61214020	16519210	16519217	exon	SDHAF2	0	0	0	1	1	0	1	1
chr11	61715122	61715449	16529376	16529382	Intergenic	BEST1	0	0	0	1	1	0	1	1
chr11	62537389	62537553	16543614	16543618	Intergenic	TAF6L	0	0	0	1	1	0	1	1
chr11	62672938	62673779	16546569	16546581	Intergenic	CHRM1	0	0	0	1	1	0	1	1
chr11	62791424	62791896	16548284	16548297	Intergenic	SLC22A8	0	0	0	1	1	0	1	1
chr11	63246370	63246631	16550950	16550954	intron	HRASLS5	0	0	0	1	0	0	1	1
chr11	63604740	63604991	16556636	16556640	Intergenic	C11orf84	0	0	0	1	0	0	1	1
chr11	63713291	63713520	16558813	16558819	exon	NAA40	0	0	0	1	1	0	1	1
chr11	64418586	64418643	16575280	16575284	intron	NRXN2	0	0	0	1	0	0	1	1
chr11	64614704	64614870	16579985	16579992	Intergenic	CDC42BPG	0	0	0	1	1	0	1	1
chr11	65239634	65239897	16593307	16593315	Intergenic	MALAT1	0	0	0	1	1	0	0	0
chr11	65256191	65256390	16593679	16593683	Intergenic	MALAT1	0	0	0	1	1	0	0	0
chr11	65275946	65276059	16594043	16594050	Intergenic	MIR548AR	0	0	0	1	0	0	0	0
chr11	65278296	65278567	16594117	16594121	Intergenic	MIR548AR	0	0	0	1	0	0	1	1
chr11	66104563	66104595	16612946	16612950	promoter-TSS	RIN1	1	0	0	1	1	0	0	1
chr11	66185560	66185890	16614747	16614754	Intergenic	NPAS4	0	0	0	1	1	0	1	1
chr11	67030112	67030357	16631051	16631056	Intergenic	ADRBK1	0	0	0	1	0	0	1	1
chr11	70367860	70367940	16694464	16694470	intron	SHANK2	0	0	0	1	0	0	0	0
chr11	70472164	70472254	16696743	16696749	exon	SHANK2-AS1	0	0	0	1	1	0	0	0
chr11	70475136	70475389	16696807	16696817	exon	SHANK2-AS1	0	0	0	1	0	0	0	0
chr11	70761323	70761670	16702044	16702051	intron	SHANK2	0	0	0	1	1	0	0	0
chr11	74991400	74991548	16753777	16753782	intron	ARRB1	0	0	0	1	0	0	1	1
chr11	75037256	75037408	16754444	16754449	intron	ARRB1	0	0	0	1	1	0	0	0
chr11	111608660	111608810	17016701	17016709	TTS,exon	PPP2R1B	0	0	0	1	1	0	0	0
chr11	114030670	114031202	17040326	17040342	intron	ZBTB16	0	0	0	1	1	0	0	1
chr11	114033513	114034025	17040365	17040380	intron	ZBTB16	0	0	0	1	1	0	0	0
chr11	114050079	114050545	17040584	17040589	intron	ZBTB16	0	0	0	1	1	0	0	0
chr11	114131775	114132094	17041713	17041725	Intergenic	NNMT	0	0	0	1	1	0	1	1
chr11	116602096	116602243	17063085	17063091	Intergenic	BUD13	0	0	0	1	1	0	0	0
chr11	116976910	116977024	17067351	17067355	Intergenic	SIK3	0	0	0	1	0	0	1	1
chr11	118359385	118359446	17086249	17086254	intron	MLL	0	0	0	1	1	0	1	1
chr11	118777792	118778032	17092865	17092871	intron	BCL9L	0	0	0	1	1	0	1	1
chr11	118778178	118778263	17092872	17092877	exon,intron	BCL9L	0	0	0	1	1	0	0	0
chr11	121260305	121260505	17126132	17126137	Intergenic	SORL1	0	0	0	1	1	0	0	0
chr11	121260674	121260820	17126139	17126143	Intergenic	SORL1	0	0	0	1	1	0	0	0
chr11	121443624	121443670	17128125	17128129	intron	SORL1	0	0	0	1	1	0	0	0
chr11	122652159	122652339	17138960	17138967	intron	UBASH3B	0	0	0	1	1	0	1	1
chr11	125215757	125215981	17165930	17165940	intron	PKNOX2	0	0	0	1	0	0	1	1
chr11	125303418	125303646	17167218	17167226	TTS	PKNOX2	0	0	0	1	1	0	1	1
chr11	125313730	125313915	17167351	17167356	Intergenic	FEZ1	0	0	0	1	1	0	0	0
chr11	125321296	125321602	17167461	17167469	intron	FEZ1	0	0	0	1	1	0	0	0
chr11	131374259	131374415	17231824	17231829	intron	NTM	0	0	0	1	1	0	1	1
chr11	132502689	132502810	17242692	17242696	intron	OPCML	0	0	0	1	0	0	0	0
chr12	685353	685614	17283670	17283694	intron	NINJ2	0	0	0	1	0	0	1	1
chr12	1753837	1754004	17298033	17298040	intron	WNT5B	0	0	0	1	1	0	0	1
chr12	1762177	1762307	17298169	17298176	Intergenic	MIR3649	0	0	0	1	1	0	1	1
chr12	1900426	1900625	17299783	17299787	TTS	CACNA2D4	0	0	0	1	0	0	1	1
chr12	3384683	3384830	17323465	17323473	intron	TSPAN9	0	0	0	1	1	0	1	1
chr12	3714120	3714677	17328154	17328164	Intergenic	PRMT8	0	0	0	1	1	0	0	0
chr12	12808971	12809084	17433216	17433221	Intergenic	GPR19	0	0	0	1	0	0	1	1
chr12	26676720	26677033	17536457	17536466	intron	ITPR2	0	0	0	1	0	0	0	0
chr12	32824921	32825204	17591034	17591038	Intergenic	DNM1L	0	0	0	1	1	0	1	1
chr12	50263228	50263391	17710697	17710701	exon	FAIM2	0	0	0	1	1	0	0	0
chr12	53459854	53460000	17753841	17753848	intron	SPRYD3	0	0	0	1	1	0	1	1
chr12	53493363	53493398	17754407	17754411	intron	IGFBP6	0	0	0	1	1	0	1	1
chr12	53902460	53902691	17762077	17762081	intron	ATF7	0	0	0	1	1	0	1	1
chr12	57607039	57607409	17808688	17808701	TTS	LRP1	0	0	0	1	0	0	1	1
chr12	77079098	77079286	17950215	17950220	Intergenic	ZDHHC17	0	0	0	1	0	0	0	0
chr12	99392574	99392625	18102644	18102648	intron	ANKS1B	0	0	0	1	0	0	1	1
chr12	108647031	108647650	18180822	18180828	Intergenic	CMKLR1	0	0	0	1	0	0	0	0
chr12	109197319	109197439	18187293	18187297	intron	SSH1	0	0	0	1	0	0	1	1
chr12	110035519	110035816	18198519	18198533	TTS	MVK	0	0	0	1	0	0	1	1
chr12	111889523	111889768	18226768	18226772	TTS	ATXN2	0	0	0	1	1	0	1	1
chr12	113236373	113236473	18244276	18244280	intron	RPH3A	0	0	0	1	0	0	0	0
chr12	117650467	117650707	18297597	18297602	exon	NOS1	0	0	0	1	0	0	1	1
chr12	117951788	117952119	18301319	18301325	intron	KSR2	0	0	0	1	1	0	0	0
chr12	118975348	118975483	18313746	18313751	Intergenic	SUDS3	0	0	0	1	0	0	0	0
chr12	120532027	120532083	18329530	18329534	TTS	RAB35	0	0	0	1	0	0	0	0
chr12	121056912	121057174	18339942	18339947	Intergenic	CABP1	0	0	0	1	0	0	0	0
chr12	122233936	122234031	18361410	18361414	intron	LOC338799	0	0	0	1	0	0	0	0
chr12	123344868	123345032	18381781	18381790	exon,intron	HIP1R	0	0	0	1	0	0	1	1
chr12	123582091	123582363	18386230	18386238	intron	PITPNM2	0	0	0	1	1	0	0	0
chr12	124865130	124865223	18409999	18410004	intron	NCOR2	0	0	0	1	0	0	0	0
chr12	124947950	124948182	18412292	18412305	intron	NCOR2	0	0	0	1	1	0	0	0
chr12	125033518	125033569	18414286	18414290	intron	NCOR2	0	0	0	1	1	0	0	0
chr12	125048995	125049096	18414654	18414658	intron	NCOR2	0	0	0	1	0	0	0	0
chr12	125205353	125205463	18417699	18417705	Intergenic	SCARB1	0	0	0	1	1	0	0	0
chr12	125239818	125240080	18418381	18418390	Intergenic	SCARB1	0	0	0	1	1	0	0	1
chr12	125240112	125240285	18418390	18418396	Intergenic	SCARB1	0	0	0	1	1	0	0	1
chr12	125333251	125333381	18420334	18420345	intron	SCARB1	0	0	0	1	1	0	0	0
chr12	125333393	125333518	18420345	18420349	intron	SCARB1	0	0	0	1	1	0	0	0
chr12	125667684	125668161	18427383	18427407	Intergenic	AACS	0	0	0	1	1	0	1	1
chr12	128162238	128162315	18450371	18450375	Intergenic	FLJ37505	0	0	0	1	0	0	1	1
chr12	129454043	129454445	18466758	18466774	intron	GLT1D1	0	0	0	1	1	0	1	1
chr12	130396104	130396378	18478027	18478034	Intergenic	TMEM132D	0	0	0	1	1	0	1	1
chr12	131040483	131040580	18488953	18488958	Intergenic	RIMBP2	0	0	0	1	0	0	0	0
chr12	131589326	131589556	18499745	18499759	exon	GPR133	0	0	0	1	1	0	1	1
chr12	131833071	131833296	18503883	18503887	Intergenic	LOC116437	0	0	0	1	1	0	0	0
chr12	132093624	132093809	18508212	18508220	Intergenic	SFSWAP	0	0	0	1	1	0	1	1
chr13	31439509	31439864	18691660	18691668	Intergenic	MEDAG	0	0	0	1	1	0	1	1
chr13	44046607	44046725	18791593	18791597	intron	ENOX1	0	0	0	1	0	0	0	0
chr13	80623031	80623162	19041792	19041799	Intergenic	SPRY2	0	0	0	1	1	0	0	0
chr13	100548383	100548527	19183590	19183611	exon	CLYBL	0	1	0	1	0	0	0	0
chr13	103523078	103523147	19211864	19211869	intron	BIVM-ERCC5	0	0	0	1	0	0	1	1
chr13	113366074	113366154	19314261	19314265	intron	ATP11A	0	0	0	1	1	0	0	1
chr13	113366234	113366568	19314265	19314275	intron	ATP11A	0	0	0	1	1	0	0	1
chr14	21482967	21483174	19379514	19379518	Intergenic	NDRG2	0	0	0	1	1	0	1	1
chr14	23630265	23630352	19404216	19404220	intron	SLC7A8	0	0	0	1	1	0	0	0
chr14	33698986	33699187	19480724	19480728	intron	NPAS3	0	0	0	1	0	0	0	0
chr14	35192224	35192488	19496031	19496039	Intergenic	CFL2	0	0	0	1	1	0	1	1
chr14	50787809	50787981	19604224	19604230	intron	ATP5S	0	0	0	1	0	0	1	1
chr14	51655471	51655544	19612742	19612746	Intergenic	TMX1	0	0	0	1	0	0	0	0
chr14	70026384	70026641	19776176	19776180	Intergenic	CCDC177	0	0	0	1	0	0	0	0
chr14	77385310	77385611	19860200	19860216	Intergenic	C14orf166B	0	0	0	1	1	0	1	1
chr14	77534635	77534935	19863094	19863100	Intergenic	KIAA1737	0	0	0	1	1	0	1	1
chr14	77577414	77577747	19863645	19863650	intron	KIAA1737	0	0	0	1	1	0	0	0
chr14	77625037	77625225	19864427	19864434	Intergenic	ZDHHC22	0	0	0	1	1	0	0	0
chr14	89815892	89815942	19953011	19953016	intron	FOXN3	0	0	0	1	0	0	0	0
chr14	90875717	90875837	19966093	19966097	Intergenic	CALM1	0	0	0	1	1	0	0	0
chr14	90958078	90958135	19967080	19967085	Intergenic	LINC00642	0	0	0	1	0	0	0	0
chr14	91065932	91066417	19968993	19969000	intron	TTC7B	0	0	0	1	1	0	0	1
chr14	91163975	91164140	19970131	19970141	intron	TTC7B	0	0	0	1	1	0	1	1
chr14	96741898	96742145	20039595	20039606	Intergenic	BDKRB1	0	0	0	1	0	0	1	1
chr14	99984879	99985027	20073913	20073923	intron	CCDC85C	0	0	0	1	0	0	1	1
chr14	100095223	100095471	20076269	20076283	Intergenic	HHIPL1	0	0	0	1	1	0	1	1
chr14	100906595	100906838	20090701	20090710	intron	WDR25	0	0	0	1	1	0	1	1
chr14	102427308	102427772	20116248	20116258	Intergenic	DYNC1H1	0	0	0	1	1	0	1	1
chr14	102438734	102439007	20116537	20116544	intron	DYNC1H1	0	0	0	1	0	0	0	0
chr14	103966375	103966781	20146768	20146778	intron	MARK3	0	0	0	1	1	0	1	1
chr14	103979163	103979229	20147039	20147044	Intergenic	CKB	0	0	0	1	1	0	0	0
chr14	104013137	104013433	20148226	20148238	Intergenic	BAG5	0	0	0	1	1	0	1	1
chr15	29262068	29262144	20312498	20312503	intron	APBA2	0	0	0	1	1	0	0	0
chr15	40636798	40636977	20423637	20423643	Intergenic	C15orf52	0	0	0	1	1	0	1	1
chr15	40646695	40646805	20423779	20423783	intron	PHGR1	0	0	0	1	1	0	1	1
chr15	41196226	41196525	20433356	20433364	TTS	VPS18	0	0	0	1	1	0	1	1
chr15	52548700	52548798	20545459	20545468	intron	MYO5C	0	0	0	1	0	0	1	1
chr15	63233073	63233165	20641632	20641636	Intergenic	TPM1	0	0	0	1	1	0	0	0
chr15	63233232	63233422	20641636	20641640	Intergenic	TPM1	0	0	0	1	1	0	0	0
chr15	63902489	63902838	20650035	20650041	intron	HERC1	0	0	0	1	1	0	1	1
chr15	65590129	65590291	20671645	20671655	Intergenic	PARP16	0	0	0	1	0	0	1	1
chr15	69087644	69088014	20713808	20713828	intron	ANP32A	0	0	0	1	1	0	0	0
chr15	69686975	69687288	20720196	20720212	intron	PAQR5	0	0	0	1	1	0	1	1
chr15	73992617	73992910	20764144	20764151	intron	CD276	0	0	0	1	1	0	1	1
chr15	74532450	74532611	20771783	20771788	intron	CCDC33	0	0	0	1	1	0	1	1
chr15	76016262	76016435	20795698	20795705	exon,promoter-TSS	ODF3L1	1	0	0	1	1	0	0	0
chr15	76483093	76483378	20800814	20800839	intron	C15orf27	0	0	0	1	1	0	1	1
chr15	77790458	77790709	20812337	20812344	Intergenic	HMG20A	0	0	0	1	1	0	0	0
chr15	78113855	78114030	20817570	20817574	Intergenic	LOC645752	0	0	0	1	0	0	1	1
chr15	84228155	84228646	20887301	20887307	intron	SH3GL3	0	0	0	1	0	0	1	1
chr15	89721002	89721186	20939273	20939278	intron	ABHD2	0	0	0	1	1	0	1	1
chr15	89917795	89917929	20942222	20942226	Intergenic	LOC254559	0	0	0	1	1	0	0	0
chr15	90625640	90625854	20953532	20953537	TTS	ZNF710	0	0	0	1	1	0	0	0
chr15	92625559	92625809	20978894	20978901	intron	SLCO3A1	0	0	0	1	1	0	1	1
chr15	93573942	93574240	20990126	20990136	Intergenic	RGMA	0	0	0	1	1	0	1	1
chr15	98235645	98235744	21032259	21032263	Intergenic	LOC91948	0	0	0	1	0	0	0	0
chr15	99949372	99949523	21052272	21052276	Intergenic	HSP90B2P	0	0	0	1	1	0	1	1
chr15	100104385	100104801	21054391	21054398	Intergenic	MEF2A	0	0	0	1	1	0	0	0
chr16	759674	759755	21112475	21112481	Intergenic	FBXL16	0	0	0	1	1	0	0	0
chr16	2173452	2173638	21164225	21164240	intron	PKD1	0	0	0	1	0	0	0	0
chr16	2956013	2956216	21186917	21186923	Intergenic	FLYWCH1	0	0	0	1	0	0	0	0
chr16	4572421	4572544	21223361	21223365	intron	CDIP1	0	0	0	1	1	0	0	0
chr16	4710646	4710701	21226818	21226823	intron	MGRN1	0	0	0	1	0	0	0	0
chr16	5006184	5006709	21233884	21233894	Intergenic	SEC14L5	0	0	0	1	1	0	1	1
chr16	6623645	6623708	21253167	21253172	intron	RBFOX1	0	0	0	1	0	0	0	1
chr16	6623734	6623946	21253172	21253186	intron	RBFOX1	0	0	0	1	0	0	0	1
chr16	6776029	6776202	21254839	21254844	intron	RBFOX1	0	0	0	1	0	0	0	1
chr16	7794756	7795097	21265303	21265307	Intergenic	RBFOX1	0	0	0	1	0	0	0	0
chr16	8779903	8780063	21274563	21274569	intron	ABAT	0	0	0	1	1	0	0	0
chr16	10174287	10174545	21291658	21291666	intron	GRIN2A	0	0	0	1	1	0	0	0
chr16	15236487	15236650	21361886	21361900	Intergenic	MIR3180-4	0	0	0	1	0	0	0	0
chr16	22332712	22332804	21452382	21452387	intron	POLR3E	0	0	0	1	1	0	1	1
chr16	24697409	24697610	21479575	21479585	Intergenic	TNRC6A	0	0	0	1	1	0	0	0
chr16	31463120	31463253	21586104	21586108	Intergenic	ARMC5	0	0	0	1	1	0	1	0
chr16	46888018	46888203	21632781	21632785	Intergenic	C16orf87	0	0	0	1	0	0	1	1
chr16	46963718	46963877	21634044	21634055	exon	GPT2	0	0	0	1	0	0	1	1
chr16	48381834	48382149	21647033	21647037	intron	LONP2	0	0	0	1	0	0	0	0
chr16	48428006	48428054	21647824	21647828	Intergenic	SIAH1	0	0	0	1	0	0	0	0
chr16	49384487	49384711	21656480	21656490	Intergenic	C16orf78	0	0	0	1	1	0	1	1
chr16	52102422	52102631	21686727	21686731	intron	C16orf97	0	0	0	1	0	0	1	1
chr16	66694775	66694927	21817196	21817204	intron	CMTM4	0	0	0	1	1	0	0	1
chr16	67962456	67962632	21840139	21840146	TTS,exon	CTRL,PSKH1	0	0	0	1	1	0	1	1
chr16	68362644	68362776	21846966	21846973	intron	PRMT7	0	0	0	1	0	0	1	1
chr16	69430125	69430266	21863404	21863409	Intergenic	TERF2	0	0	0	1	0	0	1	1
chr16	70404129	70404276	21878432	21878437	exon	DDX19A	0	0	0	1	0	0	1	1
chr16	70725720	70725950	21884438	21884449	intron	VAC14	0	0	0	1	1	0	0	0
chr16	70746952	70747161	21884916	21884921	intron	VAC14	0	0	0	1	0	0	0	0
chr16	70749128	70749272	21884960	21884964	intron	VAC14	0	0	0	1	1	0	0	0
chr16	70794801	70794934	21885830	21885836	intron	LOC100130894	0	0	0	1	0	0	0	0
chr16	70795064	70795332	21885836	21885841	exon,intron	LOC100130894	0	0	0	1	1	0	0	0
chr16	73099902	73100186	21911638	21911661	Intergenic	ZFHX3	0	1	0	1	0	1	0	0
chr16	73100211	73100577	21911662	21911692	Intergenic	ZFHX3	0	1	0	1	0	1	0	0
chr16	74743398	74743678	21930933	21930939	Intergenic	MLKL	0	0	0	1	1	0	1	1
chr16	75142901	75143153	21936839	21936846	exon	ZNRF1	0	0	0	1	1	0	0	0
chr16	75267940	75268043	21939164	21939173	intron	BCAR1	0	0	0	1	1	0	1	1
chr16	75272536	75272582	21939335	21939339	exon	BCAR1	0	0	0	1	1	0	0	0
chr16	75272596	75272755	21939339	21939349	exon	BCAR1	0	0	0	1	1	0	0	0
chr16	75272872	75272949	21939349	21939353	exon,promoter-TSS	BCAR1	0	0	0	1	1	0	1	0
chr16	75272972	75273211	21939353	21939358	promoter-TSS	BCAR1	0	0	0	1	1	0	1	0
chr16	81554815	81554883	22006438	22006442	intron	CMIP	0	0	0	1	0	0	0	0
chr16	85203595	85203749	22059001	22059025	Intergenic	LOC400548	0	1	0	1	0	0	0	0
chr16	85344587	85344711	22062609	22062616	Intergenic	MIR5093	0	0	0	1	1	0	0	0
chr16	87756961	87757081	22113530	22113539	intron	KLHDC4	0	0	0	1	1	0	0	0
chr16	87812677	87813041	22115021	22115045	Intergenic	KLHDC4	0	1	0	1	0	0	1	1
chr16	87905213	87905560	22117522	22117532	Intergenic	SLC7A5	0	0	0	1	1	0	1	1
chr16	89368080	89368137	22161818	22161822	intron	ANKRD11	0	0	0	1	0	0	0	0
chr16	89392547	89392760	22162579	22162588	intron	ANKRD11	0	0	0	1	1	0	0	0
chr16	89425746	89425855	22163309	22163313	intron	ANKRD11	0	0	0	1	1	0	0	0
chr16	89425860	89426001	22163313	22163318	intron	ANKRD11	0	0	0	1	1	0	0	0
chr16	89976788	89976970	22179817	22179827	intron	TCF25	0	0	0	1	1	0	1	1
chr17	77004	77149	22188185	22188191	intron	RPH3AL	0	0	0	1	1	0	0	0
chr17	908708	908792	22206000	22206007	exon	ABR	0	0	0	1	1	0	0	0
chr17	908838	909073	22206007	22206017	exon	ABR	0	0	0	1	1	0	0	0
chr17	1902985	1903168	22233331	22233338	intron	RTN4RL1	0	0	0	1	1	0	0	0
chr17	2319450	2319688	22242422	22242432	promoter-TSS	LOC284009	1	0	0	1	1	0	1	1
chr17	2705239	2705458	22250597	22250602	intron	RAP1GAP2	0	0	0	1	0	0	0	0
chr17	6400319	6400508	22314486	22314491	intron	PITPNM3	0	0	0	1	1	0	0	0
chr17	7892130	7892378	22344798	22344802	Intergenic	GUCY2D	0	0	0	1	0	0	1	1
chr17	9828090	9828169	22377391	22377396	intron	GAS7	0	0	0	1	1	0	1	1
chr17	9832285	9832429	22377482	22377486	intron	GAS7	0	0	0	1	0	0	1	1
chr17	12888896	12889125	22411488	22411492	intron	ARHGAP44	0	0	0	1	0	0	0	0
chr17	16419917	16420073	22450758	22450763	Intergenic	FAM211A	0	0	0	1	0	0	0	0
chr17	16420137	16420216	22450763	22450771	Intergenic	FAM211A	0	0	0	1	0	0	0	0
chr17	16420240	16420393	22450771	22450775	Intergenic	FAM211A	0	0	0	1	0	0	0	0
chr17	17045380	17045413	22459081	22459086	intron	MPRIP	0	0	0	1	0	0	1	1
chr17	17317709	17317808	22464355	22464360	Intergenic	SMCR9	0	0	0	1	0	0	0	0
chr17	17589269	17589342	22469552	22469556	intron	RAI1	0	0	0	1	1	0	0	0
chr17	17617943	17618003	22470177	22470181	intron	RAI1	0	0	0	1	1	0	0	0
chr17	17695891	17696096	22471932	22471944	intron	RAI1	0	0	0	1	0	0	0	0
chr17	17696159	17696501	22471944	22471965	exon,intron	RAI1	0	0	0	1	1	0	0	0
chr17	17715697	17715792	22472580	22472590	TTS	RAI1	0	1	0	1	1	0	1	1
chr17	17780937	17781449	22473870	22473881	intron	TOM1L2	0	0	0	1	1	0	0	0
chr17	18647486	18647525	22487992	22487996	exon	FBXW10	1	0	0	1	0	0	0	0
chr17	18647600	18647650	22487996	22488000	exon	FBXW10	1	0	0	1	0	0	0	0
chr17	19988824	19989090	22510236	22510242	intron	SPECC1	0	0	0	1	1	0	0	0
chr17	20020046	20020227	22510604	22510609	intron	SPECC1	0	0	0	1	0	0	1	1
chr17	20932508	20932590	22522220	22522224	intron	USP22	0	0	0	1	1	0	0	0
chr17	27272486	27272545	22564144	22564148	intron	PHF12	0	0	0	1	1	0	0	0
chr17	27438947	27439058	22566985	22566991	intron	MYO18A	0	0	0	1	1	0	1	1
chr17	27472491	27472682	22567534	22567538	intron	MYO18A	0	0	0	1	1	0	1	1
chr17	27907575	27907632	22574061	22574065	intron	GIT1	0	0	0	1	1	0	1	1
chr17	27908591	27908692	22574088	22574092	intron	GIT1	0	0	0	1	1	0	0	0
chr17	29755352	29755403	22596647	22596651	intron	RAB11FIP4	0	0	0	1	1	0	0	0
chr17	29852404	29852544	22598345	22598349	intron	RAB11FIP4	0	0	0	1	1	0	1	1
chr17	30411595	30412100	22606401	22606421	Intergenic	SH3GL1P1	0	0	0	1	0	0	0	0
chr17	30810711	30810855	22612084	22612089	TTS	PSMD11	0	0	0	1	1	0	1	1
chr17	31264003	31264185	22617197	22617203	intron	TMEM98	0	0	0	1	1	0	1	1
chr17	35017809	35017855	22656310	22656315	Intergenic	MRM1	0	0	0	1	0	0	0	0
chr17	35017857	35017917	22656315	22656319	Intergenic	MRM1	0	0	0	1	0	0	0	0
chr17	36641211	36641462	22678931	22678939	intron	ARHGAP23	0	0	0	1	0	0	1	1
chr17	36666868	36667042	22679504	22679530	exon,intron	ARHGAP23	0	1	0	1	0	0	1	0
chr17	36744752	36744942	22681242	22681247	intron	SRCIN1	0	0	0	1	1	0	0	0
chr17	37042493	37042530	22687909	22687913	intron	LASP1	0	0	0	1	1	0	0	0
chr17	37719973	37720141	22698879	22698886	Intergenic	NEUROD2	0	0	0	1	0	0	0	0
chr17	37779688	37780178	22700234	22700248	Intergenic	PPP1R1B	0	0	0	1	1	0	1	1
chr17	38191438	38191532	22706954	22706961	exon	MED24	0	0	0	1	0	0	1	1
chr17	38251725	38251793	22708177	22708181	exon	NR1D1	0	0	0	1	1	0	0	0
chr17	38263224	38263488	22708432	22708439	Intergenic	NR1D1	0	0	0	1	1	0	0	0
chr17	38324802	38324913	22709630	22709634	intron	CASC3	0	0	0	1	0	0	1	1
chr17	38486709	38487049	22712377	22712383	intron	RARA	0	0	0	1	1	0	0	0
chr17	38504975	38505151	22712794	22712801	intron	RARA	0	0	0	1	1	0	0	0
chr17	40115016	40115154	22733464	22733469	intron	TTC25	0	0	0	1	1	0	1	1
chr17	40176791	40177269	22734620	22734627	Intergenic	ZNF385C	0	0	0	1	1	0	1	1
chr17	40558138	40558309	22741593	22741604	intron	PTRF	0	1	0	1	0	0	1	1
chr17	41494969	41495084	22758604	22758611	Intergenic	ARL4D	0	0	0	1	1	0	0	0
chr17	41496314	41496488	22758623	22758631	Intergenic	ARL4D	0	0	0	1	1	0	0	0
chr17	42193191	42193286	22770342	22770347	intron	HDAC5	0	0	0	1	1	0	1	1
chr17	43909552	43909812	22801912	22801918	intron	CRHR1	0	0	0	1	0	0	1	1
chr17	43930073	43930388	22802276	22802282	intron	MAPT-AS1	0	0	0	1	1	0	1	1
chr17	47472419	47472640	22852953	22852959	Intergenic	PHB	0	0	0	1	1	0	1	1
chr17	47652032	47652093	22855929	22855935	Intergenic	NXPH3	0	0	0	1	1	0	0	0
chr17	48642299	48642486	22872362	22872372	intron	CACNA1G	0	0	0	1	0	0	0	0
chr17	48642487	48642506	22872372	22872377	intron	CACNA1G	0	0	0	1	0	0	0	0
chr17	48997084	48997375	22878332	22878345	Intergenic	TOB1-AS1	0	0	0	1	1	0	0	0
chr17	53362928	53363155	22907490	22907495	intron	HLF	0	0	0	1	1	0	0	0
chr17	56124237	56124332	22936008	22936013	Intergenic	DYNLL2	0	0	0	1	0	0	0	0
chr17	56124341	56124400	22936013	22936017	Intergenic	DYNLL2	0	0	0	1	0	0	0	0
chr17	57502842	57502955	22953518	22953524	Intergenic	MIR4729	0	0	0	1	1	0	0	0
chr17	57564661	57565070	22954313	22954320	Intergenic	DHX40	0	0	0	1	1	0	0	0
chr17	58238965	58239161	22963376	22963383	Intergenic	CA4	0	0	0	1	1	0	0	0
chr17	58513332	58513592	22966361	22966367	Intergenic	C17orf64	0	0	0	1	0	0	1	1
chr17	59473413	59473602	22976571	22976589	Intergenic	TBX2	0	1	0	1	0	1	0	0
chr17	59473610	59473818	22976589	22976613	Intergenic	TBX2	0	1	0	1	0	1	0	0
chr17	63555279	63555553	23028415	23028429	intron	AXIN2	0	0	0	1	0	0	0	0
chr17	63555682	63558093	23028429	23028699	intron	AXIN2	1	1	0	1	0	0	1	0
chr17	63558158	63558296	23028699	23028710	intron	AXIN2	1	0	0	1	1	0	1	0
chr17	66459142	66459284	23066724	23066729	Intergenic	WIPI1	0	0	0	1	0	0	1	1
chr17	68548693	68548892	23083358	23083362	Intergenic	KCNJ2	0	0	0	1	0	0	1	1
chr17	70464285	70464466	23099037	23099043	intron	LINC00673	0	0	0	1	0	0	0	0
chr17	71366064	71366238	23112740	23112745	intron	SDK2	0	0	0	1	0	0	1	1
chr17	72038987	72039102	23122982	23122986	Intergenic	RPL38	0	0	0	1	1	0	0	0
chr17	72838831	72839412	23136701	23136778	exon	GRIN2C	0	1	0	1	0	0	1	1
chr17	72861094	72861318	23137522	23137527	exon,intron	FDXR	0	0	0	1	0	0	1	1
chr17	73056104	73056169	23141999	23142003	intron	KCTD2	0	0	0	1	1	0	1	1
chr17	73743907	73744269	23157210	23157219	intron	ITGB4	0	0	0	1	1	0	1	1
chr17	74410755	74410910	23172806	23172811	intron	UBE2O	0	0	0	1	1	0	0	0
chr17	74416073	74416187	23172908	23172912	intron	UBE2O	0	0	0	1	1	0	0	0
chr17	75473595	75473714	23194526	23194532	intron	SEPT9	0	0	0	1	1	0	0	0
chr17	75551887	75552122	23196130	23196138	intron	LOC100507351	0	0	0	1	1	0	0	0
chr17	75880193	75880397	23201569	23201576	exon,promoter-TSS	FLJ45079	1	0	0	1	1	0	0	0
chr17	76704786	76704924	23219020	23219025	intron	CYTH1	0	0	0	1	1	0	1	1
chr17	77083747	77083924	23227315	23227319	exon	ENGASE	0	0	0	1	0	0	1	1
chr17	77133673	77133805	23228648	23228659	intron	RBFOX3	0	0	0	1	1	0	0	0
chr17	77133944	77134012	23228660	23228668	intron	RBFOX3	0	1	0	1	1	0	0	0
chr17	77134081	77134160	23228668	23228676	intron	RBFOX3	0	1	0	1	1	0	0	0
chr17	77387875	77388173	23234111	23234130	intron	RBFOX3	0	0	0	1	1	0	1	1
chr17	77389429	77389586	23234151	23234163	intron	RBFOX3	0	0	0	1	1	0	1	1
chr17	77460089	77460247	23235749	23235753	intron	RBFOX3	0	1	0	1	1	0	0	0
chr17	77460398	77460602	23235761	23235775	intron	RBFOX3	0	1	0	1	1	0	0	0
chr17	77460626	77460646	23235775	23235779	intron	RBFOX3	0	1	0	1	0	0	0	0
chr17	77460787	77460900	23235779	23235784	intron	RBFOX3	0	0	0	1	0	0	0	0
chr17	77460916	77460998	23235784	23235788	intron	RBFOX3	0	0	0	1	1	0	0	0
chr17	77461199	77461243	23235794	23235798	intron	RBFOX3	0	0	0	1	1	0	0	0
chr17	77461741	77461788	23235813	23235817	intron	RBFOX3	0	0	0	1	1	0	0	0
chr17	77462775	77462811	23235838	23235843	intron	RBFOX3	0	0	0	1	1	0	0	0
chr17	78400748	78400931	23258671	23258682	intron	ENDOV	0	0	0	1	1	0	1	1
chr17	79000950	79000971	23273271	23273275	Intergenic	BAIAP2-AS1	0	0	0	1	0	0	0	0
chr17	79068670	79068940	23275658	23275667	intron	BAIAP2	0	0	0	1	1	0	0	0
chr17	79068961	79069087	23275667	23275675	intron	BAIAP2	0	0	0	1	1	0	0	0
chr17	80200986	80201161	23312598	23312604	exon	CSNK1D	0	0	0	1	1	0	0	0
chr18	3703652	3703915	23378374	23378381	intron	DLGAP1	0	0	0	1	0	0	1	1
chr18	8949500	8949551	23426678	23426682	Intergenic	NDUFV2	0	0	0	1	0	0	0	0
chr18	8988322	8988482	23427074	23427081	Intergenic	NDUFV2	0	0	0	1	0	0	1	1
chr18	10520105	10520392	23444333	23444344	Intergenic	NAPG	0	0	0	1	0	0	1	1
chr18	13375425	13375541	23481847	23481853	intron	LDLRAD4	0	0	0	1	1	0	0	0
chr18	24229707	24229986	23558876	23558883	intron	KCTD1	0	0	0	1	1	0	1	1
chr18	32287787	32287863	23612733	23612737	intron	DTNA	0	0	0	1	0	0	0	0
chr18	35016105	35016199	23635858	23635863	intron	CELF4	0	0	0	1	0	0	0	0
chr18	35016203	35016243	23635863	23635868	intron	CELF4	0	0	0	1	0	0	0	0
chr18	39694397	39694570	23663758	23663763	Intergenic	LOC284260	0	0	0	1	0	0	1	1
chr18	48181192	48181312	23737965	23737972	intron	MAPK4	0	0	0	1	1	0	0	0
chr18	52902028	52902160	23769781	23769789	intron	TCF4	0	0	0	1	1	0	1	1
chr18	60251590	60251930	23835674	23835682	Intergenic	ZCCHC2	0	0	0	1	1	0	1	1
chr18	60990102	60990465	23844290	23844295	Intergenic	BCL2	0	0	0	1	0	0	1	1
chr18	76738963	76740102	23988606	23988788	promoter-TSS	SALL3	1	1	0	1	0	1	0	0
chr19	510715	510931	24029759	24029770	intron	TPGS1	0	0	0	1	1	0	1	1
chr19	1540502	1540590	24074291	24074299	Intergenic	PLK5	0	0	0	1	0	0	0	0
chr19	2019592	2019881	24092060	24092069	Intergenic	BTBD2	0	0	0	1	0	0	1	1
chr19	2069760	2069992	24093677	24093688	Intergenic	MKNK2	0	0	0	1	0	0	1	1
chr19	3665868	3666107	24143674	24143686	intron	PIP5K1C	0	0	0	1	1	0	1	1
chr19	3700880	3700934	24144979	24144986	promoter-TSS	PIP5K1C	1	0	0	1	1	0	0	0
chr19	5031688	5031929	24182677	24182685	intron	KDM4B	0	0	0	1	1	0	1	1
chr19	5035803	5035868	24182842	24182846	intron	KDM4B	0	0	0	1	1	0	0	0
chr19	5035893	5035900	24182846	24182850	intron	KDM4B	0	0	0	1	1	0	0	0
chr19	5048276	5048339	24183331	24183340	intron	KDM4B	0	0	0	1	1	0	0	1
chr19	5048342	5048607	24183340	24183359	intron	KDM4B	0	1	0	1	1	0	1	1
chr19	5968006	5968293	24206414	24206422	intron	RANBP3	0	0	0	1	1	0	1	1
chr19	6066765	6067329	24208601	24208611	intron	RFX2	0	0	0	1	1	0	0	0
chr19	6218561	6218810	24211224	24211233	intron	MLLT1	0	0	0	1	1	0	1	1
chr19	6403376	6403431	24215711	24215716	Intergenic	GTF2F1	0	0	0	1	1	0	0	0
chr19	7915299	7915431	24245446	24245451	intron	EVI5L	0	0	0	1	1	0	0	0
chr19	10044884	10045061	24282950	24282965	intron	OLFM2	0	0	0	1	1	0	1	1
chr19	10797553	10797784	24301552	24301562	intron	ILF3	0	0	0	1	1	0	0	0
chr19	10975156	10975401	24305686	24305693	intron	C19orf38	0	0	0	1	0	0	1	1
chr19	13088686	13089020	24349704	24349710	Intergenic	DAND5	0	0	0	1	1	0	1	1
chr19	13204772	13204879	24352484	24352488	intron	NFIX	0	0	0	1	1	0	1	1
chr19	13413607	13413705	24357627	24357632	intron	CACNA1A	0	0	0	1	1	0	0	0
chr19	13540131	13540226	24359305	24359309	intron	CACNA1A	0	0	0	1	0	0	0	0
chr19	13540260	13540342	24359309	24359313	intron	CACNA1A	0	0	0	1	0	0	0	0
chr19	14258972	14259175	24374664	24374672	exon	LPHN1	0	0	0	1	0	0	1	1
chr19	16494120	16494391	24414754	24414765	intron	EPS15L1	0	0	0	1	1	0	1	1
chr19	16540019	16540108	24415616	24415620	intron	EPS15L1	0	0	0	1	1	0	0	0
chr19	16567979	16568308	24416118	24416125	intron	EPS15L1	0	0	0	1	1	0	0	0
chr19	17577065	17577406	24438399	24438408	Intergenic	SLC27A1	0	0	0	1	0	0	1	1
chr19	17867987	17868235	24444949	24444955	intron	FCHO1	0	0	0	1	1	0	0	0
chr19	18977471	18977519	24473634	24473642	exon	UPF1	0	1	0	1	0	0	1	1
chr19	18977546	18977601	24473643	24473652	exon	UPF1	0	1	0	1	0	0	1	1
chr19	39158437	39158610	24702859	24702863	intron	ACTN4	0	0	0	1	1	0	0	0
chr19	42750348	42750647	24767088	24767096	Intergenic	GSK3A	0	0	0	1	1	0	1	1
chr19	44066870	44066990	24783298	24783302	intron	XRCC1	0	0	0	1	1	0	0	0
chr19	44067148	44067257	24783304	24783309	intron	XRCC1	0	0	0	1	1	0	0	0
chr19	46457612	46457729	24828386	24828392	intron	NOVA2	0	0	0	1	0	0	0	0
chr19	47117469	47117739	24839296	24839305	Intergenic	PTGIR	0	0	0	1	1	0	1	1
chr19	47343847	47344100	24844727	24844736	intron	AP2S1	0	0	0	1	0	0	1	1
chr19	47494444	47494695	24847250	24847260	intron	ARHGAP35	0	0	0	1	1	0	1	1
chr19	47714002	47714267	24852300	24852309	TTS	SAE1	0	0	0	1	1	0	1	1
chr19	47746277	47746346	24853341	24853349	Intergenic	BBC3	0	1	0	1	1	0	0	0
chr19	47746355	47746726	24853349	24853387	Intergenic	BBC3	0	1	0	1	0	0	0	0
chr19	47939915	47940261	24858096	24858105	intron	SLC8A2	0	0	0	1	1	0	1	1
chr19	49134105	49134190	24884324	24884333	TTS	SPHK2	0	1	0	1	0	0	0	0
chr19	49178666	49178947	24885476	24885488	intron	SEC1P	0	0	0	1	1	0	1	1
chr19	49430397	49430476	24891700	24891704	Intergenic	DHDH	0	0	0	1	0	0	0	0
chr19	49474270	49474407	24892850	24892862	intron	GYS1	0	0	0	1	0	0	1	1
chr19	50178966	50178983	24910437	24910441	Intergenic	PRMT1	0	0	0	1	0	0	0	0
chr19	51041037	51041228	24931234	24931246	intron	LRRC4B	0	0	0	1	0	0	1	1
chr19	55929591	55929772	25019366	25019370	Intergenic	UBE2S	0	0	0	1	0	0	1	1
chr19	55959182	55959356	25020119	25020126	Intergenic	SHISA7	0	0	0	1	1	0	0	0
chr19	56039916	56040113	25022685	25022696	Intergenic,TTS	SBK2	0	0	0	1	0	0	0	0
chr19	57587337	57587469	25049176	25049181	Intergenic	USP29	0	0	0	1	0	0	0	0
chr20	311298	311493	25079327	25079331	TTS	SOX12	0	0	0	1	1	0	1	1
chr20	412193	412305	25081221	25081225	TTS	RBCK1	0	0	0	1	0	0	1	1
chr20	1892666	1892909	25098659	25098671	intron	SIRPA	0	0	0	1	1	0	0	0
chr20	3143087	3143142	25115771	25115775	TTS	PROSAPIP1	0	0	0	1	0	0	0	0
chr20	3788706	3789064	25125938	25125943	Intergenic	AP5S1,CDC25B	0	0	0	1	1	0	0	0
chr20	4701448	4701632	25136848	25136860	Intergenic,promoter-TSS	PRND	1	0	0	1	1	0	1	1
chr20	5081523	5081639	25142211	25142216	exon,intron	TMEM230	0	0	0	1	0	0	1	1
chr20	8290309	8290508	25167723	25167728	intron	PLCB1	0	0	0	1	0	0	0	0
chr20	10112585	10112777	25180267	25180271	intron	SNAP25-AS1	0	0	0	1	1	0	0	0
chr20	22672366	22672596	25286894	25286909	Intergenic	FOXA2	0	0	0	1	1	0	1	1
chr20	24483019	24483506	25303763	25303767	intron	SYNDIG1	0	0	0	1	1	0	0	0
chr20	24484110	24484166	25303777	25303781	intron	SYNDIG1	0	0	0	1	0	0	0	0
chr20	24568001	24568112	25304741	25304745	intron	SYNDIG1	0	0	0	1	1	0	0	0
chr20	24568146	24568342	25304745	25304754	intron	SYNDIG1	0	0	0	1	1	0	0	0
chr20	31109676	31109840	25348620	25348631	intron	C20orf112	0	0	0	1	1	0	1	1
chr20	31112746	31112907	25348665	25348671	intron	C20orf112	0	0	0	1	1	0	0	0
chr20	31126568	31126731	25349007	25349019	intron	C20orf112	0	0	0	1	0	0	0	0
chr20	33796359	33796544	25387694	25387701	Intergenic	MMP24	0	0	0	1	0	0	1	1
chr20	35083213	35083418	25405830	25405836	intron	DLGAP4	0	0	0	1	1	0	0	0
chr20	35515609	35515964	25413456	25413468	intron	C20orf118	0	0	0	1	0	0	1	1
chr20	37511938	37512058	25440361	25440367	intron	PPP1R16B	0	0	0	1	1	0	0	0
chr20	37512149	37512199	25440367	25440373	intron	PPP1R16B	0	0	0	1	1	0	0	1
chr20	37522500	37522961	25440509	25440539	intron	PPP1R16B	0	0	0	1	1	0	1	1
chr20	39801917	39801964	25458552	25458556	intron	PLCG1	0	0	0	1	1	0	1	1
chr20	44761300	44761525	25514086	25514101	Intergenic	CD40	0	0	0	1	0	0	1	1
chr20	44851509	44851584	25515515	25515519	intron	CDH22	0	0	0	1	0	0	0	0
chr20	45964382	45964550	25529470	25529475	intron	ZMYND8	0	0	0	1	1	0	0	0
chr20	45965090	45965134	25529480	25529484	intron	ZMYND8	0	0	0	1	1	0	0	0
chr20	45965215	45965554	25529484	25529497	intron	ZMYND8	0	0	0	1	1	0	0	0
chr20	45985392	45985792	25529776	25529790	promoter-TSS	ZMYND8	1	0	0	1	1	0	0	0
chr20	45986851	45987006	25529824	25529829	Intergenic	ZMYND8	0	0	0	1	1	0	0	0
chr20	47961691	47961839	25558024	25558031	Intergenic	SNORD12	0	0	0	1	1	0	0	0
chr20	47962251	47962298	25558038	25558043	Intergenic	SNORD12	0	0	0	1	0	0	0	0
chr20	48545330	48545573	25566145	25566153	Intergenic	RNF114	0	0	0	1	0	0	1	1
chr20	49892963	49893049	25587904	25587908	Intergenic	MIR3194	0	0	0	1	0	0	0	0
chr20	50211391	50211833	25592532	25592544	Intergenic	NFATC2	0	0	0	1	1	0	1	1
chr20	58151420	58151493	25689847	25689853	Intergenic	LOC100506384	0	0	0	1	1	0	0	1
chr20	58327461	58327600	25692306	25692311	intron	PHACTR3	0	0	0	1	1	0	0	0
chr20	61478979	61479090	25749347	25749355	intron	TCFL5	0	0	0	1	1	0	0	1
chr20	61531645	61532088	25750959	25750970	intron	DIDO1	0	0	0	1	1	0	1	1
chr20	62086437	62086623	25767909	25767920	intron	KCNQ2	0	0	0	1	1	0	0	0
chr20	62089219	62089379	25768026	25768036	intron	KCNQ2	0	0	0	1	0	0	0	0
chr20	62133275	62133678	25769734	25769751	Intergenic	EEF1A2	0	0	0	1	1	0	0	0
chr20	62417659	62417814	25779377	25779382	intron	ZBTB46	0	0	0	1	0	0	1	1
chr21	32470920	32471122	25935736	25935750	Intergenic	KRTAP19-8	0	0	0	1	0	0	1	1
chr21	32471156	32471220	25935750	25935755	Intergenic	KRTAP19-8	0	0	0	1	0	0	1	1
chr21	34572062	34572356	25962820	25962826	Intergenic	C21orf54	0	0	0	1	1	0	1	1
chr21	35501468	35501692	25975331	25975339	intron	MRPS6	0	0	0	1	1	0	0	1
chr21	46712397	46712758	26142168	26142184	exon	LOC642852	0	0	0	1	1	0	1	1
chr21	47167819	47167920	26153697	26153703	Intergenic	LOC100129027	0	0	0	1	0	0	0	0
chr22	18225266	18225451	26200048	26200053	intron	BID	0	0	0	1	1	0	1	1
chr22	18312816	18313044	26202436	26202443	intron	MICAL3	0	0	0	1	1	0	1	1
chr22	23470659	23470900	26291978	26291984	intron	RTDR1	0	0	0	1	1	0	1	1
chr22	23579519	23579638	26293986	26293990	intron	BCR	0	0	0	1	1	0	0	0
chr22	23624007	23624344	26294885	26294895	intron	BCR	0	0	0	1	1	0	1	1
chr22	23624476	23624510	26294897	26294901	intron	BCR	0	0	0	1	1	0	1	0
chr22	24503761	24503831	26309918	26309923	intron	CABIN1	0	0	0	1	1	0	0	0
chr22	25206277	25206491	26320793	26320798	intron	SGSM1	0	0	0	1	1	0	0	0
chr22	25858550	25858793	26331050	26331058	Intergenic,TTS	CRYBB2P1	0	0	0	1	1	0	1	1
chr22	29436913	29437030	26371882	26371887	intron	ZNRF3	0	0	0	1	1	0	1	1
chr22	29709286	29709342	26376418	26376425	TTS	GAS2L1	0	1	0	1	0	0	1	1
chr22	35921532	35921608	26455881	26455886	Intergenic	RASD2	0	0	0	1	0	0	0	0
chr22	36682733	36682812	26465422	26465426	exon	MYH9	0	0	0	1	0	0	1	1
chr22	36697504	36697605	26465845	26465851	exon	MYH9	0	0	0	1	1	0	1	1
chr22	36866408	36866632	26469446	26469451	intron	TXN2	0	0	0	1	1	0	1	1
chr22	36983858	36983917	26471828	26471832	intron	CACNG2	0	0	0	1	0	0	0	0
chr22	38221073	38221383	26495793	26495844	exon	GALR3	0	1	0	1	0	0	0	0
chr22	38448340	38448670	26500441	26500454	Intergenic	PICK1	0	0	0	1	1	0	1	1
chr22	38465516	38465851	26500816	26500828	intron	PICK1	0	0	0	1	1	0	1	1
chr22	38510632	38510778	26502132	26502141	intron	PLA2G6	0	0	0	1	1	0	1	1
chr22	38653354	38653569	26505229	26505237	intron	TMEM184B	0	0	0	1	0	0	0	0
chr22	39892395	39892607	26530235	26530241	Intergenic	SMCR7L	0	0	0	1	1	0	1	1
chr22	39943151	39943576	26531476	26531480	Intergenic	RPS19BP1	0	0	0	1	1	0	0	0
chr22	40086919	40087173	26534412	26534424	Intergenic	CACNA1I	0	0	0	1	0	0	0	0
chr22	41050594	41050818	26546938	26546944	Intergenic	MKL1	0	0	0	1	1	0	1	1
chr22	41799830	41800138	26560411	26560422	Intergenic	TEF	0	0	0	1	1	0	1	1
chr22	41913911	41913971	26562801	26562805	intron	ACO2	0	0	0	1	0	0	1	1
chr22	41929381	41929440	26563134	26563138	intron	POLR3H	0	0	0	1	1	0	1	1
chr22	42576662	42576794	26575381	26575387	intron	TCF20	0	0	0	1	1	0	0	0
chr22	42611133	42611380	26575766	26575774	promoter-TSS	TCF20	1	0	0	1	1	0	0	0
chr22	45949763	45949814	26639494	26639499	intron	FBLN1	0	0	0	1	1	0	1	1
chr22	46488745	46488811	26650359	26650363	intron	MIRLET7BHG	0	0	0	1	1	0	0	0
chr22	48970903	48971490	26696756	26696843	intron,promoter-TSS	FAM19A5	0	1	0	1	0	0	0	1
chr22	50058353	50058421	26720170	26720178	Intergenic	C22orf34	0	0	0	1	1	0	0	0
chr22	50058514	50058580	26720181	26720185	Intergenic	C22orf34	0	0	0	1	1	0	0	0
chr22	50058610	50058707	26720186	26720190	Intergenic	C22orf34	0	0	0	1	0	0	0	0
chr22	50658017	50658100	26736156	26736160	exon,intron	TUBGCP6	0	0	0	1	1	0	0	0
chr22	50712863	50713006	26738170	26738176	TTS	PLXNB2	0	0	0	1	1	0	1	1
chrX	9431071	9431571	26865576	26865593	promoter-TSS	TBL1X	1	0	0	1	0	1	0	1
chrX	18891297	18891483	26949226	26949230	Intergenic	PHKA2-AS1	0	0	0	1	0	0	0	0
chrX	19613387	19613611	26958176	26958180	intron	SH3KBP1	0	0	0	1	0	0	0	0
chrX	20547552	20547782	26967507	26967513	Intergenic	RPS6KA3	0	0	0	1	0	1	0	0
chrX	20548289	20548996	26967515	26967530	Intergenic	RPS6KA3	0	0	0	1	0	0	1	1
chrX	21745771	21746074	26974096	26974101	intron	SMPX	0	0	0	1	0	0	0	0
chrX	22154028	22154503	26978154	26978163	intron	PHEX	0	0	0	1	0	0	1	1
chrX	22318565	22318787	26979525	26979530	intron	LOC100873065	0	0	0	1	0	1	0	0
chrX	43817556	43818003	27151014	27151021	exon	NDP	0	0	0	1	1	0	1	1
chrX	53317523	53317562	27252485	27252490	intron	IQSEC2	0	0	0	1	0	0	0	0
chrX	68399395	68399474	27341642	27341647	Intergenic	PJA1	0	0	0	1	0	1	0	0
chrX	71238329	71238496	27372361	27372391	intron	NHSL2	0	1	0	1	0	0	1	1
chrX	71238522	71238778	27372391	27372414	intron	NHSL2	0	1	0	1	0	0	1	1
chrX	71346504	71346730	27373501	27373508	TTS	RGAG4	0	0	0	1	0	0	1	1
chrX	129115226	129117512	27762694	27762836	Intergenic	BCORL1	0	1	0	1	0	0	0	0
chrX	152127598	152127742	27947312	27947319	intron	ZNF185	0	1	0	1	0	0	1	1
chrX	153218875	153219080	27969635	27969651	exon	RENBP	0	1	0	1	1	0	1	1
chrX	153763083	153763403	27983875	27983893	intron	G6PD	0	0	0	1	0	0	1	1
