# Supplementary material for: A DNA methylation atlas of normal human cell types
Source: Nature. 2023 Jan 4;613(7943):355–64. doi: 10.1038/s41586-022-05580-6 (PMC9811898; doi:10.1038/s41586-022-05580-6)
Supplement: Supplementary file 6 — Genome-wide set of unmethylated regions per cell type, overlapping H3K27ac, but not J3K4me3, ChIP–seq peaks, annotated. Zip file containing bed files, listing for each cell type a set of putative enhancers defined as the subset of hypomethylated regions (Extended Dataset 1) marked by active gene regulation chromatin marks (H3K27ac peaks) but lacking promoter marks (H3K4me3 peaks). [file 41586_2022_5580_MOESM6_ESM.zip › Oligodend.4CpGs.U85.f85.H3K27ac-H3K4me3.bed]

chr	from	to	CpG_from	CpG_to	HOMER_anno	neigh_gene	TSS+1Kb	CpG-island	H3K4me3	H3K27ac	H3K4me1	H3K27me3	CTCF_BS	CTCF
chr1	1719730	1719964	43856	43862	intron	GNB1	0	0	0	1	1	0	0	0
chr1	1792471	1792847	45161	45167	intron	GNB1	0	0	0	1	0	0	0	0
chr1	2089801	2090036	54877	54893	intron	PRKCZ	0	0	0	1	1	0	0	0
chr1	2345690	2346298	63949	63974	Intergenic	PEX10	0	1	0	1	1	0	1	1
chr1	2384174	2384248	65116	65120	Intergenic	PLCH2	0	0	0	1	1	0	0	1
chr1	2391260	2391283	65351	65356	Intergenic	PLCH2	0	0	0	1	1	0	0	1
chr1	2391347	2391466	65358	65366	Intergenic	PLCH2	0	0	0	1	1	0	0	1
chr1	2822673	2822761	75930	75938	Intergenic	ACTRT2	0	0	0	1	1	0	0	0
chr1	2822779	2822902	75938	75946	Intergenic	ACTRT2	0	0	0	1	1	0	0	0
chr1	2883581	2883685	77352	77357	Intergenic	ACTRT2	0	0	0	1	0	0	0	0
chr1	2883702	2883806	77357	77362	Intergenic	ACTRT2	0	0	0	1	0	0	0	0
chr1	2885388	2885493	77418	77424	Intergenic	ACTRT2	0	0	0	1	1	0	0	0
chr1	2902055	2902152	77849	77853	Intergenic	ACTRT2	0	0	0	1	0	0	0	1
chr1	3042733	3042818	81722	81734	intron	PRDM16	0	0	0	1	0	0	0	0
chr1	3077835	3078077	82774	82784	intron	PRDM16	0	0	0	1	0	0	0	0
chr1	3629636	3629834	99491	99496	intron	TP73	0	0	0	1	1	0	0	0
chr1	3631151	3631265	99527	99534	intron	TP73	0	0	0	1	1	0	0	0
chr1	4722743	4722897	115208	115215	intron	AJAP1	0	0	0	1	1	0	0	0
chr1	4741264	4741329	115506	115511	intron	AJAP1	0	0	0	1	0	0	0	0
chr1	4761060	4761146	115908	115915	intron	AJAP1	0	0	0	1	1	0	0	1
chr1	5537848	5537900	124593	124599	Intergenic	MIR4417	0	0	0	1	0	0	0	0
chr1	6647426	6647651	148679	148685	exon	ZBTB48	0	0	0	1	1	0	0	0
chr1	8411131	8411240	178053	178058	Intergenic	SLC45A1	0	0	0	1	1	0	0	0
chr1	8520254	8520430	179794	179798	intron	RERE	0	0	0	1	1	0	0	1
chr1	8525858	8526012	179855	179863	intron	RERE	0	0	0	1	1	0	0	0
chr1	8695495	8695672	181715	181719	intron	RERE	0	0	0	1	0	0	0	0
chr1	9382986	9383124	193499	193504	intron	SPSB1	0	0	0	1	1	0	0	1
chr1	9400497	9400606	193913	193917	intron	SPSB1	0	0	0	1	1	0	0	0
chr1	9412611	9412870	194195	194202	intron	SPSB1	0	0	0	1	1	0	0	0
chr1	9423173	9423248	194465	194469	intron	SPSB1	0	0	0	1	1	0	0	0
chr1	9436116	9436272	194736	194742	Intergenic	SPSB1	0	0	0	1	1	0	0	0
chr1	9436291	9436377	194742	194747	Intergenic	SPSB1	0	0	0	1	1	0	0	0
chr1	9445054	9445209	194927	194935	Intergenic	SPSB1	0	0	0	1	1	0	0	0
chr1	9592961	9593040	197691	197696	Intergenic	SLC25A33	0	0	0	1	0	0	0	0
chr1	10044356	10044622	207105	207110	exon	NMNAT1	0	0	0	1	0	0	0	0
chr1	10061322	10061467	207492	207496	intron	RBP7	0	0	0	1	0	0	0	0
chr1	10213050	10213212	209855	209859	intron	UBE4B	0	0	0	1	1	0	1	1
chr1	10221242	10221261	209986	209990	exon	UBE4B	0	0	0	1	1	0	0	0
chr1	10370581	10370658	212183	212187	intron	KIF1B	0	0	0	1	1	0	0	0
chr1	10437649	10437779	213045	213052	exon	KIF1B	0	0	0	1	1	0	1	1
chr1	11272402	11272637	229687	229696	exon	MTOR	0	0	0	1	1	0	0	1
chr1	11518434	11518462	233641	233645	Intergenic	PTCHD2	0	0	0	1	1	0	0	0
chr1	11522865	11522907	233730	233734	Intergenic	PTCHD2	0	0	0	1	0	0	0	0
chr1	14585549	14585610	274098	274102	Intergenic	KAZN	0	0	0	1	1	0	0	0
chr1	14585846	14585926	274108	274114	Intergenic	KAZN	0	0	0	1	0	0	0	0
chr1	15295075	15295183	283095	283100	intron	KAZN	0	0	0	1	1	0	0	0
chr1	15373089	15373246	284604	284610	intron	KAZN	0	0	0	1	0	0	1	1
chr1	15506784	15506937	286941	286946	intron	TMEM51	0	0	0	1	1	0	0	0
chr1	16570928	16571111	306634	306638	Intergenic	RSG1	0	0	0	1	1	0	1	1
chr1	16575194	16575542	306682	306687	Intergenic	RSG1	0	0	0	1	1	0	0	0
chr1	16718590	16718759	308924	308930	intron	SZRD1	0	0	0	1	1	0	0	0
chr1	18557153	18557594	338045	338054	intron	IGSF21	0	0	0	1	1	0	0	0
chr1	19751269	19751406	355902	355906	intron	CAPZB	0	0	0	1	1	0	0	0
chr1	21581914	21582016	380827	380831	intron	ECE1	0	0	0	1	1	0	1	1
chr1	21637825	21637904	381875	381880	intron	ECE1	0	0	0	1	0	0	0	0
chr1	21951171	21951285	387515	387520	intron	RAP1GAP	0	0	0	1	1	0	0	0
chr1	22440991	22441121	396204	396210	Intergenic	WNT4	0	0	0	1	1	0	0	0
chr1	23088421	23088652	406259	406269	intron	EPHB2	0	0	0	1	1	0	0	0
chr1	23098637	23098855	406389	406399	intron	EPHB2	0	0	0	1	1	0	0	0
chr1	23105592	23105684	406488	406493	intron	EPHB2	0	0	0	1	1	0	0	0
chr1	23133447	23133580	406893	406899	intron	EPHB2	0	0	0	1	1	0	0	1
chr1	23135411	23135597	406921	406926	intron	EPHB2	0	0	0	1	1	0	0	0
chr1	23141293	23141386	407003	407008	intron	EPHB2	0	0	0	1	1	0	0	0
chr1	23182808	23182931	407542	407548	intron	EPHB2	0	0	0	1	1	0	0	0
chr1	25704826	25705275	445831	445836	intron	RHCE	0	0	0	1	0	0	0	0
chr1	25890200	25890570	448336	448349	intron	LDLRAP1	0	0	0	1	0	0	0	1
chr1	25893273	25893315	448392	448397	intron	LDLRAP1	0	0	0	1	1	0	1	1
chr1	25893352	25893787	448397	448413	exon	LDLRAP1	0	0	0	1	1	0	1	1
chr1	26070166	26070201	451100	451104	intron	MAN1C1	0	0	0	1	1	0	0	0
chr1	26137438	26137672	452334	452345	intron	SEPN1	0	0	0	1	0	0	1	1
chr1	26235841	26235895	454034	454038	Intergenic	MIR3917	0	0	0	1	0	0	0	1
chr1	26882110	26882377	464769	464777	exon,intron	RPS6KA1	0	0	0	1	0	0	0	1
chr1	27653940	27654005	477861	477866	intron	TMEM222	0	0	0	1	0	0	0	0
chr1	27830983	27831329	481203	481216	Intergenic	WASF2	0	0	0	1	1	0	0	0
chr1	29529454	29529639	508998	509004	intron	MECR	0	0	0	1	0	0	1	1
chr1	32288366	32288555	541157	541161	Intergenic	SPOCD1	0	0	0	1	0	0	0	1
chr1	32305733	32305838	541395	541400	Intergenic	SPOCD1	0	0	0	1	0	0	0	0
chr1	32326241	32326473	541710	541716	Intergenic	SPOCD1	0	0	0	1	1	0	0	0
chr1	32806916	32807086	549483	549489	Intergenic	MARCKSL1	0	0	0	1	0	0	0	0
chr1	33399147	33399237	559487	559491	Intergenic	RNF19B	0	0	0	1	0	0	1	1
chr1	33642164	33642519	562983	562991	intron	TRIM62	0	0	0	1	1	0	0	0
chr1	33793320	33793503	565131	565135	intron	PHC2	0	0	0	1	0	0	0	0
chr1	33936128	33936414	566860	566869	Intergenic	ZSCAN20	0	0	0	1	1	0	1	1
chr1	36653765	36653937	596893	596900	Intergenic	MAP7D1	0	0	0	1	1	0	1	1
chr1	36886443	36886626	601114	601122	intron	OSCP1	0	0	0	1	0	0	1	1
chr1	37169315	37169655	604598	604611	Intergenic	CSF3R	0	0	0	1	1	0	1	1
chr1	38279984	38280219	618337	618344	exon	MTF1	0	0	0	1	1	0	0	0
chr1	39136985	39137165	628476	628482	Intergenic	RRAGC	0	0	0	1	0	0	0	0
chr1	39960520	39960692	639141	639147	intron	BMP8A	0	0	0	1	0	0	0	0
chr1	40004980	40005169	640012	640017	intron	PPIEL	0	0	0	1	0	0	1	1
chr1	40311392	40311571	645073	645078	intron	TRIT1	0	0	0	1	1	0	0	0
chr1	41234272	41234580	656752	656758	intron	NFYC	0	0	0	1	1	0	0	0
chr1	41469719	41469757	660472	660476	intron	CTPS1	0	0	0	1	1	0	1	1
chr1	41920152	41920382	665256	665262	Intergenic	EDN2	0	0	0	1	1	0	0	1
chr1	42242797	42243070	669327	669333	intron	HIVEP3	0	0	0	1	1	0	0	1
chr1	42643443	42643450	672806	672810	exon	FOXJ3	0	0	0	1	0	0	0	1
chr1	43703929	43704122	684715	684719	intron	WDR65	0	0	0	1	1	0	1	1
chr1	44013402	44013461	689245	689249	intron	PTPRF	0	0	0	1	1	0	0	0
chr1	44018672	44018785	689344	689348	intron	PTPRF	0	0	0	1	1	0	0	1
chr1	44195449	44196921	692415	692423	intron	ST3GAL3	0	0	0	1	0	0	0	1
chr1	44424529	44424690	694897	694902	intron	IPO13	0	0	0	1	0	0	0	0
chr1	44471519	44471604	695983	695989	intron	SLC6A9	0	0	0	1	1	0	1	1
chr1	44708575	44708729	698993	699002	intron	ERI3	0	0	0	1	0	0	0	0
chr1	44973406	44973432	702046	702050	intron	RNF220	0	0	0	1	0	0	0	1
chr1	45053889	45054048	703072	703080	intron	RNF220	0	0	0	1	1	0	0	0
chr1	45060892	45061109	703166	703175	intron	RNF220	0	0	0	1	1	0	1	1
chr1	45068518	45068667	703273	703281	intron	RNF220	0	0	0	1	1	0	0	0
chr1	45116008	45116178	704081	704092	intron	RNF220	0	0	0	1	1	0	0	0
chr1	45116191	45116431	704092	704100	intron	RNF220	0	0	0	1	1	0	0	0
chr1	46035793	46036015	716428	716433	TTS	AKR1A1	0	0	0	1	1	0	1	1
chr1	46502805	46503018	722059	722065	Intergenic	PIK3R3	0	0	0	1	0	0	1	1
chr1	46689314	46689489	724254	724259	Intergenic	LURAP1	0	0	0	1	0	0	1	1
chr1	48416797	48416962	744330	744338	intron	TRABD2B	0	0	0	1	0	0	0	0
chr1	53539607	53539629	788764	788768	intron	PODN	0	0	0	1	1	0	0	0
chr1	54335279	54335544	800018	800023	intron	YIPF1	0	0	0	1	0	0	0	0
chr1	54752898	54753321	805533	805541	intron	SSBP3	0	0	0	1	1	0	0	0
chr1	54766092	54766216	805729	805734	intron	SSBP3	0	0	0	1	1	0	0	0
chr1	54790033	54790085	806102	806106	intron	SSBP3	0	0	0	1	1	0	0	0
chr1	54796980	54797044	806220	806224	intron	SSBP3	0	0	0	1	1	0	0	0
chr1	54806410	54806894	806364	806370	intron	SSBP3	0	0	0	1	1	0	0	0
chr1	55075005	55075341	810872	810879	exon	ACOT11	0	0	0	1	1	0	0	0
chr1	55331160	55331286	814118	814123	intron	DHCR24	0	0	0	1	0	0	0	1
chr1	62765525	62765657	871543	871547	intron	KANK4	0	0	0	1	0	0	0	0
chr1	66153406	66153638	902065	902069	Intergenic	PDE4B	0	0	0	1	1	0	1	1
chr1	77999491	77999708	975601	975606	intron	AK5	0	0	0	1	0	0	1	1
chr1	84719660	84719983	1017390	1017395	Intergenic	SAMD13	0	0	0	1	0	0	0	0
chr1	89984736	89984839	1056300	1056305	Intergenic	LRRC8B	0	0	0	1	0	0	0	0
chr1	90400781	90401106	1060094	1060098	exon	LRRC8D	0	0	0	1	0	0	0	0
chr1	94018931	94018979	1091288	1091292	exon	FNBP1L	0	0	0	1	1	0	0	0
chr1	94101952	94102055	1092222	1092227	intron	BCAR3	0	0	0	1	0	0	0	0
chr1	100543303	100543435	1136417	1136421	intron	HIAT1	0	0	0	1	1	0	0	0
chr1	109818390	109818487	1196319	1196323	TTS	CELSR2	0	0	0	1	1	0	0	0
chr1	110425294	110425633	1203962	1203975	Intergenic	CSF1	0	0	0	1	1	0	0	1
chr1	112056270	112056408	1219603	1219608	intron	ADORA3	0	0	0	1	0	0	0	0
chr1	113541688	113541801	1235582	1235586	Intergenic	SLC16A1	0	0	0	1	1	0	0	0
chr1	116534657	116534748	1261533	1261537	exon	SLC22A15	0	0	0	1	0	0	0	0
chr1	116534804	116534861	1261537	1261541	exon	SLC22A15	0	0	0	1	0	0	0	0
chr1	116551751	116552175	1261624	1261629	intron	SLC22A15	0	0	0	1	0	0	0	0
chr1	116854396	116854649	1263884	1263891	Intergenic	ATP1A1	0	0	0	1	1	0	0	0
chr1	120280196	120280268	1290824	1290828	intron	PHGDH	0	0	0	1	1	0	0	0
chr1	120286759	120287008	1290906	1290916	TTS	PHGDH	0	0	0	1	1	0	1	1
chr1	149914177	149914357	1363824	1363829	exon	OTUD7B	0	0	0	1	1	0	0	1
chr1	150154369	150154845	1366537	1366549	Intergenic	PLEKHO1	0	0	0	1	0	0	0	0
chr1	150383401	150383529	1370469	1370474	intron	RPRD2	0	0	0	1	0	0	0	0
chr1	151313437	151313505	1385482	1385486	exon	RFX5	0	0	0	1	0	0	1	1
chr1	151682876	151683153	1390510	1390517	intron	CELF3	0	0	0	1	1	0	0	0
chr1	153462831	153463043	1405176	1405183	Intergenic	S100A7	0	0	0	1	1	0	0	0
chr1	154392070	154392267	1419662	1419671	intron	IL6R	0	0	0	1	1	0	0	0
chr1	154401878	154401957	1419815	1419820	exon,intron	IL6R	0	0	0	1	1	0	0	0
chr1	155976896	155976992	1446138	1446142	Intergenic	SSR2	0	0	0	1	0	0	0	0
chr1	156066567	156066722	1447847	1447853	intron	LMNA	0	0	0	1	1	0	1	1
chr1	156195369	156195505	1450032	1450037	exon	PMF1	0	0	0	1	0	0	1	1
chr1	156355520	156355750	1452662	1452669	TTS	RHBG	0	0	0	1	1	0	1	1
chr1	156450633	156450734	1454468	1454481	exon	MEF2D	0	0	0	1	1	0	1	1
chr1	160072630	160072724	1486940	1486945	Intergenic	IGSF8	0	0	0	1	1	0	0	0
chr1	160261151	160261229	1489165	1489169	exon	COPA	0	0	0	1	1	0	1	1
chr1	164766553	164766810	1530254	1530259	intron	PBX1	0	0	0	1	1	0	0	0
chr1	175832893	175832982	1614329	1614334	Intergenic	SCARNA3	0	0	0	1	1	0	0	0
chr1	180485043	180485244	1653218	1653225	Intergenic	ACBD6	0	0	0	1	0	0	1	1
chr1	182270938	182270945	1669009	1669013	Intergenic	GLUL	0	0	0	1	1	0	0	0
chr1	183884949	183885392	1683816	1683823	intron	RGL1	0	0	0	1	1	0	1	1
chr1	201105991	201106200	1793843	1793848	intron	TMEM9	0	0	0	1	0	0	0	0
chr1	201419858	201419919	1797884	1797888	Intergenic	PHLDA3	0	0	0	1	1	0	0	0
chr1	201431152	201431268	1798011	1798017	Intergenic	PHLDA3	0	0	0	1	1	0	0	0
chr1	201482203	201482417	1798875	1798881	Intergenic	CSRP1	0	0	0	1	1	0	1	1
chr1	201528846	201529144	1799545	1799555	Intergenic	RPS10P7	0	0	0	1	1	0	1	1
chr1	201665778	201665866	1801237	1801241	intron	NAV1	0	0	0	1	1	0	0	0
chr1	201688998	201689191	1801507	1801513	TTS	MIR5191	1	0	0	1	1	0	0	1
chr1	203115697	203115930	1819520	1819526	intron	ADORA1	0	0	0	1	1	0	0	0
chr1	203116453	203116673	1819531	1819537	intron	ADORA1	0	0	0	1	1	0	0	0
chr1	203561486	203561581	1824711	1824717	Intergenic	ATP2B4	0	0	0	1	0	0	0	0
chr1	204047457	204047742	1830787	1830795	intron	SOX13	0	0	0	1	1	0	0	0
chr1	204415633	204415853	1835488	1835493	intron	PIK3C2B	0	0	0	1	1	0	1	1
chr1	204424235	204424298	1835609	1835616	intron	PIK3C2B	0	0	0	1	0	0	0	0
chr1	204435956	204436090	1835766	1835773	intron	PIK3C2B	0	0	0	1	1	0	0	0
chr1	204910955	204911206	1841084	1841092	intron	NFASC	0	0	0	1	1	0	1	1
chr1	204914804	204914961	1841126	1841130	intron	NFASC	0	0	0	1	1	0	0	0
chr1	204958464	204958744	1841764	1841770	intron	NFASC	0	0	0	1	1	0	1	1
chr1	205007196	205007276	1842530	1842534	Intergenic	CNTN2	0	0	0	1	0	0	0	0
chr1	205239526	205239650	1845718	1845723	intron	TMCC2	0	0	0	1	1	0	0	0
chr1	205240497	205240542	1845737	1845742	intron	TMCC2	0	0	0	1	1	0	0	1
chr1	205242599	205242859	1845775	1845783	TTS	TMCC2	0	0	0	1	1	0	1	1
chr1	205480304	205480846	1849142	1849147	intron	CDK18	0	0	0	1	1	0	0	0
chr1	205505936	205506063	1849569	1849573	Intergenic	LOC284578	0	0	0	1	0	0	0	0
chr1	205628183	205628386	1851263	1851270	exon	SLC45A3	0	0	0	1	1	0	1	1
chr1	205897682	205897853	1854405	1854409	intron	SLC26A9	0	0	0	1	1	0	0	0
chr1	207672938	207673042	1868766	1868770	intron	CR1	0	0	0	1	0	0	1	1
chr1	208098655	208098742	1872906	1872911	Intergenic	CD34	0	0	0	1	1	0	0	0
chr1	208376443	208376588	1875861	1875866	intron	PLXNA2	0	0	0	1	1	0	0	0
chr1	208406973	208407359	1876226	1876233	intron	PLXNA2	0	0	0	1	1	0	0	0
chr1	210033811	210033886	1888828	1888833	Intergenic	DIEXF	0	0	0	1	0	0	1	1
chr1	210807083	210807233	1895436	1895442	intron	HHAT	0	0	0	1	0	0	0	0
chr1	210928816	210928992	1896391	1896395	intron	KCNH1	0	0	0	1	0	0	0	0
chr1	211854198	211854598	1905235	1905244	Intergenic	NEK2	0	0	0	1	0	0	1	1
chr1	211877480	211877569	1905551	1905555	Intergenic	NEK2	0	0	0	1	0	0	0	0
chr1	211909025	211909134	1905872	1905876	Intergenic	NEK2	0	0	0	1	1	0	0	0
chr1	211909181	211909290	1905878	1905883	Intergenic	NEK2	0	0	0	1	1	0	0	0
chr1	211909455	211909555	1905885	1905889	Intergenic	NEK2	0	0	0	1	1	0	0	0
chr1	211909735	211909977	1905890	1905896	Intergenic	NEK2	0	0	0	1	1	0	0	0
chr1	212635422	212635503	1913189	1913193	Intergenic	NENF	0	0	0	1	0	0	0	0
chr1	212810068	212810278	1915347	1915353	Intergenic	FAM71A	0	0	0	1	1	0	0	0
chr1	214200575	214200759	1928340	1928344	intron	PROX1	0	0	0	1	0	0	0	0
chr1	223952860	223953297	2003140	2003147	intron	CAPN2	0	0	0	1	1	0	0	0
chr1	223976755	223976893	2003418	2003422	exon	TP53BP2	0	0	0	1	0	0	0	0
chr1	226032099	226032230	2024819	2024823	intron	EPHX1	0	0	0	1	0	0	0	0
chr1	226036456	226036541	2024902	2024906	intron	TMEM63A	0	0	0	1	1	0	0	0
chr1	226821857	226822309	2036741	2036749	exon	ITPKB	0	0	0	1	1	0	1	1
chr1	226971556	226971573	2039049	2039053	Intergenic	ITPKB	0	0	0	1	0	0	0	0
chr1	227174570	227174653	2041995	2041999	exon	ADCK3	0	0	0	1	1	0	0	0
chr1	227455947	227456066	2043999	2044003	intron	CDC42BPA	0	0	0	1	0	0	0	0
chr1	228104679	228104873	2051376	2051380	Intergenic	MIR5008	0	0	0	1	1	0	0	0
chr1	228562741	228562883	2060672	2060680	intron	OBSCN	0	0	0	1	0	0	0	0
chr1	229011605	229012096	2069893	2069899	Intergenic	DUSP5P1	0	0	0	1	0	0	0	0
chr1	229089530	229089736	2070701	2070707	Intergenic	DUSP5P1	0	0	0	1	0	0	0	1
chr1	229089751	229089840	2070707	2070711	Intergenic	DUSP5P1	0	0	0	1	0	0	0	1
chr1	229139148	229139390	2071302	2071311	Intergenic	RAB4A	0	0	0	1	1	0	0	0
chr1	229363258	229363551	2073692	2073705	Intergenic	RAB4A	0	0	0	1	0	0	1	1
chr1	229367062	229367412	2073745	2073752	Intergenic	RAB4A	0	0	0	1	1	0	0	0
chr1	229386678	229387135	2073939	2073943	Intergenic	RAB4A	0	0	0	1	0	0	0	0
chr1	229596904	229597303	2076971	2076977	intron	NUP133	0	0	0	1	0	0	0	1
chr1	229618170	229618509	2077208	2077213	intron	NUP133	0	0	0	1	1	0	0	0
chr1	229797157	229797263	2079631	2079637	Intergenic	URB2	0	0	0	1	0	0	1	1
chr1	230348691	230348760	2085477	2085481	intron	GALNT2	0	0	0	1	1	0	0	0
chr1	230446376	230446836	2086967	2086975	Intergenic	PGBD5	0	0	0	1	0	0	1	1
chr1	230449551	230449628	2087007	2087011	Intergenic	PGBD5	0	0	0	1	1	0	0	0
chr1	230956466	230957177	2092596	2092601	Intergenic	C1orf198	0	0	0	1	0	0	0	0
chr1	230974999	230975129	2092806	2092814	exon	C1orf198	0	0	0	1	0	0	0	0
chr1	230985359	230985468	2092998	2093002	intron	C1orf198	0	0	0	1	1	0	0	0
chr1	230994881	230994980	2093116	2093120	intron	C1orf198	0	0	0	1	1	0	0	1
chr1	231046036	231046225	2093922	2093929	intron	TTC13	0	0	0	1	1	0	0	0
chr1	231258873	231259080	2096335	2096341	Intergenic	TRIM67	0	0	0	1	0	0	0	0
chr1	234634843	234635042	2129274	2129290	Intergenic	TARBP1	0	0	0	1	1	0	1	1
chr1	234672688	234672830	2129842	2129847	Intergenic	LOC100506795	0	0	0	1	1	0	0	0
chr1	234678293	234678443	2129936	2129941	Intergenic	LOC100506795	0	0	0	1	1	0	0	0
chr1	234852790	234852918	2132300	2132307	Intergenic	LOC100506810	0	0	0	1	0	0	0	0
chr1	236738051	236739248	2157170	2157175	intron	HEATR1	0	0	0	1	0	0	0	0
chr1	243651856	243651995	2220487	2220495	intron	AKT3	0	0	0	1	1	0	0	0
chr1	243664390	243664672	2220753	2220758	exon	AKT3	0	0	0	1	0	0	0	0
chr1	244350737	244350853	2227350	2227356	Intergenic	ZBTB18	0	0	0	1	0	0	0	0
chr1	244435868	244435894	2228402	2228406	Intergenic	C1orf100	0	0	0	1	1	0	0	0
chr2	231970	232003	2286959	2286964	intron	SH3YL1	0	0	0	1	0	0	0	0
chr2	1821149	1821300	2313411	2313415	intron	MYT1L	0	0	0	1	1	0	0	0
chr2	1994498	1994633	2316355	2316359	intron	MYT1L	0	0	0	1	1	0	0	0
chr2	2016462	2016593	2316711	2316718	intron	MYT1L	0	0	0	1	0	0	0	0
chr2	2627895	2628060	2323345	2323350	Intergenic	MYT1L	0	0	0	1	0	0	0	0
chr2	3705195	3705272	2341641	2341645	promoter-TSS	ALLC	1	0	0	1	0	0	0	0
chr2	6120677	6120708	2363055	2363059	TTS	LOC150622	0	0	0	1	0	0	0	0
chr2	7101021	7101174	2371622	2371626	intron	RNF144A	0	0	0	1	1	0	0	0
chr2	7152744	7152946	2372245	2372251	intron	RNF144A	0	0	0	1	0	0	0	1
chr2	8919716	8920096	2390405	2390411	exon	KIDINS220	0	0	0	1	1	0	0	0
chr2	9331233	9331383	2395092	2395097	Intergenic	ASAP2	0	0	0	1	1	0	0	0
chr2	12987816	12988052	2446074	2446079	Intergenic	MIR3125	0	0	0	1	0	0	0	0
chr2	15777428	15777666	2464696	2464701	Intergenic	DDX1	0	0	0	1	0	0	1	1
chr2	15940997	15941431	2466903	2466913	Intergenic	MYCN	0	0	0	1	0	0	0	0
chr2	16178119	16178152	2470079	2470083	Intergenic	MYCNOS	0	0	0	1	0	0	0	0
chr2	16178237	16178306	2470083	2470088	Intergenic	MYCNOS	0	0	0	1	0	0	0	0
chr2	20578970	20579155	2503896	2503903	Intergenic	PUM2	0	0	0	1	1	0	1	1
chr2	20579482	20579519	2503906	2503910	Intergenic	PUM2	0	0	0	1	1	0	0	0
chr2	20779108	20779269	2506457	2506462	Intergenic	HS1BP3	0	0	0	1	1	0	0	1
chr2	20799110	20799161	2506753	2506758	Intergenic	HS1BP3	0	0	0	1	1	0	0	1
chr2	20817777	20818016	2506969	2506975	exon	HS1BP3	0	0	0	1	1	0	1	1
chr2	20829141	20829532	2507197	2507202	intron	HS1BP3	0	0	0	1	0	0	0	0
chr2	21478917	21479005	2512756	2512760	Intergenic	APOB	0	0	0	1	0	0	0	0
chr2	21599690	21600071	2513728	2513732	Intergenic	APOB	0	0	0	1	0	0	0	0
chr2	21605695	21606001	2513763	2513767	Intergenic	LOC645949	0	0	0	1	0	0	0	0
chr2	24526998	24527126	2539450	2539454	intron	ITSN2	0	0	0	1	0	0	0	0
chr2	25207810	25208049	2547462	2547469	intron	DNAJC27-AS1	0	0	0	1	1	0	0	0
chr2	25528743	25528863	2553079	2553086	intron	DNMT3A	0	0	0	1	1	0	0	0
chr2	25529028	25529116	2553087	2553091	intron	DNMT3A	0	0	0	1	1	0	0	0
chr2	26995322	26995438	2573689	2573693	intron	SLC35F6	0	0	0	1	1	0	0	0
chr2	27946211	27946469	2589102	2589108	Intergenic	MRPL33	0	0	0	1	1	0	1	1
chr2	28387283	28387501	2592688	2592692	intron	BRE	0	0	0	1	0	0	0	0
chr2	30902636	30902854	2618442	2618449	Intergenic	CAPN13	0	0	0	1	0	0	0	0
chr2	31021509	31021635	2619696	2619700	intron	CAPN13	0	0	0	1	1	0	0	0
chr2	39835398	39835575	2698511	2698516	Intergenic	TMEM178A	0	0	0	1	0	0	0	0
chr2	40388042	40388402	2702541	2702545	exon	SLC8A1	0	0	0	1	0	0	0	0
chr2	40510915	40510948	2703334	2703338	intron	SLC8A1	0	0	0	1	0	0	0	0
chr2	42106628	42106728	2713264	2713270	intron	LOC388942	0	0	0	1	1	0	0	0
chr2	42313726	42313927	2715683	2715688	Intergenic	PKDCC	0	0	0	1	0	0	1	1
chr2	43227893	43227952	2727111	2727115	Intergenic	HAAO	0	0	0	1	1	0	0	1
chr2	43281656	43281738	2727827	2727831	Intergenic	ZFP36L2	0	0	0	1	1	0	0	0
chr2	43286713	43286901	2727904	2727909	Intergenic	ZFP36L2	0	0	0	1	1	0	0	0
chr2	46717818	46717965	2763688	2763693	Intergenic	TMEM247	0	0	0	1	1	0	1	1
chr2	47235979	47236215	2769370	2769377	intron	TTC7A	0	0	0	1	1	0	0	0
chr2	47270581	47270649	2769871	2769875	intron	TTC7A	0	0	0	1	1	0	0	1
chr2	47550268	47550497	2773188	2773194	Intergenic	EPCAM	0	0	0	1	1	0	1	1
chr2	47562335	47562509	2773338	2773346	Intergenic	EPCAM	0	0	0	1	0	0	1	1
chr2	54710129	54710385	2825474	2825479	intron	SPTBN1	0	0	0	1	1	0	0	0
chr2	61705246	61705388	2879941	2879945	TTS	XPO1	0	0	0	1	0	0	0	0
chr2	62637359	62637465	2890878	2890883	Intergenic	TMEM17	0	0	0	1	1	0	1	1
chr2	65301376	65301596	2913812	2913817	intron	CEP68	0	0	0	1	0	0	0	0
chr2	71819671	71819808	2975125	2975131	intron	DYSF	0	0	0	1	1	0	0	0
chr2	71822866	71823009	2975175	2975180	intron	DYSF	0	0	0	1	1	0	0	0
chr2	71928121	71928181	2976400	2976404	Intergenic	DYSF	0	0	0	1	1	0	0	0
chr2	71928221	71928353	2976404	2976409	Intergenic	DYSF	0	0	0	1	1	0	0	0
chr2	73286313	73286517	2988732	2988738	intron	SFXN5	0	0	0	1	1	0	0	0
chr2	74247936	74248018	2999810	2999814	Intergenic	TET3	0	0	0	1	1	0	0	0
chr2	74272672	74272777	3000052	3000056	promoter-TSS	TET3	1	0	0	1	0	0	0	0
chr2	74592252	74592329	3004134	3004139	exon	DCTN1	0	0	0	1	0	0	0	0
chr2	85934450	85934637	3086579	3086589	Intergenic	GNLY	0	0	0	1	0	0	1	1
chr2	86006259	86006574	3087816	3087826	intron	ATOH8	0	0	0	1	1	0	0	0
chr2	86078897	86078990	3088727	3088731	intron	ST3GAL5	0	0	0	1	1	0	0	0
chr2	86130023	86130080	3089384	3089388	Intergenic	ST3GAL5	0	0	0	1	0	0	0	0
chr2	88376884	88376914	3113151	3113155	intron	SMYD1	0	0	0	1	0	0	0	0
chr2	95687538	95687875	3144945	3144951	Intergenic	MAL	0	0	0	1	1	0	0	0
chr2	95726587	95726705	3145642	3145648	Intergenic	MAL	0	0	0	1	0	0	0	0
chr2	95781165	95781444	3146360	3146366	intron	MRPS5	0	0	0	1	0	0	1	1
chr2	96014851	96014914	3150001	3150005	intron	KCNIP3	0	0	0	1	0	0	0	0
chr2	96755962	96756274	3157269	3157276	Intergenic	ADRA2B	0	0	0	1	0	0	0	0
chr2	97553231	97553400	3170617	3170626	intron	FAM178B	0	0	0	1	1	0	0	0
chr2	97554758	97554796	3170647	3170651	intron	FAM178B	0	0	0	1	1	0	0	0
chr2	97561910	97561977	3170754	3170758	intron	FAM178B	0	0	0	1	1	0	0	0
chr2	97562054	97562223	3170758	3170763	intron	FAM178B	0	0	0	1	1	0	0	0
chr2	97575321	97575524	3171029	3171034	intron	FAM178B	0	0	0	1	1	0	0	0
chr2	105910613	105910866	3254627	3254631	intron	TGFBRAP1	0	0	0	1	1	0	0	0
chr2	120452638	120452808	3392064	3392069	Intergenic	TMEM177	0	0	0	1	1	0	0	0
chr2	121583616	121583696	3407267	3407273	intron	GLI2	0	0	0	1	1	0	0	1
chr2	122209199	122209367	3416317	3416321	intron	CLASP1	0	0	0	1	0	0	0	0
chr2	127807760	127808060	3456568	3456583	intron	BIN1	0	0	0	1	1	0	1	1
chr2	128407369	128407597	3465570	3465576	intron	GPR17	0	0	0	1	1	0	1	1
chr2	128409598	128409682	3465653	3465659	exon	GPR17	0	0	0	1	1	0	0	0
chr2	129067253	129067383	3475598	3475604	intron	HS6ST1	0	0	0	1	1	0	0	0
chr2	129105529	129105950	3476528	3476537	Intergenic	HS6ST1	0	0	0	1	1	0	0	0
chr2	131582376	131582431	3505820	3505825	Intergenic	AMER3	0	0	0	1	1	0	0	0
chr2	131583475	131583521	3505839	3505843	Intergenic	AMER3	0	0	0	1	1	0	0	0
chr2	148734977	148735224	3628563	3628569	intron	ORC4	0	0	0	1	1	0	0	0
chr2	149641487	149641693	3635245	3635249	intron	KIF5C	0	0	0	1	0	0	0	0
chr2	149688096	149688188	3635662	3635666	intron	KIF5C	0	0	0	1	1	0	0	0
chr2	152253399	152253752	3652909	3652913	Intergenic	RIF1	0	0	0	1	0	0	0	0
chr2	153266195	153266584	3662254	3662260	intron	FMNL2	0	0	0	1	1	0	0	0
chr2	153342592	153342855	3662880	3662885	intron	FMNL2	0	0	0	1	1	0	0	0
chr2	153415329	153415585	3663450	3663454	intron	FMNL2	0	0	0	1	1	0	0	0
chr2	153474588	153474836	3663970	3663975	intron	FMNL2	0	0	0	1	1	0	0	0
chr2	157314105	157314285	3687281	3687285	intron	GPD2	0	0	0	1	1	0	0	0
chr2	159586832	159586902	3702302	3702307	Intergenic	DAPL1	0	0	0	1	1	0	0	0
chr2	159891363	159891413	3705723	3705728	intron	TANC1	0	0	0	1	0	0	0	0
chr2	160087061	160087498	3707764	3707774	exon	TANC1	0	0	0	1	0	0	0	0
chr2	162436803	162437151	3725557	3725561	Intergenic	SLC4A10	0	0	0	1	0	0	0	1
chr2	168871783	168872056	3764433	3764437	intron	STK39	0	0	0	1	0	0	0	1
chr2	169037752	169037975	3765778	3765782	intron	STK39	0	0	0	1	0	0	0	0
chr2	172603894	172604386	3797532	3797540	intron	DYNC1I2	0	0	0	1	0	0	0	0
chr2	175528950	175529026	3826776	3826780	intron	WIPF1	0	0	0	1	1	0	0	0
chr2	178493778	178493895	3852554	3852558	TTS	PDE11A	0	0	0	1	1	0	0	0
chr2	198963872	198963918	3985239	3985243	intron	PLCL1	0	0	0	1	0	0	0	0
chr2	207423919	207423960	4060783	4060787	intron	ADAM23	0	0	0	1	0	0	1	1
chr2	207904999	207905104	4064303	4064307	Intergenic	MIR2355	0	0	0	1	0	0	0	0
chr2	208693585	208693662	4072780	4072786	intron	PLEKHM3	0	0	0	1	0	0	0	0
chr2	208762792	208762980	4073474	4073478	intron	PLEKHM3	0	0	0	1	0	0	0	0
chr2	217291914	217291973	4132014	4132018	intron	SMARCAL1	0	0	0	1	0	0	0	0
chr2	217448804	217449179	4133549	4133557	Intergenic	IGFBP2	0	0	0	1	1	0	0	1
chr2	218763238	218763472	4144792	4144798	intron	TNS1	0	0	0	1	1	0	0	0
chr2	218770208	218770370	4144898	4144904	intron	TNS1	0	0	0	1	1	0	0	0
chr2	218812327	218812520	4145480	4145486	Intergenic	TNS1	0	0	0	1	0	0	0	0
chr2	219161690	219161723	4149849	4149854	intron	PNKD	0	0	0	1	0	0	0	1
chr2	219165992	219166308	4149923	4149930	intron	PNKD	0	0	0	1	0	0	1	1
chr2	224797638	224797719	4207393	4207397	intron	WDFY1	0	0	0	1	1	0	0	0
chr2	225822881	225823090	4217085	4217090	intron	DOCK10	0	0	0	1	0	0	0	0
chr2	230353712	230353917	4250504	4250511	intron	DNER	0	0	0	1	0	0	0	1
chr2	232244768	232244810	4271580	4271584	Intergenic	B3GNT7	0	0	0	1	0	0	0	0
chr2	232253149	232253257	4271707	4271715	Intergenic	B3GNT7	0	0	0	1	1	0	0	1
chr2	232477249	232477579	4275826	4275839	Intergenic	C2orf57	0	0	0	1	1	0	1	1
chr2	232537884	232537985	4277333	4277337	Intergenic	PTMA	0	0	0	1	0	0	1	1
chr2	232578558	232578884	4278679	4278689	TTS	PTMA	0	0	0	1	1	0	1	1
chr2	232949947	232950144	4283364	4283369	intron	DIS3L2	0	0	0	1	0	0	0	0
chr2	233180362	233180528	4285344	4285352	intron	DIS3L2	0	0	0	1	1	0	1	1
chr2	233704575	233704674	4294418	4294424	exon	GIGYF2	0	0	0	1	0	0	0	0
chr2	233737240	233737816	4294793	4294809	intron	C2orf82	0	0	0	1	1	0	0	1
chr2	234198462	234198688	4301555	4301564	TTS	SCARNA6	0	0	0	1	0	0	0	0
chr2	234370088	234370117	4304500	4304504	intron	DGKD	0	1	0	1	0	0	0	0
chr2	235858560	235858746	4320392	4320397	Intergenic	SH3BP4	0	0	0	1	1	0	0	0
chr2	235885915	235885988	4321083	4321087	intron	SH3BP4	0	0	0	1	1	0	0	0
chr2	235914499	235914708	4321686	4321693	intron	SH3BP4	0	0	0	1	1	0	0	1
chr2	235939822	235940099	4322124	4322129	intron	SH3BP4	0	0	0	1	1	0	0	0
chr2	235959780	235959877	4322600	4322605	intron	SH3BP4	0	0	0	1	1	0	0	1
chr2	236104613	236104834	4324314	4324319	Intergenic	SH3BP4	0	0	0	1	0	0	0	0
chr2	236530469	236530593	4330370	4330377	intron	AGAP1	0	0	0	1	1	0	0	0
chr2	236572656	236572748	4331039	4331044	intron	AGAP1	0	0	0	1	1	0	0	0
chr2	236619092	236619133	4332113	4332117	intron	AGAP1	0	0	0	1	1	0	0	0
chr2	236619146	236619488	4332117	4332132	intron	AGAP1	0	0	0	1	1	0	0	0
chr2	236622107	236622160	4332191	4332196	intron	AGAP1	0	0	0	1	1	0	0	0
chr2	236633642	236633753	4332375	4332380	intron	AGAP1	0	0	0	1	1	0	0	0
chr2	236849111	236849250	4336164	4336171	intron	AGAP1	0	0	0	1	1	0	0	0
chr2	237011156	237011320	4339009	4339015	intron	AGAP1	0	0	0	1	0	0	0	0
chr2	237539330	237539436	4347130	4347136	Intergenic	CXCR7	0	0	0	1	0	0	0	0
chr2	239172178	239172453	4370902	4370909	intron	PER2	0	0	0	1	1	0	1	1
chr2	240125288	240125353	4387225	4387229	intron	HDAC4	0	0	0	1	1	0	0	0
chr2	240147739	240147953	4387657	4387662	intron	HDAC4	0	0	0	1	1	0	0	0
chr2	240148481	240148540	4387669	4387674	intron	HDAC4	0	0	0	1	1	0	0	1
chr2	240212978	240213095	4389041	4389046	intron	HDAC4	0	0	0	1	1	0	0	0
chr2	240233030	240233241	4389536	4389550	intron	HDAC4	0	0	0	1	1	0	0	0
chr2	240315104	240315257	4391297	4391301	intron	HDAC4	0	0	0	1	1	0	0	0
chr2	240496373	240496632	4394751	4394760	Intergenic	HDAC4	0	0	0	1	1	0	0	0
chr2	240725585	240725826	4398635	4398645	Intergenic	LOC150935	0	0	0	1	1	0	0	0
chr2	240873920	240874199	4400530	4400540	Intergenic	MIR4786	0	0	0	1	0	0	1	1
chr2	240886657	240886982	4400838	4400846	Intergenic	MIR4786	0	0	0	1	1	0	0	0
chr2	240892130	240892304	4400976	4400986	Intergenic	MIR4786	0	0	0	1	1	0	0	0
chr2	241309531	241309857	4407845	4407855	Intergenic	GPC1	0	0	0	1	1	0	0	0
chr2	241665326	241665420	4416415	4416419	intron	KIF1A	0	0	0	1	0	0	0	0
chr2	241670834	241670879	4416526	4416530	intron	KIF1A	0	0	0	1	1	0	0	0
chr2	242195267	242195348	4428332	4428336	intron	HDLBP	0	0	0	1	1	0	0	0
chr2	242233466	242233859	4428975	4428981	intron	HDLBP	0	0	0	1	0	0	0	0
chr2	242598840	242598903	4436146	4436151	intron	ATG4B	0	0	0	1	0	0	1	1
chr3	8700258	8700362	4513440	4513445	Intergenic	SSUH2	0	0	0	1	0	0	0	0
chr3	9038600	9038837	4517108	4517114	intron	SRGAP3	0	0	0	1	1	0	0	1
chr3	9069909	9069968	4517365	4517369	intron	SRGAP3	0	0	0	1	1	0	0	0
chr3	10233859	10234096	4534196	4534201	intron	IRAK2	0	0	0	1	1	0	0	0
chr3	10642237	10642310	4539918	4539922	Intergenic	ATP2B2	0	0	0	1	1	0	0	0
chr3	10800400	10800607	4541547	4541553	TTS	LINC00606	0	0	0	1	1	0	1	1
chr3	11055152	11055361	4544420	4544426	intron	SLC6A1-AS1	0	0	0	1	1	0	0	0
chr3	11079263	11079305	4544796	4544801	exon	SLC6A1	0	0	0	1	0	0	0	0
chr3	11079329	11079447	4544801	4544805	exon	SLC6A1	0	0	0	1	0	0	0	0
chr3	11635150	11635232	4551925	4551929	intron	VGLL4	0	0	0	1	1	0	0	0
chr3	12660032	12660192	4563448	4563454	intron	RAF1	0	0	0	1	0	0	0	0
chr3	12960992	12961100	4568443	4568447	intron	IQSEC1	0	0	0	1	0	0	0	0
chr3	12986067	12986192	4569056	4569063	intron	IQSEC1	0	0	0	1	1	0	0	0
chr3	12996660	12997151	4569247	4569256	intron	IQSEC1	0	0	0	1	1	0	1	1
chr3	13066762	13066841	4570533	4570537	intron	IQSEC1	0	0	0	1	1	0	0	0
chr3	14493755	14493937	4591324	4591332	intron	SLC6A6	0	0	0	1	1	0	0	0
chr3	14502186	14502492	4591456	4591464	intron	SLC6A6	0	0	0	1	1	0	0	1
chr3	15089767	15090305	4598916	4598923	TTS	MRPS25	0	0	0	1	0	0	0	0
chr3	15317962	15318121	4601565	4601572	intron	SH3BP5	0	0	0	1	1	0	0	0
chr3	15351553	15351698	4602006	4602010	intron	SH3BP5	0	0	0	1	1	0	0	0
chr3	15419819	15419958	4602863	4602872	Intergenic	SH3BP5	0	0	0	1	0	0	1	1
chr3	15477927	15478047	4603476	4603482	intron	EAF1	0	0	0	1	0	0	0	0
chr3	15976345	15976462	4607826	4607830	Intergenic	MIR563	0	0	0	1	1	0	0	0
chr3	17081816	17082281	4616676	4616681	intron	PLCL2	0	0	0	1	1	0	0	0
chr3	20098888	20099054	4636936	4636940	intron	KAT2B	0	0	0	1	1	0	0	0
chr3	35974541	35974816	4749681	4749687	Intergenic	MIR128-2	0	0	0	1	0	0	0	0
chr3	37847791	37847964	4763925	4763930	intron	ITGA9	0	0	0	1	1	0	0	0
chr3	40220474	40220649	4785408	4785412	intron	EIF1B-AS1	0	0	0	1	1	0	1	1
chr3	40527013	40527327	4788079	4788084	exon	ZNF619	0	0	0	1	0	0	0	0
chr3	42785945	42786125	4807940	4807949	intron	CCDC13-AS1	0	0	0	1	0	0	1	1
chr3	42788069	42788249	4807975	4807980	intron	CCDC13	0	0	0	1	1	0	0	0
chr3	45587138	45587318	4835006	4835010	intron	LARS2	0	0	0	1	0	0	0	0
chr3	46521965	46522507	4843829	4843836	Intergenic	LTF	0	0	0	1	1	0	0	0
chr3	47456251	47456434	4856467	4856473	exon	SCAP	0	0	0	1	1	0	0	0
chr3	48177245	48177345	4867446	4867450	Intergenic	MAP4	0	0	0	1	1	0	0	0
chr3	48793838	48794373	4878061	4878067	intron	PRKAR2A	0	0	0	1	0	0	0	0
chr3	50295565	50295807	4904309	4904317	exon	GNAI2	0	0	0	1	1	0	0	0
chr3	52039590	52039736	4925228	4925236	Intergenic	RPL29	0	0	0	1	1	0	0	0
chr3	52170742	52170869	4927320	4927326	intron	POC1A	0	0	0	1	1	0	0	0
chr3	52227251	52227349	4928135	4928140	Intergenic	ALAS1	0	0	0	1	1	0	0	0
chr3	52462644	52462885	4932355	4932360	Intergenic	SEMA3G	0	0	0	1	1	0	1	1
chr3	52517908	52518158	4933429	4933437	intron	NISCH	0	0	0	1	1	0	0	0
chr3	52865678	52865798	4938859	4938863	Intergenic	ITIH4	1	0	0	1	1	0	0	0
chr3	52879271	52879459	4939084	4939089	intron	TMEM110	0	0	0	1	1	0	0	0
chr3	53293865	53294095	4944907	4944911	Intergenic	TKT	0	0	0	1	1	0	0	0
chr3	56840258	56840651	4976983	4976991	intron	ARHGEF3	0	0	0	1	1	0	0	0
chr3	58279551	58279640	4993465	4993471	exon	ABHD6	0	0	0	1	0	0	0	0
chr3	59559754	59559804	5004657	5004661	Intergenic	C3orf67	0	0	0	1	0	0	0	1
chr3	66449315	66449418	5058077	5058081	intron	LRIG1	0	0	0	1	1	0	0	0
chr3	66507233	66507268	5058897	5058901	intron	LRIG1	0	0	0	1	1	0	0	0
chr3	69975626	69975874	5084878	5084886	intron	MITF	0	0	0	1	1	0	0	1
chr3	72204682	72205003	5104767	5104775	intron	LOC201617	0	0	0	1	1	0	0	0
chr3	72211449	72211517	5104844	5104849	intron	LOC201617	0	0	0	1	1	0	0	0
chr3	72211544	72211631	5104849	5104853	intron	LOC201617	0	0	0	1	1	0	0	0
chr3	72321597	72321855	5105856	5105862	Intergenic	LOC201617	0	0	0	1	0	0	0	0
chr3	72378650	72378777	5106475	5106482	Intergenic	RYBP	0	0	0	1	1	0	0	0
chr3	72772185	72772242	5110660	5110664	Intergenic	SHQ1	0	0	0	1	0	0	0	0
chr3	78869142	78869613	5157543	5157549	intron	ROBO1	0	0	0	1	0	0	0	0
chr3	101414681	101415125	5276848	5276854	Intergenic	RPL24	0	0	0	1	0	0	1	1
chr3	106783348	106783531	5308752	5308758	Intergenic	LOC100302640	0	0	0	1	0	0	1	1
chr3	106970754	106970887	5309997	5310002	intron	LOC344595	0	0	0	1	0	0	0	0
chr3	114099076	114099192	5360536	5360541	exon	ZBTB20	0	0	0	1	1	0	0	1
chr3	120137596	120138020	5399988	5399995	intron	FSTL1	0	0	0	1	1	0	1	1
chr3	120280126	120280289	5401142	5401146	Intergenic	NDUFB4	0	0	0	1	0	0	1	1
chr3	122715077	122715136	5420476	5420481	intron	SEMA5B	0	0	0	1	1	0	0	0
chr3	122715179	122715335	5420481	5420487	intron	SEMA5B	0	0	0	1	1	0	0	0
chr3	123048949	123049057	5424332	5424336	intron	ADCY5	0	0	0	1	1	0	0	0
chr3	123371246	123371464	5428263	5428270	intron	MYLK	0	0	0	1	1	0	1	1
chr3	124499829	124499913	5437503	5437507	intron	ITGB5	0	0	0	1	1	0	0	0
chr3	124499947	124499994	5437507	5437511	intron	ITGB5	0	0	0	1	1	0	0	0
chr3	126718243	126718436	5464547	5464557	intron	PLXNA1	0	0	0	1	1	0	0	0
chr3	126718464	126718531	5464557	5464562	intron	PLXNA1	0	0	0	1	1	0	0	0
chr3	127494351	127494378	5475572	5475576	intron	MGLL	0	0	0	1	1	0	0	0
chr3	127506124	127506309	5475755	5475761	intron	MGLL	0	0	0	1	1	0	0	0
chr3	128733053	128733102	5493169	5493173	intron	EFCC1	0	0	0	1	1	0	0	0
chr3	128733223	128733301	5493175	5493182	intron	EFCC1	0	0	0	1	1	0	0	0
chr3	129316631	129316767	5503191	5503196	intron	PLXND1	0	0	0	1	1	0	0	0
chr3	129330986	129331060	5503720	5503724	Intergenic	PLXND1	0	0	0	1	1	0	0	1
chr3	129331071	129331178	5503724	5503730	Intergenic	PLXND1	0	0	0	1	1	0	0	1
chr3	134192835	134193048	5543417	5543423	Intergenic	ANAPC13	0	0	0	1	1	0	1	1
chr3	139090370	139090576	5585911	5585916	intron	COPB2	0	0	0	1	0	0	0	0
chr3	143008121	143008327	5619064	5619069	intron	SLC9A9	0	0	0	1	1	0	0	0
chr3	170875289	170875424	5804771	5804780	exon,intron	TNIK	0	0	0	1	0	0	0	1
chr3	170876932	170877101	5804803	5804809	intron	TNIK	0	0	0	1	1	0	0	0
chr3	170877149	170877271	5804810	5804814	intron	TNIK	0	0	0	1	0	0	0	0
chr3	171461657	171461865	5809366	5809371	intron	PLD1	0	0	0	1	1	0	0	0
chr3	171547954	171548074	5810235	5810240	Intergenic	TMEM212	0	0	0	1	1	0	1	1
chr3	171800151	171800423	5812651	5812656	intron	FNDC3B	0	0	0	1	0	0	0	0
chr3	176775682	176775975	5845462	5845467	intron	TBL1XR1	0	0	0	1	0	0	0	0
chr3	177190961	177191093	5850780	5850785	intron	LINC00578	0	0	0	1	0	0	0	0
chr3	183229035	183229136	5899380	5899384	intron	KLHL6	0	0	0	1	0	0	0	0
chr3	183302085	183302266	5900354	5900360	Intergenic	KLHL6	0	0	0	1	1	0	0	0
chr3	183518026	183518483	5903548	5903556	exon,intron	YEATS2	0	0	0	1	0	0	0	0
chr3	183530698	183531244	5903764	5903772	TTS	YEATS2	0	0	0	1	0	0	0	0
chr3	185938694	185938887	5937403	5937411	intron	DGKG	0	0	0	1	0	0	0	1
chr3	187770324	187770412	5955883	5955887	Intergenic	LPP-AS2	0	0	0	1	1	0	0	1
chr3	189679323	189679586	5970573	5970581	intron	LEPREL1	0	0	0	1	0	0	1	1
chr3	194477549	194477675	6014767	6014772	intron	LOC100507391	0	0	0	1	0	0	0	1
chr3	196149953	196150069	6044015	6044019	intron	UBXN7	0	0	0	1	1	0	0	0
chr3	197097625	197097926	6058768	6058775	Intergenic	DLG1	0	0	0	1	1	0	0	0
chr4	745623	745645	6085114	6085118	intron	PCGF3	0	0	0	1	1	0	0	0
chr4	762991	763115	6085733	6085738	exon	PCGF3	0	0	0	1	0	0	0	0
chr4	1777521	1777619	6115608	6115613	Intergenic	FGFR3	0	0	0	1	1	0	0	0
chr4	1777636	1777698	6115613	6115618	Intergenic	FGFR3	0	0	0	1	1	0	0	0
chr4	1845764	1845863	6117914	6117920	intron	LETM1	0	0	0	1	1	0	0	0
chr4	2877658	2877779	6138602	6138608	exon	ADD1	0	0	0	1	0	0	0	0
chr4	2895603	2895755	6138833	6138837	intron	ADD1	0	0	0	1	1	0	0	0
chr4	2932580	2932736	6139482	6139492	TTS	ADD1	0	0	0	1	1	0	1	0
chr4	4822190	4822348	6174112	6174120	Intergenic	MSX1	0	0	0	1	0	0	0	0
chr4	5208229	5208387	6178826	6178831	intron	STK32B	0	0	0	1	1	0	0	1
chr4	6548415	6548691	6198011	6198022	intron	PPP2R2C	0	0	0	1	0	0	1	1
chr4	6734574	6734614	6201912	6201916	Intergenic	BLOC1S4	0	0	0	1	1	0	0	0
chr4	6848539	6848930	6203757	6203761	intron	KIAA0232	0	0	0	1	1	0	0	0
chr4	6877835	6878071	6204048	6204055	intron	KIAA0232	0	0	0	1	1	0	0	0
chr4	7002242	7002430	6206770	6206778	intron	TBC1D14	0	0	0	1	0	0	0	0
chr4	7352919	7353023	6214187	6214192	intron	SORCS2	0	0	0	1	1	0	0	0
chr4	7464247	7464397	6216184	6216188	intron	SORCS2	0	0	0	1	1	0	0	1
chr4	7468825	7468986	6216271	6216277	intron	SORCS2	0	0	0	1	1	0	0	1
chr4	7808138	7808290	6223029	6223034	intron	AFAP1	0	0	0	1	1	0	0	0
chr4	10065344	10065444	6262695	6262699	Intergenic	MIR3138	0	0	0	1	1	0	1	1
chr4	10082222	10082285	6262975	6262979	intron	WDR1	0	0	0	1	0	0	0	0
chr4	14868600	14868729	6296977	6296982	Intergenic	LOC441009	0	0	0	1	0	0	0	0
chr4	18665654	18665933	6328079	6328086	Intergenic	LCORL	0	0	0	1	0	0	0	0
chr4	26377287	26377465	6387216	6387222	intron	RBPJ	0	0	0	1	0	0	0	0
chr4	36166725	36166900	6444884	6444888	intron	ARAP2	0	0	0	1	1	0	0	0
chr4	38202005	38202392	6460984	6460991	Intergenic	PTTG2	0	0	0	1	0	0	0	0
chr4	38761173	38761336	6466248	6466255	Intergenic	TLR10	0	0	0	1	0	0	1	1
chr4	38844679	38844807	6467033	6467037	intron	TLR6	0	0	0	1	0	0	0	0
chr4	39835372	39835760	6478715	6478723	intron	PDS5A	0	0	0	1	0	0	0	0
chr4	40925826	40925985	6493082	6493089	intron	APBB2	0	0	0	1	1	0	0	1
chr4	40935570	40936101	6493242	6493251	intron	APBB2	0	0	0	1	1	0	0	1
chr4	40955488	40955530	6493474	6493478	intron	APBB2	0	0	0	1	1	0	0	0
chr4	41612009	41612193	6499790	6499795	intron	LIMCH1	0	0	0	1	0	0	0	0
chr4	53988530	53988773	6566504	6566510	intron	SCFD2	0	0	0	1	0	0	0	0
chr4	56238470	56238902	6585262	6585270	exon	SRD5A3	0	0	0	1	0	0	0	0
chr4	74519488	74519662	6699449	6699456	Intergenic	RASSF6	0	0	0	1	0	0	1	1
chr4	83301178	83301219	6761647	6761651	Intergenic	HNRNPD	0	0	0	1	0	0	0	0
chr4	83552396	83552545	6764861	6764869	exon	SCD5	0	0	0	1	0	0	0	0
chr4	83660595	83660667	6765825	6765829	intron	SCD5	0	0	0	1	0	0	1	1
chr4	96114754	96114876	6853132	6853136	intron	UNC5C	0	0	0	1	1	0	0	0
chr4	96114910	96115183	6853137	6853148	intron	UNC5C	0	0	0	1	1	0	0	0
chr4	103528371	103528412	6899187	6899191	exon	NFKB1	0	0	0	1	0	0	0	0
chr4	129784690	129784820	7073550	7073555	exon	PHF17	0	0	0	1	0	0	1	1
chr4	144298936	144299140	7167635	7167639	intron	GAB1	0	0	0	1	1	0	0	0
chr4	146760399	146760617	7184624	7184633	intron	ZNF827	0	0	0	1	1	0	0	0
chr4	154004681	154004851	7238792	7238797	Intergenic	TRIM2	0	0	0	1	1	0	1	1
chr4	154011119	154011294	7238857	7238863	Intergenic	TRIM2	0	0	0	1	1	0	0	0
chr4	159157350	159157877	7275482	7275489	intron	TMEM144	0	0	0	1	1	0	0	0
chr4	167942749	167942953	7335649	7335656	intron	SPOCK3	0	0	0	1	0	0	1	1
chr4	169915112	169915147	7348934	7348938	intron	CBR4	0	0	0	1	0	0	0	0
chr4	171059810	171060055	7359706	7359720	Intergenic	AADAT	0	0	0	1	0	0	1	1
chr4	184893235	184893314	7469261	7469265	intron	STOX2	0	0	0	1	1	0	0	0
chr4	185177042	185177093	7472724	7472729	Intergenic	ENPP6	0	0	0	1	0	0	0	0
chr4	185361683	185361753	7475068	7475072	intron	IRF2	0	0	0	1	1	0	0	0
chr4	185690781	185690838	7479475	7479479	intron	ACSL1	0	0	0	1	0	0	0	0
chr4	185707763	185707951	7479672	7479678	intron	ACSL1	0	0	0	1	1	0	0	0
chr4	186268267	186268416	7487764	7487769	intron	SNX25	0	0	0	1	0	0	0	0
chr5	668936	669064	7563738	7563747	intron	TPPP	0	0	0	1	1	0	0	0
chr5	1330631	1330913	7581836	7581846	intron	CLPTM1L	0	0	0	1	1	0	0	0
chr5	3311363	3311417	7617906	7617910	Intergenic	LOC285577	0	0	0	1	0	0	0	0
chr5	10124678	10124788	7681806	7681813	Intergenic	FAM173B	0	0	0	1	0	0	0	0
chr5	10534567	10534758	7687304	7687309	Intergenic	ANKRD33B	0	0	0	1	1	0	0	0
chr5	14727577	14727658	7722931	7722937	intron	ANKH	0	0	0	1	1	0	1	1
chr5	16569141	16569246	7737882	7737888	intron	FAM134B	0	0	0	1	1	0	0	1
chr5	16578565	16578648	7738021	7738025	intron	FAM134B	0	0	0	1	1	0	0	1
chr5	16600590	16600747	7738242	7738247	intron	FAM134B	0	0	0	1	1	0	0	0
chr5	21482273	21482419	7775966	7775971	intron	GUSBP1	0	0	0	1	1	0	0	0
chr5	34192985	34193055	7864171	7864175	Intergenic	C1QTNF3-AMACR	0	0	0	1	1	0	0	0
chr5	36683717	36683882	7883391	7883396	intron	SLC1A3	0	0	0	1	0	0	0	1
chr5	36683916	36684554	7883399	7883410	intron	SLC1A3	0	0	0	1	0	0	0	1
chr5	37054254	37054593	7886376	7886382	intron	NIPBL	0	0	0	1	0	0	0	0
chr5	38682245	38682284	7901517	7901521	Intergenic	LIFR	0	0	0	1	0	0	0	0
chr5	53942697	53942887	7984436	7984443	Intergenic	SNX18	0	0	0	1	0	0	0	0
chr5	54873386	54873465	7992355	7992359	Intergenic	PPAP2A	0	0	0	1	1	0	0	0
chr5	58839530	58839601	8023364	8023368	intron	PDE4D	0	0	0	1	1	0	0	0
chr5	59090176	59090337	8024778	8024784	intron	PDE4D	0	0	0	1	0	0	0	0
chr5	60644739	60644806	8035503	8035507	intron	ZSWIM6	0	0	0	1	0	0	0	0
chr5	60821754	60821819	8036758	8036763	exon	ZSWIM6	0	0	0	1	0	0	0	0
chr5	60931000	60931420	8037689	8037693	Intergenic	C5orf64	0	0	0	1	0	0	0	1
chr5	66579439	66579587	8076804	8076808	Intergenic	CD180	0	0	0	1	0	0	0	0
chr5	68114281	68114438	8087139	8087146	Intergenic	SLC30A5	0	0	0	1	1	0	0	0
chr5	71898407	71898661	8124906	8124910	Intergenic	ZNF366	0	0	0	1	0	0	0	0
chr5	71904170	71904469	8124965	8124973	Intergenic	ZNF366	0	0	0	1	0	0	0	0
chr5	72414688	72414951	8129154	8129158	Intergenic	TMEM171	0	0	0	1	0	0	0	0
chr5	74959583	74959754	8151628	8151634	intron	ANKDD1B	0	0	0	1	0	0	0	0
chr5	76440529	76440589	8165474	8165479	intron	ZBED3-AS1	0	0	0	1	0	0	1	1
chr5	79437002	79437108	8193574	8193578	exon	SERINC5	0	0	0	1	1	0	0	0
chr5	79445332	79445550	8193699	8193704	intron	SERINC5	0	0	0	1	1	0	0	0
chr5	80483893	80483973	8204049	8204053	intron	RASGRF2	0	0	0	1	0	0	0	0
chr5	82715742	82715972	8220329	8220333	Intergenic	VCAN	0	0	0	1	0	0	0	0
chr5	87342354	87342628	8246486	8246491	Intergenic	TMEM161B	0	0	0	1	1	0	0	0
chr5	106929004	106929131	8367747	8367751	intron	EFNA5	0	0	0	1	1	0	0	0
chr5	115811081	115811274	8428060	8428064	intron	SEMA6A	0	0	0	1	0	0	0	0
chr5	116497765	116497977	8433767	8433772	Intergenic	LOC728342	0	0	0	1	0	0	0	0
chr5	123625162	123625264	8478851	8478856	Intergenic	ZNF608	0	0	0	1	0	0	0	0
chr5	123781857	123782239	8479826	8479833	Intergenic	ZNF608	0	0	0	1	0	0	0	0
chr5	123916824	123916962	8480904	8480909	Intergenic	ZNF608	0	0	0	1	1	0	0	0
chr5	123941179	123941435	8481115	8481122	Intergenic	ZNF608	0	0	0	1	1	0	0	0
chr5	125518805	125519212	8491659	8491663	Intergenic	GRAMD3	0	0	0	1	0	0	0	0
chr5	126752788	126752860	8503146	8503150	intron	MEGF10	0	0	0	1	0	0	0	0
chr5	131338989	131339101	8533587	8533591	intron	ACSL6	0	0	0	1	1	0	0	1
chr5	133532976	133533289	8559450	8559455	exon	PPP2CA	0	0	0	1	0	0	0	0
chr5	133580754	133580979	8560080	8560086	Intergenic	PPP2CA	0	0	0	1	0	0	0	0
chr5	136958539	136958721	8593129	8593134	intron	KLHL3	0	0	0	1	1	0	0	0
chr5	137722133	137722304	8601549	8601555	exon	KDM3B	0	0	0	1	1	0	0	0
chr5	137737293	137737563	8601764	8601768	intron	KDM3B	0	0	0	1	0	0	0	0
chr5	138263560	138263630	8608927	8608931	intron	CTNNA1	0	0	0	1	0	0	0	0
chr5	138263727	138263877	8608934	8608939	intron	CTNNA1	0	0	0	1	0	0	0	1
chr5	138264996	138265086	8608951	8608958	exon	CTNNA1	0	0	0	1	1	0	0	0
chr5	138281950	138281994	8609237	8609242	TTS	SIL1	0	0	0	1	1	0	0	0
chr5	139063023	139063055	8619588	8619592	TTS	CXXC5	0	0	0	1	1	0	0	0
chr5	139104675	139104834	8620431	8620436	Intergenic	PSD2	0	0	0	1	1	0	0	0
chr5	139104893	139104963	8620436	8620440	Intergenic	PSD2	0	0	0	1	1	0	0	0
chr5	139243108	139243185	8622906	8622911	intron	NRG2	0	0	0	1	1	0	0	0
chr5	139633554	139633816	8626990	8626995	intron	PFDN1	0	0	0	1	1	0	0	0
chr5	139702557	139702723	8627679	8627683	Intergenic	PFDN1	0	0	0	1	1	0	0	0
chr5	139731191	139731617	8628020	8628026	Intergenic	HBEGF	0	0	0	1	0	0	1	1
chr5	141870941	141871242	8659172	8659178	Intergenic	FGF1	0	0	0	1	0	0	0	0
chr5	142035339	142035533	8661009	8661018	intron	FGF1	0	0	0	1	1	0	1	1
chr5	142096684	142097336	8661736	8661742	Intergenic	ARHGAP26	0	0	0	1	1	0	1	1
chr5	143519178	143519387	8672307	8672312	Intergenic	YIPF5	0	0	0	1	0	0	0	1
chr5	146345699	146345840	8691514	8691518	intron	PPP2R2B	0	0	0	1	0	0	1	1
chr5	148414957	148415086	8705430	8705436	intron	SH3TC2	0	0	0	1	0	0	1	1
chr5	148421030	148421152	8705473	8705478	exon,intron	SH3TC2	0	0	0	1	1	0	0	0
chr5	149805998	149806072	8722085	8722092	Intergenic	CD74	0	0	0	1	0	0	0	0
chr5	149815701	149816010	8722249	8722258	Intergenic	RPS14	0	0	0	1	0	0	1	1
chr5	149880544	149880605	8723447	8723451	Intergenic	NDST1	0	0	0	1	1	0	0	1
chr5	149880708	149880801	8723451	8723455	Intergenic	NDST1	0	0	0	1	1	0	0	1
chr5	149883931	149884151	8723488	8723494	Intergenic	NDST1	0	0	0	1	1	0	0	0
chr5	151073476	151074081	8736308	8736314	Intergenic	SPARC	0	0	0	1	0	0	0	0
chr5	154120711	154120788	8758975	8758979	intron	LARP1	0	0	0	1	1	0	0	0
chr5	154151148	154151236	8759615	8759620	intron	LARP1	0	0	0	1	1	0	0	0
chr5	154215126	154215234	8760353	8760359	intron	C5orf4	0	0	0	1	0	0	0	0
chr5	156186311	156186551	8773460	8773467	exon	SGCD	0	0	0	1	0	0	0	0
chr5	159935767	159936115	8808676	8808685	Intergenic	MIR146A	0	0	0	1	0	0	1	1
chr5	160175047	160175182	8810324	8810329	intron	ATP10B	0	0	0	1	0	0	0	0
chr5	160353585	160353765	8811458	8811463	Intergenic	LOC285629	0	0	0	1	0	0	0	0
chr5	168223949	168224069	8868965	8868969	intron	SLIT3	0	0	0	1	0	0	0	1
chr5	171591808	171591874	8903120	8903127	intron	STK10	0	0	0	1	1	0	0	1
chr5	171838634	171838652	8906996	8907000	intron	SH3PXD2B	0	0	0	1	1	0	0	0
chr5	171845443	171845611	8907107	8907112	intron	SH3PXD2B	0	0	0	1	1	0	0	0
chr5	171913653	171913820	8908255	8908262	Intergenic	SH3PXD2B	0	0	0	1	0	0	0	0
chr5	172106084	172106153	8911049	8911053	intron	NEURL1B	0	0	0	1	0	0	0	0
chr5	172359434	172359624	8915454	8915470	exon	ERGIC1	0	0	0	1	0	0	1	1
chr5	173209185	173209240	8927306	8927311	Intergenic	CPEB4	0	0	0	1	1	0	0	0
chr5	176525486	176525541	8970622	8970627	TTS	FGFR4	0	0	0	1	0	0	0	0
chr5	176540880	176541258	8970951	8970962	Intergenic	NSD1	0	0	0	1	0	0	1	1
chr5	177758615	177758943	8993454	8993463	intron	COL23A1	0	0	0	1	1	0	0	1
chr5	179189465	179189630	9021094	9021098	intron	MAML1	0	0	0	1	1	0	0	0
chr5	179190305	179190477	9021101	9021106	intron	MAML1	0	0	0	1	1	0	1	1
chr5	179292487	179292738	9023980	9023988	intron	TBC1D9B	0	0	0	1	1	0	0	0
chr5	179387222	179387483	9025884	9025889	intron	RNF130	0	0	0	1	0	0	0	0
chr5	179481366	179482204	9027038	9027044	intron	RNF130	0	0	0	1	0	0	0	0
chr5	179751691	179751795	9032611	9032615	intron	GFPT2	0	0	0	1	1	0	0	0
chr6	304918	305012	9055588	9055592	intron	DUSP22	0	0	0	1	0	0	0	0
chr6	3085613	3085632	9093772	9093776	intron	RIPK1	0	0	0	1	0	0	0	0
chr6	3279790	3280144	9097908	9097916	intron	SLC22A23	0	0	0	1	0	0	1	1
chr6	3295730	3295815	9098324	9098328	intron	SLC22A23	0	0	0	1	1	0	0	0
chr6	3334876	3334960	9098983	9098990	intron	SLC22A23	0	0	0	1	1	0	0	0
chr6	3341899	3342031	9099094	9099100	intron	SLC22A23	0	0	0	1	0	0	0	0
chr6	3351738	3351826	9099220	9099224	intron	SLC22A23	0	0	0	1	0	0	0	0
chr6	3357932	3358063	9099318	9099322	intron	SLC22A23	0	0	0	1	1	0	0	0
chr6	3391083	3391169	9099776	9099780	intron	SLC22A23	0	0	0	1	1	0	0	0
chr6	15491665	15491870	9230218	9230224	intron	JARID2	0	0	0	1	1	0	1	1
chr6	16310157	16310282	9239242	9239248	intron	ATXN1	0	0	0	1	0	0	0	0
chr6	16722299	16722455	9243738	9243742	intron	ATXN1	0	0	0	1	0	0	0	0
chr6	17839739	17840027	9256500	9256507	intron	KIF13A	0	0	0	1	0	0	0	0
chr6	18219923	18220009	9260999	9261003	intron	KDM1B	0	0	0	1	0	0	0	0
chr6	20096860	20097330	9275400	9275410	Intergenic	MBOAT1	0	0	0	1	0	0	0	1
chr6	23180761	23180930	9304324	9304331	Intergenic	HDGFL1	0	0	0	1	0	0	0	0
chr6	33663297	33663377	9433072	9433078	intron	ITPR3	0	0	0	1	1	0	0	0
chr6	34677265	34677451	9449358	9449363	Intergenic	C6orf106	0	0	0	1	0	0	0	0
chr6	34976022	34976954	9453174	9453183	intron	ANKS1A	0	0	0	1	0	0	0	1
chr6	35012335	35012375	9453483	9453487	intron	ANKS1A	0	0	0	1	1	0	0	0
chr6	35386222	35386437	9458617	9458624	intron	PPARD	0	0	0	1	0	0	0	1
chr6	36328290	36328525	9470974	9470980	intron	ETV7	0	0	0	1	0	0	1	1
chr6	36635008	36635100	9475331	9475338	Intergenic	CDKN1A	0	0	0	1	1	0	1	0
chr6	36966144	36966528	9480339	9480349	Intergenic	FGD2	0	0	0	1	1	0	0	0
chr6	37648591	37648654	9490085	9490092	intron	MDGA1	0	0	0	1	0	0	0	1
chr6	38111099	38111196	9494936	9494941	intron	ZFAND3	0	0	0	1	0	0	0	0
chr6	39329836	39329992	9506752	9506762	intron	KIF6	0	0	0	1	0	0	1	1
chr6	39388258	39388339	9507243	9507248	intron	KIF6	0	0	0	1	0	0	0	0
chr6	39769199	39769427	9509954	9509958	intron	DAAM2	0	0	0	1	0	0	0	0
chr6	39781077	39781263	9510049	9510053	intron	DAAM2	0	0	0	1	1	0	1	1
chr6	39815171	39815228	9510401	9510405	intron	DAAM2	0	0	0	1	1	0	0	0
chr6	39855561	39855799	9510808	9510817	intron	DAAM2	0	0	0	1	1	0	0	1
chr6	41649914	41650119	9527926	9527933	Intergenic	MDFI	0	0	0	1	1	0	1	1
chr6	41661872	41662223	9528146	9528153	intron	TFEB	0	0	0	1	1	0	0	0
chr6	43474490	43474774	9555933	9555941	TTS	LRRC73	0	0	0	1	1	0	1	1
chr6	43847119	43847359	9561477	9561483	Intergenic	LOC100132354	0	0	0	1	0	0	0	0
chr6	52896284	52896665	9627403	9627409	intron	ICK	0	0	0	1	1	0	0	0
chr6	53036764	53036882	9628811	9628818	Intergenic	GCM1	0	0	0	1	0	0	1	1
chr6	53395318	53395504	9632226	9632231	intron	GCLC	0	0	0	1	1	0	0	0
chr6	56534875	56534924	9651546	9651550	intron	RNU6-71	0	0	0	1	0	0	0	0
chr6	76603232	76603365	9759728	9759732	intron	MYO6	0	0	0	1	0	0	1	1
chr6	105780650	105780714	9943815	9943819	intron	PREP	0	0	0	1	0	0	0	0
chr6	109001666	109001780	9976835	9976842	exon	FOXO3	0	0	0	1	0	0	0	0
chr6	109557894	109557960	9982002	9982008	Intergenic	CCDC162P	0	0	0	1	0	0	1	0
chr6	109637061	109637145	9982760	9982765	Intergenic	CCDC162P	0	0	0	1	0	0	0	0
chr6	109770011	109770377	9984359	9984365	intron	MICAL1	0	0	0	1	1	0	0	1
chr6	110188612	110188660	9987694	9987698	Intergenic	GPR6	0	0	0	1	1	0	0	0
chr6	111989306	111989420	10005156	10005161	intron	FYN	0	0	0	1	1	0	0	0
chr6	112128142	112128195	10006402	10006406	intron	FYN	0	0	0	1	1	0	0	0
chr6	112165053	112165154	10006669	10006674	intron	FYN	0	0	0	1	1	0	0	0
chr6	126160622	126160768	10097364	10097369	intron	NCOA7	0	0	0	1	0	0	0	0
chr6	126179840	126180037	10097505	10097510	intron	NCOA7	0	0	0	1	0	0	1	1
chr6	129576475	129576508	10118467	10118471	intron	LAMA2	0	0	0	1	0	0	0	0
chr6	129598249	129598409	10118562	10118566	intron	LAMA2	0	0	0	1	0	0	0	0
chr6	129691685	129691917	10119216	10119223	intron	LAMA2	0	0	0	1	0	0	1	1
chr6	129820214	129820827	10120006	10120013	intron	LAMA2	0	0	0	1	0	0	1	1
chr6	133119176	133120408	10144296	10144347	promoter-TSS	SLC18B1	1	1	0	1	0	0	1	1
chr6	134885500	134885565	10158891	10158895	Intergenic	LOC154092	0	0	0	1	0	0	0	0
chr6	135144163	135144277	10160966	10160974	Intergenic	ALDH8A1	0	0	0	1	0	0	1	1
chr6	136786119	136786244	10173938	10173942	intron	MAP7	0	0	0	1	0	0	0	1
chr6	137962482	137962862	10184508	10184513	Intergenic	OLIG3	0	0	0	1	0	0	1	1
chr6	139107203	139107574	10195460	10195464	intron	CCDC28A	0	0	0	1	0	0	0	0
chr6	148777168	148777340	10265634	10265640	intron	SASH1	0	0	0	1	1	0	0	0
chr6	148850326	148850473	10266515	10266521	intron	SASH1	0	0	0	1	1	0	0	0
chr6	148868387	148868450	10266793	10266797	intron	SASH1	0	0	0	1	0	0	0	0
chr6	148869811	148869896	10266819	10266823	exon	SASH1	0	0	0	1	0	0	0	1
chr6	151346358	151346504	10295603	10295612	intron	MTHFD1L	0	0	0	1	0	0	0	0
chr6	151662008	151662102	10300072	10300076	intron	AKAP12	0	0	0	1	0	0	0	0
chr6	152582188	152582708	10309322	10309328	intron	SYNE1	0	0	0	1	0	0	0	0
chr6	154730119	154730200	10325547	10325551	intron	CNKSR3	0	0	0	1	0	0	1	1
chr6	155569637	155569763	10336099	10336103	intron	TIAM2	0	0	0	1	0	0	1	1
chr6	157735848	157736042	10356086	10356091	intron	TMEM242	0	0	0	1	0	0	1	1
chr6	158452623	158452694	10365938	10365942	intron	SYNJ2	0	0	0	1	1	0	0	0
chr6	158491633	158491953	10366651	10366661	intron	SYNJ2	0	0	0	1	1	0	0	0
chr6	158532140	158532430	10367336	10367341	exon	SERAC1	0	0	0	1	0	0	0	0
chr6	158700717	158700980	10369812	10369818	Intergenic	TULP4	0	0	0	1	0	0	0	0
chr6	158705477	158705596	10369869	10369875	Intergenic	TULP4	0	0	0	1	0	0	0	0
chr6	158724193	158724405	10370070	10370076	Intergenic	TULP4	0	0	0	1	0	0	0	0
chr6	158775393	158775548	10370744	10370748	intron	TULP4	0	0	0	1	0	0	0	0
chr6	158862768	158862891	10371746	10371750	intron	TULP4	0	0	0	1	1	0	0	0
chr6	159525154	159525368	10381961	10381971	Intergenic	TAGAP	0	0	0	1	1	0	1	1
chr6	161559988	161560249	10403943	10403951	intron	AGPAT4	0	0	0	1	0	0	0	0
chr6	161589609	161589693	10404492	10404497	intron	AGPAT4	0	0	0	1	1	0	0	0
chr6	161655342	161655553	10405222	10405226	intron	AGPAT4	0	0	0	1	1	0	0	0
chr6	161655570	161655831	10405226	10405231	intron	AGPAT4	0	0	0	1	1	0	0	0
chr6	162918565	162918739	10419012	10419016	intron	PARK2	0	0	0	1	0	0	0	0
chr6	163612973	163613009	10425380	10425384	intron	PACRG	0	0	0	1	1	0	0	0
chr6	163663259	163664176	10425945	10425951	intron	PACRG	0	0	0	1	1	0	0	1
chr6	163664393	163664588	10425953	10425957	intron	PACRG	0	0	0	1	1	0	0	1
chr6	163665124	163665359	10425962	10425966	intron	PACRG	0	0	0	1	0	0	0	0
chr6	163674875	163675073	10426110	10426116	intron	PACRG	0	0	0	1	1	0	0	0
chr6	163706803	163707279	10426501	10426508	intron	PACRG	0	0	0	1	0	0	0	0
chr6	163957492	163957616	10429770	10429774	intron	QKI	0	0	0	1	0	0	0	0
chr6	164000426	164000447	10430103	10430107	TTS	QKI	0	0	0	1	1	0	0	0
chr6	166726805	166726964	10458164	10458170	Intergenic	PRR18	0	0	0	1	0	0	1	1
chr6	166908758	166909044	10461301	10461313	intron	RPS6KA2	0	0	0	1	1	0	0	0
chr6	168065970	168066000	10478766	10478770	Intergenic	C6orf123	0	0	0	1	0	0	0	0
chr6	168083863	168083990	10479187	10479193	Intergenic	C6orf123	0	0	0	1	1	0	0	1
chr6	168099970	168100005	10479473	10479477	Intergenic	C6orf123	0	0	0	1	0	0	0	0
chr6	168449087	168449236	10485119	10485130	Intergenic	KIF25	0	1	0	1	0	0	0	0
chr6	168449257	168449312	10485130	10485134	Intergenic	FRMD1	0	1	0	1	1	0	0	0
chr7	154675	155084	10531166	10531172	Intergenic	FAM20C	0	0	0	1	1	0	0	0
chr7	382015	382368	10537274	10537283	Intergenic	LOC442497	0	0	0	1	1	0	0	1
chr7	636539	636763	10545544	10545557	intron	PRKAR1B	0	0	0	1	1	0	0	1
chr7	875268	875390	10552294	10552299	intron	SUN1	0	0	0	1	0	0	0	0
chr7	913041	913232	10553418	10553428	exon	SUN1	0	0	0	1	1	0	1	1
chr7	951473	951986	10555141	10555174	intron	ADAP1	0	0	0	1	0	0	0	0
chr7	953881	953994	10555241	10555248	intron	ADAP1	0	0	0	1	0	0	0	1
chr7	966013	966211	10555732	10555745	intron	ADAP1	0	1	0	1	1	0	0	0
chr7	1651945	1652073	10579283	10579287	Intergenic	TFAMP1	0	0	0	1	0	0	0	0
chr7	2197526	2197598	10595578	10595583	intron	MAD1L1	0	0	0	1	1	0	0	0
chr7	2206323	2206456	10595811	10595820	intron	MAD1L1	0	0	0	1	1	0	0	0
chr7	2475973	2476327	10603036	10603045	Intergenic	CHST12	0	0	0	1	0	0	0	0
chr7	4774691	4774801	10642054	10642058	intron	FOXK1	0	0	0	1	0	0	0	0
chr7	4793608	4793746	10642591	10642599	intron	FOXK1	0	0	0	1	1	0	1	1
chr7	5628087	5628401	10663855	10663869	Intergenic	FSCN1	0	0	0	1	0	0	0	1
chr7	5918193	5918295	10669349	10669354	Intergenic	OCM	0	0	0	1	0	0	0	0
chr7	6465684	6465846	10680255	10680264	intron	DAGLB	0	0	0	1	0	0	0	0
chr7	7277950	7278224	10694491	10694496	exon	C1GALT1	0	0	0	1	0	0	0	0
chr7	17375880	17375947	10761180	10761184	intron	AHR	0	0	0	1	0	0	0	0
chr7	22143318	22143522	10796222	10796229	Intergenic	CDCA7L	0	0	0	1	0	0	1	1
chr7	22150088	22150156	10796350	10796354	Intergenic	CDCA7L	0	0	0	1	0	0	1	1
chr7	28799358	28799678	10861404	10861409	intron	CREB5	0	0	0	1	0	0	0	0
chr7	30195137	30195305	10875418	10875425	intron	C7orf41	0	0	0	1	1	0	0	0
chr7	34908846	34909020	10915400	10915404	intron	NPSR1	0	0	0	1	0	0	0	1
chr7	37141004	37141047	10935188	10935192	intron	ELMO1	0	0	0	1	1	0	0	0
chr7	37248177	37248399	10936172	10936177	intron	ELMO1	0	0	0	1	1	0	1	1
chr7	37250884	37250947	10936195	10936200	intron	ELMO1	0	0	0	1	0	0	0	0
chr7	37250966	37251095	10936200	10936205	exon,intron	ELMO1	0	0	0	1	0	0	0	0
chr7	37322040	37322498	10936859	10936866	intron	ELMO1	0	0	0	1	0	0	0	0
chr7	37472327	37472425	10938372	10938376	intron	ELMO1	0	0	0	1	0	0	0	0
chr7	37537281	37537399	10939146	10939150	Intergenic	GPR141	0	0	0	1	1	0	0	0
chr7	42689965	42690050	10979875	10979879	Intergenic	C7orf25	0	0	0	1	0	0	0	0
chr7	44674726	44674855	11002306	11002311	intron	OGDH	0	0	0	1	1	0	0	0
chr7	45126148	45126181	11009560	11009564	intron	NACAD	0	0	0	1	1	0	0	0
chr7	45722501	45722746	11015461	11015467	intron	ADCY1	0	0	0	1	1	0	0	0
chr7	50721016	50721127	11057770	11057774	intron	GRB10	0	0	0	1	0	0	0	0
chr7	51099606	51100140	11062037	11062045	intron	COBL	0	0	0	1	1	0	0	0
chr7	51130459	51130591	11062371	11062377	intron	COBL	0	0	0	1	0	0	0	0
chr7	51148673	51148843	11062533	11062540	intron	COBL	0	0	0	1	0	0	0	0
chr7	51228781	51228984	11063356	11063362	intron	COBL	0	0	0	1	0	0	1	1
chr7	51256076	51256223	11063587	11063592	intron	COBL	0	0	0	1	1	0	0	0
chr7	51336621	51336779	11064556	11064560	intron	COBL	0	0	0	1	1	0	0	0
chr7	56142137	56142333	11106745	11106755	intron	SUMF2	0	0	0	1	0	0	1	1
chr7	66045861	66046015	11181700	11181708	Intergenic	LOC493754	0	0	0	1	0	0	0	0
chr7	66197174	66197289	11184485	11184491	Intergenic	RABGEF1	0	0	0	1	0	0	0	0
chr7	68142315	68142435	11206610	11206616	Intergenic	AUTS2	0	0	0	1	0	0	0	1
chr7	73610426	73610780	11276666	11276676	exon	EIF4H	0	0	0	1	0	0	0	0
chr7	73693982	73694140	11278480	11278485	Intergenic	CLIP2	0	0	0	1	0	0	0	0
chr7	73698296	73698371	11278569	11278574	Intergenic	CLIP2	0	0	0	1	0	0	0	0
chr7	74001848	74002006	11284550	11284556	intron	GTF2IRD1	0	0	0	1	1	0	0	0
chr7	75939844	75940071	11320187	11320195	Intergenic	HSPB1	0	0	0	1	1	0	0	0
chr7	75943508	75943991	11320245	11320259	Intergenic	HSPB1	0	0	0	1	1	0	1	1
chr7	77319919	77320002	11336203	11336207	intron	RSBN1L-AS1	0	0	0	1	0	0	0	0
chr7	78236709	78237806	11343827	11343834	intron	MAGI2	0	0	0	1	0	0	1	1
chr7	86584193	86585521	11393085	11393090	intron	KIAA1324L	0	0	0	1	0	0	0	0
chr7	92163854	92164142	11429374	11429380	exon	RBM48	0	0	0	1	0	0	0	0
chr7	95882320	95882736	11453771	11453775	intron	SLC25A13	0	0	0	1	0	0	0	0
chr7	96976174	96976305	11462166	11462171	Intergenic	ACN9	0	0	0	1	0	0	0	0
chr7	98638107	98638241	11485548	11485553	exon	SMURF1	0	0	0	1	1	0	1	1
chr7	98676967	98677168	11486156	11486161	intron	SMURF1	0	0	0	1	1	0	0	0
chr7	100061051	100061193	11508441	11508448	exon	C7orf61	1	0	0	1	0	0	0	0
chr7	100066871	100067164	11508576	11508583	intron	TSC22D4	0	0	0	1	1	0	1	1
chr7	102738324	102738814	11558936	11558942	intron	ARMC10	0	0	0	1	0	0	0	0
chr7	108139731	108140020	11606509	11606515	intron	PNPLA8	0	0	0	1	0	0	0	0
chr7	112126723	112127091	11630971	11630978	intron	C7orf53	0	0	0	1	0	0	0	0
chr7	127526148	127526281	11723999	11724003	intron	SND1	0	0	0	1	0	0	0	0
chr7	127628419	127628757	11724794	11724798	intron	SND1	0	0	0	1	1	0	0	0
chr7	127753274	127753317	11726524	11726528	Intergenic	MIR593	0	0	0	1	1	0	0	0
chr7	128072518	128072671	11731107	11731111	Intergenic	IMPDH1	0	0	0	1	0	0	0	0
chr7	130581895	130582031	11762643	11762651	intron	LOC646329	0	0	0	1	1	0	1	1
chr7	130636540	130636670	11763314	11763319	intron	FLJ43663	0	0	0	1	1	0	0	0
chr7	130712281	130712476	11764098	11764104	intron	FLJ43663	0	0	0	1	1	0	0	0
chr7	134129017	134129190	11795193	11795199	intron	AKR1B1	0	0	0	1	1	0	0	1
chr7	139122773	139122958	11840316	11840321	Intergenic	LOC100129148	0	0	0	1	0	0	0	1
chr7	139320491	139320579	11843577	11843584	intron	HIPK2	0	0	0	1	0	0	0	0
chr7	139330855	139330970	11843717	11843723	intron	HIPK2	0	0	0	1	1	0	1	1
chr7	139364933	139365040	11844142	11844146	intron	HIPK2	0	0	0	1	1	0	0	0
chr7	139445557	139445793	11844859	11844864	intron	HIPK2	0	0	0	1	1	0	0	0
chr7	139463300	139463398	11845056	11845061	intron	HIPK2	0	0	0	1	1	0	0	0
chr7	139702231	139702296	11847744	11847748	intron	TBXAS1	0	0	0	1	0	0	1	1
chr7	140307573	140307745	11857199	11857203	Intergenic	DENND2A	0	0	0	1	0	0	0	1
chr7	140326339	140326650	11857478	11857484	Intergenic	DENND2A	0	0	0	1	1	0	0	0
chr7	149185216	149185705	11937196	11937203	intron	ZNF746	0	0	0	1	0	0	0	0
chr7	150828706	150828803	11962015	11962022	intron	AGAP3	0	0	0	1	0	0	0	0
chr7	150829091	150829410	11962026	11962036	intron	AGAP3	0	0	0	1	0	0	0	0
chr7	154535046	154535201	12010163	12010167	intron	DPP6	0	0	0	1	1	0	0	0
chr7	155537748	155537823	12027722	12027727	exon	RBM33	0	0	0	1	1	0	0	0
chr7	157013759	157014203	12051507	12051513	intron	UBE3C	0	0	0	1	0	0	0	0
chr8	1757551	1757721	12132053	12132058	Intergenic	MIR596	0	0	0	1	0	0	0	0
chr8	1847941	1847964	12134587	12134591	intron	ARHGEF10	0	0	0	1	0	0	0	0
chr8	1848016	1848107	12134593	12134597	intron	ARHGEF10	0	0	0	1	0	0	0	0
chr8	1863178	1863415	12134977	12134985	intron	ARHGEF10	0	0	0	1	1	0	0	0
chr8	2836971	2837200	12149568	12149573	intron	CSMD1	0	0	0	1	0	0	0	0
chr8	6451971	6452180	12187071	12187076	intron	MCPH1	0	0	0	1	1	0	0	0
chr8	9176855	9177015	12224967	12224973	Intergenic	LOC157273	0	0	0	1	1	0	0	0
chr8	9177025	9177215	12224973	12224983	Intergenic	LOC157273	0	0	0	1	0	0	0	0
chr8	9342692	9342792	12226846	12226850	Intergenic	TNKS	0	0	0	1	1	0	0	0
chr8	17471876	17471998	12311522	12311527	intron	PDGFRL	0	0	0	1	0	0	0	0
chr8	17506348	17506512	12311939	12311946	intron	MTUS1	0	0	0	1	0	0	0	0
chr8	23161554	23161745	12377352	12377358	intron	LOXL2	0	0	0	1	1	0	0	0
chr8	23161805	23161904	12377359	12377364	intron	LOXL2	0	0	0	1	1	0	0	0
chr8	25159504	25159745	12395658	12395663	intron	DOCK5	0	0	0	1	1	0	0	0
chr8	25166304	25166624	12395742	12395747	exon,intron	DOCK5	0	0	0	1	0	0	0	1
chr8	25250313	25250341	12396669	12396673	exon	DOCK5	0	0	0	1	0	0	0	0
chr8	26054353	26054559	12404325	12404333	Intergenic	PPP2R2A	0	0	0	1	0	0	0	0
chr8	26185019	26185143	12405763	12405768	intron	PPP2R2A	0	0	0	1	1	0	1	1
chr8	26231474	26231874	12406136	12406143	Intergenic	BNIP3L	0	0	0	1	0	0	1	1
chr8	26487925	26488041	12409648	12409652	intron	DPYSL2	0	0	0	1	1	0	0	0
chr8	26491418	26491599	12409687	12409691	intron	DPYSL2	0	0	0	1	1	0	0	0
chr8	27526910	27527211	12419760	12419766	intron	SCARA3	0	0	0	1	1	0	0	0
chr8	27590957	27590996	12420373	12420377	exon	CCDC25	0	0	0	1	1	0	0	0
chr8	28047701	28047996	12425185	12425193	exon	ELP3	0	0	0	1	0	0	1	0
chr8	28923946	28924153	12435578	12435586	TTS	KIF13B	0	0	0	1	1	0	0	0
chr8	29004171	29004274	12436856	12436862	intron	KIF13B	0	0	0	1	0	0	0	0
chr8	29039468	29039860	12437234	12437240	intron	KIF13B	0	0	0	1	0	0	0	0
chr8	29045475	29046257	12437298	12437303	intron	KIF13B	0	0	0	1	0	0	0	0
chr8	30662656	30662753	12455030	12455034	intron	PPP2CB	0	0	0	1	1	0	0	0
chr8	38029167	38029382	12512001	12512007	intron	LSM1	0	0	0	1	0	0	1	1
chr8	49104862	49104997	12598896	12598901	Intergenic	UBE2V2	0	0	0	1	0	0	0	0
chr8	53025015	53025181	12627323	12627330	exon	ST18	0	0	0	1	0	0	1	1
chr8	53128048	53128264	12628246	12628250	intron	ST18	0	0	0	1	0	0	0	0
chr8	53134938	53135013	12628303	12628307	intron	ST18	0	0	0	1	0	0	0	0
chr8	53265235	53265805	12629251	12629257	intron	ST18	0	0	0	1	0	0	0	0
chr8	53273246	53273436	12629291	12629295	intron	ST18	0	0	0	1	0	0	0	0
chr8	53303640	53303748	12629614	12629618	intron	ST18	0	0	0	1	0	0	0	0
chr8	54818075	54818158	12642660	12642664	intron	RGS20	0	0	0	1	0	0	0	0
chr8	61760775	61761085	12700083	12700089	intron	CHD7	0	0	0	1	1	0	0	0
chr8	61784867	61785052	12700370	12700375	Intergenic	LOC100130298	0	0	0	1	0	0	0	0
chr8	61862580	61862670	12701317	12701321	Intergenic	LOC100130298	0	0	0	1	1	0	0	0
chr8	66674163	66674258	12734434	12734438	intron	PDE7A	0	0	0	1	1	0	1	1
chr8	66977308	66977431	12736831	12736835	intron	DNAJC5B	0	0	0	1	0	0	1	1
chr8	81591643	81591864	12844215	12844219	intron	ZNF704	0	0	0	1	1	0	0	0
chr8	91952966	91953033	12909254	12909259	intron	NECAB1	0	0	0	1	1	0	0	0
chr8	93552009	93552122	12919233	12919237	Intergenic	FLJ46284	0	0	0	1	0	0	0	0
chr8	120904967	120905086	13118557	13118561	intron	DEPTOR	0	0	0	1	0	0	0	0
chr8	123833304	123833525	13139885	13139892	intron	ZHX2	0	0	0	1	1	0	0	0
chr8	123860971	123861149	13140320	13140328	intron	ZHX2	0	0	0	1	1	0	0	0
chr8	123926585	123926774	13141026	13141032	intron	ZHX2	0	0	0	1	1	0	0	0
chr8	125521626	125521702	13157796	13157800	intron	TATDN1	0	0	0	1	0	0	0	0
chr8	125544429	125544568	13158036	13158041	intron	TATDN1	0	0	0	1	0	0	0	1
chr8	125605222	125605512	13158866	13158879	intron	MTSS1	0	0	0	1	1	0	1	1
chr8	125722898	125723061	13160348	13160354	intron	MTSS1	0	0	0	1	1	0	0	0
chr8	125784599	125784770	13161145	13161149	Intergenic	MTSS1	0	0	0	1	1	0	0	1
chr8	126561559	126562235	13169106	13169114	Intergenic	TRIB1	0	0	0	1	0	0	0	0
chr8	131011187	131011323	13203087	13203094	intron	FAM49B	0	0	0	1	1	0	0	0
chr8	134298034	134298131	13229328	13229332	intron	NDRG1	0	0	0	1	1	0	0	0
chr8	134498575	134498775	13231674	13231682	intron	ST3GAL1	0	0	0	1	1	0	0	0
chr8	136247572	136247637	13246584	13246589	intron	LOC286094	0	0	0	1	0	0	0	0
chr8	140759051	140759447	13282576	13282582	intron	TRAPPC9	0	0	0	1	0	0	0	0
chr8	140846549	140847025	13284208	13284226	intron	TRAPPC9	0	0	0	1	0	0	0	1
chr8	140851960	140852458	13284349	13284362	intron	TRAPPC9	0	0	0	1	1	0	0	0
chr8	140889295	140889565	13285003	13285009	intron	TRAPPC9	0	0	0	1	1	0	0	0
chr8	140995091	140995227	13287128	13287134	intron	TRAPPC9	0	0	0	1	0	0	0	0
chr8	141068763	141068964	13288113	13288118	intron	TRAPPC9	0	0	0	1	0	0	0	0
chr8	141301395	141301547	13291830	13291837	intron	TRAPPC9	0	0	0	1	0	0	0	0
chr8	141404006	141404095	13293388	13293396	intron	TRAPPC9	0	0	0	1	0	0	1	1
chr8	141634913	141634954	13298287	13298291	intron	AGO2	0	0	0	1	1	0	0	0
chr8	141647474	141647817	13298800	13298810	Intergenic	AGO2	0	0	0	1	1	0	1	1
chr8	141673110	141673151	13299158	13299163	intron	PTK2	0	0	0	1	0	0	0	0
chr8	141721033	141721130	13299703	13299710	intron	PTK2	0	0	0	1	0	0	0	0
chr8	143554486	143554578	13334951	13334956	intron	BAI1	0	0	0	1	1	0	0	0
chr8	144300658	144300977	13350339	13350355	Intergenic	GPIHBP1	0	0	0	1	1	0	0	0
chr8	145840669	145841440	13397775	13397791	Intergenic	ARHGAP39	0	0	0	1	1	0	0	0
chr9	731582	731790	13414543	13414548	intron	KANK1	0	0	0	1	1	0	0	0
chr9	738428	738504	13414618	13414623	exon	KANK1	0	0	0	1	1	0	0	0
chr9	2639850	2639948	13431775	13431780	exon	VLDLR	0	0	0	1	0	0	0	0
chr9	6955559	6955635	13469298	13469302	intron	KDM4C	0	0	0	1	0	0	0	0
chr9	7656747	7656889	13474173	13474177	Intergenic	C9orf123	0	0	0	1	0	0	0	0
chr9	8549906	8550921	13479806	13479811	intron	PTPRD	0	0	0	1	0	0	0	0
chr9	8736927	8737054	13481249	13481253	intron	PTPRD	0	0	0	1	0	0	0	0
chr9	27537136	27537232	13613805	13613809	Intergenic	MOB3B	0	0	0	1	1	0	0	0
chr9	34147449	34147824	13661897	13661902	Intergenic	DCAF12	0	0	0	1	0	0	0	0
chr9	34253058	34253219	13663323	13663327	TTS	UBAP1	0	0	0	1	1	0	1	1
chr9	34760083	34760113	13670258	13670262	Intergenic	FAM205A	0	0	0	1	1	0	0	0
chr9	36566886	36567023	13692153	13692157	Intergenic	MELK	0	0	0	1	1	0	0	0
chr9	37415103	37415142	13702274	13702279	Intergenic	GRHPR	0	0	0	1	0	0	0	0
chr9	37415248	37415547	13702280	13702291	Intergenic	GRHPR	0	0	0	1	0	0	1	1
chr9	37430720	37430812	13702586	13702590	intron	GRHPR	0	0	0	1	1	0	0	0
chr9	37430879	37431094	13702592	13702598	intron	GRHPR	0	0	0	1	1	0	1	1
chr9	37432011	37432083	13702609	13702613	exon,intron	GRHPR	0	0	0	1	1	0	0	0
chr9	37927420	37927450	13708903	13708907	intron	SHB	0	0	0	1	1	0	0	0
chr9	37964149	37964356	13709433	13709442	intron	SHB	0	0	0	1	1	0	0	1
chr9	37964490	37964631	13709442	13709447	intron	SHB	0	0	0	1	0	0	0	0
chr9	37966431	37966807	13709467	13709472	intron	SHB	0	0	0	1	1	0	0	0
chr9	37976781	37976949	13709603	13709608	intron	SHB	0	0	0	1	0	0	0	0
chr9	37987795	37988102	13709758	13709763	intron	SHB	0	0	0	1	1	0	0	0
chr9	37997998	37998269	13709878	13709888	intron	SHB	0	0	0	1	1	0	0	0
chr9	42251133	42251429	13749974	13750004	Intergenic	ANKRD20A3	0	0	0	1	0	0	0	0
chr9	74653890	74654152	13860981	13860990	Intergenic	C9orf57	0	0	0	1	0	0	1	1
chr9	77388809	77389166	13879968	13879973	intron	TRPM6	0	0	0	1	0	0	1	1
chr9	79224970	79225099	13895137	13895141	Intergenic	GCNT1	0	0	0	1	0	0	0	0
chr9	80463959	80464103	13906941	13906946	intron	GNAQ	0	0	0	1	1	0	0	1
chr9	82215525	82215714	13920616	13920621	intron	TLE4	0	0	0	1	0	0	0	0
chr9	88742299	88742523	13972893	13972899	Intergenic	GOLM1	0	0	0	1	0	0	0	0
chr9	92020891	92021038	14007676	14007682	intron	SEMA4D	0	0	0	1	1	0	0	0
chr9	92023446	92023606	14007702	14007708	intron	SEMA4D	0	0	0	1	1	0	0	0
chr9	92041051	92041136	14007946	14007951	intron	SEMA4D	0	0	0	1	1	0	0	1
chr9	92063463	92063623	14008367	14008376	intron	SEMA4D	0	0	0	1	0	0	0	1
chr9	92072049	92072196	14008529	14008533	intron	SEMA4D	0	0	0	1	1	0	0	0
chr9	92108101	92108321	14009055	14009059	Intergenic	SEMA4D	0	0	0	1	1	0	0	0
chr9	93762308	93762385	14023523	14023529	Intergenic	LOC100129316	0	0	0	1	0	0	0	0
chr9	93959639	93959767	14025801	14025805	Intergenic	LOC100129316	0	0	0	1	1	0	0	1
chr9	95485535	95485744	14043214	14043219	intron	BICD2	0	0	0	1	1	0	0	0
chr9	95519849	95520083	14043678	14043687	intron	BICD2	0	0	0	1	0	0	0	0
chr9	95963977	95964147	14050768	14050774	intron	WNK2	0	0	0	1	1	0	0	1
chr9	95964150	95964317	14050774	14050779	intron	WNK2	0	0	0	1	1	0	0	1
chr9	96319600	96319959	14055754	14055761	intron	FAM120A	0	0	0	1	0	0	0	0
chr9	97581562	97581732	14071487	14071492	intron	C9orf3	0	0	0	1	1	0	0	0
chr9	97690980	97691064	14072672	14072677	intron	C9orf3	0	0	0	1	1	0	0	0
chr9	97728038	97728578	14073117	14073125	intron	C9orf3	0	0	0	1	0	0	0	0
chr9	97758280	97758432	14073506	14073511	intron	C9orf3	0	0	0	1	1	0	0	0
chr9	97844998	97845181	14074812	14074817	intron	C9orf3	0	0	0	1	1	0	0	0
chr9	97852582	97852777	14075048	14075059	Intergenic	MIR3074	0	0	0	1	1	0	0	0
chr9	97853277	97853416	14075065	14075072	Intergenic	MIR3074	0	0	0	1	1	0	0	0
chr9	97870522	97870642	14075448	14075457	intron	FANCC	0	0	0	1	0	0	0	0
chr9	98637083	98638702	14085565	14085674	promoter-TSS	ERCC6L2	1	1	0	1	1	0	1	1
chr9	99249064	99249166	14093555	14093559	intron	HABP4	0	0	0	1	1	0	0	0
chr9	101670838	101670957	14122397	14122405	Intergenic	COL15A1	0	0	0	1	0	0	0	0
chr9	110513042	110513514	14188061	14188069	Intergenic	KLF4	0	0	0	1	0	0	0	0
chr9	111470772	111470952	14195222	14195228	Intergenic	ACTL7B	0	0	0	1	0	0	0	1
chr9	111656692	111656835	14196816	14196820	intron	IKBKAP	0	0	0	1	0	0	0	0
chr9	112934812	112934869	14209247	14209251	TTS	AKAP2	0	0	0	1	0	0	0	0
chr9	114149283	114150114	14218440	14218452	intron	KIAA0368	0	0	0	1	0	0	0	0
chr9	115333198	115333377	14231425	14231430	intron	KIAA1958	0	0	0	1	0	0	0	1
chr9	116305702	116305918	14243639	14243644	intron	RGS3	0	0	0	1	1	0	0	0
chr9	116306092	116306246	14243644	14243649	intron	RGS3	0	0	0	1	0	0	0	0
chr9	116311127	116311192	14243687	14243691	intron	RGS3	0	0	0	1	1	0	0	0
chr9	116353939	116354151	14244229	14244234	intron	RGS3	0	0	0	1	1	0	1	1
chr9	116371999	116372256	14244536	14244543	Intergenic	RGS3	0	0	0	1	1	0	0	0
chr9	116411488	116411676	14245058	14245066	Intergenic	RGS3	0	0	0	1	0	0	0	1
chr9	117110058	117110260	14253841	14253851	exon	AKNA	0	0	0	1	0	0	0	1
chr9	117167901	117168165	14254773	14254782	intron	DFNB31	0	0	0	1	0	0	1	1
chr9	123975505	123975678	14304207	14304214	Intergenic	RAB14	0	0	0	1	1	0	1	1
chr9	124041201	124041255	14304941	14304946	intron	GSN	0	0	0	1	1	0	1	1
chr9	124082477	124082689	14305553	14305563	intron	GSN	0	0	0	1	0	0	1	1
chr9	124487299	124487613	14310913	14310927	intron	DAB2IP	0	0	0	1	1	0	0	0
chr9	124748584	124748752	14314551	14314557	intron	TTLL11	0	0	0	1	1	0	0	0
chr9	125874375	125874479	14326461	14326468	promoter-TSS	MIR600	0	0	0	1	1	0	0	0
chr9	126216286	126216392	14331216	14331221	intron	DENND1A	0	0	0	1	1	0	0	0
chr9	126953129	126953367	14339830	14339838	Intergenic	NEK6	0	0	0	1	0	0	0	1
chr9	127155184	127155446	14343493	14343497	intron	PSMB7	0	0	0	1	1	0	0	1
chr9	128991172	128991433	14367987	14367999	Intergenic	MVB12B	0	0	0	1	0	0	1	1
chr9	129038027	129038090	14368472	14368476	Intergenic	MVB12B	0	0	0	1	0	0	0	1
chr9	129038101	129038204	14368476	14368480	Intergenic	MVB12B	0	0	0	1	0	0	0	1
chr9	129069619	129069787	14368850	14368854	Intergenic	MVB12B	0	0	0	1	1	0	0	0
chr9	129069970	129070023	14368854	14368858	Intergenic	MVB12B	0	0	0	1	0	0	0	0
chr9	129137741	129137923	14369689	14369694	intron	MVB12B	0	0	0	1	0	0	0	0
chr9	129139964	129140271	14369725	14369735	intron	MVB12B	0	0	0	1	0	0	0	1
chr9	129160814	129160989	14369999	14370013	TTS	MVB12B	0	0	0	1	1	0	1	1
chr9	129203131	129203570	14370642	14370654	intron	MVB12B	0	0	0	1	0	0	0	0
chr9	129221491	129221782	14370881	14370887	intron	MVB12B	0	0	0	1	1	0	0	0
chr9	129269074	129269211	14371896	14371902	exon	MVB12B	0	0	0	1	1	0	0	0
chr9	129784078	129784197	14380489	14380495	intron	RALGPS1	0	0	0	1	1	0	0	1
chr9	129857818	129857864	14381135	14381139	intron	ANGPTL2	0	0	0	1	1	0	0	0
chr9	129869881	129870207	14381249	14381255	intron	ANGPTL2	0	0	0	1	1	0	0	0
chr9	129879731	129880420	14381380	14381386	intron	ANGPTL2	0	0	0	1	1	0	0	0
chr9	129893696	129893806	14381572	14381576	intron	RALGPS1	0	0	0	1	1	0	0	0
chr9	130150573	130151083	14384512	14384520	intron	GARNL3	0	0	0	1	0	0	0	0
chr9	130646786	130646975	14394556	14394561	TTS	ST6GALNAC6	0	0	0	1	1	0	0	0
chr9	130705120	130705209	14396110	14396115	exon	FAM102A	0	0	0	1	1	0	1	1
chr9	131136827	131137183	14405345	14405353	intron	URM1	0	0	0	1	1	0	0	1
chr9	131171617	131171646	14406106	14406110	Intergenic	CERCAM	0	0	0	1	0	0	0	0
chr9	131172408	131172460	14406123	14406127	Intergenic	CERCAM	0	0	0	1	1	0	1	1
chr9	131193616	131193895	14406678	14406683	exon	CERCAM	0	0	0	1	0	0	0	0
chr9	131200966	131201267	14406862	14406868	Intergenic	ODF2	0	0	0	1	0	0	1	1
chr9	131285889	131285965	14408442	14408449	exon	GLE1	0	0	0	1	1	0	0	0
chr9	131769088	131769243	14418671	14418677	exon	NUP188	0	0	0	1	1	0	1	1
chr9	131785912	131785978	14419042	14419046	intron	SH3GLB2	0	0	0	1	0	0	0	0
chr9	132156711	132156757	14427099	14427103	Intergenic	C9orf106	0	0	0	1	0	0	0	0
chr9	132654321	132654373	14438510	14438517	intron	FNBP1	0	0	0	1	0	0	0	0
chr9	132743907	132744043	14439886	14439891	intron	FNBP1	0	0	0	1	1	0	0	0
chr9	132782116	132782133	14440381	14440385	intron	FNBP1	0	0	0	1	0	0	0	0
chr9	132783064	132783165	14440400	14440404	intron	FNBP1	0	0	0	1	0	0	0	0
chr9	133736162	133736320	14456149	14456156	intron	ABL1	0	0	0	1	1	0	0	1
chr9	133736325	133736470	14456156	14456167	intron	ABL1	0	0	0	1	0	0	0	1
chr9	133748467	133748788	14456382	14456388	intron	ABL1	0	0	0	1	1	0	0	0
chr9	133933336	133933537	14461002	14461007	intron	LAMC3	0	0	0	1	0	0	1	1
chr9	133970050	133970146	14461750	14461755	Intergenic	AIF1L	0	0	0	1	0	0	0	0
chr9	133983308	133983404	14462089	14462094	intron	AIF1L	0	0	0	1	1	0	0	0
chr9	133992222	133992346	14462271	14462276	intron	AIF1L	0	0	0	1	1	0	0	0
chr9	134393406	134393652	14470017	14470026	intron	POMT1	0	0	0	1	0	0	0	0
chr9	134762160	134762349	14477080	14477085	intron	MED27	0	0	0	1	0	0	0	0
chr9	135066515	135066616	14481390	14481395	intron	NTNG2	0	0	0	1	1	0	0	0
chr9	135777386	135777479	14494166	14494171	intron	TSC1	0	0	0	1	0	0	1	1
chr9	135925472	135925741	14496545	14496552	intron	GTF3C5	0	0	0	1	0	0	0	1
chr9	135978673	135978893	14497644	14497650	intron	RALGDS	0	0	0	1	1	0	1	1
chr9	136008909	136009074	14498429	14498434	intron	RALGDS	0	0	0	1	1	0	0	0
chr9	136013341	136013580	14498526	14498534	intron	RALGDS	0	0	0	1	1	0	0	1
chr9	136272082	136272203	14504318	14504324	TTS	C9orf96	0	0	0	1	0	0	1	1
chr9	136374906	136375107	14506953	14506962	Intergenic	TMEM8C	0	0	0	1	1	0	0	1
chr9	136783326	136783364	14517033	14517037	intron	VAV2	0	0	0	1	0	0	0	0
chr9	136783392	136783492	14517037	14517046	intron	VAV2	0	0	0	1	0	0	0	0
chr9	136914487	136914611	14520694	14520702	intron	BRD3	0	1	0	1	1	0	0	0
chr9	137215681	137215780	14527151	14527158	Intergenic	RXRA	0	0	0	1	1	0	0	0
chr9	137277212	137277349	14529094	14529102	intron	RXRA	0	0	0	1	1	0	0	1
chr9	137335263	137335521	14530833	14530848	Intergenic	MIR4669	0	0	0	1	1	0	1	1
chr9	138703691	138703822	14561399	14561407	intron	CAMSAP1	0	0	0	1	0	0	0	0
chr9	138915770	138915849	14566738	14566742	intron	NACC2	0	0	0	1	1	0	0	0
chr9	139461471	139461511	14583936	14583942	Intergenic	MIR4674	0	0	0	1	1	0	0	1
chr9	139461603	139461721	14583942	14583947	Intergenic	MIR4674	0	0	0	1	1	0	0	1
chr9	139681161	139681216	14590859	14590863	Intergenic	TMEM141	0	0	0	1	0	0	0	0
chr9	139735696	139735924	14592659	14592667	TTS	RABL6	0	0	0	1	1	0	0	0
chr9	139753684	139753868	14593729	14593735	intron	MAMDC4	0	0	0	1	1	0	0	0
chr9	139841492	139841561	14596396	14596402	TTS	C8G	0	0	0	1	1	0	0	0
chr9	139841698	139841776	14596404	14596410	TTS	C8G	0	0	0	1	1	0	0	0
chr9	139898928	139898976	14598279	14598286	Intergenic	CLIC3	0	0	0	1	0	0	1	1
chr9	139949937	139950134	14600508	14600516	Intergenic	ENTPD2	0	0	0	1	1	0	0	1
chr9	140056023	140056792	14604315	14604374	exon	GRIN1	0	1	0	1	0	1	0	0
chr9	140285114	140285187	14613145	14613149	intron	EXD3	0	0	0	1	1	0	0	0
chr9	140658661	140658899	14623581	14623594	exon	FLJ40292	0	0	0	1	1	0	0	1
chr10	287364	288051	14635601	14635612	intron	ZMYND11	0	0	0	1	0	0	0	0
chr10	440845	440947	14639083	14639087	intron	DIP2C	0	0	0	1	0	0	0	1
chr10	498804	498885	14640110	14640115	intron	DIP2C	0	0	0	1	1	0	0	1
chr10	499153	499324	14640116	14640122	intron	DIP2C	0	0	0	1	1	0	0	0
chr10	503746	503966	14640171	14640179	intron	DIP2C	0	0	0	1	1	0	0	0
chr10	537013	537098	14640863	14640867	intron	DIP2C	0	0	0	1	1	0	0	0
chr10	560179	560222	14641373	14641377	intron	DIP2C	0	0	0	1	1	0	0	0
chr10	622188	622310	14642670	14642676	intron	DIP2C	0	0	0	1	1	0	0	0
chr10	1145214	1145288	14653439	14653443	intron	WDR37	0	0	0	1	0	0	0	0
chr10	5774272	5774453	14711968	14711972	intron	FAM208B	0	0	0	1	0	0	0	0
chr10	5969192	5969516	14715064	14715069	intron	FBXO18	0	0	0	1	0	0	0	0
chr10	5971484	5971617	14715089	14715093	intron	FBXO18	0	0	0	1	0	0	0	0
chr10	6151017	6151182	14717844	14717849	intron	RBM17	0	0	0	1	0	0	1	1
chr10	6217394	6217493	14719371	14719377	intron	PFKFB3	0	0	0	1	0	0	0	0
chr10	6635858	6635930	14725341	14725345	Intergenic	PRKCQ-AS1	0	0	0	1	0	0	0	0
chr10	6806673	6806764	14727095	14727099	Intergenic	LINC00707	0	0	0	1	0	0	0	0
chr10	7382592	7382751	14733212	14733216	intron	SFMBT2	0	0	0	1	1	0	0	0
chr10	7586232	7586480	14736229	14736234	Intergenic	ITIH5	0	0	0	1	1	0	0	0
chr10	13702026	13702304	14806390	14806400	intron	FRMD4A	0	0	0	1	1	0	1	1
chr10	13858719	13858922	14808704	14808709	intron	FRMD4A	0	0	0	1	1	0	0	0
chr10	14439343	14439437	14815293	14815298	Intergenic	MIR1265	0	0	0	1	0	0	0	0
chr10	14540969	14541267	14816334	14816345	Intergenic	MIR1265	0	0	0	1	1	0	1	1
chr10	15364093	15364265	14827659	14827663	intron	FAM171A1	0	0	0	1	1	0	0	0
chr10	18601777	18601975	14859576	14859580	intron	CACNB2	0	0	0	1	0	0	1	1
chr10	22866802	22867422	14897884	14897891	intron	PIP4K2A	0	0	0	1	0	0	0	0
chr10	22909306	22909442	14898351	14898355	intron	PIP4K2A	0	0	0	1	1	0	0	0
chr10	23354616	23354701	14902166	14902170	Intergenic	MSRB2	0	0	0	1	1	0	0	1
chr10	25357103	25357173	14921243	14921247	Intergenic	THNSL1	0	0	0	1	0	0	0	0
chr10	29371243	29371394	14959609	14959613	Intergenic	LYZL1	0	0	0	1	1	0	0	0
chr10	35761908	35762412	15024410	15024418	intron	CCNY	0	0	0	1	0	0	0	0
chr10	35850733	35850770	15025267	15025271	intron	CCNY	0	0	0	1	1	0	0	0
chr10	45491843	45491962	15091190	15091194	Intergenic	ZNF22	0	0	0	1	1	0	0	0
chr10	49699656	49699920	15129115	15129124	intron	ARHGAP22	0	0	0	1	0	0	0	0
chr10	62049567	62049947	15213441	15213450	intron	ANK3	0	0	0	1	0	0	0	0
chr10	69280722	69280874	15262114	15262118	intron	CTNNA3	0	0	0	1	0	0	1	1
chr10	69615372	69615453	15264885	15264892	Intergenic	DNAJC12	0	0	0	1	0	0	1	1
chr10	71226692	71226766	15286503	15286508	intron	TSPAN15	0	0	0	1	1	0	0	0
chr10	71252087	71252180	15286813	15286818	intron	TSPAN15	0	0	0	1	1	0	0	0
chr10	71253946	71254253	15286856	15286861	intron	TSPAN15	0	0	0	1	1	0	0	0
chr10	71254362	71254454	15286862	15286867	intron	TSPAN15	0	0	0	1	0	0	0	0
chr10	72268694	72268926	15300274	15300282	intron	PALD1	0	0	0	1	1	0	0	0
chr10	72985283	72985398	15309152	15309156	intron	UNC5B	0	0	0	1	1	0	0	0
chr10	73001332	73001473	15309375	15309379	intron	UNC5B	0	0	0	1	1	0	0	0
chr10	73001945	73001962	15309384	15309389	intron	UNC5B	0	0	0	1	1	0	0	0
chr10	73015727	73015768	15309577	15309581	intron	UNC5B	0	0	0	1	1	0	0	0
chr10	73020366	73020509	15309647	15309652	intron	UNC5B	0	0	0	1	1	0	0	0
chr10	73026130	73026313	15309731	15309742	intron	UNC5B	0	0	0	1	1	0	0	0
chr10	73028402	73028446	15309762	15309767	intron	UNC5B	0	0	0	1	1	0	1	1
chr10	73028678	73028758	15309770	15309775	intron	UNC5B	0	0	0	1	1	0	0	0
chr10	73473142	73473424	15316256	15316265	exon	C10orf105	0	0	0	1	1	0	0	1
chr10	73738102	73738248	15320554	15320560	intron	CHST3	0	0	0	1	1	0	0	1
chr10	73740903	73741238	15320599	15320608	intron	CHST3	0	0	0	1	1	0	0	0
chr10	73756315	73756568	15320798	15320802	intron	CHST3	0	0	0	1	1	0	0	0
chr10	73759402	73759538	15320853	15320859	intron	CHST3	0	0	0	1	1	0	0	0
chr10	73759587	73759765	15320859	15320863	intron	CHST3	0	0	0	1	1	0	0	0
chr10	73767066	73767171	15320954	15320961	exon	CHST3	0	1	0	1	1	0	0	0
chr10	73771268	73771580	15321131	15321139	exon	CHST3	0	0	0	1	1	0	0	1
chr10	73773049	73773325	15321157	15321164	exon	CHST3	0	0	0	1	1	0	0	0
chr10	73804243	73804316	15321635	15321639	Intergenic	SPOCK2	0	0	0	1	1	0	1	1
chr10	73804695	73804773	15321647	15321652	Intergenic	SPOCK2	0	0	0	1	1	0	0	0
chr10	73808347	73808654	15321690	15321698	Intergenic	SPOCK2	0	0	0	1	0	0	1	1
chr10	74014895	74015090	15324537	15324547	Intergenic	DDIT4	0	0	0	1	1	0	1	1
chr10	75608853	75609037	15342850	15342855	intron	CAMK2G	0	0	0	1	1	0	1	1
chr10	79606433	79606736	15380036	15380046	intron	DLG5	0	0	0	1	1	0	1	1
chr10	79649188	79649358	15380586	15380592	intron	DLG5	0	0	0	1	1	0	0	1
chr10	80023549	80023661	15385082	15385086	Intergenic	LINC00595	0	0	0	1	0	0	0	1
chr10	80516625	80516938	15389612	15389619	Intergenic	ZMIZ1-AS1	0	0	0	1	1	0	0	0
chr10	80606619	80606872	15390567	15390574	Intergenic	ZMIZ1-AS1	0	0	0	1	0	0	0	0
chr10	80673480	80673837	15391208	15391229	Intergenic	ZMIZ1-AS1	0	0	0	1	0	0	0	1
chr10	80673849	80674000	15391229	15391233	Intergenic	ZMIZ1-AS1	0	0	0	1	1	0	0	1
chr10	80819675	80819950	15393046	15393054	intron	ZMIZ1-AS1	0	0	0	1	1	0	0	0
chr10	80853657	80853857	15393823	15393830	intron	ZMIZ1	0	0	0	1	1	0	0	0
chr10	80906620	80906832	15394617	15394623	intron	ZMIZ1	0	0	0	1	1	0	0	0
chr10	80913601	80913698	15394738	15394742	intron	ZMIZ1	0	0	0	1	1	0	0	0
chr10	80999229	80999348	15396066	15396071	intron	ZMIZ1	0	0	0	1	1	0	0	0
chr10	80999649	80999844	15396073	15396085	intron	ZMIZ1	0	0	0	1	1	0	0	0
chr10	81006166	81006214	15396389	15396394	intron	ZMIZ1	0	0	0	1	1	0	0	1
chr10	81033622	81033671	15396846	15396851	intron	ZMIZ1	0	0	0	1	1	0	0	0
chr10	81095377	81095718	15397959	15397967	Intergenic	PPIF	0	0	0	1	1	0	0	1
chr10	81141727	81141798	15398576	15398580	TTS	ZCCHC24	0	0	0	1	1	0	0	0
chr10	82265445	82265590	15411215	15411219	intron	TSPAN14	0	0	0	1	1	0	1	1
chr10	87937674	87937753	15449923	15449927	intron	GRID1	0	0	0	1	0	0	0	0
chr10	88026378	88027144	15450913	15450922	intron	GRID1	0	0	0	1	1	0	0	0
chr10	88073570	88073688	15451306	15451310	intron	GRID1	0	0	0	1	0	0	0	1
chr10	88434001	88434090	15456441	15456445	intron	LDB3	0	0	0	1	1	0	0	0
chr10	90973126	90973287	15477732	15477736	TTS	LIPA	0	0	0	1	0	0	1	1
chr10	93357207	93357405	15494155	15494159	intron	LOC100188947	0	0	0	1	1	0	0	0
chr10	94075064	94075328	15500987	15500991	intron	MARCH5	0	0	0	1	0	0	0	0
chr10	98130398	98130541	15538425	15538433	intron	TLL2	0	0	0	1	0	0	1	1
chr10	99298324	99298365	15554677	15554681	intron	UBTD1	0	0	0	1	0	0	0	0
chr10	99309817	99309909	15554842	15554846	intron	UBTD1	0	0	0	1	1	0	0	0
chr10	102102216	102102408	15584389	15584393	Intergenic	SCD	0	0	0	1	1	0	1	1
chr10	102754209	102754277	15593951	15593955	TTS	C10orf2	0	0	0	1	1	0	1	1
chr10	102767284	102767370	15594439	15594443	TTS	PDZD7	0	0	0	1	1	0	0	0
chr10	102768519	102768581	15594453	15594458	TTS	LZTS2	0	0	0	1	1	0	0	1
chr10	102773895	102774369	15594595	15594604	intron	PDZD7	0	0	0	1	1	0	1	1
chr10	103509266	103509479	15605103	15605110	Intergenic	FGF8	0	0	0	1	1	0	0	0
chr10	103719069	103719190	15608060	15608064	intron	C10orf76	0	0	0	1	1	0	0	0
chr10	104420939	104421258	15619704	15619719	Intergenic	TRIM8	0	0	0	1	1	0	0	0
chr10	104489017	104489270	15620835	15620843	exon	SFXN2	0	0	0	1	0	0	1	1
chr10	104948661	104948759	15626838	15626842	intron	NT5C2	0	0	0	1	0	0	0	0
chr10	105387481	105387541	15633988	15633993	intron	SH3PXD2A	0	0	0	1	1	0	0	0
chr10	105469285	105469462	15635294	15635298	intron	SH3PXD2A	0	0	0	1	1	0	0	0
chr10	105472750	105472913	15635338	15635344	intron	SH3PXD2A	0	0	0	1	0	0	1	1
chr10	105475331	105475404	15635368	15635372	intron	SH3PXD2A	0	0	0	1	1	0	0	0
chr10	105475483	105475527	15635372	15635376	intron	SH3PXD2A	0	0	0	1	1	0	0	0
chr10	105745042	105746112	15638766	15638772	intron	SLK	0	0	0	1	1	0	0	0
chr10	106281982	106282050	15643925	15643929	Intergenic	SORCS3	0	0	0	1	0	0	0	0
chr10	108326914	108327034	15656750	15656754	Intergenic	SORCS1	0	0	0	1	0	0	0	0
chr10	112554852	112555024	15688547	15688551	intron	RBM20	0	0	0	1	1	0	0	0
chr10	118512605	118512763	15742632	15742636	Intergenic	HSPA12A	0	0	0	1	1	0	0	0
chr10	120432576	120432984	15762541	15762548	Intergenic	PRLHR	0	0	0	1	0	0	0	0
chr10	121591211	121591493	15779846	15779853	intron	MCMBP	0	0	0	1	0	0	0	0
chr10	122914382	122914608	15791482	15791487	Intergenic	WDR11-AS1	0	0	0	1	1	0	0	0
chr10	122976392	122976561	15792023	15792029	Intergenic	WDR11-AS1	0	0	0	1	0	0	0	0
chr10	123245359	123245520	15794757	15794761	intron	FGFR2	0	0	0	1	1	0	0	0
chr10	123283431	123283606	15795339	15795344	intron	FGFR2	0	0	0	1	1	0	0	0
chr10	123291924	123292125	15795476	15795482	intron	FGFR2	0	0	0	1	1	0	0	0
chr10	123318352	123318452	15795820	15795825	intron	FGFR2	0	0	0	1	1	0	0	0
chr10	123339946	123340005	15796210	15796214	intron	FGFR2	0	0	0	1	1	0	0	0
chr10	123376745	123377059	15797039	15797046	Intergenic	FGFR2	0	0	0	1	0	0	0	0
chr10	123391082	123391435	15797238	15797243	Intergenic	FGFR2	0	0	0	1	0	0	0	0
chr10	123660099	123660252	15800171	15800175	intron	ATE1	0	0	0	1	0	0	1	1
chr10	123912011	123912091	15804294	15804299	intron	TACC2	0	0	0	1	0	0	0	1
chr10	123912123	123912281	15804299	15804305	intron	TACC2	0	0	0	1	0	0	0	1
chr10	124104269	124104529	15807191	15807198	Intergenic	PLEKHA1	0	0	0	1	0	0	0	0
chr10	124745959	124746056	15813665	15813670	intron	PSTK	0	0	0	1	0	0	0	0
chr10	126218738	126219004	15832740	15832755	intron	LHPP	0	0	0	1	1	0	1	1
chr10	126310303	126310592	15834852	15834864	exon	FAM53B	0	0	0	1	1	0	0	1
chr10	126334978	126335075	15835421	15835426	intron	FAM53B	0	0	0	1	1	0	0	0
chr10	126337425	126337507	15835468	15835473	intron	FAM53B	0	0	0	1	1	0	0	0
chr10	126359618	126359721	15835849	15835855	intron	FAM53B	0	0	0	1	1	0	0	0
chr10	126375622	126375856	15836117	15836126	intron	FAM53B	0	0	0	1	1	0	0	1
chr10	126376014	126376177	15836126	15836130	intron	FAM53B	0	0	0	1	1	0	0	1
chr10	126397284	126397336	15836486	15836490	intron	FAM53B	0	0	0	1	1	0	0	0
chr10	126417104	126417271	15836793	15836797	intron	FAM53B	0	0	0	1	1	0	0	0
chr10	126695860	126695915	15841378	15841382	intron	CTBP2	0	0	0	1	1	0	0	0
chr10	126751662	126751736	15842595	15842599	intron	CTBP2	0	0	0	1	1	0	0	1
chr10	127428817	127429191	15850883	15850888	intron	C10orf137	0	0	0	1	0	0	0	0
chr10	127751240	127751289	15854622	15854626	intron	ADAM12	0	0	0	1	0	0	0	0
chr10	128180150	128180259	15859126	15859130	intron	C10orf90	0	0	0	1	0	0	0	0
chr10	129383796	129383965	15872013	15872017	Intergenic	NPS	0	0	0	1	0	0	0	0
chr10	129721313	129721395	15875312	15875317	intron	PTPRE	0	0	0	1	1	0	0	0
chr10	134468353	134468437	15952231	15952238	intron	INPP5A	0	0	0	1	0	0	1	1
chr10	134468492	134468508	15952238	15952242	intron	INPP5A	0	0	0	1	0	0	1	1
chr10	134499170	134499274	15952997	15953006	intron	INPP5A	0	0	0	1	0	0	0	0
chr10	134499311	134499409	15953006	15953011	intron	INPP5A	0	0	0	1	1	0	0	0
chr10	134560477	134560637	15954940	15954946	intron	INPP5A	0	0	0	1	0	0	0	0
chr10	134578962	134579070	15955594	15955599	intron	INPP5A	0	0	0	1	1	0	0	0
chr10	135069738	135069943	15972727	15972737	Intergenic	MIR202	0	0	0	1	0	0	0	0
chr11	658526	658770	16002136	16002146	intron	DEAF1	0	0	0	1	1	0	0	0
chr11	728065	728284	16004353	16004364	TTS	EPS8L2	0	0	0	1	1	0	1	1
chr11	762828	762974	16005428	16005432	intron	TALDO1	0	0	0	1	1	0	0	0
chr11	783443	783830	16006147	16006163	Intergenic	NS3BP	0	0	0	1	1	0	1	1
chr11	943002	943186	16011741	16011747	intron	AP2A2	0	0	0	1	0	0	0	0
chr11	1553532	1553584	16028617	16028621	intron	MOB2	0	0	0	1	1	0	0	0
chr11	1562742	1563017	16028820	16028832	intron	MOB2	0	0	0	1	0	0	0	1
chr11	1585901	1586016	16029560	16029566	intron	DUSP8	0	0	0	1	1	0	0	0
chr11	2409785	2409939	16049491	16049496	intron	CD81	0	0	0	1	1	0	0	0
chr11	2583438	2583673	16053606	16053616	intron	KCNQ1	0	0	0	1	0	0	0	1
chr11	2596666	2596848	16053989	16053994	intron	KCNQ1	0	0	0	1	0	0	0	0
chr11	2696013	2696240	16055089	16055095	exon	KCNQ1OT1	0	0	0	1	1	0	0	0
chr11	2697002	2697110	16055102	16055107	exon	KCNQ1OT1	0	0	0	1	0	0	0	0
chr11	2749996	2750187	16056008	16056014	intron	KCNQ1	0	0	0	1	0	0	0	0
chr11	2750305	2750392	16056015	16056022	intron	KCNQ1	0	0	0	1	0	0	0	0
chr11	2753818	2753866	16056104	16056111	intron	KCNQ1	0	0	0	1	0	0	0	0
chr11	2753885	2754086	16056112	16056123	intron	KCNQ1	0	0	0	1	0	0	0	0
chr11	2890701	2890735	16059129	16059137	promoter-TSS	KCNQ1DN	1	1	0	1	0	0	0	0
chr11	2890986	2891213	16059182	16059214	promoter-TSS	KCNQ1DN	1	1	0	1	0	1	0	0
chr11	2891315	2891361	16059227	16059231	promoter-TSS	KCNQ1DN	1	1	0	1	0	1	0	0
chr11	2909643	2909818	16059885	16059897	exon	SLC22A18AS	0	0	0	1	0	0	1	1
chr11	3117382	3117456	16064268	16064272	intron	OSBPL5	0	0	0	1	0	0	0	0
chr11	6415689	6415746	16096251	16096255	TTS	APBB1	0	0	0	1	0	0	0	0
chr11	6423324	6423365	16096343	16096349	exon	APBB1	0	0	0	1	1	0	0	0
chr11	6648687	6648839	16099113	16099117	exon	DCHS1	0	0	0	1	0	0	0	0
chr11	6656910	6657014	16099362	16099366	intron	DCHS1	0	0	0	1	0	0	0	0
chr11	7532716	7532858	16105339	16105344	TTS	OLFML1	0	0	0	1	1	0	0	0
chr11	7592901	7593022	16106032	16106036	intron	PPFIBP2	0	0	0	1	1	0	1	1
chr11	7673144	7673382	16106719	16106724	intron	PPFIBP2	0	0	0	1	1	0	0	1
chr11	9159395	9159488	16122096	16122102	TTS	DENND5A	0	0	0	1	1	0	1	1
chr11	11532530	11532583	16146536	16146542	intron	GALNT18	0	0	0	1	0	0	0	1
chr11	11602466	11602559	16147205	16147209	intron	GALNT18	0	0	0	1	1	0	0	0
chr11	12867376	12867787	16158843	16158853	intron	TEAD1	0	0	0	1	1	0	0	0
chr11	15865140	15865203	16181424	16181428	Intergenic	SOX6	0	0	0	1	1	0	0	0
chr11	19687706	19687784	16217251	16217255	intron	NAV2	0	0	0	1	0	0	0	0
chr11	20331846	20331939	16223374	16223379	Intergenic	HTATIP2	0	0	0	1	0	0	0	0
chr11	22809205	22809462	16239313	16239318	intron	GAS2	0	0	0	1	0	0	1	1
chr11	34677658	34677833	16323470	16323474	intron	EHF	0	0	0	1	0	0	0	1
chr11	35188235	35188443	16326953	16326957	intron	CD44	0	0	0	1	0	0	0	1
chr11	44053918	44054091	16386197	16386202	Intergenic	ACCSL	0	0	0	1	1	0	0	0
chr11	44058914	44059033	16386247	16386254	Intergenic	ACCSL	0	0	0	1	1	0	1	1
chr11	44263472	44263740	16387987	16387992	intron	EXT2	0	0	0	1	0	0	0	0
chr11	44642695	44642954	16393009	16393024	Intergenic	CD82	0	0	0	1	0	0	1	1
chr11	44649563	44649803	16393098	16393105	Intergenic	CD82	0	0	0	1	1	0	0	1
chr11	46941490	46941706	16423406	16423411	Intergenic	LRP4	0	0	0	1	1	0	1	1
chr11	47182709	47182798	16425820	16425825	exon	C11orf49	0	0	0	1	1	0	1	1
chr11	57580225	57580388	16485123	16485129	intron	CTNND1	0	0	0	1	0	0	0	1
chr11	58965664	58965784	16494746	16494753	intron	DTX4	0	0	0	1	0	0	0	0
chr11	60742148	60742474	16511201	16511208	intron	CD6	0	0	0	1	0	0	0	0
chr11	61213776	61214020	16519210	16519217	exon	SDHAF2	0	0	0	1	0	0	1	1
chr11	61515265	61515441	16525153	16525160	TTS	DAGLA	0	0	0	1	1	0	1	1
chr11	61715122	61715449	16529376	16529382	Intergenic	BEST1	0	0	0	1	1	0	1	1
chr11	62145997	62146298	16535193	16535202	intron	ASRGL1	0	0	0	1	0	0	1	1
chr11	62168351	62168562	16535545	16535553	Intergenic	SCGB1A1	0	0	0	1	1	0	0	0
chr11	63316871	63317077	16551683	16551688	intron	MIR3680-2	0	0	0	1	0	0	0	0
chr11	63812546	63812847	16561323	16561340	intron	MACROD1	0	0	0	1	1	0	0	0
chr11	63815572	63815708	16561392	16561399	intron	MACROD1	0	0	0	1	0	0	0	1
chr11	63823800	63823984	16561555	16561562	intron	MACROD1	0	0	0	1	1	0	0	0
chr11	63839409	63839514	16561988	16561998	intron	MACROD1	0	0	0	1	1	0	0	0
chr11	63839528	63839562	16561998	16562002	intron	MACROD1	0	0	0	1	0	0	0	0
chr11	63845826	63845921	16562115	16562120	intron	MACROD1	0	0	0	1	1	0	0	0
chr11	63854200	63854322	16562329	16562335	intron	MACROD1	0	0	0	1	1	0	0	0
chr11	63859999	63860245	16562479	16562487	intron	MACROD1	0	0	0	1	1	0	0	1
chr11	65066228	65066409	16589401	16589408	Intergenic	CDC42EP2	0	0	0	1	1	0	0	0
chr11	65259264	65259513	16593729	16593737	Intergenic	MALAT1	0	0	0	1	1	0	0	0
chr11	66374578	66374805	16618652	16618658	Intergenic	RBM14	0	0	0	1	1	0	0	0
chr11	67174814	67174881	16634668	16634672	intron	TBC1D10C	0	0	0	1	1	0	1	1
chr11	67914549	67914819	16649358	16649364	Intergenic	CHKA	0	0	0	1	1	0	0	0
chr11	69311862	69312125	16674727	16674740	Intergenic	CCND1	0	0	0	1	1	0	0	0
chr11	69312155	69312363	16674740	16674751	Intergenic	CCND1	0	0	0	1	1	0	0	0
chr11	70850138	70850346	16703554	16703565	intron	SHANK2	0	0	0	1	1	0	0	0
chr11	71724404	71724505	16716914	16716920	exon	NUMA1	0	0	0	1	1	0	0	0
chr11	72338614	72338832	16724452	16724457	intron	PDE2A	0	0	0	1	1	0	0	0
chr11	72339278	72339468	16724458	16724464	intron	PDE2A	0	0	0	1	1	0	0	0
chr11	72443492	72443673	16726111	16726119	exon	ARAP1	0	0	0	1	1	0	0	0
chr11	72542531	72542767	16727905	16727911	Intergenic	ATG16L2	0	0	0	1	1	0	1	1
chr11	74384439	74384531	16747769	16747773	Intergenic	MIR4696	0	0	0	1	1	0	0	0
chr11	74432061	74432108	16748411	16748415	promoter-TSS	MIR4696	1	0	0	1	1	0	0	0
chr11	74437667	74437828	16748462	16748469	intron	CHRDL2	0	0	0	1	0	0	1	1
chr11	74682223	74682753	16750604	16750610	intron	SPCS2	0	0	0	1	1	0	0	0
chr11	74991400	74991548	16753777	16753782	intron	ARRB1	0	0	0	1	0	0	1	1
chr11	75039966	75040205	16754486	16754491	intron	ARRB1	0	0	0	1	1	0	1	1
chr11	75132227	75132254	16756039	16756043	intron	RPS3	0	0	0	1	1	0	0	0
chr11	78964606	78964734	16798654	16798659	intron	TENM4	0	0	0	1	0	0	0	0
chr11	82583627	82583695	16820926	16820930	intron	PRCP	0	0	0	1	0	0	0	0
chr11	83731823	83731885	16829154	16829158	intron	DLG2	0	0	0	1	1	0	0	0
chr11	102238190	102238208	16950691	16950695	intron	BIRC2	0	0	0	1	0	0	1	1
chr11	111320987	111321253	17013975	17013981	Intergenic	LOC100132078	0	0	0	1	0	0	0	0
chr11	111712249	111712424	17017725	17017731	intron	ALG9	0	0	0	1	0	0	1	1
chr11	112641416	112641615	17026253	17026257	Intergenic	NCAM1	0	0	0	1	0	0	0	0
chr11	112667190	112667321	17026526	17026533	Intergenic	NCAM1	0	0	0	1	1	0	0	0
chr11	112748489	112748703	17027086	17027093	Intergenic	NCAM1	0	0	0	1	0	0	0	0
chr11	112932865	112933158	17028624	17028629	intron	NCAM1	0	0	0	1	0	0	0	1
chr11	113033529	113033586	17029488	17029494	intron	NCAM1	0	0	0	1	1	0	0	1
chr11	113105700	113105887	17030205	17030219	exon	NCAM1	0	0	0	1	0	0	0	0
chr11	114114830	114115035	17041375	17041380	intron	ZBTB16	0	0	0	1	1	0	0	0
chr11	114128557	114128586	17041635	17041642	Intergenic	NNMT	0	0	0	1	1	0	0	0
chr11	115115610	115115687	17049289	17049293	intron	CADM1	0	0	0	1	0	0	0	0
chr11	116759012	116759132	17065199	17065203	intron	SIK3	0	0	0	1	1	0	0	0
chr11	116890259	116890431	17066355	17066360	intron	SIK3	0	0	0	1	0	0	0	0
chr11	117045866	117046184	17068455	17068461	exon	PAFAH1B2	0	0	0	1	0	0	0	0
chr11	117091264	117091526	17069330	17069337	intron	PCSK7	0	0	0	1	1	0	0	0
chr11	117091792	117092122	17069342	17069348	intron	PCSK7	0	0	0	1	1	0	0	0
chr11	117314350	117314459	17072565	17072569	intron	DSCAML1	0	0	0	1	0	0	1	1
chr11	117383570	117383611	17073673	17073678	intron	DSCAML1	0	0	0	1	1	0	0	0
chr11	117417900	117418074	17074255	17074261	intron	DSCAML1	0	0	0	1	0	0	0	0
chr11	117434240	117434647	17074464	17074473	intron	DSCAML1	0	0	0	1	1	0	0	0
chr11	117454143	117454285	17074669	17074676	intron	DSCAML1	0	0	0	1	1	0	0	0
chr11	117472973	117473008	17074928	17074932	intron	DSCAML1	0	0	0	1	1	0	0	0
chr11	117498155	117498375	17075203	17075214	intron	DSCAML1	0	0	0	1	0	0	0	0
chr11	117514439	117514489	17075417	17075421	intron	DSCAML1	0	0	0	1	1	0	0	0
chr11	117539856	117540066	17075803	17075807	intron	DSCAML1	0	0	0	1	1	0	0	0
chr11	117548618	117548840	17075943	17075951	intron	DSCAML1	0	0	0	1	1	0	0	0
chr11	117549397	117549518	17075956	17075961	intron	DSCAML1	0	0	0	1	1	0	0	0
chr11	117549869	117550040	17075967	17075974	intron	DSCAML1	0	0	0	1	1	0	0	0
chr11	117558676	117558912	17076053	17076059	intron	DSCAML1	0	0	0	1	1	0	0	0
chr11	117587772	117587889	17076462	17076466	intron	DSCAML1	0	0	0	1	1	0	0	0
chr11	117588713	117589012	17076484	17076499	intron	DSCAML1	0	0	0	1	1	0	0	1
chr11	117634076	117634282	17077032	17077037	intron	DSCAML1	0	0	0	1	0	0	0	0
chr11	117641523	117642139	17077124	17077133	intron	DSCAML1	0	0	0	1	1	0	0	1
chr11	117642683	117642771	17077140	17077144	intron	DSCAML1	0	0	0	1	1	0	0	0
chr11	118065811	118066275	17082981	17082990	intron	AMICA1	0	0	0	1	1	0	0	0
chr11	118493804	118493957	17088474	17088479	intron	PHLDB1	0	0	0	1	1	0	0	0
chr11	118506174	118506226	17088683	17088690	intron	PHLDB1	0	0	0	1	1	0	0	0
chr11	118530155	118530507	17089021	17089038	intron	TREH	0	0	0	1	1	0	1	1
chr11	118777792	118778032	17092865	17092871	intron	BCL9L	0	0	0	1	1	0	1	1
chr11	118952298	118952475	17096469	17096474	intron	VPS11	0	0	0	1	0	0	0	0
chr11	119485838	119486013	17104881	17104886	Intergenic	PVRL1	0	0	0	1	1	0	0	1
chr11	119537219	119537406	17105714	17105720	intron	PVRL1	0	0	0	1	1	0	1	1
chr11	119554630	119554673	17105998	17106002	intron	PVRL1	0	0	0	1	0	0	0	0
chr11	119558080	119558276	17106062	17106068	intron	PVRL1	0	0	0	1	1	0	0	0
chr11	119558358	119558557	17106068	17106075	intron	PVRL1	0	0	0	1	1	0	0	0
chr11	119749766	119749865	17108725	17108729	Intergenic	PVRL1	0	0	0	1	0	0	1	1
chr11	119808106	119808526	17109384	17109390	Intergenic	TRIM29	0	0	0	1	0	0	0	1
chr11	119902617	119902772	17110476	17110480	Intergenic	TRIM29	0	0	0	1	1	0	0	0
chr11	119905905	119906123	17110520	17110525	Intergenic	TRIM29	0	0	0	1	0	0	0	0
chr11	119979034	119979610	17111342	17111350	Intergenic	TRIM29	0	0	0	1	1	0	1	1
chr11	120078709	120078849	17112697	17112705	Intergenic	OAF	0	0	0	1	1	0	0	0
chr11	121394908	121395119	17127627	17127633	intron	SORL1	0	0	0	1	1	0	0	0
chr11	122119031	122119115	17133687	17133691	Intergenic	MIR100HG	0	0	0	1	1	0	0	0
chr11	122925143	122925367	17142439	17142444	Intergenic	HSPA8	0	0	0	1	0	0	1	1
chr11	124787307	124787520	17160993	17160998	Intergenic	HEPN1	0	0	0	1	1	0	0	0
chr11	125215757	125215981	17165930	17165940	intron	PKNOX2	0	0	0	1	0	0	1	1
chr11	125274780	125275107	17166769	17166785	intron	PKNOX2	0	0	0	1	0	0	1	1
chr11	125303418	125303646	17167218	17167226	TTS	PKNOX2	0	0	0	1	1	0	1	1
chr11	125314815	125315036	17167377	17167384	TTS	FEZ1	0	0	0	1	1	0	0	0
chr11	126233668	126234058	17178816	17178826	intron	ST3GAL4	0	0	0	1	1	0	0	0
chr11	126290170	126290233	17179765	17179769	Intergenic	ST3GAL4	0	0	0	1	0	0	0	0
chr11	126350658	126350941	17180966	17180980	intron	KIRREL3	0	0	0	1	1	0	1	1
chr11	126848735	126849012	17186356	17186361	intron	KIRREL3	0	0	0	1	1	0	0	0
chr11	130259967	130260199	17220468	17220473	Intergenic	ADAMTS8	0	0	0	1	0	0	1	1
chr11	130288156	130288506	17220978	17220984	intron	ADAMTS8	0	0	0	1	1	0	0	0
chr11	131469325	131469388	17232847	17232851	intron	NTM	0	0	0	1	0	0	0	1
chr11	134256251	134256323	17264930	17264934	intron	B3GAT1	0	0	0	1	1	0	0	0
chr11	134263599	134263692	17265083	17265091	intron	B3GAT1	0	0	0	1	0	0	1	1
chr11	134738506	134738767	17271832	17271844	Intergenic	LOC283177	0	0	0	1	0	0	1	1
chr12	309299	309344	17278008	17278012	intron	SLC6A12	0	0	0	1	0	0	0	0
chr12	377645	377690	17279198	17279202	Intergenic	SLC6A13	0	0	0	1	1	0	0	0
chr12	1006676	1006809	17288056	17288060	exon	WNK1	0	0	0	1	0	0	0	0
chr12	2041533	2041617	17302532	17302537	intron	LOC100271702	0	0	0	1	1	0	0	0
chr12	3446016	3446089	17324724	17324730	Intergenic	PRMT8	0	0	0	1	0	0	0	1
chr12	6325894	6325976	17358088	17358092	intron	CD9	0	0	0	1	1	0	0	0
chr12	6337797	6337856	17358315	17358319	intron	CD9	0	0	0	1	1	0	0	0
chr12	6342557	6342622	17358397	17358402	exon	CD9	0	0	0	1	1	0	0	0
chr12	6342778	6342832	17358402	17358407	intron	CD9	0	0	0	1	1	0	0	0
chr12	6344832	6344991	17358437	17358442	intron	CD9	0	0	0	1	1	0	0	0
chr12	7074324	7074502	17373418	17373426	TTS	PHB2	0	0	0	1	1	0	1	1
chr12	12016636	12016731	17423699	17423704	intron	ETV6	0	0	0	1	1	0	0	0
chr12	13326627	13326671	17439758	17439762	Intergenic	EMP1	0	0	0	1	0	0	0	0
chr12	26266155	26266179	17533127	17533131	Intergenic	BHLHE41	0	0	0	1	0	0	0	0
chr12	32423808	32424240	17586259	17586265	intron	BICD1	0	0	0	1	1	0	0	0
chr12	48111357	48111429	17679816	17679820	exon,intron	ENDOU	0	0	0	1	1	0	1	1
chr12	48111464	48111508	17679820	17679824	intron	ENDOU	0	0	0	1	1	0	1	1
chr12	48128414	48128689	17679988	17679993	TTS	RAPGEF3	0	0	0	1	1	0	0	0
chr12	48176406	48176469	17680838	17680843	TTS	HDAC7	0	0	0	1	1	0	0	1
chr12	50260925	50261219	17710649	17710657	exon	FAIM2	0	0	0	1	1	0	1	1
chr12	50377731	50378047	17712609	17712617	Intergenic	AQP6	0	0	0	1	1	0	0	0
chr12	50414854	50415084	17713035	17713039	intron	RACGAP1	0	0	0	1	0	0	0	0
chr12	51014255	51014278	17721329	17721333	intron	DIP2B	0	0	0	1	1	0	0	0
chr12	51029309	51029415	17721490	17721494	intron	DIP2B	0	0	0	1	0	0	0	0
chr12	51122265	51122398	17722454	17722458	exon	DIP2B	0	0	0	1	0	0	0	0
chr12	51813912	51813958	17731612	17731616	intron	SLC4A8	0	0	0	1	0	0	0	0
chr12	52173761	52174052	17734967	17734972	intron	SCN8A	0	0	0	1	0	0	0	0
chr12	52452467	52452564	17740252	17740262	exon	NR4A1	0	0	0	1	1	0	0	1
chr12	53459854	53460000	17753841	17753848	intron	SPRYD3	0	0	0	1	0	0	1	1
chr12	53493363	53493398	17754407	17754411	intron	IGFBP6	0	0	0	1	0	0	1	1
chr12	56115029	56115177	17785642	17785650	exon	RDH5	1	0	0	1	1	0	1	0
chr12	56118524	56118622	17785713	17785718	TTS	RDH5	0	0	0	1	0	0	1	1
chr12	56303084	56303472	17788417	17788422	intron	WIBG	0	0	0	1	0	0	0	0
chr12	56858237	56858463	17797856	17797865	Intergenic	SPRYD4	0	0	0	1	0	0	1	1
chr12	64964142	64964556	17863726	17863732	Intergenic	RASSF3	0	0	0	1	0	0	0	0
chr12	83491475	83491826	17990225	17990230	intron	TMTC2	0	0	0	1	0	0	0	0
chr12	92682280	92682738	18042312	18042322	Intergenic	CLLU1	0	0	0	1	0	0	0	0
chr12	94946969	94947061	18061925	18061929	Intergenic	MIR5700	0	0	0	1	0	0	0	0
chr12	94992233	94992586	18062501	18062506	intron	TMCC3	0	0	0	1	1	0	0	0
chr12	96657337	96657461	18081277	18081281	intron	ELK3	0	0	0	1	0	0	0	1
chr12	99216993	99217205	18101224	18101228	intron	ANKS1B	0	0	0	1	0	0	0	0
chr12	105062412	105062444	18148082	18148086	intron	CHST11	0	0	0	1	1	0	0	0
chr12	106492113	106492223	18160256	18160260	intron	NUAK1	0	0	0	1	1	0	0	0
chr12	106505984	106506059	18160379	18160383	intron	NUAK1	0	0	0	1	1	0	0	0
chr12	106541870	106541946	18160973	18160980	Intergenic	NUAK1	0	0	0	1	1	0	0	1
chr12	109041481	109041803	18185125	18185130	intron	CORO1C	0	0	0	1	1	0	0	0
chr12	109167627	109167830	18186794	18186801	Intergenic	CORO1C	0	0	0	1	1	0	0	0
chr12	109197319	109197439	18187293	18187297	intron	SSH1	0	0	0	1	1	0	1	1
chr12	109227644	109227845	18187823	18187828	intron	SSH1	0	0	0	1	1	0	0	0
chr12	109607638	109607715	18192167	18192171	intron	ACACB	0	0	0	1	0	0	0	0
chr12	109960974	109961056	18197078	18197082	intron	UBE3B	0	0	0	1	1	0	0	0
chr12	110144845	110145023	18199936	18199941	Intergenic	FAM222A	0	0	0	1	1	0	0	0
chr12	110163536	110163617	18200462	18200468	intron	FAM222A	0	0	0	1	1	0	0	0
chr12	110163702	110163761	18200468	18200475	intron	FAM222A	0	0	0	1	1	0	0	0
chr12	110170247	110170299	18200595	18200599	intron	FAM222A	0	0	0	1	0	0	0	0
chr12	110170333	110170521	18200601	18200611	intron	FAM222A	0	0	0	1	0	0	0	0
chr12	110196441	110196513	18200931	18200935	intron	FAM222A	0	0	0	1	1	0	0	0
chr12	110198493	110198648	18200973	18200979	intron	FAM222A	0	0	0	1	1	0	0	0
chr12	110214618	110214719	18201285	18201293	Intergenic	FAM222A-AS1	0	0	0	1	0	0	0	0
chr12	110475212	110475457	18205578	18205583	exon,intron	ANKRD13A	0	0	0	1	1	0	0	0
chr12	111004303	111004338	18213346	18213350	intron	PPTC7	0	0	0	1	0	0	0	0
chr12	112926242	112926638	18241409	18241415	intron	PTPN11	0	0	0	1	1	0	0	0
chr12	113329120	113329546	18245058	18245062	intron	RPH3A	0	0	0	1	1	0	0	0
chr12	114370270	114370424	18260597	18260602	intron	RBM19	0	0	0	1	1	0	0	0
chr12	114371115	114371347	18260614	18260625	intron	RBM19	0	0	0	1	0	0	0	0
chr12	120538537	120538664	18329706	18329713	intron	RAB35	0	0	0	1	1	0	0	0
chr12	120538675	120538705	18329713	18329718	intron	RAB35	0	0	0	1	1	0	0	0
chr12	120666164	120666420	18332420	18332429	intron	PXN	0	0	0	1	1	0	1	1
chr12	121228057	121228166	18343166	18343170	intron	SPPL3	0	0	0	1	0	0	0	0
chr12	121668164	121668294	18349663	18349671	intron	P2RX4	0	0	0	1	0	0	1	1
chr12	122062619	122062867	18357567	18357578	intron	ORAI1	0	0	0	1	1	0	1	1
chr12	122439690	122439867	18365827	18365833	intron	WDR66	0	0	0	1	0	0	0	0
chr12	122466160	122466470	18366630	18366637	intron	BCL7A	0	0	0	1	1	0	0	0
chr12	122602746	122602765	18368421	18368425	intron	MLXIP	0	0	0	1	1	0	0	0
chr12	123329794	123329890	18381320	18381325	intron	HIP1R	0	0	0	1	1	0	0	1
chr12	123330003	123330077	18381329	18381334	intron	HIP1R	0	0	0	1	1	0	0	1
chr12	123332891	123333036	18381399	18381407	intron	HIP1R	0	0	0	1	1	0	0	0
chr12	123335396	123335521	18381502	18381508	intron	HIP1R	0	0	0	1	0	0	0	0
chr12	123337245	123337316	18381544	18381549	intron	HIP1R	0	0	0	1	1	0	0	0
chr12	123337616	123337814	18381552	18381558	intron	HIP1R	0	0	0	1	1	0	0	0
chr12	123344868	123345032	18381781	18381790	exon,intron	HIP1R	0	0	0	1	1	0	1	1
chr12	123349933	123349976	18381896	18381903	TTS	VPS37B	0	0	0	1	0	0	0	0
chr12	123350002	123350078	18381903	18381912	exon	VPS37B	0	0	0	1	0	0	0	0
chr12	123352653	123352837	18382015	18382029	intron	VPS37B	0	0	0	1	1	0	0	0
chr12	123360232	123360307	18382165	18382169	intron	VPS37B	0	0	0	1	1	0	0	1
chr12	123381603	123381907	18382545	18382551	Intergenic	VPS37B	1	0	0	1	1	0	0	0
chr12	123381990	123382123	18382551	18382555	Intergenic	VPS37B	0	0	0	1	0	0	0	0
chr12	123883142	123883320	18392025	18392031	intron	SETD8	0	0	0	1	1	0	0	0
chr12	123986846	123986868	18394278	18394282	intron	RILPL1	0	0	0	1	0	0	0	0
chr12	124850591	124850737	18409529	18409534	intron	NCOR2	0	0	0	1	1	0	0	1
chr12	124850770	124850941	18409535	18409547	intron	NCOR2	0	0	0	1	0	0	0	1
chr12	124852469	124852630	18409569	18409576	intron	NCOR2	0	0	0	1	1	0	0	0
chr12	124854452	124854575	18409638	18409644	intron	NCOR2	0	0	0	1	1	0	0	0
chr12	124877567	124877915	18410418	18410431	intron	NCOR2	0	0	0	1	1	0	0	0
chr12	124881353	124881547	18410505	18410516	intron	NCOR2	0	0	0	1	1	0	0	0
chr12	124917964	124918069	18411536	18411544	intron	NCOR2	0	0	0	1	1	0	0	1
chr12	124947950	124948182	18412292	18412305	intron	NCOR2	0	0	0	1	1	0	0	0
chr12	124959710	124959776	18412461	18412465	intron	NCOR2	0	0	0	1	1	0	0	0
chr12	124975660	124975675	18412848	18412852	intron	NCOR2	0	0	0	1	1	0	0	0
chr12	124992393	124992520	18413312	18413318	intron	NCOR2	0	0	0	1	1	0	0	0
chr12	125007735	125007934	18413708	18413714	intron	NCOR2	0	0	0	1	1	0	0	0
chr12	125010238	125010260	18413759	18413763	intron	NCOR2	0	0	0	1	1	0	0	0
chr12	125022406	125022612	18414025	18414033	intron	NCOR2	0	0	0	1	1	0	0	0
chr12	125033518	125033569	18414286	18414290	intron	NCOR2	0	0	0	1	1	0	0	0
chr12	125033704	125033841	18414291	18414300	intron	NCOR2	0	0	0	1	1	0	0	0
chr12	125148487	125148818	18416670	18416681	Intergenic	NCOR2	0	0	0	1	0	0	0	0
chr12	125164216	125164330	18416963	18416968	Intergenic	NCOR2	0	0	0	1	1	0	0	0
chr12	125182748	125183211	18417262	18417273	Intergenic	NCOR2	0	0	0	1	0	0	0	0
chr12	125183339	125183458	18417273	18417278	Intergenic	NCOR2	0	0	0	1	1	0	0	0
chr12	125205353	125205463	18417699	18417705	Intergenic	SCARB1	0	0	0	1	1	0	0	0
chr12	125239818	125240080	18418381	18418390	Intergenic	SCARB1	0	0	0	1	1	0	0	1
chr12	125251619	125251882	18418565	18418577	Intergenic	SCARB1	0	0	0	1	1	0	1	1
chr12	125277652	125277800	18419108	18419113	intron	SCARB1	0	0	0	1	0	0	0	0
chr12	125318426	125318628	18419978	18419990	intron	SCARB1	0	0	0	1	1	0	0	0
chr12	125667684	125668161	18427383	18427407	Intergenic	AACS	0	0	0	1	1	0	1	1
chr12	126012791	126013105	18431261	18431267	intron	TMEM132B	0	0	0	1	1	0	0	1
chr12	129136943	129137026	18461406	18461410	intron	TMEM132C	0	0	0	1	0	0	0	0
chr12	129169126	129169251	18461818	18461823	intron	TMEM132C	0	0	0	1	1	0	0	0
chr12	130396104	130396378	18478027	18478034	Intergenic	TMEM132D	0	0	0	1	1	0	1	1
chr12	132109341	132109551	18508593	18508598	Intergenic	SFSWAP	0	0	0	1	1	0	0	0
chr12	132278218	132278388	18511988	18511993	intron	SFSWAP	0	0	0	1	0	0	0	0
chr12	132515477	132515665	18518480	18518486	promoter-TSS	SNORA49	1	0	0	1	1	0	0	0
chr12	133094416	133094459	18534290	18534294	intron	FBRSL1	0	0	0	1	1	0	0	0
chr12	133100441	133100671	18534441	18534449	intron	FBRSL1	0	0	0	1	1	0	1	1
chr13	23904672	23904798	18607527	18607531	exon	SACS	0	0	0	1	0	0	0	0
chr13	23904858	23905047	18607531	18607536	exon	SACS	0	0	0	1	0	0	0	0
chr13	24638333	24638406	18615589	18615593	Intergenic	SPATA13	0	0	0	1	0	0	0	0
chr13	26599453	26599591	18637997	18638004	Intergenic	SHISA2	0	0	0	1	0	0	0	0
chr13	30466372	30466565	18680417	18680425	Intergenic	LINC00297	0	0	0	1	0	0	0	1
chr13	40688903	40689548	18761473	18761478	Intergenic	LINC00332	0	0	0	1	0	0	0	0
chr13	40765887	40765990	18762149	18762153	Intergenic	LINC00332	0	0	0	1	1	0	0	0
chr13	42188453	42188637	18777216	18777225	intron	VWA8	0	0	0	1	0	0	0	0
chr13	43882044	43882187	18790288	18790293	intron	ENOX1	0	0	0	1	1	0	0	0
chr13	49873320	49873730	18840642	18840647	Intergenic	CDADC1	0	0	0	1	1	0	0	0
chr13	49877853	49877951	18840722	18840726	Intergenic	CDADC1	0	0	0	1	1	0	0	0
chr13	50137749	50138228	18843252	18843258	intron	RCBTB1	0	0	0	1	0	0	0	0
chr13	51860643	51860739	18859721	18859727	Intergenic	SERPINE3	0	0	0	1	0	0	1	1
chr13	52194967	52195052	18862500	18862504	intron	WDFY2	0	0	0	1	1	0	0	0
chr13	52744180	52744477	18868445	18868451	intron	MRPS31P5	0	0	0	1	0	0	0	0
chr13	97433534	97433719	19148274	19148278	intron	HS6ST3	0	0	0	1	0	0	0	0
chr13	97971444	97971617	19152372	19152377	intron	MBNL2	0	0	0	1	1	0	0	0
chr13	99509366	99509478	19170933	19170937	intron	DOCK9	0	0	0	1	0	0	0	0
chr13	99618163	99618533	19171952	19171961	intron	DOCK9	0	0	0	1	0	0	0	0
chr13	100548383	100548527	19183590	19183611	exon	CLYBL	0	1	0	1	0	1	0	0
chr13	101318696	101318778	19194280	19194285	intron	TMTC4	0	0	0	1	0	0	0	0
chr13	101665035	101665099	19197515	19197519	intron	NALCN-AS1	0	0	0	1	0	0	0	0
chr13	103241858	103242152	19208737	19208741	Intergenic	TPP2	0	0	0	1	1	0	0	0
chr13	103523078	103523147	19211864	19211869	intron	BIVM-ERCC5	0	0	0	1	0	0	1	1
chr13	110747254	110747453	19271299	19271305	Intergenic	COL4A1	0	0	0	1	0	0	0	0
chr13	111297369	111297507	19281198	19281208	intron	CARS2	0	0	0	1	1	0	1	1
chr13	113401665	113401744	19315108	19315113	intron	ATP11A	0	0	0	1	1	0	0	0
chr13	113401921	113401954	19315113	19315117	intron	ATP11A	0	0	0	1	0	0	0	0
chr13	113403468	113403509	19315146	19315150	intron	ATP11A	0	0	0	1	1	0	0	1
chr13	113728185	113728552	19324325	19324333	intron	MCF2L	0	0	0	1	1	0	0	0
chr13	113728554	113728597	19324333	19324337	intron	MCF2L	0	0	0	1	1	0	0	0
chr13	113738177	113738272	19324685	19324691	intron	MCF2L	0	0	0	1	0	0	0	0
chr13	114560770	114560951	19343994	19344007	intron	GAS6	0	0	0	1	1	0	0	0
chr13	114864739	114864937	19350184	19350194	intron	RASA3	0	0	0	1	1	0	0	0
chr14	21482967	21483174	19379514	19379518	Intergenic	NDRG2	0	0	0	1	1	0	1	1
chr14	21680215	21680339	19382229	19382233	intron	HNRNPC	0	0	0	1	0	0	0	0
chr14	24459394	24459414	19413903	19413908	exon	DHRS4L2	0	0	0	1	0	0	0	0
chr14	24649725	24649806	19417118	19417122	TTS	REC8	0	0	0	1	0	0	0	0
chr14	29099630	29099989	19445716	19445720	Intergenic	FOXG1	0	0	0	1	0	0	0	0
chr14	34402929	34403111	19486415	19486420	intron	EGLN3	0	0	0	1	1	0	0	0
chr14	35192224	35192488	19496031	19496039	Intergenic	CFL2	0	0	0	1	1	0	1	1
chr14	50332228	50332341	19598775	19598779	Intergenic	NEMF	0	0	0	1	0	0	1	1
chr14	50437235	50437441	19600286	19600292	Intergenic	C14orf182	0	0	0	1	1	0	0	0
chr14	51487268	51487360	19611405	19611410	intron	TRIM9	0	0	0	1	1	0	0	0
chr14	51489503	51489622	19611421	19611425	intron	TRIM9	0	0	0	1	1	0	0	1
chr14	55568989	55569238	19646934	19646941	Intergenic	LGALS3	0	0	0	1	1	0	0	1
chr14	56405367	56405445	19654996	19655002	Intergenic	LINC00520	0	0	0	1	1	0	0	0
chr14	65744440	65744581	19737932	19737937	Intergenic	MIR4708	0	0	0	1	0	0	0	0
chr14	68038118	68038227	19756118	19756123	intron	PLEKHH1	0	0	0	1	0	0	1	1
chr14	69104468	69104503	19765098	19765102	Intergenic	ZFP36L1	0	0	0	1	1	0	0	0
chr14	70152452	70152719	19777811	19777817	intron	KIAA0247	0	0	0	1	1	0	0	0
chr14	73634991	73635393	19811802	19811812	intron	PSEN1	0	0	0	1	1	0	0	0
chr14	73635544	73635602	19811812	19811817	intron	PSEN1	0	0	0	1	1	0	0	0
chr14	75152298	75152516	19833338	19833344	intron	KIAA0317	0	0	0	1	0	0	0	0
chr14	75740708	75740765	19840963	19840967	Intergenic	FOS	0	0	0	1	1	0	0	0
chr14	76175713	76175890	19846222	19846226	intron	TTLL5	0	0	0	1	0	0	1	1
chr14	76546444	76546560	19849666	19849671	intron	IFT43	0	0	0	1	1	0	0	0
chr14	77247294	77247501	19858277	19858283	exon	VASH1	0	0	0	1	1	0	0	0
chr14	77365357	77365504	19859874	19859879	Intergenic	C14orf166B	0	0	0	1	0	0	0	0
chr14	77525936	77526071	19862964	19862969	Intergenic	IRF2BPL	0	0	0	1	1	0	1	1
chr14	89651510	89651651	19950949	19950953	intron	FOXN3	0	0	0	1	1	0	0	0
chr14	90875717	90875837	19966093	19966097	Intergenic	CALM1	0	0	0	1	1	0	0	0
chr14	91012362	91012869	19968081	19968089	intron	TTC7B	0	0	0	1	1	0	0	1
chr14	91043353	91043645	19968615	19968624	intron	TTC7B	0	0	0	1	1	0	0	0
chr14	93418294	93418544	19999220	19999234	intron	ITPK1	0	0	0	1	1	0	1	1
chr14	93439964	93440146	19999679	19999686	intron	ITPK1	0	0	0	1	1	0	0	0
chr14	93474874	93475069	20000202	20000209	intron	ITPK1	0	0	0	1	1	0	0	0
chr14	93476071	93476155	20000222	20000227	intron	ITPK1	0	0	0	1	0	0	0	1
chr14	93476236	93476409	20000227	20000233	intron	ITPK1	0	0	0	1	1	0	0	0
chr14	93476553	93476665	20000235	20000239	intron	ITPK1	0	0	0	1	1	0	0	0
chr14	93486362	93486495	20000456	20000461	intron	ITPK1	0	0	0	1	1	0	0	1
chr14	93520524	93520634	20000979	20000983	intron	ITPK1	0	0	0	1	0	0	0	0
chr14	93557586	93557772	20001631	20001636	intron	ITPK1	0	0	0	1	1	0	0	0
chr14	94183476	94183545	20008674	20008679	Intergenic	PRIMA1	0	0	0	1	0	0	0	0
chr14	94196587	94196619	20008901	20008905	intron	PRIMA1	0	0	0	1	0	0	0	0
chr14	94199783	94199828	20008938	20008943	intron	PRIMA1	0	0	0	1	1	0	0	0
chr14	94199836	94199911	20008943	20008947	intron	PRIMA1	0	0	0	1	1	0	0	0
chr14	94210702	94210868	20009136	20009144	intron	PRIMA1	0	0	0	1	0	0	0	0
chr14	94213695	94213740	20009205	20009209	intron	PRIMA1	0	0	0	1	0	0	0	0
chr14	94248952	94249154	20009776	20009780	intron	PRIMA1	0	0	0	1	0	0	0	0
chr14	95717705	95717818	20027318	20027323	intron	CLMN	0	0	0	1	0	0	0	0
chr14	95722528	95722569	20027392	20027397	intron	CLMN	0	0	0	1	1	0	0	0
chr14	95898546	95898749	20029694	20029702	intron	SYNE3	0	0	0	1	0	0	1	1
chr14	96741107	96741268	20039583	20039587	Intergenic	BDKRB1	0	0	0	1	0	0	0	0
chr14	97803290	97803389	20051101	20051105	Intergenic	LOC100129345	0	0	0	1	0	0	0	0
chr14	99977895	99978221	20073738	20073746	TTS	CCNK	0	0	0	1	1	0	0	0
chr14	99978636	99978669	20073755	20073759	TTS	CCNK	0	0	0	1	0	0	0	0
chr14	100020708	100020859	20074682	20074689	intron	CCDC85C	0	0	0	1	1	0	0	0
chr14	100029591	100029854	20074848	20074859	intron	CCDC85C	0	0	0	1	1	0	0	1
chr14	100222653	100222817	20078865	20078872	Intergenic	EML1	0	0	0	1	1	0	0	1
chr14	100375089	100375172	20080947	20080951	intron	EML1	0	0	0	1	0	0	0	0
chr14	101096160	101096284	20094188	20094194	Intergenic	LINC00523	0	0	0	1	1	0	0	0
chr14	101096299	101096391	20094194	20094200	Intergenic	LINC00523	0	0	0	1	1	0	0	0
chr14	102428965	102429102	20116278	20116282	Intergenic	DYNC1H1	0	0	0	1	1	0	0	0
chr14	102512763	102512906	20118008	20118017	intron	DYNC1H1	0	0	0	1	0	0	1	1
chr14	102572851	102572984	20119374	20119379	intron	HSP90AA1	0	0	0	1	0	0	0	0
chr14	102811025	102811073	20123709	20123713	Intergenic	CINP	0	0	0	1	0	0	0	0
chr14	103417433	103417507	20135861	20135865	intron	CDC42BPB	0	0	0	1	0	0	0	1
chr14	103433839	103433981	20136209	20136218	intron	CDC42BPB	0	0	0	1	0	0	0	0
chr14	103452140	103452240	20136645	20136649	intron	CDC42BPB	0	0	0	1	0	0	1	1
chr14	103453132	103453176	20136661	20136665	intron	CDC42BPB	0	0	0	1	1	0	0	0
chr14	103453570	103453792	20136675	20136680	intron	CDC42BPB	0	0	0	1	1	0	0	0
chr14	103966375	103966781	20146768	20146778	intron	MARK3	0	0	0	1	1	0	1	1
chr14	103984601	103984948	20147142	20147149	Intergenic	CKB	0	0	0	1	1	0	0	1
chr14	104010773	104010879	20148132	20148147	Intergenic	TRMT61A	0	0	0	1	1	0	0	1
chr14	104013137	104013433	20148226	20148238	Intergenic	BAG5	0	0	0	1	0	0	1	1
chr14	104190623	104190709	20152451	20152458	intron	ZFYVE21	0	0	0	1	1	0	0	0
chr14	105099775	105099820	20171252	20171256	Intergenic	TMEM179	0	0	0	1	0	0	0	0
chr14	105145677	105146037	20172452	20172461	Intergenic	MIR4710	0	0	0	1	1	0	0	0
chr14	105175019	105175263	20173339	20173345	intron	INF2	0	0	0	1	0	0	1	1
chr14	105215590	105215645	20174743	20174748	Intergenic	SIVA1	0	0	0	1	1	0	1	0
chr14	105794735	105794925	20191472	20191479	intron	PACS2	0	0	0	1	1	0	0	0
chr15	28373418	28373502	20299240	20299245	intron	HERC2	0	0	0	1	0	0	0	1
chr15	28522499	28522857	20301648	20301656	intron	HERC2	0	0	0	1	0	0	0	0
chr15	29332799	29332871	20313399	20313403	intron	APBA2	0	0	0	1	0	0	0	0
chr15	30367368	30367791	20326439	20326445	Intergenic	ULK4P3	0	0	0	1	1	0	1	1
chr15	31644661	31644786	20343094	20343099	intron	KLF13	0	0	0	1	1	0	0	0
chr15	40361280	40361701	20419129	20419151	Intergenic	LOC100131089	0	0	0	1	1	0	0	1
chr15	40659152	40659494	20424001	20424012	exon,intron	DISP2	0	0	0	1	1	0	0	1
chr15	42519025	42519328	20454595	20454601	intron	TMEM87A	0	0	0	1	0	0	0	1
chr15	42964703	42964917	20459524	20459529	intron	STARD9	0	0	0	1	0	0	0	0
chr15	43237492	43237770	20462537	20462542	exon,intron	UBR1	0	0	0	1	0	0	0	0
chr15	44210996	44211172	20474802	20474807	intron	FRMD5	0	0	0	1	0	0	0	0
chr15	45659597	45659679	20490436	20490440	intron	GATM	0	0	0	1	0	0	0	0
chr15	45906683	45906756	20493437	20493441	Intergenic	SQRDL	0	0	0	1	0	0	1	1
chr15	51673516	51673758	20536179	20536187	intron	GLDN	0	0	0	1	0	0	1	1
chr15	57450461	57451460	20584070	20584075	intron	TCF12	0	0	0	1	0	0	0	0
chr15	58814583	58814761	20596762	20596767	intron	LIPC	0	0	0	1	1	0	0	0
chr15	59075179	59075309	20599527	20599531	intron	FAM63B	0	0	0	1	0	0	0	0
chr15	59495372	59495568	20604516	20604521	intron	MYO1E	0	0	0	1	0	0	0	1
chr15	62762072	62762432	20636516	20636522	Intergenic	MGC15885	0	0	0	1	1	0	0	0
chr15	63902489	63902838	20650035	20650041	intron	HERC1	0	0	0	1	1	0	1	1
chr15	64031966	64032203	20651105	20651111	intron	HERC1	0	0	0	1	0	0	0	0
chr15	64307332	64307486	20653810	20653814	intron	DAPK2	0	0	0	1	1	0	0	0
chr15	64426878	64427004	20655237	20655244	exon	SNX1	0	0	0	1	1	0	0	0
chr15	64436996	64437161	20655373	20655378	TTS	SNX1	0	0	0	1	0	0	0	0
chr15	65590129	65590291	20671645	20671655	Intergenic	PARP16	0	0	0	1	0	0	1	1
chr15	65605022	65605238	20671993	20671998	Intergenic	PARP16	0	0	0	1	0	0	0	1
chr15	68877530	68877668	20711178	20711183	intron	CORO2B	0	0	0	1	1	0	0	1
chr15	68882304	68882404	20711230	20711234	intron	CORO2B	0	0	0	1	1	0	0	0
chr15	68960733	68960839	20712197	20712201	intron	CORO2B	0	0	0	1	0	0	0	0
chr15	68972397	68972436	20712336	20712340	intron	CORO2B	0	0	0	1	1	0	0	1
chr15	69449090	69449539	20717840	20717845	intron	MIR548H4	0	0	0	1	0	0	0	0
chr15	69823781	69823993	20721949	20721959	Intergenic	LOC145837	0	0	0	1	1	0	0	0
chr15	70897157	70897336	20734000	20734007	Intergenic	UACA	0	0	0	1	1	0	0	0
chr15	70897903	70898324	20734016	20734022	Intergenic	UACA	0	0	0	1	1	0	0	0
chr15	71160296	71160646	20736789	20736793	Intergenic	LARP6	0	0	0	1	1	0	0	0
chr15	72472764	72472836	20748625	20748629	intron	GRAMD2	0	0	0	1	1	0	0	0
chr15	74243577	74243825	20767255	20767266	intron	LOXL1	0	0	0	1	1	0	1	1
chr15	74715082	74715211	20774396	20774401	intron	SEMA7A	0	0	0	1	1	0	0	0
chr15	74735994	74736169	20774774	20774780	Intergenic	SEMA7A	0	0	0	1	1	0	0	0
chr15	75986768	75987091	20795180	20795191	intron	CSPG4	0	0	0	1	1	0	1	0
chr15	76489367	76489566	20800984	20800991	intron	C15orf27	0	0	0	1	1	0	0	0
chr15	77368052	77368167	20809164	20809169	Intergenic	TSPAN3	0	0	0	1	0	0	0	0
chr15	77807280	77807704	20812537	20812542	Intergenic	HMG20A	0	0	0	1	0	0	0	0
chr15	77873764	77874005	20813588	20813595	Intergenic	LINGO1	0	0	0	1	1	0	0	0
chr15	78100574	78100710	20817156	20817161	Intergenic	LOC645752	0	0	0	1	1	0	0	0
chr15	78284184	78284409	20820249	20820255	Intergenic	LOC91450	0	0	0	1	1	0	0	0
chr15	78505010	78505233	20823246	20823255	intron	ACSBG1	0	0	0	1	1	0	0	0
chr15	78533325	78533615	20823597	20823608	Intergenic	ACSBG1	0	0	0	1	0	0	1	1
chr15	79049626	79049732	20830162	20830169	Intergenic	LOC646938	0	0	0	1	1	0	0	0
chr15	85642530	85643063	20901937	20901946	intron	PDE8A	0	0	0	1	0	0	0	0
chr15	89202893	89203131	20932652	20932658	Intergenic	ISG20	0	0	0	1	1	0	0	0
chr15	89233617	89233701	20932931	20932935	Intergenic	ISG20	0	0	0	1	0	0	0	1
chr15	89933227	89933273	20942532	20942537	intron	LOC254559	0	0	0	1	1	0	0	0
chr15	90748302	90748366	20955792	20955796	intron	SEMA4B	0	0	0	1	1	0	0	0
chr15	91005292	91006051	20959608	20959614	intron	IQGAP1	0	0	0	1	1	0	0	0
chr15	92249632	92249963	20974819	20974826	Intergenic	SLCO3A1	0	0	0	1	1	0	1	1
chr15	92295936	92296126	20975174	20975179	Intergenic	SLCO3A1	0	0	0	1	0	0	0	0
chr15	92625559	92625809	20978894	20978901	intron	SLCO3A1	0	0	0	1	0	0	1	1
chr15	92642144	92642388	20979111	20979116	intron	SLCO3A1	0	0	0	1	1	0	0	1
chr15	93172651	93172781	20984575	20984581	intron	FAM174B	0	0	0	1	1	0	0	0
chr15	93527605	93527925	20989583	20989588	intron	CHD2	0	0	0	1	0	0	0	0
chr15	93572187	93572371	20990079	20990088	Intergenic	RGMA	0	0	0	1	1	0	0	0
chr15	93573712	93573775	20990120	20990126	Intergenic	RGMA	0	0	0	1	1	0	0	0
chr15	93581109	93581174	20990336	20990341	Intergenic	RGMA	0	0	0	1	0	0	0	0
chr15	94525681	94526022	21001037	21001041	Intergenic	MCTP2	0	0	0	1	1	0	0	0
chr15	96866073	96866242	21020012	21020032	Intergenic	NR2F2	0	1	0	1	0	1	0	0
chr15	99486805	99487022	21046466	21046470	intron	IGF1R	0	0	0	1	1	0	0	0
chr15	99497815	99497931	21046666	21046670	intron	IGF1R	0	0	0	1	1	0	0	0
chr15	99498768	99499005	21046681	21046686	intron	IGF1R	0	0	0	1	1	0	0	1
chr15	99689272	99689289	21049921	21049925	exon	SYNM	0	0	0	1	1	0	0	0
chr15	100077140	100077250	21054129	21054133	Intergenic	MEF2A	0	0	0	1	1	0	0	0
chr15	101655709	101655832	21075093	21075099	Intergenic	CHSY1	0	0	0	1	0	0	0	0
chr15	101986235	101986375	21081027	21081033	intron	PCSK6	0	0	0	1	0	0	0	0
chr15	101991828	101991977	21081138	21081149	intron	PCSK6	0	0	0	1	0	0	0	0
chr15	102063755	102063949	21082507	21082516	Intergenic	PCSK6	0	0	0	1	1	0	0	1
chr15	102244579	102244666	21085000	21085006	intron	TARSL2	0	0	0	1	0	0	0	0
chr16	118469	118698	21090007	21090014	intron	RHBDF1	0	0	0	1	1	0	0	0
chr16	141499	141834	21090746	21090755	intron	NPRL3	0	0	0	1	1	0	0	0
chr16	147034	147173	21090823	21090830	intron	NPRL3	0	0	0	1	0	0	1	1
chr16	157215	157372	21091027	21091033	intron	NPRL3	0	0	0	1	0	0	1	1
chr16	533872	533918	21102799	21102804	intron	RAB11FIP3	0	0	0	1	1	0	0	0
chr16	759674	759755	21112475	21112481	Intergenic	FBXL16	0	0	0	1	1	0	0	0
chr16	767855	767993	21112878	21112888	TTS	METRN	0	0	0	1	1	0	0	0
chr16	768054	768124	21112890	21112896	TTS	METRN	0	0	0	1	1	0	0	0
chr16	952056	952276	21120118	21120127	intron	LMF1	0	0	0	1	1	0	0	0
chr16	957994	958083	21120324	21120331	intron	LMF1	0	0	0	1	1	0	0	1
chr16	1001131	1001345	21121775	21121784	intron	LMF1	0	0	0	1	0	0	0	0
chr16	1027145	1027260	21122789	21122794	exon,intron	LMF1	0	0	0	1	1	0	0	0
chr16	1027310	1027384	21122794	21122798	intron	LMF1	0	0	0	1	1	0	0	0
chr16	1027428	1027558	21122801	21122808	intron	LMF1	0	0	0	1	1	0	0	0
chr16	1027579	1027737	21122808	21122820	intron	LMF1	0	0	0	1	1	0	0	0
chr16	1042224	1042256	21123648	21123652	Intergenic	SOX8	0	0	0	1	1	0	0	0
chr16	1085197	1085367	21125057	21125062	Intergenic	SSTR5	0	0	0	1	0	0	0	0
chr16	1105153	1105371	21125811	21125826	Intergenic	SSTR5	0	0	0	1	1	0	1	1
chr16	1373236	1373461	21136364	21136371	intron	UBE2I	0	0	0	1	1	0	0	0
chr16	1373465	1373597	21136371	21136378	intron	UBE2I	0	0	0	1	1	0	0	0
chr16	1373640	1373733	21136379	21136384	intron	UBE2I	0	0	0	1	1	0	0	0
chr16	2053963	2054149	21159420	21159432	intron	ZNF598	0	1	0	1	1	0	1	1
chr16	2710912	2711000	21180361	21180369	exon	ERVK13-1	0	0	0	1	0	0	1	1
chr16	3506065	3506126	21200444	21200448	intron	NAA60	0	0	0	1	0	0	0	0
chr16	3811672	3811766	21207142	21207149	intron	CREBBP	0	0	0	1	0	0	0	0
chr16	3812137	3812248	21207151	21207156	intron	CREBBP	0	0	0	1	0	0	0	0
chr16	3824553	3824714	21207372	21207376	intron	CREBBP	0	0	0	1	1	0	0	0
chr16	4426170	4426464	21220036	21220055	intron	VASN	0	0	0	1	1	0	0	0
chr16	4572421	4572544	21223361	21223365	intron	CDIP1	0	0	0	1	1	0	0	0
chr16	4723719	4723948	21227150	21227161	exon,intron	MGRN1	0	0	0	1	1	0	0	0
chr16	5006184	5006709	21233884	21233894	Intergenic	SEC14L5	0	0	0	1	1	0	1	1
chr16	7795196	7795279	21265307	21265311	Intergenic	RBFOX1	0	0	0	1	1	0	0	0
chr16	8779903	8780063	21274563	21274569	intron	ABAT	0	0	0	1	1	0	0	0
chr16	10832063	10832123	21299892	21299896	Intergenic	NUBP1	0	0	0	1	0	0	0	1
chr16	11017759	11017935	21302671	21302677	exon,intron	CIITA	0	0	0	1	1	0	0	0
chr16	11591251	11591652	21312299	21312309	Intergenic	LITAF	0	0	0	1	1	0	0	0
chr16	11735359	11735552	21314869	21314875	Intergenic	SNN	0	0	0	1	1	0	1	1
chr16	12297619	12297824	21324549	21324554	intron	SNX29	0	0	0	1	1	0	0	0
chr16	12450751	12451087	21326732	21326738	intron	SNX29	0	0	0	1	0	0	0	1
chr16	14493379	14493683	21349238	21349244	Intergenic	MIR365A	0	0	0	1	0	0	0	0
chr16	14653425	14653835	21351128	21351137	intron	PARN	0	0	0	1	1	0	0	0
chr16	15617068	15617137	21366989	21366994	intron	C16orf45	0	0	0	1	1	0	1	1
chr16	15623481	15623978	21367069	21367078	intron	C16orf45	0	0	0	1	0	0	0	0
chr16	15770429	15770620	21369540	21369547	intron	NDE1	0	0	0	1	1	0	0	0
chr16	19702632	19702791	21421540	21421546	exon,intron	C16orf62	0	0	0	1	1	0	0	1
chr16	19862974	19863115	21423686	21423691	intron	IQCK	0	0	0	1	1	0	0	0
chr16	21659250	21659318	21443665	21443670	intron	IGSF6	0	0	0	1	1	0	0	0
chr16	23093856	23094107	21460495	21460501	intron	USP31	0	0	0	1	0	0	0	0
chr16	27791355	27791450	21512749	21512753	exon	KIAA0556	0	0	0	1	0	0	0	1
chr16	29859885	29860061	21551013	21551019	TTS	MVP	0	0	0	1	0	0	1	1
chr16	30016911	30016993	21554429	21554433	TTS	DOC2A,INO80E	0	0	0	1	0	0	1	1
chr16	30501543	30501780	21565064	21565069	intron	ITGAL	0	0	0	1	0	0	0	0
chr16	46888018	46888203	21632781	21632785	Intergenic	C16orf87	0	0	0	1	0	0	1	1
chr16	46891714	46891758	21632825	21632829	Intergenic	C16orf87,GPT2	0	0	0	1	0	0	1	1
chr16	46963718	46963877	21634044	21634055	exon	GPT2	0	0	0	1	1	0	1	1
chr16	47492286	47492761	21639457	21639462	intron	ITFG1	0	0	0	1	0	0	0	0
chr16	48381834	48382149	21647033	21647037	intron	LONP2	0	0	0	1	1	0	0	0
chr16	50348614	50348778	21670174	21670179	intron	ADCY7	0	0	0	1	0	0	0	0
chr16	50503761	50503938	21671840	21671846	Intergenic	NKD1	0	0	0	1	0	0	0	0
chr16	50594209	50594375	21672938	21672945	intron	NKD1	0	0	0	1	0	0	0	0
chr16	50830354	50830510	21675965	21675971	exon	CYLD	0	0	0	1	0	0	0	0
chr16	52103777	52103992	21686739	21686743	intron	C16orf97	0	0	0	1	0	0	1	1
chr16	53926049	53926230	21701536	21701540	intron	FTO	0	0	0	1	0	0	1	1
chr16	54274807	54274982	21705180	21705185	Intergenic	IRX3	0	0	0	1	0	0	0	0
chr16	55946043	55946287	21722450	21722458	intron	CES5A	0	0	0	1	1	0	0	0
chr16	56304080	56304381	21725147	21725152	intron	GNAO1	0	0	0	1	1	0	0	0
chr16	56360920	56361160	21725847	21725852	intron	GNAO1	0	0	0	1	1	0	0	0
chr16	56366801	56366906	21725955	21725960	intron	GNAO1	0	0	0	1	1	0	1	1
chr16	56522168	56522188	21727975	21727979	intron	BBS2	0	0	0	1	0	0	0	0
chr16	57165505	57165748	21736985	21736993	intron	CPNE2	0	0	0	1	1	0	0	1
chr16	57177120	57177256	21737161	21737166	intron	CPNE2	0	0	0	1	1	0	0	1
chr16	57294306	57294357	21738698	21738702	intron	PLLP	0	0	0	1	1	0	0	1
chr16	57294384	57294470	21738702	21738707	intron	PLLP	0	0	0	1	0	0	0	1
chr16	57297003	57297102	21738749	21738753	intron	PLLP	0	0	0	1	1	0	0	0
chr16	57304483	57304599	21738872	21738877	intron	PLLP	0	0	0	1	1	0	0	1
chr16	65078899	65078950	21802149	21802153	intron	CDH11	0	0	0	1	1	0	0	0
chr16	66360925	66361076	21812431	21812437	Intergenic	CDH5	0	0	0	1	1	0	0	0
chr16	66361137	66361203	21812437	21812442	Intergenic	CDH5	0	0	0	1	0	0	0	0
chr16	67030159	67030230	21822444	21822448	intron	CES4A	0	0	0	1	0	0	0	1
chr16	67504482	67504596	21831144	21831148	intron	ATP6V0D1	0	0	0	1	1	0	0	1
chr16	67915637	67915787	21839249	21839258	exon	EDC4	0	0	0	1	1	0	0	0
chr16	67916614	67916729	21839275	21839281	exon,intron	EDC4	0	0	0	1	1	0	0	0
chr16	67962456	67962632	21840139	21840146	TTS,exon	CTRL,PSKH1	0	0	0	1	1	0	1	1
chr16	67978429	67978472	21840572	21840576	promoter-TSS	LCAT	0	0	0	1	1	0	0	0
chr16	68362644	68362776	21846966	21846973	intron	PRMT7	0	0	0	1	0	0	1	1
chr16	68944060	68944258	21855803	21855808	intron	TANGO6	0	0	0	1	0	0	0	0
chr16	69348599	69348720	21861698	21861703	intron	VPS4A	0	0	0	1	0	0	0	0
chr16	69524675	69525081	21864573	21864580	Intergenic	CYB5B	0	0	0	1	0	0	0	0
chr16	70444745	70444879	21879348	21879352	intron	ST3GAL2	0	0	0	1	0	0	0	0
chr16	72059782	72059841	21900736	21900740	TTS	DHODH	0	0	0	1	1	0	0	0
chr16	74743398	74743678	21930933	21930939	Intergenic	MLKL	0	0	0	1	1	0	1	1
chr16	75104037	75104234	21936265	21936270	intron	ZNRF1	0	0	0	1	1	0	0	0
chr16	75129190	75129361	21936601	21936610	intron	ZNRF1	0	0	0	1	1	0	1	0
chr16	75139415	75139596	21936782	21936787	intron	ZNRF1	0	0	0	1	1	0	0	0
chr16	75269029	75269108	21939194	21939201	exon	BCAR1	0	1	0	1	0	0	0	0
chr16	75332090	75332557	21940629	21940636	intron	CFDP1	0	0	0	1	0	0	0	0
chr16	75352031	75352373	21940900	21940906	intron	CFDP1	0	0	0	1	0	0	0	0
chr16	75505706	75505991	21943068	21943077	Intergenic,TTS	CHST6,TMEM170A	0	0	0	1	0	0	1	1
chr16	75532717	75533088	21943636	21943644	Intergenic	CHST6	0	0	0	1	0	0	0	0
chr16	76523762	76524183	21952456	21952460	exon,intron	CNTNAP4	0	0	0	1	0	0	0	0
chr16	78181854	78181931	21967668	21967672	intron	WWOX	0	0	0	1	0	0	0	0
chr16	81642617	81642745	22008050	22008054	intron	CMIP	0	0	0	1	0	0	0	0
chr16	81650606	81650678	22008206	22008210	intron	CMIP	0	0	0	1	1	0	0	0
chr16	84096529	84096631	22036648	22036653	intron	MBTPS1	0	0	0	1	0	0	1	1
chr16	84390197	84390343	22042121	22042126	Intergenic	ATP2C2	0	0	0	1	1	0	0	1
chr16	84396327	84396396	22042236	22042240	Intergenic	ATP2C2	0	0	0	1	0	0	0	0
chr16	84617722	84617843	22046451	22046460	intron	COTL1	0	0	0	1	1	0	0	0
chr16	85317775	85317837	22061871	22061878	intron	LINC00311	0	1	0	1	0	0	0	0
chr16	85341770	85341965	22062532	22062537	Intergenic	MIR5093	0	0	0	1	1	0	0	0
chr16	85343962	85344054	22062596	22062600	Intergenic	MIR5093	0	0	0	1	0	0	0	0
chr16	85344587	85344711	22062609	22062616	Intergenic	MIR5093	0	0	0	1	1	0	0	0
chr16	86514290	86514386	22087153	22087157	intron	FENDRR	0	0	0	1	1	0	0	0
chr16	86567545	86568041	22089004	22089016	intron	MTHFSD	0	0	0	1	0	0	0	0
chr16	87812677	87813041	22115021	22115045	Intergenic	KLHDC4	0	1	0	1	1	0	1	1
chr16	87905213	87905560	22117522	22117532	Intergenic	SLC7A5	0	0	0	1	0	0	1	1
chr16	88040875	88041197	22121147	22121158	intron	BANP	0	0	0	1	1	0	0	0
chr16	88442082	88442125	22130252	22130257	Intergenic	ZNF469	0	0	0	1	1	0	0	0
chr16	88442450	88442678	22130265	22130281	Intergenic	ZNF469	0	1	0	1	0	0	0	0
chr16	88442765	88442789	22130285	22130289	Intergenic	ZNF469	0	1	0	1	0	0	0	0
chr16	88442915	88442984	22130293	22130304	Intergenic	ZNF469	0	1	0	1	0	0	0	0
chr16	88442993	88443125	22130304	22130311	Intergenic	ZNF469	0	1	0	1	0	0	0	0
chr16	89424034	89424119	22163277	22163283	intron	ANKRD11	0	0	0	1	1	0	1	1
chr16	89981820	89981927	22179968	22179974	Intergenic	MC1R	0	0	0	1	1	0	0	0
chr16	90068365	90068490	22182553	22182558	Intergenic	DBNDD1	0	0	0	1	1	0	0	0
chr17	504958	505012	22195796	22195800	intron	VPS53	0	0	0	1	0	0	0	0
chr17	527685	527936	22196241	22196246	intron	VPS53	0	0	0	1	0	0	0	0
chr17	906105	906172	22205929	22205934	TTS	ABR	0	0	0	1	1	0	0	1
chr17	906398	906472	22205937	22205941	TTS	ABR	0	0	0	1	1	0	0	0
chr17	1018491	1018614	22209456	22209461	intron	ABR	0	0	0	1	1	0	0	0
chr17	1477843	1478078	22222241	22222254	exon	SLC43A2	0	1	0	1	1	0	1	1
chr17	1687338	1687561	22228336	22228340	intron	SMYD4	0	0	0	1	0	0	1	1
chr17	2319450	2319688	22242422	22242432	promoter-TSS	LOC284009	1	0	0	1	0	0	1	1
chr17	3405790	3406029	22260618	22260622	Intergenic	ASPA	0	0	0	1	0	0	0	0
chr17	3695918	3696099	22267482	22267487	intron	ITGAE	0	0	0	1	0	0	0	0
chr17	3912743	3912942	22272774	22272783	exon,intron	ZZEF1	0	0	0	1	1	0	0	0
chr17	4093628	4093715	22275751	22275755	intron	ANKFY1	0	0	0	1	0	0	0	0
chr17	4137087	4137279	22276413	22276419	intron	ANKFY1	0	0	0	1	0	0	0	0
chr17	4444890	4445030	22282228	22282234	exon,intron	MYBBP1A	0	0	0	1	1	0	0	0
chr17	4760024	4760559	22289641	22289655	intron	MINK1	0	0	0	1	1	0	0	1
chr17	5835104	5835161	22306688	22306693	Intergenic	WSCD1	0	0	0	1	0	0	0	0
chr17	8203826	8204169	22352265	22352273	Intergenic	SLC25A35	0	0	0	1	0	0	1	1
chr17	11204380	11204456	22394135	22394139	intron	SHISA6	0	0	0	1	0	0	0	0
chr17	15135403	15135737	22432735	22432743	intron	PMP22	0	0	0	1	1	0	0	1
chr17	15356555	15356893	22435352	22435357	intron	CDRT4	0	0	0	1	0	0	0	0
chr17	16935485	16935635	22457384	22457391	Intergenic	MPRIP	0	0	0	1	1	0	0	0
chr17	16935831	16935876	22457392	22457397	Intergenic	MPRIP	0	0	0	1	1	0	0	1
chr17	17045380	17045413	22459081	22459086	intron	MPRIP	0	0	0	1	1	0	1	1
chr17	17055566	17055618	22459255	22459259	intron	MPRIP	0	0	0	1	1	0	0	1
chr17	17669686	17669767	22471277	22471283	intron	RAI1	0	0	0	1	1	0	1	1
chr17	17669857	17669962	22471283	22471288	intron	RAI1	0	0	0	1	1	0	0	1
chr17	17705292	17705399	22472274	22472281	intron	RAI1	0	0	0	1	0	0	0	0
chr17	17715697	17715792	22472580	22472590	TTS	RAI1	0	1	0	1	1	0	1	1
chr17	17722450	17722496	22472805	22472809	exon	SREBF1	0	0	0	1	0	0	0	0
chr17	17810251	17810364	22474198	22474204	intron	TOM1L2	0	0	0	1	1	0	0	0
chr17	18151060	18151112	22480100	22480109	exon	FLII	0	1	0	1	1	0	0	0
chr17	18151220	18151294	22480115	22480119	exon,intron	FLII	0	0	0	1	1	0	0	0
chr17	19631428	19631545	22505019	22505024	Intergenic	SLC47A2	0	0	0	1	1	0	0	0
chr17	19651780	19652057	22505483	22505494	promoter-TSS	ALDH3A1	1	0	0	1	1	0	0	0
chr17	20092458	20092686	22511469	22511473	intron	SPECC1	0	0	0	1	1	0	0	0
chr17	20206007	20206095	22512556	22512560	intron	SPECC1	0	0	0	1	1	0	0	0
chr17	20923688	20923724	22522065	22522069	intron	USP22	0	0	0	1	1	0	1	1
chr17	25865651	25865800	22544747	22544751	intron	KSR1	0	0	0	1	1	0	0	0
chr17	25867500	25867639	22544767	22544774	intron	KSR1	0	0	0	1	1	0	0	0
chr17	27233509	27233533	22563706	22563710	exon,intron	PHF12	0	0	0	1	1	0	0	0
chr17	27403823	27403938	22566250	22566254	intron	MYO18A	0	0	0	1	1	0	0	0
chr17	27417836	27417926	22566607	22566612	intron	MYO18A	0	0	0	1	1	0	0	1
chr17	27472491	27472682	22567534	22567538	intron	MYO18A	0	0	0	1	1	0	1	1
chr17	27697009	27697252	22570716	22570721	Intergenic	MIR4523	0	0	0	1	0	0	1	1
chr17	27907575	27907632	22574061	22574065	intron	GIT1	0	0	0	1	1	0	1	1
chr17	29852404	29852544	22598345	22598349	intron	RAB11FIP4	0	0	0	1	0	0	1	1
chr17	29907925	29908386	22599500	22599510	Intergenic	MIR365B	0	0	0	1	1	0	0	0
chr17	30742583	30743049	22611247	22611252	Intergenic	PSMD11	0	0	0	1	0	0	0	0
chr17	33591041	33591663	22638506	22638514	exon	SLFN5	0	0	0	1	0	0	0	0
chr17	35451368	35451850	22662522	22662527	intron	ACACA	0	0	0	1	0	0	0	0
chr17	36551289	36551660	22677027	22677032	intron	SOCS7	0	0	0	1	0	0	0	0
chr17	36638764	36639189	22678879	22678893	intron	ARHGAP23	0	0	0	1	1	0	0	0
chr17	36641211	36641462	22678931	22678939	intron	ARHGAP23	0	0	0	1	1	0	1	1
chr17	36736313	36736416	22681117	22681122	intron	SRCIN1	0	0	0	1	1	0	1	1
chr17	36833127	36833584	22683096	22683104	Intergenic	C17orf96	0	0	0	1	1	0	1	1
chr17	37779688	37780178	22700234	22700248	Intergenic	PPP1R1B	0	0	0	1	1	0	1	1
chr17	38324802	38324913	22709630	22709634	intron	CASC3	0	0	0	1	0	0	1	1
chr17	38504975	38505151	22712794	22712801	intron	RARA	0	0	0	1	1	0	0	0
chr17	40443961	40444066	22739615	22739620	intron	STAT5A	0	0	0	1	0	0	0	1
chr17	40481601	40481782	22740302	22740307	exon	STAT3	0	0	0	1	0	0	0	0
chr17	40558138	40558309	22741593	22741604	intron	PTRF	0	1	0	1	0	0	1	1
chr17	41956037	41956250	22765855	22765864	intron	MPP2	0	0	0	1	1	0	1	1
chr17	42193191	42193286	22770342	22770347	intron	HDAC5	0	0	0	1	1	0	1	1
chr17	43909552	43909812	22801912	22801918	intron	CRHR1	0	0	0	1	0	0	1	1
chr17	43926220	43926576	22802222	22802235	intron	MAPT-AS1	0	0	0	1	1	0	0	1
chr17	43930073	43930388	22802276	22802282	intron	MAPT-AS1	0	0	0	1	1	0	1	1
chr17	43991804	43991834	22803307	22803311	intron	MAPT	0	0	0	1	1	0	0	0
chr17	45018325	45018419	22816907	22816911	exon	GOSR2	0	0	0	1	0	0	1	1
chr17	45373169	45373455	22821220	22821226	intron	ITGB3	0	0	0	1	1	0	0	0
chr17	47417047	47417253	22852137	22852146	intron	ZNF652	0	0	0	1	0	0	0	0
chr17	47472419	47472640	22852953	22852959	Intergenic	PHB	0	0	0	1	0	0	1	1
chr17	48767857	48768010	22874715	22874720	intron	ABCC3	0	0	0	1	0	0	0	0
chr17	48919281	48919539	22877085	22877093	exon	WFIKKN2	0	0	0	1	0	0	1	1
chr17	55520684	55520788	22927611	22927618	intron	MSI2	0	0	0	1	1	0	0	0
chr17	55596187	55596262	22928686	22928690	intron	MSI2	0	0	0	1	1	0	0	0
chr17	55952817	55953010	22933420	22933427	intron	CUEDC1	0	0	0	1	1	0	0	1
chr17	55968004	55968085	22933708	22933713	intron	CUEDC1	0	0	0	1	1	0	0	0
chr17	56019400	56019542	22934414	22934419	intron	CUEDC1	0	0	0	1	1	0	0	0
chr17	58247383	58247504	22963503	22963508	Intergenic	CA4	0	0	0	1	1	0	0	0
chr17	61912261	61912436	23006731	23006737	intron	SMARCD2	0	0	0	1	1	0	1	1
chr17	63555682	63558093	23028429	23028699	intron	AXIN2	1	1	0	1	0	0	1	0
chr17	63558158	63558296	23028699	23028710	intron	AXIN2	1	0	0	1	0	0	1	0
chr17	64716851	64717018	23040383	23040388	intron	PRKCA	0	0	0	1	1	0	0	0
chr17	67603351	67603484	23076570	23076575	Intergenic	MAP2K6	0	0	0	1	1	0	1	1
chr17	70515212	70515555	23099694	23099706	intron	LINC00673	0	0	0	1	1	1	0	0
chr17	70693951	70694289	23102513	23102521	intron	SLC39A11	0	0	0	1	0	0	0	1
chr17	71715583	71715638	23118624	23118628	Intergenic	LOC400620	0	0	0	1	0	0	0	0
chr17	72246231	72246397	23126257	23126265	intron	TTYH2	0	0	0	1	1	0	0	0
chr17	72292851	72293073	23127119	23127124	intron	DNAI2	0	0	0	1	1	0	1	1
chr17	72754483	72754717	23134983	23134990	intron	SLC9A3R1	0	0	0	1	1	0	0	0
chr17	73467694	73468156	23150566	23150574	exon,intron	KIAA0195	0	0	0	1	1	0	0	0
chr17	73643228	73643586	23155187	23155196	exon,intron	SMIM6	1	0	0	1	1	0	0	1
chr17	73684576	73684638	23155856	23155860	intron	SAP30BP	0	0	0	1	1	0	0	0
chr17	73694201	73694275	23156018	23156022	intron	SAP30BP	0	0	0	1	1	0	0	1
chr17	73743907	73744269	23157210	23157219	intron	ITGB4	0	0	0	1	1	0	1	1
chr17	74410755	74410910	23172806	23172811	intron	UBE2O	0	0	0	1	1	0	0	0
chr17	74481670	74481799	23174277	23174282	intron	RHBDF2	0	0	0	1	1	0	0	0
chr17	74589728	74589852	23176837	23176841	Intergenic	ST6GALNAC2	0	0	0	1	0	0	0	0
chr17	75147346	75147580	23187343	23187349	intron	SEC14L1	0	0	0	1	1	0	0	0
chr17	75204694	75204836	23188251	23188256	intron	SEC14L1	0	0	0	1	1	0	0	1
chr17	75421253	75421369	23193295	23193302	intron	SEPT9	0	0	0	1	1	0	0	0
chr17	75468200	75468352	23194421	23194427	intron	SEPT9	0	0	0	1	1	0	0	0
chr17	75719599	75719763	23198706	23198712	Intergenic	FLJ45079	0	0	0	1	1	0	0	0
chr17	76108754	76108844	23205075	23205081	TTS,promoter-TSS	LOC100131096,TMC6	1	0	0	1	1	0	1	1
chr17	76113890	76113991	23205232	23205243	exon,intron	TMC6	0	0	0	1	1	0	0	0
chr17	76169316	76169382	23206857	23206861	TTS	TK1	0	0	0	1	1	0	0	0
chr17	76170502	76170996	23206877	23206895	exon	TK1	0	0	0	1	1	0	1	1
chr17	76223763	76223858	23208158	23208164	Intergenic	TMEM235	0	0	0	1	0	0	0	0
chr17	76233674	76233772	23208456	23208460	intron	TMEM235	0	0	0	1	1	0	0	0
chr17	76237556	76238046	23208536	23208543	TTS	TMEM235	0	0	0	1	0	0	0	1
chr17	76428346	76428420	23213103	23213107	intron	DNAH17	0	0	0	1	0	0	0	0
chr17	76493230	76493480	23214800	23214806	intron	DNAH17	0	0	0	1	0	0	1	1
chr17	76662801	76662877	23218233	23218237	Intergenic	DNAH17	0	0	0	1	0	0	0	0
chr17	76704786	76704924	23219020	23219025	intron	CYTH1	0	0	0	1	1	0	1	1
chr17	76992260	76992476	23225329	23225337	intron	CANT1	0	0	0	1	1	0	0	0
chr17	77030192	77030328	23226113	23226123	promoter-TSS	C1QTNF1	0	0	0	1	1	0	0	1
chr17	77030414	77030556	23226124	23226133	exon,promoter-TSS	C1QTNF1	0	0	0	1	1	0	0	1
chr17	77900524	77900590	23246072	23246077	Intergenic	CBX4	0	0	0	1	0	0	0	0
chr17	77907804	77907905	23246286	23246292	exon	TBC1D16	0	0	0	1	1	0	0	1
chr17	78244126	78244317	23255124	23255129	intron	RNF213	0	0	0	1	1	0	0	0
chr17	78769590	78769640	23266393	23266397	intron	RPTOR	0	0	0	1	1	0	0	0
chr17	78769657	78769801	23266397	23266403	intron	RPTOR	0	0	0	1	1	0	0	0
chr17	78847121	78847462	23268498	23268505	intron	RPTOR	0	0	0	1	1	0	0	1
chr17	78847673	78847716	23268508	23268512	intron	RPTOR	0	0	0	1	1	0	0	1
chr17	79071230	79071478	23275730	23275749	intron	BAIAP2	0	0	0	1	1	0	1	1
chr17	79075542	79075761	23275883	23275894	intron	BAIAP2	0	0	0	1	0	0	1	1
chr17	79089585	79089680	23276384	23276388	exon	BAIAP2	0	0	0	1	0	0	0	0
chr17	80235836	80235976	23313735	23313741	Intergenic	CSNK1D	0	0	0	1	0	0	0	0
chr17	80452508	80452915	23320313	23320325	Intergenic	FOXK2	0	0	0	1	0	0	1	1
chr17	80549621	80549865	23322827	23322834	intron	FOXK2	0	0	0	1	1	0	0	0
chr17	80563329	80563514	23323281	23323288	Intergenic,TTS	FOXK2,WDR45B	0	0	0	1	0	0	0	0
chr17	80642211	80642388	23325449	23325454	intron	RAB40B	0	0	0	1	0	0	0	0
chr17	80725098	80725154	23328037	23328043	intron	TBCD	0	0	0	1	0	0	1	1
chr17	80824849	80824999	23330810	23330815	intron	TBCD	0	0	0	1	1	0	0	0
chr17	80834667	80834808	23331174	23331180	intron	TBCD	0	0	0	1	0	0	1	1
chr18	3360345	3360461	23373497	23373503	Intergenic	TGIF1	0	0	0	1	0	0	0	0
chr18	6595707	6596041	23401417	23401424	Intergenic	LOC100130480	0	0	0	1	0	0	0	0
chr18	8766219	8766339	23424513	23424517	intron	SOGA2	0	0	0	1	1	0	0	0
chr18	8797354	8797488	23425047	23425052	intron	SOGA2	0	0	0	1	1	0	0	0
chr18	10010680	10010789	23438603	23438607	Intergenic	VAPA	0	0	0	1	0	0	0	1
chr18	10045131	10045661	23439062	23439076	Intergenic	VAPA	0	0	0	1	1	0	0	0
chr18	10052120	10052460	23439160	23439167	Intergenic	VAPA	0	0	0	1	1	0	0	0
chr18	10415341	10415415	23443054	23443060	Intergenic	APCDD1	0	0	0	1	0	0	0	0
chr18	10518629	10518729	23444314	23444318	Intergenic	NAPG	0	0	0	1	1	0	1	1
chr18	13113091	13113258	23477853	23477860	intron	CEP192	0	0	0	1	0	0	1	1
chr18	13565395	13565678	23484752	23484766	intron	LDLRAD4	0	0	0	1	1	0	0	1
chr18	13565821	13566168	23484766	23484779	intron	LDLRAD4	0	0	0	1	1	0	0	1
chr18	13566970	13567040	23484794	23484798	intron	LDLRAD4	0	0	0	1	1	0	0	0
chr18	13627474	13627691	23485716	23485720	intron	LDLRAD4	0	0	0	1	1	0	0	0
chr18	13628264	13628405	23485733	23485737	intron	LDLRAD4	0	0	0	1	1	0	0	0
chr18	13635149	13635258	23485802	23485807	intron	LDLRAD4	0	0	0	1	0	0	0	0
chr18	13681703	13682058	23486525	23486531	exon	FAM210A	0	0	0	1	0	0	0	0
chr18	21095923	21096188	23530234	23530242	exon,intron	C18orf8	0	0	0	1	0	0	1	1
chr18	21140242	21140392	23530929	23530933	intron	NPC1	0	0	0	1	0	0	0	0
chr18	32353601	32354257	23613161	23613167	intron	DTNA	0	0	0	1	1	0	0	0
chr18	33275937	33276104	23620552	23620558	intron	GALNT1	0	0	0	1	1	0	0	0
chr18	46102017	46102152	23715023	23715029	intron	CTIF	0	0	0	1	1	0	0	0
chr18	46190759	46190970	23716189	23716200	exon,intron	CTIF	0	0	0	1	1	0	1	1
chr18	46358966	46359144	23718481	23718485	intron	CTIF	0	0	0	1	0	0	0	0
chr18	46461672	46461812	23720181	23720186	intron	SMAD7	0	0	0	1	1	0	0	0
chr18	46624889	46625102	23723009	23723013	intron	DYM	0	0	0	1	0	0	0	0
chr18	48141342	48141513	23737573	23737578	intron	MAPK4	0	0	0	1	0	0	0	0
chr18	55768505	55768930	23794688	23794699	intron	NEDD4L	0	0	0	1	0	0	0	1
chr18	56506324	56506546	23803509	23803515	Intergenic	ZNF532	0	0	0	1	1	0	0	0
chr18	56562788	56562843	23804464	23804468	intron	ZNF532	0	0	0	1	0	0	0	0
chr18	56709456	56709617	23806208	23806214	intron	OACYLP	0	0	0	1	0	0	0	0
chr18	58989659	58989762	23824781	23824786	Intergenic	CDH20	0	0	0	1	0	0	1	1
chr18	64818735	64818954	23869728	23869734	Intergenic	MIR5011	0	0	0	1	0	0	0	1
chr18	72652794	72653250	23929717	23929725	intron	ZNF407	0	0	0	1	0	0	0	0
chr18	74691291	74691527	23958220	23958236	exon	MBP	0	1	0	1	0	0	0	0
chr18	74692734	74692868	23958273	23958281	intron	MBP	0	0	0	1	0	0	0	0
chr18	74695297	74695527	23958321	23958332	intron	MBP	0	0	0	1	0	0	1	1
chr18	74696262	74696342	23958352	23958356	intron	MBP	0	0	0	1	0	0	0	0
chr18	74744093	74744181	23959449	23959454	intron	MBP	0	0	0	1	1	0	0	0
chr18	77060438	77060681	23993551	23993559	intron	ATP9B	0	0	0	1	1	0	0	0
chr18	77303558	77303669	24001546	24001553	Intergenic	CTDP1	0	0	0	1	0	0	0	0
chr19	510715	510931	24029759	24029770	intron	TPGS1	0	0	0	1	1	0	1	1
chr19	584378	584716	24032998	24033013	Intergenic	HCN2	0	0	0	1	1	0	1	1
chr19	1215159	1215334	24059801	24059807	intron	STK11	0	0	0	1	1	0	0	0
chr19	1473917	1474214	24071736	24071750	TTS,exon	APC2,C19orf25	0	0	0	1	1	0	0	0
chr19	1474275	1474400	24071750	24071755	exon	C19orf25	0	0	0	1	1	0	0	0
chr19	1975226	1975306	24090421	24090427	intron	CSNK1G2	0	1	0	1	1	0	0	0
chr19	2019592	2019881	24092060	24092069	Intergenic	BTBD2	0	0	0	1	1	0	1	1
chr19	2167496	2167591	24097190	24097195	intron	DOT1L	0	0	0	1	1	0	0	0
chr19	2181315	2181522	24097610	24097616	intron	DOT1L	0	0	0	1	0	0	0	0
chr19	2627506	2627785	24112777	24112788	intron	GNG7	0	0	0	1	1	0	0	0
chr19	2664148	2664208	24113591	24113595	intron	GNG7	0	0	0	1	1	0	1	1
chr19	2692005	2692115	24114352	24114356	intron	GNG7	0	0	0	1	0	0	0	1
chr19	2694385	2694494	24114403	24114408	intron	GNG7	0	0	0	1	1	0	0	0
chr19	3120000	3120220	24126902	24126913	intron	GNA11	0	0	0	1	0	0	0	0
[truncated: 364 more rows]
