# Supplementary material for: A DNA methylation atlas of normal human cell types
Source: Nature. 2023 Jan 4;613(7943):355–64. doi: 10.1038/s41586-022-05580-6 (PMC9811898; doi:10.1038/s41586-022-05580-6)
Supplement: Supplementary file 6 — Genome-wide set of unmethylated regions per cell type, overlapping H3K27ac, but not J3K4me3, ChIP–seq peaks, annotated. Zip file containing bed files, listing for each cell type a set of putative enhancers defined as the subset of hypomethylated regions (Extended Dataset 1) marked by active gene regulation chromatin marks (H3K27ac peaks) but lacking promoter marks (H3K4me3 peaks). [file 41586_2022_5580_MOESM6_ESM.zip › Pancreas-Acinar.4CpGs.U85.f85.H3K27ac-H3K4me3.bed]

chr	from	to	CpG_from	CpG_to	HOMER_anno	neigh_gene	TSS+1Kb	CpG-island	chromHMM	H3K4me3	H3K27ac	H3K4me1	H3K27me3	ATAC	CTCF_BS	CTCF
chr1	714932	715042	6467	6475	promoter-TSS	LOC100288069	1	0	5_TxWk	0	1	0	0	0	0	0
chr1	793448	793562	7551	7555	exon	LOC643837	0	0	5_TxWk	0	1	1	0	0	0	0
chr1	794033	794332	7566	7576	exon	LOC643837	0	0	5_TxWk	0	1	0	0	1	0	0
chr1	876870	878210	10047	10200	exon	SAMD11	0	1	7_Enh	0	1	1	0	1	0	0
chr1	878263	878363	10202	10211	exon	SAMD11	0	1	7_Enh	0	1	1	0	0	0	0
chr1	878490	878756	10212	10225	TTS	NOC2L	0	0	7_Enh	0	1	1	0	0	0	0
chr1	911375	911756	11615	11641	intron	C1orf170	0	0	7_Enh	0	1	1	0	1	1	1
chr1	911794	912126	11641	11660	intron	C1orf170	0	0	2_TssAFlnk	0	1	1	0	1	0	0
chr1	936448	937562	12751	12846	Intergenic	HES4	1	1	1_TssA	0	1	1	0	1	1	1
chr1	940516	940963	12921	12932	Intergenic	HES4	0	0	7_Enh	0	1	1	0	1	0	0
chr1	968259	969011	13947	14036	intron	AGRN	0	1	1_TssA	0	1	1	0	1	1	1
chr1	975798	976534	14289	14377	exon	AGRN	0	1	2_TssAFlnk	0	1	1	0	1	1	0
chr1	1005031	1005101	15880	15891	Intergenic	RNF223	0	1	7_Enh	0	1	1	0	1	0	0
chr1	1014746	1015552	16302	16344	Intergenic	RNF223	0	0	2_TssAFlnk	0	1	1	0	1	0	0
chr1	1015567	1016104	16344	16363	Intergenic	RNF223	0	0	7_Enh	0	1	1	0	1	0	0
chr1	1097959	1098096	19371	19382	Intergenic	MIR200B	0	1	1_TssA	0	1	1	0	1	0	0
chr1	1098103	1098245	19382	19394	Intergenic	MIR200B	0	1	1_TssA	0	1	0	0	1	0	0
chr1	1216970	1217402	24212	24229	intron	SCNN1D	0	0	7_Enh	0	1	1	0	1	0	0
chr1	1307470	1307761	28379	28388	Intergenic	AURKAIP1	0	0	7_Enh	0	1	1	0	0	1	1
chr1	1355361	1355896	29961	30045	exon	ANKRD65	1	1	1_TssA	0	1	1	0	1	0	0
chr1	1365793	1366024	30394	30408	Intergenic	TMEM88B	0	0	7_Enh	0	1	1	0	1	0	0
chr1	1373546	1373788	30732	30739	intron	VWA1	0	0	2_TssAFlnk	0	1	1	0	1	1	1
chr1	1440369	1440629	33240	33250	Intergenic	ATAD3A	0	0	7_Enh	0	1	0	0	1	1	1
chr1	1440891	1441116	33257	33272	Intergenic	ATAD3A	0	0	7_Enh	0	1	1	0	1	1	1
chr1	1446417	1446620	33428	33434	Intergenic	ATAD3A	1	0	2_TssAFlnk	0	1	1	0	0	1	0
chr1	1510956	1510992	36134	36139	promoter-TSS	SSU72	1	0	2_TssAFlnk	0	1	1	0	0	0	0
chr1	1549235	1549340	37282	37289	Intergenic	MIB2	0	0	2_TssAFlnk	0	1	1	0	0	0	0
chr1	1589783	1589932	39166	39174	intron	CDK11B	0	0	1_TssA	0	1	0	0	0	0	0
chr1	1655105	1656324	41655	41753	promoter-TSS	CDK11A	1	1	1_TssA	0	1	0	0	1	1	1
chr1	1676273	1678513	42384	42579	promoter-TSS	SLC35E2	1	1	1_TssA	0	1	0	0	1	0	0
chr1	1690235	1690502	43012	43029	promoter-TSS	NADK	0	0	6_EnhG	0	1	1	0	1	0	0
chr1	1713501	1713576	43683	43687	Intergenic	NADK	0	0	7_Enh	0	1	1	0	0	0	0
chr1	1713614	1714007	43687	43720	Intergenic	NADK	0	1	2_TssAFlnk	0	1	1	0	1	0	0
chr1	1714042	1714623	43720	43745	Intergenic	NADK	0	1	2_TssAFlnk	0	1	1	0	1	0	0
chr1	1826153	1826326	46002	46008	Intergenic	GNB1	0	0	7_Enh	0	1	1	0	0	0	0
chr1	1847334	1847711	46630	46640	intron	CALML6	0	0	7_Enh	0	1	1	0	1	0	0
chr1	1851231	1851284	46822	46831	promoter-TSS	TMEM52	1	1	2_TssAFlnk	0	1	1	0	1	0	0
chr1	2034688	2034893	53097	53107	intron	PRKCZ	0	0	7_Enh	0	1	1	0	1	0	0
chr1	2064408	2065016	54150	54196	intron	PRKCZ	0	1	2_TssAFlnk	0	1	1	0	1	0	0
chr1	2130172	2130335	56382	56388	exon	C1orf86	0	0	7_Enh	0	1	1	0	1	0	0
chr1	2131080	2131283	56408	56417	exon	C1orf86	0	0	2_TssAFlnk	0	1	1	0	1	0	0
chr1	2135928	2136169	56538	56558	intron	C1orf86	0	0	2_TssAFlnk	0	1	1	0	1	0	0
chr1	2136217	2137068	56558	56646	intron	C1orf86	0	1	1_TssA	0	1	1	0	1	0	0
chr1	2139737	2139950	56771	56779	promoter-TSS	C1orf86	0	0	7_Enh	0	1	1	0	1	0	0
chr1	2143969	2144482	56902	56936	promoter-TSS	C1orf86	1	1	2_TssAFlnk	0	1	1	0	1	1	1
chr1	2158461	2159600	57291	57469	Intergenic,promoter-TSS	SKI	1	1	1_TssA	0	1	1	0	1	1	0
chr1	2179919	2180043	58276	58284	intron	SKI	0	0	7_Enh	0	1	1	0	1	0	0
chr1	2325177	2325310	63217	63223	intron	RER1	0	0	7_Enh	0	1	1	0	0	0	0
chr1	2479305	2479352	68485	68489	Intergenic	LOC115110	0	0	7_Enh	0	1	1	0	0	0	0
chr1	2507395	2507510	69300	69306	Intergenic	FAM213B	0	0	7_Enh	0	1	1	0	1	0	0
chr1	2507656	2507748	69306	69311	Intergenic	FAM213B	0	0	7_Enh	0	1	1	0	0	1	0
chr1	2884814	2885000	77391	77396	Intergenic	ACTRT2	0	0	7_Enh	0	1	1	0	0	0	0
chr1	2885063	2885169	77397	77406	Intergenic	ACTRT2	0	1	7_Enh	0	1	1	0	1	0	0
chr1	2929055	2929408	78318	78344	Intergenic	ACTRT2	0	1	7_Enh	0	1	1	0	1	1	1
chr1	2982862	2982999	79491	79498	intron	FLJ42875	0	0	7_Enh	0	1	1	0	1	0	1
chr1	3010978	3011045	80777	80781	intron	PRDM16	0	0	7_Enh	0	1	1	0	0	0	0
chr1	3042552	3042621	81714	81718	intron	PRDM16	0	0	7_Enh	0	1	1	0	1	0	0
chr1	3042684	3042730	81718	81722	intron	PRDM16	0	0	7_Enh	0	1	1	0	1	0	0
chr1	3043772	3043860	81754	81761	promoter-TSS	MIR4251	1	0	7_Enh	0	1	1	0	0	0	0
chr1	3051176	3051289	81966	81972	intron	PRDM16	0	0	7_Enh	0	1	1	0	1	0	0
chr1	3051880	3052008	82001	82008	intron	PRDM16	0	0	7_Enh	0	1	1	0	1	0	0
chr1	3052061	3052176	82009	82016	intron	PRDM16	0	0	7_Enh	0	1	1	0	1	0	0
chr1	3056462	3056543	82157	82161	intron	PRDM16	0	1	7_Enh	0	1	1	0	0	0	0
chr1	3085310	3085447	83041	83046	intron	PRDM16	0	0	5_TxWk	0	1	1	0	1	0	0
chr1	3087138	3087972	83098	83136	intron	PRDM16	0	0	7_Enh	0	1	1	0	1	0	0
chr1	3087999	3088133	83136	83141	intron	PRDM16	0	0	7_Enh	0	1	1	0	1	0	0
chr1	3091275	3091358	83242	83246	intron	PRDM16	0	0	7_Enh	0	1	1	0	0	0	0
chr1	3091388	3091719	83246	83261	intron	PRDM16	0	0	7_Enh	0	1	1	0	1	0	0
chr1	3095048	3095089	83315	83319	intron	PRDM16	0	0	7_Enh	0	1	1	0	0	0	0
chr1	3104957	3105071	83698	83708	intron	PRDM16	0	1	7_Enh	0	1	1	0	1	0	0
chr1	3105084	3105253	83709	83725	intron	PRDM16	0	1	7_Enh	0	1	1	0	1	0	0
chr1	3105306	3105336	83725	83729	intron	PRDM16	0	0	7_Enh	0	1	1	0	1	0	0
chr1	3123789	3123864	84298	84305	intron	PRDM16	0	0	7_Enh	0	1	1	0	1	0	0
chr1	3123899	3124065	84305	84310	intron	PRDM16	0	0	7_Enh	0	1	1	0	1	0	0
chr1	3124069	3124190	84310	84314	intron	PRDM16	0	0	7_Enh	0	1	1	0	1	0	0
chr1	3124209	3124271	84315	84321	intron	PRDM16	0	0	7_Enh	0	1	1	0	1	0	0
chr1	3130322	3130486	84521	84527	intron	PRDM16	0	0	7_Enh	0	1	1	0	1	0	0
chr1	3135824	3136085	84685	84698	intron	PRDM16	0	0	1_TssA	0	1	1	0	1	0	0
chr1	3136127	3136239	84698	84704	intron	PRDM16	0	0	1_TssA	0	1	1	0	1	0	0
chr1	3138587	3139228	84774	84790	intron	PRDM16	0	0	7_Enh	0	1	1	0	1	0	0
chr1	3139831	3139856	84801	84805	intron	PRDM16	0	0	7_Enh	0	1	1	0	0	0	0
chr1	3139902	3139947	84808	84812	intron	PRDM16	0	0	7_Enh	0	1	1	0	0	0	0
chr1	3166864	3167125	85718	85728	intron	PRDM16	0	0	7_Enh	0	1	1	0	1	0	0
chr1	3200408	3200493	86619	86623	intron	PRDM16	0	0	7_Enh	0	1	1	0	1	0	0
chr1	3200671	3200852	86631	86644	intron	PRDM16	0	0	5_TxWk	0	1	1	0	1	1	1
chr1	3250540	3250750	87990	87997	intron	PRDM16	0	0	7_Enh	0	1	1	0	1	0	0
chr1	3370690	3370759	91392	91396	promoter-TSS	ARHGEF16	1	0	2_TssAFlnk	0	1	1	0	1	0	1
chr1	3542383	3542419	96706	96710	exon	TPRG1L	1	0	7_Enh	0	1	1	0	0	0	0
chr1	3818067	3818162	104339	104343	intron	LOC100133612	0	1	5_TxWk	0	1	1	0	1	0	0
chr1	4715027	4716705	114897	115092	intron	AJAP1	1	1	7_Enh	0	1	1	0	1	1	1
chr1	5516202	5516339	124274	124278	Intergenic	MIR4417	0	0	7_Enh	0	1	0	0	1	0	0
chr1	5538803	5538888	124609	124613	Intergenic	MIR4417	0	0	7_Enh	0	1	0	0	0	0	0
chr1	5980939	5981396	131539	131544	intron	NPHP4	0	0	5_TxWk	0	1	1	0	1	0	0
chr1	5982963	5983114	131571	131575	intron	NPHP4	0	0	5_TxWk	0	1	1	0	1	0	0
chr1	6296331	6296439	139015	139024	promoter-TSS	ICMT	1	0	1_TssA	0	1	1	0	1	0	0
chr1	6410580	6410728	142327	142333	intron	ACOT7	0	0	2_TssAFlnk	0	1	1	0	1	0	0
chr1	6412035	6412114	142356	142362	intron	ACOT7	0	0	7_Enh	0	1	1	0	1	0	0
chr1	6414221	6414456	142410	142417	intron	ACOT7	0	0	7_Enh	0	1	1	0	1	0	0
chr1	6419878	6419994	142531	142535	promoter-TSS	ACOT7	0	0	7_Enh	0	1	1	0	1	1	0
chr1	6445333	6445441	143020	143024	intron	ACOT7	0	0	7_Enh	0	1	1	0	1	0	0
chr1	6452907	6454279	143181	143348	exon	ACOT7	1	1	1_TssA	0	1	1	0	1	1	0
chr1	6454326	6454449	143348	143353	promoter-TSS	ACOT7	1	0	1_TssA	0	1	1	0	0	1	0
chr1	6639622	6639763	148482	148494	promoter-TSS	ZBTB48	1	1	2_TssAFlnk	0	1	1	0	1	0	0
chr1	6640924	6640991	148569	148573	exon	ZBTB48	1	0	2_TssAFlnk	0	1	1	0	1	1	0
chr1	6647426	6647651	148679	148685	exon	ZBTB48	0	0	6_EnhG	0	1	1	0	1	0	0
chr1	6647655	6647751	148685	148690	intron	ZBTB48	0	0	6_EnhG	0	1	1	0	1	0	0
chr1	6663764	6663887	149245	149253	promoter-TSS	KLHL21	1	1	7_Enh	0	1	1	0	1	0	0
chr1	6882899	6883118	153669	153674	intron	CAMTA1	0	0	5_TxWk	0	1	1	0	0	0	0
chr1	7071294	7071334	156239	156243	intron	CAMTA1	0	0	7_Enh	0	1	1	0	0	0	0
chr1	7074037	7074186	156300	156305	intron	CAMTA1	0	0	7_Enh	0	1	1	0	1	0	0
chr1	7158366	7158412	157644	157649	intron	CAMTA1	0	0	7_Enh	0	1	0	0	1	0	0
chr1	7158495	7158565	157649	157653	intron	CAMTA1	0	0	7_Enh	0	1	0	0	1	0	0
chr1	7209701	7209890	158395	158407	intron	CAMTA1	0	0	7_Enh	0	1	1	0	1	0	0
chr1	7326230	7326346	159977	159982	intron	CAMTA1	0	0	7_Enh	0	1	1	0	1	0	0
chr1	7516942	7517043	162508	162515	intron	CAMTA1	0	0	7_Enh	0	1	1	0	1	0	0
chr1	7634475	7634617	164557	164563	intron	CAMTA1	0	0	7_Enh	0	1	1	0	1	0	0
chr1	7634674	7634766	164563	164571	intron	CAMTA1	0	0	7_Enh	0	1	1	0	1	0	0
chr1	7830793	7830890	168242	168246	promoter-TSS	VAMP3	1	0	2_TssAFlnk	0	1	0	0	1	0	0
chr1	7946168	7946235	170006	170010	Intergenic	UTS2	0	0	15_Quies	0	1	1	0	1	0	0
chr1	8002302	8002738	170838	170873	intron	TNFRSF9	1	1	2_TssAFlnk	0	1	1	0	1	1	1
chr1	8087321	8087422	172444	172452	promoter-TSS	ERRFI1	1	0	2_TssAFlnk	0	1	0	0	1	0	0
chr1	8087471	8087766	172452	172463	Intergenic	ERRFI1	0	0	15_Quies	0	1	0	0	1	0	0
chr1	8088295	8088529	172466	172471	Intergenic	ERRFI1	0	0	15_Quies	0	1	1	0	0	0	0
chr1	8130093	8130190	173011	173015	Intergenic	ERRFI1	0	0	7_Enh	0	1	1	0	1	0	0
chr1	8130742	8130814	173021	173025	Intergenic	ERRFI1	0	0	7_Enh	0	1	1	0	1	0	0
chr1	8130895	8131220	173025	173029	Intergenic	ERRFI1	0	0	5_TxWk	0	1	1	0	0	0	0
chr1	8137399	8137546	173115	173121	Intergenic	ERRFI1	0	0	7_Enh	0	1	1	0	1	0	0
chr1	8156318	8156524	173366	173373	Intergenic	ERRFI1	0	0	5_TxWk	0	1	1	0	0	0	0
chr1	8229825	8230044	174512	174517	Intergenic	ERRFI1	0	0	7_Enh	0	1	1	0	1	0	0
chr1	8234585	8234739	174599	174603	Intergenic	ERRFI1	0	0	5_TxWk	0	1	1	0	1	0	1
chr1	8242167	8242337	174681	174686	Intergenic	SLC45A1	0	0	5_TxWk	0	1	1	0	1	0	0
chr1	8242479	8242718	174687	174692	Intergenic	SLC45A1	0	0	5_TxWk	0	1	1	0	1	0	0
chr1	8277196	8277777	175367	175435	Intergenic	SLC45A1	0	1	2_TssAFlnk	0	1	1	0	1	0	0
chr1	8318822	8318927	176184	176188	Intergenic	SLC45A1	0	0	5_TxWk	0	1	1	0	1	0	0
chr1	8319223	8319826	176188	176198	Intergenic	SLC45A1	0	0	5_TxWk	0	1	0	0	1	0	0
chr1	8373051	8373131	177008	177015	Intergenic	SLC45A1	0	0	7_Enh	0	1	1	0	0	0	0
chr1	8374357	8374751	177037	177045	Intergenic	SLC45A1	0	0	7_Enh	0	1	1	0	1	1	1
chr1	8430605	8430746	178556	178560	intron	RERE	0	0	7_Enh	0	1	1	0	1	0	0
chr1	8433625	8433893	178597	178607	intron	RERE	0	0	6_EnhG	0	1	1	0	1	0	0
chr1	8469183	8469478	179076	179082	intron	RERE	0	0	7_Enh	0	1	1	0	0	1	1
chr1	8472751	8472985	179113	179117	intron	RERE	0	0	7_Enh	0	1	1	0	0	0	0
chr1	8484670	8484709	179350	179354	promoter-TSS	RERE	0	0	2_TssAFlnk	0	1	1	0	1	0	0
chr1	8485011	8485060	179354	179358	intron	RERE	0	0	7_Enh	0	1	1	0	1	0	0
chr1	8499090	8499186	179520	179524	intron	RERE	0	0	7_Enh	0	1	1	0	1	0	0
chr1	8658211	8658323	181348	181354	intron	RERE	0	0	7_Enh	0	1	1	0	1	0	1
chr1	8740812	8741124	182150	182158	intron	RERE	0	0	5_TxWk	0	1	0	0	1	0	0
chr1	8741157	8741509	182158	182164	intron	RERE	0	0	5_TxWk	0	1	0	0	0	0	0
chr1	8761246	8762053	182368	182381	intron	RERE	0	0	1_TssA	0	1	1	0	0	1	1
chr1	8763754	8763928	182480	182484	intron	RERE	0	0	1_TssA	0	1	1	0	1	0	0
chr1	8772228	8772985	182570	182577	intron	RERE	0	0	15_Quies	0	1	1	0	0	0	0
chr1	8908924	8909171	184344	184352	Intergenic	ENO1-AS1	0	0	5_TxWk	0	1	1	0	1	1	1
chr1	8940448	8940676	185012	185018	TTS	ENO1-AS1	0	0	5_TxWk	0	1	1	0	1	0	0
chr1	9189994	9190031	189416	189420	promoter-TSS	GPR157	1	0	15_Quies	0	1	0	0	1	0	0
chr1	9256596	9256875	190639	190654	Intergenic	H6PD	0	0	15_Quies	0	1	1	0	1	1	1
chr1	9294306	9294526	191387	191399	promoter-TSS	H6PD	1	1	1_TssA	0	1	1	0	1	1	1
chr1	9302833	9302968	191640	191646	intron	H6PD	0	0	2_TssAFlnk	0	1	1	0	1	0	0
chr1	9494744	9494769	195875	195879	Intergenic	SLC25A33	0	0	7_Enh	0	1	1	0	0	0	0
chr1	9498583	9498803	195921	195925	Intergenic	SLC25A33	0	0	7_Enh	0	1	0	0	1	0	0
chr1	9498915	9498951	195926	195930	Intergenic	SLC25A33	0	0	7_Enh	0	1	0	0	1	0	0
chr1	9501316	9501394	195957	195961	Intergenic	SLC25A33	0	0	7_Enh	0	1	1	0	0	0	0
chr1	9501563	9501772	195961	195971	Intergenic	SLC25A33	0	0	7_Enh	0	1	1	0	1	0	0
chr1	9502643	9502883	195987	195991	Intergenic	SLC25A33	0	0	7_Enh	0	1	1	0	0	0	0
chr1	9526926	9526967	196418	196422	Intergenic	SLC25A33	0	0	7_Enh	0	1	1	0	1	0	0
chr1	9527002	9527178	196422	196427	Intergenic	SLC25A33	0	0	7_Enh	0	1	1	0	1	0	0
chr1	9527189	9527483	196427	196438	Intergenic	SLC25A33	0	0	7_Enh	0	1	1	0	1	0	0
chr1	9563235	9563413	197093	197098	Intergenic	SLC25A33	0	0	5_TxWk	0	1	1	0	0	0	0
chr1	9864345	9864678	203743	203748	intron	CLSTN1	0	0	7_Enh	0	1	1	0	1	0	0
chr1	9864731	9865041	203748	203757	intron	CLSTN1	0	0	2_TssAFlnk	0	1	1	0	1	0	0
chr1	9884719	9884867	204230	204238	promoter-TSS	CLSTN1	1	0	2_TssAFlnk	0	1	1	0	1	0	0
chr1	9885284	9885518	204248	204256	Intergenic,promoter-TSS	CLSTN1	1	0	7_Enh	0	1	1	0	1	0	0
chr1	9952758	9952903	205412	205417	intron	CTNNBIP1	0	0	7_Enh	0	1	1	0	1	0	0
chr1	9960399	9960467	205573	205577	intron	CTNNBIP1	0	0	2_TssAFlnk	0	1	1	0	1	0	0
chr1	9960522	9960934	205577	205586	intron	CTNNBIP1	0	0	2_TssAFlnk	0	1	1	0	1	0	0
chr1	10010440	10010677	206548	206554	intron	NMNAT1	0	0	7_Enh	0	1	1	0	1	1	1
chr1	10554866	10555465	215464	215479	intron	PEX14	0	0	7_Enh	0	1	1	0	1	1	1
chr1	10654732	10655019	216893	216901	intron	PEX14	0	0	7_Enh	0	1	1	0	0	0	0
chr1	10688911	10689023	217525	217529	intron	PEX14	0	0	7_Enh	0	1	1	0	1	0	0
chr1	10723729	10724020	218792	218807	intron	CASZ1	0	0	7_Enh	0	1	1	0	1	0	0
chr1	10724490	10724609	218822	218829	intron	CASZ1	0	0	7_Enh	0	1	1	0	0	0	0
chr1	10745861	10745962	219458	219462	intron	CASZ1	0	0	7_Enh	0	1	1	0	1	0	0
chr1	10746136	10746399	219462	219469	intron	CASZ1	0	0	7_Enh	0	1	1	0	1	0	0
chr1	10746417	10746642	219469	219475	intron	CASZ1	0	0	7_Enh	0	1	1	0	1	0	0
chr1	10746767	10746980	219480	219487	intron	CASZ1	0	0	7_Enh	0	1	1	0	1	0	0
chr1	10746994	10747152	219487	219492	intron	CASZ1	0	0	7_Enh	0	1	1	0	1	0	0
chr1	10752470	10752660	219599	219604	intron	CASZ1	0	0	7_Enh	0	1	1	0	0	1	1
chr1	10774483	10774748	220320	220332	intron	CASZ1	0	0	7_Enh	0	1	1	0	1	0	0
chr1	10784206	10784316	220553	220558	intron	CASZ1	0	0	7_Enh	0	1	1	0	1	0	0
chr1	10784363	10784549	220558	220564	intron	CASZ1	0	0	7_Enh	0	1	1	0	1	0	0
chr1	10785338	10785481	220580	220588	intron	CASZ1	0	0	7_Enh	0	1	1	0	1	0	0
chr1	10796812	10796950	220820	220826	intron	CASZ1	0	0	7_Enh	0	1	1	0	1	0	0
chr1	10798367	10798490	220861	220869	intron	CASZ1	0	0	7_Enh	0	1	1	0	1	0	0
chr1	10856932	10857111	222356	222365	promoter-TSS	CASZ1	1	1	15_Quies	0	1	1	0	0	0	0
chr1	10875686	10876011	222658	222666	Intergenic	CASZ1	0	0	7_Enh	0	1	1	0	1	0	0
chr1	11022956	11023050	225629	225633	intron	C1orf127	0	0	7_Enh	0	1	1	0	0	0	0
chr1	11028410	11028587	225718	225726	intron	C1orf127	0	0	1_TssA	0	1	1	0	1	0	0
chr1	11040192	11040597	225950	225965	intron	C1orf127	0	0	7_Enh	0	1	1	0	1	0	1
chr1	11131714	11131928	227806	227813	intron	EXOSC10	0	0	6_EnhG	0	1	1	0	1	0	0
chr1	11160325	11160409	228330	228337	promoter-TSS	EXOSC10	1	0	2_TssAFlnk	0	1	1	0	1	0	0
chr1	11332736	11333132	230563	230591	promoter-TSS	UBIAD1	1	0	1_TssA	0	1	1	0	1	0	0
chr1	11709191	11709481	236711	236727	intron	FBXO2	0	1	7_Enh	0	1	1	0	0	0	0
chr1	11710781	11710875	236784	236794	exon	FBXO2	0	1	2_TssAFlnk	0	1	1	0	1	1	0
chr1	11741917	11741978	237744	237748	promoter-TSS	MAD2L2	0	0	2_TssAFlnk	0	1	1	0	0	0	0
chr1	11779482	11779668	238619	238629	intron	DRAXIN	0	1	2_TssAFlnk	0	1	1	0	1	0	0
chr1	11779673	11780112	238629	238658	exon	DRAXIN	0	1	2_TssAFlnk	0	1	1	0	1	1	1
chr1	11795905	11796005	238925	238931	intron,promoter-TSS	AGTRAP	1	1	2_TssAFlnk	0	1	1	0	1	0	0
chr1	11806928	11807005	239139	239143	intron	AGTRAP	0	0	7_Enh	0	1	1	0	1	0	0
chr1	11807054	11807350	239143	239153	intron	AGTRAP	0	0	7_Enh	0	1	1	0	1	0	0
chr1	11807429	11807591	239156	239163	intron	AGTRAP	0	0	7_Enh	0	1	1	0	1	0	0
chr1	11986858	11986903	242842	242846	promoter-TSS	KIAA2013	1	0	2_TssAFlnk	0	1	1	0	0	0	0
chr1	11989965	11990079	242903	242908	Intergenic	KIAA2013	0	0	7_Enh	0	1	1	0	0	0	0
chr1	12027931	12028042	243645	243649	intron	PLOD1	0	0	5_TxWk	0	1	1	0	0	0	0
chr1	12436550	12436766	250357	250361	intron	VPS13D	0	0	7_Enh	0	1	1	0	1	0	0
chr1	12493542	12493764	250887	250895	intron	VPS13D	0	0	7_Enh	0	1	1	0	1	0	0
chr1	12513497	12513586	251078	251082	intron	VPS13D	0	0	7_Enh	0	1	1	0	1	0	0
chr1	12520221	12520444	251158	251164	exon	VPS13D	0	0	7_Enh	0	1	1	0	1	0	0
chr1	12525469	12525589	251199	251203	intron	VPS13D	0	0	5_TxWk	0	1	1	0	0	0	0
chr1	12529566	12529692	251258	251263	intron	VPS13D	0	0	7_Enh	0	1	1	0	0	0	0
chr1	12538139	12538351	251344	251353	intron	VPS13D	0	0	7_Enh	0	1	1	0	1	0	0
chr1	12538386	12538585	251353	251362	intron	VPS13D	0	0	7_Enh	0	1	1	0	1	0	0
chr1	12587675	12587927	252157	252171	Intergenic	SNORA59B	0	0	2_TssAFlnk	0	1	1	0	1	0	0
chr1	12588018	12588207	252171	252182	Intergenic	SNORA59B	0	0	2_TssAFlnk	0	1	1	0	0	0	0
chr1	12588426	12588655	252184	252190	Intergenic	SNORA59B	0	0	7_Enh	0	1	1	0	1	0	0
chr1	12588700	12588788	252190	252195	Intergenic	SNORA59B	0	0	7_Enh	0	1	1	0	1	0	0
chr1	12589386	12589558	252206	252210	Intergenic	SNORA59B	0	0	7_Enh	0	1	1	0	1	0	0
chr1	12660401	12660563	253489	253494	intron	DHRS3	0	0	7_Enh	0	1	1	0	0	0	0
chr1	12664243	12664554	253548	253553	intron	DHRS3	0	0	7_Enh	0	1	1	0	1	0	0
chr1	12679859	12680097	253908	253922	Intergenic	DHRS3	0	0	7_Enh	0	1	1	0	1	1	1
chr1	12682034	12682240	253951	253958	Intergenic	DHRS3	0	0	7_Enh	0	1	1	0	0	0	0
chr1	12682555	12682838	253963	253972	Intergenic	DHRS3	0	0	7_Enh	0	1	1	0	0	0	0
chr1	15141817	15141976	280565	280570	intron	KAZN	0	0	7_Enh	0	1	1	0	1	0	0
chr1	15178889	15178930	281089	281094	intron	KAZN	0	0	7_Enh	0	1	1	0	1	0	0
chr1	15416965	15417205	285412	285422	intron	KAZN	0	0	7_Enh	0	1	1	0	1	0	0
chr1	15417250	15417288	285422	285426	intron	KAZN	0	0	2_TssAFlnk	0	1	1	0	1	0	0
chr1	15464479	15464566	286155	286160	intron	TMEM51-AS1	0	0	7_Enh	0	1	1	0	0	0	0
chr1	15468326	15468460	286236	286240	intron	TMEM51-AS1	0	0	7_Enh	0	1	1	0	1	0	0
chr1	15478675	15478849	286341	286345	promoter-TSS	TMEM51	1	0	2_TssAFlnk	0	1	1	0	0	1	0
chr1	15483720	15483984	286601	286606	intron	TMEM51	0	0	7_Enh	0	1	1	0	0	0	0
chr1	15484589	15484737	286614	286619	intron	TMEM51	0	0	7_Enh	0	1	1	0	0	0	0
chr1	15495100	15495224	286769	286773	intron	TMEM51	0	0	7_Enh	0	1	1	0	1	1	0
chr1	15498143	15498301	286818	286822	intron	TMEM51	0	0	7_Enh	0	1	1	0	1	0	0
chr1	15499415	15499739	286834	286842	intron	TMEM51	0	0	7_Enh	0	1	1	0	0	0	0
chr1	15500295	15500620	286854	286861	intron	TMEM51	0	0	7_Enh	0	1	1	0	0	0	0
chr1	15505435	15505916	286924	286929	intron	TMEM51	0	0	7_Enh	0	1	1	0	1	0	0
chr1	15506784	15506937	286941	286946	intron	TMEM51	0	0	7_Enh	0	1	1	0	0	0	0
chr1	15507957	15508024	286956	286960	intron	TMEM51	0	0	7_Enh	0	1	1	0	0	0	0
chr1	15508063	15508157	286960	286965	intron	TMEM51	0	0	7_Enh	0	1	1	0	0	0	0
chr1	15516271	15516688	287063	287069	intron	TMEM51	0	0	7_Enh	0	1	1	0	1	0	0
chr1	15523680	15523972	287180	287186	intron	TMEM51	0	0	7_Enh	0	1	1	0	1	0	0
chr1	15527413	15527600	287245	287251	intron	TMEM51	0	0	7_Enh	0	1	1	0	1	0	0
chr1	15528185	15528280	287257	287261	intron	TMEM51	0	0	7_Enh	0	1	1	0	0	0	0
chr1	15528406	15528493	287263	287267	intron	TMEM51	0	0	7_Enh	0	1	1	0	1	0	0
chr1	15528509	15528837	287267	287275	intron	TMEM51	0	0	7_Enh	0	1	1	0	1	0	0
chr1	15534304	15534592	287372	287377	intron	TMEM51	0	0	7_Enh	0	1	1	0	1	0	0
chr1	15588068	15588159	288123	288127	intron	FHAD1	0	0	2_TssAFlnk	0	1	1	0	1	0	0
chr1	15610867	15610932	288403	288407	intron	FHAD1	0	0	7_Enh	0	1	0	0	1	0	0
chr1	15611230	15611383	288412	288416	intron	FHAD1	0	0	7_Enh	0	1	1	0	1	0	0
chr1	15650231	15650310	288969	288975	intron	FHAD1	0	0	5_TxWk	0	1	1	0	1	1	1
chr1	15654940	15655176	289074	289080	intron	FHAD1	0	0	5_TxWk	0	1	1	0	0	0	0
chr1	15655291	15655531	289080	289088	intron	FHAD1	0	0	7_Enh	0	1	1	0	1	0	0
chr1	15655626	15655784	289088	289096	intron	FHAD1	0	0	7_Enh	0	1	1	0	1	1	0
chr1	15697335	15697449	289797	289801	intron	FHAD1	0	0	7_Enh	0	1	1	0	1	0	0
chr1	15697463	15697583	289801	289805	intron	FHAD1	0	0	7_Enh	0	1	1	0	1	0	0
chr1	15739486	15739616	290662	290672	intron	EFHD2	0	0	7_Enh	0	1	1	0	0	0	0
chr1	15750514	15750645	290880	290885	intron	EFHD2	0	0	7_Enh	0	1	1	0	1	0	0
chr1	15750668	15751030	290885	290890	intron	EFHD2	0	0	7_Enh	0	1	1	0	1	0	0
chr1	15751063	15751219	290892	290898	intron	EFHD2	0	0	7_Enh	0	1	1	0	1	0	0
chr1	15757330	15757477	291073	291078	TTS	EFHD2	0	0	7_Enh	0	1	1	0	1	0	0
chr1	15757734	15757897	291081	291086	TTS	EFHD2	0	0	7_Enh	0	1	1	0	1	1	1
chr1	15758877	15758944	291102	291106	Intergenic	CTRC	0	0	7_Enh	0	1	0	0	1	0	0
chr1	15769477	15769642	291317	291321	intron	CTRC	0	0	6_EnhG	0	1	1	0	0	0	0
chr1	15771833	15772131	291350	291355	intron	CTRC	0	0	6_EnhG	0	1	1	0	1	0	0
chr1	15776469	15776848	291413	291421	Intergenic	CELA2A	0	0	5_TxWk	0	1	0	0	0	0	0
chr1	15776971	15777647	291422	291433	Intergenic	CELA2A	0	0	5_TxWk	0	1	0	0	1	0	0
chr1	15780527	15780752	291466	291475	Intergenic	CELA2A	0	0	7_Enh	0	1	1	0	0	0	0
chr1	15783158	15783260	291516	291521	promoter-TSS	CELA2A	1	0	7_Enh	0	1	1	0	0	0	0
chr1	15783367	15783978	291521	291531	intron	CELA2A	1	0	2_TssAFlnk	0	1	1	0	0	0	0
chr1	15785276	15785349	291541	291545	intron	CELA2A	0	0	5_TxWk	0	1	1	0	0	0	0
chr1	15785736	15785939	291546	291553	intron	CELA2A	0	0	5_TxWk	0	1	1	0	0	0	0
chr1	15799055	15799340	291759	291768	TTS	CELA2A	0	0	7_Enh	0	1	1	0	0	0	0
chr1	15802530	15802789	291821	291826	promoter-TSS	CELA2B	1	0	7_Enh	0	1	1	0	0	0	0
chr1	15802913	15803892	291826	291842	intron	CELA2B	1	0	5_TxWk	0	1	1	0	1	0	0
chr1	15804519	15805122	291846	291853	intron	CELA2B	0	0	5_TxWk	0	1	1	0	0	0	0
chr1	15821587	15822134	292117	292132	exon	CASP9	0	0	6_EnhG	0	1	0	0	0	0	0
chr1	15930464	15930537	294016	294020	Intergenic	DDI2	0	0	2_TssAFlnk	0	1	1	0	1	0	0
chr1	15932375	15932442	294066	294070	Intergenic	DDI2	0	0	7_Enh	0	1	1	0	0	0	0
chr1	16029858	16030113	295575	295582	intron	PLEKHM2	0	0	7_Enh	0	1	1	0	1	1	0
chr1	16061907	16062070	296282	296286	promoter-TSS	SLC25A34	1	0	7_Enh	0	1	1	0	1	0	0
chr1	16062622	16062758	296294	296303	promoter-TSS	SLC25A34	1	0	2_TssAFlnk	0	1	1	0	1	0	0
chr1	16062861	16062916	296303	296307	promoter-TSS	SLC25A34	1	0	2_TssAFlnk	0	1	1	0	1	0	0
chr1	16062938	16062989	296307	296311	exon	SLC25A34	1	0	2_TssAFlnk	0	1	1	0	1	0	0
chr1	16063075	16063240	296311	296321	exon	SLC25A34	1	0	2_TssAFlnk	0	1	1	0	0	0	0
chr1	16090884	16090948	297056	297060	promoter-TSS	FBLIM1	0	0	3_TxFlnk	0	1	1	0	1	0	0
chr1	16091081	16091152	297060	297064	promoter-TSS	FBLIM1	0	0	3_TxFlnk	0	1	1	0	1	0	0
chr1	16091510	16091600	297066	297076	promoter-TSS	FBLIM1	0	0	3_TxFlnk	0	1	1	0	1	0	0
chr1	16107482	16107537	297373	297377	intron	FBLIM1	0	0	6_EnhG	0	1	1	0	1	0	0
chr1	16124549	16124748	297713	297717	Intergenic	UQCRHL	0	0	7_Enh	0	1	1	0	0	0	0
chr1	16126498	16126731	297755	297761	Intergenic	UQCRHL	0	0	7_Enh	0	1	1	0	1	0	0
chr1	16126760	16127011	297761	297766	Intergenic	UQCRHL	0	0	7_Enh	0	1	1	0	1	0	0
chr1	16162782	16162898	298611	298622	exon	FLJ37453	0	1	2_TssAFlnk	0	1	0	0	1	0	0
chr1	16212402	16213287	299638	299654	intron	SPEN	0	0	1_TssA	0	1	1	0	1	1	0
chr1	16265916	16266171	300462	300471	exon	SPEN	0	0	6_EnhG	0	1	1	0	1	0	0
chr1	16276143	16276394	300782	300794	intron	ZBTB17	0	0	7_Enh	0	1	1	0	1	0	0
chr1	16276430	16276517	300794	300799	intron	ZBTB17	0	0	7_Enh	0	1	1	0	1	0	0
chr1	16393746	16393886	302955	302960	intron	FAM131C	0	0	7_Enh	0	1	1	0	1	0	0
chr1	16405350	16405753	303222	303229	Intergenic	FAM131C	0	0	7_Enh	0	1	1	0	1	1	1
chr1	16471635	16472079	304436	304455	intron	EPHA2	0	0	2_TssAFlnk	0	1	1	0	1	0	0
chr1	16482685	16482828	304775	304785	promoter-TSS	EPHA2	1	1	1_TssA	0	1	0	0	1	0	0
chr1	16494077	16494575	305015	305064	Intergenic	EPHA2	0	1	2_TssAFlnk	0	1	1	0	0	0	0
chr1	16532745	16532975	305736	305750	intron	ARHGEF19	0	1	2_TssAFlnk	0	1	1	0	1	0	0
chr1	16532980	16533812	305750	305845	intron	ARHGEF19	0	1	1_TssA	0	1	1	0	1	0	0
chr1	16538747	16539014	305948	305953	intron	ARHGEF19	1	0	7_Enh	0	1	1	0	1	0	0
chr1	16539029	16539245	305953	305961	promoter-TSS	ARHGEF19	1	0	7_Enh	0	1	1	0	1	0	0
chr1	16542765	16543147	306022	306042	Intergenic	ARHGEF19	0	0	2_TssAFlnk	0	1	1	0	1	0	0
chr1	16544210	16544447	306088	306103	Intergenic	ARHGEF19	0	1	1_TssA	0	1	1	0	1	0	0
chr1	16553374	16553448	306199	306208	Intergenic	RSG1	0	1	1_TssA	0	1	1	0	1	0	0
chr1	16553453	16553557	306208	306219	Intergenic	RSG1	0	1	1_TssA	0	1	1	0	1	0	0
chr1	16570928	16571111	306634	306638	Intergenic	RSG1	0	0	7_Enh	0	1	1	0	1	1	1
chr1	16575194	16575542	306682	306687	Intergenic	RSG1	0	0	7_Enh	0	1	1	0	1	0	0
chr1	16705966	16706035	308732	308736	intron	SZRD1	0	0	5_TxWk	0	1	1	0	1	0	0
chr1	16824746	16824804	310734	310739	Intergenic	CROCCP3	0	0	5_TxWk	0	1	1	0	0	0	0
chr1	16839824	16839998	311064	311071	Intergenic	CROCCP3	0	0	2_TssAFlnk	0	1	1	0	0	0	0
chr1	16840317	16841283	311083	311129	Intergenic	CROCCP3	0	1	1_TssA	0	1	1	0	1	0	0
chr1	16973884	16973950	313247	313251	intron	MST1P2	0	1	1_TssA	0	1	0	0	1	0	0
chr1	16973964	16974039	313251	313259	exon	MST1P2	0	1	1_TssA	0	1	0	0	1	0	0
chr1	16974045	16974256	313259	313274	intron	MST1P2	0	1	1_TssA	0	1	0	0	1	0	0
chr1	16974266	16974398	313274	313285	exon,intron	MST1P2	0	1	2_TssAFlnk	0	1	0	0	1	0	0
chr1	16974399	16974440	313285	313290	exon	MST1P2	0	1	2_TssAFlnk	0	1	0	0	1	0	0
chr1	16974441	16974511	313290	313297	exon	MST1P2	0	1	2_TssAFlnk	0	1	0	0	1	0	0
chr1	17091465	17091737	315860	315865	promoter-TSS	MST1L	1	0	2_TssAFlnk	0	1	1	0	1	0	0
chr1	17221973	17222893	317077	317124	Intergenic	CROCC	0	1	15_Quies	0	1	1	0	1	0	0
chr1	17222988	17223227	317124	317136	Intergenic	CROCC	0	0	1_TssA	0	1	1	0	0	0	0
chr1	17241484	17241548	317526	317531	Intergenic	CROCC	0	0	1_TssA	0	1	1	0	0	0	0
chr1	17249583	17249683	317667	317672	intron	CROCC	0	0	7_Enh	0	1	1	0	1	0	0
chr1	17249705	17249811	317673	317678	intron	CROCC	0	0	7_Enh	0	1	1	0	1	0	0
chr1	17275668	17275818	318304	318311	intron	CROCC	0	0	7_Enh	0	1	1	0	1	0	0
chr1	17287202	17287684	318559	318611	exon	CROCC	0	1	1_TssA	0	1	1	0	1	1	1
chr1	17380957	17380997	320542	320547	promoter-TSS	SDHB	1	0	1_TssA	0	1	1	0	1	0	0
chr1	17865263	17865366	328354	328358	Intergenic	ARHGEF10L	1	0	5_TxWk	0	1	1	0	1	0	0
chr1	17877435	17877514	328624	328630	intron	ARHGEF10L	0	0	7_Enh	0	1	1	0	1	0	0
chr1	17886516	17886753	328735	328741	intron	ARHGEF10L	0	0	7_Enh	0	1	1	0	1	0	0
chr1	17888154	17888413	328764	328769	intron	ARHGEF10L	0	0	7_Enh	0	1	1	0	1	0	0
chr1	17891289	17891464	328808	328812	intron	ARHGEF10L	0	0	7_Enh	0	1	1	0	1	0	0
chr1	17896037	17896312	328879	328889	intron	ARHGEF10L	0	0	7_Enh	0	1	1	0	1	0	0
chr1	17908232	17908365	329083	329088	intron	ARHGEF10L	0	0	2_TssAFlnk	0	1	1	0	0	0	0
chr1	17909000	17909110	329095	329100	intron	ARHGEF10L	0	0	2_TssAFlnk	0	1	1	0	0	0	0
chr1	17914703	17915069	329169	329179	intron	ARHGEF10L	0	0	7_Enh	0	1	1	0	1	0	0
chr1	18790972	18791228	340702	340709	Intergenic	KLHDC7A	0	0	7_Enh	0	1	1	0	1	0	0
chr1	18807867	18808056	340936	340944	exon	KLHDC7A	1	0	2_TssAFlnk	0	1	1	0	0	0	0
chr1	18862309	18862360	341520	341524	Intergenic	KLHDC7A	0	0	7_Enh	0	1	1	0	1	0	0
chr1	19333588	19333858	349321	349326	Intergenic	IFFO2	0	0	7_Enh	0	1	1	0	0	0	0
chr1	19334771	19334912	349334	349338	Intergenic	IFFO2	0	0	7_Enh	0	1	1	0	0	0	0
chr1	19337020	19337485	349374	349382	Intergenic	IFFO2	0	0	7_Enh	0	1	1	0	1	0	0
chr1	19337532	19337569	349382	349387	Intergenic	IFFO2	0	0	7_Enh	0	1	1	0	1	0	0
chr1	19337689	19337876	349387	349398	Intergenic	IFFO2	0	0	7_Enh	0	1	1	0	1	0	0
chr1	19343635	19343834	349498	349504	Intergenic	IFFO2	0	0	5_TxWk	0	1	1	0	1	0	0
chr1	19394804	19394866	350326	350330	Intergenic	IFFO2	0	0	7_Enh	0	1	1	0	0	0	0
chr1	19712470	19712659	355272	355278	intron	CAPZB	0	0	7_Enh	0	1	1	0	1	0	0
chr1	19977713	19977917	359262	359270	intron	NBL1	0	0	5_TxWk	0	1	1	0	1	1	1
chr1	20142056	20142346	361866	361872	promoter-TSS	RNF186	1	0	7_Enh	0	1	0	0	1	0	0
chr1	20142497	20142707	361874	361878	promoter-TSS	RNF186	1	0	7_Enh	0	1	1	0	1	0	0
chr1	20480971	20481157	365589	365598	Intergenic	PLA2G2F	0	0	2_TssAFlnk	0	1	1	0	0	0	0
chr1	20685377	20685484	368227	368231	TTS	LOC339505	0	0	2_TssAFlnk	0	1	1	0	1	0	0
chr1	20685517	20685604	368231	368235	TTS	LOC339505	0	0	2_TssAFlnk	0	1	1	0	1	0	0
chr1	20686129	20686171	368242	368246	TTS	LOC339505	0	0	7_Enh	0	1	1	0	1	0	0
chr1	20810667	20813455	369763	370048	exon	CAMK2N1	1	1	1_TssA	0	1	1	0	1	0	0
chr1	20813458	20813667	370048	370060	promoter-TSS	CAMK2N1	1	1	7_Enh	0	1	1	0	0	0	0
chr1	20916084	20916351	371735	371745	intron	CDA	1	0	15_Quies	0	1	0	0	1	0	0
chr1	21501221	21501350	379323	379328	promoter-TSS	EIF4G3	0	0	5_TxWk	0	1	1	0	0	0	0
chr1	21501370	21501751	379328	379335	promoter-TSS	EIF4G3	0	0	5_TxWk	0	1	1	0	0	0	0
chr1	21570785	21570893	380625	380631	intron	ECE1	0	0	6_EnhG	0	1	1	0	0	0	0
chr1	21578094	21578266	380755	380759	intron	ECE1	0	0	7_Enh	0	1	1	0	1	0	0
chr1	21578546	21578832	380759	380763	intron	ECE1	0	0	7_Enh	0	1	0	0	1	0	0
chr1	21588990	21589222	380981	380987	intron	ECE1	0	0	7_Enh	0	1	1	0	1	0	0
chr1	21589385	21589515	380989	380999	intron	ECE1	0	0	7_Enh	0	1	1	0	1	0	0
chr1	21595185	21595257	381101	381106	intron	ECE1	0	0	6_EnhG	0	1	1	0	1	0	0
chr1	21598333	21598463	381140	381145	intron	ECE1	0	0	6_EnhG	0	1	1	0	0	0	0
chr1	21603119	21603218	381233	381237	intron	ECE1	0	0	7_Enh	0	1	1	0	0	0	0
chr1	21611025	21611277	381379	381385	intron	ECE1	0	0	7_Enh	0	1	1	0	1	0	0
chr1	21645338	21645401	381991	381996	intron	ECE1	0	0	7_Enh	0	1	1	0	1	0	0
chr1	21645418	21645580	381996	382003	intron	ECE1	0	0	7_Enh	0	1	1	0	1	0	0
chr1	21646357	21646510	382022	382027	intron	ECE1	0	0	7_Enh	0	1	1	0	1	0	0
chr1	21646583	21646715	382027	382033	intron	ECE1	0	0	7_Enh	0	1	1	0	0	0	0
chr1	21649781	21649927	382080	382086	intron	ECE1	0	0	7_Enh	0	1	1	0	0	0	0
chr1	21650936	21651558	382098	382111	intron	ECE1	0	0	7_Enh	0	1	1	0	1	0	0
chr1	21655777	21655884	382185	382189	intron	ECE1	0	0	7_Enh	0	1	1	0	1	0	0
chr1	21665711	21665831	382358	382362	intron	ECE1	0	0	7_Enh	0	1	1	0	0	0	0
chr1	21668887	21669017	382407	382413	intron	ECE1	0	0	2_TssAFlnk	0	1	1	0	0	0	0
chr1	21669140	21669272	382413	382420	intron	ECE1	0	0	2_TssAFlnk	0	1	1	0	0	0	0
chr1	21669704	21669864	382427	382432	intron	ECE1	0	0	2_TssAFlnk	0	1	1	0	0	0	0
chr1	21864148	21864230	385636	385640	intron	ALPL	0	0	7_Enh	0	1	1	0	1	0	0
chr1	21864320	21864379	385642	385647	intron	ALPL	0	0	7_Enh	0	1	1	0	1	0	0
chr1	21864488	21864591	385647	385652	intron	ALPL	0	0	7_Enh	0	1	1	0	1	0	0
chr1	21864788	21864827	385654	385659	intron	ALPL	0	0	7_Enh	0	1	1	0	1	0	0
chr1	21864837	21864948	385659	385667	intron	ALPL	0	0	7_Enh	0	1	1	0	1	0	0
chr1	21950195	21950435	387501	387510	intron	RAP1GAP	0	0	7_Enh	0	1	1	0	1	0	0
chr1	21951171	21951285	387515	387520	intron	RAP1GAP	0	0	7_Enh	0	1	1	0	0	0	0
chr1	21958657	21958845	387653	387661	intron	RAP1GAP	0	0	7_Enh	0	1	1	0	1	0	0
chr1	21961091	21961208	387685	387692	intron	RAP1GAP	0	0	7_Enh	0	1	1	0	1	0	0
chr1	21965179	21965591	387742	387748	intron	RAP1GAP	0	0	5_TxWk	0	1	1	0	1	0	0
chr1	21968746	21968832	387808	387817	intron	RAP1GAP	0	0	7_Enh	0	1	1	0	1	0	0
chr1	22110591	22110699	390031	390037	promoter-TSS	USP48	1	0	5_TxWk	0	1	1	0	1	0	0
chr1	22231045	22231192	392722	392726	intron	HSPG2	0	0	7_Enh	0	1	1	0	1	0	0
chr1	22231285	22231539	392729	392735	intron	HSPG2	0	0	7_Enh	0	1	1	0	1	0	0
chr1	22241489	22241839	392892	392909	intron	HSPG2	0	0	7_Enh	0	1	1	0	1	0	0
chr1	22243256	22243574	392947	392954	intron	HSPG2	0	0	7_Enh	0	1	1	0	0	0	0
chr1	22243593	22243683	392954	392958	intron	HSPG2	0	0	7_Enh	0	1	1	0	0	0	0
chr1	22266247	22266402	393467	393471	Intergenic	HSPG2	0	0	7_Enh	0	1	1	0	1	0	1
chr1	22283340	22283751	393728	393735	Intergenic	HSPG2	0	0	7_Enh	0	1	1	0	1	0	0
chr1	22283783	22283979	393735	393742	Intergenic	CELA3B	0	0	7_Enh	0	1	1	0	1	0	0
chr1	22284000	22284156	393743	393748	Intergenic	CELA3B	0	0	7_Enh	0	1	1	0	1	0	0
chr1	22298839	22299015	393990	393995	Intergenic	CELA3B	0	0	7_Enh	0	1	1	0	0	0	0
chr1	22299174	22299213	393996	394000	Intergenic	CELA3B	0	0	7_Enh	0	1	1	0	0	0	0
chr1	22300513	22300672	394009	394013	Intergenic	CELA3B	0	0	7_Enh	0	1	1	0	0	0	0
chr1	22300953	22300994	394017	394021	Intergenic	CELA3B	0	0	5_TxWk	0	1	1	0	0	0	0
chr1	22301051	22301170	394022	394027	Intergenic	CELA3B	0	0	5_TxWk	0	1	1	0	0	0	0
chr1	22301232	22301490	394030	394036	Intergenic	CELA3B	0	0	5_TxWk	0	1	1	0	1	0	0
chr1	22305658	22306739	394112	394124	intron	CELA3B	0	0	1_TssA	0	1	0	0	0	0	0
chr1	22307364	22307527	394138	394146	intron	CELA3B	0	0	3_TxFlnk	0	1	0	0	0	0	0
chr1	22307561	22307647	394147	394152	exon	CELA3B	0	0	3_TxFlnk	0	1	0	0	0	0	0
chr1	22322654	22322685	394398	394402	Intergenic	CELA3A	0	0	5_TxWk	0	1	1	0	0	0	0
chr1	22324106	22324178	394425	394429	Intergenic	CELA3A	0	0	5_TxWk	0	1	1	0	0	0	0
chr1	22325289	22325600	394441	394448	Intergenic	CELA3A	0	0	5_TxWk	0	1	1	0	0	0	0
chr1	22325681	22325735	394449	394453	Intergenic	CELA3A	0	0	5_TxWk	0	1	1	0	0	0	0
chr1	22325906	22326100	394456	394462	Intergenic	CELA3A	0	0	5_TxWk	0	1	1	0	0	0	0
chr1	22326162	22326275	394462	394466	Intergenic	CELA3A	0	0	5_TxWk	0	1	1	0	1	0	0
chr1	22326537	22326653	394469	394473	Intergenic	CELA3A	0	0	5_TxWk	0	1	1	0	1	0	0
chr1	22326680	22326779	394473	394480	Intergenic	CELA3A	0	0	5_TxWk	0	1	1	0	0	0	0
chr1	22326899	22327814	394481	394498	promoter-TSS	CELA3A	1	0	2_TssAFlnk	0	1	1	0	0	0	0
chr1	22333196	22333512	394573	394586	intron	CELA3A	0	0	3_TxFlnk	0	1	0	0	0	0	0
chr1	22334150	22334638	394599	394606	intron	CELA3A	0	0	1_TssA	0	1	0	0	0	0	0
chr1	22334978	22335049	394606	394614	intron	CELA3A	0	0	5_TxWk	0	1	1	0	0	0	0
chr1	22740766	22741091	400816	400824	Intergenic	ZBTB40	0	0	7_Enh	0	1	1	0	1	0	0
chr1	22774222	22774521	401209	401213	Intergenic	ZBTB40	0	0	7_Enh	0	1	1	0	0	0	0
chr1	22778086	22778098	401283	401287	promoter-TSS	ZBTB40	1	0	1_TssA	0	1	1	0	1	0	0
chr1	22781062	22781215	401389	401393	intron	ZBTB40	0	0	7_Enh	0	1	1	0	0	0	0
chr1	22829743	22830061	401821	401826	intron	ZBTB40	0	0	5_TxWk	0	1	1	0	0	0	0
chr1	22832188	22833067	401830	401839	intron	ZBTB40	0	0	7_Enh	0	1	1	0	1	0	0
chr1	22834281	22834536	401851	401856	intron	ZBTB40	0	0	6_EnhG	0	1	1	0	0	0	0
chr1	22835188	22835310	401858	401862	intron	ZBTB40	0	0	7_Enh	0	1	1	0	0	0	0
chr1	22852723	22852824	402089	402094	exon	ZBTB40	0	0	6_EnhG	0	1	0	0	1	0	0
chr1	22852828	22853133	402094	402100	exon	ZBTB40	0	0	6_EnhG	0	1	1	0	1	0	0
chr1	22859917	22860067	402200	402205	Intergenic	EPHA8	0	0	7_Enh	0	1	1	0	1	0	0
chr1	22860200	22860476	402205	402212	Intergenic	EPHA8	0	0	7_Enh	0	1	1	0	1	0	0
chr1	23493816	23493977	411289	411294	intron	LUZP1	0	0	2_TssAFlnk	0	1	1	0	0	0	0
chr1	23693576	23694011	414280	414287	exon,intron	ZNF436	0	0	1_TssA	0	1	1	0	0	0	0
chr1	23730434	23730782	414912	414925	intron	TCEA3	0	0	7_Enh	0	1	1	0	1	1	1
chr1	23748878	23749154	415152	415163	intron	TCEA3	0	0	2_TssAFlnk	0	1	1	0	1	0	0
chr1	23751610	23751786	415297	415307	promoter-TSS	TCEA3	1	1	2_TssAFlnk	0	1	1	0	1	0	0
chr1	23778597	23778907	415668	415674	intron	ASAP3	0	0	6_EnhG	0	1	1	0	1	0	0
chr1	23805521	23805941	416024	416031	intron	ASAP3	0	0	7_Enh	0	1	1	0	1	0	0
chr1	23854832	23855150	416890	416898	intron	E2F2	0	0	5_TxWk	0	1	1	0	1	0	0
chr1	23880945	23881863	417409	417494	Intergenic	ID3	0	1	1_TssA	0	1	1	0	1	1	0
chr1	23888903	23889099	417654	417671	Intergenic	ID3	0	0	5_TxWk	0	1	1	0	1	0	0
chr1	23945942	23946444	418492	418543	Intergenic	MDS2	0	1	1_TssA	0	1	1	0	1	0	0
chr1	23946492	23946605	418543	418547	Intergenic	MDS2	0	0	2_TssAFlnk	0	1	1	0	1	0	0
chr1	23953522	23953786	418635	418642	promoter-TSS	MDS2	1	0	7_Enh	0	1	1	0	1	0	0
chr1	23953924	23954182	418642	418649	intron	MDS2	1	0	7_Enh	0	1	1	0	1	0	0
chr1	23961505	23961788	418768	418775	intron	MDS2	0	0	2_TssAFlnk	0	1	0	0	1	1	1
chr1	24053853	24054119	420221	420228	Intergenic	TCEB3	0	0	7_Enh	0	1	1	0	1	1	0
chr1	24246415	24246819	423637	423644	Intergenic	CNR2	0	0	7_Enh	0	1	1	0	1	0	0
chr1	24247477	24247651	423647	423651	Intergenic	CNR2	0	0	15_Quies	0	1	1	0	0	0	0
chr1	24425873	24426031	426475	426479	intron	MYOM3	0	0	7_Enh	0	1	1	0	1	0	0
chr1	24446678	24446991	426870	426875	exon	IL22RA1	0	0	7_Enh	0	1	1	0	1	0	0
chr1	24447046	24447200	426875	426883	exon	IL22RA1	0	0	7_Enh	0	1	1	0	1	0	0
chr1	24454593	24454734	426969	426974	exon	IL22RA1	0	0	6_EnhG	0	1	1	0	1	0	0
chr1	24463575	24463848	427054	427066	exon	IL22RA1	0	0	6_EnhG	0	1	1	0	1	0	0
chr1	24466554	24467234	427104	427114	intron	IL22RA1	0	0	2_TssAFlnk	0	1	1	0	1	0	0
chr1	24467275	24467926	427116	427134	intron	IL22RA1	0	0	1_TssA	0	1	1	0	1	0	0
chr1	24476800	24476828	427289	427294	Intergenic	IL22RA1	0	0	7_Enh	0	1	1	0	0	0	0
chr1	24477041	24477479	427298	427318	Intergenic	IL22RA1	0	0	7_Enh	0	1	1	0	1	1	1
chr1	24477647	24477911	427320	427333	Intergenic	IL22RA1	0	0	5_TxWk	0	1	1	0	1	0	0
chr1	24506056	24506121	427690	427694	intron	IFNLR1	0	0	7_Enh	0	1	1	0	1	0	0
chr1	24513348	24513483	427797	427801	intron	IFNLR1	1	0	1_TssA	0	1	0	0	1	0	0
chr1	24717825	24718043	430621	430630	intron	STPG1	0	0	5_TxWk	0	1	1	0	1	1	1
chr1	24741723	24741834	430890	430895	promoter-TSS	STPG1	1	0	2_TssAFlnk	0	1	1	0	1	0	0
chr1	24799116	24799190	431567	431571	exon	NIPAL3	0	0	7_Enh	0	1	1	0	1	0	0
chr1	24799315	24799478	431572	431576	TTS,exon	NIPAL3	0	0	7_Enh	0	1	1	0	1	0	0
chr1	24809896	24810193	431712	431718	Intergenic	RCAN3AS	0	0	7_Enh	0	1	1	0	1	0	0
chr1	24835180	24835223	432203	432208	intron	RCAN3	0	0	7_Enh	0	1	1	0	1	0	0
chr1	24882065	24882177	432844	432849	promoter-TSS	NCMAP	1	0	1_TssA	0	1	0	0	1	0	0
chr1	24884275	24884325	432935	432939	intron	NCMAP	0	0	2_TssAFlnk	0	1	1	0	1	0	0
chr1	24894455	24894516	433071	433078	intron	NCMAP	0	0	7_Enh	0	1	1	0	1	0	0
chr1	24894555	24894737	433081	433087	intron	NCMAP	0	0	7_Enh	0	1	1	0	1	0	0
chr1	25032457	25032555	435198	435202	Intergenic	CLIC4	0	0	2_TssAFlnk	0	1	1	0	1	0	0
chr1	25255948	25257297	438824	439004	exon	RUNX3	0	1	7_Enh	0	1	1	0	0	1	0
chr1	25594731	25594826	444271	444277	Intergenic	RHD	0	0	1_TssA	0	1	1	0	1	0	0
chr1	25750030	25750310	446411	446417	Intergenic	RHCE	0	0	15_Quies	0	1	0	0	1	0	0
chr1	25750441	25750465	446417	446421	Intergenic	RHCE	0	0	15_Quies	0	1	1	0	0	0	0
chr1	25752112	25752355	446453	446459	Intergenic	RHCE	0	0	7_Enh	0	1	1	0	1	0	0
chr1	25804462	25804723	447107	447111	intron	TMEM57	0	0	7_Enh	0	1	1	0	0	0	0
chr1	25810674	25810801	447156	447166	exon	TMEM57	0	0	6_EnhG	0	1	1	0	1	0	0
chr1	25871390	25871593	448093	448098	intron	LDLRAP1	0	0	2_TssAFlnk	0	1	1	0	1	0	0
chr1	26054260	26054596	450866	450874	intron	MAN1C1	0	0	7_Enh	0	1	1	0	1	0	0
chr1	26093169	26093251	451491	451495	intron	MAN1C1	0	0	7_Enh	0	1	1	0	1	0	0
chr1	26097973	26098104	451570	451581	intron	MAN1C1	0	1	7_Enh	0	1	1	0	1	0	0
chr1	26098293	26098363	451585	451593	intron	MAN1C1	0	0	7_Enh	0	1	1	0	1	0	0
chr1	26109370	26109514	451768	451778	intron	MAN1C1	0	0	7_Enh	0	1	1	0	1	0	0
chr1	26123014	26123245	451985	451991	Intergenic	SEPN1	0	0	7_Enh	0	1	1	0	1	0	0
chr1	26123439	26123750	451991	452009	Intergenic	SEPN1	0	0	7_Enh	0	1	1	0	1	1	1
chr1	26145407	26145579	452483	452488	promoter-TSS	MTFR1L	1	0	7_Enh	0	1	1	0	0	0	0
chr1	26193746	26193932	453252	453257	intron	PAQR7	0	0	7_Enh	0	1	1	0	1	0	0
chr1	26217081	26217269	453658	453666	intron	STMN1	0	0	7_Enh	0	1	1	0	1	0	0
chr1	26250286	26250351	454307	454312	Intergenic	MIR3917	0	0	7_Enh	0	1	1	0	0	0	0
chr1	26362827	26362976	455876	455884	TTS	EXTL1	0	0	2_TssAFlnk	0	1	1	0	1	0	0
chr1	26363002	26363019	455884	455888	TTS	EXTL1	0	0	7_Enh	0	1	0	0	1	0	0
chr1	26363511	26363601	455896	455900	TTS	SLC30A2	0	0	7_Enh	0	1	1	0	1	0	0
chr1	26398992	26399056	456498	456502	Intergenic	TRIM63	0	0	7_Enh	0	1	1	0	1	0	0
chr1	26420867	26420955	456763	456767	Intergenic	PDIK1L	0	0	7_Enh	0	1	1	0	1	0	0
chr1	26439702	26439777	457188	457198	intron	PDIK1L	0	0	5_TxWk	0	1	1	0	0	0	0
chr1	26439839	26439986	457199	457208	intron	PDIK1L	0	0	5_TxWk	0	1	1	0	0	0	0
chr1	26440789	26440954	457213	457222	exon	PDIK1L	0	0	7_Enh	0	1	1	0	1	0	0
chr1	26487950	26488111	457837	457852	exon	FAM110D	0	1	2_TssAFlnk	0	1	1	0	0	0	0
chr1	26488129	26488872	457852	457940	exon	FAM110D	0	1	1_TssA	0	1	1	0	1	1	0
chr1	26605885	26606111	459952	459958	promoter-TSS	SH3BGRL3	1	0	2_TssAFlnk	0	1	1	0	0	1	1
chr1	26633628	26633909	460526	460532	promoter-TSS	UBXN11	0	0	15_Quies	0	1	0	0	1	0	0
chr1	26797816	26798178	463113	463129	promoter-TSS	HMGN2	1	0	7_Enh	0	1	1	0	1	0	0
chr1	26857642	26857994	464389	464398	intron	RPS6KA1	0	0	2_TssAFlnk	0	1	1	0	1	1	1
chr1	26945964	26946165	465670	465678	Intergenic	MIR1976	0	0	1_TssA	0	1	1	0	0	0	0
chr1	27003873	27004388	466730	466738	Intergenic	ARID1A	0	0	7_Enh	0	1	1	0	1	1	1
chr1	27028402	27028975	467295	467300	intron	ARID1A	0	0	7_Enh	0	1	1	0	0	0	0
chr1	27032819	27033080	467316	467321	intron	ARID1A	0	0	7_Enh	0	1	1	0	1	0	0
chr1	27049744	27049963	467544	467550	intron	ARID1A	0	0	7_Enh	0	1	1	0	1	0	0
chr1	27050017	27050492	467550	467563	intron	ARID1A	0	0	7_Enh	0	1	1	0	1	1	0
chr1	27192416	27192495	469954	469960	Intergenic	SFN	0	0	1_TssA	0	1	1	0	0	0	0
chr1	27248951	27249119	471033	471039	intron	NUDC	1	0	1_TssA	0	1	1	0	0	0	0
chr1	27319420	27319674	472240	472258	exon,promoter-TSS	TRNP1	1	0	7_Enh	0	1	1	0	0	0	0
chr1	27324030	27324472	472455	472466	intron	TRNP1	0	0	7_Enh	0	1	1	0	1	1	1
chr1	27339174	27339911	472749	472796	promoter-TSS	FAM46B	1	1	1_TssA	0	1	1	0	1	0	0
chr1	27357823	27358032	473126	473132	Intergenic	FAM46B	0	0	2_TssAFlnk	0	1	1	0	1	0	0
chr1	27358085	27358442	473132	473157	Intergenic	FAM46B	0	0	2_TssAFlnk	0	1	1	0	1	0	0
chr1	27683809	27683898	478627	478632	intron	MAP3K6	0	0	2_TssAFlnk	0	1	1	0	1	0	0
chr1	27683991	27684028	478638	478642	exon	MAP3K6	0	0	2_TssAFlnk	0	1	1	0	1	0	0
chr1	27693398	27693688	479007	479021	promoter-TSS	MAP3K6	1	0	1_TssA	0	1	1	0	1	0	0
chr1	27718785	27719407	479451	479522	promoter-TSS	GPR3	1	1	2_TssAFlnk	0	1	1	0	1	1	1
chr1	27721889	27722247	479576	479586	exon	GPR3	0	0	5_TxWk	0	1	1	0	1	1	1
chr1	27728956	27729183	479696	479703	Intergenic	GPR3	0	0	7_Enh	0	1	1	0	1	1	1
chr1	27817217	27817373	480933	480938	promoter-TSS	WASF2	1	0	1_TssA	0	1	1	0	1	0	0
chr1	27855041	27855172	481687	481697	Intergenic	WASF2	0	0	2_TssAFlnk	0	1	1	0	1	0	0
chr1	27855201	27855650	481697	481708	Intergenic	WASF2	0	0	2_TssAFlnk	0	1	1	0	1	0	0
chr1	27890023	27890289	482479	482486	intron	AHDC1	0	0	2_TssAFlnk	0	1	1	0	1	0	0
chr1	27894928	27895467	482563	482621	intron	AHDC1	0	1	7_Enh	0	1	1	0	1	1	1
chr1	27898139	27898412	482654	482666	intron	AHDC1	0	0	7_Enh	0	1	1	0	0	0	0
chr1	27898652	27898978	482669	482675	intron	AHDC1	0	0	7_Enh	0	1	1	0	0	0	0
chr1	27901411	27901532	482705	482711	intron	AHDC1	0	0	7_Enh	0	1	1	0	0	0	0
chr1	27901636	27901751	482713	482723	intron	AHDC1	0	1	1_TssA	0	1	1	0	1	0	0
chr1	27901801	27901969	482723	482740	intron	AHDC1	0	1	1_TssA	0	1	1	0	1	1	0
chr1	27901990	27902629	482740	482820	intron	AHDC1	0	1	1_TssA	0	1	1	0	1	1	1
chr1	27902631	27902740	482820	482830	intron	AHDC1	0	1	2_TssAFlnk	0	1	1	0	1	1	1
chr1	27960586	27961083	483808	483868	intron	FGR	1	1	1_TssA	0	1	1	0	1	0	0
chr1	28241448	28241535	488217	488226	promoter-TSS	RPA2	1	1	2_TssAFlnk	0	1	1	0	1	0	0
chr1	28431678	28431902	490487	490492	Intergenic	EYA3	0	0	15_Quies	0	1	0	0	1	0	0
chr1	28499070	28499256	491460	491464	intron	PTAFR	0	0	15_Quies	0	1	1	0	1	0	0
chr1	28499360	28499609	491464	491469	intron	PTAFR	0	0	15_Quies	0	1	1	0	1	0	0
chr1	28575067	28575480	492728	492737	Intergenic	SESN2	0	0	5_TxWk	0	1	1	0	1	1	1
chr1	28585365	28585624	492903	492911	promoter-TSS	SESN2	1	0	7_Enh	0	1	1	0	0	0	0
chr1	28623307	28623381	493605	493609	Intergenic	MED18	0	0	7_Enh	0	1	1	0	1	0	0
chr1	28623447	28623662	493609	493615	Intergenic	MED18	0	0	7_Enh	0	1	1	0	1	0	0
chr1	28974614	28975629	499808	499847	promoter-TSS	RNU11	1	0	5_TxWk	0	1	1	0	1	1	0
chr1	28975648	28975795	499847	499858	TTS	RNU11	1	0	1_TssA	0	1	0	0	1	1	0
chr1	28975902	28975947	499858	499862	TTS	RNU11	1	0	2_TssAFlnk	0	1	1	0	0	0	0
chr1	29111481	29112137	502480	502501	Intergenic	OPRD1	0	0	15_Quies	0	1	1	0	1	1	1
chr1	29309884	29310206	505568	505577	intron	EPB41	0	0	7_Enh	0	1	0	0	1	0	0
chr1	29310286	29310589	505577	505584	intron	EPB41	0	0	7_Enh	0	1	0	0	1	0	0
chr1	29448394	29448924	507214	507275	intron	TMEM200B	0	1	2_TssAFlnk	0	1	1	0	0	0	0
chr1	29449832	29450237	507356	507390	intron,promoter-TSS	TMEM200B	1	1	7_Enh	0	1	1	0	0	0	0
chr1	29483447	29483585	508229	508235	intron	SRSF4	0	0	6_EnhG	0	1	1	0	1	0	0
chr1	29529454	29529639	508998	509004	intron	MECR	0	0	5_TxWk	0	1	1	0	1	1	1
chr1	29564656	29565057	509714	509762	intron	PTPRU	0	1	2_TssAFlnk	0	1	1	0	1	0	0
chr1	31190863	31192412	525066	525194	promoter-TSS	MATN1-AS1	1	1	2_TssAFlnk	0	1	1	0	1	1	1
chr1	31296853	31297599	526898	526943	Intergenic	LAPTM5	0	0	2_TssAFlnk	0	1	1	0	1	0	0
chr1	31635577	31635814	531676	531687	Intergenic	NKAIN1	0	0	15_Quies	0	1	1	0	1	1	1
chr1	31643881	31644008	531791	531795	Intergenic	NKAIN1	0	0	7_Enh	0	1	1	0	1	0	0
chr1	31846127	31846800	534411	534442	promoter-TSS	FABP3	1	0	7_Enh	0	1	1	0	1	1	0
chr1	32053511	32053585	537046	537050	TTS	TINAGL1	0	0	7_Enh	0	1	1	0	1	1	1
chr1	32053690	32053845	537050	537054	TTS	TINAGL1	0	0	7_Enh	0	1	1	0	1	1	1
chr1	32093182	32093386	537674	537678	TTS	HCRTR1	0	0	6_EnhG	0	1	1	0	1	0	0
chr1	32093405	32093508	537678	537684	TTS	HCRTR1	0	0	6_EnhG	0	1	1	0	1	0	0
chr1	32093624	32093824	537685	537690	TTS	HCRTR1	0	0	6_EnhG	0	1	1	0	1	0	0
chr1	32135225	32135419	538243	538248	intron	COL16A1	0	0	7_Enh	0	1	1	0	1	0	0
chr1	32135424	32135623	538248	538259	intron	COL16A1	0	0	7_Enh	0	1	1	0	1	0	0
chr1	32135799	32136124	538259	538274	intron	COL16A1	0	0	7_Enh	0	1	1	0	1	1	0
chr1	32170306	32170711	538894	538908	promoter-TSS	COL16A1	1	0	7_Enh	0	1	1	0	1	0	0
chr1	32180666	32181444	539080	539124	Intergenic	COL16A1	0	0	2_TssAFlnk	0	1	1	0	1	1	1
chr1	32393024	32393078	542520	542525	intron	PTP4A2	0	0	7_Enh	0	1	1	0	0	0	0
chr1	32394022	32394039	542528	542532	intron	PTP4A2	0	0	7_Enh	0	1	1	0	0	0	0
chr1	32394252	32394644	542535	542539	intron	PTP4A2	0	0	7_Enh	0	1	1	0	1	0	0
chr1	32644939	32644979	546432	546436	promoter-TSS	TXLNA	1	0	7_Enh	0	1	1	0	1	0	0
chr1	32667003	32667247	546852	546860	intron	CCDC28B	1	0	2_TssAFlnk	0	1	1	0	0	0	0
chr1	32713899	32714139	547783	547801	exon	FAM167B	0	1	7_Enh	0	1	1	0	1	1	1
chr1	32787347	32787608	549045	549050	intron	HDAC1	0	0	5_TxWk	0	1	1	0	1	0	0
chr1	32788392	32788632	549058	549064	intron	HDAC1	0	0	7_Enh	0	1	1	0	0	0	0
chr1	32827400	32828017	549911	549985	promoter-TSS	TSSK3	1	1	2_TssAFlnk	0	1	1	0	1	1	0
chr1	33177824	33178140	555437	555468	Intergenic	SYNC	0	0	7_Enh	0	1	1	0	1	1	1
chr1	33182332	33182611	555574	555581	Intergenic	SYNC	0	0	7_Enh	0	1	1	0	1	0	0
chr1	33211780	33211819	556201	556206	intron	KIAA1522	0	0	7_Enh	0	1	1	0	0	0	0
chr1	33225672	33226253	556481	556496	intron	KIAA1522	0	0	1_TssA	0	1	1	0	1	0	0
chr1	33226277	33226381	556496	556501	intron	KIAA1522	0	0	1_TssA	0	1	1	0	0	0	0
chr1	33226390	33226624	556501	556514	intron	KIAA1522	0	0	2_TssAFlnk	0	1	1	0	1	0	0
chr1	33226634	33226975	556514	556520	intron	KIAA1522	0	0	7_Enh	0	1	1	0	1	0	0
chr1	33227221	33227467	556520	556526	intron	KIAA1522	0	0	7_Enh	0	1	1	0	1	0	0
chr1	33228253	33228294	556531	556535	intron	KIAA1522	0	0	5_TxWk	0	1	1	0	0	0	0
chr1	33238690	33238777	556779	556783	exon	KIAA1522	0	0	6_EnhG	0	1	1	0	1	1	1
chr1	33399147	33399237	559487	559491	Intergenic	RNF19B	0	0	15_Quies	0	1	1	0	1	1	1
chr1	33415217	33415258	559677	559681	exon	RNF19B	0	0	7_Enh	0	1	1	0	1	0	0
chr1	33723757	33723847	564007	564012	intron	ZNF362	0	0	2_TssAFlnk	0	1	1	0	0	0	0
chr1	33804134	33804214	565287	565291	intron	PHC2	0	0	7_Enh	0	1	1	0	1	0	0
chr1	33804359	33804785	565291	565300	intron	PHC2	0	0	7_Enh	0	1	1	0	1	0	0
chr1	33809363	33809420	565346	565350	intron	PHC2	0	0	7_Enh	0	1	1	0	0	0	0
chr1	33829584	33830159	565723	565732	intron	PHC2	0	0	7_Enh	0	1	1	0	1	0	0
chr1	35309216	35309228	579359	579363	Intergenic	SMIM12	0	0	7_Enh	0	1	0	0	0	0	0
chr1	35608360	35608481	583340	583347	Intergenic	SFPQ	0	0	5_TxWk	0	1	0	0	0	0	0
chr1	35735455	35735578	585165	585169	intron	ZMYM4	1	0	7_Enh	0	1	1	0	0	0	0
chr1	36021645	36022008	587778	587786	intron	KIAA0319L	0	0	5_TxWk	0	1	1	0	1	0	0
chr1	36348511	36348604	592415	592420	promoter-TSS	AGO1	1	1	2_TssAFlnk	0	1	1	0	1	1	1
chr1	36616367	36616721	596037	596044	intron	TRAPPC3	0	0	7_Enh	0	1	1	0	1	0	0
chr1	36653765	36653937	596893	596900	Intergenic	MAP7D1	0	0	7_Enh	0	1	1	0	1	1	1
chr1	36673082	36673265	597245	597249	Intergenic	THRAP3	0	0	7_Enh	0	1	1	0	0	0	0
chr1	36736405	36736970	598317	598324	intron	THRAP3	0	0	5_TxWk	0	1	0	0	0	0	0
chr1	36840053	36840377	600284	600290	intron	STK40	0	0	7_Enh	0	1	1	0	1	0	0
chr1	36952572	36952759	602118	602126	Intergenic	CSF3R	0	0	7_Enh	0	1	1	0	1	0	0
chr1	37942214	37943309	612970	612982	intron	ZC3H12A	0	0	3_TxFlnk	0	1	1	0	1	0	0
chr1	37945273	37945559	613011	613024	intron	ZC3H12A	0	0	6_EnhG	0	1	1	0	1	0	0
chr1	37952976	37953160	613156	613162	Intergenic	ZC3H12A	0	0	7_Enh	0	1	1	0	1	1	1
chr1	38022316	38022538	614284	614300	promoter-TSS	DNALI1	1	1	2_TssAFlnk	0	1	1	0	1	0	0
chr1	38022586	38022780	614300	614315	intron	DNALI1	1	1	2_TssAFlnk	0	1	0	0	1	0	0
chr1	38156462	38156576	616169	616174	promoter-TSS	C1orf109	1	0	2_TssAFlnk	0	1	1	0	1	0	0
chr1	38157132	38157164	616187	616192	promoter-TSS	CDCA8	1	0	2_TssAFlnk	0	1	1	0	0	0	0
chr1	38405859	38406247	620245	620250	intron	INPP5B	0	0	7_Enh	0	1	1	0	1	0	0
chr1	38456157	38456239	621003	621012	promoter-TSS	SF3A3	1	0	1_TssA	0	1	1	0	1	0	0
chr1	38461445	38461552	621113	621117	Intergenic,TTS	FHL3,SF3A3	0	0	1_TssA	0	1	1	0	1	0	0
chr1	38461585	38461988	621117	621159	TTS	FHL3	0	1	1_TssA	0	1	1	0	1	0	0
chr1	38495841	38496112	621784	621793	Intergenic	POU3F1	0	0	7_Enh	0	1	1	0	1	0	0
chr1	38604332	38604477	623536	623540	Intergenic	MIR3659	0	0	7_Enh	0	1	1	0	1	0	1
chr1	39339683	39339824	630931	630936	promoter-TSS	MYCBP	1	0	2_TssAFlnk	0	1	1	0	1	0	0
chr1	39542252	39542369	634101	634105	Intergenic	MACF1	0	0	7_Enh	0	1	1	0	1	0	0
chr1	39568216	39568546	634639	634645	intron	MACF1	0	0	15_Quies	0	1	1	0	1	1	1
chr1	39570557	39570709	634669	634679	intron	MACF1	0	1	1_TssA	0	1	1	0	0	0	0
chr1	39624431	39624921	635333	635343	intron	MACF1	0	0	2_TssAFlnk	0	1	1	0	1	0	0
chr1	39873588	39873707	637926	637930	intron	MACF1	0	0	5_TxWk	0	1	1	0	0	1	0
chr1	40032659	40032736	640393	640397	TTS	SNORA55	1	0	6_EnhG	0	1	1	0	1	0	0
chr1	40034481	40034651	640420	640425	exon	PABPC4	0	0	4_Tx	0	1	1	0	0	0	0
chr1	40098579	40098617	641666	641672	intron	HEYL	0	0	2_TssAFlnk	0	1	1	0	1	0	0
chr1	40098623	40098924	641672	641717	intron	HEYL	0	0	7_Enh	0	1	1	0	1	0	0
chr1	40101036	40101190	641739	641745	intron	HEYL	0	0	2_TssAFlnk	0	1	0	0	1	0	0
chr1	40105687	40105765	641868	641873	promoter-TSS	HEYL	1	1	2_TssAFlnk	0	1	1	0	1	1	1
chr1	40112113	40112392	641942	641946	Intergenic	HEYL	0	0	7_Enh	0	1	1	0	1	1	0
chr1	40166787	40167059	642789	642799	Intergenic	HPCAL4	0	0	1_TssA	0	1	1	0	1	0	0
chr1	40167590	40167691	642803	642807	Intergenic	HPCAL4	0	0	7_Enh	0	1	1	0	1	1	1
chr1	40265465	40265610	644457	644465	Intergenic	BMP8B	0	0	7_Enh	0	1	1	0	1	1	1
chr1	40311392	40311571	645073	645078	intron	TRIT1	0	0	7_Enh	0	1	1	0	1	0	0
chr1	40804420	40804700	651730	651740	Intergenic	COL9A2	0	0	15_Quies	0	1	1	0	1	1	1
chr1	41175616	41176630	656206	656216	intron	NFYC	0	0	5_TxWk	0	1	1	0	0	0	0
chr1	41249122	41250051	656919	657052	promoter-TSS	KCNQ4	1	1	1_TssA	0	1	1	0	1	0	0
chr1	41267866	41268308	657330	657375	intron	KCNQ4	0	1	1_TssA	0	1	1	0	1	0	0
chr1	41410709	41410847	659498	659502	Intergenic	CTPS1	0	0	7_Enh	0	1	1	0	1	0	0
chr1	41469520	41469588	660468	660472	intron	CTPS1	0	0	6_EnhG	0	1	1	0	1	1	0
chr1	41667776	41667996	662112	662120	intron	SCMH1	0	0	7_Enh	0	1	1	0	1	0	0
chr1	41831865	41832542	663890	663951	Intergenic	EDN2	0	1	1_TssA	0	1	1	0	1	0	0
chr1	41846683	41846928	664105	664120	Intergenic	EDN2	0	0	7_Enh	0	1	1	0	0	0	0
chr1	41853342	41853716	664375	664385	Intergenic	EDN2	0	0	7_Enh	0	1	1	0	1	0	0
chr1	41898134	41898232	665012	665019	Intergenic	EDN2	0	0	7_Enh	0	1	1	0	1	0	0
chr1	41898247	41898322	665019	665024	Intergenic	EDN2	0	0	7_Enh	0	1	1	0	1	0	0
chr1	41940634	41940746	665480	665485	Intergenic	EDN2	0	0	7_Enh	0	1	1	0	1	0	0
chr1	41942576	41942668	665502	665506	Intergenic	EDN2	0	0	7_Enh	0	1	1	0	1	0	0
chr1	41948146	41948268	665595	665605	exon	EDN2	0	0	7_Enh	0	1	1	0	0	0	0
chr1	41950224	41950326	665637	665646	promoter-TSS	EDN2	1	0	7_Enh	0	1	1	0	1	1	1
chr1	41950362	41950594	665646	665656	promoter-TSS	EDN2	1	0	7_Enh	0	1	1	0	1	0	0
chr1	41966227	41966449	665945	665953	Intergenic	EDN2	0	0	7_Enh	0	1	1	0	1	0	0
chr1	41981789	41982288	666245	666283	intron	HIVEP3	0	1	2_TssAFlnk	0	1	1	0	1	1	1
chr1	42242797	42243070	669327	669333	intron	HIVEP3	0	0	7_Enh	0	1	1	0	1	0	0
chr1	42347936	42347964	670219	670223	intron	HIVEP3	0	0	5_TxWk	0	1	1	0	1	0	0
chr1	42356634	42356817	670295	670300	intron	HIVEP3	0	0	7_Enh	0	1	1	0	1	0	0
chr1	42357334	42357610	670304	670312	intron	HIVEP3	0	0	2_TssAFlnk	0	1	0	0	1	1	0
chr1	42505787	42506136	671522	671536	Intergenic	HIVEP3	0	0	7_Enh	0	1	1	0	1	0	0
chr1	42638465	42638680	672759	672764	Intergenic	GUCA2A	0	0	7_Enh	0	1	1	0	1	0	0
chr1	42801726	42801966	674182	674187	promoter-TSS	FOXJ3	1	0	1_TssA	0	1	0	0	1	0	0
chr1	43408979	43409194	680835	680840	intron	SLC2A1	0	0	7_Enh	0	1	1	0	1	0	0
chr1	43409893	43410118	680847	680851	intron	SLC2A1	0	0	7_Enh	0	1	1	0	1	0	0
chr1	43736126	43736233	685069	685076	intron	TMEM125	1	0	1_TssA	0	1	0	0	1	0	0
chr1	43814173	43814260	686231	686237	intron	MPL	0	0	1_TssA	0	1	0	0	1	0	0
chr1	43814306	43814592	686237	686265	intron	MPL	0	1	1_TssA	0	1	0	0	1	0	0
chr1	43814603	43815036	686265	686303	exon	MPL	0	1	1_TssA	0	1	0	0	1	0	0
chr1	43815041	43815387	686303	686326	exon	MPL	0	1	2_TssAFlnk	0	1	1	0	1	0	0
chr1	43918933	43919117	687901	687910	exon	SZT2	1	1	1_TssA	0	1	1	0	1	0	0
chr1	43919127	43920057	687910	687999	promoter-TSS	HYI	1	1	1_TssA	0	1	1	0	1	0	0
chr1	43920149	43920510	688001	688014	promoter-TSS	HYI	1	0	1_TssA	0	1	1	0	1	1	0
chr1	43921307	43921674	688020	688024	Intergenic	HYI	0	0	15_Quies	0	1	0	0	0	0	0
chr1	43994845	43995131	688830	688837	Intergenic	PTPRF	0	0	5_TxWk	0	1	1	0	1	1	1
chr1	44003109	44003362	689082	689087	intron	PTPRF	0	0	7_Enh	0	1	1	0	1	0	0
chr1	44007872	44007964	689150	689155	intron	PTPRF	0	0	7_Enh	0	1	1	0	1	0	0
chr1	44011445	44011771	689209	689219	intron	PTPRF	0	0	7_Enh	0	1	1	0	1	0	0
chr1	44014116	44014189	689259	689263	intron	PTPRF	0	0	7_Enh	0	1	1	0	1	0	0
chr1	44015691	44016358	689283	689311	intron	PTPRF	0	0	2_TssAFlnk	0	1	1	0	1	0	0
chr1	44018672	44018785	689344	689348	intron	PTPRF	0	0	7_Enh	0	1	1	0	1	0	0
chr1	44398998	44399678	694416	694457	exon	ARTN	1	1	2_TssAFlnk	0	1	1	0	0	0	0
chr1	44399690	44399777	694457	694462	exon	ARTN	1	0	2_TssAFlnk	0	1	1	0	1	0	0
chr1	44401550	44401789	694485	694491	intron	ARTN	0	1	2_TssAFlnk	0	1	1	0	1	0	0
chr1	44401809	44402396	694491	694571	exon	ARTN	0	1	1_TssA	0	1	1	0	1	0	0
chr1	44444448	44444663	695289	695297	promoter-TSS	B4GALT2	1	1	2_TssAFlnk	0	1	1	0	0	0	0
chr1	44446937	44447111	695452	695462	exon	B4GALT2	0	0	7_Enh	0	1	1	0	0	0	0
chr1	44513493	44513726	696761	696765	Intergenic	SLC6A9	0	0	7_Enh	0	1	1	0	1	1	1
chr1	44759536	44759611	699459	699463	intron	ERI3	0	0	7_Enh	0	1	1	0	1	0	0
chr1	44889376	44889598	701096	701107	intron	RNF220	0	0	15_Quies	0	1	1	0	1	0	0
chr1	45068518	45068667	703273	703281	intron	RNF220	0	0	7_Enh	0	1	1	0	0	0	0
chr1	45068826	45068875	703284	703289	intron	RNF220	0	0	7_Enh	0	1	1	0	0	0	0
chr1	45068886	45069050	703289	703295	intron	RNF220	0	0	7_Enh	0	1	1	0	0	0	0
chr1	45125928	45126207	704238	704246	intron	TMEM53	0	0	7_Enh	0	1	1	0	1	0	0
chr1	45196555	45197148	705407	705425	Intergenic	KIF2C	0	0	15_Quies	0	1	1	0	1	1	1
chr1	45251772	45251827	706551	706558	exon	BEST4	0	0	7_Enh	0	1	1	0	1	0	1
chr1	45251853	45252284	706558	706597	intron	BEST4	0	1	2_TssAFlnk	0	1	1	0	1	1	1
chr1	45265309	45265390	706782	706787	promoter-TSS	PLK3	1	0	5_TxWk	0	1	1	0	1	0	0
chr1	45272979	45273278	707100	707106	promoter-TSS	TCTEX1D4	1	0	7_Enh	0	1	1	0	1	0	0
chr1	45273399	45273681	707106	707117	promoter-TSS	TCTEX1D4	1	0	7_Enh	0	1	1	0	1	0	0
chr1	45275913	45275997	707151	707155	exon	BTBD19	0	0	7_Enh	0	1	1	0	0	0	0
chr1	45279023	45279063	707223	707228	exon,intron	BTBD19	0	1	2_TssAFlnk	0	1	1	0	1	0	0
chr1	45637730	45637947	711440	711446	intron	ZSWIM5	0	0	5_TxWk	0	1	1	0	1	0	0
chr1	46056011	46056146	716849	716856	intron	NASP	0	0	5_TxWk	0	1	1	0	1	0	0
chr1	46268979	46269372	719780	719828	promoter-TSS	MAST2	1	1	1_TssA	0	1	1	0	1	0	0
chr1	46269380	46269620	719828	719867	exon	MAST2	1	1	1_TssA	0	1	0	0	1	0	0
chr1	46269637	46270159	719867	719897	intron	MAST2	1	1	1_TssA	0	1	1	0	1	0	0
chr1	46358131	46358328	720712	720717	intron	MAST2	0	0	7_Enh	0	1	1	0	1	0	0
chr1	46632581	46632998	723405	723437	Intergenic	TSPAN1	0	1	2_TssAFlnk	0	1	1	0	0	0	0
chr1	46637616	46637789	723478	723483	Intergenic	TSPAN1	0	0	7_Enh	0	1	1	0	1	0	0
chr1	46645046	46645698	723558	723567	intron	TSPAN1	0	0	7_Enh	0	1	1	0	1	1	1
chr1	46867475	46867786	727270	727278	intron	FAAH	0	0	2_TssAFlnk	0	1	1	0	1	0	0
chr1	46982723	46983086	729225	729235	Intergenic	DMBX1	0	0	2_TssAFlnk	0	1	1	0	1	0	0
chr1	47065293	47065626	730433	730437	intron	MKNK1	0	0	7_Enh	0	1	1	0	0	0	0
chr1	47066174	47066692	730438	730444	intron	MKNK1	0	0	5_TxWk	0	1	1	0	0	0	0
chr1	47066808	47066939	730444	730449	intron	MKNK1	0	0	5_TxWk	0	1	0	0	1	0	0
chr1	47067858	47068033	730454	730459	intron	MKNK1	0	0	1_TssA	0	1	1	0	0	0	0
chr1	47072975	47073602	730549	730559	TTS	MOB3C	0	0	7_Enh	0	1	1	0	1	0	0
chr1	47077400	47077681	730597	730602	intron	MOB3C	0	0	1_TssA	0	1	1	0	0	0	0
chr1	47078804	47078967	730636	730652	exon	MOB3C	0	1	2_TssAFlnk	0	1	1	0	1	0	0
chr1	47079391	47079777	730657	730671	intron	MOB3C	0	0	7_Enh	0	1	1	0	1	0	0
chr1	47082837	47082876	730746	730750	promoter-TSS	MOB3C	1	0	2_TssAFlnk	0	1	1	0	1	0	0
chr1	47644807	47645366	734581	734603	exon	LINC00853	1	0	1_TssA	0	1	1	0	1	1	1
chr1	47655761	47656004	734741	734748	promoter-TSS	PDZK1IP1	1	0	2_TssAFlnk	0	1	1	0	1	0	0
chr1	47658555	47658875	734773	734779	Intergenic	PDZK1IP1	0	0	7_Enh	0	1	1	0	1	1	1
chr1	47697208	47697463	735398	735418	Intergenic	TAL1	0	1	2_TssAFlnk	0	1	1	0	0	0	0
chr1	47697534	47698127	735421	735483	Intergenic	TAL1	0	1	7_Enh	0	1	1	0	0	0	0
chr1	47943835	47944050	739257	739266	Intergenic	FOXD2	0	0	7_Enh	0	1	1	0	1	0	0
chr1	48024448	48024558	740085	740093	Intergenic	FOXD2	0	0	2_TssAFlnk	0	1	1	0	1	0	0
chr1	48024692	48024814	740093	740101	Intergenic	FOXD2	0	0	2_TssAFlnk	0	1	1	0	1	0	0
chr1	48026080	48026184	740110	740114	Intergenic	FOXD2	0	0	7_Enh	0	1	1	0	0	0	0
chr1	48935785	48936090	748483	748489	intron	SPATA6	0	0	15_Quies	0	1	1	0	1	0	0
chr1	51346292	51346505	764511	764516	intron	FAF1	0	0	15_Quies	0	1	1	0	1	0	0
chr1	51694103	51694438	767728	767737	Intergenic	RNF11	0	0	15_Quies	0	1	1	0	0	0	0
chr1	51703831	51704165	767940	767949	intron	RNF11	0	0	2_TssAFlnk	0	1	1	0	0	0	0
chr1	51762558	51762849	768630	768644	intron	TTC39A	0	0	1_TssA	0	1	1	0	1	1	1
chr1	51795193	51795341	769053	769057	intron	TTC39A	0	0	7_Enh	0	1	1	0	1	0	0
chr1	51795443	51795600	769057	769062	intron	TTC39A	0	0	2_TssAFlnk	0	1	1	0	1	0	0
chr1	51795814	51795918	769065	769073	intron	TTC39A	0	0	2_TssAFlnk	0	1	1	0	1	0	0
chr1	51795953	51796607	769073	769162	intron	TTC39A	0	1	1_TssA	0	1	1	0	1	0	0
chr1	52343394	52343513	774162	774166	intron	NRD1	0	0	1_TssA	0	1	1	0	0	0	0
chr1	52494591	52494779	775810	775815	intron	TXNDC12	0	0	7_Enh	0	1	1	0	0	0	0
chr1	52536454	52537069	776424	776430	intron	BTF3L4	0	0	5_TxWk	0	1	1	0	0	0	0
chr1	52834500	52834678	779864	779872	Intergenic	CC2D1B	0	1	2_TssAFlnk	0	1	1	0	0	0	0
chr1	53166853	53166922	783834	783838	Intergenic	SELRC1	0	0	5_TxWk	0	1	1	0	0	1	1
chr1	53168540	53168579	783850	783855	Intergenic	SELRC1	0	0	7_Enh	0	1	0	0	0	0	0
chr1	53168590	53169182	783855	783883	Intergenic	SELRC1	0	0	2_TssAFlnk	0	1	1	0	1	0	0
chr1	53169237	53169333	783883	783887	Intergenic	SELRC1	0	0	2_TssAFlnk	0	1	1	0	1	0	0
chr1	53611683	53611838	790134	790140	Intergenic	SLC1A7	0	0	7_Enh	0	1	1	0	1	0	0
chr1	53642276	53642560	790489	790495	Intergenic	CPT2	0	0	7_Enh	0	1	1	0	1	1	0
chr1	54448085	54448297	801403	801410	Intergenic	LDLRAD1	0	0	7_Enh	0	1	1	0	1	0	0
chr1	54587072	54587183	802905	802912	Intergenic	CDCP2	0	0	7_Enh	0	1	1	0	1	0	0
chr1	54587229	54587602	802912	802935	Intergenic	CDCP2	0	1	7_Enh	0	1	1	0	1	1	1
chr1	54590247	54590342	802990	802995	Intergenic	CDCP2	0	0	7_Enh	0	1	1	0	1	0	0
chr1	54764418	54764524	805700	805708	intron	SSBP3	0	0	7_Enh	0	1	1	0	0	0	0
chr1	54813610	54813825	806482	806487	intron	SSBP3	0	0	7_Enh	0	1	1	0	0	0	0
chr1	54821853	54822202	806616	806634	intron	SSBP3	0	1	2_TssAFlnk	0	1	1	0	1	0	0
chr1	54822227	54822333	806634	806644	intron	SSBP3	0	1	2_TssAFlnk	0	1	1	0	1	0	0
chr1	54837337	54837421	806829	806834	intron	SSBP3	0	0	7_Enh	0	1	1	0	1	0	0
chr1	54867622	54867777	807298	807302	intron	SSBP3	0	0	7_Enh	0	1	1	0	0	0	0
chr1	54953086	54953487	808829	808844	Intergenic	ACOT11	0	0	7_Enh	0	1	1	0	0	0	0
chr1	54953504	54953548	808844	808848	Intergenic	ACOT11	0	0	2_TssAFlnk	0	1	1	0	0	0	0
chr1	54953632	54953737	808848	808854	Intergenic	ACOT11	0	0	1_TssA	0	1	1	0	1	1	0
chr1	55047143	55047737	810443	810450	intron	ACOT11	0	0	7_Enh	0	1	1	0	1	0	0
chr1	55352067	55352149	814343	814349	intron	DHCR24	1	0	2_TssAFlnk	0	1	1	0	1	0	0
chr1	55506457	55506571	816426	816434	intron	PCSK9	0	0	2_TssAFlnk	0	1	1	0	1	0	0
chr1	55678406	55678650	817998	818004	intron	USP24	0	0	1_TssA	0	1	1	0	0	0	0
chr1	55678810	55679237	818004	818010	intron	USP24	0	0	1_TssA	0	1	1	0	0	0	0
chr1	56880573	56880804	825666	825674	Intergenic	PPAP2B	0	0	7_Enh	0	1	1	0	1	0	0
chr1	57001654	57001817	826814	826818	intron	PPAP2B	0	0	7_Enh	0	1	1	0	1	0	0
chr1	57011394	57011518	826869	826873	intron	PPAP2B	0	0	2_TssAFlnk	0	1	1	0	1	0	0
chr1	57284492	57284647	828906	828912	intron	C1orf168	1	0	7_Enh	0	1	1	0	1	0	0
chr1	57286811	57287070	828936	828941	Intergenic	C1orf168	0	0	7_Enh	0	1	1	0	1	1	1
chr1	58818675	58819209	839759	839766	Intergenic	DAB1	0	0	5_TxWk	0	1	1	0	0	0	0
chr1	59024813	59025136	841428	841434	Intergenic	OMA1	0	0	15_Quies	0	1	0	0	0	0	0
chr1	59043099	59043217	841692	841705	exon,promoter-TSS	TACSTD2	1	1	1_TssA	0	1	0	0	1	0	0
chr1	59043255	59043295	841705	841712	promoter-TSS	TACSTD2	1	1	1_TssA	0	1	0	0	1	0	0
chr1	59043370	59043874	841712	841719	promoter-TSS	TACSTD2	1	0	5_TxWk	0	1	1	0	1	0	0
chr1	59340605	59341044	844424	844430	intron	LOC100131060	0	0	7_Enh	0	1	1	0	1	0	0
chr1	59349691	59349805	844494	844498	intron	LOC100131060	0	0	7_Enh	0	1	1	0	0	0	0
chr1	59351879	59351967	844511	844515	intron	LOC100131060	0	0	7_Enh	0	1	1	0	0	0	0
chr1	59362447	59362553	844622	844627	intron	LOC100131060	0	0	7_Enh	0	1	1	0	1	0	0
chr1	59364836	59364918	844642	844646	exon	LOC100131060	0	0	7_Enh	0	1	1	0	1	0	0
chr1	59369018	59369157	844681	844687	Intergenic	LOC100131060	0	0	2_TssAFlnk	0	1	0	0	1	0	0
chr1	59369167	59369985	844687	844759	Intergenic	LOC100131060	0	1	1_TssA	0	1	0	0	1	0	0
chr1	59408557	59408715	845046	845050	Intergenic	LOC100131060	0	0	7_Enh	0	1	1	0	1	0	0
chr1	59437501	59437585	845250	845254	Intergenic	HSD52	0	0	7_Enh	0	1	1	0	1	0	0
chr1	59479021	59479208	845546	845553	Intergenic	HSD52	0	0	7_Enh	0	1	1	0	1	0	0
chr1	59479405	59479493	845553	845559	Intergenic	HSD52	0	0	5_TxWk	0	1	1	0	1	0	0
chr1	59761627	59761771	847352	847357	Intergenic	FGGY	1	0	1_TssA	0	1	0	0	1	0	0
chr1	59761852	59761950	847357	847361	promoter-TSS	FGGY	1	0	1_TssA	0	1	0	0	1	0	0
chr1	60008972	60009278	849173	849178	intron	FGGY	0	0	5_TxWk	0	1	1	0	1	0	0
chr1	60225209	60225417	850744	850752	intron	FGGY	0	0	5_TxWk	0	1	0	0	1	1	1
chr1	60322549	60322776	851405	851409	intron	HOOK1	0	0	7_Enh	0	1	1	0	1	0	0
chr1	61519353	61519822	859077	859118	Intergenic	NFIA	0	1	1_TssA	0	1	1	0	0	0	0
chr1	61541765	61541804	859399	859403	promoter-TSS	NFIA	0	0	15_Quies	0	1	1	0	0	0	0
chr1	61545546	61546043	859487	859503	intron	NFIA	0	0	5_TxWk	0	1	1	0	1	0	0
chr1	61546725	61547166	859509	859514	promoter-TSS	NFIA	0	0	5_TxWk	0	1	1	0	0	0	0
chr1	61558411	61558573	859833	859838	intron	NFIA	0	0	5_TxWk	0	1	1	0	0	0	0
chr1	61650015	61650671	860579	860587	intron	NFIA	0	0	1_TssA	0	1	1	0	1	0	0
chr1	61692418	61692696	860968	860973	intron	NFIA	0	0	7_Enh	0	1	1	0	0	0	0
chr1	61803781	61804196	861861	861867	intron	NFIA	0	0	5_TxWk	0	1	1	0	1	1	1
chr1	61804709	61804897	861872	861876	intron	NFIA	0	0	5_TxWk	0	1	1	0	1	0	0
chr1	62107413	62107706	864410	864426	Intergenic	MGC34796	0	0	15_Quies	0	1	0	0	0	1	1
chr1	62729312	62729455	871109	871113	intron	KANK4	0	0	7_Enh	0	1	1	0	1	0	0
chr1	62751590	62751680	871380	871384	intron	KANK4	0	0	2_TssAFlnk	0	1	1	0	0	0	0
chr1	62751827	62751997	871387	871395	intron	KANK4	0	0	2_TssAFlnk	0	1	1	0	1	0	0
chr1	62752253	62752644	871400	871407	intron	KANK4	0	0	7_Enh	0	1	1	0	1	0	0
chr1	62752696	62752895	871407	871412	intron	KANK4	0	0	7_Enh	0	1	1	0	1	0	0
chr1	62761681	62761938	871503	871508	intron	KANK4	0	0	7_Enh	0	1	1	0	0	0	0
chr1	62765525	62765657	871543	871547	intron	KANK4	0	0	7_Enh	0	1	1	0	1	0	0
chr1	62771040	62771391	871609	871615	intron	KANK4	0	0	7_Enh	0	1	1	0	1	0	0
chr1	62785275	62785317	871859	871863	promoter-TSS	KANK4	1	0	15_Quies	0	1	1	0	1	0	0
chr1	62828212	62828429	872449	872455	Intergenic	KANK4	0	0	7_Enh	0	1	1	0	1	0	0
chr1	64107040	64107291	884265	884270	intron	PGM1	0	0	5_TxWk	0	1	1	0	1	0	0
chr1	64135058	64135142	884491	884495	Intergenic	PGM1	0	0	7_Enh	0	1	1	0	1	0	0
chr1	64135304	64135558	884496	884503	Intergenic	PGM1	0	0	2_TssAFlnk	0	1	1	0	1	0	0
chr1	64140150	64140364	884565	884569	Intergenic	PGM1	0	0	7_Enh	0	1	1	0	1	1	1
chr1	64140936	64141146	884573	884580	Intergenic	PGM1	0	0	7_Enh	0	1	1	0	1	0	0
chr1	64157643	64157818	884725	884731	Intergenic	ROR1	0	0	15_Quies	0	1	1	0	1	1	1
chr1	64164080	64164318	884767	884775	Intergenic	ROR1	0	0	7_Enh	0	1	1	0	1	0	0
chr1	64166963	64167155	884799	884805	Intergenic	ROR1	0	0	5_TxWk	0	1	1	0	1	0	0
chr1	64170915	64170992	884845	884850	Intergenic	ROR1	0	0	7_Enh	0	1	1	0	1	0	0
chr1	64412736	64412835	886744	886749	intron	ROR1	0	0	7_Enh	0	1	0	0	1	0	0
chr1	64412865	64412918	886749	886753	intron	ROR1	0	0	7_Enh	0	1	0	0	1	0	0
chr1	64970985	64971665	891317	891370	intron	CACHD1	0	1	1_TssA	0	1	1	0	1	0	0
chr1	65002150	65002335	891568	891575	intron	CACHD1	0	0	5_TxWk	0	1	1	0	1	0	0
chr1	65002768	65003054	891578	891584	intron	CACHD1	0	0	7_Enh	0	1	1	0	1	0	0
chr1	65344869	65345277	894494	894501	intron	JAK1	0	0	7_Enh	0	1	1	0	0	0	0
chr1	65363870	65363975	894666	894670	intron	JAK1	0	0	7_Enh	0	1	1	0	1	0	0
chr1	65418906	65419117	895098	895102	intron	JAK1	0	0	7_Enh	0	1	1	0	0	0	0
chr1	65432927	65433018	895383	895388	promoter-TSS	JAK1	1	0	1_TssA	0	1	0	0	0	0	0
chr1	65468982	65469151	895808	895819	Intergenic	JAK1	0	0	1_TssA	0	1	0	0	1	0	0
chr1	65680025	65680090	898370	898374	intron	AK4	0	0	15_Quies	0	1	1	0	1	0	0
chr1	66737129	66737824	905493	905503	intron	PDE4B	0	0	7_Enh	0	1	1	0	1	0	0
chr1	66797378	66798275	905842	905861	promoter-TSS	PDE4B	0	0	1_TssA	0	1	1	0	1	0	0
chr1	67944928	67945221	914393	914398	Intergenic	SERBP1	0	0	7_Enh	0	1	1	0	1	0	0
chr1	68027510	68027618	915293	915297	Intergenic	GADD45A	0	0	5_TxWk	0	1	1	0	1	1	1
chr1	68038213	68038266	915388	915392	Intergenic	GADD45A	0	0	7_Enh	0	1	1	0	1	0	0
chr1	68038398	68038546	915393	915398	Intergenic	GADD45A	0	0	7_Enh	0	1	1	0	1	0	0
chr1	68084465	68084578	915800	915804	Intergenic	GADD45A	0	0	5_TxWk	0	1	1	0	1	0	0
chr1	68149989	68150178	916222	916227	promoter-TSS	GADD45A	1	0	7_Enh	0	1	1	0	0	0	0
chr1	68226119	68226279	917024	917030	intron	GNG12	0	0	5_TxWk	0	1	1	0	1	1	1
chr1	68231976	68232135	917072	917080	intron	GNG12	0	0	7_Enh	0	1	1	0	1	1	1
chr1	68297257	68297423	917546	917551	intron,promoter-TSS	GNG12-AS1	1	0	5_TxWk	0	1	0	0	0	0	0
chr1	68610557	68610595	919704	919708	intron	WLS	0	0	5_TxWk	0	1	1	0	0	0	0
chr1	68611301	68611617	919709	919714	intron	WLS	0	0	7_Enh	0	1	1	0	1	0	0
chr1	68639542	68640147	920009	920020	intron	WLS	0	0	7_Enh	0	1	1	0	1	0	0
chr1	68670793	68670943	920240	920244	intron	WLS	0	0	7_Enh	0	1	1	0	1	0	1
chr1	68695624	68695740	920400	920405	intron	WLS	0	0	2_TssAFlnk	0	1	1	0	0	0	0
chr1	68696184	68696254	920407	920411	intron	WLS	0	0	1_TssA	0	1	0	0	0	0	0
chr1	68786812	68787055	921385	921391	Intergenic	WLS	0	0	15_Quies	0	1	0	0	1	1	1
chr1	69737445	69737656	926818	926822	Intergenic	LRRC7	0	0	15_Quies	0	1	1	0	1	0	0
chr1	76540782	76540924	966161	966169	intron	ST6GALNAC3	1	0	2_TssAFlnk	0	1	1	0	1	0	0
chr1	78004867	78004907	975657	975661	intron	AK5	0	0	15_Quies	0	1	1	0	1	0	0
chr1	78355487	78355667	979184	979190	intron	NEXN	0	0	5_TxWk	0	1	1	0	0	0	0
chr1	78448741	78449124	980112	980122	Intergenic	FUBP1	0	0	5_TxWk	0	1	0	0	0	0	0
chr1	78449145	78449329	980122	980126	Intergenic	FUBP1	0	0	5_TxWk	0	1	0	0	0	0	0
chr1	78508630	78508866	980584	980588	Intergenic	GIPC2	0	0	7_Enh	0	1	0	0	0	0	0
chr1	78509990	78510381	980598	980618	Intergenic	GIPC2	0	0	1_TssA	0	1	1	0	0	0	0
chr1	78511014	78511141	980626	980630	promoter-TSS	GIPC2	1	0	1_TssA	0	1	0	0	1	0	0
chr1	79472282	79472351	986084	986093	exon,intron	ELTD1	1	1	7_Enh	0	1	0	0	0	0	0
chr1	81519677	81519739	997568	997572	Intergenic	LPHN2	0	0	15_Quies	0	1	0	0	0	0	0
chr1	84158370	84159043	1014028	1014040	Intergenic	MIR548AP	0	0	1_TssA	0	1	0	0	1	0	0
chr1	84159079	84159265	1014040	1014044	Intergenic	MIR548AP	0	0	1_TssA	0	1	1	0	1	0	0
chr1	84899101	84899141	1018520	1018524	Intergenic	DNASE2B	0	0	7_Enh	0	1	1	0	1	0	0
chr1	84899370	84899645	1018524	1018529	Intergenic	DNASE2B	0	0	15_Quies	0	1	1	0	1	1	1
chr1	85085163	85085338	1020008	1020012	Intergenic	C1orf180	0	0	5_TxWk	0	1	1	0	1	0	0
chr1	85185964	85186095	1020931	1020935	Intergenic	SSX2IP	0	0	15_Quies	0	1	1	0	1	0	0
chr1	85603358	85603813	1024566	1024576	Intergenic	MIR4423	0	0	5_TxWk	0	1	1	0	1	0	0
chr1	85763680	85763920	1026171	1026177	Intergenic	BCL10	0	0	7_Enh	0	1	1	0	1	0	0
chr1	85931226	85931367	1027322	1027326	promoter-TSS	DDAH1	0	0	2_TssAFlnk	0	1	1	0	1	0	0
chr1	86043192	86043653	1028161	1028178	intron	DDAH1	1	0	2_TssAFlnk	0	1	1	0	0	0	0
chr1	87793510	87793676	1041257	1041261	promoter-TSS	LMO4	1	0	15_Quies	0	1	1	0	0	0	0
chr1	88262286	88262362	1044983	1044988	Intergenic	LOC100505768	0	0	5_TxWk	0	1	1	0	0	0	0
chr1	88641388	88641648	1047214	1047220	Intergenic	PKN2	0	0	5_TxWk	0	1	1	0	1	0	0
chr1	89448197	89448432	1052787	1052792	exon	RBMXL1	0	0	5_TxWk	0	1	1	0	0	0	0
chr1	89594346	89594774	1053995	1054001	Intergenic	GBP2	0	0	5_TxWk	0	1	1	0	1	0	0
chr1	90032391	90032656	1056734	1056739	intron	LRRC8B	0	0	15_Quies	0	1	1	0	1	0	0
chr1	90045590	90046171	1056802	1056811	intron	LRRC8B	0	0	5_TxWk	0	1	1	0	1	0	0
chr1	90097749	90097895	1057213	1057218	promoter-TSS	LRRC8C	1	0	2_TssAFlnk	0	1	1	0	0	0	0
chr1	90468713	90468882	1060845	1060850	intron	ZNF326	0	0	5_TxWk	0	1	0	0	0	0	0
chr1	90468926	90468983	1060850	1060855	intron	ZNF326	0	0	5_TxWk	0	1	1	0	0	0	0
chr1	92270908	92270997	1075035	1075039	intron	TGFBR3	0	0	7_Enh	0	1	1	0	1	0	0
chr1	92271129	92271253	1075039	1075043	intron	TGFBR3	0	0	7_Enh	0	1	1	0	1	0	0
chr1	92293427	92293712	1075239	1075245	intron	TGFBR3	0	0	7_Enh	0	1	1	0	1	0	0
chr1	92295848	92296138	1075264	1075269	intron	TGFBR3	0	0	7_Enh	0	1	1	0	1	0	1
chr1	92311629	92311769	1075424	1075428	intron	TGFBR3	0	0	7_Enh	0	1	1	0	1	0	0
chr1	92352447	92352512	1076031	1076036	promoter-TSS	TGFBR3	0	0	15_Quies	0	1	1	0	1	1	0
chr1	92907509	92907568	1081174	1081184	Intergenic	GFI1	0	0	1_TssA	0	1	1	0	1	0	0
chr1	92907586	92907717	1081184	1081191	Intergenic	GFI1	0	0	1_TssA	0	1	0	0	1	0	0
chr1	93177035	93177238	1083768	1083772	intron	EVI5	0	0	7_Enh	0	1	1	0	1	0	0
chr1	93270333	93270573	1084852	1084859	Intergenic	EVI5	0	0	15_Quies	0	1	1	0	1	0	0
chr1	93299009	93299189	1085258	1085263	intron	RPL5	0	0	5_TxWk	0	1	1	0	0	0	0
chr1	93908026	93908166	1090326	1090330	Intergenic	FNBP1L	0	0	7_Enh	0	1	1	0	0	0	0
chr1	93912411	93912477	1090356	1090360	Intergenic	FNBP1L	0	0	2_TssAFlnk	0	1	1	0	1	0	0
chr1	94050268	94051149	1091650	1091666	intron	BCAR3	0	0	7_Enh	0	1	1	0	1	0	0
chr1	94083371	94083468	1092036	1092040	intron	BCAR3	0	0	7_Enh	0	1	1	0	1	0	0
chr1	94146300	94146372	1092661	1092670	intron	BCAR3	0	1	2_TssAFlnk	0	1	0	0	1	1	1
chr1	94187693	94187989	1093180	1093187	intron	BCAR3	0	0	7_Enh	0	1	1	0	0	0	0
chr1	94311384	94311680	1094224	1094233	promoter-TSS	MIR760	1	0	2_TssAFlnk	0	1	1	0	1	0	1
chr1	94375443	94375599	1095124	1095131	promoter-TSS	GCLM	1	1	1_TssA	0	1	0	0	1	0	0
chr1	94511237	94511427	1096278	1096288	intron	ABCA4	0	0	7_Enh	0	1	1	0	1	1	1
chr1	94793090	94793249	1098852	1098860	Intergenic	ARHGAP29	0	0	5_TxWk	0	1	0	0	0	0	0
chr1	94849430	94849659	1099304	1099308	Intergenic	ABCD3	0	0	5_TxWk	0	1	1	0	1	0	0
chr1	94892175	94892224	1099718	1099722	intron	ABCD3	0	0	7_Enh	0	1	1	0	0	0	0
chr1	95017146	95017235	1100767	1100772	Intergenic	F3	0	0	7_Enh	0	1	1	0	1	0	0
chr1	95113857	95114197	1101680	1101690	Intergenic	F3	0	0	5_TxWk	0	1	1	0	1	0	0
chr1	95200835	95200977	1102422	1102427	Intergenic	SLC44A3	0	0	7_Enh	0	1	1	0	1	0	0
chr1	95249186	95249367	1102717	1102722	Intergenic	SLC44A3	0	0	7_Enh	0	1	1	0	1	0	0
chr1	95286721	95286900	1103070	1103074	exon,intron	SLC44A3	1	0	1_TssA	0	1	0	0	1	0	0
chr1	95287046	95287610	1103074	1103087	intron	SLC44A3	0	0	1_TssA	0	1	1	0	1	0	0
chr1	95320155	95320481	1103392	1103407	intron	SLC44A3	0	0	7_Enh	0	1	1	0	1	1	1
chr1	95330695	95331259	1103505	1103511	intron	SLC44A3	0	0	5_TxWk	0	1	1	0	1	0	0
chr1	95428439	95428723	1104580	1104588	exon	LOC729970	0	0	1_TssA	0	1	0	0	1	0	0
chr1	95534547	95534812	1105465	1105471	intron	ALG14	0	0	5_TxWk	0	1	1	0	0	0	0
chr1	95698615	95698877	1106999	1107004	intron,promoter-TSS	RWDD3,TMEM56-RWDD3	1	0	5_TxWk	0	1	0	0	1	0	0
chr1	100111600	100111795	1132798	1132806	exon	PALMD	1	0	2_TssAFlnk	0	1	1	0	1	0	0
chr1	100111849	100112115	1132806	1132814	intron	PALMD	1	0	2_TssAFlnk	0	1	1	0	0	0	0
chr1	101704382	101704585	1144507	1144520	exon	S1PR1	0	0	7_Enh	0	1	1	0	1	1	1
chr1	101704597	101704636	1144520	1144524	exon	S1PR1	0	0	7_Enh	0	1	1	0	1	0	1
chr1	106175242	106175646	1168981	1168988	Intergenic	PRMT6	0	0	7_Enh	0	1	1	0	1	0	0
chr1	109074169	109074273	1186763	1186767	Intergenic	FAM102B	0	0	7_Enh	0	1	1	0	0	0	0
chr1	109076173	109076392	1186777	1186782	Intergenic	FAM102B	0	0	7_Enh	0	1	1	0	1	1	0
chr1	109655288	109655671	1193649	1193666	intron	C1orf194	1	0	7_Enh	0	1	1	0	1	1	1
chr1	109658098	109658193	1193772	1193777	intron	KIAA1324	0	0	1_TssA	0	1	0	0	0	0	0
chr1	109677208	109677326	1193969	1193975	intron	KIAA1324	0	0	7_Enh	0	1	1	0	1	0	0
chr1	109680926	109681084	1194028	1194033	intron	KIAA1324	0	0	7_Enh	0	1	1	0	1	0	0
chr1	109691621	109691850	1194160	1194166	intron	KIAA1324	0	0	7_Enh	0	1	1	0	0	0	0
chr1	109693047	109693235	1194183	1194190	intron	KIAA1324	0	0	7_Enh	0	1	1	0	0	0	0
chr1	109783616	109783721	1195388	1195395	Intergenic	CELSR2	0	0	7_Enh	0	1	1	0	1	0	0
chr1	109935556	109935828	1197739	1197747	exon,intron	SORT1	0	0	7_Enh	0	1	1	0	1	0	0
chr1	110162108	110162218	1200595	1200600	promoter-TSS	AMPD2	1	0	2_TssAFlnk	0	1	1	0	1	0	0
chr1	110211111	110211182	1201469	1201473	intron	GSTM2	1	0	2_TssAFlnk	0	1	1	0	0	0	0
chr1	110546508	110546945	1205314	1205322	exon	AHCYL1	0	0	7_Enh	0	1	1	0	1	0	0
chr1	110627588	110627653	1206557	1206562	Intergenic	ALX3	0	0	7_Enh	0	1	0	0	0	0	0
chr1	110752408	110752535	1208123	1208133	promoter-TSS	KCNC4	1	1	2_TssAFlnk	0	1	1	0	0	0	0
chr1	110777709	110777796	1208757	1208761	Intergenic	KCNC4	0	0	7_Enh	0	1	1	0	0	0	0
chr1	110778013	110778100	1208764	1208770	Intergenic	KCNC4	0	0	7_Enh	0	1	1	0	0	0	0
chr1	110873486	110873599	1209665	1209669	intron	LOC440600	0	0	15_Quies	0	1	1	0	1	0	0
chr1	111161960	111162311	1213031	1213051	intron	KCNA2	0	0	15_Quies	0	1	1	0	1	1	1
chr1	111177571	111177673	1213175	1213179	Intergenic	KCNA2	0	0	15_Quies	0	1	1	0	1	0	0
chr1	112050828	112051170	1219526	1219539	intron	ADORA3	0	0	2_TssAFlnk	0	1	1	0	1	1	1
chr1	113008709	113009140	1228126	1228156	Intergenic	MIR4256	1	1	1_TssA	0	1	1	0	1	1	1
chr1	113241209	113241383	1230821	1230826	intron	MOV10	0	0	6_EnhG	0	1	1	0	0	0	0
chr1	113247362	113248183	1230912	1230925	exon	RHOC	0	0	7_Enh	0	1	1	0	1	0	0
chr1	113752989	113753155	1238285	1238289	Intergenic	LOC643441	0	0	7_Enh	0	1	1	0	1	0	0
chr1	113795363	113795541	1238649	1238654	Intergenic	LOC643441	0	0	7_Enh	0	1	1	0	0	0	0
chr1	113797812	113798513	1238670	1238678	Intergenic	LOC643441	0	0	5_TxWk	0	1	1	0	1	0	0
chr1	114888761	114888841	1247938	1247946	Intergenic	TRIM33	0	0	2_TssAFlnk	0	1	1	0	1	0	0
chr1	114888908	114889513	1247946	1247984	Intergenic	TRIM33	0	0	1_TssA	0	1	1	0	1	1	1
chr1	116314387	116314764	1259535	1259543	Intergenic	CASQ2	0	0	15_Quies	0	1	0	0	1	1	1
chr1	116681643	116682005	1262525	1262536	Intergenic	MAB21L3	0	0	5_TxWk	0	1	1	0	1	1	1
chr1	116694665	116695027	1262687	1262726	Intergenic	MAB21L3	0	1	2_TssAFlnk	0	1	1	0	1	1	1
chr1	116785558	116785688	1263379	1263385	Intergenic	MAB21L3	0	0	7_Enh	0	1	1	0	1	0	0
chr1	116854869	116855221	1263891	1263899	Intergenic	ATP1A1	0	0	7_Enh	0	1	1	0	1	0	0
chr1	116872783	116873028	1264033	1264038	Intergenic	ATP1A1	0	0	7_Enh	0	1	1	0	1	0	0
chr1	117018034	117018206	1265418	1265426	Intergenic	ATP1A1OS	0	0	7_Enh	0	1	1	0	1	0	0
chr1	117037207	117037248	1265618	1265622	Intergenic	ATP1A1OS	0	0	7_Enh	0	1	1	0	0	0	0
chr1	117363130	117363276	1268911	1268916	Intergenic	CD2	0	0	5_TxWk	0	1	1	0	1	0	0
chr1	117420697	117421427	1269473	1269488	Intergenic	PTGFRN	0	0	7_Enh	0	1	1	0	1	1	0
chr1	117422278	117422761	1269501	1269508	Intergenic	PTGFRN	0	0	7_Enh	0	1	1	0	1	0	0
chr1	117424922	117425028	1269532	1269536	Intergenic	PTGFRN	0	0	5_TxWk	0	1	0	0	1	0	0
chr1	117453903	117453944	1269928	1269932	intron	PTGFRN	0	0	2_TssAFlnk	0	1	1	0	0	0	0
chr1	117457960	117458237	1269967	1269971	intron	PTGFRN	0	0	7_Enh	0	1	1	0	1	0	0
chr1	117639916	117640157	1271757	1271762	exon	TTF2	0	0	7_Enh	0	1	1	0	1	0	0
chr1	117664976	117665062	1272057	1272068	promoter-TSS	TRIM45	1	1	2_TssAFlnk	0	1	1	0	1	1	1
chr1	117714642	117714818	1272429	1272442	intron	VTCN1	0	0	7_Enh	0	1	1	0	1	0	0
chr1	118077721	118078136	1275162	1275169	Intergenic	FAM46C	0	0	5_TxWk	0	1	1	0	1	1	1
chr1	118113560	118113917	1275434	1275443	Intergenic	FAM46C	0	0	7_Enh	0	1	1	0	1	0	0
chr1	118134955	118135132	1275665	1275670	Intergenic	FAM46C	0	0	7_Enh	0	1	1	0	1	0	0
chr1	118153118	118153445	1276002	1276011	intron	FAM46C	0	0	7_Enh	0	1	1	0	0	0	0
chr1	118153613	118153945	1276011	1276020	intron	FAM46C	0	0	7_Enh	0	1	1	0	0	0	0
chr1	118156937	118157063	1276044	1276048	intron	FAM46C	0	0	7_Enh	0	1	1	0	0	0	0
chr1	118158667	118158955	1276061	1276065	intron	FAM46C	0	0	7_Enh	0	1	1	0	1	0	0
chr1	118159725	118160078	1276070	1276075	intron	FAM46C	0	0	5_TxWk	0	1	1	0	0	0	0
chr1	118162801	118163798	1276083	1276095	intron	FAM46C	0	0	7_Enh	0	1	1	0	0	0	0
chr1	118164938	118165187	1276110	1276115	intron	FAM46C	0	0	5_TxWk	0	1	1	0	0	0	0
chr1	118165535	118165663	1276116	1276124	exon	FAM46C	0	0	6_EnhG	0	1	1	0	0	0	0
chr1	118165694	118165942	1276125	1276131	exon	FAM46C	0	0	6_EnhG	0	1	1	0	0	0	0
chr1	118172999	118173048	1276201	1276205	Intergenic	FAM46C	0	0	7_Enh	0	1	1	0	0	0	0
chr1	118173517	118173653	1276216	1276220	Intergenic	FAM46C	0	0	7_Enh	0	1	1	0	1	0	0
chr1	118175770	118175900	1276239	1276244	Intergenic	FAM46C	0	0	7_Enh	0	1	1	0	0	0	0
chr1	118176252	118176423	1276247	1276251	Intergenic	FAM46C	0	0	7_Enh	0	1	1	0	0	0	0
chr1	118197840	118198032	1276460	1276466	Intergenic	FAM46C	0	0	7_Enh	0	1	0	0	1	0	0
chr1	118296792	118297046	1277182	1277189	Intergenic	FAM46C	0	0	7_Enh	0	1	1	0	1	1	1
chr1	118301183	118301766	1277212	1277232	Intergenic	FAM46C	0	0	2_TssAFlnk	0	1	1	0	1	1	1
chr1	118301854	118301917	1277233	1277237	Intergenic	FAM46C	0	0	2_TssAFlnk	0	1	1	0	1	1	0
chr1	118661146	118661301	1279328	1279333	intron	SPAG17	0	0	7_Enh	0	1	1	0	1	0	0
chr1	120173803	120173836	1289771	1289775	intron	ZNF697	0	0	2_TssAFlnk	0	1	1	0	1	0	0
chr1	120173837	120173867	1289775	1289779	intron	ZNF697	0	0	2_TssAFlnk	0	1	1	0	1	0	0
chr1	120173982	120174100	1289784	1289790	intron	ZNF697	0	0	1_TssA	0	1	1	0	1	0	0
chr1	120174101	120174466	1289790	1289818	intron	ZNF697	0	0	1_TssA	0	1	1	0	1	0	0
chr1	120218065	120218442	1290227	1290238	Intergenic	ZNF697	0	0	5_TxWk	0	1	1	0	1	1	1
chr1	120255873	120255942	1290578	1290582	intron	PHGDH	0	0	2_TssAFlnk	0	1	1	0	0	0	0
chr1	120255961	120256621	1290582	1290589	intron	PHGDH	0	0	2_TssAFlnk	0	1	1	0	1	0	0
chr1	120280196	120280268	1290824	1290828	intron	PHGDH	0	0	6_EnhG	0	1	1	0	1	0	0
chr1	120308928	120309342	1291099	1291105	intron	HMGCS2	0	0	7_Enh	0	1	1	0	1	0	0
chr1	120322602	120322822	1291214	1291219	Intergenic	HMGCS2	0	0	7_Enh	0	1	1	0	1	0	0
chr1	120342217	120342468	1291379	1291386	intron	REG4	0	0	1_TssA	0	1	0	0	1	0	0
chr1	120342482	120342731	1291386	1291395	intron	REG4	0	0	1_TssA	0	1	1	0	1	0	0
chr1	147930150	147932780	1345438	1345611	intron	FLJ39739	1	1	15_Quies	0	1	0	0	0	0	0
chr1	150185776	150186333	1367007	1367037	Intergenic	ANP32E	0	1	15_Quies	0	1	1	0	1	1	1
chr1	150487589	150487696	1372003	1372011	promoter-TSS	LINC00568	1	0	1_TssA	0	1	1	0	1	0	0
chr1	150504672	150504994	1372342	1372350	Intergenic	LINC00568	0	0	7_Enh	0	1	1	0	1	0	0
chr1	150522033	150522197	1372744	1372764	intron	ADAMTSL4	1	1	2_TssAFlnk	0	1	1	0	1	0	0
chr1	150522200	150522314	1372764	1372771	intron	ADAMTSL4	1	1	2_TssAFlnk	0	1	1	0	1	0	0
chr1	150532681	150532927	1373038	1373043	exon	ADAMTSL4	0	0	2_TssAFlnk	0	1	1	0	0	1	1
chr1	150533429	150535048	1373046	1373113	TTS	ADAMTSL4	0	1	1_TssA	0	1	1	0	1	1	1
chr1	150540052	150541000	1373157	1373169	Intergenic	MCL1	0	0	2_TssAFlnk	0	1	1	0	1	0	0
chr1	150626979	150627504	1374558	1374570	intron	GOLPH3L	0	0	7_Enh	0	1	1	0	0	0	0
chr1	150847055	150847143	1377154	1377158	intron	ARNT	0	0	7_Enh	0	1	1	0	0	0	0
chr1	150847647	150847918	1377158	1377163	intron	ARNT	0	0	5_TxWk	0	1	1	0	0	0	0
chr1	150849536	150849653	1377242	1377249	promoter-TSS	ARNT	1	0	1_TssA	0	1	1	0	1	0	0
chr1	150943828	150943943	1378671	1378675	intron	CERS2	0	0	2_TssAFlnk	0	1	1	0	1	0	0
chr1	150947679	150947813	1378847	1378859	promoter-TSS	CERS2	1	1	1_TssA	0	1	1	0	0	0	0
chr1	150951874	150951916	1378957	1378961	Intergenic	ANXA9	0	0	7_Enh	0	1	1	0	1	0	1
chr1	150951953	150952461	1378961	1378970	Intergenic	ANXA9	0	0	7_Enh	0	1	1	0	1	1	1
chr1	150977003	150977099	1379339	1379343	intron	FAM63A	0	0	1_TssA	0	1	0	0	0	0	0
chr1	151043911	151043998	1380526	1380530	intron	GABPB2	1	0	1_TssA	0	1	1	0	1	0	0
chr1	151044227	151044250	1380539	1380543	intron	GABPB2	0	0	2_TssAFlnk	0	1	1	0	0	0	0
chr1	151168923	151169113	1382886	1382893	Intergenic	PIP5K1A	0	0	5_TxWk	0	1	0	0	1	1	1
chr1	151170427	151170575	1382950	1382955	promoter-TSS	PIP5K1A	1	0	7_Enh	0	1	1	0	1	0	0
chr1	151256045	151256102	1384577	1384582	intron	ZNF687	0	0	2_TssAFlnk	0	1	1	0	0	0	0
chr1	151344911	151345340	1385906	1385915	promoter-TSS	SELENBP1	1	0	2_TssAFlnk	0	1	1	0	1	0	0
chr1	151445517	151445676	1387323	1387327	Intergenic	POGZ	0	0	7_Enh	0	1	1	0	0	0	0
chr1	151486421	151486561	1387951	1387956	intron	CGN	0	0	2_TssAFlnk	0	1	1	0	1	0	0
chr1	151512157	151512523	1388298	1388304	promoter-TSS	TUFT1	1	0	7_Enh	0	1	1	0	1	0	0
chr1	151805090	151805383	1392112	1392120	promoter-TSS	RORC	1	0	7_Enh	0	1	1	0	1	0	0
chr1	151812033	151812550	1392342	1392378	intron	C2CD4D	1	1	1_TssA	0	1	1	0	1	0	0
chr1	151812628	151812725	1392378	1392384	intron	C2CD4D	1	0	1_TssA	0	1	0	0	1	0	0
chr1	151963352	151963828	1393858	1393864	intron	S100A10	0	0	7_Enh	0	1	1	0	0	0	0
chr1	152020284	152020878	1394568	1394581	Intergenic	S100A11	0	0	7_Enh	0	1	1	0	1	1	1
chr1	153541043	153541393	1406220	1406236	Intergenic	S100A2	0	0	2_TssAFlnk	0	1	1	0	1	1	1
chr1	153610800	153610825	1407386	1407390	exon	CHTOP	0	0	6_EnhG	0	1	1	0	0	0	0
chr1	153940894	153941286	1413095	1413109	promoter-TSS	SLC39A1	1	0	2_TssAFlnk	0	1	1	0	0	1	0
chr1	154298671	154299180	1418054	1418064	intron	ATP8B2	1	0	7_Enh	0	1	1	0	1	1	1
chr1	154300800	154301469	1418074	1418143	intron	ATP8B2	0	1	1_TssA	0	1	1	0	1	0	0
chr1	154323945	154324163	1418526	1418534	TTS	ATP8B2	0	0	7_Enh	0	1	1	0	1	0	0
chr1	154325036	154325898	1418550	1418596	Intergenic	ATP8B2	0	0	2_TssAFlnk	0	1	1	0	1	1	0
chr1	154391023	154391135	1419649	1419653	intron	IL6R	0	0	7_Enh	0	1	1	0	1	0	0
chr1	154392070	154392267	1419662	1419671	intron	IL6R	0	0	7_Enh	0	1	1	0	1	0	0
chr1	154474034	154474246	1420903	1420921	promoter-TSS	TDRD10	1	1	2_TssAFlnk	0	1	1	0	1	0	0
chr1	154474248	154474801	1420921	1420992	promoter-TSS	SHE	1	1	2_TssAFlnk	0	1	1	0	1	0	0
chr1	154850085	154850144	1426434	1426438	Intergenic	KCNN3	0	0	7_Enh	0	1	1	0	1	0	0
chr1	154850209	154850267	1426438	1426442	Intergenic	KCNN3	0	0	7_Enh	0	1	1	0	1	0	0
chr1	154944357	154944446	1427810	1427814	intron	SHC1	0	0	5_TxWk	0	1	1	0	0	0	0
chr1	154944957	154945268	1427827	1427835	intron	SHC1	0	0	2_TssAFlnk	0	1	1	0	1	0	0
chr1	154945784	154945848	1427844	1427848	intron	SHC1	0	0	1_TssA	0	1	1	0	0	0	0
chr1	154945935	154945975	1427850	1427854	intron	SHC1	1	0	1_TssA	0	1	1	0	0	0	0
chr1	154971607	154972132	1428407	1428449	Intergenic	ZBTB7B	0	1	2_TssAFlnk	0	1	1	0	0	1	1
chr1	154977592	154978237	1428705	1428714	intron	ZBTB7B	0	0	7_Enh	0	1	1	0	0	0	0
chr1	154978274	154978319	1428714	1428718	intron	ZBTB7B	0	0	7_Enh	0	1	1	0	0	0	0
chr1	154978355	154978378	1428718	1428722	intron	ZBTB7B	0	0	7_Enh	0	1	1	0	0	0	0
chr1	154989780	154990337	1428903	1428946	TTS	DCST2	0	1	2_TssAFlnk	0	1	1	0	1	1	1
chr1	155035139	155035249	1429818	1429825	TTS	ADAM15	1	1	2_TssAFlnk	0	1	1	0	0	1	1
chr1	155043363	155043799	1430062	1430103	Intergenic	LOC100505666	0	1	1_TssA	0	1	1	0	1	1	1
chr1	155058534	155058845	1430642	1430659	intron	EFNA3	0	0	7_Enh	0	1	1	0	0	1	1
chr1	155098658	155098859	1431314	1431332	Intergenic	EFNA1	0	1	2_TssAFlnk	0	1	1	0	1	0	0
chr1	155103905	155104051	1431514	1431519	exon,intron	EFNA1	0	0	3_TxFlnk	0	1	1	0	0	0	0
chr1	155107576	155107694	1431570	1431578	promoter-TSS	SLC50A1	1	0	2_TssAFlnk	0	1	1	0	1	0	0
chr1	155109075	155109214	1431668	1431681	exon,intron	SLC50A1	1	0	1_TssA	0	1	1	0	0	0	0
chr1	155139805	155140575	1432214	1432238	Intergenic	KRTCAP2	0	0	7_Enh	0	1	1	0	1	1	1
chr1	155157728	155158008	1432657	1432664	TTS	MUC1	0	0	7_Enh	0	1	1	0	1	1	0
chr1	155158047	155158200	1432664	1432669	TTS	MUC1	0	0	7_Enh	0	1	1	0	1	1	0
chr1	155160241	155160297	1432708	1432712	exon	MUC1	0	0	7_Enh	0	1	1	0	0	0	0
chr1	155162891	155163814	1432818	1432863	promoter-TSS	MUC1	1	1	1_TssA	0	1	1	0	1	1	1
chr1	155164200	155165088	1432883	1432977	promoter-TSS	MIR92B	1	1	2_TssAFlnk	0	1	1	0	1	0	0
chr1	155166904	155167069	1433005	1433009	exon,intron	THBS3	0	0	6_EnhG	0	1	1	0	0	0	0
chr1	155176646	155176963	1433178	1433184	intron	THBS3	1	0	7_Enh	0	1	1	0	1	1	1
chr1	155829014	155829599	1443746	1443780	exon,promoter-TSS	SYT11	1	1	7_Enh	0	1	0	0	1	0	0
chr1	155829959	155830489	1443785	1443816	intron	SYT11	1	1	5_TxWk	0	1	0	0	0	0	0
chr1	156066567	156066722	1447847	1447853	intron	LMNA	0	0	7_Enh	0	1	1	0	1	1	1
chr1	156075971	156076588	1447978	1448006	intron	LMNA	0	0	1_TssA	0	1	1	0	1	0	0
chr1	156088001	156088302	1448207	1448215	intron	LMNA	0	0	2_TssAFlnk	0	1	1	0	1	0	0
chr1	156092302	156092815	1448259	1448273	intron	LMNA	0	0	2_TssAFlnk	0	1	1	0	1	0	0
chr1	156093333	156093694	1448274	1448283	intron	LMNA	0	0	7_Enh	0	1	1	0	1	1	0
chr1	156308773	156308793	1452015	1452019	promoter-TSS	CCT3	1	0	1_TssA	0	1	0	0	0	0	0
chr1	156392420	156392495	1453411	1453417	intron	C1orf61	0	0	7_Enh	0	1	1	0	1	0	0
chr1	156392503	156392805	1453417	1453424	intron	C1orf61	0	0	7_Enh	0	1	1	0	1	0	0
chr1	156426182	156426245	1454006	1454010	Intergenic	C1orf61	0	0	2_TssAFlnk	0	1	1	0	0	1	1
chr1	156426259	156427488	1454010	1454089	Intergenic	C1orf61	0	1	2_TssAFlnk	0	1	1	0	1	1	1
chr1	156441459	156441738	1454326	1454330	intron	MEF2D	0	0	7_Enh	0	1	1	0	1	0	0
chr1	156463060	156463266	1454624	1454633	intron	MEF2D	0	0	7_Enh	0	1	1	0	1	0	0
chr1	156466674	156466783	1454668	1454672	intron	MEF2D	0	0	7_Enh	0	1	1	0	0	0	0
chr1	156471692	156471760	1454857	1454863	Intergenic	MEF2D	0	0	2_TssAFlnk	0	1	1	0	0	0	0
chr1	156474659	156475431	1454906	1454948	Intergenic	MEF2D	0	1	1_TssA	0	1	1	0	1	0	0
chr1	156629764	156630174	1457447	1457476	TTS	BCAN	0	0	7_Enh	0	1	1	0	1	1	1
chr1	156695622	156695925	1458720	1458733	intron	ISG20L2	0	0	2_TssAFlnk	0	1	1	0	1	1	1
chr1	156716499	156716816	1459151	1459158	intron	HDGF	0	0	2_TssAFlnk	0	1	1	0	1	0	0
chr1	156716824	156717777	1459158	1459186	intron	HDGF	0	0	2_TssAFlnk	0	1	1	0	1	1	0
chr1	156719754	156719834	1459201	1459206	intron	HDGF	0	0	2_TssAFlnk	0	1	1	0	0	0	0
chr1	156821692	156821760	1460956	1460960	exon	INSRR	0	0	7_Enh	0	1	1	0	1	0	0
chr1	156821785	156821891	1460960	1460965	exon	INSRR	0	0	7_Enh	0	1	1	0	1	0	0
chr1	157016521	157016573	1463898	1463902	Intergenic	ARHGEF11	0	0	1_TssA	0	1	1	0	0	0	0
chr1	157210814	157210838	1465945	1465949	Intergenic	ETV3	0	0	7_Enh	0	1	1	0	1	0	0
chr1	158119489	158119704	1472697	1472717	Intergenic	LOC646268	0	1	1_TssA	0	1	0	0	1	0	0
chr1	158968564	158968823	1477932	1477938	Intergenic	IFI16	0	0	15_Quies	0	1	1	0	1	1	1
chr1	158968870	158969153	1477938	1477947	Intergenic	IFI16	0	0	15_Quies	0	1	1	0	1	0	0
chr1	158969446	158970585	1477951	1477964	Intergenic	IFI16	0	0	5_TxWk	0	1	1	0	1	0	0
chr1	159722028	159722265	1482914	1482918	Intergenic	DUSP23	0	0	5_TxWk	0	1	1	0	1	0	0
chr1	159823687	159823871	1483866	1483870	TTS	VSIG8	0	0	5_TxWk	0	1	1	0	0	0	0
chr1	159837327	159837789	1484128	1484138	Intergenic	VSIG8	0	0	7_Enh	0	1	1	0	1	0	0
chr1	159870067	159870192	1484463	1484474	promoter-TSS	CCDC19	1	1	7_Enh	0	1	1	0	1	0	0
chr1	159880292	159880549	1484569	1484574	Intergenic	CCDC19	0	0	7_Enh	0	1	1	0	1	0	0
chr1	159896484	159896701	1484840	1484847	TTS	IGSF9	0	0	7_Enh	0	1	1	0	0	0	0
chr1	159899157	159899467	1484900	1484915	intron	IGSF9	0	1	2_TssAFlnk	0	1	1	0	1	0	0
chr1	159899469	159899531	1484915	1484919	exon	IGSF9	0	1	2_TssAFlnk	0	1	0	0	1	0	0
chr1	159899539	159899571	1484919	1484923	exon	IGSF9	0	1	2_TssAFlnk	0	1	0	0	1	0	0
chr1	159927951	159928048	1485333	1485338	Intergenic	LOC100505633	0	0	7_Enh	0	1	1	0	1	0	0
chr1	159940737	159940862	1485462	1485466	intron	LOC100505633	0	0	7_Enh	0	1	1	0	1	0	0
chr1	160070822	160071102	1486915	1486923	Intergenic	IGSF8	0	0	7_Enh	0	1	1	0	1	1	1
chr1	160220730	160220794	1488655	1488659	intron	DCAF8	0	0	5_TxWk	0	1	1	0	0	0	0
chr1	160751274	160751497	1493205	1493210	Intergenic	LY9	0	0	7_Enh	0	1	1	0	1	0	0
chr1	160875109	160875169	1494330	1494334	Intergenic	ITLN1	0	0	7_Enh	0	1	1	0	1	0	0
chr1	160881219	160881576	1494414	1494422	Intergenic	ITLN1	0	0	7_Enh	0	1	1	0	1	0	0
chr1	160894772	160895366	1494496	1494501	Intergenic	ITLN2	0	0	15_Quies	0	1	0	0	1	0	0
chr1	160948260	160948333	1495209	1495213	Intergenic	ITLN2	0	0	5_TxWk	0	1	1	0	1	0	0
chr1	160948412	160948590	1495214	1495220	Intergenic	ITLN2	0	0	5_TxWk	0	1	1	0	1	0	0
chr1	160959910	160960002	1495464	1495470	Intergenic	F11R	0	0	7_Enh	0	1	0	0	1	0	0
chr1	160960068	160960268	1495473	1495482	Intergenic	F11R	0	0	5_TxWk	0	1	1	0	1	1	1
chr1	160983500	160983896	1495822	1495834	intron	F11R	0	0	2_TssAFlnk	0	1	1	0	1	0	0
chr1	161059109	161059251	1497088	1497094	promoter-TSS	PVRL4	1	0	1_TssA	0	1	1	0	1	0	0
chr1	161059267	161059536	1497094	1497107	promoter-TSS	PVRL4	1	0	7_Enh	0	1	1	0	1	0	0
chr1	161088678	161089040	1497561	1497567	promoter-TSS	PFDN2	1	0	7_Enh	0	1	1	0	0	1	0
chr1	161147742	161147822	1498764	1498768	promoter-TSS	B4GALT3	1	0	1_TssA	0	1	1	0	1	1	1
chr1	161171785	161171877	1499106	1499117	promoter-TSS	NDUFS2	0	1	1_TssA	0	1	1	0	1	0	0
chr1	161214733	161214857	1499751	1499755	Intergenic	NR1I3	0	0	7_Enh	0	1	1	0	1	0	0
chr1	161337603	161337829	1501278	1501282	promoter-TSS	C1orf192	1	0	5_TxWk	0	1	0	0	1	1	1
chr1	161359482	161360502	1501621	1501711	Intergenic	C1orf192	0	1	1_TssA	0	1	1	0	1	0	0
chr1	161509474	161510221	1506068	1506106	Intergenic	FCGR3A	0	0	2_TssAFlnk	0	1	1	0	1	0	0
chr1	162557278	162557405	1515912	1515918	exon	UAP1	0	0	5_TxWk	0	1	1	0	1	0	0
chr1	162583500	162583786	1516124	1516131	Intergenic	DDR2	0	0	5_TxWk	0	1	1	0	1	1	1
chr1	162760163	162761391	1517322	1517381	intron	HSD17B7	1	1	1_TssA	0	1	0	0	1	1	0
chr1	164571449	164571589	1528392	1528396	intron	PBX1	0	0	7_Enh	0	1	1	0	1	0	0
chr1	164571991	164572297	1528396	1528406	intron	PBX1	0	0	7_Enh	0	1	1	0	1	0	0
chr1	164603507	164603609	1528702	1528706	intron	PBX1	0	0	7_Enh	0	1	1	0	0	0	0
chr1	164604898	164605010	1528728	1528733	intron	PBX1	0	0	7_Enh	0	1	1	0	0	0	0
chr1	164606514	164606669	1528742	1528749	intron	PBX1	0	0	7_Enh	0	1	1	0	1	0	0
chr1	164607401	164607516	1528755	1528761	intron	PBX1	0	0	7_Enh	0	1	1	0	1	0	0
chr1	164607866	164607972	1528765	1528770	intron	PBX1	0	0	7_Enh	0	1	1	0	0	0	0
chr1	164637891	164638026	1529025	1529031	intron	PBX1	0	0	7_Enh	0	1	1	0	0	0	0
chr1	164652583	164652885	1529176	1529180	intron	PBX1	0	0	5_TxWk	0	1	1	0	1	0	0
chr1	164681490	164681799	1529459	1529472	intron	PBX1	0	0	7_Enh	0	1	1	0	1	0	0
chr1	164717500	164717678	1529749	1529755	intron	PBX1	0	0	7_Enh	0	1	1	0	1	0	0
chr1	164723392	164723755	1529798	1529806	intron	PBX1	0	0	7_Enh	0	1	1	0	1	0	0
chr1	164744047	164744184	1529982	1529987	promoter-TSS	LOC100505795	1	0	7_Enh	0	1	1	0	1	0	0
chr1	164744292	164744437	1529987	1529991	promoter-TSS	LOC100505795	1	0	7_Enh	0	1	1	0	1	0	0
chr1	164756691	164756812	1530130	1530137	intron	PBX1	0	0	7_Enh	0	1	1	0	1	1	1
chr1	165345294	165345965	1534714	1534754	Intergenic	LMX1A	0	0	2_TssAFlnk	0	1	1	0	1	0	0
chr1	165513253	165513496	1536062	1536072	promoter-TSS	LRRC52	1	0	7_Enh	0	1	1	0	1	0	0
chr1	165857199	165857654	1539503	1539511	intron	UCK2	0	0	5_TxWk	0	1	1	0	0	0	0
chr1	165869915	165869987	1539653	1539659	intron	UCK2	0	0	7_Enh	0	1	1	0	0	0	0
chr1	165870221	165870332	1539662	1539668	intron	UCK2	0	0	7_Enh	0	1	1	0	1	0	0
chr1	166809902	166810079	1545855	1545860	intron	POGK	0	0	1_TssA	0	1	1	0	1	0	0
chr1	166810263	166810303	1545860	1545864	exon	POGK	0	0	3_TxFlnk	0	1	1	0	0	0	0
chr1	167381230	167381549	1551078	1551084	exon	POU2F1	0	0	6_EnhG	0	1	1	0	1	0	0
chr1	167381805	167382300	1551085	1551090	intron	POU2F1	0	0	5_TxWk	0	1	1	0	1	0	0
chr1	167523533	167523652	1552996	1553003	promoter-TSS	CREG1	1	0	1_TssA	0	1	1	0	0	0	0
chr1	167599371	167600025	1553707	1553760	intron	RCSD1	1	1	1_TssA	0	1	1	0	0	0	0
chr1	167789279	167789647	1555905	1555936	intron	ADCY10	0	1	1_TssA	0	1	1	0	1	0	0
chr1	168054694	168054973	1558298	1558313	exon	GPR161	0	0	7_Enh	0	1	1	0	0	0	0
chr1	168085705	168086005	1558727	1558733	intron	GPR161	0	0	7_Enh	0	1	1	0	1	0	0
chr1	168464529	168464648	1562304	1562309	Intergenic	XCL2	0	0	5_TxWk	0	1	1	0	0	0	0
chr1	168464692	168464783	1562309	1562316	Intergenic	XCL2	0	0	5_TxWk	0	1	1	0	1	0	0
chr1	168464950	168465080	1562316	1562320	Intergenic	XCL2	0	0	5_TxWk	0	1	0	0	1	0	0
chr1	168662508	168662742	1563492	1563497	Intergenic	DPT	0	0	5_TxWk	0	1	1	0	1	0	0
chr1	168687495	168687804	1563665	1563670	intron	DPT	0	0	7_Enh	0	1	1	0	1	0	0
chr1	169072700	169072811	1566104	1566108	Intergenic	ATP1B1	0	0	7_Enh	0	1	1	0	1	0	0
chr1	169079051	169079996	1566345	1566353	intron	ATP1B1	0	0	2_TssAFlnk	0	1	1	0	1	0	0
chr1	169863736	169863822	1571811	1571819	promoter-TSS	SCYL3	1	0	1_TssA	0	1	1	0	0	0	0
chr1	170115285	170115352	1573218	1573222	exon	METTL11B	1	0	15_Quies	0	1	0	0	1	0	0
chr1	170631026	170632372	1576327	1576363	Intergenic	PRRX1	1	0	5_TxWk	0	1	1	0	0	0	0
chr1	171282607	171283382	1580471	1580482	promoter-TSS	FMO4	1	0	15_Quies	0	1	1	0	1	1	1
chr1	172291576	172292111	1588040	1588048	intron	DNM3	0	0	7_Enh	0	1	1	0	1	0	0
chr1	172400895	172401083	1588680	1588686	intron	C1orf105	0	0	7_Enh	0	1	1	0	1	0	0
chr1	172401182	172401347	1588686	1588690	intron	C1orf105	0	0	7_Enh	0	1	1	0	1	0	0
chr1	172419160	172419313	1588849	1588854	intron	C1orf105	0	0	7_Enh	0	1	1	0	1	1	1
chr1	172419565	172419755	1588857	1588862	intron	C1orf105	0	0	7_Enh	0	1	1	0	1	0	1
chr1	173096665	173096843	1592853	1592858	Intergenic	TNFSF18	0	0	5_TxWk	0	1	1	0	1	0	0
chr1	173097114	173097231	1592861	1592865	Intergenic	TNFSF18	0	0	5_TxWk	0	1	1	0	1	0	0
chr1	173398733	173399053	1594679	1594685	intron	LOC100506023	0	0	5_TxWk	0	1	1	0	1	1	1
chr1	173399180	173399301	1594685	1594691	intron	LOC100506023	0	0	7_Enh	0	1	1	0	1	0	0
chr1	173839451	173839635	1598333	1598337	exon	ZBTB37	0	0	7_Enh	0	1	1	0	0	0	0
chr1	173895250	173895352	1598886	1598893	Intergenic	SERPINC1	0	0	2_TssAFlnk	0	1	1	0	1	0	0
chr1	174843523	174844011	1606392	1606403	promoter-TSS	RABGAP1L	0	0	1_TssA	0	1	0	0	1	0	0
chr1	174844397	174844561	1606403	1606408	promoter-TSS	RABGAP1L	0	0	5_TxWk	0	1	0	0	1	0	0
chr1	174885800	174886045	1606747	1606753	intron	RABGAP1L	0	0	7_Enh	0	1	1	0	0	0	0
chr1	174967709	174968124	1607323	1607336	promoter-TSS	CACYBP	1	0	15_Quies	0	1	0	0	1	1	1
chr1	174969975	174970113	1607472	1607476	intron	CACYBP	0	0	5_TxWk	0	1	1	0	0	0	0
chr1	174998925	174999104	1607785	1607792	Intergenic	MRPS14	0	0	7_Enh	0	1	1	0	1	1	1
chr1	175162397	175162516	1609523	1609529	promoter-TSS	KIAA0040	1	0	2_TssAFlnk	0	1	1	0	1	0	0
chr1	175288855	175289274	1610329	1610335	Intergenic	KIAA0040	0	0	7_Enh	0	1	1	0	1	1	1
chr1	175310912	175311031	1610515	1610519	intron	TNR	0	0	7_Enh	0	1	1	0	1	0	0
chr1	176595519	176596154	1619630	1619635	intron	PAPPA2	0	0	5_TxWk	0	1	1	0	0	0	0
chr1	177244154	177244334	1623969	1623974	intron	FAM5B	0	0	7_Enh	0	1	1	0	1	0	0
chr1	177938375	177938437	1628237	1628241	intron	SEC16B	1	0	7_Enh	0	1	0	0	1	0	0
chr1	177938464	177939050	1628241	1628247	intron	SEC16B	1	0	2_TssAFlnk	0	1	0	0	1	0	0
chr1	177939225	177939283	1628247	1628251	promoter-TSS	SEC16B	1	0	1_TssA	0	1	0	0	1	0	0
chr1	177939357	177939547	1628251	1628256	promoter-TSS	SEC16B	1	0	1_TssA	0	1	0	0	1	0	0
chr1	178269207	178269376	1630900	1630904	intron	RASAL2	0	0	15_Quies	0	1	0	0	1	1	1
chr1	179097858	179097877	1638808	1638812	intron	ABL2	0	0	7_Enh	0	1	1	0	0	0	0
chr1	179257039	179257627	1640688	1640697	Intergenic	SOAT1	0	0	5_TxWk	0	1	1	0	1	0	0
chr1	179261557	179261691	1640756	1640760	Intergenic	SOAT1	0	0	5_TxWk	0	1	1	0	1	1	1
chr1	179555365	179555823	1643505	1643559	Intergenic	TDRD5	0	1	1_TssA	0	1	0	0	1	1	1
chr1	179555880	179555918	1643559	1643563	Intergenic	TDRD5	0	0	1_TssA	0	1	0	0	1	0	0
chr1	179783701	179784853	1645639	1645689	exon	FAM163A	0	0	2_TssAFlnk	0	1	1	0	1	1	1
chr1	179901476	179901555	1647082	1647087	Intergenic	CEP350	0	0	15_Quies	0	1	1	0	1	0	0
chr1	180127391	180127471	1649182	1649186	intron	QSOX1	0	0	2_TssAFlnk	0	1	1	0	1	0	0
chr1	180127545	180127643	1649186	1649190	intron	QSOX1	0	0	2_TssAFlnk	0	1	1	0	1	0	0
chr1	180143319	180143438	1649363	1649368	intron	QSOX1	0	0	7_Enh	0	1	1	0	1	0	0
chr1	180491288	180491531	1653282	1653288	Intergenic	ACBD6	0	0	7_Enh	0	1	1	0	1	0	0
chr1	180580817	180580904	1654097	1654101	Intergenic	XPR1	0	0	5_TxWk	0	1	1	0	0	0	0
chr1	180823610	180823882	1655962	1655967	intron	XPR1	0	0	7_Enh	0	1	1	0	1	0	0
chr1	180922591	180922671	1657429	1657435	Intergenic	KIAA1614	0	0	2_TssAFlnk	0	1	1	0	1	0	0
chr1	181057404	181057547	1659031	1659041	promoter-TSS	IER5	1	1	1_TssA	0	1	1	0	1	0	0
chr1	181122097	181122367	1660061	1660073	Intergenic	IER5	0	0	7_Enh	0	1	1	0	1	1	0
chr1	182054085	182054405	1667392	1667398	Intergenic	ZNF648	0	0	5_TxWk	0	1	1	0	1	1	1
chr1	182089792	182090257	1667720	1667732	Intergenic	ZNF648	0	0	7_Enh	0	1	1	0	1	0	0
chr1	182112357	182112603	1667880	1667887	Intergenic	ZNF648	0	0	7_Enh	0	1	1	0	1	1	1
chr1	182365854	182366514	1670103	1670109	Intergenic	TEDDM1	0	0	15_Quies	0	1	1	0	1	1	1
chr1	182570340	182570836	1671739	1671745	intron	RGS16	0	0	5_TxWk	0	1	1	0	1	1	1
chr1	182931612	182931991	1675343	1675349	Intergenic	SHCBP1L	0	0	15_Quies	0	1	1	0	1	1	1
chr1	182991350	182991484	1675909	1675914	Intergenic	LAMC1	0	0	1_TssA	0	1	1	0	1	0	0
chr1	183251079	183251158	1678490	1678494	intron	NMNAT2	0	0	7_Enh	0	1	1	0	1	0	0
chr1	183846595	183846780	1683539	1683544	intron	RGL1	0	0	7_Enh	0	1	1	0	0	0	0
chr1	184265744	184265981	1686730	1686734	Intergenic	C1orf21	0	0	5_TxWk	0	1	0	0	1	0	0
chr1	184761662	184761886	1690667	1690671	exon	FAM129A	0	0	7_Enh	0	1	1	0	1	0	0
chr1	184774703	184775072	1690792	1690801	intron	FAM129A	0	0	5_TxWk	0	1	1	0	1	1	1
chr1	184831266	184831415	1691265	1691271	intron	FAM129A	0	0	7_Enh	0	1	1	0	1	0	0
chr1	184832143	184832264	1691274	1691278	intron	FAM129A	0	0	7_Enh	0	1	1	0	0	0	0
chr1	184944288	184944558	1692230	1692235	promoter-TSS	FAM129A	1	0	15_Quies	0	1	1	0	0	0	0
chr1	185615336	185615819	1697287	1697291	Intergenic	HMCN1	0	0	15_Quies	0	1	1	0	1	0	0
chr1	185643419	185643641	1697532	1697537	Intergenic	HMCN1	0	0	7_Enh	0	1	1	0	0	0	0
chr1	185703008	185703776	1697844	1697891	promoter-TSS	HMCN1	1	1	1_TssA	0	1	1	0	1	1	0
chr1	191340942	191341166	1729593	1729597	Intergenic	LOC440704	0	0	7_Enh	0	1	1	0	1	0	0
chr1	192830999	192831114	1737903	1737907	Intergenic	RGS2	0	0	5_TxWk	0	1	1	0	1	0	0
chr1	192873697	192873913	1738196	1738202	Intergenic	RGS2	0	0	5_TxWk	0	1	1	0	1	0	0
chr1	193378139	193378373	1741948	1741954	Intergenic	B3GALT2	0	0	15_Quies	0	1	1	0	1	0	0
chr1	197257229	197257511	1763755	1763759	intron	CRB1	0	0	7_Enh	0	1	1	0	0	0	0
chr1	199763282	199763820	1778579	1778584	Intergenic	NR5A2	0	0	15_Quies	0	1	1	0	1	0	0
chr1	200002615	200002730	1780913	1780917	intron	NR5A2	0	0	3_TxFlnk	0	1	1	0	1	0	0
chr1	200003725	200003847	1780944	1780954	intron	NR5A2	0	0	1_TssA	0	1	0	0	0	0	0
chr1	200044721	200044940	1781696	1781704	intron	NR5A2	0	0	6_EnhG	0	1	1	0	0	0	0
chr1	200045463	200045635	1781708	1781713	intron	NR5A2	0	0	5_TxWk	0	1	1	0	1	0	0
chr1	200119987	200120075	1782423	1782427	intron	NR5A2	0	0	5_TxWk	0	1	1	0	0	0	0
chr1	200138227	200138324	1782565	1782569	intron	NR5A2	0	0	5_TxWk	0	1	0	0	0	0	0
chr1	200146132	200146252	1782627	1782631	exon	NR5A2	0	0	5_TxWk	0	1	1	0	1	0	0
chr1	200379856	200379973	1785092	1785097	promoter-TSS	ZNF281	1	0	5_TxWk	0	1	0	0	1	0	0
chr1	200610179	200610340	1787498	1787502	Intergenic	KIF14	0	0	5_TxWk	0	1	1	0	1	0	0
chr1	200865540	200866036	1790296	1790305	intron	C1orf106	0	0	1_TssA	0	1	1	0	1	0	0
chr1	200971289	200971382	1791883	1791888	exon	KIF21B	0	0	7_Enh	0	1	1	0	1	0	0
chr1	201094061	201094177	1793631	1793635	Intergenic	ASCL5	0	0	7_Enh	0	1	1	0	1	0	0
chr1	201094349	201094412	1793636	1793640	Intergenic	ASCL5	0	0	7_Enh	0	1	1	0	1	0	0
chr1	201095941	201096029	1793658	1793662	Intergenic	ASCL5	0	0	2_TssAFlnk	0	1	1	0	1	0	0
chr1	201096201	201096334	1793664	1793672	Intergenic	ASCL5	0	0	2_TssAFlnk	0	1	1	0	1	0	0
chr1	201096579	201096735	1793675	1793682	Intergenic	ASCL5	0	0	2_TssAFlnk	0	1	1	0	1	0	0
chr1	201097589	201097736	1793700	1793705	Intergenic	ASCL5	0	0	2_TssAFlnk	0	1	0	0	0	0	0
chr1	201136272	201136380	1794247	1794254	Intergenic	TMEM9	0	0	7_Enh	0	1	0	0	0	0	0
chr1	201139685	201139741	1794274	1794278	Intergenic	TMEM9	0	0	7_Enh	0	1	1	0	1	0	0
chr1	201139777	201140733	1794278	1794340	Intergenic	TMEM9	0	1	1_TssA	0	1	1	0	1	1	1
chr1	201366125	201366494	1797138	1797147	intron	LAD1	0	0	2_TssAFlnk	0	1	1	0	1	0	0
chr1	201417321	201417498	1797849	1797857	Intergenic	PHLDA3	0	0	7_Enh	0	1	1	0	1	1	1
chr1	201449646	201450338	1798376	1798416	Intergenic	PHLDA3	0	0	1_TssA	0	1	1	0	1	0	0
chr1	201463534	201463721	1798578	1798583	intron	CSRP1	0	0	6_EnhG	0	1	1	0	1	0	0
chr1	201482203	201482417	1798875	1798881	Intergenic	CSRP1	0	0	7_Enh	0	1	1	0	1	1	1
chr1	201567108	201567387	1799967	1799974	Intergenic	NAV1	0	0	7_Enh	0	1	1	0	1	0	0
chr1	201617932	201618031	1800566	1800581	exon	NAV1	1	1	2_TssAFlnk	0	1	1	0	1	0	0
chr1	201853016	201853136	1803224	1803228	exon	IPO9	0	0	7_Enh	0	1	1	0	1	0	0
chr1	201978816	201979016	1805090	1805097	promoter-TSS	ELF3	1	0	7_Enh	0	1	1	0	1	1	1
chr1	201979421	201979732	1805099	1805107	exon,promoter-TSS	ELF3	1	0	1_TssA	0	1	1	0	1	0	0
chr1	201987671	201987984	1805287	1805295	Intergenic	ELF3	0	0	2_TssAFlnk	0	1	1	0	1	0	0
chr1	201988042	201988265	1805295	1805302	Intergenic	ELF3	0	0	2_TssAFlnk	0	1	1	0	1	0	0
chr1	202003813	202004219	1805549	1805560	Intergenic	ELF3	0	0	5_TxWk	0	1	1	0	1	0	0
chr1	202026063	202026181	1805917	1805922	Intergenic	ELF3	0	0	7_Enh	0	1	1	0	1	0	0
chr1	202026287	202026500	1805925	1805929	Intergenic	ELF3	0	0	7_Enh	0	1	1	0	1	0	0
chr1	202041493	202041583	1806158	1806164	Intergenic	GPR37L1	0	0	7_Enh	0	1	1	0	0	0	0
chr1	202076492	202076915	1806708	1806714	Intergenic	GPR37L1	0	0	7_Enh	0	1	1	0	1	0	0
chr1	202076935	202077169	1806714	1806718	Intergenic	GPR37L1	0	0	7_Enh	0	1	1	0	1	0	0
chr1	202077491	202077725	1806721	1806727	Intergenic	GPR37L1	0	0	7_Enh	0	1	0	0	1	0	0
chr1	202431443	202431731	1811231	1811236	promoter-TSS	PPP1R12B	0	0	7_Enh	0	1	1	0	1	0	0
chr1	202779456	202779541	1814768	1814773	promoter-TSS	KDM5B-AS1	1	0	1_TssA	0	1	1	0	0	0	0
chr1	202995473	202996077	1817904	1817967	Intergenic	TMEM183B	0	1	2_TssAFlnk	0	1	1	0	1	1	0
chr1	203242054	203242550	1820915	1820939	Intergenic	LOC730227	0	1	7_Enh	0	1	1	0	1	1	1
chr1	203242601	203242695	1820939	1820948	Intergenic	LOC730227	0	1	2_TssAFlnk	0	1	1	0	1	1	1
chr1	203242716	203242781	1820948	1820953	Intergenic	LOC730227	0	1	2_TssAFlnk	0	1	1	0	1	1	1
chr1	203247643	203247808	1821025	1821033	Intergenic	LOC730227	0	0	7_Enh	0	1	1	0	1	0	0
chr1	203251999	203252122	1821096	1821100	Intergenic	LOC730227	0	0	7_Enh	0	1	1	0	1	0	0
chr1	203259544	203259939	1821192	1821215	Intergenic	LOC730227	0	0	7_Enh	0	1	1	0	1	0	0
chr1	203285267	203285504	1821604	1821608	Intergenic	BTG2	0	0	7_Enh	0	1	1	0	0	0	0
chr1	203296092	203297065	1821710	1821771	Intergenic	BTG2	0	1	1_TssA	0	1	1	0	1	1	1
chr1	203297072	203297254	1821771	1821782	Intergenic	BTG2	0	0	2_TssAFlnk	0	1	1	0	1	1	1
chr1	203297974	203298324	1821787	1821795	Intergenic	FMOD	0	0	7_Enh	0	1	1	0	1	0	0
chr1	203309040	203309433	1821948	1821954	TTS	FMOD	0	0	5_TxWk	0	1	1	0	1	1	1
chr1	203320138	203320662	1822077	1822095	promoter-TSS	FMOD	1	0	7_Enh	0	1	1	0	1	1	0
chr1	203456785	203457059	1823419	1823440	exon	PRELP	0	1	2_TssAFlnk	0	1	1	0	1	1	1
chr1	203457136	203457182	1823441	1823445	exon	PRELP	0	0	2_TssAFlnk	0	1	1	0	1	1	1
chr1	203457195	203457252	1823445	1823449	exon	PRELP	0	0	7_Enh	0	1	1	0	1	0	0
chr1	203619298	203619473	1825452	1825459	intron	ATP2B4	0	0	2_TssAFlnk	0	1	1	0	1	0	0
chr1	203619509	203619874	1825459	1825492	intron	ATP2B4	0	0	2_TssAFlnk	0	1	1	0	1	0	0
chr1	203738680	203739026	1826900	1826909	intron	LAX1	0	0	15_Quies	0	1	0	0	1	0	0
chr1	203829874	203830153	1828090	1828101	promoter-TSS	SNRPE	1	0	1_TssA	0	1	1	0	1	0	0
chr1	204047457	204047742	1830787	1830795	intron	SOX13	0	0	7_Enh	0	1	1	0	0	0	0
chr1	204053342	204053751	1830882	1830886	intron	SOX13	0	0	7_Enh	0	1	1	0	1	0	0
chr1	204057429	204057524	1830942	1830946	intron	SOX13	0	0	7_Enh	0	1	1	0	0	0	0
chr1	204062242	204062331	1831010	1831014	intron	SOX13	0	0	7_Enh	0	1	1	0	1	0	0
chr1	204098210	204098355	1831484	1831494	Intergenic	ETNK2	0	0	7_Enh	0	1	1	0	1	1	1
chr1	204098722	204098766	1831504	1831510	Intergenic	ETNK2	0	0	2_TssAFlnk	0	1	1	0	1	0	0
chr1	204183019	204183356	1832674	1832700	promoter-TSS	GOLT1A	1	0	2_TssAFlnk	0	1	1	0	1	1	1
chr1	204255952	204256442	1833566	1833575	intron	PLEKHA6	0	0	2_TssAFlnk	0	1	1	0	1	0	0
chr1	204256826	204256889	1833577	1833582	intron	PLEKHA6	0	0	2_TssAFlnk	0	1	1	0	0	0	0
chr1	204332460	204333317	1834440	1834470	Intergenic	PLEKHA6	0	0	2_TssAFlnk	0	1	1	0	1	1	1
chr1	204347567	204347642	1834711	1834717	Intergenic	LINC00628	0	0	2_TssAFlnk	0	1	1	0	1	0	0
chr1	204732950	204733229	1839523	1839535	Intergenic	NFASC	0	0	7_Enh	0	1	1	0	1	1	1
chr1	205091920	205091990	1843681	1843685	promoter-TSS	RBBP5	1	0	1_TssA	0	1	1	0	1	0	0
chr1	205110842	205111113	1843925	1843933	TTS	DSTYK	0	0	7_Enh	0	1	1	0	1	1	1
chr1	205199012	205199169	1845117	1845121	intron	TMCC2	0	0	7_Enh	0	1	1	0	0	0	0
chr1	205242599	205242859	1845775	1845783	TTS	TMCC2	0	0	5_TxWk	0	1	1	0	1	1	1
chr1	205270454	205270649	1846176	1846185	TTS	NUAK2	0	0	7_Enh	0	1	1	0	1	0	0
chr1	205288661	205288899	1846430	1846435	intron	NUAK2	0	0	2_TssAFlnk	0	1	1	0	1	0	0
chr1	205407951	205408067	1848058	1848063	Intergenic	MIR135B	0	0	7_Enh	0	1	1	0	1	1	1
chr1	205560943	205561339	1850302	1850332	intron	MFSD4	0	1	2_TssAFlnk	0	1	1	0	1	1	1
chr1	205561392	205561559	1850332	1850344	intron	MFSD4	0	1	7_Enh	0	1	0	0	1	0	0
chr1	205770234	205770640	1853233	1853238	intron	SLC41A1	0	0	7_Enh	0	1	1	0	1	0	0
chr1	205778881	205779204	1853314	1853320	intron	SLC41A1	0	0	3_TxFlnk	0	1	1	0	0	0	0
chr1	205779275	205779579	1853321	1853337	exon	SLC41A1	0	0	3_TxFlnk	0	1	1	0	0	0	0
chr1	205779678	205780452	1853337	1853351	exon	SLC41A1	0	0	1_TssA	0	1	1	0	0	1	0
chr1	205820991	205821251	1853838	1853842	Intergenic	PM20D1	0	0	5_TxWk	0	1	1	0	1	0	0
chr1	205882792	205882997	1854185	1854189	exon	SLC26A9	0	0	7_Enh	0	1	1	0	1	0	0
chr1	207115228	207115547	1864532	1864537	intron	PIGR	0	0	7_Enh	0	1	1	0	1	0	0
chr1	207142594	207142724	1864795	1864799	intron	FCAMR	0	0	7_Enh	0	1	1	0	1	0	0
chr1	207191641	207191750	1865166	1865170	TTS	C1orf116	0	0	7_Enh	0	1	1	0	1	0	0
chr1	207224734	207224890	1865491	1865495	promoter-TSS	YOD1	0	0	7_Enh	0	1	1	0	0	0	0
chr1	207489968	207490523	1867272	1867277	Intergenic	CD55	0	0	7_Enh	0	1	1	0	1	0	0
chr1	207924376	207924789	1870956	1870963	promoter-TSS	CD46	1	0	5_TxWk	0	1	1	0	1	0	0
chr1	207927663	207928022	1871072	1871078	intron	CD46	0	0	7_Enh	0	1	1	0	0	0	0
chr1	207949286	207949508	1871253	1871258	intron	CD46	0	0	6_EnhG	0	1	1	0	1	0	0
chr1	207985419	207985514	1871579	1871584	Intergenic	LOC148696	0	0	6_EnhG	0	1	1	0	1	1	0
chr1	207985532	207985772	1871584	1871592	Intergenic	LOC148696	0	0	6_EnhG	0	1	1	0	1	1	0
chr1	208000130	208000234	1871842	1871848	Intergenic	LOC148696	0	0	7_Enh	0	1	1	0	1	0	0
chr1	208000329	208000432	1871849	1871855	Intergenic	LOC148696	0	0	7_Enh	0	1	1	0	1	0	0
chr1	208042885	208042958	1872359	1872364	Intergenic	CD34	0	0	2_TssAFlnk	0	1	1	0	1	0	0
chr1	208084099	208084713	1872753	1872804	exon	CD34	1	1	1_TssA	0	1	1	0	0	0	0
chr1	208216576	208216668	1874185	1874189	intron	PLXNA2	0	0	7_Enh	0	1	1	0	0	0	0
chr1	208217265	208217341	1874194	1874199	intron	PLXNA2	0	0	7_Enh	0	1	1	0	1	0	0
chr1	208217369	208217465	1874199	1874203	intron	PLXNA2	0	0	7_Enh	0	1	1	0	1	0	0
chr1	208219051	208219239	1874236	1874242	intron	PLXNA2	0	0	7_Enh	0	1	1	0	1	1	1
chr1	208219493	208219738	1874248	1874253	intron	PLXNA2	0	0	7_Enh	0	1	1	0	0	0	0
chr1	208323099	208323413	1875337	1875344	intron	PLXNA2	0	0	7_Enh	0	1	1	0	1	0	0
chr1	208376443	208376588	1875861	1875866	intron	PLXNA2	0	0	7_Enh	0	1	1	0	0	0	0
chr1	208377340	208377526	1875875	1875879	intron	PLXNA2	0	0	7_Enh	0	1	1	0	1	0	0
chr1	208399948	208400072	1876149	1876154	intron	PLXNA2	0	0	7_Enh	0	1	1	0	0	0	0
chr1	208406973	208407359	1876226	1876233	intron	PLXNA2	0	0	7_Enh	0	1	1	0	1	0	0
chr1	208409404	208409555	1876254	1876261	intron	PLXNA2	0	0	7_Enh	0	1	1	0	0	0	0
chr1	208409633	208409879	1876261	1876266	intron	PLXNA2	0	0	7_Enh	0	1	1	0	0	0	0
chr1	208412211	208412324	1876294	1876298	intron	PLXNA2	0	0	7_Enh	0	1	1	0	0	0	0
chr1	208413042	208413174	1876303	1876307	intron	PLXNA2	0	0	2_TssAFlnk	0	1	1	0	1	0	0
chr1	209815081	209815428	1886841	1886846	intron	LAMB3	0	0	7_Enh	0	1	1	0	1	0	0
chr1	209827498	209827686	1886954	1886958	Intergenic	LAMB3	0	0	7_Enh	0	1	1	0	1	0	0
chr1	209847368	209847397	1887112	1887116	Intergenic	G0S2	0	0	7_Enh	0	1	1	0	0	0	0
chr1	209921011	209921100	1887627	1887632	Intergenic	TRAF3IP3	0	1	7_Enh	0	1	1	0	1	1	1
chr1	209921115	209921414	1887632	1887651	Intergenic	TRAF3IP3	0	1	7_Enh	0	1	0	0	1	1	1
chr1	210466190	210466285	1892595	1892599	Intergenic	HHAT	0	1	1_TssA	0	1	1	0	1	0	1
chr1	211501602	211501980	1901054	1901065	intron	TRAF5	0	0	1_TssA	0	1	1	0	0	0	0
chr1	211502521	211502739	1901071	1901075	intron	TRAF5	0	0	7_Enh	0	1	1	0	0	0	0
chr1	211589659	211589892	1901881	1901911	intron	LINC00467	0	1	1_TssA	0	1	0	0	1	1	0
chr1	211589895	211590142	1901911	1901948	intron	LINC00467	0	1	1_TssA	0	1	0	0	1	0	0
chr1	211590174	211590523	1901948	1901969	intron	LINC00467	0	1	1_TssA	0	1	0	0	1	0	0
chr1	211643412	211643525	1902455	1902461	Intergenic	RD3	0	0	7_Enh	0	1	1	0	1	1	1
chr1	211643575	211643674	1902461	1902467	Intergenic	RD3	0	0	7_Enh	0	1	0	0	1	1	1
chr1	211687404	211687663	1903044	1903059	Intergenic	RD3	0	0	15_Quies	0	1	1	0	1	1	1
chr1	211688645	211689185	1903095	1903150	Intergenic	RD3	0	1	2_TssAFlnk	0	1	1	0	1	1	1
chr1	211806403	211806521	1904634	1904640	Intergenic	NEK2	0	0	7_Enh	0	1	1	0	1	0	0
chr1	211817195	211817455	1904793	1904799	Intergenic	NEK2	0	0	7_Enh	0	1	1	0	1	0	0
chr1	211907782	211907931	1905850	1905856	Intergenic	NEK2	0	0	7_Enh	0	1	1	0	1	0	0
chr1	211908218	211908413	1905861	1905865	Intergenic	NEK2	0	0	7_Enh	0	1	1	0	1	0	0
chr1	212118193	212118458	1907866	1907874	intron	INTS7	0	0	5_TxWk	0	1	1	0	1	0	1
chr1	212401966	212402363	1910472	1910480	Intergenic	PPP2R5A	0	0	7_Enh	0	1	0	0	1	0	0
chr1	212457278	212457551	1910954	1910961	Intergenic	PPP2R5A	0	0	1_TssA	0	1	0	0	0	0	0
chr1	212731483	212731547	1914210	1914214	Intergenic	ATF3	0	0	2_TssAFlnk	0	1	1	0	1	0	0
chr1	212731595	212731691	1914214	1914221	Intergenic	ATF3	0	1	2_TssAFlnk	0	1	1	0	1	0	0
chr1	212779532	212779883	1914769	1914777	intron	ATF3	0	0	15_Quies	0	1	1	0	0	0	0
chr1	213154553	213154647	1919625	1919629	intron	VASH2	0	0	7_Enh	0	1	1	0	1	0	0
chr1	214150820	214151025	1927511	1927516	Intergenic	PROX1	0	0	7_Enh	0	1	1	0	1	0	0
chr1	214156053	214156733	1927635	1927703	Intergenic	PROX1	0	1	2_TssAFlnk	0	1	1	0	1	0	1
chr1	214200575	214200759	1928340	1928344	intron	PROX1	0	0	7_Enh	0	1	1	0	0	0	0
chr1	214280753	214280829	1928947	1928955	Intergenic	PROX1	0	0	2_TssAFlnk	0	1	1	0	1	0	0
chr1	214280867	214281211	1928955	1928967	Intergenic	PROX1	0	0	2_TssAFlnk	0	1	1	0	1	0	0
chr1	214296503	214296874	1929113	1929120	Intergenic	PROX1	0	0	5_TxWk	0	1	1	0	1	1	1
chr1	214612806	214613002	1932296	1932305	intron	PTPN14	0	0	2_TssAFlnk	0	1	1	0	1	0	0
chr1	217307443	217307650	1950559	1950571	intron	ESRRG	0	0	7_Enh	0	1	1	0	0	0	0
chr1	217307696	217307836	1950571	1950580	intron	ESRRG	0	1	7_Enh	0	1	1	0	0	0	0
chr1	217310662	217310825	1950742	1950754	intron	ESRRG	1	1	2_TssAFlnk	0	1	1	0	0	0	0
chr1	217310835	217311178	1950754	1950789	promoter-TSS	ESRRG	1	1	7_Enh	0	1	1	0	0	0	0
chr1	217311209	217311794	1950789	1950824	promoter-TSS	ESRRG	1	1	7_Enh	0	1	1	0	0	0	0
chr1	219606404	219606565	1966658	1966662	Intergenic	LYPLAL1	0	0	2_TssAFlnk	0	1	1	0	1	0	0
chr1	220160180	220160374	1970814	1970819	exon	EPRS	0	0	5_TxWk	0	1	1	0	0	0	0
chr1	220167310	220167391	1970867	1970871	intron	EPRS	0	0	5_TxWk	0	1	1	0	1	0	0
chr1	220295338	220295723	1972546	1972553	intron	IARS2	0	0	5_TxWk	0	1	1	0	1	0	0
chr1	220906451	220906901	1977528	1977543	Intergenic	MARC2	0	0	5_TxWk	0	1	1	0	1	1	1
chr1	220921164	220921294	1977672	1977679	exon,promoter-TSS	MARC2	1	0	2_TssAFlnk	0	1	1	0	1	0	0
chr1	220923700	220923835	1977778	1977782	intron	MARC2	0	0	7_Enh	0	1	1	0	0	0	0
chr1	220935526	220935683	1977894	1977900	intron	MARC2	0	0	7_Enh	0	1	1	0	1	0	0
chr1	221935102	221935268	1985303	1985307	Intergenic	DUSP10	0	0	7_Enh	0	1	1	0	1	0	0
chr1	222638644	222639120	1989869	1989909	Intergenic	HHIPL2	0	1	1_TssA	0	1	1	0	1	1	1
chr1	222639245	222639266	1989909	1989913	Intergenic	HHIPL2	0	0	1_TssA	0	1	1	0	1	0	0
chr1	222884356	222884535	1992513	1992522	intron	AIDA	0	0	5_TxWk	0	1	1	0	0	0	0
chr1	223101782	223102070	1994265	1994269	intron	DISP1	0	0	15_Quies	0	1	1	0	1	0	0
chr1	223254548	223255009	1995772	1995799	Intergenic	TLR5	0	1	5_TxWk	0	1	0	0	1	1	1
chr1	223257861	223258082	1995859	1995867	Intergenic	TLR5	0	0	7_Enh	0	1	1	0	1	0	0
chr1	223297157	223297230	1996287	1996296	intron	TLR5	0	0	1_TssA	0	1	0	0	1	1	1
chr1	223307023	223307514	1996431	1996456	intron	TLR5	0	0	1_TssA	0	1	1	0	1	1	1
chr1	223317447	223317639	1996607	1996612	promoter-TSS	TLR5	1	0	7_Enh	0	1	1	0	0	1	0
chr1	224181401	224181535	2005678	2005683	Intergenic	FBXO28	0	0	2_TssAFlnk	0	1	0	0	0	0	0
chr1	224645278	224645452	2011635	2011640	Intergenic	WDR26	0	0	7_Enh	0	1	1	0	1	1	1
chr1	224690134	224690320	2012085	2012090	Intergenic	WDR26	0	0	7_Enh	0	1	1	0	0	0	0
chr1	224691020	224691548	2012100	2012114	Intergenic	WDR26	0	0	7_Enh	0	1	1	0	1	1	0
chr1	224723283	224723742	2012418	2012426	Intergenic	CNIH3	0	0	7_Enh	0	1	1	0	1	0	0
chr1	224803412	224803513	2013044	2013049	promoter-TSS	CNIH3	1	0	2_TssAFlnk	0	1	1	0	1	0	0
chr1	224820414	224820599	2013412	2013416	intron	CNIH3	0	0	7_Enh	0	1	1	0	1	0	0
chr1	225600774	225601184	2018932	2018943	intron	LBR	0	0	5_TxWk	0	1	0	0	1	0	0
chr1	225614261	225614525	2019077	2019087	intron	LBR	0	0	1_TssA	0	1	1	0	0	0	0
chr1	225776421	225776779	2021213	2021220	intron	ENAH	0	0	5_TxWk	0	1	1	0	1	0	0
chr1	225799640	225799796	2021435	2021439	intron	ENAH	0	0	5_TxWk	0	1	1	0	1	0	0
chr1	225934430	225934826	2023290	2023301	Intergenic	SRP9	0	0	1_TssA	0	1	1	0	1	0	0
chr1	225942647	225942744	2023420	2023427	Intergenic	SRP9	0	0	7_Enh	0	1	1	0	1	0	0
chr1	225951730	225951837	2023523	2023527	Intergenic	SRP9	0	0	7_Enh	0	1	1	0	1	0	0
chr1	226004643	226004867	2024376	2024381	intron	EPHX1	0	0	7_Enh	0	1	1	0	0	0	0
chr1	226012287	226012384	2024493	2024498	promoter-TSS	EPHX1	0	0	7_Enh	0	1	1	0	0	0	0
chr1	226012414	226012514	2024499	2024503	promoter-TSS	EPHX1	0	0	7_Enh	0	1	1	0	1	0	0
chr1	226013930	226013991	2024519	2024523	intron	EPHX1	0	0	7_Enh	0	1	1	0	0	0	0
chr1	226014511	226014956	2024531	2024539	intron	EPHX1	0	0	7_Enh	0	1	1	0	0	0	0
chr1	226075562	226075680	2025667	2025681	exon	LEFTY1	0	1	5_TxWk	0	1	1	0	0	0	0
chr1	226099128	226099277	2026014	2026033	Intergenic	PYCR2	0	0	7_Enh	0	1	1	0	1	1	1
chr1	226187637	226187770	2027592	2027598	promoter-TSS	SDE2	1	0	2_TssAFlnk	0	1	1	0	1	0	0
chr1	226187835	226188007	2027598	2027602	promoter-TSS	SDE2	1	0	5_TxWk	0	1	1	0	1	0	0
chr1	226309017	226309151	2029740	2029753	Intergenic	H3F3AP4	0	1	2_TssAFlnk	0	1	1	0	0	0	0
chr1	226312888	226313188	2029960	2029972	Intergenic	ACBD3	0	0	7_Enh	0	1	1	0	1	1	1
chr1	226315169	226315480	2030027	2030032	Intergenic	ACBD3	0	0	7_Enh	0	1	1	0	1	0	0
chr1	226315579	226315809	2030032	2030038	Intergenic	ACBD3	0	0	7_Enh	0	1	1	0	1	0	0
chr1	226322740	226323050	2030147	2030162	Intergenic	ACBD3	0	0	7_Enh	0	1	1	0	1	0	0
chr1	226323054	226323140	2030162	2030168	Intergenic	ACBD3	0	0	2_TssAFlnk	0	1	1	0	1	0	0
chr1	226350748	226350968	2030517	2030522	intron	ACBD3	0	0	5_TxWk	0	1	1	0	1	0	0
chr1	226590706	226590997	2033800	2033809	intron	PARP1	0	0	7_Enh	0	1	1	0	1	0	0
chr1	226730561	226730678	2035450	2035454	Intergenic	C1orf95	0	0	7_Enh	0	1	1	0	1	0	0
chr1	226737905	226738001	2035684	2035691	intron	C1orf95	0	0	2_TssAFlnk	0	1	1	0	1	0	0
chr1	226776807	226776975	2036133	2036139	intron	C1orf95	0	0	7_Enh	0	1	1	0	1	0	0
chr1	226844375	226844489	2037186	2037190	intron	ITPKB	0	0	7_Enh	0	1	1	0	1	0	0
chr1	226852232	226852506	2037312	2037320	intron	ITPKB	0	0	7_Enh	0	1	1	0	1	0	0
chr1	226867615	226868008	2037526	2037545	intron	ITPKB	0	0	1_TssA	0	1	0	0	1	0	0
chr1	227015812	227016263	2039583	2039600	Intergenic	PSEN2	0	0	15_Quies	0	1	0	0	1	1	1
chr1	227059609	227059985	2040166	2040172	intron	PSEN2	0	0	2_TssAFlnk	0	1	1	0	0	0	0
chr1	227070443	227070758	2040310	2040316	intron	PSEN2	0	0	7_Enh	0	1	1	0	1	0	0
chr1	227126484	227126575	2041022	2041027	Intergenic	ADCK3	0	0	7_Enh	0	1	1	0	0	0	0
chr1	227132932	227133007	2041226	2041232	intron	ADCK3	0	0	7_Enh	0	1	1	0	1	0	1
chr1	227133055	227133277	2041232	2041237	intron	ADCK3	0	0	7_Enh	0	1	1	0	1	0	0
chr1	227133357	227133527	2041237	2041243	intron	ADCK3	0	0	2_TssAFlnk	0	1	1	0	1	0	0
chr1	227133567	227133750	2041243	2041247	intron	ADCK3	0	0	2_TssAFlnk	0	1	1	0	1	0	0
chr1	227162715	227162941	2041645	2041652	intron	ADCK3	0	0	7_Enh	0	1	1	0	1	0	0
chr1	227163064	227163098	2041652	2041657	intron	ADCK3	0	0	7_Enh	0	1	1	0	1	0	0
chr1	227163349	227163491	2041657	2041666	intron	ADCK3	0	0	7_Enh	0	1	1	0	0	0	0
chr1	227431444	227431668	2043825	2043830	intron	CDC42BPA	0	0	7_Enh	0	1	0	0	1	0	0
chr1	227974760	227974827	2049683	2049691	Intergenic	PRSS38	0	1	2_TssAFlnk	0	1	1	0	0	0	0
chr1	228074552	228075028	2050787	2050811	Intergenic	MIR5008	0	0	1_TssA	0	1	1	0	1	0	0
chr1	228133902	228134084	2051977	2051983	intron	WNT9A	0	0	2_TssAFlnk	0	1	1	0	1	0	0
chr1	228134091	228134290	2051983	2051994	intron	WNT9A	0	0	2_TssAFlnk	0	1	1	0	1	1	0
chr1	228289551	228289684	2054983	2054991	intron	C1orf35	0	1	2_TssAFlnk	0	1	1	0	0	0	0
chr1	228289707	228289808	2054991	2055000	intron	C1orf35	0	1	2_TssAFlnk	0	1	1	0	0	0	0
chr1	228318394	228318441	2055525	2055530	Intergenic	GUK1	0	0	15_Quies	0	1	1	0	0	0	0
chr1	228318472	228318574	2055531	2055536	Intergenic	GUK1	0	0	15_Quies	0	1	1	0	0	0	0
chr1	228318651	228318898	2055541	2055551	Intergenic	GUK1	0	0	15_Quies	0	1	1	0	1	1	1
chr1	228327414	228327472	2055651	2055658	promoter-TSS	GUK1	1	0	1_TssA	0	1	0	0	0	0	0
chr1	228329397	228329476	2055805	2055811	intron	GUK1	0	0	2_TssAFlnk	0	1	1	0	0	0	0
chr1	228352880	228352941	2056440	2056445	promoter-TSS	IBA57	1	0	1_TssA	0	1	1	0	1	0	0
chr1	228645017	228646852	2062251	2062393	promoter-TSS	HIST3H2A,HIST3H2BB	1	1	2_TssAFlnk	0	1	1	0	1	1	1
chr1	228857260	228857430	2068150	2068155	intron	RHOU	0	0	7_Enh	0	1	0	0	1	0	0
chr1	228919010	228919262	2068978	2068984	Intergenic	DUSP5P1	0	0	7_Enh	0	1	1	0	1	0	0
chr1	228973780	228974134	2069500	2069506	Intergenic	DUSP5P1	0	0	7_Enh	0	1	1	0	1	0	0
chr1	228974187	228974442	2069506	2069510	Intergenic	DUSP5P1	0	0	7_Enh	0	1	1	0	1	0	0
chr1	228996691	228996774	2069704	2069708	Intergenic	DUSP5P1	0	0	7_Enh	0	1	1	0	1	0	0
chr1	229038836	229039127	2070175	2070182	Intergenic	DUSP5P1	0	0	7_Enh	0	1	1	0	1	0	0
chr1	229253773	229253842	2072453	2072458	Intergenic	RAB4A	0	0	7_Enh	0	1	1	0	1	0	0
chr1	229253911	229254092	2072458	2072463	Intergenic	RAB4A	0	0	7_Enh	0	1	1	0	1	0	0
chr1	229283835	229283986	2072806	2072810	Intergenic	RAB4A	0	0	7_Enh	0	1	1	0	1	0	0
chr1	229283995	229284188	2072810	2072818	Intergenic	RAB4A	0	0	7_Enh	0	1	1	0	1	0	0
chr1	229309228	229309361	2073070	2073074	Intergenic	RAB4A	0	0	7_Enh	0	1	1	0	0	0	0
chr1	229359323	229359493	2073643	2073648	Intergenic	RAB4A	0	0	7_Enh	0	1	1	0	1	0	0
chr1	229406328	229406512	2074184	2074191	promoter-TSS	RAB4A	1	0	1_TssA	0	1	1	0	1	0	0
chr1	229406520	229406595	2074191	2074195	promoter-TSS	RAB4A	1	0	1_TssA	0	1	1	0	1	0	0
chr1	229546894	229547334	2076151	2076159	Intergenic	ACTA1	0	0	15_Quies	0	1	1	0	1	0	0
chr1	229978729	229978866	2081088	2081092	Intergenic	URB2	0	0	7_Enh	0	1	1	0	0	0	0
chr1	230076940	230077176	2082074	2082080	Intergenic	GALNT2	0	0	7_Enh	0	1	1	0	1	0	0
chr1	230077679	230077799	2082085	2082089	Intergenic	GALNT2	0	0	7_Enh	0	1	1	0	1	0	0
chr1	230193558	230193690	2083114	2083120	Intergenic	GALNT2	0	0	1_TssA	0	1	0	0	1	0	0
chr1	230202063	230202114	2083193	2083197	promoter-TSS	GALNT2	1	0	5_TxWk	0	1	1	0	0	0	0
chr1	230214879	230215455	2083539	2083548	intron	GALNT2	0	0	7_Enh	0	1	1	0	1	0	0
chr1	230240468	230240778	2083900	2083911	intron	GALNT2	0	0	7_Enh	0	1	1	0	1	0	0
chr1	230241737	230241871	2083925	2083929	intron	GALNT2	0	0	7_Enh	0	1	1	0	1	0	0
chr1	230290496	230290954	2084744	2084758	intron	GALNT2	0	0	7_Enh	0	1	1	0	0	0	0
chr1	230301118	230301545	2084890	2084896	intron	GALNT2	0	0	7_Enh	0	1	1	0	1	0	0
chr1	230312687	230312835	2085018	2085023	intron	GALNT2	0	0	7_Enh	0	1	1	0	1	0	0
chr1	230312943	230313002	2085023	2085028	intron	GALNT2	0	0	7_Enh	0	1	1	0	1	0	0
chr1	230313055	230313096	2085029	2085034	intron	GALNT2	0	0	7_Enh	0	1	1	0	1	0	0
chr1	230321653	230322086	2085100	2085109	intron	GALNT2	0	0	7_Enh	0	1	1	0	1	0	0
chr1	230341569	230341801	2085394	2085401	intron	GALNT2	0	0	7_Enh	0	1	1	0	0	0	0
chr1	230350913	230351079	2085497	2085503	intron	GALNT2	0	0	7_Enh	0	1	1	0	1	1	1
chr1	230355067	230355140	2085537	2085541	intron	GALNT2	0	0	7_Enh	0	1	1	0	1	0	0
chr1	230366047	230366164	2085649	2085653	intron	GALNT2	0	0	7_Enh	0	1	1	0	0	0	0
chr1	230367641	230367887	2085669	2085674	intron	GALNT2	0	0	7_Enh	0	1	1	0	1	0	0
chr1	230397581	230397743	2086064	2086071	intron	GALNT2	0	0	5_TxWk	0	1	1	0	1	0	0
chr1	230397880	230398121	2086072	2086081	intron	GALNT2	0	0	6_EnhG	0	1	1	0	1	0	0
chr1	230416234	230416569	2086433	2086443	exon	GALNT2	0	0	6_EnhG	0	1	1	0	0	0	0
chr1	230416629	230416741	2086443	2086448	exon	GALNT2	0	0	6_EnhG	0	1	1	0	1	0	0
chr1	230416779	230416939	2086449	2086456	exon	GALNT2	0	0	7_Enh	0	1	0	0	1	0	0
chr1	230436710	230436807	2086807	2086816	Intergenic	PGBD5	0	0	2_TssAFlnk	0	1	1	0	1	0	0
chr1	230436905	230436979	2086816	2086820	Intergenic	PGBD5	0	0	2_TssAFlnk	0	1	1	0	1	0	0
chr1	230437134	230437212	2086821	2086827	Intergenic	PGBD5	0	0	7_Enh	0	1	1	0	1	0	0
chr1	230631824	230631931	2089437	2089441	Intergenic	PGBD5	0	0	1_TssA	0	1	0	0	1	0	0
chr1	230632007	230632092	2089441	2089445	Intergenic	PGBD5	0	0	1_TssA	0	1	0	0	1	0	0
chr1	230849856	230850095	2091458	2091467	exon	AGT	1	0	7_Enh	0	1	1	0	1	0	0
chr1	230850110	230850212	2091467	2091471	exon	AGT	1	0	7_Enh	0	1	1	0	1	0	0
chr1	230866875	230867057	2091584	2091589	Intergenic	CAPN9	0	0	7_Enh	0	1	1	0	1	0	0
chr1	230985359	230985468	2092998	2093002	intron	C1orf198	0	0	7_Enh	0	1	1	0	1	0	0
chr1	231113515	231113625	2094511	2094515	intron	TTC13	1	0	7_Enh	0	1	1	0	0	0	0
chr1	231189410	231189847	2095650	2095657	Intergenic	FAM89A	0	0	7_Enh	0	1	1	0	1	0	0
chr1	231211417	231211439	2095882	2095886	Intergenic	FAM89A	0	0	7_Enh	0	1	1	0	1	0	0
chr1	231297627	231298598	2096804	2096892	promoter-TSS	TRIM67	1	1	2_TssAFlnk	0	1	1	0	1	0	0
chr1	231347107	231347444	2097603	2097621	intron	TRIM67	0	0	2_TssAFlnk	0	1	1	0	1	1	1
chr1	231347505	231347548	2097621	2097625	intron	TRIM67	0	0	2_TssAFlnk	0	1	1	0	1	0	1
chr1	231369459	231369597	2097979	2097984	intron	C1orf131	0	0	5_TxWk	0	1	1	0	1	0	0
chr1	233495166	233495798	2118830	2118837	intron	KIAA1804	0	0	5_TxWk	0	1	1	0	1	0	0
chr1	234634843	234635042	2129274	2129290	Intergenic	TARBP1	0	0	7_Enh	0	1	1	0	1	1	1
chr1	234659273	234659582	2129656	2129664	Intergenic	LOC100506795	0	0	5_TxWk	0	1	1	0	1	0	0
chr1	234666800	234666939	2129734	2129738	exon	LOC100506795	1	0	2_TssAFlnk	0	1	1	0	0	0	0
chr1	234667034	234667193	2129739	2129746	intron	LOC100506795	1	0	2_TssAFlnk	0	1	1	0	1	0	0
chr1	234667230	234667378	2129747	2129757	exon	LOC100506795	1	0	2_TssAFlnk	0	1	1	0	1	0	0
chr1	234667459	234667550	2129757	2129766	promoter-TSS	LOC100506795	1	0	2_TssAFlnk	0	1	1	0	1	0	0
chr1	234668317	234668425	2129768	2129772	promoter-TSS	LOC100506795	1	0	7_Enh	0	1	1	0	1	0	0
chr1	234679233	234679329	2129947	2129952	Intergenic	LOC100506795	0	0	7_Enh	0	1	1	0	0	0	0
chr1	234681738	234681826	2129982	2129986	Intergenic	LOC100506795	0	0	7_Enh	0	1	1	0	1	0	0
chr1	234735372	234736372	2130622	2130712	Intergenic	IRF2BP2	0	1	1_TssA	0	1	1	0	1	0	0
chr1	234736374	234736920	2130712	2130720	Intergenic	IRF2BP2	0	0	7_Enh	0	1	1	0	1	0	0
chr1	234737131	234737196	2130720	2130725	Intergenic	IRF2BP2	0	0	5_TxWk	0	1	1	0	0	0	0
chr1	234747540	234747734	2131203	2131207	Intergenic	IRF2BP2	0	0	7_Enh	0	1	1	0	0	0	0
chr1	234748106	234748781	2131212	2131232	Intergenic	IRF2BP2	0	0	7_Enh	0	1	1	0	1	0	0
chr1	234749041	234749353	2131232	2131240	Intergenic	IRF2BP2	0	0	7_Enh	0	1	1	0	0	0	0
chr1	234755720	234755880	2131305	2131310	Intergenic	LINC00184	0	0	5_TxWk	0	1	0	0	1	0	0
chr1	234755998	234756222	2131310	2131314	Intergenic	LINC00184	0	0	7_Enh	0	1	1	0	0	0	0
chr1	234778933	234779141	2131511	2131520	Intergenic	LINC00184	0	0	7_Enh	0	1	1	0	1	0	0
chr1	234779234	234779340	2131520	2131525	Intergenic	LINC00184	0	0	5_TxWk	0	1	0	0	1	0	0
chr1	234806707	234806895	2131836	2131841	Intergenic	LINC00184	0	0	5_TxWk	0	1	1	0	1	0	0
chr1	234812003	234812331	2131895	2131905	Intergenic	LINC00184	0	0	1_TssA	0	1	1	0	1	0	0
chr1	234857667	234857932	2132365	2132374	Intergenic	LOC100506810	0	0	7_Enh	0	1	1	0	0	0	0
chr1	234859412	234860478	2132413	2132434	promoter-TSS	LOC100506810	1	0	5_TxWk	0	1	1	0	1	0	0
chr1	234860568	234860834	2132434	2132446	intron,promoter-TSS	LOC100506810	1	0	7_Enh	0	1	1	0	1	0	0
chr1	234861001	234861188	2132446	2132451	intron	LOC100506810	0	0	7_Enh	0	1	1	0	0	0	0
chr1	234951423	234951551	2133716	2133720	Intergenic	LOC100506810	0	0	7_Enh	0	1	1	0	0	0	0
chr1	234952039	234952447	2133731	2133748	Intergenic	LOC100506810	0	0	7_Enh	0	1	0	0	1	0	0
chr1	234952804	234953025	2133755	2133762	Intergenic	LOC100506810	0	0	5_TxWk	0	1	0	0	1	0	0
chr1	234953051	234953318	2133762	2133767	Intergenic	LOC100506810	0	0	5_TxWk	0	1	0	0	1	0	0
chr1	234953465	234953707	2133767	2133773	Intergenic	LOC100506810	0	0	5_TxWk	0	1	1	0	1	0	0
chr1	235051901	235051978	2134959	2134963	Intergenic	LOC100506810	0	0	7_Enh	0	1	1	0	1	0	0
chr1	235054103	235054228	2135010	2135015	Intergenic	LOC100506810	0	0	7_Enh	0	1	1	0	1	0	0
chr1	235054254	235054479	2135015	2135023	Intergenic	LOC100506810	0	0	7_Enh	0	1	1	0	1	0	0
chr1	235057332	235057559	2135069	2135073	Intergenic	LOC100506810	0	0	7_Enh	0	1	1	0	1	0	0
chr1	235095889	235096234	2135597	2135605	Intergenic	SNORA14B	0	0	7_Enh	0	1	1	0	0	0	0
chr1	235097965	235098133	2135632	2135636	Intergenic	SNORA14B	0	0	7_Enh	0	1	1	0	1	0	0
chr1	235099796	235099808	2135664	2135668	Intergenic	SNORA14B	0	0	7_Enh	0	1	1	0	0	0	0
chr1	235100100	235100163	2135669	2135675	Intergenic	SNORA14B	0	0	7_Enh	0	1	1	0	0	0	0
chr1	235105604	235105765	2135752	2135760	Intergenic	SNORA14B	0	0	2_TssAFlnk	0	1	1	0	1	0	0
chr1	235105787	235106014	2135760	2135784	Intergenic	SNORA14B	0	0	2_TssAFlnk	0	1	1	0	1	0	0
chr1	235123244	235123476	2136063	2136069	Intergenic	SNORA14B	0	0	7_Enh	0	1	1	0	1	0	0
chr1	235325025	235325123	2138463	2138468	promoter-TSS	RBM34	1	0	2_TssAFlnk	0	1	1	0	1	0	0
chr1	235665564	235665723	2142984	2142994	intron	B3GALNT2	0	0	1_TssA	0	1	1	0	0	0	0
chr1	235998714	235998774	2147072	2147076	intron	LYST	0	0	7_Enh	0	1	1	0	1	0	0
chr1	236135088	236135393	2148773	2148787	Intergenic	NID1	0	0	2_TssAFlnk	0	1	1	0	1	1	1
chr1	236434824	236435624	2152858	2152865	intron	ERO1LB	0	0	5_TxWk	0	1	1	0	0	0	0
chr1	236452711	236453106	2153155	2153159	Intergenic	ERO1LB	0	0	5_TxWk	0	1	1	0	1	0	0
chr1	236464744	236464862	2153326	2153330	Intergenic	ERO1LB	0	0	1_TssA	0	1	1	0	1	0	0
chr1	236666485	236666728	2156178	2156187	Intergenic	LGALS8	0	0	2_TssAFlnk	0	1	1	0	1	0	0
chr1	236686473	236686713	2156441	2156451	promoter-TSS	LGALS8	0	0	2_TssAFlnk	0	1	1	0	1	0	0
chr1	237043760	237043812	2160607	2160611	intron	MTR	0	0	6_EnhG	0	1	1	0	1	0	0
chr1	237176163	237176228	2162055	2162059	Intergenic	MT1P2	0	0	7_Enh	0	1	1	0	1	0	0
chr1	237176431	237176662	2162062	2162070	Intergenic	MT1P2	0	0	7_Enh	0	1	1	0	1	0	0
chr1	238027735	238027915	2169931	2169947	intron	LOC100130331	0	0	7_Enh	0	1	1	0	1	1	1
chr1	238509338	238509432	2173388	2173392	Intergenic	LOC339535	0	0	5_TxWk	0	1	1	0	0	0	0
chr1	239376106	239376385	2179634	2179639	Intergenic	CHRM3	0	0	15_Quies	0	1	0	0	1	0	0
chr1	239376399	239376550	2179639	2179646	Intergenic	CHRM3	0	0	15_Quies	0	1	0	0	1	0	0
chr1	239478373	239478476	2180296	2180302	Intergenic	CHRM3	0	0	5_TxWk	0	1	1	0	1	0	0
chr1	239549282	239549299	2180831	2180840	Intergenic	CHRM3	0	0	1_TssA	0	1	1	0	1	0	0
chr1	239733940	239734377	2182509	2182515	Intergenic	CHRM3	0	0	5_TxWk	0	1	1	0	1	0	0
chr1	240061475	240061775	2185193	2185202	intron	CHRM3	0	0	5_TxWk	0	1	1	0	1	1	1
chr1	241392618	241392751	2198717	2198724	intron	RGS7	0	0	15_Quies	0	1	1	0	1	0	0
chr1	241778902	241779094	2202066	2202070	intron	OPN3	0	0	5_TxWk	0	1	1	0	1	0	0
chr1	244253030	244253198	2226219	2226224	Intergenic	ZBTB18	0	0	7_Enh	0	1	1	0	0	0	0
chr1	245132547	245132824	2237416	2237421	promoter-TSS	EFCAB2	1	0	5_TxWk	0	1	1	0	1	0	0
chr1	245209637	245209962	2238429	2238438	intron	EFCAB2	0	0	2_TssAFlnk	0	1	0	0	1	0	0
chr1	245210081	245210295	2238438	2238444	intron	EFCAB2	0	0	7_Enh	0	1	1	0	1	0	0
chr1	245421641	245421977	2241893	2241899	intron	KIF26B	0	0	7_Enh	0	1	1	0	1	0	0
chr1	245462400	245462494	2242388	2242393	intron	KIF26B	0	0	7_Enh	0	1	1	0	1	0	0
chr1	246203561	246203941	2252438	2252449	intron	SMYD3	0	0	7_Enh	0	1	0	0	0	0	0
chr1	246280508	246280822	2253273	2253278	intron	SMYD3	0	0	15_Quies	0	1	1	0	1	1	1
chr1	246748492	246748747	2258482	2258487	intron	CNST	0	0	7_Enh	0	1	1	0	1	0	0
chr1	246862504	246862802	2260233	2260248	Intergenic	SCCPDH	0	0	15_Quies	0	1	1	0	1	1	1
chr1	247553392	247553785	2270331	2270342	Intergenic	NLRP3	0	0	15_Quies	0	1	1	0	1	1	1
chr2	19695	19788	2284708	2284712	Intergenic	FAM110C	0	0	7_Enh	0	1	1	0	1	0	0
chr2	47293	47455	2285138	2285145	promoter-TSS	FAM110C	1	0	1_TssA	0	1	1	0	1	0	0
chr2	437925	438280	2290364	2290374	Intergenic	FAM150B	0	0	7_Enh	0	1	1	0	1	0	0
chr2	479948	480029	2291172	2291177	Intergenic	FAM150B	0	0	2_TssAFlnk	0	1	0	0	1	0	0
chr2	697418	697544	2294962	2294968	Intergenic	TMEM18	0	0	2_TssAFlnk	0	1	1	0	1	0	0
chr2	1111616	1111827	2301235	2301242	intron	SNTG2	0	0	7_Enh	0	1	1	0	1	0	0
chr2	1370435	1370542	2304733	2304741	intron	SNTG2	0	0	2_TssAFlnk	0	1	1	0	1	0	0
chr2	1370616	1370719	2304742	2304748	intron	SNTG2	0	0	2_TssAFlnk	0	1	1	0	1	0	0
chr2	1746781	1748873	2311734	2311945	intron	PXDN	1	1	5_TxWk	0	1	1	0	0	0	0
chr2	1821330	1821642	2313415	2313432	intron	MYT1L	0	0	7_Enh	0	1	1	0	1	1	1
chr2	1839574	1839689	2313753	2313758	intron	MYT1L	0	0	7_Enh	0	1	1	0	1	0	0
chr2	1902246	1902538	2314953	2314965	intron	MYT1L	0	0	15_Quies	0	1	0	0	1	0	0
chr2	1992037	1992128	2316320	2316326	intron	MYT1L	0	0	7_Enh	0	1	1	0	1	0	0
chr2	1993127	1993315	2316336	2316340	intron	MYT1L	0	0	7_Enh	0	1	1	0	1	0	0
chr2	2001306	2001504	2316511	2316516	intron	MYT1L	0	0	7_Enh	0	1	1	0	1	0	0
chr2	2850761	2850974	2326951	2326960	Intergenic	MYT1L	0	0	7_Enh	0	1	1	0	1	0	0
chr2	3046201	3046281	2329404	2329409	Intergenic	TSSC1	0	0	8_ZNF/Rpts	0	1	1	0	1	0	0
chr2	3046791	3046932	2329415	2329425	Intergenic	TSSC1	0	0	8_ZNF/Rpts	0	1	1	0	1	0	0
chr2	3492869	3492931	2337842	2337847	Intergenic	ADI1	0	0	7_Enh	0	1	1	0	1	0	0
chr2	3622583	3622621	2339500	2339504	promoter-TSS	RPS7	1	0	1_TssA	0	1	1	0	1	0	0
chr2	3633333	3633679	2339738	2339750	Intergenic	COLEC11	0	0	7_Enh	0	1	1	0	1	0	0
chr2	3699056	3699785	2341455	2341504	Intergenic	ALLC	0	1	7_Enh	0	1	1	0	0	0	1
chr2	6664791	6664990	2367698	2367705	Intergenic	LINC00487	0	0	7_Enh	0	1	1	0	0	0	0
chr2	7058787	7058890	2371152	2371163	promoter-TSS	RNF144A-AS1	1	0	1_TssA	0	1	0	0	0	1	0
chr2	7061693	7061882	2371198	2371202	intron	RNF144A	0	0	7_Enh	0	1	1	0	0	0	0
chr2	7065109	7065176	2371272	2371276	intron	RNF144A	0	0	7_Enh	0	1	1	0	0	0	0
chr2	7077397	7077913	2371390	2371395	intron	RNF144A	0	0	7_Enh	0	1	1	0	1	0	0
chr2	7085235	7085275	2371475	2371479	intron	RNF144A	0	0	7_Enh	0	1	1	0	0	0	0
chr2	7101021	7101174	2371622	2371626	intron	RNF144A	0	0	5_TxWk	0	1	1	0	1	0	0
chr2	7117343	7117529	2371813	2371817	intron	RNF144A	0	0	7_Enh	0	1	1	0	1	0	0
chr2	7148323	7148573	2372180	2372190	intron	RNF144A	0	0	7_Enh	0	1	1	0	1	1	1
chr2	7157915	7158097	2372298	2372305	intron	RNF144A	0	0	6_EnhG	0	1	1	0	0	0	0
chr2	7160717	7160801	2372360	2372364	exon	RNF144A	0	0	6_EnhG	0	1	1	0	0	0	0
chr2	7162656	7162834	2372390	2372394	intron	RNF144A	0	0	7_Enh	0	1	1	0	1	0	0
chr2	7164189	7164465	2372405	2372410	intron	RNF144A	0	0	7_Enh	0	1	1	0	1	0	1
chr2	7171820	7171894	2372537	2372541	intron	RNF144A	0	0	6_EnhG	0	1	1	0	1	0	0
chr2	7172097	7172298	2372549	2372554	intron	RNF144A	0	1	6_EnhG	0	1	1	0	1	1	0
chr2	7174357	7174503	2372614	2372620	intron	RNF144A	0	0	7_Enh	0	1	1	0	0	0	0
chr2	7174602	7174745	2372624	2372630	intron	RNF144A	0	0	7_Enh	0	1	0	0	1	0	0
chr2	7194361	7194398	2372878	2372882	Intergenic	RNF144A-AS1	0	0	5_TxWk	0	1	0	0	1	0	0
chr2	7496988	7497088	2375439	2375443	Intergenic	LOC100506274	0	0	7_Enh	0	1	1	0	1	0	1
chr2	7497174	7497536	2375443	2375449	Intergenic	LOC100506274	0	0	7_Enh	0	1	1	0	1	0	1
chr2	7571241	7571642	2376045	2376086	intron	LOC100506274	0	1	1_TssA	0	1	1	0	1	0	0
chr2	7932389	7932738	2378838	2378843	Intergenic	LOC339788	0	0	7_Enh	0	1	1	0	1	0	0
chr2	8260057	8260144	2381735	2381740	intron	LINC00299	0	0	7_Enh	0	1	1	0	1	0	0
chr2	8552382	8552562	2384768	2384774	Intergenic	LINC00299	0	0	7_Enh	0	1	1	0	1	0	0
chr2	8597600	8598010	2385382	2385396	Intergenic	LINC00299	0	0	7_Enh	0	1	1	0	1	0	0
chr2	8631715	8631760	2385835	2385839	Intergenic	LINC00299	0	0	7_Enh	0	1	1	0	1	0	0
chr2	8631839	8631866	2385839	2385843	Intergenic	LINC00299	0	0	7_Enh	0	1	1	0	1	0	0
chr2	8631914	8632085	2385843	2385849	Intergenic	LINC00299	0	0	7_Enh	0	1	1	0	1	0	0
chr2	8665854	8666221	2386274	2386284	Intergenic	ID2	0	0	7_Enh	0	1	1	0	1	1	1
chr2	8724181	8724372	2387251	2387260	Intergenic	ID2	0	0	7_Enh	0	1	1	0	1	0	0
chr2	8765340	8765689	2387949	2387954	Intergenic	ID2	0	0	7_Enh	0	1	1	0	1	0	0
chr2	8820038	8820425	2389026	2389038	Intergenic	ID2	0	0	1_TssA	0	1	0	0	1	0	0
chr2	8820459	8820713	2389038	2389045	Intergenic	ID2	0	0	2_TssAFlnk	0	1	0	0	1	0	0
chr2	9331233	9331383	2395092	2395097	Intergenic	ASAP2	0	0	7_Enh	0	1	1	0	1	0	0
chr2	9352516	9352661	2395587	2395591	intron	ASAP2	0	0	7_Enh	0	1	1	0	1	0	0
chr2	9771624	9771703	2401681	2401685	intron,promoter-TSS	YWHAQ	1	0	1_TssA	0	1	1	0	0	0	0
chr2	9908684	9908795	2403694	2403699	Intergenic	TAF1B	0	0	7_Enh	0	1	1	0	1	0	1
chr2	9943256	9943293	2404320	2404324	Intergenic	TAF1B	0	0	7_Enh	0	1	1	0	1	0	0
chr2	10115727	10115777	2406586	2406593	intron	GRHL1	0	0	5_TxWk	0	1	1	0	1	0	0
chr2	10146806	10146837	2407079	2407085	Intergenic	KLF11	0	0	7_Enh	0	1	1	0	1	0	0
chr2	10146870	10147029	2407085	2407091	Intergenic	KLF11	0	0	7_Enh	0	1	1	0	1	0	0
chr2	10147153	10147278	2407092	2407097	Intergenic	KLF11	0	0	7_Enh	0	1	1	0	1	0	0
chr2	10150078	10150392	2407162	2407176	Intergenic	KLF11	0	0	7_Enh	0	1	1	0	1	0	0
chr2	10150461	10150542	2407176	2407180	Intergenic	KLF11	0	0	7_Enh	0	1	1	0	1	0	0
chr2	10176302	10176531	2407977	2407982	Intergenic	KLF11	0	0	7_Enh	0	1	1	0	1	1	1
chr2	10182755	10182844	2408130	2408137	promoter-TSS	KLF11	1	1	2_TssAFlnk	0	1	1	0	1	0	1
chr2	10182867	10183256	2408137	2408163	promoter-TSS	KLF11	1	1	1_TssA	0	1	1	0	1	0	1
chr2	10183271	10184389	2408163	2408339	promoter-TSS	KLF11	1	1	1_TssA	0	1	0	0	1	0	0
chr2	10184510	10184745	2408355	2408376	intron	KLF11	1	1	1_TssA	0	1	0	0	1	0	0
chr2	10184754	10184845	2408376	2408384	intron	KLF11	0	0	1_TssA	0	1	1	0	0	0	0
chr2	10184984	10185071	2408386	2408393	intron	KLF11	0	0	1_TssA	0	1	1	0	0	0	0
chr2	10185654	10185771	2408410	2408416	intron	KLF11	0	0	1_TssA	0	1	1	0	1	0	0
chr2	10185840	10185879	2408417	2408422	intron	KLF11	0	0	1_TssA	0	1	1	0	1	0	0
chr2	10185893	10186140	2408422	2408426	intron	KLF11	0	0	1_TssA	0	1	1	0	1	0	0
chr2	10187188	10187267	2408450	2408454	intron	KLF11	0	0	6_EnhG	0	1	1	0	0	0	0
chr2	10188866	10189027	2408478	2408482	intron	KLF11	0	0	6_EnhG	0	1	1	0	0	1	1
chr2	10193561	10193738	2408568	2408572	exon	KLF11	0	0	6_EnhG	0	1	1	0	0	0	0
chr2	10212770	10213078	2408977	2408988	intron	CYS1	0	0	7_Enh	0	1	1	0	1	1	1
chr2	10261227	10261460	2410011	2410016	Intergenic	RRM2	0	0	5_TxWk	0	1	1	0	0	0	0
chr2	10368759	10368890	2412110	2412115	Intergenic	MIR4261	0	0	7_Enh	0	1	1	0	1	0	0
chr2	10369144	10369229	2412118	2412123	Intergenic	MIR4261	0	0	7_Enh	0	1	1	0	1	0	0
chr2	10369342	10369405	2412123	2412127	Intergenic	MIR4261	0	0	7_Enh	0	1	1	0	1	0	0
chr2	10407842	10407911	2412854	2412859	Intergenic	HPCAL1	0	0	7_Enh	0	1	1	0	1	0	0
chr2	10407921	10408137	2412859	2412866	Intergenic	HPCAL1	0	0	7_Enh	0	1	1	0	1	0	0
chr2	10425713	10425849	2413229	2413234	Intergenic	HPCAL1	0	0	7_Enh	0	1	1	0	1	0	0
chr2	10426845	10427099	2413257	2413269	Intergenic	HPCAL1	0	0	7_Enh	0	1	1	0	1	0	0
chr2	10506084	10506281	2414756	2414766	intron	HPCAL1	0	0	7_Enh	0	1	1	0	1	0	0
chr2	10508724	10509070	2414816	2414830	promoter-TSS	HPCAL1	0	0	2_TssAFlnk	0	1	1	0	1	0	0
chr2	10509139	10509268	2414831	2414838	exon	HPCAL1	0	0	2_TssAFlnk	0	1	1	0	0	0	0
chr2	10510111	10510378	2414846	2414853	intron	HPCAL1	0	0	7_Enh	0	1	1	0	0	0	0
chr2	10518401	10518549	2415010	2415014	intron	HPCAL1	0	0	7_Enh	0	1	1	0	1	0	0
chr2	10549132	10549243	2415626	2415630	intron	HPCAL1	0	0	7_Enh	0	1	1	0	0	0	0
chr2	10549284	10549566	2415630	2415642	intron	HPCAL1	0	0	7_Enh	0	1	1	0	1	1	1
chr2	10554103	10554241	2415718	2415722	intron	HPCAL1	0	0	7_Enh	0	1	1	0	1	0	0
chr2	10554327	10554470	2415722	2415726	intron	HPCAL1	0	0	7_Enh	0	1	1	0	1	0	0
chr2	10557536	10558094	2415780	2415787	intron	HPCAL1	0	0	5_TxWk	0	1	1	0	0	0	0
chr2	11164517	11164616	2425915	2425923	Intergenic	FLJ33534	0	0	7_Enh	0	1	1	0	1	0	0
chr2	11269849	11269890	2427272	2427277	intron	FLJ33534	0	0	2_TssAFlnk	0	1	1	0	1	0	0
chr2	11269919	11270476	2427277	2427311	intron	FLJ33534	0	0	2_TssAFlnk	0	1	1	0	1	1	1
chr2	11289296	11289598	2427617	2427624	Intergenic	PQLC3	0	0	15_Quies	0	1	1	0	1	0	0
chr2	11294816	11294908	2427725	2427731	promoter-TSS	PQLC3	1	0	2_TssAFlnk	0	1	1	0	1	0	0
chr2	11309605	11309673	2428168	2428172	intron	PQLC3	0	0	2_TssAFlnk	0	1	0	0	1	0	0
chr2	11309744	11310090	2428172	2428179	intron	PQLC3	0	0	7_Enh	0	1	0	0	1	0	0
chr2	11528210	11528348	2430379	2430386	Intergenic	LINC00570	0	0	5_TxWk	0	1	1	0	0	0	0
chr2	11638723	11638953	2432086	2432092	Intergenic	E2F6	0	0	7_Enh	0	1	1	0	1	1	0
chr2	11679622	11679873	2432584	2432589	promoter-TSS	GREB1	1	0	7_Enh	0	1	1	0	1	0	0
chr2	11722946	11723133	2433294	2433299	intron	GREB1	0	0	7_Enh	0	1	1	0	1	1	1
chr2	11828534	11828841	2435316	2435334	intron	LPIN1	0	0	7_Enh	0	1	1	0	1	1	1
chr2	11884333	11884592	2435966	2435973	intron	LPIN1	0	0	7_Enh	0	1	1	0	1	1	0
chr2	11886389	11886401	2436012	2436016	promoter-TSS	LPIN1	0	1	7_Enh	0	1	1	0	0	0	0
chr2	11893629	11894042	2436230	2436236	intron	LPIN1	0	0	7_Enh	0	1	1	0	1	1	0
chr2	11959437	11959802	2437327	2437332	exon	LPIN1	0	0	5_TxWk	0	1	1	0	1	0	0
chr2	11969518	11969710	2437482	2437487	Intergenic	MIR4262	0	0	7_Enh	0	1	1	0	1	1	1
chr2	12003848	12004252	2437876	2437886	Intergenic	MIR4262	0	0	7_Enh	0	1	1	0	1	1	1
chr2	12592048	12592215	2442533	2442537	Intergenic	TRIB2	0	0	15_Quies	0	1	1	0	0	0	0
chr2	12596507	12596844	2442583	2442588	Intergenic	TRIB2	0	0	15_Quies	0	1	1	0	1	0	0
chr2	12872834	12873030	2445071	2445077	intron	TRIB2	0	0	7_Enh	0	1	1	0	1	0	0
chr2	12874023	12874173	2445085	2445091	intron	TRIB2	0	0	7_Enh	0	1	1	0	1	0	0
chr2	13662441	13662554	2450136	2450140	Intergenic	LOC100506474	0	0	7_Enh	0	1	1	0	1	0	0
chr2	13678182	13678269	2450287	2450291	Intergenic	LOC100506474	0	0	1_TssA	0	1	0	0	1	0	0
chr2	15874105	15874206	2466081	2466085	Intergenic	DDX1	0	0	7_Enh	0	1	1	0	0	0	0
chr2	15874328	15874534	2466085	2466089	Intergenic	DDX1	0	0	7_Enh	0	1	1	0	0	0	0
chr2	16606994	16607341	2473895	2473901	Intergenic	FAM49A	0	0	7_Enh	0	1	1	0	1	0	0
chr2	19172628	19172704	2491093	2491097	Intergenic	MIR4757	0	0	15_Quies	0	1	1	0	1	0	0
chr2	20252225	20252865	2499619	2499630	promoter-TSS	LAPTM4A	1	0	5_TxWk	0	1	1	0	1	0	0
chr2	20273867	20273989	2499813	2499817	Intergenic	LAPTM4A	0	0	7_Enh	0	1	1	0	0	0	0
chr2	20379478	20379982	2501183	2501196	Intergenic	SDC1	0	0	7_Enh	0	1	1	0	1	0	0
chr2	20551309	20551462	2503578	2503585	Intergenic	PUM2	0	0	1_TssA	0	1	1	0	1	0	0
chr2	20551519	20551658	2503585	2503591	Intergenic	PUM2	0	0	2_TssAFlnk	0	1	1	0	1	0	0
chr2	20621562	20621612	2504359	2504363	Intergenic	RHOB	0	0	7_Enh	0	1	1	0	1	0	0
chr2	20621816	20622077	2504366	2504371	Intergenic	RHOB	0	0	7_Enh	0	1	1	0	1	0	0
chr2	21540164	21540325	2513289	2513297	Intergenic	APOB	0	0	7_Enh	0	1	0	0	1	1	1
chr2	24162324	24162569	2534653	2534665	promoter-TSS	UBXN2A	1	0	2_TssAFlnk	0	1	1	0	1	0	0
chr2	24162616	24162921	2534665	2534686	intron,promoter-TSS	UBXN2A	1	0	2_TssAFlnk	0	1	1	0	1	0	0
chr2	24273383	24273411	2536587	2536591	intron	FKBP1B	1	0	1_TssA	0	1	1	0	0	0	0
chr2	24526998	24527126	2539450	2539454	intron	ITSN2	0	0	5_TxWk	0	1	0	0	1	0	0
chr2	25041656	25041802	2544587	2544591	TTS	ADCY3	0	0	5_TxWk	0	1	1	0	1	0	0
chr2	25264146	25264308	2548153	2548160	promoter-TSS	EFR3B	1	0	2_TssAFlnk	0	1	1	0	1	1	1
chr2	25533904	25534533	2553175	2553189	intron	DNMT3A	0	0	7_Enh	0	1	1	0	1	0	0
chr2	25534826	25534996	2553191	2553197	intron	DNMT3A	0	0	7_Enh	0	1	1	0	1	0	0
chr2	25535176	25535437	2553202	2553212	intron	DNMT3A	0	0	6_EnhG	0	1	1	0	0	0	0
chr2	25584817	25585167	2554390	2554419	Intergenic	DNMT3A	0	0	7_Enh	0	1	1	0	1	1	1
chr2	25585389	25585601	2554419	2554424	Intergenic	DNMT3A	0	0	2_TssAFlnk	0	1	1	0	0	0	0
chr2	25596265	25596335	2554634	2554639	Intergenic	DNMT3A	0	0	7_Enh	0	1	1	0	1	0	0
chr2	25596420	25596558	2554640	2554648	Intergenic	DNMT3A	0	0	7_Enh	0	1	1	0	1	0	0
chr2	25599677	25600073	2554708	2554746	TTS	DTNB	0	1	7_Enh	0	1	1	0	1	1	1
chr2	25959661	25959853	2559165	2559170	Intergenic	DTNB	0	0	15_Quies	0	1	1	0	1	0	0
chr2	26220703	26220839	2562657	2562663	Intergenic	KIF3C	0	0	7_Enh	0	1	1	0	1	0	0
chr2	26235192	26235330	2562862	2562868	Intergenic	RAB10	0	0	7_Enh	0	1	1	0	1	0	0
chr2	26367987	26368276	2564554	2564560	Intergenic	GAREML	0	0	15_Quies	0	1	1	0	1	1	1
chr2	26497061	26497239	2566490	2566494	intron	HADHB	0	0	5_TxWk	0	1	0	0	1	0	0
chr2	26523182	26523430	2566837	2566846	Intergenic	EPT1	0	0	15_Quies	0	1	1	0	0	0	0
chr2	26909244	26909637	2572273	2572283	Intergenic	KCNK3	0	0	7_Enh	0	1	1	0	1	0	0
chr2	26914910	26915017	2572320	2572325	promoter-TSS	KCNK3	1	0	7_Enh	0	1	1	0	1	0	0
chr2	26915084	26915356	2572325	2572332	promoter-TSS	KCNK3	1	0	7_Enh	0	1	1	0	0	0	0
chr2	26920503	26920879	2572514	2572520	intron	KCNK3	0	0	7_Enh	0	1	1	0	1	0	0
chr2	26933759	26933897	2572695	2572699	intron	KCNK3	0	0	7_Enh	0	1	1	0	0	0	0
chr2	26940296	26940375	2572787	2572791	intron	KCNK3	0	0	7_Enh	0	1	1	0	0	0	0
chr2	26944177	26944428	2572836	2572842	intron	KCNK3	0	0	7_Enh	0	1	1	0	1	0	0
chr2	26947234	26947279	2572868	2572872	intron	KCNK3	0	0	7_Enh	0	1	1	0	1	0	0
chr2	26995322	26995438	2573689	2573693	intron	SLC35F6	0	0	7_Enh	0	1	1	0	1	0	0
chr2	27008293	27008454	2573908	2573921	promoter-TSS	CENPA	1	0	1_TssA	0	1	1	0	1	0	0
chr2	27304103	27304423	2578557	2578567	intron	EMILIN1	0	0	2_TssAFlnk	0	1	1	0	1	1	0
chr2	27319119	27319375	2578988	2578997	intron	KHK	0	0	2_TssAFlnk	0	1	1	0	1	0	0
chr2	27712972	27713093	2586313	2586318	promoter-TSS	IFT172	1	0	7_Enh	0	1	1	0	1	0	0
chr2	27874454	27874964	2588297	2588307	TTS,exon	GPN1,SUPT7L	0	0	5_TxWk	0	1	1	0	0	0	0
chr2	27975442	27975527	2589437	2589441	Intergenic	MRPL33	0	0	7_Enh	0	1	1	0	1	0	0
chr2	27975674	27976029	2589441	2589451	Intergenic	MRPL33	0	0	1_TssA	0	1	1	0	1	0	0
chr2	27976069	27976206	2589451	2589461	Intergenic	MRPL33	0	0	1_TssA	0	1	1	0	1	0	0
chr2	27978276	27978337	2589476	2589480	Intergenic	MRPL33	0	0	7_Enh	0	1	1	0	0	0	0
chr2	27988569	27988730	2589593	2589600	Intergenic	MRPL33	0	0	2_TssAFlnk	0	1	1	0	1	0	0
chr2	27988756	27988895	2589600	2589612	Intergenic	MRPL33	0	0	2_TssAFlnk	0	1	0	0	1	0	0
chr2	27988911	27988975	2589613	2589617	Intergenic	MRPL33	0	0	2_TssAFlnk	0	1	1	0	1	0	0
chr2	28092796	28093453	2590559	2590570	intron	RBKS	0	0	7_Enh	0	1	0	0	1	0	0
chr2	28565505	28565571	2594455	2594459	Intergenic	LOC100505716	0	0	7_Enh	0	1	1	0	1	0	0
chr2	28817140	28817389	2597993	2598004	intron	PLB1	0	0	7_Enh	0	1	1	0	1	1	1
chr2	28817517	28817558	2598004	2598008	intron	PLB1	0	0	7_Enh	0	1	1	0	1	0	0
chr2	28848150	28848424	2598341	2598346	intron	PLB1	0	0	7_Enh	0	1	1	0	1	0	0
chr2	28888046	28888226	2598821	2598825	Intergenic	PPP1CB	0	0	7_Enh	0	1	1	0	1	0	0
chr2	28901101	28901299	2598945	2598949	Intergenic	PPP1CB	0	0	7_Enh	0	1	1	0	1	0	0
chr2	28977090	28977688	2599896	2599902	intron	PPP1CB	0	0	5_TxWk	0	1	1	0	0	0	0
chr2	29290329	29290381	2603840	2603844	intron	C2orf71	0	0	7_Enh	0	1	1	0	1	0	0
chr2	29628314	29628396	2607208	2607212	intron	ALK	0	0	7_Enh	0	1	1	0	1	0	0
chr2	30387679	30388185	2613407	2613417	Intergenic	YPEL5	0	0	5_TxWk	0	1	1	0	1	1	1
chr2	30440635	30440723	2614011	2614016	Intergenic	LBH	0	0	5_TxWk	0	1	1	0	1	0	0
chr2	30441085	30441319	2614020	2614025	Intergenic	LBH	0	0	7_Enh	0	1	1	0	1	0	0
chr2	30476754	30476982	2614635	2614641	intron	LBH	0	0	7_Enh	0	1	1	0	0	0	0
chr2	30602000	30602201	2616077	2616082	Intergenic	LCLAT1	0	0	15_Quies	0	1	1	0	0	0	0
chr2	32490766	32490790	2633139	2633143	promoter-TSS	NLRC4	1	0	15_Quies	0	1	0	0	1	0	0
chr2	32554579	32554656	2634150	2634156	Intergenic	BIRC6	0	0	5_TxWk	0	1	1	0	1	0	0
chr2	33295343	33295435	2641817	2641821	intron	LTBP1	0	0	7_Enh	0	1	0	0	1	0	0
chr2	33516681	33516839	2643816	2643821	intron	LTBP1	0	0	2_TssAFlnk	0	1	1	0	1	0	0
chr2	34591258	34591443	2653168	2653174	Intergenic	MYADML	0	0	15_Quies	0	1	1	0	1	0	0
chr2	36603496	36603717	2665886	2665893	intron	CRIM1	0	0	5_TxWk	0	1	1	0	0	0	0
chr2	36825590	36825621	2667912	2667916	promoter-TSS	FEZ2	1	0	7_Enh	0	1	1	0	1	0	0
chr2	37247460	37247944	2672337	2672342	intron	HEATR5B	0	0	5_TxWk	0	1	1	0	1	0	0
chr2	37853316	37853494	2677927	2677935	Intergenic	CDC42EP3	0	0	7_Enh	0	1	1	0	1	0	0
chr2	38265235	38265687	2681597	2681624	intron	RMDN2	0	0	15_Quies	0	1	1	0	1	1	0
chr2	38304718	38304733	2682210	2682214	Intergenic	CYP1B1	0	0	7_Enh	0	1	1	0	0	0	0
chr2	38894392	38894583	2688743	2688747	intron	GALM	0	0	5_TxWk	0	1	1	0	0	0	0
chr2	38912882	38912972	2688997	2689003	intron	GALM	0	0	7_Enh	0	1	1	0	1	0	0
chr2	38920219	38920391	2689093	2689098	intron	GALM	0	0	7_Enh	0	1	1	0	1	0	0
chr2	38924385	38924460	2689150	2689154	intron	GALM	0	0	5_TxWk	0	1	1	0	0	0	0
chr2	38950601	38950679	2689456	2689460	intron	GALM	0	0	5_TxWk	0	1	1	0	1	0	0
chr2	38978839	38978967	2689933	2689940	promoter-TSS	SRSF7	1	0	2_TssAFlnk	0	1	1	0	1	0	0
chr2	40006891	40006955	2700007	2700012	promoter-TSS	THUMPD2	1	0	7_Enh	0	1	1	0	0	0	0
chr2	40678101	40679564	2704323	2704429	intron	SLC8A1	0	1	2_TssAFlnk	0	1	1	0	1	0	0
chr2	40679572	40679698	2704429	2704441	intron	SLC8A1	0	0	15_Quies	0	1	1	0	0	0	0
chr2	42075016	42075254	2712964	2712969	Intergenic	LOC388942	0	0	5_TxWk	0	1	1	0	1	0	0
chr2	42193753	42193946	2714050	2714060	Intergenic	C2orf91	0	0	7_Enh	0	1	1	0	1	0	0
chr2	42319068	42319247	2715744	2715748	Intergenic	PKDCC	0	0	7_Enh	0	1	1	0	1	0	0
chr2	42368941	42369434	2716375	2716386	Intergenic	EML4	0	0	7_Enh	0	1	1	0	1	0	0
chr2	42398133	42398723	2716781	2716788	intron	EML4	0	0	5_TxWk	0	1	0	0	0	0	0
chr2	42423693	42423833	2716971	2716975	intron	EML4	0	0	7_Enh	0	1	1	0	1	0	0
chr2	42949364	42949610	2723372	2723376	Intergenic	OXER1	0	0	5_TxWk	0	1	0	0	1	0	0
chr2	43023448	43023584	2724325	2724329	Intergenic	HAAO	0	0	15_Quies	0	1	1	0	0	0	0
chr2	43152649	43152773	2726012	2726016	Intergenic	HAAO	0	0	7_Enh	0	1	1	0	0	0	0
chr2	43153331	43153558	2726024	2726031	Intergenic	HAAO	0	0	7_Enh	0	1	1	0	0	0	0
chr2	43153663	43153868	2726032	2726043	Intergenic	HAAO	0	0	7_Enh	0	1	1	0	1	0	0
chr2	43154768	43154903	2726059	2726065	Intergenic	HAAO	0	0	7_Enh	0	1	1	0	1	0	0
chr2	43202250	43202497	2726747	2726762	Intergenic	HAAO	0	0	7_Enh	0	1	1	0	1	1	1
chr2	43232473	43232699	2727160	2727166	Intergenic	HAAO	0	0	7_Enh	0	1	1	0	1	0	0
chr2	43232741	43232903	2727166	2727170	Intergenic	HAAO	0	0	7_Enh	0	1	1	0	1	0	0
chr2	43232970	43233166	2727170	2727175	Intergenic	HAAO	0	0	7_Enh	0	1	1	0	1	0	0
chr2	43252412	43252522	2727369	2727375	Intergenic	ZFP36L2	0	0	7_Enh	0	1	1	0	1	0	0
chr2	43386190	43386348	2729344	2729352	Intergenic	ZFP36L2	0	0	2_TssAFlnk	0	1	1	0	1	1	0
chr2	43389151	43389423	2729404	2729415	Intergenic	ZFP36L2	0	0	7_Enh	0	1	1	0	0	0	0
chr2	43406359	43406458	2729674	2729678	Intergenic	ZFP36L2	0	0	2_TssAFlnk	0	1	1	0	1	0	0
chr2	43421155	43421833	2729921	2729932	Intergenic	ZFP36L2	0	0	7_Enh	0	1	1	0	1	0	0
chr2	43422059	43422302	2729936	2729943	Intergenic	ZFP36L2	0	0	7_Enh	0	1	1	0	1	0	0
chr2	43446681	43447913	2730338	2730382	Intergenic	ZFP36L2	0	0	1_TssA	0	1	1	0	1	1	0
chr2	43448304	43449736	2730386	2730411	TTS,exon	ZFP36L2	0	0	7_Enh	0	1	1	0	0	0	0
chr2	43454850	43455140	2730820	2730841	exon,promoter-TSS	LOC100129726,ZFP36L2	1	1	2_TssAFlnk	0	1	1	0	1	1	1
chr2	43528222	43528375	2731763	2731769	intron	THADA	0	0	7_Enh	0	1	1	0	1	0	0
chr2	43540730	43540844	2731861	2731865	intron	THADA	0	0	5_TxWk	0	1	1	0	1	0	0
chr2	43861916	43862105	2734540	2734544	Intergenic	PLEKHH2	0	0	5_TxWk	0	1	0	0	1	0	0
chr2	44111784	44112101	2737146	2737153	Intergenic	ABCG8	0	0	5_TxWk	0	1	1	0	1	0	0
chr2	44125531	44125700	2737298	2737306	intron	LRPPRC	0	0	5_TxWk	0	1	1	0	1	1	1
chr2	44314396	44314690	2739401	2739421	Intergenic	PPM1B	0	1	2_TssAFlnk	0	1	1	0	1	1	1
chr2	44471383	44471863	2741223	2741235	Intergenic	SLC3A1	0	0	5_TxWk	0	1	1	0	1	1	1
chr2	44472073	44472238	2741235	2741240	Intergenic	SLC3A1	0	0	5_TxWk	0	1	1	0	0	0	0
chr2	44518558	44518931	2741736	2741742	intron	SLC3A1	0	0	5_TxWk	0	1	1	0	1	1	1
chr2	44676062	44676185	2743054	2743058	intron	CAMKMT	0	0	5_TxWk	0	1	1	0	0	0	0
chr2	45469646	45469748	2751757	2751761	intron	UNQ6975	0	0	7_Enh	0	1	1	0	1	0	0
chr2	45501532	45501767	2752075	2752080	Intergenic	UNQ6975	0	0	7_Enh	0	1	1	0	1	0	0
chr2	45854003	45854037	2754642	2754646	Intergenic	SRBD1	0	0	7_Enh	0	1	1	0	1	0	0
chr2	46006126	46006293	2756391	2756397	intron	PRKCE	0	0	7_Enh	0	1	1	0	1	0	0
chr2	46049147	46049177	2756863	2756867	intron	PRKCE	0	0	7_Enh	0	1	0	0	1	0	0
chr2	46050995	46051064	2756882	2756886	intron	PRKCE	0	0	7_Enh	0	1	1	0	1	0	0
chr2	46085123	46085148	2757215	2757219	intron	PRKCE	0	0	7_Enh	0	1	1	0	1	0	0
chr2	46116304	46116416	2757532	2757538	intron	PRKCE	0	0	7_Enh	0	1	1	0	1	1	1
chr2	46118980	46119083	2757566	2757570	intron	PRKCE	0	0	7_Enh	0	1	1	0	1	0	0
chr2	46163532	46163708	2758104	2758111	intron	PRKCE	0	0	5_TxWk	0	1	1	0	1	1	1
chr2	46189613	46189984	2758389	2758395	intron	PRKCE	0	0	7_Enh	0	1	1	0	1	0	0
chr2	46219467	46219953	2758717	2758726	intron	PRKCE	0	0	7_Enh	0	1	1	0	1	0	0
chr2	46268000	46268134	2759169	2759173	intron	PRKCE	0	0	5_TxWk	0	1	1	0	0	0	0
chr2	46534302	46534620	2761859	2761865	intron	EPAS1	0	0	7_Enh	0	1	1	0	1	0	0
chr2	46539174	46539353	2761903	2761907	intron	EPAS1	0	0	7_Enh	0	1	1	0	0	0	0
chr2	46547588	46547839	2761978	2761983	intron	EPAS1	0	0	7_Enh	0	1	1	0	0	0	0
chr2	46558975	46559130	2762086	2762091	intron	EPAS1	0	0	7_Enh	0	1	1	0	1	0	0
chr2	46562266	46562546	2762125	2762129	intron	EPAS1	0	0	7_Enh	0	1	1	0	0	0	0
chr2	46562571	46562991	2762129	2762140	intron	EPAS1	0	0	7_Enh	0	1	1	0	1	0	0
chr2	46563020	46563153	2762140	2762145	intron	EPAS1	0	0	7_Enh	0	1	1	0	1	0	0
chr2	46635879	46636201	2762972	2762980	Intergenic	TMEM247	0	0	7_Enh	0	1	1	0	1	0	0
chr2	46636301	46636678	2762980	2762987	Intergenic	TMEM247	0	0	7_Enh	0	1	1	0	1	0	0
chr2	46688620	46689045	2763380	2763387	Intergenic	TMEM247	0	0	7_Enh	0	1	1	0	1	1	1
chr2	46768756	46768970	2764207	2764217	Intergenic,promoter-TSS	RHOQ	1	0	2_TssAFlnk	0	1	1	0	0	1	1
chr2	46842958	46843041	2764977	2764982	intron	PIGF	0	0	15_Quies	0	1	1	0	0	0	1
chr2	47074388	47074678	2767176	2767186	intron	LOC100134259	0	0	7_Enh	0	1	1	0	1	0	0
chr2	47166784	47166914	2768267	2768272	intron	MCFD2	0	0	7_Enh	0	1	1	0	0	0	0
chr2	47167786	47167937	2768288	2768300	promoter-TSS	TTC7A	1	1	1_TssA	0	1	1	0	1	0	0
chr2	47197881	47198069	2768837	2768842	intron	TTC7A	0	0	7_Enh	0	1	1	0	1	0	0
chr2	47214279	47214421	2769057	2769064	intron	TTC7A	0	0	7_Enh	0	1	1	0	1	1	1
chr2	47404084	47404461	2771581	2771599	intron,promoter-TSS	CALM2	1	1	1_TssA	0	1	0	0	1	1	0
chr2	47550268	47550497	2773188	2773194	Intergenic	EPCAM	0	0	7_Enh	0	1	1	0	1	1	1
chr2	47572086	47572805	2773486	2773501	Intergenic	EPCAM	0	0	1_TssA	0	1	1	0	1	0	0
chr2	48004601	48004800	2779137	2779141	Intergenic	MSH6	0	0	15_Quies	0	1	1	0	1	0	0
chr2	48004900	48005002	2779143	2779147	Intergenic	MSH6	0	0	7_Enh	0	1	0	0	1	0	0
chr2	48333509	48334231	2782333	2782347	Intergenic	FOXN2	0	0	7_Enh	0	1	1	0	1	1	1
chr2	48540893	48540983	2783840	2783844	promoter-TSS	FOXN2	1	0	7_Enh	0	1	1	0	0	0	0
chr2	48707145	48707406	2785512	2785516	exon	PPP1R21	0	0	5_TxWk	0	1	1	0	1	0	0
chr2	53325671	53325906	2813934	2813939	Intergenic	CHAC2	0	0	15_Quies	0	1	1	0	1	0	0
chr2	53539899	53540211	2815187	2815192	Intergenic	CHAC2	0	0	7_Enh	0	1	1	0	1	0	0
chr2	53747464	53747635	2816584	2816588	Intergenic	CHAC2	0	0	7_Enh	0	1	1	0	0	0	0
chr2	53797409	53797604	2816896	2816904	Intergenic	CHAC2	0	0	7_Enh	0	1	0	0	1	0	0
chr2	54196301	54196758	2820681	2820687	intron	PSME4	0	0	5_TxWk	0	1	1	0	0	0	0
chr2	54557186	54557405	2823984	2823989	promoter-TSS	C2orf73	1	0	1_TssA	0	1	1	0	1	0	0
chr2	54587261	54587562	2824214	2824221	exon	C2orf73	0	0	7_Enh	0	1	1	0	1	0	0
chr2	54749916	54750344	2825906	2825910	intron	SPTBN1	0	0	5_TxWk	0	1	1	0	1	1	1
chr2	54787733	54788315	2826357	2826363	intron	SPTBN1	0	0	1_TssA	0	1	1	0	0	0	0
chr2	54799285	54799898	2826464	2826470	intron	SPTBN1	0	0	7_Enh	0	1	1	0	1	0	0
chr2	54807106	54807287	2826543	2826548	intron	SPTBN1	0	0	5_TxWk	0	1	1	0	1	0	0
chr2	54857174	54857271	2827095	2827099	intron	SPTBN1	0	0	6_EnhG	0	1	0	0	1	0	0
chr2	54900637	54901004	2827650	2827664	Intergenic	EML6	0	0	7_Enh	0	1	1	0	1	0	0
chr2	54935704	54935787	2828035	2828042	Intergenic	EML6	0	0	2_TssAFlnk	0	1	1	0	0	1	0
chr2	55336115	55336205	2831849	2831853	Intergenic	RTN4	0	0	5_TxWk	0	1	1	0	0	0	0
chr2	55390925	55391285	2832399	2832405	Intergenic	CLHC1	0	0	7_Enh	0	1	1	0	1	0	0
chr2	55391638	55391699	2832407	2832413	Intergenic	CLHC1	0	0	7_Enh	0	1	1	0	0	0	0
chr2	55510436	55510688	2833842	2833847	exon	PRORSD1P	1	0	1_TssA	0	1	1	0	0	0	0
chr2	55874036	55874560	2837401	2837408	intron	PNPT1	0	0	5_TxWk	0	1	1	0	1	0	0
chr2	56242542	56242739	2840443	2840447	Intergenic	MIR216B	0	0	5_TxWk	0	1	0	0	0	0	0
chr2	56248362	56248434	2840491	2840495	Intergenic	MIR216B	0	0	5_TxWk	0	1	0	0	0	0	0
chr2	56676240	56676441	2843406	2843412	Intergenic	CCDC85A	0	0	5_TxWk	0	1	1	0	1	0	0
chr2	56676494	56676650	2843412	2843416	Intergenic	CCDC85A	0	0	5_TxWk	0	1	1	0	1	0	0
chr2	58358954	58358991	2852263	2852267	exon	VRK2	0	0	5_TxWk	0	1	1	0	1	0	0
chr2	60441428	60441601	2865518	2865526	Intergenic	MIR4432	0	0	7_Enh	0	1	1	0	1	0	0
chr2	60643493	60643615	2867331	2867335	Intergenic	MIR4432	0	0	7_Enh	0	1	1	0	1	0	0
chr2	60757514	60757532	2868648	2868652	intron	BCL11A	0	0	7_Enh	0	1	1	0	1	0	0
chr2	60757551	60757668	2868652	2868658	intron	BCL11A	0	0	5_TxWk	0	1	1	0	1	0	0
chr2	60757728	60758024	2868658	2868663	intron	BCL11A	0	0	5_TxWk	0	1	1	0	1	0	0
chr2	60758035	60758481	2868663	2868673	intron	BCL11A	0	0	7_Enh	0	1	1	0	1	0	0
chr2	61243424	61243588	2874376	2874381	intron	PUS10	0	0	5_TxWk	0	1	0	0	1	0	0
chr2	61407190	61407277	2876668	2876672	intron	AHSA2	0	0	7_Enh	0	1	1	0	0	0	0
chr2	61890195	61890312	2882529	2882533	Intergenic	XPO1	0	0	5_TxWk	0	1	1	0	0	0	0
chr2	61991772	61991925	2883714	2883724	Intergenic	FAM161A	0	1	2_TssAFlnk	0	1	1	0	1	0	0
chr2	62414194	62414444	2888256	2888261	Intergenic	B3GNT2	0	0	7_Enh	0	1	1	0	0	0	0
chr2	62520668	62521015	2889663	2889672	Intergenic	MIR5192	0	0	2_TssAFlnk	0	1	1	0	1	0	0
chr2	62521093	62521264	2889672	2889680	Intergenic	MIR5192	0	0	7_Enh	0	1	1	0	1	0	0
chr2	62639260	62639591	2890896	2890902	Intergenic	TMEM17	0	0	5_TxWk	0	1	1	0	1	1	1
chr2	62684695	62684752	2891331	2891335	Intergenic	TMEM17	0	0	2_TssAFlnk	0	1	1	0	1	0	0
chr2	62797383	62797678	2892293	2892300	Intergenic	TMEM17	0	0	7_Enh	0	1	1	0	1	0	0
chr2	62797860	62797927	2892304	2892312	Intergenic	TMEM17	0	0	1_TssA	0	1	1	0	1	0	0
chr2	62798136	62798642	2892314	2892348	Intergenic	TMEM17	0	0	2_TssAFlnk	0	1	1	0	1	0	0
chr2	64246825	64247031	2902792	2902804	promoter-TSS	VPS54	1	1	2_TssAFlnk	0	1	1	0	1	0	0
chr2	64539561	64539666	2905395	2905402	Intergenic	LINC00309	0	0	7_Enh	0	1	1	0	1	1	1
chr2	64587328	64587432	2905802	2905806	Intergenic	LGALSL	0	0	7_Enh	0	1	1	0	1	0	0
chr2	64588220	64588542	2905814	2905821	Intergenic	LGALSL	0	0	7_Enh	0	1	1	0	0	0	0
chr2	64588710	64588948	2905822	2905826	Intergenic	LGALSL	0	0	7_Enh	0	1	0	0	1	0	0
chr2	64680323	64680519	2906485	2906489	promoter-TSS	LGALSL	1	0	7_Enh	0	1	1	0	1	0	0
chr2	64833648	64833868	2908049	2908054	promoter-TSS	LOC339807	1	0	7_Enh	0	1	1	0	1	0	0
chr2	64872163	64872558	2908670	2908688	intron	SERTAD2	0	0	1_TssA	0	1	1	0	1	1	0
chr2	64873592	64873989	2908690	2908697	intron	SERTAD2	0	0	5_TxWk	0	1	1	0	0	1	1
chr2	64876253	64876460	2908707	2908713	intron	SERTAD2	0	0	7_Enh	0	1	1	0	0	0	0
chr2	64876959	64877092	2908713	2908717	intron	SERTAD2	0	0	7_Enh	0	1	1	0	0	0	0
chr2	64878075	64878230	2908724	2908729	intron	SERTAD2	0	0	7_Enh	0	1	1	0	0	0	0
chr2	64948532	64948722	2909485	2909489	Intergenic	SERTAD2	0	0	5_TxWk	0	1	1	0	1	0	0
chr2	64957803	64958100	2909600	2909608	Intergenic	SERTAD2	0	0	1_TssA	0	1	0	0	1	0	0
chr2	65058954	65059070	2910661	2910665	Intergenic	LOC400958	0	0	5_TxWk	0	1	1	0	1	1	1
chr2	65259236	65259408	2913180	2913185	Intergenic	CEP68	0	0	7_Enh	0	1	1	0	1	0	0
chr2	65289286	65289434	2913615	2913621	intron	CEP68	0	0	7_Enh	0	1	1	0	1	0	0
chr2	65289457	65289592	2913621	2913627	intron	CEP68	0	0	7_Enh	0	1	1	0	0	0	0
chr2	65354856	65354993	2914478	2914484	intron	RAB1A	0	0	1_TssA	0	1	1	0	0	0	0
chr2	65634085	65634132	2918187	2918191	intron	SPRED2	0	0	7_Enh	0	1	1	0	0	0	0
chr2	66673517	66673731	2927195	2927209	intron	MEIS1	0	1	3_TxFlnk	0	1	0	0	1	0	0
chr2	66673760	66674034	2927209	2927226	intron	MEIS1	0	0	3_TxFlnk	0	1	0	0	1	0	0
chr2	66695658	66695733	2927344	2927349	intron	MEIS1	0	0	6_EnhG	0	1	1	0	0	0	0
chr2	66723348	66723453	2927533	2927537	intron	MEIS1	0	0	7_Enh	0	1	1	0	1	0	0
chr2	66734836	66734901	2927623	2927627	intron	MEIS1	0	0	7_Enh	0	1	1	0	0	0	0
chr2	66801488	66801787	2928121	2928125	Intergenic	MEIS1	0	0	5_TxWk	0	1	1	0	0	0	0
chr2	66804477	66804874	2928265	2928296	Intergenic	MEIS1	0	1	1_TssA	0	1	1	0	1	0	0
chr2	66805083	66805449	2928299	2928320	Intergenic	MEIS1	0	0	1_TssA	0	1	1	0	0	0	0
chr2	66805469	66805838	2928320	2928332	Intergenic	MEIS1	0	0	1_TssA	0	1	0	0	1	0	0
chr2	66805856	66806356	2928332	2928342	Intergenic	MEIS1	0	0	5_TxWk	0	1	1	0	0	0	0
chr2	66806772	66806801	2928344	2928348	Intergenic	MEIS1	0	0	5_TxWk	0	1	0	0	0	0	0
chr2	66807536	66807919	2928354	2928359	Intergenic	MEIS1	0	0	5_TxWk	0	1	0	0	0	0	0
chr2	66809549	66809722	2928446	2928452	Intergenic	MEIS1	0	0	1_TssA	0	1	0	0	0	0	0
chr2	66809780	66809924	2928453	2928457	Intergenic	MEIS1	0	0	1_TssA	0	1	0	0	0	0	0
chr2	66809945	66810016	2928457	2928464	Intergenic	MEIS1	0	0	1_TssA	0	1	0	0	0	0	0
chr2	66810082	66810846	2928464	2928486	Intergenic	MEIS1	0	0	2_TssAFlnk	0	1	1	0	1	0	0
chr2	66810852	66810956	2928486	2928491	Intergenic	MEIS1	0	0	2_TssAFlnk	0	1	1	0	0	0	0
chr2	66811036	66811325	2928491	2928496	Intergenic	MEIS1	0	0	5_TxWk	0	1	1	0	0	0	0
chr2	67076695	67077127	2930178	2930183	Intergenic	LOC644838	0	0	7_Enh	0	1	1	0	1	0	0
chr2	67100034	67100161	2930322	2930326	Intergenic	LOC644838	0	0	15_Quies	0	1	1	0	0	0	0
chr2	67156737	67156923	2930632	2930636	Intergenic	LOC644838	0	0	5_TxWk	0	1	1	0	0	0	0
chr2	67265049	67265157	2931203	2931208	Intergenic	LOC644838	0	0	5_TxWk	0	1	1	0	1	0	0
chr2	67442507	67442696	2932080	2932087	promoter-TSS	LOC644838	1	0	5_TxWk	0	1	1	0	1	1	1
chr2	67788506	67788708	2934143	2934149	Intergenic	ETAA1	0	0	7_Enh	0	1	1	0	1	0	0
chr2	68073431	68073570	2935853	2935857	Intergenic	C1D	0	0	7_Enh	0	1	1	0	1	0	0
chr2	68073599	68073958	2935857	2935867	Intergenic	C1D	0	0	15_Quies	0	1	0	0	1	1	1
chr2	68515148	68515411	2939530	2939534	intron	CNRIP1	0	0	15_Quies	0	1	1	0	1	0	0
chr2	68547557	68547656	2939903	2939908	promoter-TSS	CNRIP1	1	0	7_Enh	0	1	1	0	0	0	0
chr2	69056406	69056821	2943830	2943840	Intergenic	BMP10	0	0	7_Enh	0	1	1	0	1	0	0
chr2	69612608	69612656	2948394	2948398	intron	GFPT1	0	0	5_TxWk	0	1	1	0	0	0	0
chr2	69872232	69872503	2951212	2951218	Intergenic	AAK1	0	0	7_Enh	0	1	1	0	0	0	0
chr2	69890372	69890550	2951386	2951391	Intergenic	AAK1	0	0	15_Quies	0	1	1	0	0	0	0
chr2	69901113	69901177	2951480	2951484	Intergenic	AAK1	0	0	2_TssAFlnk	0	1	1	0	1	0	0
chr2	69951918	69952146	2951974	2951984	Intergenic	ANXA4	0	0	5_TxWk	0	1	1	0	1	1	1
chr2	70011426	70011665	2952676	2952681	intron	ANXA4	0	0	5_TxWk	0	1	1	0	0	0	0
chr2	70141011	70141066	2953950	2953955	Intergenic	MXD1	0	0	5_TxWk	0	1	1	0	0	0	0
[truncated: 13,784 more rows]
