# Supplementary material for: A DNA methylation atlas of normal human cell types
Source: Nature. 2023 Jan 4;613(7943):355–64. doi: 10.1038/s41586-022-05580-6 (PMC9811898; doi:10.1038/s41586-022-05580-6)
Supplement: Supplementary file 6 — Genome-wide set of unmethylated regions per cell type, overlapping H3K27ac, but not J3K4me3, ChIP–seq peaks, annotated. Zip file containing bed files, listing for each cell type a set of putative enhancers defined as the subset of hypomethylated regions (Extended Dataset 1) marked by active gene regulation chromatin marks (H3K27ac peaks) but lacking promoter marks (H3K4me3 peaks). [file 41586_2022_5580_MOESM6_ESM.zip › Pancreas-Alpha.4CpGs.U85.f85.H3K27ac-H3K4me3.bed]

chr	from	to	CpG_from	CpG_to	HOMER_anno	neigh_gene	TSS+1Kb	CpG-island	chromHMM	H3K4me3	H3K27ac	H3K4me1	H3K27me3	CTCF_BS
chr1	794033	794332	7566	7576	exon	LOC643837	0	0	5_TxWk	0	1	0	0	0
chr1	834247	834296	8115	8120	Intergenic	LOC100130417	0	0	15_Quies	0	1	0	0	0
chr1	1109145	1109470	19900	19916	promoter-TSS	TTLL10	1	1	5_TxWk	0	1	0	0	1
chr1	1440369	1440629	33240	33250	Intergenic	ATAD3A	0	0	7_Enh	0	1	0	0	1
chr1	1790207	1790359	45116	45121	intron	GNB1	0	0	7_Enh	0	1	0	0	1
chr1	1813134	1813327	45500	45505	intron	GNB1	0	0	7_Enh	0	1	0	0	0
chr1	2183330	2183504	58392	58402	intron	SKI	0	0	7_Enh	0	1	0	0	0
chr1	2216505	2216718	59439	59446	intron	SKI	0	0	5_TxWk	0	1	0	0	0
chr1	2394891	2394996	65442	65449	Intergenic	PLCH2	0	0	15_Quies	0	1	0	0	0
chr1	2884814	2885000	77391	77396	Intergenic	ACTRT2	0	0	7_Enh	0	1	0	0	0
chr1	2885063	2885169	77397	77406	Intergenic	ACTRT2	0	1	7_Enh	0	1	0	0	0
chr1	2929055	2929408	78318	78344	Intergenic	ACTRT2	0	1	7_Enh	0	1	0	0	1
chr1	3136127	3136239	84698	84704	intron	PRDM16	0	0	1_TssA	0	1	0	0	0
chr1	3138587	3139228	84774	84790	intron	PRDM16	0	0	7_Enh	0	1	1	0	0
chr1	3239809	3240050	87711	87726	intron	PRDM16	0	1	7_Enh	0	1	0	0	0
chr1	3240055	3240235	87726	87737	intron	PRDM16	0	1	7_Enh	0	1	0	0	0
chr1	3585376	3585712	98160	98179	intron	TP73	0	0	7_Enh	0	1	0	0	0
chr1	3614496	3614579	98996	99002	promoter-TSS	TP73	0	0	15_Quies	0	1	0	0	0
chr1	4458451	4458540	111260	111264	Intergenic	LOC284661	0	0	15_Quies	0	1	0	0	0
chr1	5516202	5516339	124274	124278	Intergenic	MIR4417	0	0	7_Enh	0	1	0	0	0
chr1	5955658	5955862	131018	131026	intron	NPHP4	0	0	5_TxWk	0	1	0	0	0
chr1	5955904	5956049	131026	131040	intron	NPHP4	0	0	5_TxWk	0	1	0	0	0
chr1	5956855	5956956	131048	131055	intron	NPHP4	0	0	5_TxWk	0	1	0	0	0
chr1	6009519	6009672	131991	131998	intron	NPHP4	0	0	5_TxWk	0	1	0	0	1
chr1	6031033	6031239	132418	132424	intron	NPHP4	0	0	5_TxWk	0	1	0	0	0
chr1	6330213	6330427	140340	140349	intron	ACOT7	0	0	5_TxWk	0	1	0	0	0
chr1	6580110	6580185	147226	147230	promoter-TSS	PLEKHG5	1	0	15_Quies	0	1	0	0	0
chr1	6580308	6580542	147231	147238	promoter-TSS	PLEKHG5	1	0	5_TxWk	0	1	0	0	0
chr1	7322877	7323012	159937	159941	intron	CAMTA1	0	0	15_Quies	0	1	0	0	0
chr1	7323038	7323146	159941	159946	intron	CAMTA1	0	0	15_Quies	0	1	0	0	0
chr1	7515407	7515636	162474	162480	intron	CAMTA1	0	0	5_TxWk	0	1	0	0	0
chr1	7551535	7551630	163158	163163	intron	CAMTA1	0	0	15_Quies	0	1	0	0	0
chr1	7551651	7551985	163163	163172	intron	CAMTA1	0	0	7_Enh	0	1	0	0	0
chr1	7634475	7634617	164557	164563	intron	CAMTA1	0	0	7_Enh	0	1	0	0	0
chr1	7634674	7634766	164563	164571	intron	CAMTA1	0	0	7_Enh	0	1	0	0	0
chr1	7642033	7642153	164692	164700	intron	CAMTA1	0	0	5_TxWk	0	1	0	0	0
chr1	7701060	7701367	165695	165706	intron	CAMTA1	0	0	15_Quies	0	1	1	0	0
chr1	8137399	8137546	173115	173121	Intergenic	ERRFI1	0	0	7_Enh	0	1	0	0	0
chr1	8156318	8156524	173366	173373	Intergenic	ERRFI1	0	0	5_TxWk	0	1	0	0	0
chr1	8229825	8230044	174512	174517	Intergenic	ERRFI1	0	0	7_Enh	0	1	0	0	0
chr1	8230336	8230474	174520	174524	Intergenic	ERRFI1	0	0	7_Enh	0	1	0	0	0
chr1	8319223	8319826	176188	176198	Intergenic	SLC45A1	0	0	5_TxWk	0	1	0	0	0
chr1	8908924	8909171	184344	184352	Intergenic	ENO1-AS1	0	0	5_TxWk	0	1	0	0	1
chr1	8940448	8940676	185012	185018	TTS	ENO1-AS1	0	0	5_TxWk	0	1	0	0	0
chr1	8940827	8940896	185018	185022	TTS	ENO1-AS1	0	0	7_Enh	0	1	0	0	0
chr1	9398961	9399146	193871	193880	intron	SPSB1	0	0	6_EnhG	0	1	0	0	0
chr1	9852660	9852786	203529	203535	intron	CLSTN1	0	0	7_Enh	0	1	0	0	0
chr1	9912508	9912613	204758	204763	intron	CTNNBIP1	0	0	5_TxWk	0	1	0	0	0
chr1	9952758	9952903	205412	205417	intron	CTNNBIP1	0	0	7_Enh	0	1	0	0	0
chr1	9960399	9960467	205573	205577	intron	CTNNBIP1	0	0	2_TssAFlnk	0	1	0	0	0
chr1	9960522	9960934	205577	205586	intron	CTNNBIP1	0	0	2_TssAFlnk	0	1	0	0	0
chr1	10010440	10010677	206548	206554	intron	NMNAT1	0	0	7_Enh	0	1	0	0	1
chr1	10743641	10743795	219405	219413	intron	CASZ1	0	0	7_Enh	0	1	0	0	0
chr1	11021144	11021392	225581	225597	intron	C1orf127	0	0	7_Enh	0	1	0	0	1
chr1	11174802	11175184	228544	228550	intron	MTOR	0	0	4_Tx	0	1	1	0	0
chr1	11896391	11896529	240901	240905	intron	CLCN6	0	0	4_Tx	0	1	0	0	0
chr1	15416965	15417205	285412	285422	intron	KAZN	0	0	7_Enh	0	1	0	0	0
chr1	15466229	15466402	286183	286187	intron	TMEM51-AS1	0	0	7_Enh	0	1	0	0	0
chr1	15518373	15518453	287092	287096	intron	TMEM51	0	0	6_EnhG	0	1	0	0	0
chr1	15518490	15518584	287097	287103	intron	TMEM51	0	0	6_EnhG	0	1	0	0	0
chr1	15528406	15528493	287263	287267	intron	TMEM51	0	0	7_Enh	0	1	0	0	0
chr1	15528509	15528837	287267	287275	intron	TMEM51	0	0	7_Enh	0	1	0	0	0
chr1	15653145	15653344	289022	289029	intron	FHAD1	0	0	5_TxWk	0	1	0	0	0
chr1	15653394	15653510	289029	289038	intron	FHAD1	0	0	7_Enh	0	1	0	0	0
chr1	15653597	15653650	289038	289045	exon	FHAD1	0	0	7_Enh	0	1	0	0	0
chr1	15655291	15655531	289080	289088	intron	FHAD1	0	0	7_Enh	0	1	0	0	0
chr1	15751063	15751219	290892	290898	intron	EFHD2	0	0	7_Enh	0	1	0	0	0
chr1	15886024	15886142	293186	293192	exon	DNAJC16	0	0	4_Tx	0	1	0	0	0
chr1	16029858	16030113	295575	295582	intron	PLEKHM2	0	0	7_Enh	0	1	0	0	1
chr1	16030168	16030319	295582	295587	intron	PLEKHM2	0	0	7_Enh	0	1	0	0	0
chr1	16062622	16062758	296294	296303	promoter-TSS	SLC25A34	1	0	2_TssAFlnk	0	1	0	0	0
chr1	16107482	16107537	297373	297377	intron	FBLIM1	0	0	6_EnhG	0	1	0	0	0
chr1	16127043	16127214	297766	297773	Intergenic	UQCRHL	0	0	7_Enh	0	1	0	0	0
chr1	16265916	16266171	300462	300471	exon	SPEN	0	0	6_EnhG	0	1	0	0	0
chr1	17091921	17091984	315867	315873	promoter-TSS	MST1L	1	0	2_TssAFlnk	0	1	0	0	0
chr1	17222988	17223227	317124	317136	Intergenic	CROCC	0	0	1_TssA	0	1	0	0	0
chr1	17746438	17746509	325945	325952	intron	RCC2	0	1	4_Tx	0	1	0	0	1
chr1	17877435	17877514	328624	328630	intron	ARHGEF10L	0	0	7_Enh	0	1	0	0	0
chr1	17877547	17877614	328630	328634	intron	ARHGEF10L	0	0	7_Enh	0	1	0	0	0
chr1	18006002	18006103	330926	330930	intron	ARHGEF10L	0	0	4_Tx	0	1	0	0	0
chr1	18475530	18475632	337011	337015	intron	IGSF21	0	0	15_Quies	0	1	0	0	0
chr1	18617591	18617668	338736	338743	intron	IGSF21	0	0	15_Quies	0	1	0	0	0
chr1	18884193	18884522	341793	341811	Intergenic	PAX7	0	0	7_Enh	0	1	0	0	0
chr1	19675092	19675238	354585	354592	intron	CAPZB	0	0	5_TxWk	0	1	0	0	0
chr1	19680786	19681157	354712	354721	intron	CAPZB	0	0	4_Tx	0	1	0	0	0
chr1	19717844	19718102	355364	355371	intron	CAPZB	0	0	5_TxWk	0	1	0	0	1
chr1	19732203	19732537	355639	355650	intron	CAPZB	0	0	5_TxWk	0	1	0	0	0
chr1	19738401	19738471	355716	355721	intron	CAPZB	0	0	5_TxWk	0	1	0	0	0
chr1	19739221	19739397	355731	355736	intron	CAPZB	0	0	5_TxWk	0	1	0	0	0
chr1	19764733	19764837	356098	356103	intron	CAPZB	0	0	5_TxWk	0	1	0	0	0
chr1	19775456	19775522	356283	356288	intron	CAPZB	0	0	6_EnhG	0	1	0	0	0
chr1	19783831	19783894	356400	356405	intron	CAPZB	0	0	5_TxWk	0	1	0	0	0
chr1	20102696	20102854	361261	361267	intron	TMCO4	0	0	4_Tx	0	1	0	0	0
chr1	20577038	20577441	366817	366824	Intergenic	VWA5B1	0	0	15_Quies	0	1	0	0	0
chr1	20802771	20803253	369639	369667	Intergenic	CAMK2N1	0	0	7_Enh	0	1	1	0	0
chr1	20804371	20804441	369681	369685	Intergenic	CAMK2N1	0	0	5_TxWk	0	1	0	0	0
chr1	21588990	21589222	380981	380987	intron	ECE1	0	0	7_Enh	0	1	0	0	0
chr1	21589385	21589515	380989	380999	intron	ECE1	0	0	7_Enh	0	1	0	0	0
chr1	21598333	21598463	381140	381145	intron	ECE1	0	0	6_EnhG	0	1	0	0	0
chr1	21663726	21663927	382332	382337	intron	ECE1	0	0	7_Enh	0	1	0	0	0
chr1	21950195	21950435	387501	387510	intron	RAP1GAP	0	0	7_Enh	0	1	1	0	0
chr1	21958657	21958845	387653	387661	intron	RAP1GAP	0	0	7_Enh	0	1	0	0	0
chr1	21961091	21961208	387685	387692	intron	RAP1GAP	0	0	7_Enh	0	1	0	0	0
chr1	21993308	21993422	388300	388305	intron	RAP1GAP	0	0	5_TxWk	0	1	0	0	0
chr1	21993555	21993644	388307	388312	intron	RAP1GAP	0	0	5_TxWk	0	1	0	0	0
chr1	22241489	22241839	392892	392909	intron	HSPG2	0	0	7_Enh	0	1	0	0	0
chr1	22283783	22283979	393735	393742	Intergenic	CELA3B	0	0	7_Enh	0	1	0	0	0
chr1	22284000	22284156	393743	393748	Intergenic	CELA3B	0	0	7_Enh	0	1	0	0	0
chr1	22458530	22458687	396530	396537	intron	WNT4	0	0	7_Enh	0	1	0	0	1
chr1	22511880	22511964	397542	397549	Intergenic	WNT4	0	0	5_TxWk	0	1	0	0	0
chr1	22668568	22668874	399796	399816	Intergenic	ZBTB40	0	1	7_Enh	0	1	0	0	0
chr1	22674989	22675177	399934	399939	Intergenic	ZBTB40	0	0	7_Enh	0	1	0	0	0
chr1	22740766	22741091	400816	400824	Intergenic	ZBTB40	0	0	7_Enh	0	1	0	0	0
chr1	22743133	22743386	400851	400861	Intergenic	ZBTB40	0	0	7_Enh	0	1	0	0	1
chr1	23730434	23730782	414912	414925	intron	TCEA3	0	0	7_Enh	0	1	0	0	1
chr1	23888903	23889099	417654	417671	Intergenic	ID3	0	0	5_TxWk	0	1	0	0	0
chr1	24246415	24246819	423637	423644	Intergenic	CNR2	0	0	7_Enh	0	1	1	0	0
chr1	24863056	24863247	432596	432602	exon	RCAN3	0	0	5_TxWk	0	1	0	0	0
chr1	24885664	24885727	432956	432960	intron	NCMAP	0	0	5_TxWk	0	1	0	0	0
chr1	24894555	24894737	433081	433087	intron	NCMAP	0	0	7_Enh	0	1	0	0	0
chr1	25867396	25867688	447936	447944	Intergenic	LDLRAP1	0	0	7_Enh	0	1	0	0	0
chr1	25875954	25876233	448139	448148	intron	LDLRAP1	0	0	7_Enh	0	1	0	0	0
chr1	26086900	26087147	451378	451386	intron	MAN1C1	0	0	5_TxWk	0	1	0	0	0
chr1	26097867	26097919	451564	451569	intron	MAN1C1	0	1	7_Enh	0	1	0	0	0
chr1	26097973	26098104	451570	451581	intron	MAN1C1	0	1	7_Enh	0	1	0	0	0
chr1	26098293	26098363	451585	451593	intron	MAN1C1	0	0	7_Enh	0	1	0	0	0
chr1	26123439	26123750	451991	452009	Intergenic	SEPN1	0	0	7_Enh	0	1	0	0	1
chr1	26137438	26137672	452334	452345	intron	SEPN1	0	0	6_EnhG	0	1	0	0	1
chr1	27032819	27033080	467316	467321	intron	ARID1A	0	0	7_Enh	0	1	0	0	0
chr1	27050017	27050492	467550	467563	intron	ARID1A	0	0	7_Enh	0	1	0	0	1
chr1	27358906	27359147	473167	473177	Intergenic	FAM46B	0	0	5_TxWk	0	1	0	0	0
chr1	27425867	27426523	474375	474386	exon	SLC9A1	0	0	5_TxWk	0	1	0	0	1
chr1	27744942	27745368	479902	479910	intron	WASF2	0	0	5_TxWk	0	1	0	0	0
chr1	27755288	27755396	480037	480046	exon	WASF2	0	0	4_Tx	0	1	0	0	0
chr1	27846360	27846496	481461	481466	Intergenic	WASF2	0	0	7_Enh	0	1	0	0	0
chr1	27863299	27863604	481846	481856	intron	AHDC1	0	0	7_Enh	0	1	0	0	0
chr1	27869000	27869135	481938	481944	intron	AHDC1	0	0	7_Enh	0	1	0	0	0
chr1	27875955	27876190	482122	482137	exon	AHDC1	0	0	4_Tx	0	1	0	0	0
chr1	27886362	27886528	482405	482410	intron	AHDC1	0	0	5_TxWk	0	1	0	0	0
chr1	27888810	27888888	482452	482459	intron	AHDC1	0	0	7_Enh	0	1	0	0	0
chr1	27898139	27898412	482654	482666	intron	AHDC1	0	0	7_Enh	0	1	0	0	0
chr1	28241448	28241535	488217	488226	promoter-TSS	RPA2	1	1	2_TssAFlnk	0	1	0	0	0
chr1	28623447	28623662	493609	493615	Intergenic	MED18	0	0	7_Enh	0	1	0	0	0
chr1	30775875	30775907	520833	520837	Intergenic	MATN1-AS1	0	0	15_Quies	0	1	0	0	0
chr1	31423023	31423072	528758	528762	intron	PUM1	1	0	5_TxWk	0	1	0	0	0
chr1	32713899	32714139	547783	547801	exon	FAM167B	0	1	7_Enh	0	1	0	0	1
chr1	33182332	33182611	555574	555581	Intergenic	SYNC	0	0	7_Enh	0	1	0	0	0
chr1	33227221	33227467	556520	556526	intron	KIAA1522	0	0	7_Enh	0	1	0	0	0
chr1	33492667	33492708	560904	560910	intron	AK2	0	0	7_Enh	0	1	0	0	0
chr1	33800110	33800221	565238	565243	intron	PHC2	0	0	7_Enh	0	1	0	0	0
chr1	33829584	33830159	565723	565732	intron	PHC2	0	0	7_Enh	0	1	0	0	0
chr1	33936128	33936414	566860	566869	Intergenic	ZSCAN20	0	0	7_Enh	0	1	0	0	1
chr1	36558342	36558461	594933	594938	intron	ADPRHL2	0	0	4_Tx	0	1	0	0	0
chr1	36616367	36616721	596037	596044	intron	TRAPPC3	0	0	7_Enh	0	1	0	0	0
chr1	36627239	36627391	596319	596323	intron	MAP7D1	0	0	7_Enh	0	1	0	0	0
chr1	36653765	36653937	596893	596900	Intergenic	MAP7D1	0	0	7_Enh	0	1	0	0	1
chr1	39564158	39564223	634554	634558	intron	MACF1	0	0	15_Quies	0	1	0	0	0
chr1	39721316	39721721	636445	636451	intron	MACF1	0	0	5_TxWk	0	1	0	0	0
chr1	41807865	41808038	663452	663457	Intergenic	SCMH1	0	0	7_Enh	0	1	0	0	0
chr1	42356634	42356817	670295	670300	intron	HIVEP3	0	0	7_Enh	0	1	0	0	0
chr1	42447020	42447188	671003	671010	intron	HIVEP3	0	0	15_Quies	0	1	0	0	0
chr1	43914764	43914927	687829	687834	intron	SZT2	0	0	4_Tx	0	1	0	0	0
chr1	44007533	44007664	689143	689148	intron	PTPRF	0	0	7_Enh	0	1	0	0	0
chr1	44011445	44011771	689209	689219	intron	PTPRF	0	0	7_Enh	0	1	0	0	0
chr1	44024223	44024378	689447	689462	intron	PTPRF	0	0	6_EnhG	0	1	0	0	0
chr1	44030426	44030487	689581	689586	intron	PTPRF	0	0	6_EnhG	0	1	0	0	0
chr1	44479013	44479184	696123	696135	intron	SLC6A9	0	0	5_TxWk	0	1	0	0	0
chr1	45196555	45197148	705407	705425	Intergenic	KIF2C	0	0	15_Quies	0	1	0	0	1
chr1	46645046	46645698	723558	723567	intron	TSPAN1	0	0	7_Enh	0	1	0	0	1
chr1	47041183	47041226	730141	730146	intron	MKNK1	0	0	6_EnhG	0	1	0	0	0
chr1	49354943	49354996	751531	751535	intron	AGBL4	0	0	15_Quies	0	1	0	0	0
chr1	50605592	50605638	758271	758275	intron	ELAVL4	0	0	15_Quies	0	1	0	0	0
chr1	50717421	50717679	758996	759009	Intergenic	ELAVL4	0	0	15_Quies	0	1	0	0	0
chr1	53611683	53611838	790134	790140	Intergenic	SLC1A7	0	0	7_Enh	0	1	0	0	0
chr1	54317669	54317816	799856	799861	exon	YIPF1	0	0	5_TxWk	0	1	0	0	0
chr1	54493717	54493788	801994	801998	Intergenic	LDLRAD1	0	0	15_Quies	0	1	0	0	0
chr1	54764418	54764524	805700	805708	intron	SSBP3	0	0	7_Enh	0	1	0	0	0
chr1	54798590	54798678	806237	806246	intron	SSBP3	0	0	7_Enh	0	1	0	0	0
chr1	54837337	54837421	806829	806834	intron	SSBP3	0	0	7_Enh	0	1	0	0	0
chr1	55258463	55258836	813208	813214	intron	TTC22	0	0	5_TxWk	0	1	0	0	0
chr1	59218968	59219212	843227	843234	Intergenic	JUN	0	0	7_Enh	0	1	0	0	0
chr1	60437092	60437369	852221	852239	Intergenic	CYP2J2	0	0	7_Enh	0	1	0	0	1
chr1	60438277	60438448	852255	852262	Intergenic	CYP2J2	0	0	5_TxWk	0	1	0	0	0
chr1	61369399	61369504	857608	857616	Intergenic	NFIA	0	0	5_TxWk	0	1	0	0	0
chr1	61541765	61541804	859399	859403	promoter-TSS	NFIA	0	0	15_Quies	0	1	0	0	0
chr1	64166963	64167155	884799	884805	Intergenic	ROR1	0	0	5_TxWk	0	1	0	0	0
chr1	64170915	64170992	884845	884850	Intergenic	ROR1	0	0	7_Enh	0	1	0	0	0
chr1	65002150	65002335	891568	891575	intron	CACHD1	0	0	5_TxWk	0	1	0	0	0
chr1	68231976	68232135	917072	917080	intron	GNG12	0	0	7_Enh	0	1	0	0	1
chr1	78004867	78004907	975657	975661	intron	AK5	0	0	15_Quies	0	1	0	0	0
chr1	84899101	84899141	1018520	1018524	Intergenic	DNASE2B	0	0	7_Enh	0	1	0	0	0
chr1	85085163	85085338	1020008	1020012	Intergenic	C1orf180	0	0	5_TxWk	0	1	0	0	0
chr1	85603358	85603813	1024566	1024576	Intergenic	MIR4423	0	0	5_TxWk	0	1	0	0	0
chr1	88262286	88262362	1044983	1044988	Intergenic	LOC100505768	0	0	5_TxWk	0	1	0	0	0
chr1	90324765	90325754	1059478	1059489	intron	LRRC8D	0	0	5_TxWk	0	1	1	0	0
chr1	90337670	90337916	1059583	1059590	intron	LRRC8D	0	0	7_Enh	0	1	0	0	0
chr1	92293427	92293712	1075239	1075245	intron	TGFBR3	0	0	7_Enh	0	1	0	0	0
chr1	94041543	94041784	1091514	1091520	intron	BCAR3	0	0	5_TxWk	0	1	0	0	0
chr1	94042003	94042066	1091520	1091526	intron	BCAR3	0	0	6_EnhG	0	1	0	0	0
chr1	94083371	94083468	1092036	1092040	intron	BCAR3	0	0	7_Enh	0	1	0	0	0
chr1	94104714	94104789	1092260	1092266	intron	BCAR3	0	0	7_Enh	0	1	0	0	0
chr1	94429245	94429538	1095473	1095480	Intergenic	GCLM	0	0	5_TxWk	0	1	0	0	0
chr1	95017146	95017235	1100767	1100772	Intergenic	F3	0	0	7_Enh	0	1	0	0	0
chr1	97544541	97544817	1118241	1118247	intron	DPYD	0	0	7_Enh	0	1	0	0	0
chr1	108248786	108249135	1180629	1180636	intron	VAV3	0	0	15_Quies	0	1	0	0	0
chr1	109677208	109677326	1193969	1193975	intron	KIAA1324	0	0	7_Enh	0	1	0	0	0
chr1	109691621	109691850	1194160	1194166	intron	KIAA1324	0	0	7_Enh	0	1	1	0	0
chr1	109728042	109728171	1194660	1194667	promoter-TSS	KIAA1324	0	0	7_Enh	0	1	0	0	0
chr1	109817422	109817865	1196300	1196313	exon	CELSR2	0	0	7_Enh	0	1	1	0	0
chr1	110073167	110073289	1199695	1199699	Intergenic	GPR61	0	0	15_Quies	0	1	0	0	0
chr1	110074908	110075197	1199726	1199736	Intergenic	GPR61	0	0	15_Quies	0	1	0	0	1
chr1	110560854	110561214	1205409	1205420	exon	AHCYL1	0	0	4_Tx	0	1	0	0	0
chr1	110679627	110680019	1207151	1207160	Intergenic	SLC6A17	0	0	15_Quies	0	1	0	0	0
chr1	110770634	110770747	1208647	1208654	intron	KCNC4	0	0	4_Tx	0	1	0	0	0
chr1	110778013	110778100	1208764	1208770	Intergenic	KCNC4	0	0	7_Enh	0	1	0	0	0
chr1	110786293	110786577	1208865	1208873	Intergenic	KCNC4	0	0	7_Enh	0	1	0	0	0
chr1	112399976	112400129	1223051	1223058	intron	KCND3	0	0	5_TxWk	0	1	0	0	0
chr1	112462892	112463158	1223616	1223621	intron	KCND3	0	0	7_Enh	0	1	0	0	0
chr1	117423620	117423966	1269510	1269517	Intergenic	PTGFRN	0	0	7_Enh	0	1	0	0	0
chr1	117445215	117445298	1269714	1269718	Intergenic	PTGFRN	0	0	5_TxWk	0	1	0	0	0
chr1	118113560	118113917	1275434	1275443	Intergenic	FAM46C	0	0	7_Enh	0	1	1	0	0
chr1	118134955	118135132	1275665	1275670	Intergenic	FAM46C	0	0	7_Enh	0	1	0	0	0
chr1	118142478	118142553	1275769	1275773	Intergenic	FAM46C	0	0	7_Enh	0	1	0	0	0
chr1	120322602	120322822	1291214	1291219	Intergenic	HMGCS2	0	0	7_Enh	0	1	0	0	0
chr1	150584096	150584427	1373981	1373987	Intergenic	ENSA	0	0	7_Enh	0	1	0	0	0
chr1	150586186	150586321	1374013	1374018	Intergenic	ENSA	0	0	7_Enh	0	1	0	0	0
chr1	151168923	151169113	1382886	1382893	Intergenic	PIP5K1A	0	0	5_TxWk	0	1	0	0	1
chr1	151413449	151413757	1386764	1386770	intron	POGZ	0	0	5_TxWk	0	1	0	0	0
chr1	151482738	151482848	1387826	1387831	Intergenic	CGN	0	0	15_Quies	0	1	0	0	0
chr1	152025054	152025391	1394618	1394627	Intergenic	S100A11	0	0	15_Quies	0	1	0	0	1
chr1	152026086	152026215	1394642	1394648	Intergenic	S100A11	0	0	15_Quies	0	1	0	0	0
chr1	153541043	153541393	1406220	1406236	Intergenic	S100A2	0	0	2_TssAFlnk	0	1	0	0	1
chr1	154144572	154144939	1415801	1415809	intron	TPM3	0	0	5_TxWk	0	1	0	0	0
chr1	154172317	154172468	1416191	1416197	intron	C1orf189	0	0	7_Enh	0	1	0	0	0
chr1	154323945	154324163	1418526	1418534	TTS	ATP8B2	0	0	7_Enh	0	1	0	0	0
chr1	154392070	154392267	1419662	1419671	intron	IL6R	0	0	7_Enh	0	1	1	0	0
chr1	154748304	154748393	1424937	1424942	intron	KCNN3	0	0	15_Quies	0	1	0	0	0
chr1	155157728	155158008	1432657	1432664	TTS	MUC1	0	0	7_Enh	0	1	0	0	1
chr1	155176646	155176963	1433178	1433184	intron	THBS3	1	0	7_Enh	0	1	0	0	1
chr1	155568759	155569194	1439790	1439801	Intergenic	MSTO1	0	0	15_Quies	0	1	0	0	0
chr1	156066567	156066722	1447847	1447853	intron	LMNA	0	0	7_Enh	0	1	0	0	1
chr1	156073947	156074190	1447933	1447942	intron	LMNA	0	0	7_Enh	0	1	0	0	0
chr1	156093333	156093694	1448274	1448283	intron	LMNA	0	0	7_Enh	0	1	0	0	1
chr1	156458968	156459254	1454575	1454582	intron	MEF2D	0	0	7_Enh	0	1	0	0	1
chr1	159837327	159837789	1484128	1484138	Intergenic	VSIG8	0	0	7_Enh	0	1	0	0	0
chr1	160070822	160071102	1486915	1486923	Intergenic	IGSF8	0	0	7_Enh	0	1	0	0	1
chr1	160261151	160261229	1489165	1489169	exon	COPA	0	0	4_Tx	0	1	0	0	1
chr1	164604639	164604748	1528713	1528717	intron	PBX1	0	0	7_Enh	0	1	1	0	0
chr1	164607401	164607516	1528755	1528761	intron	PBX1	0	0	7_Enh	0	1	0	0	0
chr1	164681490	164681799	1529459	1529472	intron	PBX1	0	0	7_Enh	0	1	0	0	0
chr1	164744047	164744184	1529982	1529987	promoter-TSS	LOC100505795	1	0	7_Enh	0	1	0	0	0
chr1	164756691	164756812	1530130	1530137	intron	PBX1	0	0	7_Enh	0	1	0	0	1
chr1	165257706	165257740	1533735	1533739	intron	LMX1A	0	0	15_Quies	0	1	0	0	0
chr1	165257924	165257983	1533741	1533747	intron	LMX1A	0	0	15_Quies	0	1	0	0	0
chr1	167026676	167026766	1547824	1547828	intron	GPA33	0	0	7_Enh	0	1	0	0	1
chr1	169085240	169085331	1566416	1566422	intron	ATP1B1	0	0	2_TssAFlnk	0	1	0	0	0
chr1	174414963	174415328	1603295	1603301	intron	RABGAP1L	0	0	5_TxWk	0	1	0	0	0
chr1	174998925	174999104	1607785	1607792	Intergenic	MRPS14	0	0	7_Enh	0	1	0	0	1
chr1	176501512	176501636	1619011	1619016	intron	PAPPA2	0	0	15_Quies	0	1	1	0	0
chr1	177827699	177828026	1627336	1627343	Intergenic	SEC16B	0	0	15_Quies	0	1	0	0	0
chr1	178022149	178022313	1628941	1628946	Intergenic	LOC730102	0	0	7_Enh	0	1	0	0	0
chr1	178621037	178621099	1634078	1634083	Intergenic	MIR4424	0	0	15_Quies	0	1	0	0	0
chr1	179257039	179257627	1640688	1640697	Intergenic	SOAT1	0	0	5_TxWk	0	1	0	0	0
chr1	179261557	179261691	1640756	1640760	Intergenic	SOAT1	0	0	5_TxWk	0	1	0	0	1
chr1	180895455	180896003	1656893	1656904	intron	KIAA1614	0	0	7_Enh	0	1	0	0	0
chr1	181122097	181122367	1660061	1660073	Intergenic	IER5	0	0	7_Enh	0	1	0	0	1
chr1	181149290	181149410	1660323	1660328	Intergenic	GM140	0	0	15_Quies	0	1	0	0	0
chr1	182089792	182090257	1667720	1667732	Intergenic	ZNF648	0	0	7_Enh	0	1	0	0	0
chr1	182218561	182218698	1668584	1668590	Intergenic	GLUL	0	0	15_Quies	0	1	0	0	0
chr1	182810711	182810798	1674198	1674203	intron	DHX9	0	0	7_Enh	0	1	0	0	0
chr1	184448632	184448729	1688144	1688148	intron	C1orf21	0	0	5_TxWk	0	1	0	0	0
chr1	193149348	193149591	1740484	1740490	exon	B3GALT2	0	0	5_TxWk	0	1	0	0	0
chr1	197433283	197433348	1764968	1764972	intron	CRB1	0	0	15_Quies	0	1	0	0	0
chr1	201472603	201472840	1798705	1798712	intron	CSRP1	0	0	7_Enh	0	1	0	0	0
chr1	201482203	201482417	1798875	1798881	Intergenic	CSRP1	0	0	7_Enh	0	1	0	0	1
chr1	201567108	201567387	1799967	1799974	Intergenic	NAV1	0	0	7_Enh	0	1	0	0	0
chr1	201673418	201673638	1801319	1801331	intron	NAV1	0	0	15_Quies	0	1	0	0	1
chr1	201688998	201689191	1801507	1801513	TTS	MIR5191	1	0	5_TxWk	0	1	0	0	0
chr1	201978816	201979016	1805090	1805097	promoter-TSS	ELF3	1	0	7_Enh	0	1	0	0	1
chr1	201987671	201987984	1805287	1805295	Intergenic	ELF3	0	0	2_TssAFlnk	0	1	0	0	0
chr1	201988042	201988265	1805295	1805302	Intergenic	ELF3	0	0	2_TssAFlnk	0	1	0	0	0
chr1	202003813	202004219	1805549	1805560	Intergenic	ELF3	0	0	5_TxWk	0	1	0	0	0
chr1	202004275	202004418	1805560	1805566	Intergenic	ELF3	0	0	5_TxWk	0	1	0	0	0
chr1	203247643	203247808	1821025	1821033	Intergenic	LOC730227	0	0	7_Enh	0	1	0	0	0
chr1	203641598	203641728	1825739	1825745	intron	ATP2B4	0	0	7_Enh	0	1	0	0	0
chr1	204047457	204047742	1830787	1830795	intron	SOX13	0	0	7_Enh	0	1	0	0	0
chr1	204098210	204098355	1831484	1831494	Intergenic	ETNK2	0	0	7_Enh	0	1	0	0	1
chr1	204333537	204333706	1834475	1834481	Intergenic	PLEKHA6	0	0	5_TxWk	0	1	0	0	0
chr1	205242599	205242859	1845775	1845783	TTS	TMCC2	0	0	5_TxWk	0	1	0	0	1
chr1	205270454	205270649	1846176	1846185	TTS	NUAK2	0	0	7_Enh	0	1	0	0	0
chr1	205321627	205321847	1847087	1847096	intron	KLHDC8A	0	0	5_TxWk	0	1	0	0	0
chr1	205634043	205634189	1851393	1851398	intron	SLC45A3	0	0	7_Enh	0	1	0	0	0
chr1	207981873	207981972	1871545	1871549	Intergenic	MIR29B2	0	0	6_EnhG	0	1	0	0	0
chr1	207985419	207985514	1871579	1871584	Intergenic	LOC148696	0	0	6_EnhG	0	1	0	0	1
chr1	208012028	208012119	1871967	1871972	Intergenic	LOC148696	0	0	7_Enh	0	1	0	0	0
chr1	208323099	208323413	1875337	1875344	intron	PLXNA2	0	0	7_Enh	0	1	0	0	0
chr1	208334865	208334953	1875452	1875457	intron	PLXNA2	0	0	7_Enh	0	1	0	0	0
chr1	208406973	208407359	1876226	1876233	intron	PLXNA2	0	0	7_Enh	0	1	0	0	0
chr1	208825668	208825919	1879431	1879437	Intergenic	PLXNA2	0	0	15_Quies	0	1	0	0	1
chr1	209701480	209701796	1885754	1885762	Intergenic	CAMK1G	0	0	7_Enh	0	1	0	0	0
chr1	209921415	209921549	1887651	1887657	Intergenic	TRAF3IP3	0	0	7_Enh	0	1	0	0	1
chr1	211817195	211817455	1904793	1904799	Intergenic	NEK2	0	0	7_Enh	0	1	0	0	0
chr1	211877480	211877569	1905551	1905555	Intergenic	NEK2	0	0	7_Enh	0	1	0	0	0
chr1	211907782	211907931	1905850	1905856	Intergenic	NEK2	0	0	7_Enh	0	1	1	0	0
chr1	212120899	212121013	1907892	1907897	intron	INTS7	0	0	5_TxWk	0	1	0	0	0
chr1	212415894	212416141	1910602	1910609	Intergenic	PPP2R5A	0	0	15_Quies	0	1	0	0	0
chr1	212691964	212692210	1913895	1913905	Intergenic	NENF	0	0	7_Enh	0	1	0	0	0
chr1	212810068	212810278	1915347	1915353	Intergenic	FAM71A	0	0	15_Quies	0	1	0	0	0
chr1	214159578	214159807	1927820	1927833	Intergenic	PROX1	0	0	1_TssA	0	1	0	0	0
chr1	224691020	224691548	2012100	2012114	Intergenic	WDR26	0	0	7_Enh	0	1	0	0	1
chr1	226322740	226323050	2030147	2030162	Intergenic	ACBD3	0	0	7_Enh	0	1	0	0	0
chr1	227063660	227063893	2040221	2040230	intron	PSEN2	0	0	7_Enh	0	1	0	0	0
chr1	227133055	227133277	2041232	2041237	intron	ADCK3	0	0	7_Enh	0	1	0	0	0
chr1	227133357	227133527	2041237	2041243	intron	ADCK3	0	0	2_TssAFlnk	0	1	0	0	0
chr1	227162715	227162941	2041645	2041652	intron	ADCK3	0	0	7_Enh	0	1	0	0	0
chr1	227163064	227163098	2041652	2041657	intron	ADCK3	0	0	7_Enh	0	1	0	0	0
chr1	227181515	227181890	2042085	2042094	exon	CDC42BPA	0	0	4_Tx	0	1	0	0	0
chr1	227950247	227950455	2049200	2049215	intron	SNAP47	0	0	6_EnhG	0	1	1	0	1
chr1	227953968	227954103	2049278	2049283	intron	SNAP47	0	0	6_EnhG	0	1	0	0	0
chr1	228134091	228134290	2051983	2051994	intron	WNT9A	0	0	2_TssAFlnk	0	1	0	0	1
chr1	228973780	228974134	2069500	2069506	Intergenic	DUSP5P1	0	0	7_Enh	0	1	1	0	0
chr1	229038836	229039127	2070175	2070182	Intergenic	DUSP5P1	0	0	7_Enh	0	1	0	0	0
chr1	229606455	229606505	2077065	2077069	intron	NUP133	0	0	4_Tx	0	1	0	0	0
chr1	230240468	230240778	2083900	2083911	intron	GALNT2	0	0	7_Enh	0	1	0	0	0
chr1	230276238	230276357	2084501	2084508	intron	GALNT2	0	0	7_Enh	0	1	0	0	0
chr1	230321653	230322086	2085100	2085109	intron	GALNT2	0	0	7_Enh	0	1	0	0	0
chr1	230428559	230428756	2086707	2086713	Intergenic	PGBD5	0	0	15_Quies	0	1	0	0	0
chr1	231058645	231059200	2094042	2094047	intron	TTC13	0	0	5_TxWk	0	1	0	0	1
chr1	231369459	231369597	2097979	2097984	intron	C1orf131	0	0	5_TxWk	0	1	0	0	0
chr1	232686468	232686839	2110958	2110964	Intergenic	SIPA1L2	0	0	5_TxWk	0	1	0	0	0
chr1	232756255	232756441	2111658	2111663	Intergenic	SIPA1L2	0	0	7_Enh	0	1	0	0	0
chr1	234366259	234366513	2126204	2126212	intron	SLC35F3	0	0	7_Enh	0	1	0	0	0
chr1	234634843	234635042	2129274	2129290	Intergenic	TARBP1	0	0	7_Enh	0	1	0	0	1
chr1	234659273	234659582	2129656	2129664	Intergenic	LOC100506795	0	0	5_TxWk	0	1	0	0	0
chr1	234680011	234680557	2129956	2129964	Intergenic	LOC100506795	0	0	7_Enh	0	1	0	0	0
chr1	234680793	234681035	2129966	2129973	Intergenic	LOC100506795	0	0	7_Enh	0	1	0	0	0
chr1	234749041	234749353	2131232	2131240	Intergenic	IRF2BP2	0	0	7_Enh	0	1	0	0	0
chr1	234778933	234779141	2131511	2131520	Intergenic	LINC00184	0	0	7_Enh	0	1	0	0	0
chr1	234779234	234779340	2131520	2131525	Intergenic	LINC00184	0	0	5_TxWk	0	1	0	0	0
chr1	234806707	234806895	2131836	2131841	Intergenic	LINC00184	0	0	5_TxWk	0	1	0	0	0
chr1	234845316	234845491	2132190	2132199	Intergenic	LOC100506810	0	0	5_TxWk	0	1	0	0	0
chr1	234852790	234852918	2132300	2132307	Intergenic	LOC100506810	0	0	7_Enh	0	1	0	0	0
chr1	234852944	234853028	2132307	2132311	Intergenic	LOC100506810	0	0	7_Enh	0	1	0	0	0
chr1	234859088	234859389	2132405	2132413	promoter-TSS	LOC100506810	1	0	7_Enh	0	1	1	0	0
chr1	234908185	234908310	2133195	2133201	Intergenic	LOC100506810	0	0	5_TxWk	0	1	0	0	1
chr1	234908403	234908622	2133205	2133211	Intergenic	LOC100506810	0	0	5_TxWk	0	1	0	0	1
chr1	234908654	234908701	2133211	2133215	Intergenic	LOC100506810	0	0	5_TxWk	0	1	0	0	0
chr1	234959007	234959307	2133826	2133833	Intergenic	LOC100506810	0	0	5_TxWk	0	1	0	0	0
chr1	235049053	235049144	2134914	2134919	Intergenic	LOC100506810	0	0	7_Enh	0	1	0	0	0
chr1	235051901	235051978	2134959	2134963	Intergenic	LOC100506810	0	0	7_Enh	0	1	0	0	0
chr1	235098942	235099196	2135647	2135657	Intergenic	SNORA14B	0	0	7_Enh	0	1	0	0	0
chr1	235099796	235099808	2135664	2135668	Intergenic	SNORA14B	0	0	7_Enh	0	1	0	0	0
chr1	235100100	235100163	2135669	2135675	Intergenic	SNORA14B	0	0	7_Enh	0	1	1	0	0
chr1	235108301	235108364	2135813	2135818	Intergenic	SNORA14B	0	0	7_Enh	0	1	0	0	0
chr1	235133139	235133345	2136186	2136194	Intergenic	SNORA14B	0	0	7_Enh	0	1	0	0	0
chr1	235246730	235247376	2137028	2137040	Intergenic	SNORA14B	0	0	7_Enh	0	1	0	0	1
chr1	235793785	235793826	2145075	2145079	intron	GNG4	0	0	7_Enh	0	1	0	0	0
chr1	236464744	236464862	2153326	2153330	Intergenic	ERO1LB	0	0	1_TssA	0	1	0	0	0
chr1	236654400	236654608	2155994	2156006	Intergenic	LGALS8	0	0	15_Quies	0	1	0	0	0
chr1	238083818	238084174	2170439	2170444	intron	LOC100130331	0	0	15_Quies	0	1	0	0	0
chr1	243556022	243556713	2219333	2219341	intron	SDCCAG8	0	0	5_TxWk	0	1	0	0	0
chr1	243579233	243579287	2219531	2219535	intron	SDCCAG8	0	0	5_TxWk	0	1	0	0	0
chr1	245004597	245004812	2235352	2235357	exon	HNRNPU-AS1	0	0	5_TxWk	0	1	1	0	0
chr1	245974118	245974166	2249706	2249710	intron	SMYD3	0	0	15_Quies	0	1	0	0	0
chr1	246038270	246038610	2250484	2250494	intron	SMYD3	0	0	7_Enh	0	1	0	0	0
chr1	246772070	246772269	2258808	2258815	intron	CNST	0	0	7_Enh	0	1	0	0	0
chr2	1732432	1732602	2311468	2311474	intron	PXDN	0	0	2_TssAFlnk	0	1	0	0	0
chr2	1792451	1792531	2312675	2312683	TTS	MYT1L	0	0	7_Enh	0	1	0	0	0
chr2	1821330	1821642	2313415	2313432	intron	MYT1L	0	0	7_Enh	0	1	0	0	1
chr2	3292363	3292506	2333843	2333848	intron	TSSC1	0	0	5_TxWk	0	1	0	0	0
chr2	3307385	3307599	2334119	2334136	intron	TSSC1	0	0	7_Enh	0	1	0	0	1
chr2	3425344	3425500	2336370	2336379	intron	TRAPPC12	0	0	4_Tx	0	1	0	0	0
chr2	3583640	3583888	2338667	2338672	Intergenic	RNASEH1	0	0	7_Enh	0	1	0	0	0
chr2	4187485	4188016	2347083	2347087	Intergenic	LOC100505964	0	0	15_Quies	0	1	0	0	0
chr2	6664791	6664990	2367698	2367705	Intergenic	LINC00487	0	0	7_Enh	0	1	0	0	0
chr2	6703023	6703262	2367973	2367980	Intergenic	LINC00487	0	0	15_Quies	0	1	0	0	0
chr2	7171820	7171894	2372537	2372541	intron	RNF144A	0	0	6_EnhG	0	1	0	0	0
chr2	8665854	8666221	2386274	2386284	Intergenic	ID2	0	0	7_Enh	0	1	0	0	1
chr2	8705555	8705669	2386876	2386883	Intergenic	ID2	0	0	5_TxWk	0	1	0	0	0
chr2	8724181	8724372	2387251	2387260	Intergenic	ID2	0	0	7_Enh	0	1	0	0	0
chr2	9319293	9319553	2394917	2394924	Intergenic	ASAP2	0	0	5_TxWk	0	1	0	0	0
chr2	9352516	9352661	2395587	2395591	intron	ASAP2	0	0	7_Enh	0	1	0	0	0
chr2	10130977	10131173	2406805	2406810	intron	GRHL1	0	0	5_TxWk	0	1	0	0	0
chr2	10146870	10147029	2407085	2407091	Intergenic	KLF11	0	0	7_Enh	0	1	0	0	0
chr2	10176302	10176531	2407977	2407982	Intergenic	KLF11	0	0	7_Enh	0	1	0	0	1
chr2	10187188	10187267	2408450	2408454	intron	KLF11	0	0	6_EnhG	0	1	0	0	0
chr2	10369144	10369229	2412118	2412123	Intergenic	MIR4261	0	0	7_Enh	0	1	0	0	0
chr2	11510776	11511167	2430114	2430121	Intergenic	LINC00570	0	0	7_Enh	0	1	0	0	0
chr2	11528210	11528348	2430379	2430386	Intergenic	LINC00570	0	0	5_TxWk	0	1	0	0	0
chr2	11884333	11884592	2435966	2435973	intron	LPIN1	0	0	7_Enh	0	1	0	0	1
chr2	11893629	11894042	2436230	2436236	intron	LPIN1	0	0	7_Enh	0	1	0	0	1
chr2	16574469	16574510	2473630	2473634	Intergenic	FAM49A	0	0	7_Enh	0	1	0	0	0
chr2	16574871	16575089	2473634	2473640	Intergenic	FAM49A	0	0	7_Enh	0	1	1	0	0
chr2	17841783	17841888	2482106	2482110	Intergenic	SMC6	0	0	5_TxWk	0	1	0	0	0
chr2	18792445	18792726	2488741	2488746	Intergenic	NT5C1B-RDH14	0	0	15_Quies	0	1	0	0	0
chr2	20811176	20811384	2506879	2506886	Intergenic	HS1BP3	0	0	7_Enh	0	1	0	0	0
chr2	23707213	23707472	2528379	2528385	intron	KLHL29	0	0	7_Enh	0	1	0	0	0
chr2	23881560	23881741	2531451	2531458	intron	KLHL29	0	0	5_TxWk	0	1	0	0	0
chr2	25207810	25208049	2547462	2547469	intron	DNAJC27-AS1	0	0	15_Quies	0	1	0	0	0
chr2	25285408	25285528	2548607	2548613	intron	EFR3B	0	0	15_Quies	0	1	0	0	0
chr2	25301564	25301660	2548845	2548849	intron	EFR3B	0	0	7_Enh	0	1	0	0	0
chr2	25533904	25534533	2553175	2553189	intron	DNMT3A	0	0	7_Enh	0	1	0	0	0
chr2	25560011	25560127	2553662	2553666	intron	DNMT3A	0	0	7_Enh	0	1	0	0	0
chr2	25641837	25641957	2555305	2555310	intron	DTNB	0	0	5_TxWk	0	1	0	0	0
chr2	26174013	26174224	2561861	2561867	intron	KIF3C	0	0	5_TxWk	0	1	0	0	1
chr2	26235192	26235330	2562862	2562868	Intergenic	RAB10	0	0	7_Enh	0	1	0	0	0
chr2	26909244	26909637	2572273	2572283	Intergenic	KCNK3	0	0	7_Enh	0	1	0	0	0
chr2	27304103	27304423	2578557	2578567	intron	EMILIN1	0	0	2_TssAFlnk	0	1	0	0	1
chr2	28421899	28422147	2593000	2593006	intron	BRE	0	0	5_TxWk	0	1	0	0	0
chr2	28810857	28810944	2597885	2597889	intron	PLB1	0	0	15_Quies	0	1	0	0	0
chr2	28817140	28817389	2597993	2598004	intron	PLB1	0	0	7_Enh	0	1	0	0	1
chr2	28844475	28844649	2598295	2598302	intron	PLB1	0	0	7_Enh	0	1	0	0	0
chr2	28888046	28888226	2598821	2598825	Intergenic	PPP1CB	0	0	7_Enh	0	1	0	0	0
chr2	28907142	28907308	2599020	2599029	Intergenic	PPP1CB	0	0	7_Enh	0	1	0	0	0
chr2	29204032	29204252	2602664	2602674	promoter-TSS	FAM179A	1	0	15_Quies	0	1	0	0	0
chr2	29751851	29752117	2608177	2608186	intron	ALK	0	0	15_Quies	0	1	0	0	0
chr2	30387679	30388185	2613407	2613417	Intergenic	YPEL5	0	0	5_TxWk	0	1	0	0	1
chr2	30441085	30441319	2614020	2614025	Intergenic	LBH	0	0	7_Enh	0	1	0	0	0
chr2	31283297	31283638	2622127	2622133	intron	GALNT14	0	0	15_Quies	0	1	0	0	0
chr2	36603496	36603717	2665886	2665893	intron	CRIM1	0	0	5_TxWk	0	1	0	0	0
chr2	37813499	37813554	2677673	2677677	Intergenic	CDC42EP3	0	0	7_Enh	0	1	0	0	0
chr2	37844573	37844678	2677872	2677877	Intergenic	CDC42EP3	0	0	7_Enh	0	1	0	0	0
chr2	37844802	37845165	2677877	2677882	Intergenic	CDC42EP3	0	0	7_Enh	0	1	0	0	0
chr2	42360098	42360626	2716268	2716284	Intergenic	EML4	0	0	7_Enh	0	1	0	0	0
chr2	42566398	42566436	2718239	2718243	Intergenic	COX7A2L	0	0	5_TxWk	0	1	0	0	1
chr2	42566455	42566581	2718243	2718249	Intergenic	COX7A2L	0	0	5_TxWk	0	1	0	0	1
chr2	43154768	43154903	2726059	2726065	Intergenic	HAAO	0	0	7_Enh	0	1	0	0	0
chr2	43421155	43421833	2729921	2729932	Intergenic	ZFP36L2	0	0	7_Enh	0	1	0	0	0
chr2	43422059	43422302	2729936	2729943	Intergenic	ZFP36L2	0	0	7_Enh	0	1	0	0	0
chr2	43527768	43528013	2731758	2731763	intron	THADA	0	0	7_Enh	0	1	0	0	0
chr2	44518558	44518931	2741736	2741742	intron	SLC3A1	0	0	5_TxWk	0	1	0	0	1
chr2	45191961	45192208	2748407	2748418	Intergenic	SIX3	0	0	7_Enh	0	1	0	0	1
chr2	45469646	45469748	2751757	2751761	intron	UNQ6975	0	0	7_Enh	0	1	0	0	0
chr2	45854003	45854037	2754642	2754646	Intergenic	SRBD1	0	0	7_Enh	0	1	0	0	0
chr2	45986503	45986608	2756154	2756161	intron	PRKCE	0	0	7_Enh	0	1	0	0	0
chr2	46118980	46119083	2757566	2757570	intron	PRKCE	0	0	7_Enh	0	1	0	0	0
chr2	46163532	46163708	2758104	2758111	intron	PRKCE	0	0	5_TxWk	0	1	0	0	1
chr2	46165916	46166250	2758138	2758147	intron	PRKCE	0	0	7_Enh	0	1	0	0	0
chr2	46170858	46171088	2758201	2758206	intron	PRKCE	0	0	5_TxWk	0	1	0	0	0
chr2	46219091	46219232	2758711	2758715	intron	PRKCE	0	0	5_TxWk	0	1	0	0	0
chr2	46219467	46219953	2758717	2758726	intron	PRKCE	0	0	7_Enh	0	1	0	0	0
chr2	46227707	46228075	2758770	2758777	intron	PRKCE	0	0	5_TxWk	0	1	0	0	0
chr2	46558975	46559130	2762086	2762091	intron	EPAS1	0	0	7_Enh	0	1	0	0	0
chr2	47074388	47074678	2767176	2767186	intron	LOC100134259	0	0	7_Enh	0	1	0	0	0
chr2	47214279	47214421	2769057	2769064	intron	TTC7A	0	0	7_Enh	0	1	0	0	1
chr2	47235979	47236215	2769370	2769377	intron	TTC7A	0	0	7_Enh	0	1	0	0	0
chr2	47581719	47581835	2773620	2773625	Intergenic	EPCAM	0	0	15_Quies	0	1	0	0	0
chr2	53747464	53747635	2816584	2816588	Intergenic	CHAC2	0	0	7_Enh	0	1	0	0	0
chr2	54587261	54587562	2824214	2824221	exon	C2orf73	0	0	7_Enh	0	1	0	0	0
chr2	54799285	54799898	2826464	2826470	intron	SPTBN1	0	0	7_Enh	0	1	1	0	0
chr2	54807106	54807287	2826543	2826548	intron	SPTBN1	0	0	5_TxWk	0	1	0	0	0
chr2	55098811	55098828	2829607	2829613	intron	EML6	0	0	5_TxWk	0	1	0	0	0
chr2	55126846	55126905	2829854	2829858	exon	EML6	0	0	15_Quies	0	1	0	0	0
chr2	61553552	61553958	2878002	2878007	intron	USP34	0	0	5_TxWk	0	1	0	0	0
chr2	64713268	64713364	2906873	2906877	Intergenic	LGALSL	0	0	15_Quies	0	1	0	0	0
chr2	65253309	65253609	2913101	2913107	Intergenic	CEP68	0	0	5_TxWk	0	1	0	0	0
chr2	65254327	65254513	2913120	2913125	Intergenic	CEP68	0	0	5_TxWk	0	1	0	0	0
chr2	65528320	65528546	2916833	2916842	Intergenic	ACTR2	0	0	5_TxWk	0	1	0	0	0
chr2	65610072	65610322	2917883	2917896	intron	SPRED2	0	0	7_Enh	0	1	0	0	1
chr2	66736054	66736147	2927650	2927655	intron	MEIS1	0	0	7_Enh	0	1	0	0	0
chr2	67265049	67265157	2931203	2931208	Intergenic	LOC644838	0	0	5_TxWk	0	1	0	0	0
chr2	73210982	73211180	2987837	2987843	intron	SFXN5	0	0	7_Enh	0	1	0	0	0
chr2	73534707	73534951	2992758	2992763	Intergenic	EGR4	0	0	15_Quies	0	1	0	0	0
chr2	80277463	80277650	3044792	3044797	intron	CTNNA2	0	0	15_Quies	0	1	0	0	0
chr2	85567596	85567907	3080697	3080706	Intergenic	TGOLN2	0	0	15_Quies	0	1	0	0	0
chr2	85647807	85648082	3081970	3081984	Intergenic	CAPG	0	0	7_Enh	0	1	0	0	1
chr2	85969339	85970010	3087025	3087040	Intergenic	ATOH8	0	0	7_Enh	0	1	0	0	0
chr2	85999301	85999804	3087673	3087704	intron	ATOH8	0	0	7_Enh	0	1	0	0	0
chr2	85999835	86000015	3087704	3087713	intron	ATOH8	0	0	7_Enh	0	1	0	0	0
chr2	86113796	86113841	3089111	3089116	intron	ST3GAL5	0	0	7_Enh	0	1	0	0	0
chr2	86262994	86263273	3090933	3090940	intron	POLR1A	0	0	7_Enh	0	1	0	0	1
chr2	97073216	97073540	3162476	3162486	Intergenic	NCAPH	0	0	7_Enh	0	1	0	0	1
chr2	97191923	97192267	3163894	3163904	Intergenic	ARID5A	0	0	5_TxWk	0	1	0	0	0
chr2	97434008	97434252	3167656	3167662	intron	CNNM4	0	0	7_Enh	0	1	0	0	0
chr2	97484948	97485239	3168804	3168811	intron	CNNM3	0	0	7_Enh	0	1	0	0	0
chr2	97500935	97500968	3169094	3169098	exon	CNNM3	0	0	5_TxWk	0	1	0	0	0
chr2	98653354	98653411	3182488	3182493	Intergenic	TMEM131	0	0	15_Quies	0	1	0	0	0
chr2	99101440	99101570	3187293	3187298	intron	INPP4A	0	0	5_TxWk	0	1	0	0	0
chr2	99386317	99386506	3190602	3190612	Intergenic	MGAT4A	0	0	7_Enh	0	1	0	0	0
chr2	99525969	99526338	3192395	3192404	intron	KIAA1211L	0	0	7_Enh	0	1	0	0	0
chr2	99526366	99526581	3192404	3192412	intron	KIAA1211L	0	0	7_Enh	0	1	0	0	0
chr2	101492737	101492919	3213509	3213518	intron	NPAS2	0	0	7_Enh	0	1	0	0	0
chr2	101494507	101494644	3213542	3213548	intron	NPAS2	0	0	7_Enh	0	1	0	0	0
chr2	101726346	101726489	3216877	3216884	intron	TBC1D8	0	0	7_Enh	0	1	0	0	0
chr2	101730274	101730464	3216939	3216945	intron	TBC1D8	0	0	7_Enh	0	1	0	0	0
chr2	101855715	101856279	3218614	3218624	Intergenic	CNOT11	0	0	7_Enh	0	1	0	0	0
chr2	102699107	102699287	3228310	3228315	Intergenic	IL1R1	0	0	15_Quies	0	1	0	0	0
chr2	111918911	111919160	3316628	3316634	exon	BCL2L11	0	0	6_EnhG	0	1	1	0	0
chr2	111919601	111919869	3316639	3316650	intron	BCL2L11	0	0	7_Enh	0	1	0	0	0
chr2	111943194	111943571	3316898	3316907	Intergenic	BCL2L11	0	0	7_Enh	0	1	0	0	0
chr2	113997844	113998214	3339795	3339804	exon	LOC654433	0	0	7_Enh	0	1	0	0	0
chr2	114735375	114735444	3348265	3348270	exon	LOC100499194	0	0	7_Enh	0	1	0	0	1
chr2	118676217	118676802	3374247	3374254	exon	CCDC93	0	0	4_Tx	0	1	0	0	0
chr2	120244092	120244254	3389951	3389956	intron	SCTR	0	0	7_Enh	0	1	0	0	0
chr2	120245250	120245515	3389965	3389973	intron	SCTR	0	0	7_Enh	0	1	0	0	0
chr2	120246480	120246604	3389988	3389995	intron	SCTR	0	0	7_Enh	0	1	0	0	0
chr2	121793549	121793609	3410690	3410698	Intergenic	GLI2	0	0	7_Enh	0	1	0	0	0
chr2	121985441	121985687	3413454	3413462	intron	TFCP2L1	0	0	7_Enh	0	1	0	0	0
chr2	128212817	128212968	3462711	3462717	Intergenic	MIR4783	0	0	7_Enh	0	1	0	0	0
chr2	129063971	129064127	3475539	3475545	intron	HS6ST1	0	0	6_EnhG	0	1	0	0	0
chr2	129067110	129067158	3475594	3475598	intron	HS6ST1	0	0	7_Enh	0	1	0	0	0
chr2	129067253	129067383	3475598	3475604	intron	HS6ST1	0	0	7_Enh	0	1	0	0	0
chr2	131502087	131502300	3504387	3504392	Intergenic	AMER3	0	0	7_Enh	0	1	0	0	0
chr2	131623183	131623225	3506715	3506719	Intergenic	ARHGEF4	0	0	15_Quies	0	1	0	0	0
chr2	135249478	135249624	3542055	3542060	intron	TMEM163	0	0	5_TxWk	0	1	0	0	0
chr2	135258946	135259444	3542179	3542187	intron	TMEM163	0	0	5_TxWk	0	1	0	0	0
chr2	135336045	135336127	3542995	3542999	intron	TMEM163	0	0	5_TxWk	0	1	0	0	0
chr2	135351235	135351426	3543116	3543121	intron	TMEM163	0	0	7_Enh	0	1	1	0	0
chr2	135352112	135352205	3543126	3543130	intron	TMEM163	0	0	5_TxWk	0	1	0	0	0
chr2	135435806	135435912	3543971	3543976	intron	TMEM163	0	0	7_Enh	0	1	0	0	0
chr2	158697182	158697394	3695907	3695915	intron	ACVR1	0	0	7_Enh	0	1	0	0	0
chr2	159582014	159582090	3702252	3702256	Intergenic	DAPL1	0	0	15_Quies	0	1	0	0	0
chr2	169489381	169489478	3769240	3769244	intron	CERS6	0	0	15_Quies	0	1	0	0	0
chr2	170573162	170573298	3778320	3778326	intron	PHOSPHO2-KLHL23	0	0	7_Enh	0	1	0	0	0
chr2	171386609	171387118	3785398	3785408	intron	MYO3B	0	0	7_Enh	0	1	0	0	0
chr2	172272644	172272762	3794650	3794654	intron	METTL8	0	0	15_Quies	0	1	0	0	1
chr2	173509892	173510092	3807742	3807746	Intergenic	PDK1	0	0	5_TxWk	0	1	0	0	0
chr2	175636499	175636605	3828063	3828068	Intergenic	CHRNA1	0	0	15_Quies	0	1	0	0	1
chr2	197094970	197095024	3969135	3969140	intron	HECW2	0	0	5_TxWk	0	1	0	0	0
chr2	197870161	197870620	3975034	3975044	intron	ANKRD44	0	0	2_TssAFlnk	0	1	0	0	0
chr2	198111834	198112024	3976913	3976918	intron	ANKRD44	0	0	5_TxWk	0	1	0	0	0
chr2	201244830	201244897	4000563	4000567	intron	SPATS2L	0	0	5_TxWk	0	1	0	0	0
chr2	202619219	202619310	4013881	4013885	exon	ALS2	0	0	5_TxWk	0	1	0	0	0
chr2	205091326	205091520	4040731	4040736	Intergenic	ICOS	0	0	7_Enh	0	1	0	0	0
chr2	205887858	205888044	4046007	4046013	intron	PARD3B	0	0	5_TxWk	0	1	0	0	0
chr2	206613264	206613385	4051775	4051780	intron	NRP2	0	0	15_Quies	0	1	0	0	0
chr2	206633160	206633281	4051999	4052004	intron	NRP2	0	0	5_TxWk	0	1	0	0	0
chr2	206756999	206757127	4053217	4053223	Intergenic	INO80D	0	0	15_Quies	0	1	0	0	0
chr2	206766875	206767003	4053337	4053342	Intergenic	INO80D	0	0	15_Quies	0	1	0	0	0
chr2	206767303	206767606	4053346	4053350	Intergenic	INO80D	0	0	15_Quies	0	1	0	0	0
chr2	206794285	206794497	4053648	4053657	Intergenic	INO80D	0	0	7_Enh	0	1	0	0	0
chr2	208175176	208175293	4066544	4066549	Intergenic	KLF7	0	0	15_Quies	0	1	0	0	0
chr2	208684843	208684886	4072642	4072647	Intergenic	FZD5	0	0	7_Enh	0	1	0	0	0
chr2	208693585	208693662	4072780	4072786	intron	PLEKHM3	0	0	7_Enh	0	1	0	0	0
chr2	210233306	210233951	4084531	4084537	Intergenic	MAP2	0	0	15_Quies	0	1	0	0	0
chr2	217630646	217630890	4135989	4135997	Intergenic	IGFBP5	0	0	15_Quies	0	1	0	0	0
chr2	217660796	217661202	4136266	4136273	Intergenic	TNP1	0	0	15_Quies	0	1	0	0	0
chr2	217707605	217707683	4136728	4136734	Intergenic	TNP1	0	0	15_Quies	0	1	0	0	0
chr2	219137403	219137576	4149432	4149439	exon	PNKD	0	0	7_Enh	0	1	0	0	1
chr2	219863274	219863346	4160905	4160910	Intergenic	MIR375	0	0	7_Enh	0	1	0	0	0
chr2	220142506	220142726	4165567	4165580	Intergenic	DNAJB2	0	0	2_TssAFlnk	0	1	0	0	1
chr2	220378996	220379372	4170175	4170203	exon	ASIC4	1	0	15_Quies	0	1	0	0	0
chr2	220406340	220406471	4170791	4170804	exon	CHPF	0	1	3_TxFlnk	0	1	0	0	1
chr2	220507276	220507564	4173197	4173217	TTS	SLC4A3	0	0	7_Enh	0	1	0	0	1
chr2	223104697	223105046	4192238	4192251	intron	PAX3	0	0	7_Enh	0	1	0	0	0
chr2	224403826	224404087	4203638	4203643	Intergenic	SCG2	0	0	15_Quies	0	1	0	0	0
chr2	227849892	227850166	4230240	4230245	intron	RHBDD1	0	0	5_TxWk	0	1	0	0	1
chr2	228270867	228271442	4234323	4234332	Intergenic	TM4SF20	0	0	15_Quies	0	1	0	0	1
chr2	231915068	231915296	4267231	4267235	TTS	C2orf72	0	0	7_Enh	0	1	0	0	0
chr2	232477249	232477579	4275826	4275839	Intergenic	C2orf57	0	0	7_Enh	0	1	1	0	1
chr2	232539627	232540054	4277371	4277383	Intergenic	PTMA	0	0	7_Enh	0	1	0	0	1
chr2	234199106	234199402	4301567	4301574	intron	ATG16L1	0	0	4_Tx	0	1	0	0	0
chr2	234389606	234389929	4305055	4305065	intron	USP40	0	0	4_Tx	0	1	0	0	0
chr2	234390099	234390491	4305065	4305076	intron	USP40	0	0	4_Tx	0	1	0	0	0
chr2	235244386	235244597	4313570	4313579	Intergenic	ARL4C	0	0	7_Enh	0	1	0	0	0
chr2	236410803	236411045	4328286	4328293	intron	AGAP1	0	0	7_Enh	0	1	1	0	0
chr2	236415626	236415684	4328368	4328373	intron	AGAP1	0	0	7_Enh	0	1	0	0	0
chr2	236539414	236539673	4330493	4330509	intron	AGAP1	0	0	7_Enh	0	1	0	0	0
chr2	236633839	236633976	4332380	4332385	intron	AGAP1	0	0	7_Enh	0	1	0	0	0
chr2	238512396	238512569	4359066	4359073	Intergenic	RAB17	0	0	15_Quies	0	1	0	0	0
chr2	238571310	238571696	4360018	4360032	intron	LRRFIP1	0	0	7_Enh	0	1	0	0	0
chr2	238578261	238578436	4360128	4360135	intron	LRRFIP1	0	0	7_Enh	0	1	0	0	0
chr2	238578491	238578599	4360135	4360141	intron	LRRFIP1	0	0	7_Enh	0	1	0	0	0
chr2	238635197	238635389	4361246	4361251	intron	LRRFIP1	0	0	7_Enh	0	1	0	0	0
chr2	238643589	238643840	4361392	4361398	intron	LRRFIP1	0	0	5_TxWk	0	1	0	0	0
chr2	238769767	238769911	4363053	4363058	intron	RAMP1	0	0	5_TxWk	0	1	0	0	0
chr2	239172178	239172453	4370902	4370909	intron	PER2	0	0	7_Enh	0	1	0	0	1
chr2	239182962	239183277	4371091	4371097	intron	PER2	0	0	4_Tx	0	1	0	0	0
chr2	239193290	239193497	4371268	4371275	intron	PER2	0	0	7_Enh	0	1	0	0	0
chr2	239208530	239208677	4371701	4371706	Intergenic	PER2	0	0	7_Enh	0	1	0	0	0
chr2	239348377	239348481	4374065	4374072	intron	ASB1	0	0	5_TxWk	0	1	0	0	0
chr2	240031442	240031701	4384873	4384884	intron	HDAC4	0	0	7_Enh	0	1	0	0	0
chr2	240031721	240031740	4384885	4384889	intron	HDAC4	0	0	7_Enh	0	1	0	0	0
chr2	240066658	240066786	4385862	4385866	intron	HDAC4	0	0	4_Tx	0	1	0	0	0
chr2	240161466	240161620	4387951	4387959	intron	HDAC4	0	0	7_Enh	0	1	0	0	0
chr2	240162356	240162414	4387984	4387988	intron	HDAC4	0	0	7_Enh	0	1	0	0	0
chr2	240168507	240168624	4388105	4388111	intron	HDAC4	0	0	2_TssAFlnk	0	1	0	0	0
chr2	240169152	240169231	4388132	4388140	intron	HDAC4	0	0	7_Enh	0	1	0	0	0
chr2	240169247	240169413	4388140	4388146	intron	HDAC4	0	0	5_TxWk	0	1	0	0	0
chr2	240196819	240197024	4388700	4388715	intron	HDAC4	0	1	7_Enh	0	1	0	0	1
chr2	240197118	240197214	4388716	4388724	intron	HDAC4	0	0	7_Enh	0	1	0	0	1
chr2	240218360	240218521	4389168	4389175	intron	HDAC4	0	0	7_Enh	0	1	0	0	0
chr2	240221056	240221379	4389229	4389241	intron	HDAC4	0	0	7_Enh	0	1	0	0	0
chr2	240233030	240233241	4389536	4389550	intron	HDAC4	0	0	7_Enh	0	1	0	0	0
chr2	240454806	240454846	4394098	4394102	Intergenic	HDAC4	0	0	9_Het	0	1	0	0	0
chr2	240678722	240678751	4397833	4397837	Intergenic	LOC150935	0	0	15_Quies	0	1	0	0	0
chr2	240692190	240692247	4398119	4398123	intron	LOC150935	0	0	9_Het	0	1	0	0	0
chr2	241503001	241503243	4412256	4412264	exon	DUSP28	0	0	5_TxWk	0	1	0	0	0
chr2	242032560	242032674	4424560	4424565	exon	SNED1	0	0	4_Tx	0	1	0	0	0
chr2	242169888	242170025	4427790	4427799	intron	HDLBP	0	0	4_Tx	0	1	0	0	0
chr2	242357302	242357441	4430780	4430785	exon	FARP2	0	0	5_TxWk	0	1	0	0	0
chr2	242529465	242529505	4434392	4434396	intron	THAP4	0	0	4_Tx	0	1	0	0	0
chr2	242683556	242683839	4438817	4438825	intron	D2HGDH	0	0	4_Tx	0	1	0	0	0
chr2	242833494	242833744	4443092	4443109	Intergenic	CXXC11	0	0	7_Enh	0	1	0	0	0
chr2	242833815	242833975	4443110	4443115	Intergenic	CXXC11	0	0	7_Enh	0	1	0	0	0
chr2	242849552	242849729	4443652	4443658	Intergenic	CXXC11	0	0	6_EnhG	0	1	0	0	0
chr2	242869216	242869356	4443998	4444008	Intergenic	CXXC11	0	0	2_TssAFlnk	0	1	0	0	0
chr3	2519387	2519698	4465596	4465601	intron	CNTN4	0	0	15_Quies	0	1	0	0	0
chr3	4543620	4543799	4481206	4481210	intron	ITPR1	0	0	5_TxWk	0	1	0	0	0
chr3	8486088	8486365	4511311	4511321	intron	LMCD1-AS1	0	0	7_Enh	0	1	0	0	0
chr3	9038600	9038837	4517108	4517114	intron	SRGAP3	0	0	5_TxWk	0	1	0	0	0
chr3	9443973	9444075	4521407	4521411	intron	SETD5	0	0	5_TxWk	0	1	0	0	0
chr3	10233859	10234096	4534196	4534201	intron	IRAK2	0	0	7_Enh	0	1	0	0	0
chr3	11550654	11550766	4550409	4550414	intron	ATG7	0	0	7_Enh	0	1	0	0	0
chr3	11811951	11812224	4554644	4554655	Intergenic	VGLL4	0	0	7_Enh	0	1	0	0	0
chr3	12940251	12940433	4567941	4567952	exon	IQSEC1	0	0	4_Tx	0	1	0	0	0
chr3	12940467	12940755	4567952	4567959	exon	IQSEC1	0	1	4_Tx	0	1	0	0	0
chr3	12971493	12971594	4568686	4568690	intron	IQSEC1	0	0	5_TxWk	0	1	0	0	0
chr3	13152273	13152535	4572193	4572200	Intergenic	IQSEC1	0	0	7_Enh	0	1	0	0	0
chr3	14160313	14160440	4586636	4586642	intron	CHCHD4	0	0	7_Enh	0	1	0	0	0
chr3	14411368	14411483	4590016	4590021	Intergenic	SLC6A6	0	0	7_Enh	0	1	0	0	0
chr3	14481141	14481250	4591135	4591142	intron	SLC6A6	0	0	7_Enh	0	1	0	0	0
chr3	17120453	17120887	4616898	4616905	intron	PLCL2	0	0	5_TxWk	0	1	0	0	0
chr3	18231352	18231441	4624654	4624658	intron	LOC339862	0	0	15_Quies	0	1	0	0	0
chr3	20122623	20122907	4637181	4637187	intron	KAT2B	0	0	7_Enh	0	1	0	0	0
chr3	24033803	24034018	4663746	4663751	Intergenic	NR1D2	0	0	15_Quies	0	1	0	0	0
chr3	30714632	30714692	4708135	4708139	intron	TGFBR2	0	0	4_Tx	0	1	0	0	0
chr3	31751744	31751825	4714855	4714859	intron	OSBPL10-AS1	0	0	5_TxWk	0	1	0	0	0
chr3	32327575	32327692	4720796	4720801	intron	CMTM8	0	0	7_Enh	0	1	0	0	0
chr3	32346654	32346837	4720976	4720983	intron	CMTM8	0	0	5_TxWk	0	1	0	0	0
chr3	32362644	32362828	4721156	4721164	intron	CMTM8	0	0	7_Enh	0	1	0	0	0
chr3	42067148	42067526	4800247	4800254	Intergenic	ULK4	0	0	5_TxWk	0	1	0	0	0
chr3	42074544	42074791	4800355	4800361	Intergenic	ULK4	0	0	7_Enh	0	1	1	0	0
chr3	42157546	42157684	4801282	4801289	intron	TRAK1	0	0	5_TxWk	0	1	1	0	0
chr3	42463699	42464170	4804261	4804271	Intergenic	LYZL4	0	0	15_Quies	0	1	0	0	0
chr3	42586344	42586549	4805457	4805466	Intergenic	SEC22C	0	0	7_Enh	0	1	0	0	0
chr3	45209044	45209399	4831279	4831295	Intergenic	CDCP1	0	0	5_TxWk	0	1	0	0	0
chr3	48506698	48507088	4872385	4872394	promoter-TSS	TREX1	0	0	7_Enh	0	1	0	0	1
chr3	48509985	48510036	4872449	4872453	TTS	TREX1	0	0	6_EnhG	0	1	0	0	0
chr3	48595171	48595895	4873935	4873954	Intergenic	PFKFB4	1	0	7_Enh	0	1	0	0	1
chr3	48777489	48777702	4877825	4877833	Intergenic	IP6K2	0	0	2_TssAFlnk	0	1	0	0	1
chr3	50384686	50384890	4906711	4906721	TTS	NPRL2	0	0	5_TxWk	0	1	0	0	1
chr3	50473340	50473699	4908220	4908226	intron	CACNA2D2	0	0	15_Quies	0	1	0	0	1
chr3	50480424	50480675	4908301	4908316	intron	CACNA2D2	0	0	15_Quies	0	1	0	0	0
chr3	50638378	50639332	4910573	4910593	Intergenic	CISH	0	0	7_Enh	0	1	0	0	0
chr3	52500887	52501206	4933097	4933102	intron	NISCH	0	0	4_Tx	0	1	0	0	0
chr3	52503360	52503549	4933138	4933144	intron	NISCH	0	0	5_TxWk	0	1	0	0	0
chr3	52525024	52525224	4933638	4933645	intron	NISCH	0	0	4_Tx	0	1	0	0	0
chr3	52777080	52777459	4937463	4937469	intron	NEK4	0	0	4_Tx	0	1	0	0	0
chr3	52879271	52879459	4939084	4939089	intron	TMEM110	0	0	5_TxWk	0	1	0	0	0
chr3	52880455	52880518	4939099	4939105	intron	TMEM110	0	0	5_TxWk	0	1	0	0	0
chr3	53118567	53118675	4942209	4942213	Intergenic	SFMBT1	0	0	6_EnhG	0	1	0	0	0
chr3	53580151	53580340	4947999	4948005	intron	CACNA1D	0	0	15_Quies	0	1	0	0	0
chr3	53744254	53744488	4949491	4949500	intron	CACNA1D	0	0	5_TxWk	0	1	0	0	1
chr3	53798535	53798653	4950223	4950228	intron	CACNA1D	0	0	7_Enh	0	1	0	0	0
chr3	53810924	53811001	4950384	4950388	exon	CACNA1D	0	0	5_TxWk	0	1	0	0	0
chr3	53840888	53840937	4950778	4950782	intron	CACNA1D	0	0	7_Enh	0	1	0	0	0
chr3	53876883	53877180	4951331	4951339	intron	CHDH	0	0	7_Enh	0	1	0	0	1
chr3	57984382	57984565	4989435	4989442	Intergenic	FLNB	0	0	15_Quies	0	1	0	0	0
chr3	58045419	58045614	4990290	4990295	intron	FLNB	0	0	7_Enh	0	1	0	0	0
chr3	58149979	58150193	4991700	4991706	intron	FLNB	0	0	6_EnhG	0	1	0	0	0
chr3	58202928	58203252	4992472	4992478	Intergenic	DNASE1L3	0	0	7_Enh	0	1	0	0	1
chr3	58594491	58594562	4997533	4997538	Intergenic	FAM107A	0	0	7_Enh	0	1	0	0	0
chr3	59591967	59592320	5004877	5004884	Intergenic	C3orf67	0	0	15_Quies	0	1	0	0	0
chr3	59772205	59772574	5006154	5006161	intron	FHIT	0	0	15_Quies	0	1	0	0	0
chr3	62651549	62651850	5029170	5029176	intron	CADPS	0	0	5_TxWk	0	1	0	0	1
chr3	64136546	64136808	5039670	5039680	intron	PRICKLE2	0	0	7_Enh	0	1	0	0	0
chr3	64475487	64475557	5042366	5042370	Intergenic	ADAMTS9-AS2	0	0	7_Enh	0	1	0	0	0
chr3	65940035	65940168	5053969	5053976	intron	MAGI1	0	0	1_TssA	0	1	0	0	0
chr3	65940283	65940362	5053976	5053983	intron	MAGI1	0	0	1_TssA	0	1	0	0	0
chr3	66423630	66423790	5057742	5057750	intron	SLC25A26	0	0	5_TxWk	0	1	0	0	0
chr3	66454718	66454842	5058177	5058185	intron	LRIG1	0	0	6_EnhG	0	1	0	0	0
chr3	66522865	66522949	5059082	5059086	intron	LRIG1	0	0	7_Enh	0	1	0	0	0
chr3	66525992	66526302	5059122	5059129	intron	LRIG1	0	0	7_Enh	0	1	0	0	0
chr3	66527285	66527436	5059136	5059141	intron	LRIG1	0	0	7_Enh	0	1	0	0	0
chr3	69297609	69297710	5079518	5079523	intron	FRMD4B	0	0	5_TxWk	0	1	0	0	0
chr3	71218352	71218463	5094044	5094050	intron	FOXP1	0	0	5_TxWk	0	1	0	0	0
chr3	71311136	71311185	5095109	5095114	intron	FOXP1	0	0	5_TxWk	0	1	0	0	0
chr3	71319248	71319385	5095205	5095210	intron	FOXP1	0	0	5_TxWk	0	1	0	0	0
chr3	71439117	71439233	5096565	5096571	intron	FOXP1	0	0	7_Enh	0	1	0	0	0
chr3	72059052	72059215	5103379	5103384	Intergenic	LOC201617	0	0	15_Quies	0	1	0	0	0
chr3	72204682	72205003	5104767	5104775	intron	LOC201617	0	0	7_Enh	0	1	0	0	0
chr3	72323843	72324119	5105880	5105886	Intergenic	LOC201617	0	0	7_Enh	0	1	0	0	0
chr3	72356292	72356500	5106224	5106230	Intergenic	RYBP	0	0	15_Quies	0	1	0	0	0
chr3	72378650	72378777	5106475	5106482	Intergenic	RYBP	0	0	7_Enh	0	1	0	0	0
chr3	72778165	72778428	5110770	5110778	Intergenic	SHQ1	0	0	7_Enh	0	1	0	0	0
chr3	72794723	72794852	5111000	5111004	Intergenic	SHQ1	0	0	5_TxWk	0	1	0	0	0
chr3	72847157	72847234	5111469	5111473	intron	SHQ1	0	0	7_Enh	0	1	0	0	0
chr3	72870430	72870652	5111616	5111622	intron	SHQ1	0	0	7_Enh	0	1	0	0	0
chr3	75502594	75502623	5132931	5132935	Intergenic	FAM86DP	0	0	15_Quies	0	1	0	0	0
chr3	75502634	75502946	5132935	5132942	Intergenic	FAM86DP	0	0	15_Quies	0	1	0	0	0
chr3	94243113	94243572	5232439	5232445	Intergenic	LOC255025	0	0	15_Quies	0	1	0	0	0
chr3	104523914	104524040	5294659	5294663	Intergenic	ALCAM	0	0	15_Quies	0	1	0	0	0
chr3	111732429	111732625	5341641	5341650	exon	TAGLN3	0	0	7_Enh	0	1	0	0	1
chr3	111762556	111762741	5341866	5341872	intron	TMPRSS7	0	0	15_Quies	0	1	0	0	1
chr3	114127690	114128048	5360751	5360761	intron	ZBTB20	0	0	7_Enh	0	1	0	0	0
chr3	114128374	114128427	5360764	5360768	intron	ZBTB20	0	0	5_TxWk	0	1	0	0	0
chr3	114304766	114304901	5361841	5361845	intron	ZBTB20	0	0	5_TxWk	0	1	0	0	0
chr3	115739453	115739540	5370222	5370226	intron	LSAMP	0	0	15_Quies	0	1	0	0	0
chr3	122804383	122804569	5421639	5421644	intron	PDIA5	0	0	7_Enh	0	1	0	0	0
chr3	124480148	124480424	5437211	5437224	Intergenic	UMPS	0	0	7_Enh	0	1	0	0	1
chr3	124491248	124491385	5437371	5437378	intron	ITGB5	0	0	4_Tx	0	1	0	0	0
chr3	124491548	124491603	5437378	5437382	intron	ITGB5	0	0	4_Tx	0	1	0	0	0
chr3	124491823	124491942	5437385	5437391	intron	ITGB5	0	0	5_TxWk	0	1	0	0	0
chr3	124919664	124919971	5442424	5442430	intron	SLC12A8	0	0	15_Quies	0	1	0	0	0
chr3	125986138	125986640	5454572	5454617	Intergenic	ALDH1L1	0	1	2_TssAFlnk	0	1	0	0	0
chr3	126860805	126861032	5467080	5467088	Intergenic	PLXNA1	0	0	7_Enh	0	1	0	0	0
chr3	127255453	127255579	5471440	5471446	Intergenic	TPRA1	0	0	15_Quies	0	1	0	0	0
chr3	127261304	127261529	5471529	5471540	Intergenic	TPRA1	0	0	7_Enh	0	1	0	0	0
chr3	127349839	127350033	5473338	5473344	intron	PODXL2	0	0	7_Enh	0	1	0	0	0
chr3	127791424	127791659	5478894	5478902	Intergenic	SEC61A1	0	0	6_EnhG	0	1	1	0	0
chr3	127794257	127794467	5478927	5478941	Intergenic	SEC61A1	0	1	2_TssAFlnk	0	1	0	0	0
chr3	127803376	127803574	5479201	5479206	intron	RUVBL1	0	0	7_Enh	0	1	1	0	0
chr3	128420743	128420852	5488505	5488510	Intergenic	RAB7A	0	0	15_Quies	0	1	0	0	0
chr3	129047276	129047373	5498737	5498742	Intergenic	H1FX	0	0	15_Quies	0	1	0	0	0
chr3	129166605	129166805	5500758	5500764	intron	IFT122	0	0	7_Enh	0	1	1	0	0
chr3	129312864	129313024	5503096	5503107	intron	PLXND1	0	0	7_Enh	0	1	0	0	0
chr3	129316631	129316767	5503191	5503196	intron	PLXND1	0	0	5_TxWk	0	1	0	0	0
chr3	138581859	138582080	5580513	5580520	Intergenic	FOXL2	0	0	7_Enh	0	1	0	0	0
chr3	141145333	141145517	5600854	5600861	intron	ZBTB38	0	0	7_Enh	0	1	0	0	0
chr3	141150837	141150888	5600939	5600944	intron	ZBTB38	0	0	5_TxWk	0	1	0	0	0
chr3	149773177	149773423	5661771	5661776	Intergenic	LOC646903	0	0	7_Enh	0	1	1	0	0
chr3	156029585	156029996	5707591	5707598	intron	KCNAB1	0	0	15_Quies	0	1	0	0	0
chr3	156101630	156101692	5708071	5708075	intron	KCNAB1	0	0	15_Quies	0	1	0	0	0
chr3	156177384	156177506	5708588	5708595	intron	KCNAB1	0	0	5_TxWk	0	1	0	0	0
chr3	159570671	159570961	5731860	5731867	intron	SCHIP1	0	0	7_Enh	0	1	0	0	0
chr3	167742548	167742701	5779879	5779883	intron	GOLIM4	0	0	5_TxWk	0	1	0	0	0
chr3	170696355	170696503	5803505	5803511	Intergenic	SLC2A2	0	0	7_Enh	0	1	0	0	0
chr3	171024608	171024748	5805803	5805808	intron	TNIK	0	0	15_Quies	0	1	0	0	0
chr3	171847846	171847937	5813072	5813077	intron	FNDC3B	0	0	5_TxWk	0	1	0	0	0
chr3	171870931	171871382	5813289	5813298	intron	FNDC3B	0	0	7_Enh	0	1	0	0	0
chr3	171921608	171921968	5813755	5813762	intron	FNDC3B	0	0	7_Enh	0	1	0	0	0
chr3	176753287	176753585	5845311	5845320	intron	TBL1XR1	0	0	5_TxWk	0	1	0	0	0
chr3	177310497	177310641	5851852	5851857	intron	LINC00578	0	0	5_TxWk	0	1	0	0	0
chr3	183003692	183003860	5896707	5896714	intron	MCF2L2	0	0	15_Quies	0	1	0	0	0
chr3	183203531	183203944	5899042	5899048	Intergenic	LOC100505687	0	0	15_Quies	0	1	0	0	0
chr3	183723816	183724297	5906871	5906883	promoter-TSS	ABCC5-AS1	1	0	15_Quies	0	1	0	0	0
chr3	185927836	185928118	5937284	5937291	intron	DGKG	0	0	7_Enh	0	1	0	0	0
chr3	185928164	185928436	5937291	5937302	intron	DGKG	0	0	7_Enh	0	1	0	0	0
chr3	187720997	187721153	5955491	5955496	Intergenic	LPP-AS2	0	0	7_Enh	0	1	0	0	0
chr3	188012863	188013089	5958242	5958248	intron	LPP	0	0	7_Enh	0	1	0	0	0
chr3	188069910	188070250	5958717	5958725	intron	LPP	0	0	5_TxWk	0	1	0	0	0
chr3	188083849	188084048	5958882	5958887	intron	LPP	0	0	7_Enh	0	1	0	0	0
chr3	193391769	193391903	5998734	5998741	intron	OPA1	0	0	5_TxWk	0	1	1	0	0
chr3	193429981	193430049	5999118	5999122	Intergenic	OPA1-AS1	0	0	15_Quies	0	1	0	0	0
chr3	193430076	193430283	5999122	5999131	Intergenic	OPA1-AS1	0	0	15_Quies	0	1	0	0	0
chr3	193490314	193490500	5999752	5999760	Intergenic	OPA1-AS1	0	0	15_Quies	0	1	0	0	0
chr3	193544394	193544473	6000386	6000390	Intergenic	DPPA2P3	0	0	7_Enh	0	1	0	0	0
chr3	193830398	193830643	6003912	6003919	Intergenic	HES1	0	0	7_Enh	0	1	0	0	0
chr3	193848817	193849329	6004186	6004201	Intergenic	HES1	0	0	7_Enh	0	1	0	0	0
chr3	194157811	194158095	6009538	6009546	intron	ATP13A3	0	0	4_Tx	0	1	0	0	0
chr3	194170889	194171375	6009645	6009652	intron	ATP13A3	0	0	4_Tx	0	1	0	0	0
chr3	195589994	195590178	6032759	6032772	TTS	TNK2	0	0	5_TxWk	0	1	0	0	1
chr3	195623567	195623846	6034006	6034014	intron	TNK2	0	0	7_Enh	0	1	0	0	0
chr3	195641892	195642212	6034538	6034545	Intergenic	TNK2	0	0	7_Enh	0	1	0	0	1
chr3	195718258	195718306	6036286	6036290	Intergenic	SDHAP1	0	0	15_Quies	0	1	0	0	0
chr3	195718340	195718368	6036291	6036295	Intergenic	SDHAP1	0	0	15_Quies	0	1	0	0	0
chr3	195913585	195913681	6039807	6039812	Intergenic	ZDHHC19	0	0	15_Quies	0	1	0	0	0
chr3	196910525	196910858	6056705	6056713	exon	DLG1	0	0	5_TxWk	0	1	0	0	0
chr4	760572	760618	6085685	6085689	exon	PCGF3	0	0	4_Tx	0	1	0	0	0
chr4	899775	900175	6090233	6090255	intron	GAK	0	1	4_Tx	0	1	0	0	0
chr4	1201806	1202023	6098950	6098957	intron	LOC100130872	1	0	7_Enh	0	1	0	0	0
chr4	1206732	1206938	6099134	6099142	intron	CTBP1	0	0	6_EnhG	0	1	0	0	0
chr4	1226924	1227072	6099950	6099958	intron	CTBP1	0	0	4_Tx	0	1	0	0	0
chr4	1227142	1227401	6099960	6099971	intron	CTBP1	0	0	4_Tx	0	1	0	0	0
chr4	1973654	1974014	6120337	6120349	intron	WHSC1	0	0	5_TxWk	0	1	0	0	0
chr4	2244322	2244381	6125249	6125257	promoter-TSS	HAUS3	1	0	7_Enh	0	1	0	0	0
chr4	2909715	2909960	6139045	6139051	intron	ADD1	0	0	6_EnhG	0	1	0	0	0
chr4	2932580	2932736	6139482	6139492	TTS	ADD1	0	0	6_EnhG	0	1	0	0	1
chr4	2978984	2979132	6140864	6140869	intron	GRK4	0	0	5_TxWk	0	1	0	0	0
chr4	3015615	3015812	6141344	6141349	intron	GRK4	0	0	7_Enh	0	1	0	0	0
chr4	3108307	3108621	6143037	6143044	intron	HTT	0	0	5_TxWk	0	1	0	0	1
chr4	3243679	3243972	6145074	6145083	exon	HTT	0	0	6_EnhG	0	1	0	0	0
chr4	4035167	4035323	6163045	6163049	Intergenic	FAM86EP	0	0	15_Quies	0	1	0	0	0
chr4	4397942	4398009	6169192	6169197	intron	NSG1	0	0	15_Quies	0	1	0	0	0
chr4	4845755	4845783	6174337	6174341	Intergenic	MSX1	0	0	15_Quies	0	1	0	0	0
chr4	5872161	5872270	6186170	6186177	intron	CRMP1	0	0	15_Quies	0	1	0	0	0
chr4	5872527	5872729	6186180	6186192	intron	CRMP1	0	0	15_Quies	0	1	0	0	0
chr4	6274919	6275101	6193021	6193027	intron	WFS1	0	0	7_Enh	0	1	0	0	0
chr4	6276223	6276539	6193049	6193056	intron	WFS1	0	0	5_TxWk	0	1	0	0	0
chr4	6278028	6278180	6193090	6193096	intron	WFS1	0	0	5_TxWk	0	1	0	0	0
chr4	6278861	6279142	6193103	6193110	intron	WFS1	0	0	6_EnhG	0	1	0	0	0
chr4	6280547	6280822	6193151	6193160	intron	WFS1	0	0	6_EnhG	0	1	0	0	0
chr4	6600196	6600466	6199053	6199059	intron	MAN2B2	0	0	4_Tx	0	1	0	0	0
chr4	6888031	6888101	6204203	6204208	Intergenic	TBC1D14	0	0	7_Enh	0	1	0	0	1
chr4	6949383	6949911	6205668	6205676	intron	TBC1D14	0	0	7_Enh	0	1	0	0	0
chr4	7035875	7035989	6207476	6207484	intron	LOC100129931	0	0	7_Enh	0	1	0	0	0
chr4	7036394	7036541	6207491	6207498	intron	LOC100129931	0	0	7_Enh	0	1	0	0	0
chr4	7825214	7825456	6223334	6223342	intron	AFAP1	0	0	7_Enh	0	1	0	0	0
chr4	8012496	8012590	6226599	6226606	intron	ABLIM2	0	0	7_Enh	0	1	0	0	0
chr4	8052468	8052686	6227457	6227468	intron	ABLIM2	0	0	7_Enh	0	1	0	0	0
chr4	8110079	8110223	6228728	6228735	intron	ABLIM2	0	0	7_Enh	0	1	0	0	0
chr4	8110232	8110323	6228736	6228741	intron	ABLIM2	0	0	7_Enh	0	1	0	0	0
chr4	8147547	8147687	6229590	6229594	intron	ABLIM2	0	0	7_Enh	0	1	0	0	0
chr4	8194454	8194654	6230707	6230715	Intergenic	SH3TC1	0	0	5_TxWk	0	1	0	0	1
chr4	8227634	8228049	6231516	6231524	intron	SH3TC1	0	0	6_EnhG	0	1	0	0	0
chr4	8230328	8230582	6231612	6231623	intron	SH3TC1	0	0	6_EnhG	0	1	0	0	1
chr4	9605543	9606124	6257536	6257551	Intergenic	MIR548I2	0	0	15_Quies	0	1	0	0	0
chr4	13707179	13707585	6290023	6290032	Intergenic	MIR5091	0	0	15_Quies	0	1	0	0	0
chr4	16787153	16787185	6312894	6312898	intron	LDB2	0	0	15_Quies	0	1	0	0	0
chr4	17505799	17506042	6318796	6318803	intron	QDPR	0	0	5_TxWk	0	1	0	0	0
chr4	17621780	17622013	6320554	6320559	intron	MED28	0	0	4_Tx	0	1	0	0	0
chr4	25012955	25013044	6371737	6371744	intron	LGI2	0	0	7_Enh	0	1	0	0	0
chr4	38134722	38135192	6460242	6460249	intron	TBC1D1	0	0	5_TxWk	0	1	0	0	0
chr4	38531541	38531603	6463647	6463651	Intergenic	KLF3	0	0	2_TssAFlnk	0	1	0	0	0
chr4	38677161	38677449	6465306	6465312	intron	KLF3	0	0	5_TxWk	0	1	0	0	1
chr4	39136939	39137252	6469913	6469924	Intergenic	WDR19	0	0	7_Enh	0	1	0	0	1
chr4	39310172	39310721	6471651	6471659	exon	RFC1	0	0	6_EnhG	0	1	0	0	0
chr4	40454572	40454643	6486884	6486888	intron	RBM47	0	0	5_TxWk	0	1	0	0	0
chr4	40587678	40587815	6488567	6488573	intron	RBM47	0	0	7_Enh	0	1	0	0	0
chr4	40733944	40734006	6490580	6490584	Intergenic	NSUN7	0	0	15_Quies	0	1	0	0	0
chr4	40925243	40925409	6493069	6493074	intron	APBB2	0	0	5_TxWk	0	1	0	0	0
chr4	40925826	40925985	6493082	6493089	intron	APBB2	0	0	7_Enh	0	1	0	0	0
chr4	42441496	42441689	6508574	6508579	intron	ATP8A1	0	0	5_TxWk	0	1	0	0	0
chr4	52775456	52775596	6557439	6557445	intron	DCUN1D4	0	0	7_Enh	0	1	0	0	0
chr4	57945345	57945530	6602571	6602576	intron	IGFBP7	0	0	5_TxWk	0	1	0	0	0
chr4	71762250	71762513	6681787	6681792	Intergenic	MOB1B	0	0	15_Quies	0	1	0	0	0
chr4	74606107	74606466	6700075	6700082	promoter-TSS	IL8	1	0	15_Quies	0	1	0	0	0
chr4	77119183	77119261	6718286	6718291	intron	SCARB2	0	0	7_Enh	0	1	0	0	0
chr4	77752208	77752321	6723899	6723904	Intergenic	SOWAHB	0	0	1_TssA	0	1	0	0	0
chr4	78803185	78803264	6732375	6732379	intron	MRPL1	0	0	5_TxWk	0	1	0	0	0
chr4	87994829	87995208	6799175	6799182	intron	AFF1	0	0	7_Enh	0	1	0	0	0
chr4	88038493	88039068	6799573	6799583	intron	AFF1	0	0	7_Enh	0	1	0	0	0
chr4	88939763	88940011	6807072	6807077	intron	PKD2	0	0	5_TxWk	0	1	0	0	0
chr4	89137662	89137782	6809009	6809013	intron	ABCG2	0	0	7_Enh	0	1	0	0	0
chr4	105513135	105513536	6910844	6910850	Intergenic	CXXC4	0	0	15_Quies	0	1	0	0	0
chr4	105537795	105537884	6910965	6910969	Intergenic	CXXC4	0	0	15_Quies	0	1	0	0	0
chr4	114426312	114426414	6974652	6974657	intron	CAMK2D	0	0	5_TxWk	0	1	0	0	0
chr4	114468788	114468895	6974889	6974893	intron	CAMK2D	0	0	7_Enh	0	1	0	0	1
chr4	124476574	124476898	7037931	7037937	Intergenic	SPRY1	0	0	7_Enh	0	1	0	0	0
chr4	129522558	129522894	7070362	7070370	Intergenic	PHF17	0	0	7_Enh	0	1	0	0	0
chr4	129556397	129556650	7070652	7070668	Intergenic	PHF17	0	0	7_Enh	0	1	0	0	0
chr4	129752904	129753011	7073179	7073184	exon	PHF17	0	0	7_Enh	0	1	0	0	0
chr4	139255696	139255962	7127999	7128004	intron	LINC00499	0	0	7_Enh	0	1	0	0	0
chr4	139812206	139812405	7131915	7131922	Intergenic	CCRN4L	0	0	15_Quies	0	1	0	0	0
chr4	139832179	139832428	7132099	7132109	Intergenic	CCRN4L	0	0	7_Enh	0	1	0	0	0
chr4	139894700	139894899	7132766	7132773	Intergenic	CCRN4L	0	0	7_Enh	0	1	0	0	0
chr4	139949469	139949706	7133653	7133661	intron	CCRN4L	0	0	7_Enh	0	1	0	0	0
chr4	140577918	140578042	7141031	7141037	Intergenic	MGST2	0	0	7_Enh	0	1	0	0	0
chr4	140685569	140685643	7142257	7142261	intron	MAML3	0	0	5_TxWk	0	1	0	0	0
chr4	140708263	140708448	7142527	7142533	intron	MAML3	0	0	5_TxWk	0	1	0	0	0
chr4	140721759	140722038	7142615	7142620	intron	MAML3	0	0	5_TxWk	0	1	0	0	0
chr4	140834861	140834894	7143734	7143738	intron	MAML3	0	0	7_Enh	0	1	0	0	0
chr4	140842902	140843315	7143811	7143818	intron	MAML3	0	0	7_Enh	0	1	0	0	0
chr4	141217573	141217769	7147615	7147621	intron	LOC100129858	0	0	7_Enh	0	1	0	0	0
chr4	146803219	146803443	7184995	7185000	intron	ZNF827	0	0	7_Enh	0	1	0	0	0
chr4	147163105	147163447	7187792	7187798	Intergenic	LSM6	0	0	7_Enh	0	1	0	0	1
chr4	148849023	148849217	7200141	7200147	intron	ARHGAP10	0	0	5_TxWk	0	1	0	0	0
chr4	149124373	149124423	7202598	7202602	intron	NR3C2	0	0	5_TxWk	0	1	0	0	0
chr4	153408058	153408192	7233102	7233107	intron	FBXW7	0	0	15_Quies	0	1	0	0	0
chr4	153506239	153506631	7234087	7234095	Intergenic	MIR4453	0	0	15_Quies	0	1	0	0	0
chr4	153516835	153517040	7234187	7234195	Intergenic	MIR4453	0	0	15_Quies	0	1	0	0	0
chr4	153525932	153526151	7234268	7234276	Intergenic	MIR4453	0	0	15_Quies	0	1	0	0	0
chr4	153526822	153527038	7234282	7234288	Intergenic	MIR4453	0	0	15_Quies	0	1	0	0	0
chr4	156608691	156609142	7259283	7259290	intron	GUCY1A3	0	0	5_TxWk	0	1	0	0	0
chr4	169781151	169781333	7347905	7347910	intron	PALLD	0	0	5_TxWk	0	1	0	0	0
chr4	170236118	170236308	7352085	7352093	Intergenic	SH3RF1	0	0	7_Enh	0	1	0	0	0
chr4	170585975	170586055	7354802	7354806	intron	CLCN3	0	0	5_TxWk	0	1	0	0	0
chr4	183416269	183416379	7449198	7449203	intron	TENM3	0	0	15_Quies	0	1	0	0	0
chr4	183452951	183453140	7449530	7449536	intron	TENM3	0	0	15_Quies	0	1	0	0	0
chr4	183817030	183817157	7454255	7454260	intron	DCTD	0	0	7_Enh	0	1	0	0	0
chr4	184509346	184509541	7463388	7463394	Intergenic	RWDD4	0	0	15_Quies	0	1	0	0	0
chr4	184540914	184541020	7463751	7463757	Intergenic	RWDD4	0	0	5_TxWk	0	1	0	0	0
chr4	184861335	184861421	7468832	7468838	intron	STOX2	0	0	5_TxWk	0	1	0	0	0
chr4	185252620	185252779	7473619	7473623	Intergenic	LOC728175	0	0	7_Enh	0	1	0	0	0
chr4	185265273	185265325	7473739	7473745	intron	LOC728175	0	0	2_TssAFlnk	0	1	0	0	0
chr4	185361683	185361753	7475068	7475072	intron	IRF2	0	0	7_Enh	0	1	0	0	0
chr4	185425121	185425425	7476100	7476108	Intergenic	IRF2	0	0	15_Quies	0	1	0	0	0
chr4	185667005	185667168	7479167	7479172	Intergenic	MLF1IP	0	0	5_TxWk	0	1	0	0	1
chr4	185716409	185716549	7479788	7479794	intron	ACSL1	0	0	7_Enh	0	1	0	0	0
chr4	185736247	185736496	7480065	7480072	intron	ACSL1	0	0	7_Enh	0	1	0	0	0
chr4	185859038	185859156	7481659	7481665	Intergenic	LOC100506229	0	0	7_Enh	0	1	0	0	0
chr4	186638195	186638301	7492363	7492368	intron	SORBS2	0	0	7_Enh	0	1	0	0	0
chr4	186701796	186701912	7493095	7493099	intron	SORBS2	0	0	5_TxWk	0	1	0	0	0
chr4	186738738	186738817	7493555	7493561	intron	SORBS2	0	0	7_Enh	0	1	0	0	0
chr4	187162193	187162291	7499027	7499031	intron	KLKB1	0	0	5_TxWk	0	1	0	0	0
chr4	187491354	187491601	7503505	7503520	Intergenic	MTNR1A	0	0	1_TssA	0	1	0	0	0
chr4	190020322	190020623	7532391	7532401	Intergenic	LOC401164	0	0	15_Quies	0	1	0	0	0
chr4	190764659	190765013	7540393	7540402	Intergenic	FRG1	0	0	15_Quies	0	1	0	0	0
chr5	399985	400355	7555302	7555325	intron	AHRR	0	0	7_Enh	0	1	1	0	0
chr5	673042	673196	7563900	7563909	intron	TPPP	0	0	7_Enh	0	1	0	0	0
chr5	1106015	1106253	7574909	7574916	intron	SLC12A7	0	0	7_Enh	0	1	0	0	0
chr5	1130757	1131069	7575737	7575747	Intergenic	SLC12A7	0	0	7_Enh	0	1	0	0	0
chr5	1182899	1183094	7577343	7577352	Intergenic	SLC6A19	0	0	7_Enh	0	1	0	0	0
chr5	1183107	1183283	7577352	7577362	Intergenic	SLC6A19	0	0	7_Enh	0	1	0	0	0
chr5	1185829	1186085	7577412	7577418	Intergenic	SLC6A19	0	0	7_Enh	0	1	0	0	0
chr5	1315725	1315936	7581452	7581457	Intergenic	MIR4457	0	0	7_Enh	0	1	0	0	0
chr5	2223699	2223733	7602100	7602104	Intergenic	IRX4	0	0	15_Quies	0	1	0	0	0
chr5	2740545	2740881	7609528	7609548	Intergenic	IRX2	0	1	7_Enh	0	1	0	0	0
chr5	2743187	2743570	7609604	7609631	Intergenic	IRX2	0	0	15_Quies	0	1	0	0	0
chr5	2743599	2744188	7609631	7609653	Intergenic	IRX2	0	0	15_Quies	0	1	0	0	0
chr5	3103652	3103830	7614830	7614842	Intergenic	C5orf38	0	0	15_Quies	0	1	0	0	0
chr5	6496068	6496252	7650491	7650496	exon	UBE2QL1	0	0	7_Enh	0	1	0	0	1
chr5	6900964	6901221	7656349	7656357	Intergenic	MIR4278	0	0	7_Enh	0	1	0	0	0
chr5	7392048	7392369	7660441	7660449	Intergenic	ADCY2	0	0	7_Enh	0	1	0	0	0
chr5	10663949	10664202	7689822	7689832	Intergenic	DAP	0	0	7_Enh	0	1	0	0	0
chr5	14009033	14009343	7713827	7713834	Intergenic	DNAH5	0	0	7_Enh	0	1	0	0	0
chr5	14205147	14205351	7716269	7716275	intron	TRIO	0	0	5_TxWk	0	1	0	0	0
chr5	14384103	14384124	7718320	7718324	intron	TRIO	0	0	4_Tx	0	1	0	0	0
chr5	14384241	14384391	7718325	7718331	intron	TRIO	0	0	4_Tx	0	1	0	0	0
chr5	14457584	14457902	7719401	7719409	intron	TRIO	0	0	7_Enh	0	1	0	0	0
chr5	14560530	14560646	7720948	7720954	Intergenic	FAM105A	0	0	7_Enh	0	1	0	0	0
chr5	16492962	16493068	7737056	7737060	intron	FAM134B	0	0	7_Enh	0	1	0	0	0
chr5	31731497	31731773	7840301	7840308	Intergenic	PDZD2	0	0	15_Quies	0	1	0	0	0
chr5	34001440	34001894	7862571	7862579	intron	C1QTNF3-AMACR	0	0	5_TxWk	0	1	0	0	0
chr5	35188228	35188281	7872862	7872866	intron	PRLR	0	0	7_Enh	0	1	0	0	0
chr5	35188427	35188527	7872866	7872870	intron	PRLR	0	0	7_Enh	0	1	0	0	0
chr5	50260652	50260764	7960159	7960164	Intergenic	PARP8	0	0	5_TxWk	0	1	0	0	0
chr5	50691668	50692402	7963243	7963252	Intergenic	LOC642366	0	0	15_Quies	0	1	0	0	0
chr5	52293385	52293572	7972231	7972236	intron	ITGA2	0	0	5_TxWk	0	1	0	0	0
chr5	54897072	54897374	7992586	7992594	Intergenic	PPAP2A	0	0	15_Quies	0	1	0	0	0
chr5	55354227	55354348	7997338	7997343	Intergenic	IL6ST	0	0	7_Enh	0	1	0	0	0
chr5	57405748	57405876	8014089	8014094	Intergenic	PLK2	0	0	15_Quies	0	1	0	0	0
chr5	57423316	57423564	8014176	8014182	Intergenic	PLK2	0	0	5_TxWk	0	1	0	0	0
chr5	57452927	57453034	8014400	8014404	Intergenic	PLK2	0	0	7_Enh	0	1	0	0	0
chr5	59668783	59668983	8028127	8028134	intron	PDE4D	0	0	5_TxWk	0	1	0	0	0
chr5	66391386	66391497	8075116	8075121	exon	MAST4	0	0	5_TxWk	0	1	0	0	0
chr5	66564016	66564801	8076683	8076695	Intergenic	CD180	0	0	7_Enh	0	1	1	0	0
chr5	71234757	71235049	8119320	8119327	Intergenic	MAP1B	0	0	7_Enh	0	1	0	0	0
chr5	71538607	71538924	8121789	8121796	intron	MRPS27	0	0	7_Enh	0	1	0	0	0
chr5	72577270	72577549	8130928	8130933	Intergenic	TMEM174	0	0	7_Enh	0	1	0	0	0
chr5	73082380	73082712	8136179	8136187	intron	ARHGEF28	0	0	7_Enh	0	1	0	0	0
chr5	74244940	74245003	8145811	8145816	Intergenic	GCNT4	0	0	5_TxWk	0	1	0	0	0
chr5	77425033	77425496	8174733	8174741	intron	AP3B1	0	0	5_TxWk	0	1	0	0	0
chr5	80508163	80508305	8204380	8204388	exon	RASGRF2	0	0	7_Enh	0	1	0	0	1
chr5	81153386	81153499	8209608	8209612	Intergenic	SSBP2	0	0	7_Enh	0	1	0	0	0
chr5	81682745	81683280	8213835	8213843	Intergenic	ATP6AP1L	0	0	7_Enh	0	1	0	0	0
chr5	81692782	81692914	8213932	8213938	Intergenic	ATP6AP1L	0	0	15_Quies	0	1	0	0	0
chr5	94982300	94982336	8295297	8295301	promoter-TSS	RFESD	1	1	1_TssA	0	1	0	0	1
chr5	95124027	95124397	8296589	8296600	intron	RHOBTB3	0	0	5_TxWk	0	1	0	0	0
chr5	95194466	95194824	8297423	8297445	exon	C5orf27	0	0	2_TssAFlnk	0	1	1	0	1
chr5	95197231	95197417	8297477	8297484	Intergenic	C5orf27	0	0	7_Enh	0	1	0	0	0
chr5	95238094	95238183	8297841	8297845	intron	ELL2	0	0	5_TxWk	0	1	0	0	0
chr5	95562504	95562759	8299808	8299813	Intergenic	MIR583	0	0	15_Quies	0	1	0	0	0
chr5	96066378	96066630	8303588	8303593	exon	CAST	0	0	5_TxWk	0	1	0	0	0
chr5	102764201	102764294	8344500	8344505	Intergenic	NUDT12	0	0	15_Quies	0	1	0	0	0
chr5	106890599	106890761	8367448	8367452	intron	EFNA5	0	0	15_Quies	0	1	0	0	0
chr5	107272907	107273464	8370267	8370275	intron	FBXL17	0	0	15_Quies	0	1	0	0	0
chr5	110885164	110885265	8393366	8393370	intron	STARD4-AS1	0	0	5_TxWk	0	1	0	0	0
chr5	111726000	111726316	8398805	8398814	intron	EPB41L4A	0	0	7_Enh	0	1	0	0	0
chr5	123463337	123463584	8477915	8477923	Intergenic	CSNK1G3	0	0	7_Enh	0	1	0	0	0
chr5	123463720	123463803	8477923	8477928	Intergenic	CSNK1G3	0	0	7_Enh	0	1	0	0	0
chr5	123935170	123935324	8481061	8481067	Intergenic	ZNF608	0	0	15_Quies	0	1	0	0	0
chr5	123985319	123985603	8481507	8481515	intron	ZNF608	0	0	7_Enh	0	1	0	0	0
chr5	123985744	123986178	8481515	8481522	intron	ZNF608	0	0	5_TxWk	0	1	0	0	0
chr5	123997220	123997466	8481651	8481656	intron	ZNF608	0	0	5_TxWk	0	1	0	0	0
chr5	124219969	124220159	8483751	8483755	Intergenic	ZNF608	0	0	5_TxWk	0	1	0	0	0
chr5	124748533	124748684	8487534	8487542	Intergenic	ZNF608	0	0	7_Enh	0	1	0	0	1
chr5	126253786	126253851	8499507	8499511	exon	MARCH3	0	0	7_Enh	0	1	0	0	0
chr5	130715452	130715676	8528510	8528516	intron	CDC42SE2	0	0	5_TxWk	0	1	0	0	0
chr5	131601500	131601724	8536039	8536046	intron	PDLIM4	0	0	7_Enh	0	1	0	0	0
chr5	131800482	131800559	8538242	8538246	intron	C5orf56	0	0	7_Enh	0	1	0	0	0
chr5	132155878	132156157	8542720	8542729	Intergenic	SHROOM1	0	0	7_Enh	0	1	0	0	1
chr5	132385012	132385088	8546174	8546178	Intergenic	HSPA4	0	0	15_Quies	0	1	0	0	0
chr5	133135556	133135720	8554010	8554016	Intergenic	C5orf15	0	0	15_Quies	0	1	0	0	0
chr5	133772498	133772694	8562240	8562249	Intergenic	CDKN2AIPNL	0	0	7_Enh	0	1	0	0	0
chr5	133772733	133772891	8562249	8562255	Intergenic	CDKN2AIPNL	0	0	7_Enh	0	1	0	0	0
chr5	133904560	133904675	8564231	8564237	intron	PHF15	0	0	6_EnhG	0	1	0	0	0
chr5	133905069	133905188	8564242	8564248	intron	PHF15	0	0	6_EnhG	0	1	1	0	0
chr5	133905201	133905253	8564248	8564252	intron	PHF15	0	0	6_EnhG	0	1	1	0	0
chr5	133906745	133906824	8564272	8564276	intron	PHF15	0	0	4_Tx	0	1	0	0	0
chr5	133913620	133913763	8564386	8564392	intron	PHF15	0	0	4_Tx	0	1	0	0	1
chr5	136984054	136984320	8593339	8593344	promoter-TSS	MIR874	1	0	5_TxWk	0	1	0	0	0
chr5	137785636	137785931	8602485	8602502	Intergenic	REEP2	0	0	7_Enh	0	1	0	0	1
chr5	138263727	138263877	8608934	8608939	intron	CTNNA1	0	0	6_EnhG	0	1	0	0	0
chr5	138281950	138281994	8609237	8609242	TTS	SIL1	0	0	6_EnhG	0	1	0	0	0
chr5	138288291	138288321	8609359	8609364	intron	SIL1	0	0	7_Enh	0	1	0	0	0
chr5	138289132	138289385	8609372	8609379	intron	SIL1	0	0	7_Enh	0	1	0	0	0
chr5	138290775	138290944	8609391	8609398	intron	SIL1	0	0	7_Enh	0	1	0	0	0
chr5	138441352	138441432	8610639	8610647	intron	SIL1	0	0	5_TxWk	0	1	0	0	0
chr5	138441562	138441722	8610647	8610652	intron	SIL1	0	0	5_TxWk	0	1	0	0	0
chr5	138467063	138467333	8610894	8610901	intron	SIL1	0	0	7_Enh	0	1	0	0	0
chr5	139022632	139022869	8618567	8618575	Intergenic	CXXC5	0	0	7_Enh	0	1	0	0	0
chr5	139035279	139035673	8618991	8619007	intron	CXXC5	0	0	7_Enh	0	1	0	0	0
chr5	139049623	139049870	8619299	8619316	intron	CXXC5	0	0	7_Enh	0	1	0	0	0
chr5	139050159	139050259	8619317	8619322	intron	CXXC5	0	0	7_Enh	0	1	0	0	1
chr5	139057397	139057568	8619442	8619452	intron	CXXC5	0	0	7_Enh	0	1	0	0	0
chr5	139069282	139069429	8619702	8619711	Intergenic	CXXC5	0	0	7_Enh	0	1	0	0	1
chr5	139069449	139069546	8619711	8619717	Intergenic	CXXC5	0	0	7_Enh	0	1	0	0	0
chr5	139090208	139090379	8620140	8620155	Intergenic	CXXC5	0	1	2_TssAFlnk	0	1	0	0	0
chr5	139380103	139380270	8624215	8624222	intron	NRG2	0	0	7_Enh	0	1	0	0	0
chr5	139624191	139624379	8626865	8626876	TTS	PFDN1	0	0	7_Enh	0	1	0	0	1
chr5	139640887	139641182	8627051	8627057	intron	PFDN1	0	0	5_TxWk	0	1	0	0	0
chr5	140904359	140904597	8646377	8646383	intron	DIAPH1	0	0	5_TxWk	0	1	0	0	1
chr5	141443528	141443697	8653454	8653461	Intergenic	NDFIP1	0	0	7_Enh	0	1	0	0	0
chr5	142601867	142602014	8666200	8666205	exon	ARHGAP26	0	0	5_TxWk	0	1	0	0	0
chr5	142602270	142602419	8666207	8666211	exon	ARHGAP26	0	0	5_TxWk	0	1	0	0	0
chr5	145452982	145453169	8683683	8683688	Intergenic	PLAC8L1	0	0	5_TxWk	0	1	0	0	0
chr5	146933930	146934054	8695798	8695802	Intergenic	JAKMIP2-AS1	0	0	15_Quies	0	1	0	0	0
chr5	149789388	149789813	8721855	8721866	intron	CD74	0	0	7_Enh	0	1	0	0	0
chr5	149883931	149884151	8723488	8723494	Intergenic	NDST1	0	0	7_Enh	0	1	0	0	0
chr5	149994739	149995047	8725105	8725119	intron	SYNPO	0	0	7_Enh	0	1	0	0	0
chr5	149998486	149998631	8725165	8725170	intron	SYNPO	0	0	7_Enh	0	1	0	0	0
chr5	149998651	149998762	8725170	8725177	intron	SYNPO	0	0	7_Enh	0	1	0	0	0
chr5	149999011	149999217	8725180	8725190	intron	SYNPO	0	0	7_Enh	0	1	0	0	0
chr5	149999232	149999326	8725190	8725197	intron	SYNPO	0	0	7_Enh	0	1	0	0	0
chr5	150518712	150518970	8730559	8730566	intron	ANXA6	0	0	4_Tx	0	1	0	0	0
chr5	153681601	153681977	8753352	8753359	intron	GALNT10	0	0	7_Enh	0	1	0	0	0
chr5	154120711	154120788	8758975	8758979	intron	LARP1	0	0	7_Enh	0	1	0	0	0
chr5	159345209	159345294	8801262	8801267	intron	ADRA1B	0	0	15_Quies	0	1	0	0	0
chr5	159698402	159698618	8805920	8805925	intron	CCNJL	0	0	15_Quies	0	1	0	0	0
chr5	159860950	159861351	8808001	8808010	Intergenic	PTTG1	0	0	15_Quies	0	1	0	0	0
chr5	167513372	167513603	8860654	8860661	intron	TENM2	0	0	15_Quies	0	1	0	0	0
chr5	167589569	167589708	8861468	8861475	exon,intron	TENM2	0	0	7_Enh	0	1	0	0	0
chr5	167589770	167589949	8861476	8861481	intron	TENM2	0	0	7_Enh	0	1	0	0	0
chr5	167743144	167743305	8863551	8863557	intron	WWC1	0	0	7_Enh	0	1	0	0	0
chr5	169950266	169950554	8884491	8884499	intron	KCNIP1	0	0	7_Enh	0	1	0	0	0
chr5	171568891	171569139	8902738	8902745	intron	STK10	0	0	7_Enh	0	1	1	0	0
chr5	171782172	171782462	8906223	8906236	intron	SH3PXD2B	0	0	7_Enh	0	1	0	0	0
chr5	171864597	171864805	8907424	8907429	intron	SH3PXD2B	0	0	7_Enh	0	1	0	0	0
chr5	171991345	171991590	8909221	8909229	Intergenic	NEURL1B	0	0	7_Enh	0	1	0	0	0
chr5	171991642	171991751	8909229	8909233	Intergenic	NEURL1B	0	0	7_Enh	0	1	0	0	0
chr5	172116115	172116262	8911374	8911379	exon	NEURL1B	0	0	7_Enh	0	1	0	0	0
chr5	172264681	172264937	8913888	8913894	intron	ERGIC1	0	0	7_Enh	0	1	0	0	0
chr5	172742651	172742871	8921608	8921615	exon	STC2	0	0	7_Enh	0	1	0	0	0
chr5	172751061	172751219	8921762	8921769	intron	STC2	0	0	7_Enh	0	1	0	0	0
chr5	172751269	172751409	8921769	8921779	intron	STC2	0	0	7_Enh	0	1	0	0	0
chr5	173132086	173132259	8926293	8926299	Intergenic	BOD1	0	0	7_Enh	0	1	0	0	0
chr5	173146773	173146983	8926496	8926501	Intergenic	BOD1	0	0	7_Enh	0	1	0	0	0
chr5	173148821	173148899	8926524	8926530	Intergenic	BOD1	0	0	7_Enh	0	1	0	0	0
chr5	173160581	173160778	8926656	8926661	Intergenic	BOD1	0	0	5_TxWk	0	1	0	0	0
chr5	173162317	173162699	8926698	8926709	Intergenic	BOD1	0	0	5_TxWk	0	1	0	0	0
chr5	173209185	173209240	8927306	8927311	Intergenic	CPEB4	0	0	7_Enh	0	1	0	0	0
chr5	176040941	176041096	8961649	8961656	Intergenic	GPRIN1	0	0	14_ReprPCWk	0	1	0	0	0
chr5	176536979	176537067	8970883	8970890	Intergenic	NSD1	0	0	7_Enh	0	1	0	0	0
chr5	177015692	177015816	8980832	8980838	Intergenic	TMED9	0	0	15_Quies	0	1	0	0	0
chr5	179401201	179401340	9026088	9026099	intron	RNF130	0	0	4_Tx	0	1	0	0	0
chr5	179469094	179469685	9026857	9026866	intron	RNF130	0	0	5_TxWk	0	1	0	0	0
chr5	179512338	179512479	9027676	9027681	Intergenic	RNF130	0	0	7_Enh	0	1	0	0	0
chr5	180233779	180233852	9041942	9041947	intron	MGAT1	0	0	7_Enh	0	1	0	0	0
chr5	180648971	180649258	9049147	9049161	TTS	MIR4638	1	0	7_Enh	0	1	0	0	0
chr6	716323	716396	9062456	9062462	Intergenic	EXOC2	0	0	15_Quies	0	1	0	0	0
chr6	732036	732058	9062676	9062680	Intergenic	EXOC2	0	0	15_Quies	0	1	0	0	0
chr6	744538	745403	9062842	9062851	Intergenic	EXOC2	0	0	15_Quies	0	1	0	0	0
chr6	1757410	1757502	9077980	9077984	intron	GMDS	0	0	7_Enh	0	1	0	0	0
chr6	2744543	2744617	9087985	9087989	intron	MYLK4	0	0	2_TssAFlnk	0	1	0	0	0
chr6	2952920	2952964	9091286	9091293	intron	SERPINB6	0	0	6_EnhG	0	1	0	0	1
chr6	2953027	2953236	9091293	9091306	intron	SERPINB6	0	0	6_EnhG	0	1	0	0	1
chr6	3139627	3139857	9094955	9094964	intron	BPHL	0	0	7_Enh	0	1	0	0	0
chr6	5472329	5472771	9124526	9124534	intron	FARS2	0	0	5_TxWk	0	1	0	0	0
chr6	6684781	6685023	9136436	9136444	Intergenic	LY86-AS1	0	0	7_Enh	0	1	0	0	0
chr6	6759382	6759571	9137478	9137485	Intergenic	LY86-AS1	0	0	7_Enh	0	1	0	0	1
chr6	6826545	6826608	9138314	9138318	Intergenic	LY86-AS1	0	0	5_TxWk	0	1	0	0	0
chr6	7042681	7042796	9141096	9141101	Intergenic	RREB1	0	0	15_Quies	0	1	0	0	0
chr6	7112846	7113283	9142442	9142457	intron	RREB1	0	0	2_TssAFlnk	0	1	0	0	0
chr6	7137908	7138091	9142784	9142793	intron	RREB1	0	0	7_Enh	0	1	0	0	0
chr6	7151110	7151401	9143023	9143032	intron	RREB1	0	0	7_Enh	0	1	0	0	0
chr6	7242127	7242355	9144234	9144241	intron	RREB1	0	0	5_TxWk	0	1	0	0	0
chr6	7556131	7556339	9148841	9148846	intron	DSP	0	0	5_TxWk	0	1	0	0	0
chr6	7561374	7561477	9148903	9148908	intron	DSP	0	0	7_Enh	0	1	0	0	0
chr6	11288391	11288600	9185882	9185889	intron	NEDD9	0	0	5_TxWk	0	1	0	0	0
chr6	11621456	11621629	9189070	9189075	Intergenic	TMEM170B	0	0	15_Quies	0	1	0	0	0
chr6	13384195	13384288	9205206	9205210	intron	GFOD1	0	0	15_Quies	0	1	0	0	1
chr6	13408654	13409055	9205462	9205469	promoter-TSS	GFOD1	0	0	5_TxWk	0	1	0	0	0
chr6	14218141	14218194	9215150	9215154	Intergenic	CD83	0	0	15_Quies	0	1	0	0	0
chr6	14218262	14218478	9215154	9215160	Intergenic	CD83	0	0	15_Quies	0	1	0	0	0
chr6	14477236	14477439	9217537	9217543	Intergenic	CD83	0	0	5_TxWk	0	1	0	0	0
chr6	15358643	15359092	9228643	9228650	intron	JARID2	0	0	15_Quies	0	1	0	0	0
chr6	15365560	15365606	9228723	9228727	intron	JARID2	0	0	7_Enh	0	1	0	0	0
chr6	15365652	15365952	9228727	9228737	intron	JARID2	0	0	5_TxWk	0	1	0	0	0
chr6	15501966	15502005	9230482	9230486	intron	JARID2	0	0	4_Tx	0	1	0	0	0
chr6	15502031	15502223	9230486	9230495	intron	JARID2	0	0	4_Tx	0	1	0	0	0
chr6	16320208	16320632	9239378	9239390	intron	ATXN1	0	0	7_Enh	0	1	0	0	0
chr6	16320638	16320703	9239390	9239394	intron	ATXN1	0	0	7_Enh	0	1	0	0	0
chr6	16323072	16323286	9239436	9239444	intron	ATXN1	0	0	5_TxWk	0	1	0	0	0
chr6	17983770	17983880	9257852	9257858	intron	KIF13A	0	0	6_EnhG	0	1	0	0	0
chr6	19538538	19538616	9270098	9270102	Intergenic	ID4	0	0	7_Enh	0	1	0	0	0
chr6	19554977	19555162	9270267	9270272	Intergenic	ID4	0	0	15_Quies	0	1	0	0	0
chr6	20699718	20699977	9281809	9281813	intron	CDKAL1	0	0	5_TxWk	0	1	0	0	0
chr6	21885741	21886033	9294768	9294775	intron	LINC00340	0	0	7_Enh	0	1	0	0	0
chr6	23180761	23180930	9304324	9304331	Intergenic	HDGFL1	0	0	15_Quies	0	1	0	0	0
chr6	24583723	24583955	9315027	9315037	promoter-TSS	KIAA0319	0	0	15_Quies	0	1	0	0	1
chr6	25716139	25716465	9325129	9325136	Intergenic	HIST1H2AA	0	0	15_Quies	0	1	1	0	0
chr6	26043546	26043821	9327984	9328003	TTS,promoter-TSS	HIST1H2BB	1	0	2_TssAFlnk	0	1	0	0	0
chr6	26311773	26312264	9332428	9332440	Intergenic	HIST1H4H	0	0	15_Quies	0	1	0	0	0
chr6	33662462	33662588	9433057	9433063	intron	ITPR3	0	0	6_EnhG	0	1	0	0	0
chr6	33672216	33672386	9433210	9433216	intron	MNF1	0	0	5_TxWk	0	1	0	0	0
chr6	33955442	33955579	9437638	9437645	Intergenic	MIR1275	0	0	15_Quies	0	1	0	0	0
chr6	33955641	33955821	9437645	9437652	Intergenic	MIR1275	0	0	15_Quies	0	1	0	0	0
chr6	34570531	34570881	9448124	9448130	intron	C6orf106	0	0	7_Enh	0	1	0	0	0
chr6	35012032	35012161	9453476	9453483	intron	ANKS1A	0	0	7_Enh	0	1	0	0	0
chr6	35694504	35694757	9463301	9463307	TTS	LOC285847	0	0	7_Enh	0	1	0	0	0
chr6	35698970	35699105	9463421	9463429	intron	LOC285847	0	0	7_Enh	0	1	0	0	0
chr6	36409250	36409496	9472160	9472166	intron	PXT1	0	0	15_Quies	0	1	0	0	0
chr6	36939006	36939165	9479865	9479870	intron	MTCH1	0	0	4_Tx	0	1	0	0	0
chr6	38111099	38111196	9494936	9494941	intron	ZFAND3	0	0	5_TxWk	0	1	0	0	0
chr6	38141763	38141935	9495541	9495551	exon	BTBD9	0	0	5_TxWk	0	1	0	0	0
chr6	38142114	38142250	9495552	9495557	exon	BTBD9	0	0	5_TxWk	0	1	0	0	0
chr6	38182996	38183284	9496096	9496105	intron	BTBD9	0	0	5_TxWk	0	1	0	0	0
chr6	38577998	38578126	9499164	9499169	intron	BTBD9	0	0	15_Quies	0	1	0	0	0
chr6	40880177	40880223	9518740	9518744	Intergenic	UNC5CL	0	0	7_Enh	0	1	0	0	1
chr6	41504731	41504927	9525257	9525265	Intergenic	FOXP4	0	0	7_Enh	0	1	0	0	0
chr6	41536229	41536424	9525931	9525937	intron	FOXP4	0	0	6_EnhG	0	1	0	0	0
chr6	41536854	41537095	9525940	9525946	intron	FOXP4	0	0	6_EnhG	0	1	0	0	0
chr6	41554400	41554624	9526164	9526182	intron	FOXP4	0	0	4_Tx	0	1	0	0	0
chr6	41570613	41571078	9526533	9526550	TTS	FOXP4	0	0	15_Quies	0	1	0	0	1
chr6	43095001	43095141	9549647	9549656	intron	PTK7	0	0	7_Enh	0	1	0	0	0
chr6	43111261	43111531	9549946	9549964	intron	PTK7	0	0	7_Enh	0	1	0	0	1
chr6	43235441	43235576	9552319	9552324	intron	TTBK1	0	0	7_Enh	0	1	0	0	0
chr6	43474490	43474774	9555933	9555941	TTS	LRRC73	0	0	5_TxWk	0	1	0	0	1
chr6	43636017	43636286	9558775	9558787	intron	RSPH9	0	0	7_Enh	0	1	0	0	1
chr6	43749902	43750104	9560375	9560383	intron	VEGFA	0	0	6_EnhG	0	1	0	0	0
chr6	44437554	44437649	9569555	9569561	Intergenic	MIR4642	0	0	7_Enh	0	1	0	0	1
chr6	44437701	44437747	9569561	9569566	Intergenic	MIR4642	0	0	7_Enh	0	1	0	0	1
chr6	44437939	44438150	9569568	9569573	Intergenic	MIR4642	0	0	15_Quies	0	1	0	0	0
chr6	47210348	47210539	9590626	9590633	intron	TNFRSF21	0	0	7_Enh	0	1	0	0	0
chr6	47245662	47246172	9590891	9590896	intron	TNFRSF21	0	0	5_TxWk	0	1	0	0	0
chr6	52254556	52254967	9621660	9621668	intron	PAQR8	0	0	7_Enh	0	1	0	0	1
chr6	52255347	52255403	9621668	9621672	intron	PAQR8	0	0	15_Quies	0	1	0	0	0
chr6	52463109	52463202	9623756	9623762	Intergenic	TRAM2	0	0	15_Quies	0	1	0	0	1
chr6	52896284	52896665	9627403	9627409	intron	ICK	0	0	4_Tx	0	1	0	0	0
chr6	53879287	53879498	9636147	9636153	Intergenic	MLIP	0	0	15_Quies	0	1	0	0	0
chr6	55422002	55422271	9644802	9644807	intron	HMGCLL1	0	0	15_Quies	0	1	0	0	0
chr6	56234956	56235141	9649449	9649458	intron	RNU6-71	0	0	15_Quies	0	1	0	0	0
chr6	56558126	56558366	9651711	9651716	intron	RNU6-71	0	0	15_Quies	0	1	0	0	0
chr6	58263031	58263385	9663861	9663882	intron	GUSBP4	0	0	15_Quies	0	1	0	0	0
chr6	80254735	80255270	9780223	9780231	Intergenic	LCA5	0	0	5_TxWk	0	1	0	0	1
chr6	81237463	81237673	9786627	9786632	Intergenic	BCKDHB	0	0	5_TxWk	0	1	0	0	0
chr6	82544137	82544281	9793338	9793343	Intergenic	FAM46A	0	0	15_Quies	0	1	0	0	0
chr6	84761896	84762212	9807877	9807886	intron	MRAP2	0	0	7_Enh	0	1	0	0	0
chr6	86114520	86114649	9816433	9816438	Intergenic	NT5E	0	0	7_Enh	0	1	0	0	0
chr6	89828651	89828784	9843925	9843931	promoter-TSS	SRSF12	1	0	15_Quies	0	1	0	0	0
chr6	90153468	90153720	9847512	9847517	intron	ANKRD6	0	0	15_Quies	0	1	0	0	0
chr6	90650189	90650673	9853042	9853048	intron	BACH2	0	0	7_Enh	0	1	0	0	1
chr6	90651164	90651378	9853054	9853062	intron	BACH2	0	0	7_Enh	0	1	0	0	0
chr6	90928393	90928698	9855375	9855384	intron	BACH2	0	0	1_TssA	0	1	0	0	0
chr6	90995460	90995818	9855848	9855855	intron	BACH2	0	0	5_TxWk	0	1	0	0	0
chr6	91297459	91297578	9858401	9858406	promoter-TSS	MAP3K7	1	0	15_Quies	0	1	0	0	0
chr6	107860732	107860876	9964092	9964097	intron	SOBP	0	0	15_Quies	0	1	0	0	0
chr6	107962826	107962852	9965065	9965069	intron	SOBP	0	0	15_Quies	0	1	0	0	0
chr6	108143596	108143683	9966986	9966991	intron	SCML4	0	0	5_TxWk	0	1	0	0	0
chr6	109119859	109120028	9978140	9978146	Intergenic	LINC00222	0	0	7_Enh	0	1	0	0	0
chr6	109269734	109269921	9979620	9979627	intron	ARMC2	0	0	7_Enh	0	1	0	0	0
chr6	109288488	109288599	9979856	9979861	intron	ARMC2	0	0	15_Quies	0	1	0	0	0
chr6	109289449	109289697	9979871	9979877	intron	ARMC2	0	0	15_Quies	0	1	0	0	0
chr6	109621496	109621616	9982626	9982631	intron	CCDC162P	0	0	7_Enh	0	1	0	0	0
chr6	109705820	109706084	9983504	9983510	Intergenic	CD164	0	0	5_TxWk	0	1	0	0	0
chr6	109787078	109787240	9984695	9984699	exon	ZBTB24	0	0	6_EnhG	0	1	0	0	0
chr6	110138052	110138225	9987258	9987264	intron	FIG4	0	0	5_TxWk	0	1	0	0	0
chr6	110138475	110138553	9987264	9987268	intron	FIG4	0	0	5_TxWk	0	1	0	0	0
chr6	111873063	111873439	10003796	10003805	intron	TRAF3IP2-AS1	0	0	7_Enh	0	1	0	0	0
chr6	111873473	111873951	10003805	10003817	intron	TRAF3IP2-AS1	0	0	7_Enh	0	1	0	0	0
chr6	111989306	111989420	10005156	10005161	intron	FYN	0	0	5_TxWk	0	1	0	0	0
chr6	112007391	112007619	10005331	10005344	intron	FYN	0	0	7_Enh	0	1	0	0	0
chr6	112014045	112014297	10005407	10005416	intron	FYN	0	0	7_Enh	0	1	0	0	0
chr6	114147101	114147190	10019765	10019770	Intergenic	MARCKS	0	0	7_Enh	0	1	0	0	0
chr6	117249965	117250038	10039319	10039323	exon	RFX6	0	0	15_Quies	0	1	0	0	0
chr6	117276083	117276287	10039482	10039487	Intergenic	RFX6	0	0	15_Quies	0	1	0	0	0
chr6	117853000	117853579	10043423	10043428	intron	DCBLD1	0	0	5_TxWk	0	1	0	0	0
chr6	119121659	119122020	10052344	10052354	Intergenic	LOC100287632	0	0	7_Enh	0	1	0	0	1
chr6	119816779	119816851	10057863	10057868	Intergenic	LOC285762	0	0	7_Enh	0	1	0	0	0
chr6	130706328	130706404	10126643	10126647	exon,intron	TMEM200A	0	0	15_Quies	0	1	0	0	0
chr6	130774358	130774716	10127033	10127039	Intergenic	TMEM200A	0	0	15_Quies	0	1	0	0	0
chr6	130953472	130953757	10128197	10128206	Intergenic	SMLR1	0	0	15_Quies	0	1	0	0	0
chr6	134324171	134324359	10153227	10153231	intron	SLC2A12	0	0	5_TxWk	0	1	0	0	0
chr6	134571295	134571467	10156028	10156032	intron	SGK1	0	0	5_TxWk	0	1	0	0	0
chr6	136647555	136647705	10172726	10172731	Intergenic	BCLAF1	0	0	15_Quies	0	1	0	0	0
chr6	136847467	136848123	10174382	10174391	promoter-TSS	MAP7	0	0	7_Enh	0	1	0	0	0
chr6	137280588	137280711	10178671	10178677	Intergenic	NHEG1	0	0	15_Quies	0	1	0	0	0
chr6	137291168	137291260	10178802	10178806	Intergenic	NHEG1	0	0	15_Quies	0	1	0	0	0
chr6	138132664	138132784	10185755	10185763	Intergenic	TNFAIP3	0	0	7_Enh	0	1	0	0	0
chr6	138548443	138548672	10189376	10189382	intron	KIAA1244	0	0	7_Enh	0	1	0	0	0
chr6	138559659	138559982	10189471	10189478	intron	KIAA1244	0	0	7_Enh	0	1	0	0	0
chr6	138571826	138571867	10189593	10189598	intron	KIAA1244	0	0	7_Enh	0	1	0	0	0
chr6	138572089	138572286	10189598	10189608	intron	KIAA1244	0	0	7_Enh	0	1	0	0	0
chr6	138814682	138815030	10192256	10192263	intron	NHSL1	0	0	7_Enh	0	1	0	0	0
chr6	139690681	139691147	10201279	10201288	Intergenic	CITED2	0	0	5_TxWk	0	1	0	0	1
chr6	139691401	139691705	10201288	10201294	Intergenic	CITED2	0	0	5_TxWk	0	1	0	0	0
chr6	139836354	139836449	10203024	10203028	Intergenic	LOC645434	0	0	15_Quies	0	1	0	0	0
chr6	140303076	140303401	10206865	10206871	Intergenic	LOC100132735	0	0	15_Quies	0	1	0	0	0
chr6	143974316	143974355	10229975	10229979	intron	PHACTR2	0	0	7_Enh	0	1	0	0	0
chr6	147193450	147193501	10252396	10252400	intron	STXBP5-AS1	0	0	5_TxWk	0	1	0	0	0
chr6	150497406	150497593	10286045	10286051	intron	PPP1R14C	0	0	7_Enh	0	1	0	0	0
chr6	150499199	150499324	10286075	10286082	intron	PPP1R14C	0	0	7_Enh	0	1	0	0	0
chr6	150505187	150505410	10286139	10286144	intron	PPP1R14C	0	0	15_Quies	0	1	0	0	0
chr6	151609952	151610148	10299233	10299239	intron	AKAP12	0	0	15_Quies	0	1	0	0	0
chr6	151708397	151708675	10300841	10300847	intron	ZBTB2	0	0	5_TxWk	0	1	0	0	0
chr6	152457237	152457504	10308107	10308113	intron	SYNE1	0	0	4_Tx	0	1	0	0	0
chr6	152492254	152492474	10308520	10308526	intron	SYNE1	0	0	5_TxWk	0	1	0	0	0
chr6	152599001	152599317	10309470	10309479	intron	SYNE1	0	0	5_TxWk	0	1	0	0	0
chr6	153424493	153424569	10315859	10315863	intron	RGS17	0	0	7_Enh	0	1	0	0	0
chr6	156878449	156878734	10346205	10346211	Intergenic	ARID1B	0	0	15_Quies	0	1	0	0	0
chr6	157391890	157392143	10352223	10352228	intron	ARID1B	0	0	6_EnhG	0	1	0	0	0
chr6	157441821	157441953	10352760	10352764	intron	ARID1B	0	0	7_Enh	0	1	0	0	0
chr6	157464662	157464794	10353051	10353056	intron	ARID1B	0	0	7_Enh	0	1	0	0	0
chr6	157505115	157505154	10353676	10353680	intron	ARID1B	0	0	7_Enh	0	1	0	0	0
chr6	157505409	157505527	10353682	10353689	exon	ARID1B	0	0	5_TxWk	0	1	0	0	1
chr6	157508411	157508685	10353740	10353745	intron	ARID1B	0	0	7_Enh	0	1	0	0	0
chr6	157524714	157524792	10353980	10353984	intron	ARID1B	0	0	7_Enh	0	1	0	0	0
chr6	157524817	157524944	10353984	10353989	intron	ARID1B	0	0	7_Enh	0	1	0	0	0
chr6	157798009	157798076	10356746	10356751	Intergenic	ZDHHC14	0	0	15_Quies	0	1	0	0	0
chr6	157845696	157845869	10357596	10357601	intron	ZDHHC14	0	0	7_Enh	0	1	0	0	0
chr6	157850201	157850343	10357679	10357683	intron	ZDHHC14	0	0	5_TxWk	0	1	0	0	0
chr6	157936167	157936247	10358762	10358766	intron	ZDHHC14	0	0	5_TxWk	0	1	0	0	0
chr6	157960933	157961283	10359124	10359132	intron	ZDHHC14	0	0	5_TxWk	0	1	0	0	0
chr6	158177773	158178162	10362197	10362211	Intergenic	SNX9	0	0	7_Enh	0	1	0	0	1
chr6	158184483	158184654	10362297	10362301	Intergenic	SNX9	0	0	7_Enh	0	1	0	0	0
chr6	158191155	158191343	10362406	10362412	Intergenic	SNX9	0	0	5_TxWk	0	1	0	0	0
chr6	158406706	158407111	10365124	10365134	intron	SYNJ2	0	0	7_Enh	0	1	0	0	0
chr6	158411020	158411165	10365218	10365228	intron	SYNJ2	0	0	7_Enh	0	1	0	0	0
chr6	158420798	158421048	10365358	10365364	intron,promoter-TSS	SYNJ2,SYNJ2-IT1	0	0	7_Enh	0	1	0	0	0
chr6	158430332	158430784	10365535	10365544	intron	SYNJ2	0	0	7_Enh	0	1	0	0	0
chr6	158455380	158455718	10366003	10366010	intron	SYNJ2	0	0	7_Enh	0	1	0	0	0
chr6	158705477	158705596	10369869	10369875	Intergenic	TULP4	0	0	5_TxWk	0	1	0	0	0
chr6	158896535	158896791	10372211	10372216	intron	TULP4	0	0	7_Enh	0	1	0	0	0
chr6	158897493	158898061	10372225	10372239	intron	TULP4	0	0	5_TxWk	0	1	0	0	0
chr6	158993146	158993305	10374129	10374139	intron	TMEM181	0	0	6_EnhG	0	1	0	0	0
chr6	159220343	159220423	10377916	10377921	intron	EZR	0	0	7_Enh	0	1	0	0	0
chr6	159235211	159235418	10378079	10378084	intron	EZR	0	0	6_EnhG	0	1	1	0	1
chr6	161497199	161497377	10403188	10403195	intron	MAP3K4	0	0	6_EnhG	0	1	0	0	0
chr6	161839280	161839666	10407670	10407677	intron	PARK2	0	0	5_TxWk	0	1	0	0	1
chr6	162479363	162479707	10414848	10414856	intron	PARK2	0	0	7_Enh	0	1	0	0	0
chr6	167908124	167908221	10477707	10477711	Intergenic	TCP10	0	0	5_TxWk	0	1	0	0	0
chr6	168068779	168068891	10478848	10478854	Intergenic	C6orf123	0	0	7_Enh	0	1	0	0	0
chr6	168068948	168069070	10478854	10478862	Intergenic	C6orf123	0	0	7_Enh	0	1	0	0	0
chr6	168069107	168069201	10478862	10478868	Intergenic	C6orf123	0	0	7_Enh	0	1	0	0	0
chr6	168076775	168076841	10479013	10479017	Intergenic	C6orf123	0	0	7_Enh	0	1	0	0	0
chr6	168076949	168077081	10479019	10479026	Intergenic	C6orf123	0	0	7_Enh	0	1	0	0	0
chr6	168083863	168083990	10479187	10479193	Intergenic	C6orf123	0	0	7_Enh	0	1	0	0	0
chr6	168647986	168648186	10489355	10489359	Intergenic	DACT2	0	0	15_Quies	0	1	0	0	0
chr6	168648253	168648535	10489359	10489369	Intergenic	DACT2	0	0	15_Quies	0	1	0	0	0
chr6	168662581	168663116	10489594	10489610	Intergenic	DACT2	0	0	7_Enh	0	1	0	0	0
chr6	168709655	168709977	10490628	10490655	intron	DACT2	0	1	5_TxWk	0	1	0	0	0
chr6	169930159	169930293	10509798	10509803	intron	WDR27	0	0	15_Quies	0	1	0	0	0
chr6	170173426	170173852	10513490	10513502	intron	C6orf70	0	0	5_TxWk	0	1	0	0	0
chr6	170232270	170232288	10514438	10514442	Intergenic	LINC00242	0	0	7_Enh	0	1	0	0	0
chr6	170468139	170468286	10518544	10518552	Intergenic	LOC154449	0	0	7_Enh	0	1	0	0	0
chr6	170574716	170574970	10521475	10521492	Intergenic	LOC154449	0	0	7_Enh	0	1	0	0	0
chr6	170574994	170575100	10521493	10521498	Intergenic	LOC154449	0	0	2_TssAFlnk	0	1	0	0	0
chr6	170578616	170578786	10521634	10521642	Intergenic	LOC154449	0	0	2_TssAFlnk	0	1	0	0	0
chr6	170747406	170747778	10524756	10524774	Intergenic	MIR4644	0	0	7_Enh	0	1	0	0	0
chr7	142387	142471	10530835	10530841	Intergenic	FAM20C	0	0	7_Enh	0	1	0	0	0
chr7	199528	199647	10532769	10532775	intron	FAM20C	0	0	5_TxWk	0	1	0	0	0
chr7	199651	199783	10532775	10532779	intron	FAM20C	0	0	5_TxWk	0	1	0	0	0
chr7	543454	543607	10542098	10542108	intron	PDGFA	0	0	7_Enh	0	1	0	0	0
chr7	593163	593518	10544033	10544048	intron	PRKAR1B	0	0	7_Enh	0	1	0	0	0
chr7	771910	772116	10549115	10549126	intron	HEATR2	0	0	6_EnhG	0	1	0	0	1
chr7	788754	789012	10549546	10549558	intron	HEATR2	0	0	7_Enh	0	1	0	0	0
chr7	810881	811214	10550338	10550352	intron	HEATR2	0	0	7_Enh	0	1	0	0	0
chr7	811268	811412	10550352	10550357	intron	HEATR2	0	0	7_Enh	0	1	0	0	0
chr7	871706	872054	10552205	10552214	promoter-TSS	SUN1	0	0	7_Enh	0	1	0	0	0
chr7	872630	872852	10552233	10552243	intron	SUN1	0	0	7_Enh	0	1	0	0	0
chr7	922981	923090	10553863	10553872	intron	GET4	0	0	7_Enh	0	1	0	0	0
chr7	1017178	1017388	10557524	10557534	Intergenic	COX19	0	0	7_Enh	0	1	0	0	0
chr7	1017588	1017852	10557535	10557542	Intergenic	COX19	0	0	7_Enh	0	1	0	0	0
chr7	1085197	1085277	10560214	10560219	intron	C7orf50	0	0	7_Enh	0	1	0	0	0
chr7	1085925	1086001	10560231	10560238	intron	C7orf50	0	0	7_Enh	0	1	0	0	0
chr7	1135362	1135475	10562160	10562165	intron	C7orf50	0	0	7_Enh	0	1	0	0	0
chr7	1135879	1136024	10562185	10562196	intron	C7orf50	0	1	7_Enh	0	1	0	0	0
chr7	1136112	1136232	10562196	10562205	intron	C7orf50	0	0	7_Enh	0	1	0	0	0
chr7	1152914	1153122	10562857	10562868	intron	C7orf50	0	0	4_Tx	0	1	0	0	0
chr7	1215824	1216044	10564890	10564908	Intergenic	ZFAND2A	0	0	7_Enh	0	1	0	0	1
chr7	1462569	1462942	10572500	10572511	Intergenic	MICALL2	0	0	15_Quies	0	1	0	0	0
chr7	1577697	1577882	10576891	10576902	intron	MAFK	0	0	2_TssAFlnk	0	1	0	0	0
chr7	1968260	1968519	10588255	10588266	intron	MAD1L1	0	0	2_TssAFlnk	0	1	0	0	0
chr7	2197526	2197598	10595578	10595583	intron	MAD1L1	0	0	5_TxWk	0	1	0	0	0
chr7	2563980	2564179	10605377	10605393	intron	LFNG	0	1	2_TssAFlnk	0	1	0	0	0
chr7	2755646	2755819	10611374	10611379	TTS	AMZ1	0	0	4_Tx	0	1	0	0	0
chr7	2756020	2756250	10611381	10611388	Intergenic	AMZ1	0	0	4_Tx	0	1	0	0	0
chr7	2757238	2757413	10611430	10611441	Intergenic	AMZ1	0	0	4_Tx	0	1	0	0	0
chr7	2775161	2775219	10612024	10612028	intron	GNA12	0	0	5_TxWk	0	1	0	0	0
chr7	2797185	2797232	10612350	10612356	intron	GNA12	0	0	7_Enh	0	1	0	0	0
chr7	2864170	2864412	10613555	10613562	intron	GNA12	0	0	7_Enh	0	1	0	0	0
chr7	2897108	2897398	10614158	10614166	Intergenic	GNA12	0	0	7_Enh	0	1	0	0	0
chr7	2900280	2900553	10614209	10614220	Intergenic	GNA12	0	0	5_TxWk	0	1	0	0	0
chr7	2911920	2912136	10614446	10614451	Intergenic	GNA12	0	0	5_TxWk	0	1	0	0	0
chr7	2943769	2944016	10615122	10615130	Intergenic	GNA12	0	0	15_Quies	0	1	0	0	0
chr7	3096364	3096520	10617982	10617992	Intergenic	CARD11	0	0	15_Quies	0	1	0	0	0
chr7	3096561	3096771	10617992	10617999	Intergenic	CARD11	0	0	15_Quies	0	1	0	0	0
chr7	3334422	3334560	10621147	10621152	Intergenic	SDK1	0	0	7_Enh	0	1	0	0	0
chr7	3395976	3396033	10621891	10621896	intron	SDK1	0	0	5_TxWk	0	1	0	0	0
chr7	3964943	3965209	10627658	10627671	intron	SDK1	0	0	5_TxWk	0	1	0	0	0
chr7	3983147	3983292	10627973	10627985	intron	SDK1	0	0	5_TxWk	0	1	0	0	0
chr7	4046495	4046606	10629140	10629148	intron	SDK1	0	0	5_TxWk	0	1	0	0	0
chr7	4175751	4175898	10631344	10631352	intron	SDK1	0	0	6_EnhG	0	1	0	0	0
chr7	4228725	4229107	10632558	10632572	intron	SDK1	0	0	7_Enh	0	1	0	0	0
chr7	4229660	4229796	10632581	10632586	intron	SDK1	0	0	5_TxWk	0	1	0	0	0
chr7	4229864	4229952	10632588	10632594	intron	SDK1	0	0	7_Enh	0	1	0	0	0
chr7	4230091	4230158	10632598	10632604	intron	SDK1	0	0	5_TxWk	0	1	0	0	0
chr7	4286979	4287216	10633921	10633929	intron	SDK1	0	0	5_TxWk	0	1	0	0	0
chr7	4724654	4724888	10640697	10640702	intron	FOXK1	0	0	5_TxWk	0	1	1	0	0
chr7	4739575	4739771	10640993	10641000	intron	FOXK1	0	0	7_Enh	0	1	0	0	0
chr7	4751795	4751838	10641342	10641347	intron	FOXK1	0	0	5_TxWk	0	1	0	0	0
chr7	4751868	4751985	10641348	10641354	intron	FOXK1	0	0	5_TxWk	0	1	0	0	0
chr7	4752170	4752220	10641360	10641365	intron	FOXK1	0	0	5_TxWk	0	1	0	0	0
chr7	4752253	4752340	10641365	10641369	intron	FOXK1	0	0	5_TxWk	0	1	0	0	0
chr7	4752407	4752590	10641369	10641374	intron	FOXK1	0	0	5_TxWk	0	1	0	0	0
chr7	5276937	5276984	10653453	10653458	Intergenic	SLC29A4	0	0	5_TxWk	0	1	0	0	0
chr7	5276991	5277035	10653458	10653463	Intergenic	SLC29A4	0	0	5_TxWk	0	1	0	0	0
chr7	5287887	5288038	10653766	10653777	Intergenic	SLC29A4	0	0	15_Quies	0	1	1	0	0
chr7	5334384	5334543	10654946	10654953	intron	SLC29A4	0	0	5_TxWk	0	1	0	0	0
chr7	5422026	5422182	10657533	10657542	intron	TNRC18	0	0	6_EnhG	0	1	0	0	0
chr7	5518424	5518650	10660542	10660553	exon	FBXL18	0	0	6_EnhG	0	1	0	0	0
chr7	5534259	5534599	10661056	10661077	intron	FBXL18	1	1	7_Enh	0	1	0	0	1
chr7	5730879	5731066	10666102	10666107	intron	RNF216	0	0	7_Enh	0	1	0	0	0
chr7	5732656	5732867	10666130	10666136	intron	RNF216	0	0	7_Enh	0	1	1	0	0
chr7	7154711	7154880	10693542	10693546	Intergenic	LOC100131257	0	0	7_Enh	0	1	0	0	0
chr7	7156307	7156477	10693558	10693563	Intergenic	LOC100131257	0	0	7_Enh	0	1	0	0	0
chr7	8677730	8677887	10705029	10705034	intron	NXPH1	0	0	15_Quies	0	1	0	0	0
chr7	22602715	22603017	10800262	10800271	promoter-TSS	LOC100506178	1	0	7_Enh	0	1	0	0	0
chr7	24860015	24860681	10821257	10821266	intron	OSBPL3	0	0	5_TxWk	0	1	0	0	1
chr7	25295596	25295851	10825581	10825586	Intergenic	NPVF	0	0	15_Quies	0	1	0	0	0
chr7	25399372	25399606	10826371	10826378	Intergenic	NPVF	0	0	15_Quies	0	1	0	0	0
chr7	26554983	26555258	10838131	10838137	Intergenic	KIAA0087	0	0	7_Enh	0	1	0	0	0
chr7	28972957	28973416	10863027	10863038	Intergenic	TRIL	0	0	7_Enh	0	1	0	0	0
chr7	30205722	30205996	10875552	10875559	Intergenic	C7orf41	0	0	7_Enh	0	1	0	0	0
chr7	30485573	30485650	10878009	10878014	intron	NOD1	0	0	5_TxWk	0	1	0	0	1
chr7	30590805	30591087	10879227	10879233	intron	LOC401320	0	0	7_Enh	0	1	0	0	0
chr7	37011231	37011404	10934106	10934111	intron	ELMO1	0	0	5_TxWk	0	1	0	0	0
chr7	37039811	37039998	10934404	10934410	intron	ELMO1	0	0	5_TxWk	0	1	0	0	0
chr7	37071532	37071784	10934670	10934676	intron	ELMO1	0	0	7_Enh	0	1	0	0	0
chr7	38479445	38479649	10945801	10945807	intron	AMPH	0	0	15_Quies	0	1	0	0	0
chr7	40132678	40132835	10960228	10960233	exon	CDK13	0	0	4_Tx	0	1	0	0	0
chr7	40133107	40133222	10960233	10960237	intron	CDK13	0	0	4_Tx	0	1	0	0	0
chr7	41026005	41026385	10967012	10967019	Intergenic	INHBA-AS1	0	0	15_Quies	0	1	0	0	0
chr7	41094848	41095171	10967555	10967565	Intergenic	INHBA-AS1	0	0	15_Quies	0	1	0	0	0
chr7	42131273	42131356	10975421	10975425	intron	GLI3	0	0	7_Enh	0	1	0	0	0
chr7	42214198	42214303	10976312	10976317	intron	GLI3	0	0	9_Het	0	1	0	0	0
chr7	42214329	42214366	10976317	10976322	intron	GLI3	0	0	9_Het	0	1	0	0	0
chr7	44187277	44187371	10995639	10995650	exon	GCK	0	0	7_Enh	0	1	1	0	0
chr7	44212672	44212714	10995912	10995916	intron	GCK	0	0	15_Quies	0	1	0	0	0
chr7	44223745	44223862	10995999	10996005	intron	GCK	0	0	15_Quies	0	1	0	0	0
chr7	46017790	46018054	11019042	11019047	Intergenic	IGFBP3	0	0	7_Enh	0	1	0	0	0
chr7	46018091	46018192	11019047	11019053	Intergenic	IGFBP3	0	0	7_Enh	0	1	0	0	0
chr7	47212347	47212479	11026967	11026972	Intergenic	TNS3	0	0	7_Enh	0	1	0	0	0
chr7	47411572	47411888	11029223	11029232	intron	TNS3	0	0	7_Enh	0	1	0	0	0
chr7	47445582	47445864	11029720	11029727	intron	TNS3	0	0	6_EnhG	0	1	0	0	0
chr7	47472772	47472888	11030117	11030125	intron	TNS3	0	0	4_Tx	0	1	0	0	0
chr7	47493362	47493466	11030423	11030429	intron	TNS3	0	0	7_Enh	0	1	0	0	0
chr7	47495747	47495991	11030456	11030462	intron	TNS3	0	0	7_Enh	0	1	1	0	0
chr7	47510065	47510503	11030636	11030646	intron	TNS3	0	0	2_TssAFlnk	0	1	0	0	0
chr7	47525165	47525400	11030891	11030896	intron	TNS3	0	0	7_Enh	0	1	0	0	0
chr7	47537253	47537400	11031112	11031118	intron	TNS3	0	0	7_Enh	0	1	0	0	0
chr7	47539937	47540039	11031162	11031169	intron	TNS3	0	0	7_Enh	0	1	0	0	0
chr7	47551530	47551684	11031345	11031353	intron	TNS3	0	0	6_EnhG	0	1	0	0	0
chr7	47575376	47575451	11031723	11031729	intron	TNS3	0	0	7_Enh	0	1	0	0	0
chr7	47678359	47678538	11033649	11033656	Intergenic	C7orf65	0	0	15_Quies	0	1	0	0	0
chr7	50599778	50599931	11056312	11056316	intron	LOC100129427	1	0	7_Enh	0	1	0	0	0
chr7	50659545	50659656	11057012	11057017	exon	GRB10	0	0	6_EnhG	0	1	0	0	0
chr7	50659724	50659826	11057018	11057024	exon	GRB10	0	0	6_EnhG	0	1	0	0	0
chr7	50778435	50778593	11058522	11058528	intron	GRB10	0	0	7_Enh	0	1	0	0	0
chr7	51301219	51301352	11064129	11064137	intron	COBL	0	0	7_Enh	0	1	0	0	0
chr7	51346116	51346146	11064681	11064685	intron	COBL	0	0	7_Enh	0	1	0	0	0
chr7	55617891	55618029	11099263	11099269	intron	VOPP1	0	0	7_Enh	0	1	0	0	1
chr7	55620404	55620665	11099306	11099316	intron	VOPP1	0	0	5_TxWk	0	1	0	0	0
chr7	55656238	55656368	11099837	11099841	Intergenic	VOPP1	0	0	15_Quies	0	1	0	0	0
chr7	56142137	56142333	11106745	11106755	intron	SUMF2	0	0	7_Enh	0	1	0	0	1
chr7	67204169	67204208	11196971	11196976	Intergenic	STAG3L4	0	0	5_TxWk	0	1	0	0	0
chr7	67689480	67689528	11202326	11202331	Intergenic	STAG3L4	0	0	15_Quies	0	1	0	0	0
chr7	75924018	75924271	11319750	11319763	Intergenic	HSPB1	0	0	7_Enh	0	1	0	0	1
chr7	75939844	75940071	11320187	11320195	Intergenic	HSPB1	0	0	7_Enh	0	1	0	0	0
chr7	79941505	79941622	11354061	11354065	Intergenic	GNAI1	0	0	15_Quies	0	1	0	0	0
chr7	92384496	92384657	11431187	11431192	intron	CDK6	0	0	5_TxWk	0	1	0	0	0
chr7	92439147	92439302	11431485	11431490	intron	CDK6	0	0	7_Enh	0	1	0	0	0
chr7	94948114	94948412	11447179	11447186	intron	PON1	0	0	15_Quies	0	1	0	0	0
chr7	97844859	97844955	11471761	11471769	exon	TECPR1	0	0	7_Enh	0	1	0	0	0
chr7	98185846	98185944	11478155	11478163	Intergenic	NPTX2	0	0	15_Quies	0	1	0	0	0
chr7	98187213	98187303	11478186	11478191	Intergenic	NPTX2	0	0	7_Enh	0	1	0	0	0
chr7	98690044	98690174	11486318	11486326	intron	SMURF1	0	0	7_Enh	0	1	0	0	0
chr7	98725866	98726156	11486684	11486689	intron	SMURF1	0	0	5_TxWk	0	1	0	0	0
chr7	98726270	98726593	11486689	11486695	intron	SMURF1	0	0	5_TxWk	0	1	0	0	0
chr7	99591960	99592106	11499113	11499119	Intergenic	AZGP1P1	0	0	5_TxWk	0	1	0	0	1
chr7	99592122	99592169	11499119	11499123	Intergenic	AZGP1P1	0	0	5_TxWk	0	1	0	0	0
chr7	99606326	99606423	11499383	11499389	Intergenic	ZKSCAN1	0	0	5_TxWk	0	1	0	0	0
chr7	99620653	99620737	11499665	11499669	intron	ZKSCAN1	0	0	5_TxWk	0	1	0	0	0
chr7	99634567	99634823	11499898	11499904	exon	ZKSCAN1	0	0	5_TxWk	0	1	0	0	0
chr7	100106973	100107135	11509515	11509522	Intergenic	NYAP1	0	0	2_TssAFlnk	0	1	0	0	0
chr7	100289326	100289581	11514080	11514094	Intergenic	GIGYF1	0	0	7_Enh	0	1	0	0	1
chr7	100743446	100743683	11523016	11523026	Intergenic	TRIM56	0	0	7_Enh	0	1	0	0	0
chr7	100874887	100875068	11526413	11526419	TTS	CLDN15	0	0	7_Enh	0	1	0	0	0
chr7	100995863	100996063	11529302	11529308	Intergenic	COL26A1	0	0	15_Quies	0	1	0	0	0
chr7	101360997	101361252	11535493	11535504	Intergenic	MYL10	0	0	15_Quies	0	1	0	0	0
chr7	101502247	101502551	11538399	11538405	intron	CUX1	0	0	7_Enh	0	1	0	0	0
chr7	101502624	101502860	11538405	11538411	intron	CUX1	0	0	5_TxWk	0	1	0	0	0
chr7	101524707	101524852	11538829	11538834	intron	CUX1	0	0	7_Enh	0	1	0	0	0
chr7	101584333	101584458	11540003	11540009	intron	CUX1	0	0	7_Enh	0	1	0	0	0
chr7	101591210	101591385	11540138	11540144	intron	CUX1	0	0	7_Enh	0	1	0	0	0
chr7	102072222	102072451	11549682	11549693	Intergenic	ORAI2	0	0	5_TxWk	0	1	0	0	0
chr7	105278301	105278550	11581759	11581767	intron	ATXN7L1	0	0	4_Tx	0	1	0	0	0
chr7	106065409	106065917	11589437	11589443	Intergenic	NAMPT	0	0	5_TxWk	0	1	0	0	0
chr7	107338202	107338309	11599524	11599528	intron	SLC26A4	0	0	15_Quies	0	1	0	0	0
chr7	107644558	107644646	11602582	11602588	promoter-TSS	LAMB1	1	0	7_Enh	0	1	0	0	0
chr7	107644939	107645061	11602589	11602595	Intergenic	LAMB1	0	0	5_TxWk	0	1	0	0	0
chr7	107880402	107880489	11604502	11604506	exon	NRCAM	0	0	5_TxWk	0	1	0	0	0
chr7	107910969	107911063	11604766	11604770	intron	NRCAM	0	0	15_Quies	0	1	0	0	0
chr7	108056805	108057012	11605739	11605744	intron	NRCAM	0	0	5_TxWk	0	1	0	0	0
chr7	111800822	111800937	11628448	11628452	intron	DOCK4	0	0	5_TxWk	0	1	1	0	0
chr7	127353650	127354061	11722775	11722782	intron	SND1	0	0	5_TxWk	0	1	0	0	0
chr7	127358351	127358721	11722800	11722808	intron	SND1	0	0	4_Tx	0	1	0	0	0
chr7	127526148	127526281	11723999	11724003	intron	SND1	0	0	5_TxWk	0	1	0	0	0
chr7	127679440	127680141	11725511	11725520	intron	SND1	0	0	5_TxWk	0	1	0	0	0
chr7	127705946	127706217	11725755	11725761	intron	SND1	0	0	5_TxWk	0	1	0	0	0
chr7	129784803	129785031	11755041	11755047	Intergenic	TMEM209	0	0	5_TxWk	0	1	0	0	0
chr7	129794310	129794510	11755252	11755261	Intergenic	TMEM209	0	0	7_Enh	0	1	0	0	0
chr7	131198373	131198497	11768969	11768975	intron	PODXL	0	0	7_Enh	0	1	0	0	1
chr7	137635937	137636200	11822736	11822741	intron	CREB3L2	0	0	7_Enh	0	1	1	0	0
chr7	138642778	138642866	11833926	11833931	intron	KIAA1549	0	0	7_Enh	0	1	1	0	0
chr7	138750134	138750374	11835537	11835544	intron	ZC3HAV1	0	0	4_Tx	0	1	0	0	0
chr7	139375993	139376122	11844261	11844266	intron	HIPK2	0	0	7_Enh	0	1	0	0	0
chr7	139379132	139379211	11844287	11844292	intron	HIPK2	0	0	6_EnhG	0	1	1	0	0
chr7	139440015	139440304	11844784	11844793	intron	HIPK2	0	0	7_Enh	0	1	0	0	0
chr7	139444525	139444613	11844836	11844845	intron	HIPK2	0	0	5_TxWk	0	1	0	0	0
chr7	140241396	140241692	11856182	11856191	intron	DENND2A	0	0	5_TxWk	0	1	0	0	0
chr7	140346986	140347127	11857957	11857962	Intergenic	ADCK2	0	0	15_Quies	0	1	0	0	1
chr7	141233164	141233352	11866606	11866612	Intergenic	AGK	0	0	15_Quies	0	1	0	0	1
chr7	148982000	148982138	11934395	11934403	promoter-TSS	LOC155060	1	1	7_Enh	0	1	0	0	1
chr7	149580499	149580723	11943633	11943640	Intergenic	ATP6V0E2-AS1	0	0	7_Enh	0	1	0	0	1
chr7	150075089	150075318	11950264	11950270	Intergenic,promoter-TSS	ZNF775	0	0	2_TssAFlnk	0	1	0	0	1
chr7	150082582	150082777	11950515	11950522	intron	ZNF775	0	0	5_TxWk	0	1	0	0	0
chr7	150573694	150574450	11955544	11955566	Intergenic	ABP1	0	0	15_Quies	0	1	0	0	1
chr7	150600769	150601167	11955841	11955853	Intergenic	ABP1	0	0	5_TxWk	0	1	0	0	0
chr7	150642906	150643132	11956365	11956375	intron	KCNH2	0	0	5_TxWk	0	1	1	0	0
chr7	150666598	150666768	11957038	11957043	intron	KCNH2	0	0	15_Quies	0	1	0	0	0
chr7	150670023	150670157	11957102	11957108	intron	KCNH2	0	0	15_Quies	0	1	1	0	0
chr7	150671125	150671283	11957123	11957133	intron	KCNH2	0	0	7_Enh	0	1	0	0	0
chr7	150671449	150671652	11957135	11957147	intron	KCNH2	0	0	2_TssAFlnk	0	1	0	0	0
chr7	151356603	151356789	11971744	11971748	intron	PRKAG2	0	0	15_Quies	0	1	0	0	0
chr7	151393919	151394193	11972334	11972343	intron	PRKAG2	0	0	5_TxWk	0	1	0	0	0
chr7	151503439	151503609	11974505	11974513	intron	PRKAG2	0	0	7_Enh	0	1	0	0	0
chr7	151565095	151565230	11975774	11975780	intron	PRKAG2	0	0	7_Enh	0	1	0	0	0
chr7	155866501	155866671	12034116	12034121	Intergenic	SHH	0	0	15_Quies	0	1	0	0	0
chr7	156808954	156809429	12048000	12048013	TTS	LOC645249	0	0	5_TxWk	0	1	0	0	0
chr7	156943850	156943914	12050616	12050620	intron	UBE3C	0	0	7_Enh	0	1	0	0	0
chr7	157001626	157002259	12051351	12051361	intron	UBE3C	0	0	5_TxWk	0	1	0	0	0
chr7	157189753	157190106	12055263	12055283	intron	DNAJB6	0	0	6_EnhG	0	1	0	0	0
chr7	157561899	157561972	12065954	12065959	intron	PTPRN2	0	0	15_Quies	0	1	0	0	0
chr7	157692906	157692974	12069487	12069492	intron	PTPRN2	0	0	5_TxWk	0	1	0	0	0
chr7	157794467	157794597	12071576	12071584	intron	PTPRN2	0	0	9_Het	0	1	0	0	0
chr7	157821215	157821457	12072126	12072137	intron	PTPRN2	0	0	5_TxWk	0	1	0	0	0
chr7	157822306	157822575	12072167	12072172	intron	PTPRN2	0	0	15_Quies	0	1	0	0	0
chr7	157879379	157879671	12073370	12073375	intron	PTPRN2	0	0	9_Het	0	1	0	0	0
chr7	157926943	157926988	12074264	12074268	intron	PTPRN2	0	0	9_Het	0	1	0	0	0
chr7	157930382	157930555	12074344	12074350	intron	PTPRN2	0	0	9_Het	0	1	0	0	0
chr7	158056848	158056907	12076738	12076744	intron	PTPRN2	0	0	9_Het	0	1	0	0	0
chr7	158056919	158057116	12076744	12076750	intron	PTPRN2	0	0	9_Het	0	1	0	0	0
chr7	158057163	158057241	12076750	12076755	intron	PTPRN2	0	0	9_Het	0	1	0	0	0
chr7	158059778	158060014	12076830	12076843	intron	PTPRN2	0	0	15_Quies	0	1	0	0	0
chr7	158118482	158118613	12078191	12078197	intron	PTPRN2	0	0	8_ZNF/Rpts	0	1	0	0	0
chr7	158225562	158225726	12080966	12080972	intron	PTPRN2	0	0	7_Enh	0	1	0	0	0
chr7	158240210	158240343	12081198	12081208	intron	PTPRN2	0	0	7_Enh	0	1	0	0	0
chr7	158246361	158246829	12081357	12081370	intron	PTPRN2	0	0	5_TxWk	0	1	0	0	0
chr7	158266047	158266177	12081849	12081856	intron	PTPRN2	0	0	15_Quies	0	1	0	0	0
chr7	158324579	158324661	12083296	12083301	TTS	MIR595	1	0	7_Enh	0	1	0	0	0
chr7	158355106	158355630	12084004	12084014	intron	PTPRN2	0	0	6_EnhG	0	1	0	0	0
chr7	158368970	158369030	12084313	12084317	intron	PTPRN2	0	0	6_EnhG	0	1	0	0	0
chr7	158374490	158374547	12084362	12084366	intron	PTPRN2	0	0	5_TxWk	0	1	0	0	0
chr7	158377431	158377482	12084400	12084404	intron	PTPRN2	0	0	7_Enh	0	1	0	0	0
chr7	158727690	158728177	12090449	12090456	intron	WDR60	0	0	5_TxWk	0	1	0	0	0
chr7	158737140	158737314	12090575	12090582	intron	WDR60	0	0	4_Tx	0	1	0	0	0
chr7	158769805	158769936	12091334	12091341	Intergenic	LINC00689	0	0	15_Quies	0	1	0	0	1
chr8	334903	335221	12101523	12101533	Intergenic	FBXO25	0	0	15_Quies	0	1	0	0	0
chr8	350806	351033	12101841	12101848	Intergenic	FBXO25	0	0	5_TxWk	0	1	0	0	0
chr8	2855566	2855633	12149800	12149806	exon	CSMD1	0	0	15_Quies	0	1	0	0	0
chr8	3964919	3965135	12161501	12161507	intron	CSMD1	0	0	15_Quies	0	1	0	0	0
chr8	6321629	6321799	12185315	12185322	intron	MCPH1	0	0	5_TxWk	0	1	0	0	0
chr8	6418074	6418249	12186528	12186533	intron	ANGPT2	0	0	7_Enh	0	1	0	0	0
chr8	8729608	8729820	12219436	12219442	intron	MFHAS1	0	0	7_Enh	0	1	0	0	0
chr8	11286858	11286985	12251721	12251727	intron	FAM167A	0	0	5_TxWk	0	1	0	0	1
chr8	11315380	11315542	12252239	12252244	intron	FAM167A	0	0	5_TxWk	0	1	0	0	0
chr8	11318903	11319036	12252307	12252311	intron	FAM167A	0	0	5_TxWk	0	1	0	0	0
chr8	11331626	11331728	12252629	12252637	Intergenic	FAM167A	0	0	7_Enh	0	1	0	0	0
chr8	11499565	11499666	12255171	12255175	Intergenic	GATA4	0	0	7_Enh	0	1	0	0	0
chr8	11499678	11499887	12255175	12255181	Intergenic	GATA4	0	0	7_Enh	0	1	0	0	0
chr8	11499966	11500459	12255181	12255194	Intergenic	GATA4	0	0	7_Enh	0	1	0	0	0
chr8	17194203	17194320	12308202	12308211	intron	MTMR7	0	0	15_Quies	0	1	0	0	0
chr8	17195444	17195737	12308236	12308241	intron	MTMR7	0	0	7_Enh	0	1	0	0	0
chr8	17519177	17519445	12312143	12312149	intron	MTUS1	0	0	5_TxWk	0	1	0	0	0
chr8	19124933	19125378	12327575	12327588	Intergenic	LOC100128993	0	0	5_TxWk	0	1	0	0	1
chr8	19315801	19316076	12329496	12329508	exon	CSGALNACT1	0	0	5_TxWk	0	1	0	0	0
chr8	19339628	19339735	12329793	12329798	intron	CSGALNACT1	0	0	15_Quies	0	1	0	0	0
chr8	20871058	20871351	12344480	12344485	Intergenic	LOC286114	0	0	15_Quies	0	1	0	0	0
chr8	21914070	21914363	12355866	12355884	intron	EPB49	0	1	5_TxWk	0	1	0	0	0
chr8	21917569	21917820	12355957	12355967	intron	EPB49	0	0	7_Enh	0	1	0	0	0
chr8	21917923	21918076	12355967	12355973	intron	EPB49	0	0	7_Enh	0	1	0	0	0
chr8	21994769	21995225	12357989	12358000	TTS	REEP4	0	0	5_TxWk	0	1	0	0	1
chr8	21996639	21996787	12358039	12358046	intron	REEP4	0	0	4_Tx	0	1	0	0	0
chr8	22250085	22250453	12362633	12362644	intron	SLC39A14	0	0	7_Enh	0	1	0	0	0
chr8	22258658	22258834	12362820	12362825	intron	SLC39A14	0	0	7_Enh	0	1	0	0	0
chr8	22406713	22406927	12364713	12364722	Intergenic	SORBS3	0	0	2_TssAFlnk	0	1	0	0	0
chr8	22431851	22432211	12365474	12365482	intron	SORBS3	0	0	5_TxWk	0	1	0	0	1
chr8	22444462	22444714	12365850	12365858	intron	PDLIM2	0	0	7_Enh	0	1	0	0	0
chr8	22448457	22448664	12365954	12365960	intron	PDLIM2	0	0	5_TxWk	0	1	0	0	0
chr8	22452849	22453034	12366035	12366044	exon	PDLIM2	0	0	7_Enh	0	1	0	0	1
chr8	22626019	22626156	12369472	12369481	intron	PEBP4	0	0	7_Enh	0	1	0	0	0
chr8	24584428	24584587	12390094	12390101	Intergenic	NEFM	0	0	15_Quies	0	1	0	0	0
chr8	26242755	26243034	12406365	12406372	intron	BNIP3L	0	0	5_TxWk	0	1	0	0	0
chr8	26428776	26428953	12408602	12408608	intron	DPYSL2	0	0	5_TxWk	0	1	0	0	1
chr8	26433499	26433644	12408686	12408691	intron	DPYSL2	0	0	5_TxWk	0	1	0	0	0
chr8	26441373	26441438	12408994	12408999	exon	DPYSL2	0	0	5_TxWk	0	1	0	0	0
chr8	26508715	26508989	12409915	12409921	intron	DPYSL2	0	0	5_TxWk	0	1	0	0	0
chr8	26516812	26516873	12410024	12410029	Intergenic	DPYSL2	0	0	5_TxWk	0	1	0	0	0
chr8	27205895	27206010	12415843	12415848	intron	PTK2B	0	0	5_TxWk	0	1	0	0	0
chr8	27206019	27206054	12415848	12415852	intron	PTK2B	0	0	5_TxWk	0	1	0	0	0
chr8	27441087	27441445	12418453	12418461	Intergenic	CLU	0	0	7_Enh	0	1	0	0	0
chr8	27452544	27452789	12418666	12418672	Intergenic	CLU	0	0	7_Enh	0	1	0	0	0
chr8	27452979	27453021	12418673	12418677	Intergenic	CLU	0	0	7_Enh	0	1	0	0	0
chr8	27454792	27455033	12418691	12418700	exon	CLU	0	0	5_TxWk	0	1	0	0	1
chr8	27460513	27460625	12418787	12418793	intron	CLU	0	0	7_Enh	0	1	0	0	0
chr8	27461199	27461366	12418797	12418803	intron	CLU	0	0	7_Enh	0	1	0	0	0
chr8	27466052	27466148	12418877	12418881	intron	CLU	0	0	6_EnhG	0	1	0	0	0
chr8	27589372	27589535	12420362	12420366	Intergenic	MIR3622B	0	0	5_TxWk	0	1	0	0	0
chr8	28209191	28209475	12427038	12427048	intron	ZNF395	0	0	4_Tx	0	1	0	0	0
chr8	28209507	28209708	12427048	12427055	intron	ZNF395	0	0	4_Tx	0	1	0	0	0
chr8	28223396	28223671	12427239	12427248	intron	ZNF395	0	0	7_Enh	0	1	0	0	0
chr8	28258580	28258629	12427851	12427855	Intergenic	ZNF395	0	0	7_Enh	0	1	0	0	0
chr8	28514948	28515714	12431219	12431228	Intergenic	EXTL3	0	0	7_Enh	0	1	0	0	0
chr8	29097714	29097869	12437824	12437829	intron	KIF13B	0	0	5_TxWk	0	1	0	0	0
chr8	29630975	29631222	12443488	12443499	Intergenic	LINC00589	0	0	7_Enh	0	1	0	0	0
chr8	29762761	29763135	12444532	12444540	Intergenic	LOC286135	0	0	7_Enh	0	1	0	0	0
chr8	29848612	29848865	12445097	12445102	Intergenic	MIR3148	0	0	15_Quies	0	1	0	0	0
chr8	29999229	29999375	12446975	12446980	intron	MBOAT4	0	0	5_TxWk	0	1	0	0	0
chr8	30280570	30280815	12450272	12450278	intron	RBPMS	0	0	7_Enh	0	1	0	0	0
chr8	30409764	30410456	12451604	12451613	intron	RBPMS	0	0	7_Enh	0	1	0	0	0
chr8	30567331	30567631	12453585	12453590	intron	GSR	0	0	5_TxWk	0	1	0	0	0
chr8	37002364	37002495	12498450	12498454	Intergenic	KCNU1	0	0	7_Enh	0	1	0	0	0
chr8	37020760	37020978	12498639	12498645	Intergenic	KCNU1	0	0	15_Quies	0	1	0	0	0
chr8	37478391	37478592	12503068	12503074	Intergenic	ZNF703	0	0	15_Quies	0	1	0	0	0
chr8	37549076	37549286	12503826	12503834	Intergenic	ZNF703	0	0	7_Enh	0	1	0	0	0
chr8	37724351	37724453	12507397	12507401	intron	RAB11FIP1	0	0	6_EnhG	0	1	0	0	0
chr8	37739551	37739614	12507637	12507643	intron	RAB11FIP1	0	0	7_Enh	0	1	0	0	0
chr8	37901390	37901718	12510105	12510113	intron	EIF4EBP1	0	0	7_Enh	0	1	0	0	0
chr8	38367674	38367795	12517009	12517013	TTS	C8orf86	0	0	7_Enh	0	1	0	0	0
chr8	38385425	38385978	12517277	12517295	intron	C8orf86	1	0	2_TssAFlnk	0	1	0	0	0
chr8	38592222	38592486	12519553	12519564	intron	TACC1	0	0	7_Enh	0	1	0	0	1
chr8	38617394	38617490	12519897	12519901	intron	TACC1	0	0	5_TxWk	0	1	0	0	0
chr8	38625723	38626106	12519970	12519978	intron	TACC1	0	0	7_Enh	0	1	0	0	1
chr8	38795943	38796157	12522130	12522138	intron	PLEKHA2	0	0	7_Enh	0	1	0	0	0
chr8	39912441	39912715	12530221	12530227	Intergenic	C8orf4	0	0	7_Enh	0	1	0	0	0
chr8	41400242	41400530	12543708	12543717	exon	GINS4	0	0	15_Quies	0	1	0	0	1
chr8	41400705	41400921	12543719	12543726	exon	GINS4	0	0	7_Enh	0	1	0	0	0
chr8	42270031	42270092	12557116	12557120	Intergenic	VDAC3	0	0	5_TxWk	0	1	0	0	1
chr8	42328683	42328840	12558074	12558083	intron	SLC20A2	0	0	7_Enh	0	1	0	0	0
chr8	52945609	52945660	12626620	12626625	Intergenic	PCMTD1	0	0	7_Enh	0	1	0	0	0
chr8	52945893	52945968	12626628	12626633	Intergenic	PCMTD1	0	0	7_Enh	0	1	0	0	0
chr8	53302379	53302616	12629593	12629598	intron	ST18	0	0	7_Enh	0	1	0	0	0
chr8	53303175	53303319	12629605	12629611	intron	ST18	0	0	7_Enh	0	1	0	0	0
chr8	56908808	56909038	12662392	12662397	intron	LYN	0	0	5_TxWk	0	1	0	0	0
chr8	59943046	59943076	12686839	12686843	intron	TOX	0	0	15_Quies	0	1	0	0	0
chr8	61139001	61139128	12694116	12694120	intron	CA8	0	0	15_Quies	0	1	0	0	0
chr8	61316385	61316490	12695637	12695642	Intergenic	RAB2A	0	0	7_Enh	0	1	1	0	0
chr8	61760775	61761085	12700083	12700089	intron	CHD7	0	0	6_EnhG	0	1	0	0	0
chr8	61764646	61764839	12700130	12700142	exon	CHD7	0	0	4_Tx	0	1	0	0	0
chr8	61990665	61990709	12702537	12702541	Intergenic	LOC100130298	0	0	7_Enh	0	1	0	0	0
chr8	61990830	61990905	12702541	12702545	Intergenic	LOC100130298	0	0	7_Enh	0	1	0	0	0
chr8	62381409	62381589	12705276	12705281	intron	CLVS1	0	0	15_Quies	0	1	0	0	1
chr8	80660212	80660425	12834422	12834427	Intergenic	HEY1	0	0	5_TxWk	0	1	0	0	0
chr8	80997426	80997544	12837567	12837572	intron	TPD52	0	0	5_TxWk	0	1	0	0	1
chr8	81033743	81033990	12837908	12837913	intron	TPD52	0	0	7_Enh	0	1	0	0	0
chr8	81110826	81111030	12838706	12838711	Intergenic	TPD52	0	0	15_Quies	0	1	0	0	0
chr8	81279235	81279423	12840752	12840759	Intergenic	ZBTB10	0	0	1_TssA	0	1	0	0	0
chr8	91952966	91953033	12909254	12909259	intron	NECAB1	0	0	15_Quies	0	1	0	0	0
chr8	93596257	93596439	12919485	12919491	Intergenic	FLJ46284	0	0	15_Quies	0	1	0	0	0
chr8	95972554	95972829	12939781	12939786	Intergenic	TP53INP1	0	0	5_TxWk	0	1	0	0	0
chr8	97346003	97346056	12951221	12951226	exon	PTDSS1	0	0	5_TxWk	0	1	0	0	0
chr8	98924606	98924740	12964847	12964855	intron	MATN2	0	0	15_Quies	0	1	0	0	0
chr8	101469867	101470284	12986095	12986103	Intergenic	MIR4471	0	0	7_Enh	0	1	0	0	0
chr8	102063788	102063943	12992999	12993004	promoter-TSS	FLJ42969	1	0	7_Enh	0	1	0	0	0
chr8	102063992	102064239	12993004	12993010	promoter-TSS	FLJ42969	1	0	7_Enh	0	1	1	0	0
chr8	102962229	102962280	13001064	13001068	intron	NCALD	0	0	15_Quies	0	1	0	0	0
chr8	103740666	103740934	13008965	13008974	Intergenic	KLF10	0	0	7_Enh	0	1	0	0	0
chr8	103780123	103780582	13009459	13009470	Intergenic	AZIN1	0	0	7_Enh	0	1	0	0	0
chr8	103803269	103803547	13009759	13009769	Intergenic	AZIN1	0	0	7_Enh	0	1	0	0	0
chr8	103807260	103807386	13009806	13009811	Intergenic	AZIN1	0	0	7_Enh	0	1	0	0	0
chr8	103807464	103807573	13009811	13009820	Intergenic	AZIN1	0	0	7_Enh	0	1	0	0	0
chr8	118058059	118058089	13098476	13098480	intron	SLC30A8	0	0	15_Quies	0	1	0	0	0
chr8	118062400	118062452	13098508	13098512	intron	SLC30A8	0	0	15_Quies	0	1	0	0	0
chr8	118140693	118141112	13098961	13098966	intron	SLC30A8	0	0	15_Quies	0	1	0	0	0
chr8	118184642	118184784	13099210	13099214	intron	SLC30A8	0	0	15_Quies	0	1	0	0	0
chr8	120904967	120905086	13118557	13118561	intron	DEPTOR	0	0	5_TxWk	0	1	0	0	0
chr8	120981875	120981930	13119331	13119336	intron	DEPTOR	0	0	5_TxWk	0	1	0	0	0
chr8	124248471	124248549	13145182	13145187	intron	C8orf76	0	0	4_Tx	0	1	1	0	0
chr8	124670434	124670580	13150320	13150325	Intergenic	KLHL38	0	0	5_TxWk	0	1	0	0	0
chr8	124732166	124732224	13150958	13150962	intron	ANXA13	0	0	7_Enh	0	1	0	0	0
chr8	125214554	125214674	13154724	13154728	Intergenic	FER1L6-AS1	0	0	15_Quies	0	1	0	0	0
chr8	125214791	125214870	13154728	13154733	Intergenic	FER1L6-AS1	0	0	15_Quies	0	1	0	0	0
chr8	125259763	125259940	13155140	13155145	Intergenic	TMEM65	0	0	15_Quies	0	1	0	0	0
chr8	125585654	125585958	13158614	13158620	intron	MTSS1	0	0	7_Enh	0	1	0	0	0
chr8	125642083	125642206	13159393	13159397	intron	MTSS1	0	0	5_TxWk	0	1	0	0	0
chr8	125665106	125665348	13159675	13159681	intron	MTSS1	0	0	5_TxWk	0	1	1	0	0
chr8	125675027	125675189	13159786	13159793	intron	MTSS1	0	0	5_TxWk	0	1	0	0	0
chr8	125685668	125685926	13159924	13159930	intron	MTSS1	0	0	7_Enh	0	1	0	0	0
chr8	125702403	125702453	13160127	13160133	intron	MTSS1	0	0	7_Enh	0	1	0	0	0
chr8	125706409	125706504	13160175	13160182	intron	MTSS1	0	0	5_TxWk	0	1	0	0	0
chr8	126398581	126398721	13166710	13166718	Intergenic	TRIB1	0	0	7_Enh	0	1	0	0	0
chr8	126653772	126654074	13170063	13170074	Intergenic	TRIB1	0	0	7_Enh	0	1	0	0	0
chr8	129806823	129807082	13194641	13194649	Intergenic	LOC728724	0	0	7_Enh	0	1	0	0	0
chr8	131058147	131058506	13203966	13203981	Intergenic	FAM49B	0	0	5_TxWk	0	1	0	0	0
chr8	131491652	131491908	13208249	13208257	Intergenic	ASAP1	0	0	15_Quies	0	1	0	0	0
chr8	131526593	131526792	13208606	13208613	Intergenic	ASAP1	0	0	15_Quies	0	1	0	0	0
chr8	132929545	132929585	13217445	13217449	intron	EFR3A	0	0	7_Enh	0	1	0	0	0
chr8	134262372	134262489	13228801	13228807	intron	NDRG1	0	0	6_EnhG	0	1	0	0	0
chr8	134288068	134288142	13229201	13229206	intron	NDRG1	0	0	5_TxWk	0	1	0	0	0
chr8	134298034	134298131	13229328	13229332	intron	NDRG1	0	0	7_Enh	0	1	0	0	0
chr8	134300701	134300774	13229370	13229375	intron	NDRG1	0	0	7_Enh	0	1	0	0	0
chr8	134312641	134312942	13229659	13229668	Intergenic	NDRG1	0	0	5_TxWk	0	1	0	0	0
chr8	134428570	134428741	13230760	13230765	Intergenic	NDRG1	0	0	15_Quies	0	1	0	0	0
chr8	135697936	135698171	13242100	13242106	intron	ZFAT	0	0	7_Enh	0	1	0	0	1
chr8	136514861	136515010	13248741	13248748	intron	KHDRBS3	0	0	15_Quies	0	1	0	0	0
chr8	139272521	139272675	13268328	13268335	intron	FAM135B	0	0	5_TxWk	0	1	0	0	0
chr8	140152478	140152554	13276445	13276449	Intergenic	COL22A1	0	0	15_Quies	0	1	0	0	0
chr8	140867198	140867510	13284634	13284642	intron	TRAPPC9	0	0	7_Enh	0	1	0	0	0
chr8	140867780	140867883	13284648	13284655	intron	TRAPPC9	0	0	7_Enh	0	1	1	0	0
chr8	140969333	140969609	13286546	13286553	intron	TRAPPC9	0	0	7_Enh	0	1	0	0	0
chr8	140969843	140969976	13286559	13286563	intron	TRAPPC9	0	0	7_Enh	0	1	0	0	0
chr8	141097540	141097584	13288543	13288548	intron	TRAPPC9	0	0	7_Enh	0	1	0	0	0
chr8	141129239	141129322	13289212	13289217	intron	TRAPPC9	0	0	7_Enh	0	1	0	0	0
chr8	141157820	141158015	13289593	13289603	intron	TRAPPC9	0	0	5_TxWk	0	1	0	0	0
chr8	141159752	141159996	13289625	13289635	intron	TRAPPC9	0	0	7_Enh	0	1	0	0	0
chr8	141163956	141164307	13289681	13289690	intron	TRAPPC9	0	0	5_TxWk	0	1	0	0	0
chr8	141219281	141219371	13290402	13290406	intron	TRAPPC9	0	0	4_Tx	0	1	0	0	0
chr8	141347677	141347960	13292473	13292485	intron	TRAPPC9	0	0	6_EnhG	0	1	0	0	0
chr8	141402437	141403001	13293369	13293380	intron	TRAPPC9	0	0	5_TxWk	0	1	1	0	0
chr8	141431754	141431849	13293731	13293735	intron	TRAPPC9	0	0	7_Enh	0	1	0	0	0
chr8	141470020	141470087	13294459	13294464	Intergenic	TRAPPC9	0	0	5_TxWk	0	1	0	0	0
chr8	141477290	141477656	13294634	13294643	Intergenic	TRAPPC9	0	0	15_Quies	0	1	0	0	1
chr8	141489803	141489871	13294808	13294813	Intergenic	TRAPPC9	0	0	7_Enh	0	1	0	0	0
chr8	141598962	141599165	13297424	13297434	intron	AGO2	0	0	7_Enh	0	1	0	0	0
chr8	141599350	141599469	13297437	13297445	intron	AGO2	0	0	7_Enh	0	1	0	0	0
chr8	141629284	141629360	13298149	13298155	intron	AGO2	0	0	7_Enh	0	1	0	0	0
chr8	141828343	141828523	13300623	13300628	exon	PTK2	0	0	5_TxWk	0	1	0	0	0
chr8	142160200	142160299	13305350	13305357	intron	DENND3	0	0	5_TxWk	0	1	0	0	0
chr8	142164140	142164369	13305469	13305481	intron	DENND3	0	0	7_Enh	0	1	0	0	0
chr8	142205978	142206091	13306607	13306611	TTS	DENND3	0	0	5_TxWk	0	1	0	0	0
chr8	142238691	142238795	13307708	13307712	promoter-TSS	SLC45A4	1	0	7_Enh	0	1	1	0	0
chr8	142244042	142244213	13307872	13307879	Intergenic	SLC45A4	0	0	5_TxWk	0	1	0	0	0
chr8	142300638	142300707	13309300	13309305	Intergenic	LOC731779	0	0	7_Enh	0	1	0	0	0
chr8	144137013	144137307	13346490	13346501	Intergenic	C8orf31	0	0	15_Quies	0	1	0	0	0
chr8	144252745	144252870	13349136	13349143	Intergenic	LY6H	0	0	15_Quies	0	1	0	0	0
chr8	144437226	144437315	13354936	13354942	intron	TOP1MT	0	0	7_Enh	0	1	0	0	0
chr8	144554494	144554680	13358417	13358426	intron	ZC3H3	0	0	5_TxWk	0	1	1	0	0
chr8	144590569	144590755	13359499	13359506	intron	ZC3H3	0	0	7_Enh	0	1	0	0	0
chr8	145998594	145998840	13401377	13401391	exon	ZNF34	0	0	4_Tx	0	1	0	0	0
chr8	146000644	146000790	13401410	13401416	intron	ZNF34	0	0	4_Tx	0	1	0	0	0
chr9	1947954	1948083	13425781	13425786	Intergenic	SMARCA2	0	0	15_Quies	0	1	0	0	0
chr9	2039657	2039743	13426800	13426805	exon	SMARCA2	0	0	4_Tx	0	1	0	0	0
chr9	2039826	2039913	13426805	13426811	exon	SMARCA2	0	0	6_EnhG	0	1	0	0	0
chr9	2039944	2039999	13426811	13426815	intron	SMARCA2	0	0	6_EnhG	0	1	0	0	0
chr9	2053905	2054198	13426992	13426997	intron	SMARCA2	0	0	5_TxWk	0	1	1	0	0
chr9	2299065	2299242	13429407	13429412	Intergenic	SMARCA2	0	0	7_Enh	0	1	0	0	0
chr9	2634467	2634543	13431733	13431737	intron	VLDLR	0	0	7_Enh	0	1	0	0	0
chr9	2816879	2817023	13433307	13433311	intron	KIAA0020	0	0	5_TxWk	0	1	0	0	0
chr9	3879542	3879782	13440859	13440865	intron	GLIS3	0	0	7_Enh	0	1	0	0	0
chr9	4583043	4583375	13447027	13447039	exon	SLC1A1	0	0	5_TxWk	0	1	0	0	0
chr9	4678298	4678389	13447971	13447976	Intergenic	CDC37L1	0	0	5_TxWk	0	1	0	0	0
chr9	7266919	7267024	13471645	13471650	Intergenic	KDM4C	0	0	15_Quies	0	1	0	0	0
chr9	12817841	12817998	13504450	13504456	intron	LURAP1L	0	0	7_Enh	0	1	0	0	0
chr9	20144404	20144503	13564467	13564474	Intergenic	MIR4473	0	0	15_Quies	0	1	0	0	0
chr9	20356334	20356645	13565950	13565957	intron	MLLT3	0	0	15_Quies	0	1	0	0	1
chr9	33391098	33391890	13652132	13652145	intron	AQP7	0	0	7_Enh	0	1	0	0	0
chr9	33415601	33415909	13652526	13652534	Intergenic	AQP7	0	0	7_Enh	0	1	0	0	1
chr9	33998275	33998844	13659128	13659136	intron	UBAP2	0	0	5_TxWk	0	1	0	0	0
chr9	35657822	35657889	13679743	13679753	promoter-TSS	CCDC107	1	1	1_TssA	0	1	0	0	1
chr9	36118771	36118981	13685392	13685406	exon,intron	RECK	0	0	5_TxWk	0	1	0	0	0
chr9	36119781	36119868	13685411	13685416	intron	RECK	0	0	5_TxWk	0	1	0	0	0
chr9	36154348	36154517	13686010	13686016	intron	GLIPR2	0	0	15_Quies	0	1	0	0	0
chr9	36252107	36252333	13687410	13687418	intron	GNE	0	0	5_TxWk	0	1	0	0	0
chr9	37251665	37251825	13700750	13700755	intron	ZCCHC7	0	0	7_Enh	0	1	0	0	0
chr9	37995095	37995249	13709844	13709853	intron	SHB	0	0	7_Enh	0	1	0	0	0
chr9	38019026	38019193	13710154	13710158	intron	SHB	0	0	7_Enh	0	1	0	0	0
chr9	38023119	38023349	13710216	13710222	intron	SHB	0	0	7_Enh	0	1	0	0	0
chr9	38319167	38319458	13713552	13713560	Intergenic	ALDH1B1	0	0	7_Enh	0	1	0	0	0
chr9	73216643	73216864	13850748	13850757	intron	TRPM3	0	0	7_Enh	0	1	0	0	0
chr9	74920059	74920088	13863527	13863531	Intergenic	ZFAND5	0	0	15_Quies	0	1	0	0	0
chr9	74930677	74930884	13863624	13863630	Intergenic	ZFAND5	0	0	7_Enh	0	1	0	0	0
chr9	75112840	75112967	13865524	13865528	Intergenic	TMC1	0	0	15_Quies	0	1	0	0	0
chr9	77698193	77698299	13883009	13883014	intron	NMRK1	0	0	7_Enh	0	1	0	0	0
chr9	79292349	79292514	13895723	13895729	intron	PRUNE2	0	0	15_Quies	0	1	0	0	0
chr9	80637967	80638287	13908361	13908366	intron	GNAQ	0	0	5_TxWk	0	1	0	0	0
chr9	80650350	80650617	13908716	13908723	Intergenic	GNAQ	0	0	15_Quies	0	1	0	0	1
chr9	84203113	84203427	13933415	13933423	intron	TLE1	0	0	7_Enh	0	1	0	0	0
chr9	84219973	84220220	13933668	13933674	intron	TLE1	0	0	6_EnhG	0	1	0	0	0
chr9	85175530	85175715	13941944	13941950	Intergenic	RASEF	0	0	7_Enh	0	1	0	0	0
chr9	86886709	86886818	13956465	13956471	Intergenic	SLC28A3	0	0	15_Quies	0	1	0	0	0
chr9	88708782	88709072	13972371	13972378	intron	GOLM1	0	0	7_Enh	0	1	0	0	0
chr9	90010978	90011128	13984300	13984306	Intergenic	DAPK1	0	0	5_TxWk	0	1	0	0	0
chr9	90117351	90117462	13985671	13985676	intron	DAPK1	0	0	7_Enh	0	1	0	0	0
chr9	90170637	90170804	13986308	13986314	intron	DAPK1	0	0	5_TxWk	0	1	1	0	0
chr9	90170878	90171027	13986314	13986319	intron	DAPK1	0	0	5_TxWk	0	1	0	0	0
chr9	90184452	90184642	13986491	13986496	intron	DAPK1	0	0	7_Enh	0	1	0	0	0
chr9	90215031	90215153	13986812	13986819	intron	DAPK1	0	0	7_Enh	0	1	0	0	0
chr9	90258168	90258514	13987302	13987311	exon	DAPK1	0	0	7_Enh	0	1	0	0	0
chr9	90299616	90299646	13987910	13987914	intron	DAPK1	0	0	6_EnhG	0	1	0	0	1
chr9	90299677	90299733	13987914	13987918	intron	DAPK1	0	0	6_EnhG	0	1	0	0	1
chr9	92273419	92273535	14011346	14011351	intron	UNQ6494	0	0	7_Enh	0	1	0	0	0
chr9	92762136	92762734	14014156	14014166	Intergenic	MIR4290	0	0	7_Enh	0	1	0	0	1
chr9	92858034	92858198	14015045	14015049	Intergenic	LOC286370	0	0	7_Enh	0	1	0	0	0
chr9	92858208	92858229	14015049	14015054	Intergenic	LOC286370	0	0	7_Enh	0	1	0	0	0
chr9	93072265	93072692	14017218	14017225	Intergenic	LOC286370	0	0	5_TxWk	0	1	0	0	0
chr9	93726622	93726664	14023128	14023132	Intergenic	LOC100129316	0	0	15_Quies	0	1	0	0	1
chr9	93762308	93762385	14023523	14023529	Intergenic	LOC100129316	0	0	15_Quies	0	1	0	0	0
chr9	93799416	93799791	14023881	14023896	Intergenic	LOC100129316	0	0	7_Enh	0	1	0	0	1
chr9	93959639	93959767	14025801	14025805	Intergenic	LOC100129316	0	0	5_TxWk	0	1	0	0	0
chr9	95008004	95008310	14038057	14038067	intron	IARS	0	0	4_Tx	0	1	0	0	0
chr9	95967800	95967926	14050835	14050844	intron	WNK2	0	0	7_Enh	0	1	0	0	0
chr9	95969997	95970082	14050874	14050880	intron	WNK2	0	0	7_Enh	0	1	0	0	0
chr9	95993004	95993156	14051243	14051253	intron	WNK2	0	0	7_Enh	0	1	0	0	0
chr9	96061836	96062018	14052510	14052521	intron	WNK2	0	0	6_EnhG	0	1	0	0	0
chr9	97629614	97629751	14071994	14072000	intron	C9orf3	0	0	5_TxWk	0	1	0	0	0
chr9	97671380	97671454	14072378	14072383	intron	C9orf3	0	0	5_TxWk	0	1	0	0	0
chr9	97671536	97671823	14072383	14072388	intron	C9orf3	0	0	5_TxWk	0	1	0	0	0
chr9	97788105	97788412	14074004	14074012	intron	C9orf3	0	0	5_TxWk	0	1	0	0	0
chr9	97819677	97819730	14074423	14074428	intron	C9orf3	0	0	7_Enh	0	1	0	0	0
chr9	97836870	97837160	14074642	14074650	intron	C9orf3	0	0	6_EnhG	0	1	0	0	0
chr9	97900956	97901110	14075899	14075904	intron	FANCC	0	0	5_TxWk	0	1	0	0	0
chr9	98032454	98032675	14077067	14077076	intron	FANCC	0	0	5_TxWk	0	1	0	0	0
chr9	98224595	98224761	14079714	14079721	intron	PTCH1	0	0	4_Tx	0	1	0	0	0
chr9	98637083	98638702	14085565	14085674	promoter-TSS	ERCC6L2	1	1	1_TssA	0	1	0	0	1
chr9	98810979	98811153	14087360	14087374	Intergenic	LOC158435	0	0	5_TxWk	0	1	0	0	0
chr9	99374499	99374661	14095363	14095369	intron	CDC14B	0	0	7_Enh	0	1	0	0	0
chr9	100281360	100281445	14105731	14105736	intron	TMOD1	0	0	7_Enh	0	1	0	0	0
chr9	100326521	100326841	14106239	14106246	intron	TMOD1	0	0	6_EnhG	0	1	0	0	0
chr9	100685613	100686268	14110363	14110372	Intergenic	C9orf156	1	0	15_Quies	0	1	0	0	1
chr9	101136818	101136905	14116361	14116365	intron	GABBR2	0	0	7_Enh	0	1	0	0	0
chr9	101737306	101737537	14123152	14123174	intron	COL15A1	0	0	2_TssAFlnk	0	1	0	0	1
chr9	106853382	106853467	14157041	14157048	Intergenic	SMC2	0	0	15_Quies	0	1	0	0	0
chr9	107756039	107756219	14164406	14164411	Intergenic	ABCA1	0	0	7_Enh	0	1	0	0	0
chr9	107826839	107827293	14165117	14165125	Intergenic	ABCA1	0	0	7_Enh	0	1	0	0	0
chr9	112013376	112013479	14200289	14200295	intron	EPB41L4B	0	0	5_TxWk	0	1	0	0	0
chr9	112033851	112033996	14200564	14200571	intron	EPB41L4B	0	0	7_Enh	0	1	0	0	0
chr9	112078561	112078797	14201109	14201120	intron	EPB41L4B	0	0	7_Enh	0	1	0	0	0
chr9	112605962	112606209	14206179	14206187	intron	PALM2-AKAP2	0	0	15_Quies	0	1	0	0	0
chr9	114928369	114928565	14227089	14227094	intron	SUSD1	0	0	15_Quies	0	1	0	0	0
chr9	115333198	115333377	14231425	14231430	intron	KIAA1958	0	0	7_Enh	0	1	0	0	0
chr9	115542901	115543256	14233651	14233657	intron	SNX30	0	0	5_TxWk	0	1	1	0	0
chr9	116417691	116417953	14245139	14245147	Intergenic	RGS3	0	0	7_Enh	0	1	0	0	1
chr9	116672659	116672818	14247719	14247727	intron	ZNF618	0	0	5_TxWk	0	1	0	0	0
chr9	116751241	116751636	14248576	14248586	intron	ZNF618	0	0	4_Tx	0	1	0	0	0
chr9	116754873	116754975	14248617	14248623	intron	ZNF618	0	0	7_Enh	0	1	0	0	0
chr9	116756380	116756736	14248642	14248652	intron	ZNF618	0	0	7_Enh	0	1	0	0	0
chr9	125874375	125874479	14326461	14326468	promoter-TSS	MIR600	0	0	5_TxWk	0	1	0	0	0
chr9	126235677	126235976	14331514	14331522	intron	DENND1A	0	0	5_TxWk	0	1	0	0	0
chr9	128525862	128526023	14362886	14362893	intron	PBX3	0	0	5_TxWk	0	1	0	0	0
chr9	129702243	129702483	14379766	14379770	intron	RALGPS1	0	0	7_Enh	0	1	0	0	0
chr9	129893696	129893806	14381572	14381576	intron	RALGPS1	0	0	5_TxWk	0	1	0	0	0
chr9	129895653	129895925	14381601	14381609	intron	RALGPS1	0	0	5_TxWk	0	1	0	0	0
chr9	129896057	129896413	14381610	14381622	intron	RALGPS1	0	0	5_TxWk	0	1	0	0	0
chr9	130169877	130169903	14384969	14384973	exon	SLC2A8	0	0	5_TxWk	0	1	0	0	0
chr9	130299537	130299612	14387494	14387499	intron	FAM129B	0	0	7_Enh	0	1	0	0	0
chr9	130307809	130308363	14387658	14387673	intron	FAM129B	0	0	7_Enh	0	1	0	0	0
chr9	130423754	130423846	14389629	14389634	intron	STXBP1	0	0	4_Tx	0	1	0	0	0
chr9	130461598	130461918	14390223	14390249	Intergenic	C9orf117	0	1	7_Enh	0	1	0	0	0
chr9	130620375	130620454	14393965	14393973	Intergenic	ENG	0	0	7_Enh	0	1	0	0	0
chr9	130727847	130728136	14396541	14396553	intron	FAM102A	0	0	7_Enh	0	1	0	0	0
chr9	130753389	130753664	14397089	14397095	Intergenic	FAM102A	0	0	7_Enh	0	1	0	0	0
chr9	130865363	130865518	14399257	14399262	intron	SLC25A25	0	0	6_EnhG	0	1	0	0	0
chr9	130865525	130865602	14399262	14399268	intron	SLC25A25	0	0	6_EnhG	0	1	0	0	0
chr9	130877512	130877795	14399540	14399553	exon,intron	LOC100289019	0	0	7_Enh	0	1	0	0	0
chr9	130879890	130880294	14399594	14399611	exon	LOC100289019	1	0	5_TxWk	0	1	0	0	1
chr9	130891602	130891729	14400034	14400041	promoter-TSS	PTGES2	1	0	2_TssAFlnk	0	1	0	0	0
chr9	131058090	131058133	14403579	14403583	Intergenic	SWI5	0	0	7_Enh	0	1	0	0	0
chr9	131320815	131321500	14409069	14409081	intron	SPTAN1	0	0	7_Enh	0	1	0	0	0
chr9	131399530	131399690	14410437	14410445	intron	WDR34	0	0	4_Tx	0	1	0	0	0
chr9	131495532	131495738	14413001	14413008	TTS	LOC100506100	0	0	2_TssAFlnk	0	1	0	0	1
chr9	132221631	132221742	14428584	14428594	Intergenic	LOC100506190	0	0	7_Enh	0	1	0	0	0
chr9	132241610	132241800	14429006	14429011	Intergenic	LOC100506190	0	0	7_Enh	0	1	0	0	0
chr9	133325991	133326128	14448345	14448352	intron	ASS1	0	0	7_Enh	0	1	0	0	0
chr9	133342824	133342923	14448700	14448705	intron	ASS1	0	0	5_TxWk	0	1	0	0	0
chr9	133748467	133748788	14456382	14456388	intron	ABL1	0	0	6_EnhG	0	1	0	0	0
chr9	133749402	133749557	14456396	14456403	intron	ABL1	0	0	4_Tx	0	1	1	0	0
chr9	134278237	134278596	14467746	14467756	Intergenic	PRRC2B	0	0	7_Enh	0	1	0	0	0
chr9	134283110	134283407	14467822	14467832	Intergenic	PRRC2B	0	0	7_Enh	0	1	0	0	1
chr9	134298586	134299005	14468080	14468095	Intergenic	PRRC2B	0	0	7_Enh	0	1	0	0	0
chr9	134453539	134453972	14471558	14471570	exon	RAPGEF1	0	0	4_Tx	0	1	0	0	0
chr9	134582080	134582189	14473712	14473718	intron	RAPGEF1	0	0	5_TxWk	0	1	0	0	0
chr9	134583703	134583781	14473732	14473737	intron	RAPGEF1	0	0	7_Enh	0	1	0	0	0
chr9	134818665	134818870	14477758	14477766	intron	MED27	0	0	5_TxWk	0	1	0	0	0
chr9	134819046	134819177	14477766	14477771	intron	MED27	0	0	5_TxWk	0	1	0	0	0
chr9	134912827	134913163	14478732	14478739	intron	MED27	0	0	7_Enh	0	1	0	0	0
chr9	135421615	135422028	14487872	14487897	intron	C9orf171	0	0	7_Enh	0	1	0	0	1
chr9	135512712	135512973	14489847	14489854	TTS	DDX31	0	0	5_TxWk	0	1	0	0	0
chr9	135513057	135513210	14489857	14489863	TTS	DDX31	0	0	5_TxWk	0	1	0	0	0
chr9	136004365	136004798	14498318	14498339	exon	RALGDS	0	0	7_Enh	0	1	0	0	0
chr9	136009283	136009441	14498439	14498445	intron	RALGDS	0	0	7_Enh	0	1	0	0	0
chr9	136017358	136017516	14498612	14498619	intron	RALGDS	0	0	7_Enh	0	1	0	0	0
chr9	136371939	136371967	14506875	14506882	Intergenic	TMEM8C	0	0	7_Enh	0	1	0	0	0
chr9	136374906	136375107	14506953	14506962	Intergenic	TMEM8C	0	0	7_Enh	0	1	0	0	0
chr9	136378445	136378566	14507058	14507066	Intergenic	TMEM8C	0	0	5_TxWk	0	1	0	0	0
chr9	136679609	136679742	14514333	14514338	intron	VAV2	0	0	5_TxWk	0	1	0	0	0
chr9	136753278	136753407	14516177	14516186	intron	VAV2	0	0	7_Enh	0	1	1	0	0
chr9	136800770	136800866	14517426	14517431	intron	VAV2	0	0	7_Enh	0	1	0	0	0
chr9	136894752	136894940	14520164	14520172	TTS	BRD3	0	0	4_Tx	0	1	0	0	0
chr9	136921238	136921303	14520932	14520936	intron	BRD3	0	0	7_Enh	0	1	0	0	0
chr9	137003621	137003723	14523219	14523224	intron	WDR5	0	0	7_Enh	0	1	0	0	0
chr9	137003737	137003885	14523224	14523229	intron	WDR5	0	0	7_Enh	0	1	0	0	0
chr9	137258216	137258486	14528551	14528563	intron	RXRA	0	0	7_Enh	0	1	0	0	0
chr9	137259607	137259923	14528600	14528612	intron	RXRA	0	0	7_Enh	0	1	0	0	0
chr9	137268072	137268139	14528841	14528846	intron	RXRA	0	0	7_Enh	0	1	0	0	0
chr9	137269913	137270051	14528904	14528911	intron	RXRA	0	0	7_Enh	0	1	0	0	0
chr9	137270107	137270187	14528911	14528916	intron	RXRA	0	0	7_Enh	0	1	0	0	0
chr9	137274696	137274807	14529033	14529044	intron	RXRA	0	0	7_Enh	0	1	0	0	0
chr9	137299078	137299489	14529704	14529731	intron	RXRA	0	1	7_Enh	0	1	0	0	0
chr9	137305740	137305971	14529918	14529930	intron	RXRA	0	0	4_Tx	0	1	0	0	0
chr9	137306042	137306270	14529930	14529940	intron	RXRA	0	0	4_Tx	0	1	0	0	0
chr9	137329751	137330008	14530635	14530648	exon	RXRA	0	0	5_TxWk	0	1	0	0	0
chr9	137585059	137585126	14536013	14536019	intron	COL5A1	0	0	15_Quies	0	1	0	0	0
chr9	138173804	138173880	14548894	14548901	Intergenic	C9orf62	0	0	7_Enh	0	1	0	0	0
chr9	138173895	138174196	14548901	14548910	Intergenic	C9orf62	0	0	7_Enh	0	1	0	0	0
chr9	138743645	138743877	14562329	14562340	intron	CAMSAP1	0	0	4_Tx	0	1	0	0	0
chr9	138780016	138780053	14562906	14562910	intron	CAMSAP1	0	0	7_Enh	0	1	0	0	0
chr9	138844272	138844322	14564552	14564556	intron	UBAC1	0	0	4_Tx	0	1	0	0	0
chr9	138881812	138882027	14565609	14565629	Intergenic	UBAC1	0	1	7_Enh	0	1	0	0	0
chr9	138973288	138973339	14568264	14568271	intron	NACC2	0	0	7_Enh	0	1	0	0	0
chr9	138973349	138973412	14568271	14568275	intron	NACC2	0	0	7_Enh	0	1	0	0	0
chr9	139022743	139023021	14570154	14570161	Intergenic	C9orf69	0	0	7_Enh	0	1	0	0	0
chr9	139118871	139119055	14573334	14573342	intron	QSOX2	0	0	6_EnhG	0	1	0	0	0
chr9	139119058	139119153	14573342	14573347	intron	QSOX2	0	0	5_TxWk	0	1	0	0	0
chr9	139124914	139124999	14573504	14573509	intron	QSOX2	0	0	4_Tx	0	1	0	0	0
chr9	139129875	139129950	14573697	14573701	intron	QSOX2	0	0	7_Enh	0	1	1	0	0
chr9	139589828	139590176	14588119	14588128	Intergenic	AGPAT2	0	0	7_Enh	0	1	0	0	0
chr9	139592524	139592744	14588196	14588201	Intergenic	AGPAT2	0	0	7_Enh	0	1	0	0	0
chr9	139793759	139793850	14594948	14594955	intron	TRAF2	0	0	4_Tx	0	1	0	0	1
chr9	139920122	139920270	14599237	14599246	intron	ABCA2	0	0	7_Enh	0	1	0	0	1
chr9	139920308	139920436	14599246	14599254	intron	ABCA2	0	0	7_Enh	0	1	0	0	1
chr9	139952162	139952259	14600582	14600590	Intergenic	ENTPD2	0	0	15_Quies	0	1	0	0	0
chr9	140122002	140122682	14607202	14607220	exon	RNF224	1	0	7_Enh	0	1	0	0	1
chr9	140189496	140189574	14609725	14609733	Intergenic	NRARP	0	1	7_Enh	0	1	0	1	0
chr9	140339759	140340012	14615140	14615148	Intergenic	ENTPD8	0	0	5_TxWk	0	1	0	0	1
chr9	140559073	140559433	14621441	14621448	intron	EHMT1	0	0	7_Enh	0	1	0	0	0
chr9	140610004	140610105	14622476	14622481	intron	EHMT1	0	0	6_EnhG	0	1	0	0	0
chr9	140640094	140640121	14623141	14623145	intron	EHMT1	0	0	8_ZNF/Rpts	0	1	0	0	0
chr9	140651719	140651840	14623384	14623391	intron	EHMT1	0	0	6_EnhG	0	1	0	0	0
chr9	140657970	140658087	14623551	14623558	exon	FLJ40292	1	0	4_Tx	0	1	0	0	0
chr9	140658174	140658247	14623559	14623566	exon	FLJ40292	1	0	4_Tx	0	1	0	0	0
chr9	140658265	140658365	14623566	14623571	exon	FLJ40292	1	0	4_Tx	0	1	0	0	0
chr9	140680227	140680529	14624140	14624152	intron	EHMT1	0	0	4_Tx	0	1	0	0	0
chr10	374092	374199	14637253	14637259	intron	DIP2C	0	0	8_ZNF/Rpts	0	1	0	0	0
chr10	384213	384303	14637394	14637399	intron	DIP2C	0	0	4_Tx	0	1	0	0	0
chr10	384433	384507	14637399	14637405	intron	DIP2C	0	0	4_Tx	0	1	0	0	0
chr10	384574	384637	14637405	14637410	intron	DIP2C	0	0	4_Tx	0	1	0	0	0
chr10	384652	384782	14637411	14637419	intron	DIP2C	0	0	4_Tx	0	1	0	0	0
chr10	406366	406498	14638165	14638173	intron	DIP2C	0	0	4_Tx	0	1	0	0	0
chr10	406956	407005	14638177	14638181	intron	DIP2C	0	0	4_Tx	0	1	0	0	0
chr10	407265	407394	14638181	14638188	intron	DIP2C	0	0	4_Tx	0	1	0	0	0
chr10	422579	423078	14638597	14638608	intron	DIP2C	0	0	5_TxWk	0	1	0	0	0
chr10	499153	499324	14640116	14640122	intron	DIP2C	0	0	5_TxWk	0	1	0	0	0
chr10	526682	526865	14640557	14640569	intron	DIP2C	0	0	7_Enh	0	1	0	0	0
chr10	544717	544925	14641017	14641024	intron	DIP2C	0	0	5_TxWk	0	1	1	0	0
chr10	556950	557002	14641294	14641298	intron	DIP2C	0	0	5_TxWk	0	1	0	0	0
chr10	557036	557314	14641298	14641310	intron	DIP2C	0	0	7_Enh	0	1	0	0	1
chr10	557972	558027	14641328	14641333	intron	DIP2C	0	0	5_TxWk	0	1	0	0	0
chr10	560179	560222	14641373	14641377	intron	DIP2C	0	0	7_Enh	0	1	0	0	0
chr10	560298	560415	14641377	14641385	intron	DIP2C	0	0	7_Enh	0	1	0	0	0
chr10	564057	564450	14641448	14641460	intron	DIP2C	0	0	5_TxWk	0	1	0	0	0
chr10	622007	622077	14642665	14642670	intron	DIP2C	0	0	7_Enh	0	1	0	0	0
chr10	699935	700259	14644701	14644709	intron	PRR26	0	0	7_Enh	0	1	0	0	0
chr10	705696	706007	14644789	14644795	intron	PRR26	0	0	5_TxWk	0	1	0	0	0
chr10	708839	708932	14644845	14644850	exon	PRR26	0	0	7_Enh	0	1	0	0	0
chr10	1015966	1016020	14650908	14650912	Intergenic	GTPBP4	0	0	7_Enh	0	1	0	0	0
chr10	1020323	1020488	14650985	14650992	Intergenic	GTPBP4	0	0	7_Enh	0	1	0	0	0
chr10	1021209	1021351	14651003	14651011	Intergenic	GTPBP4	0	0	5_TxWk	0	1	0	0	0
chr10	1161604	1161801	14653813	14653818	intron	WDR37	0	0	4_Tx	0	1	0	0	0
chr10	1195844	1196066	14654353	14654360	Intergenic	LINC00200	0	0	7_Enh	0	1	0	0	0
chr10	3145315	3145526	14681395	14681400	intron	PFKP	0	0	8_ZNF/Rpts	0	1	0	0	0
chr10	3168890	3169038	14682117	14682122	intron	PFKP	0	0	7_Enh	0	1	1	0	0
chr10	3169086	3169305	14682124	14682134	intron	PFKP	0	0	7_Enh	0	1	0	0	0
chr10	3169404	3169577	14682134	14682145	intron	PFKP	0	0	7_Enh	0	1	0	0	0
chr10	3178679	3178781	14682349	14682353	exon	PFKP	0	0	4_Tx	0	1	0	0	0
chr10	3524537	3524820	14687912	14687924	Intergenic	KLF6	0	0	7_Enh	0	1	0	0	0
chr10	3845724	3845805	14692163	14692168	Intergenic	KLF6	0	0	5_TxWk	0	1	0	0	0
chr10	3944753	3944860	14693402	14693407	Intergenic	KLF6	0	0	5_TxWk	0	1	0	0	1
chr10	4894113	4894373	14702285	14702290	Intergenic	AKR1E2	0	0	7_Enh	0	1	0	0	0
chr10	5652337	5652703	14709964	14709969	Intergenic	ASB13	0	0	7_Enh	0	1	0	0	0
chr10	5652793	5652849	14709970	14709975	Intergenic	ASB13	0	0	7_Enh	0	1	0	0	0
chr10	5687414	5687530	14710681	14710687	intron	ASB13	0	0	7_Enh	0	1	0	0	0
chr10	5688811	5688872	14710720	14710726	intron	ASB13	0	0	5_TxWk	0	1	0	0	0
chr10	5806395	5807087	14712310	14712318	TTS	GDI2	0	0	4_Tx	0	1	0	0	1
chr10	5817016	5817226	14712437	14712443	intron	GDI2	0	0	6_EnhG	0	1	1	0	0
chr10	5918343	5918616	14714093	14714098	intron	ANKRD16	0	0	4_Tx	0	1	0	0	0
chr10	6128375	6128664	14717436	14717449	Intergenic	RBM17	0	0	7_Enh	0	1	1	0	1
chr10	7603573	7603750	14736492	14736501	exon	ITIH5	0	0	7_Enh	0	1	0	0	0
chr10	8408484	8408646	14746806	14746815	Intergenic	GATA3	0	0	15_Quies	0	1	0	0	0
chr10	11220475	11220804	14768679	14768686	intron	CELF2	0	0	5_TxWk	0	1	0	0	0
chr10	11799944	11800116	14776393	14776398	intron	ECHDC3	0	0	7_Enh	0	1	0	0	1
chr10	12447460	12447807	14787799	14787808	intron	CAMK1D	0	0	7_Enh	0	1	0	0	0
chr10	12554774	12554958	14789563	14789570	intron	CAMK1D	0	0	7_Enh	0	1	0	0	0
chr10	12555970	12556197	14789585	14789590	intron	CAMK1D	0	0	15_Quies	0	1	0	0	0
chr10	13444345	13444417	14802781	14802786	Intergenic	SEPHS1	0	0	7_Enh	0	1	0	0	0
chr10	13675629	13675979	14805966	14805972	Intergenic	PRPF18	0	0	5_TxWk	0	1	0	0	0
chr10	14614164	14614318	14817243	14817247	intron	FAM107B	0	0	7_Enh	0	1	0	0	0
chr10	14630068	14630208	14817474	14817481	intron	FAM107B	0	0	7_Enh	0	1	0	0	0
chr10	14647373	14647531	14817841	14817845	intron	FAM107B	0	0	7_Enh	0	1	0	0	0
chr10	14690258	14690516	14818294	14818302	intron	FAM107B	0	0	15_Quies	0	1	0	0	0
chr10	14773893	14773975	14819160	14819164	intron	FAM107B	0	0	7_Enh	0	1	0	0	0
chr10	14774012	14774324	14819164	14819172	intron	FAM107B	0	0	2_TssAFlnk	0	1	0	0	0
chr10	18348923	18348987	14857075	14857080	Intergenic	LOC100129213	0	0	15_Quies	0	1	0	0	0
chr10	18349042	18349218	14857081	14857086	Intergenic	LOC100129213	0	0	15_Quies	0	1	0	0	0
chr10	18686988	18687252	14860424	14860429	intron	CACNB2	0	0	15_Quies	0	1	0	0	0
chr10	24759186	24759218	14914867	14914871	intron	KIAA1217	0	0	7_Enh	0	1	0	0	0
chr10	26105404	26105571	14926808	14926813	Intergenic	MYO3A	0	0	15_Quies	0	1	0	0	0
chr10	29228577	29229033	14958246	14958260	Intergenic	LINC00837	0	0	15_Quies	0	1	0	0	0
chr10	29607525	29607857	14961883	14961898	Intergenic	LYZL1	0	0	5_TxWk	0	1	0	0	0
chr10	32236623	32236899	14989545	14989551	Intergenic	ARHGAP12	0	0	15_Quies	0	1	0	0	1
chr10	33227436	33227646	14998218	14998225	intron	ITGB1	0	0	7_Enh	0	1	0	0	0
chr10	34869245	34869449	15013461	15013467	intron	PARD3	0	0	7_Enh	0	1	0	0	0
chr10	34922508	34922586	15013990	15013997	intron	PARD3	0	0	5_TxWk	0	1	0	0	0
chr10	35595958	35596124	15022509	15022515	intron	CCNY	0	0	7_Enh	0	1	0	0	0
chr10	36711929	36711936	15032860	15032864	Intergenic	ANKRD30A	0	0	15_Quies	0	1	0	0	0
chr10	38321955	38322027	15046895	15046900	intron	ZNF33A	0	0	4_Tx	0	1	0	0	0
chr10	43760488	43760706	15072274	15072281	intron	RASGEF1A	0	0	5_TxWk	0	1	0	0	0
chr10	45406601	45406803	15090095	15090103	promoter-TSS	TMEM72	1	0	7_Enh	0	1	0	0	0
chr10	45406813	45407004	15090103	15090108	exon	TMEM72	1	0	7_Enh	0	1	0	0	0
chr10	45459268	45459469	15090659	15090664	intron	RASSF4	0	0	7_Enh	0	1	0	0	0
chr10	45459540	45459793	15090664	15090670	intron	RASSF4	0	0	7_Enh	0	1	0	0	0
chr10	45477647	45477820	15090959	15090967	intron	RASSF4	0	0	6_EnhG	0	1	1	0	0
chr10	45484472	45484752	15091073	15091080	intron	RASSF4	0	0	2_TssAFlnk	0	1	0	0	0
chr10	45491843	45491962	15091190	15091194	Intergenic	ZNF22	0	0	7_Enh	0	1	0	0	0
chr10	59727973	59728382	15196869	15196877	Intergenic	IPMK	0	0	15_Quies	0	1	0	0	0
chr10	63597693	63597838	15223553	15223558	Intergenic	ARID5B	0	0	5_TxWk	0	1	0	0	0
chr10	64377688	64377771	15229747	15229753	intron	ZNF365	0	0	15_Quies	0	1	0	0	0
chr10	70979777	70980131	15282806	15282814	promoter-TSS	HKDC1	1	0	5_TxWk	0	1	0	0	0
chr10	71971423	71971594	15295611	15295615	intron	PPA1	0	0	5_TxWk	0	1	0	0	0
chr10	73946374	73946686	15323447	15323454	intron	ASCC1	0	0	5_TxWk	0	1	0	0	0
chr10	74057900	74058093	15325416	15325431	Intergenic	DDIT4	0	1	1_TssA	0	1	0	0	0
chr10	74091419	74092212	15326163	15326191	TTS	DNAJB12	0	0	7_Enh	0	1	0	0	1
chr10	75602206	75602296	15342740	15342746	exon	CAMK2G	0	0	4_Tx	0	1	0	0	0
chr10	75602346	75602549	15342746	15342754	intron	CAMK2G	0	0	4_Tx	0	1	0	0	0
chr10	76349183	76349340	15350008	15350013	intron	ADK	0	0	15_Quies	0	1	0	0	0
chr10	76443552	76443799	15350637	15350643	intron	ADK	0	0	15_Quies	0	1	0	0	0
chr10	76951964	76952092	15356606	15356610	Intergenic	VDAC2	0	0	5_TxWk	0	1	0	0	0
chr10	78057784	78057959	15367135	15367140	intron	C10orf11	0	0	7_Enh	0	1	1	0	0
chr10	78403368	78403433	15369320	15369324	Intergenic	C10orf11	0	0	15_Quies	0	1	0	0	0
chr10	79207598	79207737	15375324	15375328	intron	KCNMA1	0	0	7_Enh	0	1	0	0	0
chr10	79239798	79240039	15375629	15375635	intron	KCNMA1	0	0	7_Enh	0	1	1	0	0
chr10	79273118	79273206	15375949	15375953	intron	KCNMA1	0	0	15_Quies	0	1	0	0	0
chr10	79606433	79606736	15380036	15380046	intron	DLG5	0	0	5_TxWk	0	1	0	0	1
chr10	79637726	79638109	15380456	15380465	intron	DLG5	0	0	7_Enh	0	1	0	0	1
chr10	79647311	79647667	15380563	15380569	intron	DLG5	0	0	7_Enh	0	1	0	0	0
chr10	79975617	79975699	15384589	15384595	Intergenic	LINC00856	0	0	15_Quies	0	1	0	0	0
chr10	79978692	79978979	15384632	15384643	Intergenic	LINC00856	0	0	7_Enh	0	1	0	0	0
chr10	80381323	80381554	15388450	15388455	Intergenic	LINC00595	0	0	15_Quies	0	1	0	0	0
chr10	80444681	80444820	15388976	15388980	Intergenic	ZMIZ1-AS1	0	0	5_TxWk	0	1	0	0	0
chr10	80448906	80449207	15389019	15389030	Intergenic	ZMIZ1-AS1	0	0	15_Quies	0	1	0	0	0
chr10	80785339	80785479	15392643	15392651	intron	ZMIZ1-AS1	0	0	7_Enh	0	1	0	0	0
chr10	80819048	80819257	15393036	15393044	intron	ZMIZ1-AS1	0	0	7_Enh	0	1	0	0	0
chr10	80819675	80819950	15393046	15393054	intron	ZMIZ1-AS1	0	0	7_Enh	0	1	0	0	0
chr10	80833595	80833784	15393548	15393555	intron	ZMIZ1	0	0	7_Enh	0	1	0	0	0
chr10	80850293	80850450	15393780	15393784	intron	ZMIZ1	0	0	7_Enh	0	1	0	0	0
chr10	80853657	80853857	15393823	15393830	intron	ZMIZ1	0	0	7_Enh	0	1	0	0	0
chr10	80853937	80854059	15393831	15393842	intron	ZMIZ1	0	0	7_Enh	0	1	0	0	0
chr10	80899340	80899467	15394491	15394499	intron	ZMIZ1	0	0	4_Tx	0	1	1	0	0
chr10	80919658	80919851	15394839	15394852	intron	ZMIZ1	0	0	7_Enh	0	1	0	0	0
chr10	80955200	80955507	15395381	15395397	intron	ZMIZ1	0	0	7_Enh	0	1	0	0	1
chr10	80980854	80981327	15395791	15395817	intron	ZMIZ1	0	0	7_Enh	0	1	0	0	0
chr10	80983331	80983426	15395856	15395862	intron	ZMIZ1	0	0	7_Enh	0	1	0	0	0
chr10	80999229	80999348	15396066	15396071	intron	ZMIZ1	0	0	5_TxWk	0	1	0	0	0
chr10	81020935	81021007	15396619	15396626	intron	ZMIZ1	0	0	7_Enh	0	1	0	0	0
chr10	81032107	81032175	15396815	15396819	intron	ZMIZ1	0	0	7_Enh	0	1	0	0	0
chr10	81034704	81034861	15396874	15396886	intron	ZMIZ1	0	0	7_Enh	0	1	0	0	0
chr10	81046154	81046380	15397113	15397126	intron	ZMIZ1	0	0	6_EnhG	0	1	0	0	0
chr10	82224899	82225061	15410762	15410768	intron	TSPAN14	0	0	7_Enh	0	1	0	0	0
chr10	89358678	89358767	15467077	15467083	Intergenic	PAPSS2	0	0	15_Quies	0	1	0	0	0
chr10	89379525	89379657	15467237	15467241	Intergenic	PAPSS2	0	0	7_Enh	0	1	0	0	0
chr10	89848872	89849131	15470947	15470955	Intergenic	PTEN	0	0	7_Enh	0	1	0	0	0
chr10	90657357	90657438	15475625	15475630	intron	STAMBPL1	0	0	15_Quies	0	1	0	0	0
chr10	95205366	95205642	15514082	15514090	intron	MYOF	0	0	7_Enh	0	1	0	0	0
chr10	95575791	95576197	15517894	15517901	Intergenic	LGI1	0	0	15_Quies	0	1	0	0	1
chr10	96028668	96028737	15521448	15521452	exon	PLCE1	0	0	1_TssA	0	1	0	0	0
chr10	97043316	97043625	15528809	15528818	intron	PDLIM1	0	0	5_TxWk	0	1	0	0	0
chr10	97086962	97087128	15529391	15529395	intron	SORBS1	0	0	5_TxWk	0	1	0	0	0
chr10	97155932	97156228	15530040	15530047	intron	SORBS1	0	0	4_Tx	0	1	0	0	0
chr10	98855762	98856294	15547215	15547229	intron	SLIT1	0	0	7_Enh	0	1	0	0	0
chr10	100086613	100086762	15564511	15564517	Intergenic	LOXL4	0	0	7_Enh	0	1	0	0	0
chr10	104435834	104436242	15619979	15619986	exon	ARL3	0	0	5_TxWk	0	1	0	0	0
chr10	104438565	104438961	15620017	15620027	intron	ARL3	0	0	7_Enh	0	1	0	0	1
chr10	105272410	105272446	15632196	15632200	intron	NEURL	0	0	7_Enh	0	1	0	0	0
chr10	105333814	105334052	15632988	15632995	intron	NEURL	0	0	5_TxWk	0	1	0	0	0
chr10	105338587	105338795	15633036	15633045	intron	NEURL	0	0	7_Enh	0	1	0	0	0
chr10	105342562	105342730	15633081	15633088	intron	NEURL	0	0	5_TxWk	0	1	0	0	0
chr10	105518885	105519105	15635955	15635961	intron	SH3PXD2A	0	0	5_TxWk	0	1	0	0	0
chr10	105554064	105554260	15636433	15636439	intron	SH3PXD2A	0	0	7_Enh	0	1	0	0	0
chr10	105797188	105797271	15639238	15639243	intron	COL17A1	0	0	5_TxWk	0	1	0	0	0
chr10	111644054	111644283	15678434	15678441	intron	XPNPEP1	0	0	4_Tx	0	1	0	0	1
chr10	111765673	111766050	15679638	15679647	exon	ADD3	1	0	5_TxWk	0	1	0	0	0
chr10	112553279	112553381	15688532	15688536	intron	RBM20	0	0	7_Enh	0	1	0	0	0
chr10	112554852	112555024	15688547	15688551	intron	RBM20	0	0	7_Enh	0	1	0	0	0
chr10	112617429	112617568	15689173	15689178	Intergenic	LOC282997	0	0	7_Enh	0	1	0	0	0
chr10	114552763	114552851	15704334	15704338	intron	VTI1A	0	0	7_Enh	0	1	0	0	0
chr10	114779609	114779674	15707331	15707335	intron	TCF7L2	0	0	7_Enh	0	1	0	0	0
chr10	116259522	116259621	15723387	15723391	intron	ABLIM1	0	0	5_TxWk	0	1	0	0	0
chr10	116367570	116367730	15724423	15724428	intron	ABLIM1	0	0	5_TxWk	0	1	0	0	0
chr10	116393287	116393493	15724713	15724720	intron	ABLIM1	0	0	7_Enh	0	1	0	0	0
chr10	116423633	116423732	15725037	15725042	intron	ABLIM1	0	0	7_Enh	0	1	0	0	0
chr10	116444436	116444945	15725241	15725249	promoter-TSS	ABLIM1	1	0	5_TxWk	0	1	1	0	0
chr10	120578264	120578392	15764352	15764360	Intergenic	CACUL1	0	0	15_Quies	0	1	0	0	0
chr10	120711056	120711114	15765660	15765664	Intergenic	NANOS1	0	0	15_Quies	0	1	0	0	0
chr10	120727765	120727855	15765865	15765870	Intergenic	NANOS1	0	0	15_Quies	0	1	0	0	0
chr10	122738435	122738839	15789972	15789982	intron	MIR5694	0	0	7_Enh	0	1	0	0	0
chr10	123880682	123880915	15803767	15803772	intron	TACC2	0	0	5_TxWk	0	1	0	0	0
chr10	123898715	123898873	15804063	15804071	intron	TACC2	0	0	5_TxWk	0	1	0	0	0
chr10	123898924	123899223	15804072	15804078	intron	TACC2	0	0	5_TxWk	0	1	0	0	0
chr10	123899488	123899620	15804079	15804085	intron	TACC2	0	0	5_TxWk	0	1	0	0	0
chr10	123912123	123912281	15804299	15804305	intron	TACC2	0	0	5_TxWk	0	1	1	0	0
chr10	123967288	123967416	15805350	15805357	intron	TACC2	0	0	5_TxWk	0	1	0	0	0
chr10	126320715	126320825	15835127	15835134	intron	FAM53B	0	0	7_Enh	0	1	0	0	1
chr10	126713137	126713389	15841786	15841794	intron	CTBP2	0	0	7_Enh	0	1	0	0	0
chr10	126773393	126773611	15843004	15843012	intron	CTBP2	0	0	7_Enh	0	1	0	0	0
chr10	126826519	126826607	15843922	15843926	intron	CTBP2	0	0	7_Enh	0	1	0	0	0
chr10	126826665	126826914	15843926	15843938	intron	CTBP2	0	0	2_TssAFlnk	0	1	0	0	0
chr10	126826934	126827068	15843938	15843944	intron	CTBP2	0	0	7_Enh	0	1	0	0	0
chr10	126832866	126832971	15844049	15844055	intron	CTBP2	0	0	7_Enh	0	1	0	0	0
chr10	126835626	126835783	15844091	15844097	intron	CTBP2	0	0	7_Enh	0	1	0	0	0
chr10	126845489	126845753	15844333	15844341	intron	CTBP2	0	0	5_TxWk	0	1	0	0	0
chr10	128811208	128811524	15864393	15864400	intron	DOCK1	0	0	7_Enh	0	1	0	0	0
chr10	129099437	129099755	15868258	15868266	intron	DOCK1	0	0	5_TxWk	0	1	0	0	0
chr10	131669338	131669464	15901678	15901687	intron	EBF3	0	0	15_Quies	0	1	0	0	0
chr10	131669488	131669775	15901687	15901695	intron	EBF3	0	0	15_Quies	0	1	0	0	0
chr10	131670429	131670567	15901699	15901704	intron	EBF3	0	0	15_Quies	0	1	0	0	0
chr10	132682876	132682986	15917182	15917188	Intergenic	MIR378C	0	0	7_Enh	0	1	0	0	0
chr10	134079332	134079426	15941780	15941786	intron	STK32C	0	0	7_Enh	0	1	0	0	0
[truncated: 2,024 more rows]
