# Supplementary material for: A DNA methylation atlas of normal human cell types
Source: Nature. 2023 Jan 4;613(7943):355–64. doi: 10.1038/s41586-022-05580-6 (PMC9811898; doi:10.1038/s41586-022-05580-6)
Supplement: Supplementary file 6 — Genome-wide set of unmethylated regions per cell type, overlapping H3K27ac, but not J3K4me3, ChIP–seq peaks, annotated. Zip file containing bed files, listing for each cell type a set of putative enhancers defined as the subset of hypomethylated regions (Extended Dataset 1) marked by active gene regulation chromatin marks (H3K27ac peaks) but lacking promoter marks (H3K4me3 peaks). [file 41586_2022_5580_MOESM6_ESM.zip › Pancreas-Beta.4CpGs.U85.f85.H3K27ac-H3K4me3.bed]

chr	from	to	CpG_from	CpG_to	HOMER_anno	neigh_gene	TSS+1Kb	CpG-island	chromHMM	H3K4me3	H3K27ac	H3K4me1	H3K27me3	CTCF_BS
chr1	794033	794332	7566	7576	exon	LOC643837	0	0	5_TxWk	0	1	0	0	0
chr1	834247	834296	8115	8120	Intergenic	LOC100130417	0	0	15_Quies	0	1	0	0	0
chr1	1365793	1366024	30394	30408	Intergenic	TMEM88B	0	0	7_Enh	0	1	0	0	0
chr1	1440369	1440629	33240	33250	Intergenic	ATAD3A	0	0	7_Enh	0	1	0	0	1
chr1	1440891	1441116	33257	33272	Intergenic	ATAD3A	0	0	7_Enh	0	1	0	0	1
chr1	1658881	1658975	41843	41848	exon	SLC35E2	0	0	5_TxWk	0	1	0	0	0
chr1	2216505	2216718	59439	59446	intron	SKI	0	0	5_TxWk	0	1	0	0	0
chr1	2394891	2394996	65442	65449	Intergenic	PLCH2	0	0	15_Quies	0	1	0	0	0
chr1	2395072	2395098	65452	65456	Intergenic	PLCH2	0	0	15_Quies	0	1	0	0	0
chr1	2929055	2929408	78318	78344	Intergenic	ACTRT2	0	1	7_Enh	0	1	0	0	1
chr1	3136127	3136239	84698	84704	intron	PRDM16	0	0	1_TssA	0	1	0	0	0
chr1	3239809	3240050	87711	87726	intron	PRDM16	0	1	7_Enh	0	1	0	0	0
chr1	3240055	3240235	87726	87737	intron	PRDM16	0	1	7_Enh	0	1	0	0	0
chr1	3585376	3585712	98160	98179	intron	TP73	0	0	7_Enh	0	1	0	0	0
chr1	6031033	6031239	132418	132424	intron	NPHP4	0	0	5_TxWk	0	1	0	0	0
chr1	6281714	6281901	138621	138629	TTS	RNF207	0	0	5_TxWk	0	1	0	0	0
chr1	6395820	6396201	141970	141983	intron	ACOT7	0	0	5_TxWk	0	1	0	0	0
chr1	6580308	6580542	147231	147238	promoter-TSS	PLEKHG5	1	0	5_TxWk	0	1	0	0	0
chr1	7515407	7515636	162474	162480	intron	CAMTA1	0	0	5_TxWk	0	1	0	0	0
chr1	7551651	7551985	163163	163172	intron	CAMTA1	0	0	7_Enh	0	1	0	0	0
chr1	7634475	7634617	164557	164563	intron	CAMTA1	0	0	7_Enh	0	1	0	0	0
chr1	7634674	7634766	164563	164571	intron	CAMTA1	0	0	7_Enh	0	1	0	0	0
chr1	7642033	7642153	164692	164700	intron	CAMTA1	0	0	5_TxWk	0	1	0	0	0
chr1	7701060	7701367	165695	165706	intron	CAMTA1	0	0	15_Quies	0	1	1	0	0
chr1	7728715	7728840	166314	166319	intron	CAMTA1	0	0	15_Quies	0	1	0	0	0
chr1	8137399	8137546	173115	173121	Intergenic	ERRFI1	0	0	7_Enh	0	1	0	0	0
chr1	8156318	8156524	173366	173373	Intergenic	ERRFI1	0	0	5_TxWk	0	1	0	0	0
chr1	8214800	8214964	174261	174270	Intergenic	ERRFI1	0	0	5_TxWk	0	1	0	0	0
chr1	8229825	8230044	174512	174517	Intergenic	ERRFI1	0	0	7_Enh	0	1	0	0	0
chr1	8230554	8230814	174524	174530	Intergenic	ERRFI1	0	0	7_Enh	0	1	0	0	0
chr1	8312353	8312533	176059	176064	Intergenic	SLC45A1	0	0	5_TxWk	0	1	0	0	0
chr1	8319223	8319826	176188	176198	Intergenic	SLC45A1	0	0	5_TxWk	0	1	0	0	0
chr1	8433625	8433893	178597	178607	intron	RERE	0	0	6_EnhG	0	1	0	0	0
chr1	8908924	8909171	184344	184352	Intergenic	ENO1-AS1	0	0	5_TxWk	0	1	0	0	1
chr1	8940448	8940676	185012	185018	TTS	ENO1-AS1	0	0	5_TxWk	0	1	0	0	0
chr1	9398961	9399146	193871	193880	intron	SPSB1	0	0	6_EnhG	0	1	0	0	0
chr1	9852660	9852786	203529	203535	intron	CLSTN1	0	0	7_Enh	0	1	0	0	0
chr1	9912508	9912613	204758	204763	intron	CTNNBIP1	0	0	5_TxWk	0	1	0	0	0
chr1	9952758	9952903	205412	205417	intron	CTNNBIP1	0	0	7_Enh	0	1	0	0	0
chr1	9960399	9960467	205573	205577	intron	CTNNBIP1	0	0	2_TssAFlnk	0	1	0	0	0
chr1	9960522	9960934	205577	205586	intron	CTNNBIP1	0	0	2_TssAFlnk	0	1	0	0	0
chr1	10010440	10010677	206548	206554	intron	NMNAT1	0	0	7_Enh	0	1	0	0	1
chr1	10615749	10615885	216432	216437	intron	PEX14	0	0	5_TxWk	0	1	0	0	0
chr1	10723729	10724020	218792	218807	intron	CASZ1	0	0	7_Enh	0	1	0	0	0
chr1	10735135	10735430	219186	219197	intron	CASZ1	0	0	7_Enh	0	1	0	0	0
chr1	10743641	10743795	219405	219413	intron	CASZ1	0	0	7_Enh	0	1	0	0	0
chr1	10745363	10745515	219446	219452	intron	CASZ1	0	0	7_Enh	0	1	0	0	0
chr1	10746767	10746980	219480	219487	intron	CASZ1	0	0	7_Enh	0	1	0	0	0
chr1	10795099	10795270	220774	220780	intron	CASZ1	0	0	15_Quies	0	1	0	0	0
chr1	10795440	10795549	220785	220793	intron	CASZ1	0	0	15_Quies	0	1	0	0	0
chr1	11021144	11021392	225581	225597	intron	C1orf127	0	0	7_Enh	0	1	0	0	1
chr1	11174802	11175184	228544	228550	intron	MTOR	0	0	4_Tx	0	1	1	0	0
chr1	11896391	11896529	240901	240905	intron	CLCN6	0	0	4_Tx	0	1	0	0	0
chr1	15416965	15417205	285412	285422	intron	KAZN	0	0	7_Enh	0	1	0	0	0
chr1	15518490	15518584	287097	287103	intron	TMEM51	0	0	6_EnhG	0	1	0	0	0
chr1	15886024	15886142	293186	293192	exon	DNAJC16	0	0	4_Tx	0	1	0	0	0
chr1	16029858	16030113	295575	295582	intron	PLEKHM2	0	0	7_Enh	0	1	0	0	1
chr1	16030996	16031353	295596	295604	intron	PLEKHM2	0	0	5_TxWk	0	1	0	0	0
chr1	16050268	16050708	295922	295935	intron	PLEKHM2	0	0	5_TxWk	0	1	0	0	0
chr1	16058836	16059044	296187	296200	exon	PLEKHM2	0	0	4_Tx	0	1	0	0	0
chr1	16127043	16127214	297766	297773	Intergenic	UQCRHL	0	0	7_Enh	0	1	0	0	0
chr1	16265916	16266171	300462	300471	exon	SPEN	0	0	6_EnhG	0	1	0	0	0
chr1	16276143	16276394	300782	300794	intron	ZBTB17	0	0	7_Enh	0	1	0	0	0
chr1	17222988	17223227	317124	317136	Intergenic	CROCC	0	0	1_TssA	0	1	0	0	0
chr1	17746438	17746509	325945	325952	intron	RCC2	0	1	4_Tx	0	1	0	0	1
chr1	17746510	17746591	325952	325961	intron	RCC2	0	1	4_Tx	0	1	0	0	1
chr1	17877435	17877514	328624	328630	intron	ARHGEF10L	0	0	7_Enh	0	1	0	0	0
chr1	17877547	17877614	328630	328634	intron	ARHGEF10L	0	0	7_Enh	0	1	0	0	0
chr1	17909654	17909964	329105	329111	intron	ARHGEF10L	0	0	7_Enh	0	1	0	0	0
chr1	17996648	17996925	330737	330752	intron	ARHGEF10L	0	0	4_Tx	0	1	0	0	0
chr1	18617591	18617668	338736	338743	intron	IGSF21	0	0	15_Quies	0	1	0	0	0
chr1	18884193	18884522	341793	341811	Intergenic	PAX7	0	0	7_Enh	0	1	0	0	0
chr1	19675092	19675238	354585	354592	intron	CAPZB	0	0	5_TxWk	0	1	0	0	0
chr1	19680786	19681157	354712	354721	intron	CAPZB	0	0	4_Tx	0	1	0	0	0
chr1	19717844	19718102	355364	355371	intron	CAPZB	0	0	5_TxWk	0	1	0	0	1
chr1	19775456	19775522	356283	356288	intron	CAPZB	0	0	6_EnhG	0	1	0	0	0
chr1	19783831	19783894	356400	356405	intron	CAPZB	0	0	5_TxWk	0	1	0	0	0
chr1	20076754	20077007	360865	360877	intron	TMCO4	0	0	5_TxWk	0	1	0	0	0
chr1	20577038	20577441	366817	366824	Intergenic	VWA5B1	0	0	15_Quies	0	1	0	0	0
chr1	20802771	20803253	369639	369667	Intergenic	CAMK2N1	0	0	7_Enh	0	1	1	0	0
chr1	21588990	21589222	380981	380987	intron	ECE1	0	0	7_Enh	0	1	0	0	0
chr1	21950195	21950435	387501	387510	intron	RAP1GAP	0	0	7_Enh	0	1	1	0	0
chr1	21958657	21958845	387653	387661	intron	RAP1GAP	0	0	7_Enh	0	1	0	0	0
chr1	22241489	22241839	392892	392909	intron	HSPG2	0	0	7_Enh	0	1	0	0	0
chr1	22511880	22511964	397542	397549	Intergenic	WNT4	0	0	5_TxWk	0	1	0	0	0
chr1	22645132	22645322	399482	399495	Intergenic	ZBTB40	0	0	15_Quies	0	1	1	0	0
chr1	22668568	22668874	399796	399816	Intergenic	ZBTB40	0	1	7_Enh	0	1	0	0	0
chr1	22740766	22741091	400816	400824	Intergenic	ZBTB40	0	0	7_Enh	0	1	0	0	0
chr1	22743133	22743386	400851	400861	Intergenic	ZBTB40	0	0	7_Enh	0	1	0	0	1
chr1	23141293	23141386	407003	407008	intron	EPHB2	0	0	7_Enh	0	1	0	0	0
chr1	23730434	23730782	414912	414925	intron	TCEA3	0	0	7_Enh	0	1	0	0	1
chr1	23888903	23889099	417654	417671	Intergenic	ID3	0	0	5_TxWk	0	1	0	0	0
chr1	24246415	24246819	423637	423644	Intergenic	CNR2	0	0	7_Enh	0	1	1	0	0
chr1	24863056	24863247	432596	432602	exon	RCAN3	0	0	5_TxWk	0	1	0	0	0
chr1	24885664	24885727	432956	432960	intron	NCMAP	0	0	5_TxWk	0	1	0	0	0
chr1	25867396	25867688	447936	447944	Intergenic	LDLRAP1	0	0	7_Enh	0	1	0	0	0
chr1	25875954	25876233	448139	448148	intron	LDLRAP1	0	0	7_Enh	0	1	0	0	0
chr1	25893352	25893787	448397	448413	exon	LDLRAP1	0	0	6_EnhG	0	1	0	0	1
chr1	26086900	26087147	451378	451386	intron	MAN1C1	0	0	5_TxWk	0	1	0	0	0
chr1	26097867	26097919	451564	451569	intron	MAN1C1	0	1	7_Enh	0	1	0	0	0
chr1	26097973	26098104	451570	451581	intron	MAN1C1	0	1	7_Enh	0	1	0	0	0
chr1	26123014	26123245	451985	451991	Intergenic	SEPN1	0	0	7_Enh	0	1	0	0	0
chr1	26123439	26123750	451991	452009	Intergenic	SEPN1	0	0	7_Enh	0	1	0	0	1
chr1	26137438	26137672	452334	452345	intron	SEPN1	0	0	6_EnhG	0	1	0	0	1
chr1	26545542	26545719	459015	459022	Intergenic	CEP85	0	0	15_Quies	0	1	0	0	0
chr1	27050017	27050492	467550	467563	intron	ARID1A	0	0	7_Enh	0	1	0	0	1
chr1	27425867	27426523	474375	474386	exon	SLC9A1	0	0	5_TxWk	0	1	0	0	1
chr1	27744942	27745368	479902	479910	intron	WASF2	0	0	5_TxWk	0	1	0	0	0
chr1	27755288	27755396	480037	480046	exon	WASF2	0	0	4_Tx	0	1	0	0	0
chr1	27846360	27846496	481461	481466	Intergenic	WASF2	0	0	7_Enh	0	1	0	0	0
chr1	27847994	27848263	481482	481497	Intergenic	WASF2	0	0	5_TxWk	0	1	0	0	0
chr1	27869000	27869135	481938	481944	intron	AHDC1	0	0	7_Enh	0	1	0	0	0
chr1	27886362	27886528	482405	482410	intron	AHDC1	0	0	5_TxWk	0	1	0	0	0
chr1	27890023	27890289	482479	482486	intron	AHDC1	0	0	2_TssAFlnk	0	1	0	0	0
chr1	27898139	27898412	482654	482666	intron	AHDC1	0	0	7_Enh	0	1	0	0	0
chr1	28241448	28241535	488217	488226	promoter-TSS	RPA2	1	1	2_TssAFlnk	0	1	0	0	0
chr1	29157975	29158072	503297	503302	intron	OPRD1	0	0	15_Quies	0	1	0	0	0
chr1	31423023	31423072	528758	528762	intron	PUM1	1	0	5_TxWk	0	1	0	0	0
chr1	33227221	33227467	556520	556526	intron	KIAA1522	0	0	7_Enh	0	1	0	0	0
chr1	33829584	33830159	565723	565732	intron	PHC2	0	0	7_Enh	0	1	0	0	0
chr1	33936128	33936414	566860	566869	Intergenic	ZSCAN20	0	0	7_Enh	0	1	0	0	1
chr1	36616367	36616721	596037	596044	intron	TRAPPC3	0	0	7_Enh	0	1	0	0	0
chr1	36653765	36653937	596893	596900	Intergenic	MAP7D1	0	0	7_Enh	0	1	0	0	1
chr1	42356634	42356817	670295	670300	intron	HIVEP3	0	0	7_Enh	0	1	0	0	0
chr1	44011445	44011771	689209	689219	intron	PTPRF	0	0	7_Enh	0	1	0	0	0
chr1	44024223	44024378	689447	689462	intron	PTPRF	0	0	6_EnhG	0	1	0	0	0
chr1	44030426	44030487	689581	689586	intron	PTPRF	0	0	6_EnhG	0	1	0	0	0
chr1	44479013	44479184	696123	696135	intron	SLC6A9	0	0	5_TxWk	0	1	0	0	0
chr1	45125928	45126207	704238	704246	intron	TMEM53	0	0	7_Enh	0	1	0	0	0
chr1	45196555	45197148	705407	705425	Intergenic	KIF2C	0	0	15_Quies	0	1	0	0	1
chr1	46645046	46645698	723558	723567	intron	TSPAN1	0	0	7_Enh	0	1	0	0	1
chr1	47041183	47041226	730141	730146	intron	MKNK1	0	0	6_EnhG	0	1	0	0	0
chr1	49354943	49354996	751531	751535	intron	AGBL4	0	0	15_Quies	0	1	0	0	0
chr1	50717421	50717679	758996	759009	Intergenic	ELAVL4	0	0	15_Quies	0	1	0	0	0
chr1	54757172	54757271	805604	805610	intron	SSBP3	0	0	7_Enh	0	1	0	0	0
chr1	54764418	54764524	805700	805708	intron	SSBP3	0	0	7_Enh	0	1	0	0	0
chr1	54798590	54798678	806237	806246	intron	SSBP3	0	0	7_Enh	0	1	0	0	0
chr1	55547090	55547722	817061	817068	intron	USP24	0	0	5_TxWk	0	1	0	0	0
chr1	58907412	58907621	840414	840422	Intergenic	OMA1	0	0	15_Quies	0	1	0	0	0
chr1	59218968	59219212	843227	843234	Intergenic	JUN	0	0	7_Enh	0	1	0	0	0
chr1	60437092	60437369	852221	852239	Intergenic	CYP2J2	0	0	7_Enh	0	1	0	0	1
chr1	60437815	60438238	852245	852255	Intergenic	CYP2J2	0	0	5_TxWk	0	1	0	0	0
chr1	60438277	60438448	852255	852262	Intergenic	CYP2J2	0	0	5_TxWk	0	1	0	0	0
chr1	61369399	61369504	857608	857616	Intergenic	NFIA	0	0	5_TxWk	0	1	0	0	0
chr1	64166963	64167155	884799	884805	Intergenic	ROR1	0	0	5_TxWk	0	1	0	0	0
chr1	64170915	64170992	884845	884850	Intergenic	ROR1	0	0	7_Enh	0	1	0	0	0
chr1	65002150	65002335	891568	891575	intron	CACHD1	0	0	5_TxWk	0	1	0	0	0
chr1	68231976	68232135	917072	917080	intron	GNG12	0	0	7_Enh	0	1	0	0	1
chr1	68639542	68640147	920009	920020	intron	WLS	0	0	7_Enh	0	1	0	0	0
chr1	85603358	85603813	1024566	1024576	Intergenic	MIR4423	0	0	5_TxWk	0	1	0	0	0
chr1	90337670	90337916	1059583	1059590	intron	LRRC8D	0	0	7_Enh	0	1	0	0	0
chr1	92293427	92293712	1075239	1075245	intron	TGFBR3	0	0	7_Enh	0	1	0	0	0
chr1	92311629	92311769	1075424	1075428	intron	TGFBR3	0	0	7_Enh	0	1	0	0	0
chr1	94042003	94042066	1091520	1091526	intron	BCAR3	0	0	6_EnhG	0	1	0	0	0
chr1	95017146	95017235	1100767	1100772	Intergenic	F3	0	0	7_Enh	0	1	0	0	0
chr1	108248786	108249135	1180629	1180636	intron	VAV3	0	0	15_Quies	0	1	0	0	0
chr1	109677208	109677326	1193969	1193975	intron	KIAA1324	0	0	7_Enh	0	1	0	0	0
chr1	109701044	109701304	1194273	1194279	intron	KIAA1324	0	0	7_Enh	0	1	0	0	0
chr1	109817422	109817865	1196300	1196313	exon	CELSR2	0	0	7_Enh	0	1	1	0	0
chr1	110074908	110075197	1199726	1199736	Intergenic	GPR61	0	0	15_Quies	0	1	0	0	1
chr1	110560854	110561214	1205409	1205420	exon	AHCYL1	0	0	4_Tx	0	1	0	0	0
chr1	110770634	110770747	1208647	1208654	intron	KCNC4	0	0	4_Tx	0	1	0	0	0
chr1	116785558	116785688	1263379	1263385	Intergenic	MAB21L3	0	0	7_Enh	0	1	0	0	0
chr1	118113560	118113917	1275434	1275443	Intergenic	FAM46C	0	0	7_Enh	0	1	1	0	0
chr1	118142478	118142553	1275769	1275773	Intergenic	FAM46C	0	0	7_Enh	0	1	0	0	0
chr1	118142685	118142788	1275776	1275781	Intergenic	FAM46C	0	0	7_Enh	0	1	0	0	0
chr1	150478082	150478149	1371845	1371849	exon	TARS2	0	0	4_Tx	0	1	0	0	0
chr1	151168923	151169113	1382886	1382893	Intergenic	PIP5K1A	0	0	5_TxWk	0	1	0	0	1
chr1	152025054	152025391	1394618	1394627	Intergenic	S100A11	0	0	15_Quies	0	1	0	0	1
chr1	153541043	153541393	1406220	1406236	Intergenic	S100A2	0	0	2_TssAFlnk	0	1	0	0	1
chr1	154144572	154144939	1415801	1415809	intron	TPM3	0	0	5_TxWk	0	1	0	0	0
chr1	154323945	154324163	1418526	1418534	TTS	ATP8B2	0	0	7_Enh	0	1	0	0	0
chr1	154392070	154392267	1419662	1419671	intron	IL6R	0	0	7_Enh	0	1	1	0	0
chr1	155568759	155569194	1439790	1439801	Intergenic	MSTO1	0	0	15_Quies	0	1	0	0	0
chr1	156073947	156074190	1447933	1447942	intron	LMNA	0	0	7_Enh	0	1	0	0	0
chr1	156445475	156445715	1454388	1454397	intron	MEF2D	0	0	6_EnhG	0	1	0	0	0
chr1	156458968	156459254	1454575	1454582	intron	MEF2D	0	0	7_Enh	0	1	0	0	1
chr1	156463060	156463266	1454624	1454633	intron	MEF2D	0	0	7_Enh	0	1	0	0	0
chr1	159837327	159837789	1484128	1484138	Intergenic	VSIG8	0	0	7_Enh	0	1	0	0	0
chr1	160070822	160071102	1486915	1486923	Intergenic	IGSF8	0	0	7_Enh	0	1	0	0	1
chr1	160261151	160261229	1489165	1489169	exon	COPA	0	0	4_Tx	0	1	0	0	1
chr1	164604639	164604748	1528713	1528717	intron	PBX1	0	0	7_Enh	0	1	1	0	0
chr1	164607401	164607516	1528755	1528761	intron	PBX1	0	0	7_Enh	0	1	0	0	0
chr1	164620955	164621120	1528890	1528895	intron	PBX1	0	0	7_Enh	0	1	0	0	0
chr1	164756691	164756812	1530130	1530137	intron	PBX1	0	0	7_Enh	0	1	0	0	1
chr1	165257924	165257983	1533741	1533747	intron	LMX1A	0	0	15_Quies	0	1	0	0	0
chr1	169085240	169085331	1566416	1566422	intron	ATP1B1	0	0	2_TssAFlnk	0	1	0	0	0
chr1	174998925	174999104	1607785	1607792	Intergenic	MRPS14	0	0	7_Enh	0	1	0	0	1
chr1	177827699	177828026	1627336	1627343	Intergenic	SEC16B	0	0	15_Quies	0	1	0	0	0
chr1	178022149	178022313	1628941	1628946	Intergenic	LOC730102	0	0	7_Enh	0	1	0	0	0
chr1	178439810	178440025	1632017	1632022	intron	RASAL2	0	0	5_TxWk	0	1	0	0	0
chr1	179257039	179257627	1640688	1640697	Intergenic	SOAT1	0	0	5_TxWk	0	1	0	0	0
chr1	180895455	180896003	1656893	1656904	intron	KIAA1614	0	0	7_Enh	0	1	0	0	0
chr1	180896538	180896597	1656910	1656915	intron	KIAA1614	0	0	7_Enh	0	1	0	0	0
chr1	181149290	181149410	1660323	1660328	Intergenic	GM140	0	0	15_Quies	0	1	0	0	0
chr1	182089792	182090257	1667720	1667732	Intergenic	ZNF648	0	0	7_Enh	0	1	0	0	0
chr1	182602980	182603184	1672129	1672137	Intergenic	LOC284648	0	0	15_Quies	0	1	0	0	0
chr1	182810711	182810798	1674198	1674203	intron	DHX9	0	0	7_Enh	0	1	0	0	0
chr1	183811795	183811931	1683265	1683270	intron	RGL1	0	0	5_TxWk	0	1	0	0	0
chr1	201472603	201472840	1798705	1798712	intron	CSRP1	0	0	7_Enh	0	1	0	0	0
chr1	201482203	201482417	1798875	1798881	Intergenic	CSRP1	0	0	7_Enh	0	1	0	0	1
chr1	201567108	201567387	1799967	1799974	Intergenic	NAV1	0	0	7_Enh	0	1	0	0	0
chr1	201657780	201657890	1801136	1801143	intron	NAV1	0	0	15_Quies	0	1	0	0	0
chr1	201673418	201673638	1801319	1801331	intron	NAV1	0	0	15_Quies	0	1	0	0	1
chr1	201688998	201689191	1801507	1801513	TTS	MIR5191	1	0	5_TxWk	0	1	0	0	0
chr1	201978816	201979016	1805090	1805097	promoter-TSS	ELF3	1	0	7_Enh	0	1	0	0	1
chr1	202003813	202004219	1805549	1805560	Intergenic	ELF3	0	0	5_TxWk	0	1	0	0	0
chr1	203641598	203641728	1825739	1825745	intron	ATP2B4	0	0	7_Enh	0	1	0	0	0
chr1	204047457	204047742	1830787	1830795	intron	SOX13	0	0	7_Enh	0	1	0	0	0
chr1	204098210	204098355	1831484	1831494	Intergenic	ETNK2	0	0	7_Enh	0	1	0	0	1
chr1	204246775	204246990	1833461	1833468	intron	PLEKHA6	0	0	7_Enh	0	1	0	0	0
chr1	204327133	204327460	1834356	1834362	intron	PLEKHA6	0	0	5_TxWk	0	1	0	0	0
chr1	205242599	205242859	1845775	1845783	TTS	TMCC2	0	0	5_TxWk	0	1	0	0	1
chr1	205270454	205270649	1846176	1846185	TTS	NUAK2	0	0	7_Enh	0	1	0	0	0
chr1	205321627	205321847	1847087	1847096	intron	KLHDC8A	0	0	5_TxWk	0	1	0	0	0
chr1	205634043	205634189	1851393	1851398	intron	SLC45A3	0	0	7_Enh	0	1	0	0	0
chr1	207985532	207985772	1871584	1871592	Intergenic	LOC148696	0	0	6_EnhG	0	1	0	0	1
chr1	208012028	208012119	1871967	1871972	Intergenic	LOC148696	0	0	7_Enh	0	1	0	0	0
chr1	208196606	208196799	1873896	1873902	exon	PLXNA2	0	0	15_Quies	0	1	0	0	0
chr1	208323099	208323413	1875337	1875344	intron	PLXNA2	0	0	7_Enh	0	1	0	0	0
chr1	208406973	208407359	1876226	1876233	intron	PLXNA2	0	0	7_Enh	0	1	0	0	0
chr1	209701480	209701796	1885754	1885762	Intergenic	CAMK1G	0	0	7_Enh	0	1	0	0	0
chr1	209921415	209921549	1887651	1887657	Intergenic	TRAF3IP3	0	0	7_Enh	0	1	0	0	1
chr1	211907782	211907931	1905850	1905856	Intergenic	NEK2	0	0	7_Enh	0	1	1	0	0
chr1	212415894	212416141	1910602	1910609	Intergenic	PPP2R5A	0	0	15_Quies	0	1	0	0	0
chr1	212691964	212692210	1913895	1913905	Intergenic	NENF	0	0	7_Enh	0	1	0	0	0
chr1	212810068	212810278	1915347	1915353	Intergenic	FAM71A	0	0	15_Quies	0	1	0	0	0
chr1	223514574	223514763	1998326	1998333	intron	SUSD4	0	0	5_TxWk	0	1	0	0	0
chr1	224691020	224691548	2012100	2012114	Intergenic	WDR26	0	0	7_Enh	0	1	0	0	1
chr1	226322740	226323050	2030147	2030162	Intergenic	ACBD3	0	0	7_Enh	0	1	0	0	0
chr1	227063660	227063893	2040221	2040230	intron	PSEN2	0	0	7_Enh	0	1	0	0	0
chr1	227133055	227133277	2041232	2041237	intron	ADCK3	0	0	7_Enh	0	1	0	0	0
chr1	227133357	227133527	2041237	2041243	intron	ADCK3	0	0	2_TssAFlnk	0	1	0	0	0
chr1	227162715	227162941	2041645	2041652	intron	ADCK3	0	0	7_Enh	0	1	0	0	0
chr1	227163064	227163098	2041652	2041657	intron	ADCK3	0	0	7_Enh	0	1	0	0	0
chr1	227163349	227163491	2041657	2041666	intron	ADCK3	0	0	7_Enh	0	1	0	0	0
chr1	227181515	227181890	2042085	2042094	exon	CDC42BPA	0	0	4_Tx	0	1	0	0	0
chr1	227950247	227950455	2049200	2049215	intron	SNAP47	0	0	6_EnhG	0	1	1	0	1
chr1	228134091	228134290	2051983	2051994	intron	WNT9A	0	0	2_TssAFlnk	0	1	0	0	1
chr1	229038836	229039127	2070175	2070182	Intergenic	DUSP5P1	0	0	7_Enh	0	1	0	0	0
chr1	230240468	230240778	2083900	2083911	intron	GALNT2	0	0	7_Enh	0	1	0	0	0
chr1	230276238	230276357	2084501	2084508	intron	GALNT2	0	0	7_Enh	0	1	0	0	0
chr1	230321653	230322086	2085100	2085109	intron	GALNT2	0	0	7_Enh	0	1	0	0	0
chr1	230325404	230325463	2085142	2085146	intron	GALNT2	0	0	7_Enh	0	1	1	0	0
chr1	230404233	230404457	2086197	2086210	intron	GALNT2	0	0	6_EnhG	0	1	1	0	0
chr1	230428559	230428756	2086707	2086713	Intergenic	PGBD5	0	0	15_Quies	0	1	0	0	0
chr1	232686468	232686839	2110958	2110964	Intergenic	SIPA1L2	0	0	5_TxWk	0	1	0	0	0
chr1	232756255	232756441	2111658	2111663	Intergenic	SIPA1L2	0	0	7_Enh	0	1	0	0	0
chr1	234366259	234366513	2126204	2126212	intron	SLC35F3	0	0	7_Enh	0	1	0	0	0
chr1	234634843	234635042	2129274	2129290	Intergenic	TARBP1	0	0	7_Enh	0	1	0	0	1
chr1	234659273	234659582	2129656	2129664	Intergenic	LOC100506795	0	0	5_TxWk	0	1	0	0	0
chr1	234680011	234680557	2129956	2129964	Intergenic	LOC100506795	0	0	7_Enh	0	1	0	0	0
chr1	234749041	234749353	2131232	2131240	Intergenic	IRF2BP2	0	0	7_Enh	0	1	0	0	0
chr1	234778933	234779141	2131511	2131520	Intergenic	LINC00184	0	0	7_Enh	0	1	0	0	0
chr1	234779234	234779340	2131520	2131525	Intergenic	LINC00184	0	0	5_TxWk	0	1	0	0	0
chr1	234845316	234845491	2132190	2132199	Intergenic	LOC100506810	0	0	5_TxWk	0	1	0	0	0
chr1	234859088	234859389	2132405	2132413	promoter-TSS	LOC100506810	1	0	7_Enh	0	1	1	0	0
chr1	234959007	234959307	2133826	2133833	Intergenic	LOC100506810	0	0	5_TxWk	0	1	0	0	0
chr1	235099796	235099808	2135664	2135668	Intergenic	SNORA14B	0	0	7_Enh	0	1	0	0	0
chr1	235108301	235108364	2135813	2135818	Intergenic	SNORA14B	0	0	7_Enh	0	1	0	0	0
chr1	235133139	235133345	2136186	2136194	Intergenic	SNORA14B	0	0	7_Enh	0	1	0	0	0
chr1	235246730	235247376	2137028	2137040	Intergenic	SNORA14B	0	0	7_Enh	0	1	0	0	1
chr1	235254163	235254368	2137161	2137172	Intergenic	SNORA14B	0	0	7_Enh	0	1	0	0	0
chr1	235793785	235793826	2145075	2145079	intron	GNG4	0	0	7_Enh	0	1	0	0	0
chr1	236654400	236654608	2155994	2156006	Intergenic	LGALS8	0	0	15_Quies	0	1	0	0	0
chr1	238083818	238084174	2170439	2170444	intron	LOC100130331	0	0	15_Quies	0	1	0	0	0
chr1	243556022	243556713	2219333	2219341	intron	SDCCAG8	0	0	5_TxWk	0	1	0	0	0
chr1	243579233	243579287	2219531	2219535	intron	SDCCAG8	0	0	5_TxWk	0	1	0	0	0
chr1	244107785	244107966	2224309	2224318	intron	LOC339529	0	0	7_Enh	0	1	0	0	0
chr1	245397803	245398002	2241526	2241533	intron	KIF26B	0	0	7_Enh	0	1	0	0	0
chr1	245398067	245398173	2241533	2241539	intron	KIF26B	0	0	7_Enh	0	1	0	0	0
chr1	245974118	245974166	2249706	2249710	intron	SMYD3	0	0	15_Quies	0	1	0	0	0
chr1	246772070	246772269	2258808	2258815	intron	CNST	0	0	7_Enh	0	1	0	0	0
chr2	3286183	3286530	2333609	2333634	intron	TSSC1	0	1	5_TxWk	0	1	0	0	0
chr2	3307385	3307599	2334119	2334136	intron	TSSC1	0	0	7_Enh	0	1	0	0	1
chr2	3424024	3424137	2336344	2336349	intron	TRAPPC12	0	0	4_Tx	0	1	0	0	0
chr2	3424402	3424584	2336352	2336360	intron	TRAPPC12	0	0	4_Tx	0	1	0	0	0
chr2	3425344	3425500	2336370	2336379	intron	TRAPPC12	0	0	4_Tx	0	1	0	0	0
chr2	3583640	3583888	2338667	2338672	Intergenic	RNASEH1	0	0	7_Enh	0	1	0	0	0
chr2	6664791	6664990	2367698	2367705	Intergenic	LINC00487	0	0	7_Enh	0	1	0	0	0
chr2	6703023	6703262	2367973	2367980	Intergenic	LINC00487	0	0	15_Quies	0	1	0	0	0
chr2	7171820	7171894	2372537	2372541	intron	RNF144A	0	0	6_EnhG	0	1	0	0	0
chr2	8665854	8666221	2386274	2386284	Intergenic	ID2	0	0	7_Enh	0	1	0	0	1
chr2	8706913	8707247	2386896	2386904	Intergenic	ID2	0	0	5_TxWk	0	1	0	0	0
chr2	8707384	8707480	2386904	2386908	Intergenic	ID2	0	0	5_TxWk	0	1	0	0	0
chr2	10200593	10200748	2408746	2408755	intron	CYS1	0	0	6_EnhG	0	1	0	0	0
chr2	10226011	10226166	2409403	2409411	Intergenic	CYS1	0	0	5_TxWk	0	1	0	0	0
chr2	11528210	11528348	2430379	2430386	Intergenic	LINC00570	0	0	5_TxWk	0	1	0	0	0
chr2	11884333	11884592	2435966	2435973	intron	LPIN1	0	0	7_Enh	0	1	0	0	1
chr2	18792445	18792726	2488741	2488746	Intergenic	NT5C1B-RDH14	0	0	15_Quies	0	1	0	0	0
chr2	20811176	20811384	2506879	2506886	Intergenic	HS1BP3	0	0	7_Enh	0	1	0	0	0
chr2	23777338	23777392	2529569	2529575	intron	KLHL29	0	0	5_TxWk	0	1	0	0	0
chr2	23792904	23793195	2529869	2529875	intron	KLHL29	0	0	7_Enh	0	1	0	0	0
chr2	23817046	23817138	2530349	2530356	intron	KLHL29	0	0	5_TxWk	0	1	0	0	0
chr2	25207810	25208049	2547462	2547469	intron	DNAJC27-AS1	0	0	15_Quies	0	1	0	0	0
chr2	25285408	25285528	2548607	2548613	intron	EFR3B	0	0	15_Quies	0	1	0	0	0
chr2	25301564	25301660	2548845	2548849	intron	EFR3B	0	0	7_Enh	0	1	0	0	0
chr2	25301712	25301847	2548849	2548855	intron	EFR3B	0	0	7_Enh	0	1	0	0	0
chr2	25528743	25528863	2553079	2553086	intron	DNMT3A	0	0	6_EnhG	0	1	0	0	0
chr2	25533904	25534533	2553175	2553189	intron	DNMT3A	0	0	7_Enh	0	1	0	0	0
chr2	25534826	25534996	2553191	2553197	intron	DNMT3A	0	0	7_Enh	0	1	0	0	0
chr2	25641837	25641957	2555305	2555310	intron	DTNB	0	0	5_TxWk	0	1	0	0	0
chr2	25642146	25642371	2555310	2555318	intron	DTNB	0	0	5_TxWk	0	1	0	0	0
chr2	26174013	26174224	2561861	2561867	intron	KIF3C	0	0	5_TxWk	0	1	0	0	1
chr2	26235192	26235330	2562862	2562868	Intergenic	RAB10	0	0	7_Enh	0	1	0	0	0
chr2	26909244	26909637	2572273	2572283	Intergenic	KCNK3	0	0	7_Enh	0	1	0	0	0
chr2	27304103	27304423	2578557	2578567	intron	EMILIN1	0	0	2_TssAFlnk	0	1	0	0	1
chr2	28421899	28422147	2593000	2593006	intron	BRE	0	0	5_TxWk	0	1	0	0	0
chr2	28817140	28817389	2597993	2598004	intron	PLB1	0	0	7_Enh	0	1	0	0	1
chr2	28844475	28844649	2598295	2598302	intron	PLB1	0	0	7_Enh	0	1	0	0	0
chr2	28906116	28906409	2599002	2599010	Intergenic	PPP1CB	0	0	7_Enh	0	1	0	0	0
chr2	29204032	29204252	2602664	2602674	promoter-TSS	FAM179A	1	0	15_Quies	0	1	0	0	0
chr2	29297378	29297682	2603943	2603951	promoter-TSS	C2orf71	1	0	15_Quies	0	1	0	0	0
chr2	29751851	29752117	2608177	2608186	intron	ALK	0	0	15_Quies	0	1	0	0	0
chr2	30387679	30388185	2613407	2613417	Intergenic	YPEL5	0	0	5_TxWk	0	1	0	0	1
chr2	31283297	31283638	2622127	2622133	intron	GALNT14	0	0	15_Quies	0	1	0	0	0
chr2	36603496	36603717	2665886	2665893	intron	CRIM1	0	0	5_TxWk	0	1	0	0	0
chr2	37844802	37845165	2677877	2677882	Intergenic	CDC42EP3	0	0	7_Enh	0	1	0	0	0
chr2	37853316	37853494	2677927	2677935	Intergenic	CDC42EP3	0	0	7_Enh	0	1	0	0	0
chr2	37891870	37892195	2678277	2678285	intron	CDC42EP3	0	0	5_TxWk	0	1	0	0	0
chr2	42360098	42360626	2716268	2716284	Intergenic	EML4	0	0	7_Enh	0	1	0	0	0
chr2	42611087	42611168	2718828	2718832	Intergenic	COX7A2L	0	0	15_Quies	0	1	0	0	0
chr2	43153331	43153558	2726024	2726031	Intergenic	HAAO	0	0	7_Enh	0	1	0	0	0
chr2	43153663	43153868	2726032	2726043	Intergenic	HAAO	0	0	7_Enh	0	1	0	0	0
chr2	43154768	43154903	2726059	2726065	Intergenic	HAAO	0	0	7_Enh	0	1	0	0	0
chr2	43421155	43421833	2729921	2729932	Intergenic	ZFP36L2	0	0	7_Enh	0	1	0	0	0
chr2	43496254	43496473	2731328	2731335	intron	THADA	0	0	6_EnhG	0	1	0	0	0
chr2	44518558	44518931	2741736	2741742	intron	SLC3A1	0	0	5_TxWk	0	1	0	0	1
chr2	45854003	45854037	2754642	2754646	Intergenic	SRBD1	0	0	7_Enh	0	1	0	0	0
chr2	45986503	45986608	2756154	2756161	intron	PRKCE	0	0	7_Enh	0	1	0	0	0
chr2	46163532	46163708	2758104	2758111	intron	PRKCE	0	0	5_TxWk	0	1	0	0	1
chr2	46165916	46166250	2758138	2758147	intron	PRKCE	0	0	7_Enh	0	1	0	0	0
chr2	46170858	46171088	2758201	2758206	intron	PRKCE	0	0	5_TxWk	0	1	0	0	0
chr2	46558975	46559130	2762086	2762091	intron	EPAS1	0	0	7_Enh	0	1	0	0	0
chr2	47074388	47074678	2767176	2767186	intron	LOC100134259	0	0	7_Enh	0	1	0	0	0
chr2	47260266	47260424	2769713	2769717	intron	TTC7A	0	0	7_Enh	0	1	0	0	0
chr2	53743530	53743709	2816529	2816536	Intergenic	CHAC2	0	0	15_Quies	0	1	0	0	0
chr2	53743726	53743927	2816536	2816541	Intergenic	CHAC2	0	0	15_Quies	0	1	0	0	0
chr2	55098811	55098828	2829607	2829613	intron	EML6	0	0	5_TxWk	0	1	0	0	0
chr2	55389123	55389236	2832371	2832375	Intergenic	CLHC1	0	0	7_Enh	0	1	0	0	0
chr2	62735722	62736519	2891864	2891873	Intergenic	TMEM17	0	0	15_Quies	0	1	0	0	0
chr2	64713268	64713364	2906873	2906877	Intergenic	LGALSL	0	0	15_Quies	0	1	0	0	0
chr2	65610072	65610322	2917883	2917896	intron	SPRED2	0	0	7_Enh	0	1	0	0	1
chr2	66725344	66725378	2927549	2927553	intron	MEIS1	0	0	5_TxWk	0	1	0	0	0
chr2	66735680	66735706	2927640	2927644	intron	MEIS1	0	0	7_Enh	0	1	0	0	0
chr2	66736054	66736147	2927650	2927655	intron	MEIS1	0	0	7_Enh	0	1	0	0	0
chr2	67265049	67265157	2931203	2931208	Intergenic	LOC644838	0	0	5_TxWk	0	1	0	0	0
chr2	70302834	70303148	2955986	2955995	intron	PCBP1-AS1	0	0	5_TxWk	0	1	0	0	0
chr2	70336033	70336278	2956659	2956670	Intergenic	LOC100133985	0	0	15_Quies	0	1	0	0	0
chr2	85567596	85567907	3080697	3080706	Intergenic	TGOLN2	0	0	15_Quies	0	1	0	0	0
chr2	85647807	85648082	3081970	3081984	Intergenic	CAPG	0	0	7_Enh	0	1	0	0	1
chr2	85999301	85999804	3087673	3087704	intron	ATOH8	0	0	7_Enh	0	1	0	0	0
chr2	86262994	86263273	3090933	3090940	intron	POLR1A	0	0	7_Enh	0	1	0	0	1
chr2	97484948	97485239	3168804	3168811	intron	CNNM3	0	0	7_Enh	0	1	0	0	0
chr2	98653354	98653411	3182488	3182493	Intergenic	TMEM131	0	0	15_Quies	0	1	0	0	0
chr2	99101440	99101570	3187293	3187298	intron	INPP4A	0	0	5_TxWk	0	1	0	0	0
chr2	99386317	99386506	3190602	3190612	Intergenic	MGAT4A	0	0	7_Enh	0	1	0	0	0
chr2	99422762	99423072	3191075	3191081	intron	KIAA1211L	0	0	7_Enh	0	1	0	0	0
chr2	99500009	99500159	3192055	3192062	intron	KIAA1211L	0	0	15_Quies	0	1	0	0	0
chr2	99525969	99526338	3192395	3192404	intron	KIAA1211L	0	0	7_Enh	0	1	0	0	0
chr2	99526366	99526581	3192404	3192412	intron	KIAA1211L	0	0	7_Enh	0	1	0	0	0
chr2	100898417	100898576	3206638	3206643	exon	LONRF2	0	0	5_TxWk	0	1	0	0	0
chr2	101494507	101494644	3213542	3213548	intron	NPAS2	0	0	7_Enh	0	1	0	0	0
chr2	101726346	101726489	3216877	3216884	intron	TBC1D8	0	0	7_Enh	0	1	0	0	0
chr2	101855715	101856279	3218614	3218624	Intergenic	CNOT11	0	0	7_Enh	0	1	0	0	0
chr2	109228772	109228890	3285644	3285649	intron	LIMS1	0	0	5_TxWk	0	1	0	0	0
chr2	109229150	109229338	3285649	3285657	intron	LIMS1	0	0	5_TxWk	0	1	0	0	0
chr2	110859039	110859284	3305380	3305390	intron	MALL	0	0	7_Enh	0	1	0	0	0
chr2	111918911	111919160	3316628	3316634	exon	BCL2L11	0	0	6_EnhG	0	1	1	0	0
chr2	111919601	111919869	3316639	3316650	intron	BCL2L11	0	0	7_Enh	0	1	0	0	0
chr2	111935818	111935882	3316843	3316847	Intergenic	BCL2L11	0	0	7_Enh	0	1	0	0	0
chr2	113997844	113998214	3339795	3339804	exon	LOC654433	0	0	7_Enh	0	1	0	0	0
chr2	114735375	114735444	3348265	3348270	exon	LOC100499194	0	0	7_Enh	0	1	0	0	1
chr2	118676217	118676802	3374247	3374254	exon	CCDC93	0	0	4_Tx	0	1	0	0	0
chr2	120244092	120244254	3389951	3389956	intron	SCTR	0	0	7_Enh	0	1	0	0	0
chr2	120245250	120245515	3389965	3389973	intron	SCTR	0	0	7_Enh	0	1	0	0	0
chr2	121793549	121793609	3410690	3410698	Intergenic	GLI2	0	0	7_Enh	0	1	0	0	0
chr2	121985441	121985687	3413454	3413462	intron	TFCP2L1	0	0	7_Enh	0	1	0	0	0
chr2	128212817	128212968	3462711	3462717	Intergenic	MIR4783	0	0	7_Enh	0	1	0	0	0
chr2	129039840	129040058	3475120	3475130	intron	HS6ST1	0	0	6_EnhG	0	1	0	0	0
chr2	129045455	129045666	3475225	3475235	intron	HS6ST1	0	0	6_EnhG	0	1	0	0	0
chr2	129063971	129064127	3475539	3475545	intron	HS6ST1	0	0	6_EnhG	0	1	0	0	0
chr2	135249478	135249624	3542055	3542060	intron	TMEM163	0	0	5_TxWk	0	1	0	0	0
chr2	135258946	135259444	3542179	3542187	intron	TMEM163	0	0	5_TxWk	0	1	0	0	0
chr2	135336045	135336127	3542995	3542999	intron	TMEM163	0	0	5_TxWk	0	1	0	0	0
chr2	135351235	135351426	3543116	3543121	intron	TMEM163	0	0	7_Enh	0	1	1	0	0
chr2	144958547	144959185	3606587	3606596	intron	GTDC1	0	0	5_TxWk	0	1	0	0	0
chr2	149642788	149643111	3635258	3635266	intron	KIF5C	0	0	15_Quies	0	1	0	0	0
chr2	158697182	158697394	3695907	3695915	intron	ACVR1	0	0	7_Enh	0	1	0	0	0
chr2	159582014	159582090	3702252	3702256	Intergenic	DAPL1	0	0	15_Quies	0	1	0	0	0
chr2	168891211	168891327	3764590	3764595	intron	STK39	0	0	5_TxWk	0	1	0	0	0
chr2	171386609	171387118	3785398	3785408	intron	MYO3B	0	0	7_Enh	0	1	0	0	0
chr2	172272644	172272762	3794650	3794654	intron	METTL8	0	0	15_Quies	0	1	0	0	1
chr2	182675513	182675919	3880218	3880225	Intergenic	SSFA2	0	0	5_TxWk	0	1	0	0	0
chr2	192306545	192306634	3939838	3939842	Intergenic	MYO1B	0	0	7_Enh	0	1	0	0	0
chr2	205091326	205091520	4040731	4040736	Intergenic	ICOS	0	0	7_Enh	0	1	0	0	0
chr2	205887858	205888044	4046007	4046013	intron	PARD3B	0	0	5_TxWk	0	1	0	0	0
chr2	206756999	206757127	4053217	4053223	Intergenic	INO80D	0	0	15_Quies	0	1	0	0	0
chr2	206794285	206794497	4053648	4053657	Intergenic	INO80D	0	0	7_Enh	0	1	0	0	0
chr2	208693585	208693662	4072780	4072786	intron	PLEKHM3	0	0	7_Enh	0	1	0	0	0
chr2	218797876	218798065	4145296	4145304	intron	TNS1	0	0	7_Enh	0	1	0	0	0
chr2	219863274	219863346	4160905	4160910	Intergenic	MIR375	0	0	7_Enh	0	1	0	0	0
chr2	220142506	220142726	4165567	4165580	Intergenic	DNAJB2	0	0	2_TssAFlnk	0	1	0	0	1
chr2	220406340	220406471	4170791	4170804	exon	CHPF	0	1	3_TxFlnk	0	1	0	0	1
chr2	220507276	220507564	4173197	4173217	TTS	SLC4A3	0	0	7_Enh	0	1	0	0	1
chr2	228270867	228271442	4234323	4234332	Intergenic	TM4SF20	0	0	15_Quies	0	1	0	0	1
chr2	232477249	232477579	4275826	4275839	Intergenic	C2orf57	0	0	7_Enh	0	1	1	0	1
chr2	232539627	232540054	4277371	4277383	Intergenic	PTMA	0	0	7_Enh	0	1	0	0	1
chr2	234198462	234198688	4301555	4301564	TTS	SCARNA6	0	0	4_Tx	0	1	0	0	0
chr2	234199106	234199402	4301567	4301574	intron	ATG16L1	0	0	4_Tx	0	1	0	0	0
chr2	235244386	235244597	4313570	4313579	Intergenic	ARL4C	0	0	7_Enh	0	1	0	0	0
chr2	236633839	236633976	4332380	4332385	intron	AGAP1	0	0	7_Enh	0	1	0	0	0
chr2	238571310	238571696	4360018	4360032	intron	LRRFIP1	0	0	7_Enh	0	1	0	0	0
chr2	238578261	238578436	4360128	4360135	intron	LRRFIP1	0	0	7_Enh	0	1	0	0	0
chr2	238578491	238578599	4360135	4360141	intron	LRRFIP1	0	0	7_Enh	0	1	0	0	0
chr2	238643589	238643840	4361392	4361398	intron	LRRFIP1	0	0	5_TxWk	0	1	0	0	0
chr2	239208530	239208677	4371701	4371706	Intergenic	PER2	0	0	7_Enh	0	1	0	0	0
chr2	240031442	240031701	4384873	4384884	intron	HDAC4	0	0	7_Enh	0	1	0	0	0
chr2	240031721	240031740	4384885	4384889	intron	HDAC4	0	0	7_Enh	0	1	0	0	0
chr2	240161794	240162026	4387966	4387977	intron	HDAC4	0	0	7_Enh	0	1	0	0	0
chr2	240167591	240167714	4388063	4388072	intron	HDAC4	0	0	2_TssAFlnk	0	1	0	0	0
chr2	240169152	240169231	4388132	4388140	intron	HDAC4	0	0	7_Enh	0	1	0	0	0
chr2	240169247	240169413	4388140	4388146	intron	HDAC4	0	0	5_TxWk	0	1	0	0	0
chr2	240169461	240169606	4388146	4388153	intron	HDAC4	0	0	5_TxWk	0	1	0	0	0
chr2	240218360	240218521	4389168	4389175	intron	HDAC4	0	0	7_Enh	0	1	0	0	0
chr2	240221056	240221379	4389229	4389241	intron	HDAC4	0	0	7_Enh	0	1	0	0	0
chr2	240233030	240233241	4389536	4389550	intron	HDAC4	0	0	7_Enh	0	1	0	0	0
chr2	240238904	240239094	4389668	4389676	intron	HDAC4	0	0	5_TxWk	0	1	0	0	0
chr2	241503001	241503243	4412256	4412264	exon	DUSP28	0	0	5_TxWk	0	1	0	0	0
chr2	242032560	242032674	4424560	4424565	exon	SNED1	0	0	4_Tx	0	1	0	0	0
chr2	242169888	242170025	4427790	4427799	intron	HDLBP	0	0	4_Tx	0	1	0	0	0
chr2	242529270	242529446	4434384	4434391	intron	THAP4	0	0	4_Tx	0	1	0	0	0
chr2	242529465	242529505	4434392	4434396	intron	THAP4	0	0	4_Tx	0	1	0	0	0
chr2	242598840	242598903	4436146	4436151	intron	ATG4B	0	0	6_EnhG	0	1	0	0	1
chr2	242683556	242683839	4438817	4438825	intron	D2HGDH	0	0	4_Tx	0	1	0	0	0
chr2	242833494	242833744	4443092	4443109	Intergenic	CXXC11	0	0	7_Enh	0	1	0	0	0
chr2	242833815	242833975	4443110	4443115	Intergenic	CXXC11	0	0	7_Enh	0	1	0	0	0
chr3	8486088	8486365	4511311	4511321	intron	LMCD1-AS1	0	0	7_Enh	0	1	0	0	0
chr3	11811951	11812224	4554644	4554655	Intergenic	VGLL4	0	0	7_Enh	0	1	0	0	0
chr3	12940467	12940755	4567952	4567959	exon	IQSEC1	0	1	4_Tx	0	1	0	0	0
chr3	13152273	13152535	4572193	4572200	Intergenic	IQSEC1	0	0	7_Enh	0	1	0	0	0
chr3	14411368	14411483	4590016	4590021	Intergenic	SLC6A6	0	0	7_Enh	0	1	0	0	0
chr3	14481141	14481250	4591135	4591142	intron	SLC6A6	0	0	7_Enh	0	1	0	0	0
chr3	14493755	14493937	4591324	4591332	intron	SLC6A6	0	0	7_Enh	0	1	0	0	0
chr3	14494419	14494916	4591340	4591361	intron	SLC6A6	0	0	7_Enh	0	1	0	0	0
chr3	14502186	14502492	4591456	4591464	intron	SLC6A6	0	0	7_Enh	0	1	0	0	0
chr3	15935679	15935739	4607515	4607520	Intergenic	MIR563	0	0	7_Enh	0	1	0	0	0
chr3	17120453	17120887	4616898	4616905	intron	PLCL2	0	0	5_TxWk	0	1	0	0	0
chr3	18412327	18412379	4625719	4625724	intron	SATB1	0	0	7_Enh	0	1	0	0	0
chr3	20122623	20122907	4637181	4637187	intron	KAT2B	0	0	7_Enh	0	1	0	0	0
chr3	24033803	24034018	4663746	4663751	Intergenic	NR1D2	0	0	15_Quies	0	1	0	0	0
chr3	30714632	30714692	4708135	4708139	intron	TGFBR2	0	0	4_Tx	0	1	0	0	0
chr3	32327575	32327692	4720796	4720801	intron	CMTM8	0	0	7_Enh	0	1	0	0	0
chr3	32346654	32346837	4720976	4720983	intron	CMTM8	0	0	5_TxWk	0	1	0	0	0
chr3	32362644	32362828	4721156	4721164	intron	CMTM8	0	0	7_Enh	0	1	0	0	0
chr3	33433360	33433427	4734236	4734241	intron	UBP1	0	0	5_TxWk	0	1	0	0	0
chr3	42074544	42074791	4800355	4800361	Intergenic	ULK4	0	0	7_Enh	0	1	1	0	0
chr3	42157546	42157684	4801282	4801289	intron	TRAK1	0	0	5_TxWk	0	1	1	0	0
chr3	42586344	42586549	4805457	4805466	Intergenic	SEC22C	0	0	7_Enh	0	1	0	0	0
chr3	45209044	45209399	4831279	4831295	Intergenic	CDCP1	0	0	5_TxWk	0	1	0	0	0
chr3	48506698	48507088	4872385	4872394	promoter-TSS	TREX1	0	0	7_Enh	0	1	0	0	1
chr3	48595171	48595895	4873935	4873954	Intergenic	PFKFB4	1	0	7_Enh	0	1	0	0	1
chr3	48777489	48777702	4877825	4877833	Intergenic	IP6K2	0	0	2_TssAFlnk	0	1	0	0	1
chr3	50384686	50384890	4906711	4906721	TTS	NPRL2	0	0	5_TxWk	0	1	0	0	1
chr3	50480424	50480675	4908301	4908316	intron	CACNA2D2	0	0	15_Quies	0	1	0	0	0
chr3	50638378	50639332	4910573	4910593	Intergenic	CISH	0	0	7_Enh	0	1	0	0	0
chr3	52039590	52039736	4925228	4925236	Intergenic	RPL29	0	0	7_Enh	0	1	0	0	0
chr3	52503360	52503549	4933138	4933144	intron	NISCH	0	0	5_TxWk	0	1	0	0	0
chr3	52880455	52880518	4939099	4939105	intron	TMEM110	0	0	5_TxWk	0	1	0	0	0
chr3	53179471	53179762	4942915	4942920	Intergenic	RFT1	0	0	7_Enh	0	1	0	0	0
chr3	53568862	53568913	4947878	4947882	intron	CACNA1D	0	0	5_TxWk	0	1	0	0	0
chr3	53580151	53580340	4947999	4948005	intron	CACNA1D	0	0	15_Quies	0	1	0	0	0
chr3	53600773	53601000	4948159	4948165	intron	CACNA1D	0	0	5_TxWk	0	1	1	0	0
chr3	53744254	53744488	4949491	4949500	intron	CACNA1D	0	0	5_TxWk	0	1	0	0	1
chr3	53798535	53798653	4950223	4950228	intron	CACNA1D	0	0	7_Enh	0	1	0	0	0
chr3	53876883	53877180	4951331	4951339	intron	CHDH	0	0	7_Enh	0	1	0	0	1
chr3	58000109	58000238	4989751	4989757	intron	FLNB	0	0	7_Enh	0	1	0	0	0
chr3	58045419	58045614	4990290	4990295	intron	FLNB	0	0	7_Enh	0	1	0	0	0
chr3	58202928	58203252	4992472	4992478	Intergenic	DNASE1L3	0	0	7_Enh	0	1	0	0	1
chr3	59591967	59592320	5004877	5004884	Intergenic	C3orf67	0	0	15_Quies	0	1	0	0	0
chr3	59772205	59772574	5006154	5006161	intron	FHIT	0	0	15_Quies	0	1	0	0	0
chr3	62651549	62651850	5029170	5029176	intron	CADPS	0	0	5_TxWk	0	1	0	0	1
chr3	62845024	62845205	5030397	5030402	intron	CADPS	0	0	15_Quies	0	1	0	0	0
chr3	64136546	64136808	5039670	5039680	intron	PRICKLE2	0	0	7_Enh	0	1	0	0	0
chr3	64475487	64475557	5042366	5042370	Intergenic	ADAMTS9-AS2	0	0	7_Enh	0	1	0	0	0
chr3	65796181	65796237	5052665	5052669	intron	MAGI1	0	0	5_TxWk	0	1	0	0	0
chr3	65858842	65859023	5053242	5053246	intron	MAGI1	0	0	5_TxWk	0	1	0	0	0
chr3	65940035	65940168	5053969	5053976	intron	MAGI1	0	0	1_TssA	0	1	0	0	0
chr3	65940283	65940362	5053976	5053983	intron	MAGI1	0	0	1_TssA	0	1	0	0	0
chr3	66423630	66423790	5057742	5057750	intron	SLC25A26	0	0	5_TxWk	0	1	0	0	0
chr3	66525992	66526302	5059122	5059129	intron	LRIG1	0	0	7_Enh	0	1	0	0	0
chr3	66527285	66527436	5059136	5059141	intron	LRIG1	0	0	7_Enh	0	1	0	0	0
chr3	66527554	66527768	5059141	5059145	intron	LRIG1	0	0	7_Enh	0	1	0	0	0
chr3	71218352	71218463	5094044	5094050	intron	FOXP1	0	0	5_TxWk	0	1	0	0	0
chr3	71319248	71319385	5095205	5095210	intron	FOXP1	0	0	5_TxWk	0	1	0	0	0
chr3	71439117	71439233	5096565	5096571	intron	FOXP1	0	0	7_Enh	0	1	0	0	0
chr3	72107788	72107891	5103826	5103832	Intergenic	LOC201617	0	0	15_Quies	0	1	0	0	0
chr3	72204682	72205003	5104767	5104775	intron	LOC201617	0	0	7_Enh	0	1	0	0	0
chr3	72323843	72324119	5105880	5105886	Intergenic	LOC201617	0	0	7_Enh	0	1	0	0	0
chr3	72378650	72378777	5106475	5106482	Intergenic	RYBP	0	0	7_Enh	0	1	0	0	0
chr3	72778165	72778428	5110770	5110778	Intergenic	SHQ1	0	0	7_Enh	0	1	0	0	0
chr3	72794723	72794852	5111000	5111004	Intergenic	SHQ1	0	0	5_TxWk	0	1	0	0	0
chr3	73434556	73434832	5117806	5117810	exon,intron	PDZRN3	0	0	5_TxWk	0	1	0	0	0
chr3	73518678	73518834	5118651	5118656	intron	PDZRN3	0	0	5_TxWk	0	1	0	0	0
chr3	75502594	75502623	5132931	5132935	Intergenic	FAM86DP	0	0	15_Quies	0	1	0	0	0
chr3	75502634	75502946	5132935	5132942	Intergenic	FAM86DP	0	0	15_Quies	0	1	0	0	0
chr3	104523914	104524040	5294659	5294663	Intergenic	ALCAM	0	0	15_Quies	0	1	0	0	0
chr3	111732429	111732625	5341641	5341650	exon	TAGLN3	0	0	7_Enh	0	1	0	0	1
chr3	111762556	111762741	5341866	5341872	intron	TMPRSS7	0	0	15_Quies	0	1	0	0	1
chr3	114127690	114128048	5360751	5360761	intron	ZBTB20	0	0	7_Enh	0	1	0	0	0
chr3	124480148	124480424	5437211	5437224	Intergenic	UMPS	0	0	7_Enh	0	1	0	0	1
chr3	124491248	124491385	5437371	5437378	intron	ITGB5	0	0	4_Tx	0	1	0	0	0
chr3	124919664	124919971	5442424	5442430	intron	SLC12A8	0	0	15_Quies	0	1	0	0	0
chr3	125986138	125986640	5454572	5454617	Intergenic	ALDH1L1	0	1	2_TssAFlnk	0	1	0	0	0
chr3	126860805	126861032	5467080	5467088	Intergenic	PLXNA1	0	0	7_Enh	0	1	0	0	0
chr3	127255453	127255579	5471440	5471446	Intergenic	TPRA1	0	0	15_Quies	0	1	0	0	0
chr3	127261304	127261529	5471529	5471540	Intergenic	TPRA1	0	0	7_Enh	0	1	0	0	0
chr3	127349839	127350033	5473338	5473344	intron	PODXL2	0	0	7_Enh	0	1	0	0	0
chr3	127791424	127791659	5478894	5478902	Intergenic	SEC61A1	0	0	6_EnhG	0	1	1	0	0
chr3	127803376	127803574	5479201	5479206	intron	RUVBL1	0	0	7_Enh	0	1	1	0	0
chr3	129047276	129047373	5498737	5498742	Intergenic	H1FX	0	0	15_Quies	0	1	0	0	0
chr3	129312864	129313024	5503096	5503107	intron	PLXND1	0	0	7_Enh	0	1	0	0	0
chr3	129703939	129704115	5507749	5507758	Intergenic	TRH	0	0	15_Quies	0	1	1	0	0
chr3	129704182	129704256	5507759	5507764	Intergenic	TRH	0	0	15_Quies	0	1	0	0	0
chr3	132870705	132870890	5530715	5530720	intron	TMEM108	0	0	15_Quies	0	1	0	0	0
chr3	137831319	137831440	5572263	5572268	exon,intron	DZIP1L	0	0	5_TxWk	0	1	0	0	0
chr3	141145333	141145517	5600854	5600861	intron	ZBTB38	0	0	7_Enh	0	1	0	0	0
chr3	149996638	149996930	5663335	5663341	Intergenic	TSC22D2	0	0	15_Quies	0	1	0	0	0
chr3	156029585	156029996	5707591	5707598	intron	KCNAB1	0	0	15_Quies	0	1	0	0	0
chr3	156784588	156784720	5712665	5712671	Intergenic	LOC100498859	0	0	15_Quies	0	1	0	0	0
chr3	170696355	170696503	5803505	5803511	Intergenic	SLC2A2	0	0	7_Enh	0	1	0	0	0
chr3	170867350	170867493	5804711	5804716	intron	TNIK	0	0	5_TxWk	0	1	0	0	0
chr3	170891516	170891891	5804942	5804949	intron	TNIK	0	0	5_TxWk	0	1	0	0	0
chr3	171024608	171024748	5805803	5805808	intron	TNIK	0	0	15_Quies	0	1	0	0	0
chr3	171870931	171871382	5813289	5813298	intron	FNDC3B	0	0	7_Enh	0	1	0	0	0
chr3	171921608	171921968	5813755	5813762	intron	FNDC3B	0	0	7_Enh	0	1	0	0	0
chr3	176753287	176753585	5845311	5845320	intron	TBL1XR1	0	0	5_TxWk	0	1	0	0	0
chr3	181959996	181960206	5886941	5886945	Intergenic	FLJ46066	0	0	15_Quies	0	1	0	0	0
chr3	183003692	183003860	5896707	5896714	intron	MCF2L2	0	0	15_Quies	0	1	0	0	0
chr3	183723816	183724297	5906871	5906883	promoter-TSS	ABCC5-AS1	1	0	15_Quies	0	1	0	0	0
chr3	184629941	184630037	5921916	5921923	intron	VPS8	0	0	5_TxWk	0	1	0	0	0
chr3	185928164	185928436	5937291	5937302	intron	DGKG	0	0	7_Enh	0	1	0	0	0
chr3	188069910	188070250	5958717	5958725	intron	LPP	0	0	5_TxWk	0	1	0	0	0
chr3	193391769	193391903	5998734	5998741	intron	OPA1	0	0	5_TxWk	0	1	1	0	0
chr3	193430076	193430283	5999122	5999131	Intergenic	OPA1-AS1	0	0	15_Quies	0	1	0	0	0
chr3	193455059	193455272	5999390	5999397	Intergenic	OPA1-AS1	0	0	7_Enh	0	1	0	0	0
chr3	193455334	193455424	5999397	5999402	Intergenic	OPA1-AS1	0	0	15_Quies	0	1	0	0	0
chr3	193549311	193549438	6000447	6000454	Intergenic	DPPA2P3	0	0	7_Enh	0	1	0	0	0
chr3	193830398	193830643	6003912	6003919	Intergenic	HES1	0	0	7_Enh	0	1	0	0	0
chr3	193848817	193849329	6004186	6004201	Intergenic	HES1	0	0	7_Enh	0	1	0	0	0
chr3	194170208	194170300	6009637	6009641	intron	ATP13A3	0	0	4_Tx	0	1	0	0	0
chr3	194170889	194171375	6009645	6009652	intron	ATP13A3	0	0	4_Tx	0	1	0	0	0
chr3	194754237	194754441	6018406	6018412	Intergenic	XXYLT1	0	0	7_Enh	0	1	0	0	0
chr3	195589994	195590178	6032759	6032772	TTS	TNK2	0	0	5_TxWk	0	1	0	0	1
chr3	195623567	195623846	6034006	6034014	intron	TNK2	0	0	7_Enh	0	1	0	0	0
chr3	195641892	195642212	6034538	6034545	Intergenic	TNK2	0	0	7_Enh	0	1	0	0	1
chr3	195718340	195718368	6036291	6036295	Intergenic	SDHAP1	0	0	15_Quies	0	1	0	0	0
chr3	196910525	196910858	6056705	6056713	exon	DLG1	0	0	5_TxWk	0	1	0	0	0
chr4	1206732	1206938	6099134	6099142	intron	CTBP1	0	0	6_EnhG	0	1	0	0	0
chr4	1226924	1227072	6099950	6099958	intron	CTBP1	0	0	4_Tx	0	1	0	0	0
chr4	1227142	1227401	6099960	6099971	intron	CTBP1	0	0	4_Tx	0	1	0	0	0
chr4	2244322	2244381	6125249	6125257	promoter-TSS	HAUS3	1	0	7_Enh	0	1	0	0	0
chr4	2978984	2979132	6140864	6140869	intron	GRK4	0	0	5_TxWk	0	1	0	0	0
chr4	3108307	3108621	6143037	6143044	intron	HTT	0	0	5_TxWk	0	1	0	0	1
chr4	4845755	4845783	6174337	6174341	Intergenic	MSX1	0	0	15_Quies	0	1	0	0	0
chr4	5872161	5872270	6186170	6186177	intron	CRMP1	0	0	15_Quies	0	1	0	0	0
chr4	5958279	5958432	6187673	6187679	Intergenic	MIR378D1	0	0	7_Enh	0	1	0	0	0
chr4	6274919	6275101	6193021	6193027	intron	WFS1	0	0	7_Enh	0	1	0	0	0
chr4	6278028	6278180	6193090	6193096	intron	WFS1	0	0	5_TxWk	0	1	0	0	0
chr4	6278861	6279142	6193103	6193110	intron	WFS1	0	0	6_EnhG	0	1	0	0	0
chr4	6344449	6344503	6194605	6194609	intron	PPP2R2C	0	0	15_Quies	0	1	0	0	0
chr4	6888031	6888101	6204203	6204208	Intergenic	TBC1D14	0	0	7_Enh	0	1	0	0	1
chr4	6949383	6949911	6205668	6205676	intron	TBC1D14	0	0	7_Enh	0	1	0	0	0
chr4	7825214	7825456	6223334	6223342	intron	AFAP1	0	0	7_Enh	0	1	0	0	0
chr4	8012496	8012590	6226599	6226606	intron	ABLIM2	0	0	7_Enh	0	1	0	0	0
chr4	8046481	8046548	6227313	6227319	intron	ABLIM2	0	0	5_TxWk	0	1	0	0	0
chr4	8052468	8052686	6227457	6227468	intron	ABLIM2	0	0	7_Enh	0	1	0	0	0
chr4	8194454	8194654	6230707	6230715	Intergenic	SH3TC1	0	0	5_TxWk	0	1	0	0	1
chr4	8227634	8228049	6231516	6231524	intron	SH3TC1	0	0	6_EnhG	0	1	0	0	0
chr4	8230328	8230582	6231612	6231623	intron	SH3TC1	0	0	6_EnhG	0	1	0	0	1
chr4	9605543	9606124	6257536	6257551	Intergenic	MIR548I2	0	0	15_Quies	0	1	0	0	0
chr4	13707179	13707585	6290023	6290032	Intergenic	MIR5091	0	0	15_Quies	0	1	0	0	0
chr4	25012955	25013044	6371737	6371744	intron	LGI2	0	0	7_Enh	0	1	0	0	0
chr4	26828438	26828667	6390599	6390604	Intergenic	STIM2	0	0	15_Quies	0	1	0	0	0
chr4	38531541	38531603	6463647	6463651	Intergenic	KLF3	0	0	2_TssAFlnk	0	1	0	0	0
chr4	38677161	38677449	6465306	6465312	intron	KLF3	0	0	5_TxWk	0	1	0	0	1
chr4	39136939	39137252	6469913	6469924	Intergenic	WDR19	0	0	7_Enh	0	1	0	0	1
chr4	39543738	39543823	6474551	6474555	intron	UGDH-AS1	0	0	5_TxWk	0	1	0	0	0
chr4	40587678	40587815	6488567	6488573	intron	RBM47	0	0	7_Enh	0	1	0	0	0
chr4	40925243	40925409	6493069	6493074	intron	APBB2	0	0	5_TxWk	0	1	0	0	0
chr4	40925826	40925985	6493082	6493089	intron	APBB2	0	0	7_Enh	0	1	0	0	0
chr4	52775456	52775596	6557439	6557445	intron	DCUN1D4	0	0	7_Enh	0	1	0	0	0
chr4	71762250	71762513	6681787	6681792	Intergenic	MOB1B	0	0	15_Quies	0	1	0	0	0
chr4	74606107	74606466	6700075	6700082	promoter-TSS	IL8	1	0	15_Quies	0	1	0	0	0
chr4	77119183	77119261	6718286	6718291	intron	SCARB2	0	0	7_Enh	0	1	0	0	0
chr4	78803185	78803264	6732375	6732379	intron	MRPL1	0	0	5_TxWk	0	1	0	0	0
chr4	83581970	83582128	6765105	6765111	exon	SCD5	0	0	5_TxWk	0	1	0	0	0
chr4	87994829	87995208	6799175	6799182	intron	AFF1	0	0	7_Enh	0	1	0	0	0
chr4	88038493	88039068	6799573	6799583	intron	AFF1	0	0	7_Enh	0	1	0	0	0
chr4	114426312	114426414	6974652	6974657	intron	CAMK2D	0	0	5_TxWk	0	1	0	0	0
chr4	114468788	114468895	6974889	6974893	intron	CAMK2D	0	0	7_Enh	0	1	0	0	1
chr4	129308114	129308419	7068829	7068838	Intergenic	PGRMC2	0	0	7_Enh	0	1	0	0	0
chr4	129556397	129556650	7070652	7070668	Intergenic	PHF17	0	0	7_Enh	0	1	0	0	0
chr4	139255696	139255962	7127999	7128004	intron	LINC00499	0	0	7_Enh	0	1	0	0	0
chr4	139812206	139812405	7131915	7131922	Intergenic	CCRN4L	0	0	15_Quies	0	1	0	0	0
chr4	139832179	139832428	7132099	7132109	Intergenic	CCRN4L	0	0	7_Enh	0	1	0	0	0
chr4	139894700	139894899	7132766	7132773	Intergenic	CCRN4L	0	0	7_Enh	0	1	0	0	0
chr4	139949469	139949706	7133653	7133661	intron	CCRN4L	0	0	7_Enh	0	1	0	0	0
chr4	140667757	140667841	7142071	7142077	intron	MAML3	0	0	5_TxWk	0	1	0	0	0
chr4	140704389	140704707	7142468	7142473	intron	MAML3	0	0	5_TxWk	0	1	0	0	0
chr4	140834861	140834894	7143734	7143738	intron	MAML3	0	0	7_Enh	0	1	0	0	0
chr4	140842902	140843315	7143811	7143818	intron	MAML3	0	0	7_Enh	0	1	0	0	0
chr4	140908589	140908635	7144376	7144380	intron	MAML3	0	0	5_TxWk	0	1	0	0	0
chr4	141217573	141217769	7147615	7147621	intron	LOC100129858	0	0	7_Enh	0	1	0	0	0
chr4	146803219	146803443	7184995	7185000	intron	ZNF827	0	0	7_Enh	0	1	0	0	0
chr4	148849023	148849217	7200141	7200147	intron	ARHGAP10	0	0	5_TxWk	0	1	0	0	0
chr4	153516835	153517040	7234187	7234195	Intergenic	MIR4453	0	0	15_Quies	0	1	0	0	0
chr4	153526822	153527038	7234282	7234288	Intergenic	MIR4453	0	0	15_Quies	0	1	0	0	0
chr4	156608691	156609142	7259283	7259290	intron	GUCY1A3	0	0	5_TxWk	0	1	0	0	0
chr4	170236118	170236308	7352085	7352093	Intergenic	SH3RF1	0	0	7_Enh	0	1	0	0	0
chr4	183416269	183416379	7449198	7449203	intron	TENM3	0	0	15_Quies	0	1	0	0	0
chr4	183452951	183453140	7449530	7449536	intron	TENM3	0	0	15_Quies	0	1	0	0	0
chr4	183817030	183817157	7454255	7454260	intron	DCTD	0	0	7_Enh	0	1	0	0	0
chr4	184509346	184509541	7463388	7463394	Intergenic	RWDD4	0	0	15_Quies	0	1	0	0	0
chr4	184509625	184509796	7463394	7463399	Intergenic	RWDD4	0	0	15_Quies	0	1	0	0	0
chr4	185204069	185204239	7473027	7473032	Intergenic	ENPP6	0	0	5_TxWk	0	1	1	0	0
chr4	185265273	185265325	7473739	7473745	intron	LOC728175	0	0	2_TssAFlnk	0	1	0	0	0
chr4	185425121	185425425	7476100	7476108	Intergenic	IRF2	0	0	15_Quies	0	1	0	0	0
chr4	185667005	185667168	7479167	7479172	Intergenic	MLF1IP	0	0	5_TxWk	0	1	0	0	1
chr4	185716409	185716549	7479788	7479794	intron	ACSL1	0	0	7_Enh	0	1	0	0	0
chr4	185736247	185736496	7480065	7480072	intron	ACSL1	0	0	7_Enh	0	1	0	0	0
chr4	186637514	186637725	7492349	7492356	intron	SORBS2	0	0	7_Enh	0	1	0	0	0
chr4	186638195	186638301	7492363	7492368	intron	SORBS2	0	0	7_Enh	0	1	0	0	0
chr4	186709218	186709487	7493205	7493214	intron	SORBS2	0	0	5_TxWk	0	1	0	0	0
chr4	187162193	187162291	7499027	7499031	intron	KLKB1	0	0	5_TxWk	0	1	0	0	0
chr4	187491354	187491601	7503505	7503520	Intergenic	MTNR1A	0	0	1_TssA	0	1	0	0	0
chr4	190020322	190020623	7532391	7532401	Intergenic	LOC401164	0	0	15_Quies	0	1	0	0	0
chr4	190764659	190765013	7540393	7540402	Intergenic	FRG1	0	0	15_Quies	0	1	0	0	0
chr5	399985	400355	7555302	7555325	intron	AHRR	0	0	7_Enh	0	1	1	0	0
chr5	673042	673196	7563900	7563909	intron	TPPP	0	0	7_Enh	0	1	0	0	0
chr5	6900964	6901221	7656349	7656357	Intergenic	MIR4278	0	0	7_Enh	0	1	0	0	0
chr5	10663949	10664202	7689822	7689832	Intergenic	DAP	0	0	7_Enh	0	1	0	0	0
chr5	14009033	14009343	7713827	7713834	Intergenic	DNAH5	0	0	7_Enh	0	1	0	0	0
chr5	14354201	14354611	7717895	7717903	intron	TRIO	0	0	5_TxWk	0	1	0	0	0
chr5	14384241	14384391	7718325	7718331	intron	TRIO	0	0	4_Tx	0	1	0	0	0
chr5	14457584	14457902	7719401	7719409	intron	TRIO	0	0	7_Enh	0	1	0	0	0
chr5	31731497	31731773	7840301	7840308	Intergenic	PDZD2	0	0	15_Quies	0	1	0	0	0
chr5	34001440	34001894	7862571	7862579	intron	C1QTNF3-AMACR	0	0	5_TxWk	0	1	0	0	0
chr5	50260652	50260764	7960159	7960164	Intergenic	PARP8	0	0	5_TxWk	0	1	0	0	0
chr5	50691668	50692402	7963243	7963252	Intergenic	LOC642366	0	0	15_Quies	0	1	0	0	0
chr5	55354227	55354348	7997338	7997343	Intergenic	IL6ST	0	0	7_Enh	0	1	0	0	0
chr5	58168065	58168815	8019147	8019157	Intergenic	RAB3C	0	0	15_Quies	0	1	0	0	0
chr5	59668783	59668983	8028127	8028134	intron	PDE4D	0	0	5_TxWk	0	1	0	0	0
chr5	66564016	66564801	8076683	8076695	Intergenic	CD180	0	0	7_Enh	0	1	1	0	0
chr5	67830015	67830369	8085401	8085410	Intergenic	PIK3R1	0	0	7_Enh	0	1	0	0	0
chr5	71234757	71235049	8119320	8119327	Intergenic	MAP1B	0	0	7_Enh	0	1	0	0	0
chr5	71538607	71538924	8121789	8121796	intron	MRPS27	0	0	7_Enh	0	1	0	0	0
chr5	72577270	72577549	8130928	8130933	Intergenic	TMEM174	0	0	7_Enh	0	1	0	0	0
chr5	73082380	73082712	8136179	8136187	intron	ARHGEF28	0	0	7_Enh	0	1	0	0	0
chr5	77425033	77425496	8174733	8174741	intron	AP3B1	0	0	5_TxWk	0	1	0	0	0
chr5	81153386	81153499	8209608	8209612	Intergenic	SSBP2	0	0	7_Enh	0	1	0	0	0
chr5	81682745	81683280	8213835	8213843	Intergenic	ATP6AP1L	0	0	7_Enh	0	1	0	0	0
chr5	81692782	81692914	8213932	8213938	Intergenic	ATP6AP1L	0	0	15_Quies	0	1	0	0	0
chr5	95124027	95124397	8296589	8296600	intron	RHOBTB3	0	0	5_TxWk	0	1	0	0	0
chr5	95194466	95194824	8297423	8297445	exon	C5orf27	0	0	2_TssAFlnk	0	1	1	0	1
chr5	95562504	95562759	8299808	8299813	Intergenic	MIR583	0	0	15_Quies	0	1	0	0	0
chr5	102764201	102764294	8344500	8344505	Intergenic	NUDT12	0	0	15_Quies	0	1	0	0	0
chr5	107135151	107135308	8369394	8369399	Intergenic	EFNA5	0	0	15_Quies	0	1	0	0	0
chr5	108441567	108441707	8378045	8378049	intron	FER	0	0	15_Quies	0	1	0	0	0
chr5	110885164	110885265	8393366	8393370	intron	STARD4-AS1	0	0	5_TxWk	0	1	0	0	0
chr5	111726000	111726316	8398805	8398814	intron	EPB41L4A	0	0	7_Enh	0	1	0	0	0
chr5	123463337	123463584	8477915	8477923	Intergenic	CSNK1G3	0	0	7_Enh	0	1	0	0	0
chr5	123935170	123935324	8481061	8481067	Intergenic	ZNF608	0	0	15_Quies	0	1	0	0	0
chr5	123985319	123985603	8481507	8481515	intron	ZNF608	0	0	7_Enh	0	1	0	0	0
chr5	123997220	123997466	8481651	8481656	intron	ZNF608	0	0	5_TxWk	0	1	0	0	0
chr5	124748533	124748684	8487534	8487542	Intergenic	ZNF608	0	0	7_Enh	0	1	0	0	1
chr5	130715452	130715676	8528510	8528516	intron	CDC42SE2	0	0	5_TxWk	0	1	0	0	0
chr5	131601500	131601724	8536039	8536046	intron	PDLIM4	0	0	7_Enh	0	1	0	0	0
chr5	132155878	132156157	8542720	8542729	Intergenic	SHROOM1	0	0	7_Enh	0	1	0	0	1
chr5	133772498	133772694	8562240	8562249	Intergenic	CDKN2AIPNL	0	0	7_Enh	0	1	0	0	0
chr5	133772733	133772891	8562249	8562255	Intergenic	CDKN2AIPNL	0	0	7_Enh	0	1	0	0	0
chr5	137785636	137785931	8602485	8602502	Intergenic	REEP2	0	0	7_Enh	0	1	0	0	1
chr5	137901817	137902362	8604539	8604545	intron	HSPA9	0	0	4_Tx	0	1	0	0	0
chr5	138289132	138289385	8609372	8609379	intron	SIL1	0	0	7_Enh	0	1	0	0	0
chr5	138290775	138290944	8609391	8609398	intron	SIL1	0	0	7_Enh	0	1	0	0	0
chr5	138441352	138441432	8610639	8610647	intron	SIL1	0	0	5_TxWk	0	1	0	0	0
chr5	138467063	138467333	8610894	8610901	intron	SIL1	0	0	7_Enh	0	1	0	0	0
chr5	139035279	139035673	8618991	8619007	intron	CXXC5	0	0	7_Enh	0	1	0	0	0
chr5	139040482	139040990	8619093	8619121	intron	CXXC5	0	1	7_Enh	0	1	0	0	0
chr5	139041007	139041129	8619121	8619127	intron	CXXC5	0	1	2_TssAFlnk	0	1	0	0	0
chr5	139049623	139049870	8619299	8619316	intron	CXXC5	0	0	7_Enh	0	1	0	0	0
chr5	139057397	139057568	8619442	8619452	intron	CXXC5	0	0	7_Enh	0	1	0	0	0
chr5	139069282	139069429	8619702	8619711	Intergenic	CXXC5	0	0	7_Enh	0	1	0	0	1
chr5	139069449	139069546	8619711	8619717	Intergenic	CXXC5	0	0	7_Enh	0	1	0	0	0
chr5	139624191	139624379	8626865	8626876	TTS	PFDN1	0	0	7_Enh	0	1	0	0	1
chr5	140904359	140904597	8646377	8646383	intron	DIAPH1	0	0	5_TxWk	0	1	0	0	1
chr5	141443528	141443697	8653454	8653461	Intergenic	NDFIP1	0	0	7_Enh	0	1	0	0	0
chr5	142388813	142388957	8664402	8664408	intron	ARHGAP26	0	0	5_TxWk	0	1	0	0	1
chr5	142940926	142941054	8668723	8668727	Intergenic	MIR5197	0	0	15_Quies	0	1	0	0	0
chr5	149789388	149789813	8721855	8721866	intron	CD74	0	0	7_Enh	0	1	0	0	0
chr5	149998651	149998762	8725170	8725177	intron	SYNPO	0	0	7_Enh	0	1	0	0	0
chr5	149999011	149999217	8725180	8725190	intron	SYNPO	0	0	7_Enh	0	1	0	0	0
chr5	149999232	149999326	8725190	8725197	intron	SYNPO	0	0	7_Enh	0	1	0	0	0
chr5	150518712	150518970	8730559	8730566	intron	ANXA6	0	0	4_Tx	0	1	0	0	0
chr5	153681601	153681977	8753352	8753359	intron	GALNT10	0	0	7_Enh	0	1	0	0	0
chr5	154120711	154120788	8758975	8758979	intron	LARP1	0	0	7_Enh	0	1	0	0	0
chr5	156771385	156771495	8778997	8779004	intron	FNDC9	0	0	5_TxWk	0	1	0	0	0
chr5	159345209	159345294	8801262	8801267	intron	ADRA1B	0	0	15_Quies	0	1	0	0	0
chr5	159860950	159861351	8808001	8808010	Intergenic	PTTG1	0	0	15_Quies	0	1	0	0	0
chr5	167589770	167589949	8861476	8861481	intron	TENM2	0	0	7_Enh	0	1	0	0	0
chr5	169950266	169950554	8884491	8884499	intron	KCNIP1	0	0	7_Enh	0	1	0	0	0
chr5	170059899	170060831	8885671	8885709	intron	KCNIP1	0	0	7_Enh	0	1	0	0	1
chr5	171568891	171569139	8902738	8902745	intron	STK10	0	0	7_Enh	0	1	1	0	0
chr5	171782172	171782462	8906223	8906236	intron	SH3PXD2B	0	0	7_Enh	0	1	0	0	0
chr5	171991345	171991590	8909221	8909229	Intergenic	NEURL1B	0	0	7_Enh	0	1	0	0	0
chr5	172331791	172331948	8914928	8914933	intron	ERGIC1	0	0	7_Enh	0	1	0	0	0
chr5	172751061	172751219	8921762	8921769	intron	STC2	0	0	7_Enh	0	1	0	0	0
chr5	172751269	172751409	8921769	8921779	intron	STC2	0	0	7_Enh	0	1	0	0	0
chr5	173126274	173126482	8926185	8926195	Intergenic	BOD1	0	0	7_Enh	0	1	0	0	0
chr5	173132086	173132259	8926293	8926299	Intergenic	BOD1	0	0	7_Enh	0	1	0	0	0
chr5	173145963	173145976	8926484	8926488	Intergenic	BOD1	0	0	15_Quies	0	1	0	0	0
chr5	173148821	173148899	8926524	8926530	Intergenic	BOD1	0	0	7_Enh	0	1	0	0	0
chr5	173162317	173162699	8926698	8926709	Intergenic	BOD1	0	0	5_TxWk	0	1	0	0	0
chr5	173209185	173209240	8927306	8927311	Intergenic	CPEB4	0	0	7_Enh	0	1	0	0	0
chr5	176040941	176041096	8961649	8961656	Intergenic	GPRIN1	0	0	14_ReprPCWk	0	1	0	0	0
chr5	177015692	177015816	8980832	8980838	Intergenic	TMED9	0	0	15_Quies	0	1	0	0	0
chr5	178723810	178724270	9010951	9010961	intron	ADAMTS2	0	0	9_Het	0	1	0	0	0
chr5	178741348	178741492	9011303	9011313	intron	ADAMTS2	0	0	9_Het	0	1	0	0	0
chr5	179110471	179110870	9019472	9019478	Intergenic	CBY3	0	0	5_TxWk	0	1	0	0	0
chr5	179189465	179189630	9021094	9021098	intron	MAML1	0	0	7_Enh	0	1	0	0	0
chr5	179190305	179190477	9021101	9021106	intron	MAML1	0	0	5_TxWk	0	1	0	0	1
chr5	179401201	179401340	9026088	9026099	intron	RNF130	0	0	4_Tx	0	1	0	0	0
chr5	179720311	179720852	9031903	9031913	Intergenic	MAPK9	0	0	2_TssAFlnk	0	1	0	0	1
chr5	180648971	180649258	9049147	9049161	TTS	MIR4638	1	0	7_Enh	0	1	0	0	0
chr6	716323	716396	9062456	9062462	Intergenic	EXOC2	0	0	15_Quies	0	1	0	0	0
chr6	732036	732058	9062676	9062680	Intergenic	EXOC2	0	0	15_Quies	0	1	0	0	0
chr6	744538	745403	9062842	9062851	Intergenic	EXOC2	0	0	15_Quies	0	1	0	0	0
chr6	1757410	1757502	9077980	9077984	intron	GMDS	0	0	7_Enh	0	1	0	0	0
chr6	2744543	2744617	9087985	9087989	intron	MYLK4	0	0	2_TssAFlnk	0	1	0	0	0
chr6	2952920	2952964	9091286	9091293	intron	SERPINB6	0	0	6_EnhG	0	1	0	0	1
chr6	2953027	2953236	9091293	9091306	intron	SERPINB6	0	0	6_EnhG	0	1	0	0	1
chr6	3137775	3138072	9094930	9094938	intron	BPHL	0	0	7_Enh	0	1	0	0	0
chr6	3139627	3139857	9094955	9094964	intron	BPHL	0	0	7_Enh	0	1	0	0	0
chr6	3160450	3160548	9095517	9095525	Intergenic	TUBB2A	0	0	2_TssAFlnk	0	1	0	0	0
chr6	5472329	5472771	9124526	9124534	intron	FARS2	0	0	5_TxWk	0	1	0	0	0
chr6	7112846	7113283	9142442	9142457	intron	RREB1	0	0	2_TssAFlnk	0	1	0	0	0
chr6	7137908	7138091	9142784	9142793	intron	RREB1	0	0	7_Enh	0	1	0	0	0
chr6	7151110	7151401	9143023	9143032	intron	RREB1	0	0	7_Enh	0	1	0	0	0
chr6	7242127	7242355	9144234	9144241	intron	RREB1	0	0	5_TxWk	0	1	0	0	0
chr6	7259322	7259497	9144597	9144603	Intergenic	SSR1	0	0	15_Quies	0	1	0	0	0
chr6	11288391	11288600	9185882	9185889	intron	NEDD9	0	0	5_TxWk	0	1	0	0	0
chr6	11621456	11621629	9189070	9189075	Intergenic	TMEM170B	0	0	15_Quies	0	1	0	0	0
chr6	13408654	13409055	9205462	9205469	promoter-TSS	GFOD1	0	0	5_TxWk	0	1	0	0	0
chr6	14477236	14477439	9217537	9217543	Intergenic	CD83	0	0	5_TxWk	0	1	0	0	0
chr6	14921463	14921726	9222246	9222257	Intergenic	JARID2	0	0	7_Enh	0	1	0	0	0
chr6	15365652	15365952	9228727	9228737	intron	JARID2	0	0	5_TxWk	0	1	0	0	0
chr6	15501966	15502005	9230482	9230486	intron	JARID2	0	0	4_Tx	0	1	0	0	0
chr6	15502031	15502223	9230486	9230495	intron	JARID2	0	0	4_Tx	0	1	0	0	0
chr6	16320208	16320632	9239378	9239390	intron	ATXN1	0	0	7_Enh	0	1	0	0	0
chr6	16323072	16323286	9239436	9239444	intron	ATXN1	0	0	5_TxWk	0	1	0	0	0
chr6	20699718	20699977	9281809	9281813	intron	CDKAL1	0	0	5_TxWk	0	1	0	0	0
chr6	21885741	21886033	9294768	9294775	intron	LINC00340	0	0	7_Enh	0	1	0	0	0
chr6	23180761	23180930	9304324	9304331	Intergenic	HDGFL1	0	0	15_Quies	0	1	0	0	0
chr6	24583723	24583955	9315027	9315037	promoter-TSS	KIAA0319	0	0	15_Quies	0	1	0	0	1
chr6	25369432	25369564	9322583	9322589	intron	LRRC16A	0	0	7_Enh	0	1	0	0	0
chr6	26043546	26043821	9327984	9328003	TTS,promoter-TSS	HIST1H2BB	1	0	2_TssAFlnk	0	1	0	0	0
chr6	26311773	26312264	9332428	9332440	Intergenic	HIST1H4H	0	0	15_Quies	0	1	0	0	0
chr6	33955442	33955579	9437638	9437645	Intergenic	MIR1275	0	0	15_Quies	0	1	0	0	0
chr6	33955641	33955821	9437645	9437652	Intergenic	MIR1275	0	0	15_Quies	0	1	0	0	0
chr6	35012032	35012161	9453476	9453483	intron	ANKS1A	0	0	7_Enh	0	1	0	0	0
chr6	35016449	35016649	9453527	9453534	intron	ANKS1A	0	0	5_TxWk	0	1	0	0	1
chr6	35694504	35694757	9463301	9463307	TTS	LOC285847	0	0	7_Enh	0	1	0	0	0
chr6	35698970	35699105	9463421	9463429	intron	LOC285847	0	0	7_Enh	0	1	0	0	0
chr6	36409250	36409496	9472160	9472166	intron	PXT1	0	0	15_Quies	0	1	0	0	0
chr6	37461342	37461420	9487223	9487229	intron	CCDC167	0	0	5_TxWk	0	1	0	0	0
chr6	38182996	38183284	9496096	9496105	intron	BTBD9	0	0	5_TxWk	0	1	0	0	0
chr6	40408010	40408047	9514710	9514714	intron	LRFN2	0	0	7_Enh	0	1	0	0	0
chr6	41504731	41504927	9525257	9525265	Intergenic	FOXP4	0	0	7_Enh	0	1	0	0	0
chr6	41536229	41536424	9525931	9525937	intron	FOXP4	0	0	6_EnhG	0	1	0	0	0
chr6	41561259	41561603	9526318	9526338	intron	FOXP4	0	1	4_Tx	0	1	0	0	0
chr6	41570613	41571078	9526533	9526550	TTS	FOXP4	0	0	15_Quies	0	1	0	0	1
chr6	43073615	43073733	9549313	9549317	intron	PTK7	0	0	15_Quies	0	1	0	0	0
chr6	43081734	43081936	9549425	9549432	intron	PTK7	0	0	15_Quies	0	1	0	0	0
chr6	43095001	43095141	9549647	9549656	intron	PTK7	0	0	7_Enh	0	1	0	0	0
chr6	43111261	43111531	9549946	9549964	intron	PTK7	0	0	7_Enh	0	1	0	0	1
chr6	43474490	43474774	9555933	9555941	TTS	LRRC73	0	0	5_TxWk	0	1	0	0	1
chr6	43636017	43636286	9558775	9558787	intron	RSPH9	0	0	7_Enh	0	1	0	0	1
chr6	43749902	43750104	9560375	9560383	intron	VEGFA	0	0	6_EnhG	0	1	0	0	0
chr6	44437554	44437649	9569555	9569561	Intergenic	MIR4642	0	0	7_Enh	0	1	0	0	1
chr6	44437939	44438150	9569568	9569573	Intergenic	MIR4642	0	0	15_Quies	0	1	0	0	0
chr6	52254556	52254967	9621660	9621668	intron	PAQR8	0	0	7_Enh	0	1	0	0	1
chr6	52463109	52463202	9623756	9623762	Intergenic	TRAM2	0	0	15_Quies	0	1	0	0	1
chr6	53879287	53879498	9636147	9636153	Intergenic	MLIP	0	0	15_Quies	0	1	0	0	0
chr6	56234956	56235141	9649449	9649458	intron	RNU6-71	0	0	15_Quies	0	1	0	0	0
chr6	56558126	56558366	9651711	9651716	intron	RNU6-71	0	0	15_Quies	0	1	0	0	0
chr6	58263031	58263385	9663861	9663882	intron	GUSBP4	0	0	15_Quies	0	1	0	0	0
chr6	81237463	81237673	9786627	9786632	Intergenic	BCKDHB	0	0	5_TxWk	0	1	0	0	0
chr6	83775712	83775766	9801031	9801037	promoter-TSS	UBE3D	1	1	2_TssAFlnk	0	1	0	0	1
chr6	84761896	84762212	9807877	9807886	intron	MRAP2	0	0	7_Enh	0	1	0	0	0
chr6	89828651	89828784	9843925	9843931	promoter-TSS	SRSF12	1	0	15_Quies	0	1	0	0	0
chr6	90650189	90650673	9853042	9853048	intron	BACH2	0	0	7_Enh	0	1	0	0	1
chr6	90651164	90651378	9853054	9853062	intron	BACH2	0	0	7_Enh	0	1	0	0	0
chr6	90928393	90928698	9855375	9855384	intron	BACH2	0	0	1_TssA	0	1	0	0	0
chr6	90995460	90995818	9855848	9855855	intron	BACH2	0	0	5_TxWk	0	1	0	0	0
chr6	91297459	91297578	9858401	9858406	promoter-TSS	MAP3K7	1	0	15_Quies	0	1	0	0	0
chr6	107876727	107877058	9964232	9964239	intron	SOBP	0	0	15_Quies	0	1	0	0	0
chr6	109120279	109120633	9978151	9978160	Intergenic	LINC00222	0	0	5_TxWk	0	1	0	0	0
chr6	109269734	109269921	9979620	9979627	intron	ARMC2	0	0	7_Enh	0	1	0	0	0
chr6	109705820	109706084	9983504	9983510	Intergenic	CD164	0	0	5_TxWk	0	1	0	0	0
chr6	109787078	109787240	9984695	9984699	exon	ZBTB24	0	0	6_EnhG	0	1	0	0	0
chr6	110138052	110138225	9987258	9987264	intron	FIG4	0	0	5_TxWk	0	1	0	0	0
chr6	111873063	111873439	10003796	10003805	intron	TRAF3IP2-AS1	0	0	7_Enh	0	1	0	0	0
chr6	111873473	111873951	10003805	10003817	intron	TRAF3IP2-AS1	0	0	7_Enh	0	1	0	0	0
chr6	111989306	111989420	10005156	10005161	intron	FYN	0	0	5_TxWk	0	1	0	0	0
chr6	112007391	112007619	10005331	10005344	intron	FYN	0	0	7_Enh	0	1	0	0	0
chr6	112014045	112014297	10005407	10005416	intron	FYN	0	0	7_Enh	0	1	0	0	0
chr6	113917169	113917531	10017969	10017975	Intergenic	MARCKS	0	0	7_Enh	0	1	0	0	0
chr6	119121659	119122020	10052344	10052354	Intergenic	LOC100287632	0	0	7_Enh	0	1	0	0	1
chr6	119816779	119816851	10057863	10057868	Intergenic	LOC285762	0	0	7_Enh	0	1	0	0	0
chr6	129959451	129959740	10120889	10120897	exon	ARHGAP18	0	0	5_TxWk	0	1	0	0	0
chr6	130774358	130774716	10127033	10127039	Intergenic	TMEM200A	0	0	15_Quies	0	1	0	0	0
chr6	130953472	130953757	10128197	10128206	Intergenic	SMLR1	0	0	15_Quies	0	1	0	0	0
chr6	136647555	136647705	10172726	10172731	Intergenic	BCLAF1	0	0	15_Quies	0	1	0	0	0
chr6	136847467	136848123	10174382	10174391	promoter-TSS	MAP7	0	0	7_Enh	0	1	0	0	0
chr6	137280588	137280711	10178671	10178677	Intergenic	NHEG1	0	0	15_Quies	0	1	0	0	0
chr6	137280841	137281021	10178678	10178687	Intergenic	NHEG1	0	0	15_Quies	0	1	0	0	0
chr6	137753436	137753813	10182531	10182536	Intergenic	OLIG3	0	0	5_TxWk	0	1	0	0	0
chr6	138132664	138132784	10185755	10185763	Intergenic	TNFAIP3	0	0	7_Enh	0	1	0	0	0
chr6	138548443	138548672	10189376	10189382	intron	KIAA1244	0	0	7_Enh	0	1	0	0	0
chr6	138559659	138559982	10189471	10189478	intron	KIAA1244	0	0	7_Enh	0	1	0	0	0
chr6	138572089	138572286	10189598	10189608	intron	KIAA1244	0	0	7_Enh	0	1	0	0	0
chr6	138814682	138815030	10192256	10192263	intron	NHSL1	0	0	7_Enh	0	1	0	0	0
chr6	139690681	139691147	10201279	10201288	Intergenic	CITED2	0	0	5_TxWk	0	1	0	0	1
chr6	139858726	139858880	10203280	10203286	Intergenic	LOC645434	0	0	7_Enh	0	1	0	0	0
chr6	140371483	140371692	10207270	10207280	Intergenic	MIR3668	0	0	15_Quies	0	1	0	0	0
chr6	143974316	143974355	10229975	10229979	intron	PHACTR2	0	0	7_Enh	0	1	0	0	0
chr6	150497406	150497593	10286045	10286051	intron	PPP1R14C	0	0	7_Enh	0	1	0	0	0
chr6	150505187	150505410	10286139	10286144	intron	PPP1R14C	0	0	15_Quies	0	1	0	0	0
chr6	151609952	151610148	10299233	10299239	intron	AKAP12	0	0	15_Quies	0	1	0	0	0
chr6	151708397	151708675	10300841	10300847	intron	ZBTB2	0	0	5_TxWk	0	1	0	0	0
chr6	152457237	152457504	10308107	10308113	intron	SYNE1	0	0	4_Tx	0	1	0	0	0
chr6	152546718	152547149	10308970	10308976	intron	SYNE1	0	0	5_TxWk	0	1	0	0	0
chr6	152599001	152599317	10309470	10309479	intron	SYNE1	0	0	5_TxWk	0	1	0	0	0
chr6	157187480	157187558	10349976	10349981	intron	ARID1B	0	0	7_Enh	0	1	0	0	1
chr6	157441821	157441953	10352760	10352764	intron	ARID1B	0	0	7_Enh	0	1	0	0	0
chr6	157505558	157505722	10353689	10353696	intron	ARID1B	0	0	5_TxWk	0	1	0	0	1
chr6	157524714	157524792	10353980	10353984	intron	ARID1B	0	0	7_Enh	0	1	0	0	0
chr6	157524817	157524944	10353984	10353989	intron	ARID1B	0	0	7_Enh	0	1	0	0	0
chr6	158177773	158178162	10362197	10362211	Intergenic	SNX9	0	0	7_Enh	0	1	0	0	1
chr6	158185404	158185738	10362309	10362318	Intergenic	SNX9	0	0	7_Enh	0	1	0	0	0
chr6	158191155	158191343	10362406	10362412	Intergenic	SNX9	0	0	5_TxWk	0	1	0	0	0
chr6	158406706	158407111	10365124	10365134	intron	SYNJ2	0	0	7_Enh	0	1	0	0	0
chr6	158411020	158411165	10365218	10365228	intron	SYNJ2	0	0	7_Enh	0	1	0	0	0
chr6	158420798	158421048	10365358	10365364	intron,promoter-TSS	SYNJ2,SYNJ2-IT1	0	0	7_Enh	0	1	0	0	0
chr6	158897493	158898061	10372225	10372239	intron	TULP4	0	0	5_TxWk	0	1	0	0	0
chr6	159056321	159056651	10375195	10375202	TTS	TMEM181	0	0	4_Tx	0	1	0	0	0
chr6	161839280	161839666	10407670	10407677	intron	PARK2	0	0	5_TxWk	0	1	0	0	1
chr6	162479363	162479707	10414848	10414856	intron	PARK2	0	0	7_Enh	0	1	0	0	0
chr6	164406960	164407134	10435220	10435226	Intergenic	QKI	0	0	7_Enh	0	1	0	0	0
chr6	168068948	168069070	10478854	10478862	Intergenic	C6orf123	0	0	7_Enh	0	1	0	0	0
chr6	168069107	168069201	10478862	10478868	Intergenic	C6orf123	0	0	7_Enh	0	1	0	0	0
chr6	168076949	168077081	10479019	10479026	Intergenic	C6orf123	0	0	7_Enh	0	1	0	0	0
chr6	168648253	168648535	10489359	10489369	Intergenic	DACT2	0	0	15_Quies	0	1	0	0	0
chr6	168662581	168663116	10489594	10489610	Intergenic	DACT2	0	0	7_Enh	0	1	0	0	0
chr6	169930159	169930293	10509798	10509803	intron	WDR27	0	0	15_Quies	0	1	0	0	0
chr6	170574716	170574970	10521475	10521492	Intergenic	LOC154449	0	0	7_Enh	0	1	0	0	0
chr6	170578616	170578786	10521634	10521642	Intergenic	LOC154449	0	0	2_TssAFlnk	0	1	0	0	0
chr6	170747406	170747778	10524756	10524774	Intergenic	MIR4644	0	0	7_Enh	0	1	0	0	0
chr7	543454	543607	10542098	10542108	intron	PDGFA	0	0	7_Enh	0	1	0	0	0
chr7	593163	593518	10544033	10544048	intron	PRKAR1B	0	0	7_Enh	0	1	0	0	0
chr7	686155	686291	10547006	10547011	intron	PRKAR1B	0	0	5_TxWk	0	1	0	0	0
chr7	686340	686527	10547011	10547018	intron	PRKAR1B	0	0	5_TxWk	0	1	0	0	0
chr7	705531	705720	10547375	10547385	intron	PRKAR1B	0	0	5_TxWk	0	1	0	0	0
chr7	771910	772116	10549115	10549126	intron	HEATR2	0	0	6_EnhG	0	1	0	0	1
chr7	788754	789012	10549546	10549558	intron	HEATR2	0	0	7_Enh	0	1	0	0	0
chr7	810881	811214	10550338	10550352	intron	HEATR2	0	0	7_Enh	0	1	0	0	0
chr7	871706	872054	10552205	10552214	promoter-TSS	SUN1	0	0	7_Enh	0	1	0	0	0
chr7	882232	882361	10552497	10552503	intron	SUN1	0	0	4_Tx	0	1	0	0	0
chr7	1017588	1017852	10557535	10557542	Intergenic	COX19	0	0	7_Enh	0	1	0	0	0
chr7	1136112	1136232	10562196	10562205	intron	C7orf50	0	0	7_Enh	0	1	0	0	0
chr7	1215824	1216044	10564890	10564908	Intergenic	ZFAND2A	0	0	7_Enh	0	1	0	0	1
chr7	1462569	1462942	10572500	10572511	Intergenic	MICALL2	0	0	15_Quies	0	1	0	0	0
chr7	1577697	1577882	10576891	10576902	intron	MAFK	0	0	2_TssAFlnk	0	1	0	0	0
chr7	1968260	1968519	10588255	10588266	intron	MAD1L1	0	0	2_TssAFlnk	0	1	0	0	0
chr7	2197526	2197598	10595578	10595583	intron	MAD1L1	0	0	5_TxWk	0	1	0	0	0
chr7	2757238	2757413	10611430	10611441	Intergenic	AMZ1	0	0	4_Tx	0	1	0	0	0
chr7	2774654	2774889	10612010	10612018	intron	GNA12	0	1	5_TxWk	0	1	0	0	0
chr7	2776375	2776499	10612060	10612068	intron	GNA12	0	0	5_TxWk	0	1	0	0	0
chr7	2797185	2797232	10612350	10612356	intron	GNA12	0	0	7_Enh	0	1	0	0	0
chr7	2847412	2847622	10613228	10613240	intron	GNA12	0	0	7_Enh	0	1	0	0	0
chr7	2872169	2872437	10613696	10613702	intron	GNA12	0	0	7_Enh	0	1	0	0	0
chr7	2897108	2897398	10614158	10614166	Intergenic	GNA12	0	0	7_Enh	0	1	0	0	0
chr7	2900280	2900553	10614209	10614220	Intergenic	GNA12	0	0	5_TxWk	0	1	0	0	0
chr7	2943769	2944016	10615122	10615130	Intergenic	GNA12	0	0	15_Quies	0	1	0	0	0
chr7	3096364	3096520	10617982	10617992	Intergenic	CARD11	0	0	15_Quies	0	1	0	0	0
chr7	3096561	3096771	10617992	10617999	Intergenic	CARD11	0	0	15_Quies	0	1	0	0	0
chr7	3395976	3396033	10621891	10621896	intron	SDK1	0	0	5_TxWk	0	1	0	0	0
chr7	3991010	3991336	10628110	10628124	intron	SDK1	0	0	4_Tx	0	1	0	0	0
chr7	4041842	4042109	10629076	10629083	intron	SDK1	0	0	5_TxWk	0	1	1	0	0
chr7	4046495	4046606	10629140	10629148	intron	SDK1	0	0	5_TxWk	0	1	0	0	0
chr7	4175751	4175898	10631344	10631352	intron	SDK1	0	0	6_EnhG	0	1	0	0	0
chr7	4229660	4229796	10632581	10632586	intron	SDK1	0	0	5_TxWk	0	1	0	0	0
chr7	4739575	4739771	10640993	10641000	intron	FOXK1	0	0	7_Enh	0	1	0	0	0
chr7	4752407	4752590	10641369	10641374	intron	FOXK1	0	0	5_TxWk	0	1	0	0	0
chr7	5276937	5276984	10653453	10653458	Intergenic	SLC29A4	0	0	5_TxWk	0	1	0	0	0
chr7	5277188	5277295	10653465	10653473	Intergenic	SLC29A4	0	0	5_TxWk	0	1	0	0	0
chr7	5314878	5315054	10654399	10654407	Intergenic	SLC29A4	0	0	7_Enh	0	1	0	0	0
chr7	5394367	5394439	10656686	10656691	intron	TNRC18	0	0	6_EnhG	0	1	0	0	0
chr7	5394462	5394675	10656691	10656701	intron	TNRC18	0	0	6_EnhG	0	1	0	0	0
chr7	5422026	5422182	10657533	10657542	intron	TNRC18	0	0	6_EnhG	0	1	0	0	0
chr7	5518424	5518650	10660542	10660553	exon	FBXL18	0	0	6_EnhG	0	1	0	0	0
chr7	5518713	5518971	10660554	10660563	exon	FBXL18	0	0	5_TxWk	0	1	0	0	0
chr7	5534259	5534599	10661056	10661077	intron	FBXL18	1	1	7_Enh	0	1	0	0	1
chr7	5730879	5731066	10666102	10666107	intron	RNF216	0	0	7_Enh	0	1	0	0	0
chr7	6090455	6090793	10672711	10672717	intron	EIF2AK1	0	0	5_TxWk	0	1	0	0	0
chr7	7031491	7031701	10692379	10692386	Intergenic	LOC100131257	0	0	15_Quies	0	1	0	0	0
chr7	22602715	22603017	10800262	10800271	promoter-TSS	LOC100506178	1	0	7_Enh	0	1	0	0	0
chr7	24860015	24860681	10821257	10821266	intron	OSBPL3	0	0	5_TxWk	0	1	0	0	1
chr7	25295596	25295851	10825581	10825586	Intergenic	NPVF	0	0	15_Quies	0	1	0	0	0
chr7	25399372	25399606	10826371	10826378	Intergenic	NPVF	0	0	15_Quies	0	1	0	0	0
chr7	25424917	25424971	10826501	10826507	Intergenic	NPVF	0	0	7_Enh	0	1	0	0	0
chr7	28395354	28395468	10857826	10857832	intron	CREB5	0	0	14_ReprPCWk	0	1	0	0	0
chr7	28824245	28824401	10861607	10861613	intron	CREB5	0	0	7_Enh	0	1	0	0	0
chr7	28972957	28973416	10863027	10863038	Intergenic	TRIL	0	0	7_Enh	0	1	0	0	0
chr7	30197366	30197820	10875451	10875458	exon	C7orf41	0	0	5_TxWk	0	1	0	0	0
chr7	30205722	30205996	10875552	10875559	Intergenic	C7orf41	0	0	7_Enh	0	1	0	0	0
chr7	36985045	36985108	10933906	10933911	intron	ELMO1	0	0	7_Enh	0	1	0	0	0
chr7	37011231	37011404	10934106	10934111	intron	ELMO1	0	0	5_TxWk	0	1	0	0	0
chr7	37039811	37039998	10934404	10934410	intron	ELMO1	0	0	5_TxWk	0	1	0	0	0
chr7	37071532	37071784	10934670	10934676	intron	ELMO1	0	0	7_Enh	0	1	0	0	0
chr7	38479445	38479649	10945801	10945807	intron	AMPH	0	0	15_Quies	0	1	0	0	0
chr7	39393329	39393584	10952774	10952781	intron	POU6F2	0	0	15_Quies	0	1	0	0	0
chr7	41026005	41026385	10967012	10967019	Intergenic	INHBA-AS1	0	0	15_Quies	0	1	0	0	0
chr7	41094848	41095171	10967555	10967565	Intergenic	INHBA-AS1	0	0	15_Quies	0	1	0	0	0
chr7	42131273	42131356	10975421	10975425	intron	GLI3	0	0	7_Enh	0	1	0	0	0
chr7	44186663	44186776	10995623	10995629	intron	GCK	0	0	7_Enh	0	1	0	0	0
chr7	44187119	44187260	10995634	10995639	intron	GCK	0	0	7_Enh	0	1	0	0	0
chr7	44187277	44187371	10995639	10995650	exon	GCK	0	0	7_Enh	0	1	1	0	0
chr7	44190644	44190827	10995701	10995708	intron	GCK	0	0	5_TxWk	0	1	0	0	0
chr7	44212672	44212714	10995912	10995916	intron	GCK	0	0	15_Quies	0	1	0	0	0
chr7	44223745	44223862	10995999	10996005	intron	GCK	0	0	15_Quies	0	1	0	0	0
chr7	44224000	44224133	10996006	10996012	intron	GCK	0	0	15_Quies	0	1	0	0	0
chr7	46018091	46018192	11019047	11019053	Intergenic	IGFBP3	0	0	7_Enh	0	1	0	0	0
chr7	47411572	47411888	11029223	11029232	intron	TNS3	0	0	7_Enh	0	1	0	0	0
chr7	47472772	47472888	11030117	11030125	intron	TNS3	0	0	4_Tx	0	1	0	0	0
chr7	47493362	47493466	11030423	11030429	intron	TNS3	0	0	7_Enh	0	1	0	0	0
chr7	47510065	47510503	11030636	11030646	intron	TNS3	0	0	2_TssAFlnk	0	1	0	0	0
chr7	47514862	47515016	11030708	11030714	intron	TNS3	0	0	7_Enh	0	1	0	0	1
chr7	47551530	47551684	11031345	11031353	intron	TNS3	0	0	6_EnhG	0	1	0	0	0
chr7	47575376	47575451	11031723	11031729	intron	TNS3	0	0	7_Enh	0	1	0	0	0
chr7	50758330	50758409	11058317	11058323	intron	GRB10	0	0	5_TxWk	0	1	0	0	0
chr7	55617276	55617434	11099251	11099257	intron	VOPP1	0	0	7_Enh	0	1	0	0	0
chr7	55620404	55620665	11099306	11099316	intron	VOPP1	0	0	5_TxWk	0	1	0	0	0
chr7	67204169	67204208	11196971	11196976	Intergenic	STAG3L4	0	0	5_TxWk	0	1	0	0	0
chr7	67689480	67689528	11202326	11202331	Intergenic	STAG3L4	0	0	15_Quies	0	1	0	0	0
chr7	70079447	70079871	11225088	11225098	intron	AUTS2	0	0	15_Quies	0	1	0	0	0
chr7	92439147	92439302	11431485	11431490	intron	CDK6	0	0	7_Enh	0	1	0	0	0
chr7	94948114	94948412	11447179	11447186	intron	PON1	0	0	15_Quies	0	1	0	0	0
chr7	95867734	95868058	11453655	11453662	intron	SLC25A13	0	0	5_TxWk	0	1	0	0	0
chr7	98185846	98185944	11478155	11478163	Intergenic	NPTX2	0	0	15_Quies	0	1	0	0	0
chr7	98187213	98187303	11478186	11478191	Intergenic	NPTX2	0	0	7_Enh	0	1	0	0	0
chr7	98690044	98690174	11486318	11486326	intron	SMURF1	0	0	7_Enh	0	1	0	0	0
chr7	98726270	98726593	11486689	11486695	intron	SMURF1	0	0	5_TxWk	0	1	0	0	0
chr7	99058091	99058241	11492667	11492671	intron	ATP5J2-PTCD1	1	0	6_EnhG	0	1	0	0	0
chr7	99591960	99592106	11499113	11499119	Intergenic	AZGP1P1	0	0	5_TxWk	0	1	0	0	1
chr7	99606326	99606423	11499383	11499389	Intergenic	ZKSCAN1	0	0	5_TxWk	0	1	0	0	0
chr7	99834652	99834744	11504258	11504262	intron	GATS	0	0	5_TxWk	0	1	0	0	0
chr7	99867423	99867495	11504886	11504891	intron	GATS	0	0	7_Enh	0	1	0	0	0
chr7	100106973	100107135	11509515	11509522	Intergenic	NYAP1	0	0	2_TssAFlnk	0	1	0	0	0
chr7	100743446	100743683	11523016	11523026	Intergenic	TRIM56	0	0	7_Enh	0	1	0	0	0
chr7	101360997	101361252	11535493	11535504	Intergenic	MYL10	0	0	15_Quies	0	1	0	0	0
chr7	101502624	101502860	11538405	11538411	intron	CUX1	0	0	5_TxWk	0	1	0	0	0
chr7	101524707	101524852	11538829	11538834	intron	CUX1	0	0	7_Enh	0	1	0	0	0
chr7	102252555	102252626	11553990	11553996	intron	RASA4	0	0	15_Quies	0	1	0	0	0
chr7	106065409	106065917	11589437	11589443	Intergenic	NAMPT	0	0	5_TxWk	0	1	0	0	0
chr7	106622688	106622894	11593499	11593506	Intergenic	PRKAR2B	0	0	15_Quies	0	1	0	0	0
chr7	107580255	107580556	11601631	11601638	intron	LAMB1	0	0	4_Tx	0	1	0	0	0
chr7	111800822	111800937	11628448	11628452	intron	DOCK4	0	0	5_TxWk	0	1	1	0	0
chr7	127353650	127354061	11722775	11722782	intron	SND1	0	0	5_TxWk	0	1	0	0	0
chr7	127391727	127392037	11723067	11723075	intron	SND1	0	0	7_Enh	0	1	0	0	0
chr7	127679440	127680141	11725511	11725520	intron	SND1	0	0	5_TxWk	0	1	0	0	0
chr7	127724941	127725653	11726012	11726023	intron	SND1	0	0	6_EnhG	0	1	0	0	0
chr7	129330249	129330441	11748146	11748153	exon	NRF1	0	0	5_TxWk	0	1	0	0	0
chr7	129475411	129475552	11750711	11750716	intron	UBE2H	0	0	5_TxWk	0	1	0	0	0
chr7	129784803	129785031	11755041	11755047	Intergenic	TMEM209	0	0	5_TxWk	0	1	0	0	0
chr7	130871602	130871961	11766165	11766172	intron	MKLN1	0	0	15_Quies	0	1	0	0	0
chr7	131198373	131198497	11768969	11768975	intron	PODXL	0	0	7_Enh	0	1	0	0	1
chr7	137583920	137584131	11822184	11822191	intron	CREB3L2	0	0	8_ZNF/Rpts	0	1	0	0	1
chr7	138750134	138750374	11835537	11835544	intron	ZC3HAV1	0	0	4_Tx	0	1	0	0	0
chr7	139357967	139358096	11844061	11844065	intron	HIPK2	0	0	7_Enh	0	1	0	0	0
chr7	139375993	139376122	11844261	11844266	intron	HIPK2	0	0	7_Enh	0	1	0	0	0
chr7	139379132	139379211	11844287	11844292	intron	HIPK2	0	0	6_EnhG	0	1	1	0	0
chr7	139440015	139440304	11844784	11844793	intron	HIPK2	0	0	7_Enh	0	1	0	0	0
chr7	139440340	139440674	11844793	11844800	intron	HIPK2	0	0	7_Enh	0	1	0	0	0
chr7	139444525	139444613	11844836	11844845	intron	HIPK2	0	0	5_TxWk	0	1	0	0	0
chr7	140016008	140016444	11852058	11852065	Intergenic	SLC37A3	0	0	5_TxWk	0	1	0	0	0
chr7	140022681	140022803	11852154	11852158	Intergenic	SLC37A3	0	0	5_TxWk	0	1	0	0	0
chr7	140241396	140241692	11856182	11856191	intron	DENND2A	0	0	5_TxWk	0	1	0	0	0
chr7	141233164	141233352	11866606	11866612	Intergenic	AGK	0	0	15_Quies	0	1	0	0	1
chr7	149580499	149580723	11943633	11943640	Intergenic	ATP6V0E2-AS1	0	0	7_Enh	0	1	0	0	1
chr7	150075089	150075318	11950264	11950270	Intergenic,promoter-TSS	ZNF775	0	0	2_TssAFlnk	0	1	0	0	1
chr7	150082582	150082777	11950515	11950522	intron	ZNF775	0	0	5_TxWk	0	1	0	0	0
chr7	150573694	150574450	11955544	11955566	Intergenic	ABP1	0	0	15_Quies	0	1	0	0	1
chr7	150600769	150601167	11955841	11955853	Intergenic	ABP1	0	0	5_TxWk	0	1	0	0	0
chr7	150642906	150643132	11956365	11956375	intron	KCNH2	0	0	5_TxWk	0	1	1	0	0
chr7	150671449	150671652	11957135	11957147	intron	KCNH2	0	0	2_TssAFlnk	0	1	0	0	0
chr7	151503439	151503609	11974505	11974513	intron	PRKAG2	0	0	7_Enh	0	1	0	0	0
chr7	151565095	151565230	11975774	11975780	intron	PRKAG2	0	0	7_Enh	0	1	0	0	0
chr7	154558868	154559024	12010599	12010604	intron	DPP6	0	0	15_Quies	0	1	0	0	0
chr7	155866501	155866671	12034116	12034121	Intergenic	SHH	0	0	15_Quies	0	1	0	0	0
chr7	156777528	156777559	12046761	12046765	Intergenic	MNX1	0	0	5_TxWk	0	1	0	0	0
chr7	156795726	156795893	12047309	12047320	Intergenic	MNX1	0	1	7_Enh	0	1	0	0	0
chr7	156795923	156796146	12047322	12047337	Intergenic	MNX1	0	1	7_Enh	0	1	0	0	0
chr7	156797298	156797624	12047405	12047423	TTS	MNX1	0	1	5_TxWk	0	1	0	0	0
chr7	156808954	156809429	12048000	12048013	TTS	LOC645249	0	0	5_TxWk	0	1	0	0	0
chr7	157001626	157002259	12051351	12051361	intron	UBE3C	0	0	5_TxWk	0	1	0	0	0
chr7	157179964	157180072	12055076	12055084	TTS	DNAJB6	0	0	5_TxWk	0	1	0	0	1
chr7	157189753	157190106	12055263	12055283	intron	DNAJB6	0	0	6_EnhG	0	1	0	0	0
chr7	157794467	157794597	12071576	12071584	intron	PTPRN2	0	0	9_Het	0	1	0	0	0
chr7	157821215	157821457	12072126	12072137	intron	PTPRN2	0	0	5_TxWk	0	1	0	0	0
chr7	157926943	157926988	12074264	12074268	intron	PTPRN2	0	0	9_Het	0	1	0	0	0
chr7	158056919	158057116	12076744	12076750	intron	PTPRN2	0	0	9_Het	0	1	0	0	0
chr7	158165892	158165912	12079335	12079340	intron	PTPRN2	0	0	5_TxWk	0	1	0	0	0
chr7	158246361	158246829	12081357	12081370	intron	PTPRN2	0	0	5_TxWk	0	1	0	0	0
chr7	158374490	158374547	12084362	12084366	intron	PTPRN2	0	0	5_TxWk	0	1	0	0	0
chr7	158769805	158769936	12091334	12091341	Intergenic	LINC00689	0	0	15_Quies	0	1	0	0	1
chr8	334903	335221	12101523	12101533	Intergenic	FBXO25	0	0	15_Quies	0	1	0	0	0
chr8	350806	351033	12101841	12101848	Intergenic	FBXO25	0	0	5_TxWk	0	1	0	0	0
chr8	1728667	1728796	12131470	12131479	exon	CLN8	0	0	7_Enh	0	1	0	0	0
chr8	2855566	2855633	12149800	12149806	exon	CSMD1	0	0	15_Quies	0	1	0	0	0
chr8	3964919	3965135	12161501	12161507	intron	CSMD1	0	0	15_Quies	0	1	0	0	0
chr8	6321629	6321799	12185315	12185322	intron	MCPH1	0	0	5_TxWk	0	1	0	0	0
chr8	8729608	8729820	12219436	12219442	intron	MFHAS1	0	0	7_Enh	0	1	0	0	0
chr8	11306548	11306797	12252086	12252093	intron	FAM167A	0	0	5_TxWk	0	1	0	0	0
chr8	11315380	11315542	12252239	12252244	intron	FAM167A	0	0	5_TxWk	0	1	0	0	0
chr8	11499966	11500459	12255181	12255194	Intergenic	GATA4	0	0	7_Enh	0	1	0	0	0
chr8	17016205	17016350	12306549	12306554	intron	ZDHHC2	0	0	7_Enh	0	1	0	0	0
chr8	17195444	17195737	12308236	12308241	intron	MTMR7	0	0	7_Enh	0	1	0	0	0
chr8	17519177	17519445	12312143	12312149	intron	MTUS1	0	0	5_TxWk	0	1	0	0	0
chr8	17519507	17519591	12312149	12312155	intron	MTUS1	0	0	7_Enh	0	1	0	0	0
chr8	19124933	19125378	12327575	12327588	Intergenic	LOC100128993	0	0	5_TxWk	0	1	0	0	1
chr8	19678524	19678649	12333118	12333123	intron	INTS10	0	0	5_TxWk	0	1	0	0	0
chr8	21994769	21995225	12357989	12358000	TTS	REEP4	0	0	5_TxWk	0	1	0	0	1
chr8	21996639	21996787	12358039	12358046	intron	REEP4	0	0	4_Tx	0	1	0	0	0
chr8	22249820	22249900	12362619	12362624	intron	SLC39A14	0	0	7_Enh	0	1	0	0	0
chr8	22249908	22250058	12362624	12362633	intron	SLC39A14	0	0	7_Enh	0	1	0	0	0
chr8	22250085	22250453	12362633	12362644	intron	SLC39A14	0	0	7_Enh	0	1	0	0	0
chr8	22406713	22406927	12364713	12364722	Intergenic	SORBS3	0	0	2_TssAFlnk	0	1	0	0	0
chr8	22444462	22444714	12365850	12365858	intron	PDLIM2	0	0	7_Enh	0	1	0	0	0
chr8	22452849	22453034	12366035	12366044	exon	PDLIM2	0	0	7_Enh	0	1	0	0	1
chr8	22476944	22477093	12366685	12366693	TTS	BIN3	0	0	4_Tx	0	1	0	0	0
chr8	22626019	22626156	12369472	12369481	intron	PEBP4	0	0	7_Enh	0	1	0	0	0
chr8	23193480	23193846	12377899	12377910	promoter-TSS	LOC100507156	1	0	7_Enh	0	1	0	0	1
chr8	24584428	24584587	12390094	12390101	Intergenic	NEFM	0	0	15_Quies	0	1	0	0	0
chr8	26508715	26508989	12409915	12409921	intron	DPYSL2	0	0	5_TxWk	0	1	0	0	0
chr8	27441087	27441445	12418453	12418461	Intergenic	CLU	0	0	7_Enh	0	1	0	0	0
chr8	27452544	27452789	12418666	12418672	Intergenic	CLU	0	0	7_Enh	0	1	0	0	0
chr8	27454792	27455033	12418691	12418700	exon	CLU	0	0	5_TxWk	0	1	0	0	1
chr8	28209191	28209475	12427038	12427048	intron	ZNF395	0	0	4_Tx	0	1	0	0	0
chr8	28210908	28211061	12427081	12427089	intron	ZNF395	0	0	4_Tx	0	1	1	0	0
chr8	28223396	28223671	12427239	12427248	intron	ZNF395	0	0	7_Enh	0	1	0	0	0
chr8	29630975	29631222	12443488	12443499	Intergenic	LINC00589	0	0	7_Enh	0	1	0	0	0
chr8	29762761	29763135	12444532	12444540	Intergenic	LOC286135	0	0	7_Enh	0	1	0	0	0
chr8	30280570	30280815	12450272	12450278	intron	RBPMS	0	0	7_Enh	0	1	0	0	0
chr8	30409764	30410456	12451604	12451613	intron	RBPMS	0	0	7_Enh	0	1	0	0	0
chr8	35721087	35721220	12490533	12490540	Intergenic	UNC5D	0	0	15_Quies	0	1	0	0	0
chr8	37002364	37002495	12498450	12498454	Intergenic	KCNU1	0	0	7_Enh	0	1	0	0	0
chr8	37020760	37020978	12498639	12498645	Intergenic	KCNU1	0	0	15_Quies	0	1	0	0	0
chr8	37478391	37478592	12503068	12503074	Intergenic	ZNF703	0	0	15_Quies	0	1	0	0	0
chr8	37549076	37549286	12503826	12503834	Intergenic	ZNF703	0	0	7_Enh	0	1	0	0	0
chr8	37739551	37739614	12507637	12507643	intron	RAB11FIP1	0	0	7_Enh	0	1	0	0	0
chr8	38385425	38385978	12517277	12517295	intron	C8orf86	1	0	2_TssAFlnk	0	1	0	0	0
chr8	38592222	38592486	12519553	12519564	intron	TACC1	0	0	7_Enh	0	1	0	0	1
chr8	38625723	38626106	12519970	12519978	intron	TACC1	0	0	7_Enh	0	1	0	0	1
chr8	39912441	39912715	12530221	12530227	Intergenic	C8orf4	0	0	7_Enh	0	1	0	0	0
chr8	41400242	41400530	12543708	12543717	exon	GINS4	0	0	15_Quies	0	1	0	0	1
chr8	41400705	41400921	12543719	12543726	exon	GINS4	0	0	7_Enh	0	1	0	0	0
chr8	41467413	41467504	12544735	12544741	exon	AGPAT6	0	0	6_EnhG	0	1	0	0	0
chr8	42270031	42270092	12557116	12557120	Intergenic	VDAC3	0	0	5_TxWk	0	1	0	0	1
chr8	42328683	42328840	12558074	12558083	intron	SLC20A2	0	0	7_Enh	0	1	0	0	0
chr8	52945609	52945660	12626620	12626625	Intergenic	PCMTD1	0	0	7_Enh	0	1	0	0	0
chr8	53303175	53303319	12629605	12629611	intron	ST18	0	0	7_Enh	0	1	0	0	0
chr8	56908808	56909038	12662392	12662397	intron	LYN	0	0	5_TxWk	0	1	0	0	0
chr8	61760775	61761085	12700083	12700089	intron	CHD7	0	0	6_EnhG	0	1	0	0	0
chr8	61764646	61764839	12700130	12700142	exon	CHD7	0	0	4_Tx	0	1	0	0	0
chr8	61873869	61874109	12701398	12701406	Intergenic	LOC100130298	0	0	7_Enh	0	1	0	0	0
chr8	62381409	62381589	12705276	12705281	intron	CLVS1	0	0	15_Quies	0	1	0	0	1
chr8	80997426	80997544	12837567	12837572	intron	TPD52	0	0	5_TxWk	0	1	0	0	1
chr8	81110826	81111030	12838706	12838711	Intergenic	TPD52	0	0	15_Quies	0	1	0	0	0
chr8	93596257	93596439	12919485	12919491	Intergenic	FLJ46284	0	0	15_Quies	0	1	0	0	0
chr8	97265312	97265516	12950237	12950243	intron	MTERFD1	0	0	6_EnhG	0	1	0	0	0
chr8	98924606	98924740	12964847	12964855	intron	MATN2	0	0	15_Quies	0	1	0	0	0
chr8	101469867	101470284	12986095	12986103	Intergenic	MIR4471	0	0	7_Enh	0	1	0	0	0
chr8	102063788	102063943	12992999	12993004	promoter-TSS	FLJ42969	1	0	7_Enh	0	1	0	0	0
chr8	102063992	102064239	12993004	12993010	promoter-TSS	FLJ42969	1	0	7_Enh	0	1	1	0	0
chr8	103740666	103740934	13008965	13008974	Intergenic	KLF10	0	0	7_Enh	0	1	0	0	0
chr8	103780123	103780582	13009459	13009470	Intergenic	AZIN1	0	0	7_Enh	0	1	0	0	0
chr8	103803269	103803547	13009759	13009769	Intergenic	AZIN1	0	0	7_Enh	0	1	0	0	0
chr8	103807464	103807573	13009811	13009820	Intergenic	AZIN1	0	0	7_Enh	0	1	0	0	0
chr8	118139159	118139423	13098948	13098955	intron	SLC30A8	0	0	15_Quies	0	1	0	0	0
chr8	118140693	118141112	13098961	13098966	intron	SLC30A8	0	0	15_Quies	0	1	0	0	0
chr8	120904967	120905086	13118557	13118561	intron	DEPTOR	0	0	5_TxWk	0	1	0	0	0
chr8	120981875	120981930	13119331	13119336	intron	DEPTOR	0	0	5_TxWk	0	1	0	0	0
chr8	125214791	125214870	13154728	13154733	Intergenic	FER1L6-AS1	0	0	15_Quies	0	1	0	0	0
chr8	125259763	125259940	13155140	13155145	Intergenic	TMEM65	0	0	15_Quies	0	1	0	0	0
chr8	125666438	125666685	13159699	13159705	intron	MTSS1	0	0	7_Enh	0	1	0	0	0
chr8	125675027	125675189	13159786	13159793	intron	MTSS1	0	0	5_TxWk	0	1	0	0	0
chr8	125685668	125685926	13159924	13159930	intron	MTSS1	0	0	7_Enh	0	1	0	0	0
chr8	125706409	125706504	13160175	13160182	intron	MTSS1	0	0	5_TxWk	0	1	0	0	0
chr8	125722898	125723061	13160348	13160354	intron	MTSS1	0	0	7_Enh	0	1	0	0	0
chr8	126398581	126398721	13166710	13166718	Intergenic	TRIB1	0	0	7_Enh	0	1	0	0	0
chr8	126653772	126654074	13170063	13170074	Intergenic	TRIB1	0	0	7_Enh	0	1	0	0	0
chr8	129806823	129807082	13194641	13194649	Intergenic	LOC728724	0	0	7_Enh	0	1	0	0	0
chr8	131491652	131491908	13208249	13208257	Intergenic	ASAP1	0	0	15_Quies	0	1	0	0	0
chr8	131526593	131526792	13208606	13208613	Intergenic	ASAP1	0	0	15_Quies	0	1	0	0	0
chr8	134312641	134312942	13229659	13229668	Intergenic	NDRG1	0	0	5_TxWk	0	1	0	0	0
chr8	134428570	134428741	13230760	13230765	Intergenic	NDRG1	0	0	15_Quies	0	1	0	0	0
chr8	134652674	134653181	13233697	13233707	Intergenic	ST3GAL1	0	0	7_Enh	0	1	0	0	0
chr8	135697936	135698171	13242100	13242106	intron	ZFAT	0	0	7_Enh	0	1	0	0	1
chr8	136153979	136154030	13245990	13245995	Intergenic	LOC286094	0	0	9_Het	0	1	0	0	0
chr8	136514861	136515010	13248741	13248748	intron	KHDRBS3	0	0	15_Quies	0	1	0	0	0
chr8	139272521	139272675	13268328	13268335	intron	FAM135B	0	0	5_TxWk	0	1	0	0	0
chr8	140152478	140152554	13276445	13276449	Intergenic	COL22A1	0	0	15_Quies	0	1	0	0	0
chr8	140854720	140854835	13284405	13284412	intron	TRAPPC9	0	0	7_Enh	0	1	0	0	0
chr8	140867198	140867510	13284634	13284642	intron	TRAPPC9	0	0	7_Enh	0	1	0	0	0
chr8	141052991	141053064	13287890	13287894	intron	TRAPPC9	0	0	7_Enh	0	1	0	0	0
chr8	141057329	141057435	13287970	13287979	intron	TRAPPC9	0	1	5_TxWk	0	1	1	0	0
chr8	141129239	141129322	13289212	13289217	intron	TRAPPC9	0	0	7_Enh	0	1	0	0	0
chr8	141159752	141159996	13289625	13289635	intron	TRAPPC9	0	0	7_Enh	0	1	0	0	0
chr8	141163956	141164307	13289681	13289690	intron	TRAPPC9	0	0	5_TxWk	0	1	0	0	0
chr8	141166206	141166703	13289718	13289728	intron	TRAPPC9	0	0	5_TxWk	0	1	0	0	0
chr8	141248477	141248761	13290873	13290888	intron	TRAPPC9	0	0	5_TxWk	0	1	0	0	0
chr8	141347677	141347960	13292473	13292485	intron	TRAPPC9	0	0	6_EnhG	0	1	0	0	0
chr8	141477290	141477656	13294634	13294643	Intergenic	TRAPPC9	0	0	15_Quies	0	1	0	0	1
chr8	141598962	141599165	13297424	13297434	intron	AGO2	0	0	7_Enh	0	1	0	0	0
chr8	141599350	141599469	13297437	13297445	intron	AGO2	0	0	7_Enh	0	1	0	0	0
chr8	142286947	142287080	13308874	13308882	Intergenic	SLC45A4	0	0	7_Enh	0	1	0	0	0
chr8	143421143	143421301	13331337	13331346	intron	TSNARE1	0	0	7_Enh	0	1	0	0	0
chr8	144137013	144137307	13346490	13346501	Intergenic	C8orf31	0	0	15_Quies	0	1	0	0	0
chr8	144437226	144437315	13354936	13354942	intron	TOP1MT	0	0	7_Enh	0	1	0	0	0
chr8	144521359	144521608	13357716	13357737	intron	ZC3H3	0	1	4_Tx	0	1	0	0	0
chr8	144521750	144522324	13357739	13357757	intron	ZC3H3	0	0	4_Tx	0	1	0	0	0
chr8	144549301	144549591	13358258	13358266	intron	ZC3H3	0	0	5_TxWk	0	1	0	0	0
chr8	144552670	144552828	13358359	13358372	intron	ZC3H3	0	1	6_EnhG	0	1	0	0	0
chr8	144554494	144554680	13358417	13358426	intron	ZC3H3	0	0	5_TxWk	0	1	1	0	0
chr8	144589559	144589785	13359463	13359470	intron	ZC3H3	0	0	4_Tx	0	1	0	0	0
chr8	144590569	144590755	13359499	13359506	intron	ZC3H3	0	0	7_Enh	0	1	0	0	0
chr8	144609644	144609724	13360059	13360066	intron	ZC3H3	0	0	7_Enh	0	1	0	0	0
chr8	144611573	144611770	13360130	13360138	intron	ZC3H3	0	0	6_EnhG	0	1	0	0	0
chr8	146000644	146000790	13401410	13401416	intron	ZNF34	0	0	4_Tx	0	1	0	0	0
chr9	2039826	2039913	13426805	13426811	exon	SMARCA2	0	0	6_EnhG	0	1	0	0	0
chr9	2161027	2161156	13428053	13428058	intron	SMARCA2	0	0	5_TxWk	0	1	0	0	0
chr9	3879542	3879782	13440859	13440865	intron	GLIS3	0	0	7_Enh	0	1	0	0	0
chr9	4583043	4583375	13447027	13447039	exon	SLC1A1	0	0	5_TxWk	0	1	0	0	0
chr9	4678298	4678389	13447971	13447976	Intergenic	CDC37L1	0	0	5_TxWk	0	1	0	0	0
chr9	7266919	7267024	13471645	13471650	Intergenic	KDM4C	0	0	15_Quies	0	1	0	0	0
chr9	12817841	12817998	13504450	13504456	intron	LURAP1L	0	0	7_Enh	0	1	0	0	0
chr9	20144404	20144503	13564467	13564474	Intergenic	MIR4473	0	0	15_Quies	0	1	0	0	0
chr9	20356334	20356645	13565950	13565957	intron	MLLT3	0	0	15_Quies	0	1	0	0	1
chr9	35609840	35610043	13678922	13678934	TTS	CD72,TESK1	0	0	4_Tx	0	1	0	0	0
chr9	35657822	35657889	13679743	13679753	promoter-TSS	CCDC107	1	1	1_TssA	0	1	0	0	1
chr9	36154348	36154517	13686010	13686016	intron	GLIPR2	0	0	15_Quies	0	1	0	0	0
chr9	37924160	37924426	13708858	13708871	intron	SHB	0	0	5_TxWk	0	1	0	0	0
chr9	37984802	37985017	13709703	13709710	intron	SHB	0	0	6_EnhG	0	1	0	0	0
chr9	37995095	37995249	13709844	13709853	intron	SHB	0	0	7_Enh	0	1	0	0	0
chr9	73169081	73169407	13850371	13850377	intron	TRPM3	0	0	7_Enh	0	1	0	0	0
chr9	73216643	73216864	13850748	13850757	intron	TRPM3	0	0	7_Enh	0	1	0	0	0
chr9	74663829	74664044	13861119	13861127	Intergenic	C9orf57	0	0	15_Quies	0	1	0	0	0
chr9	74930677	74930884	13863624	13863630	Intergenic	ZFAND5	0	0	7_Enh	0	1	0	0	0
chr9	79292349	79292514	13895723	13895729	intron	PRUNE2	0	0	15_Quies	0	1	0	0	0
chr9	80650350	80650617	13908716	13908723	Intergenic	GNAQ	0	0	15_Quies	0	1	0	0	1
chr9	81157605	81157638	13913174	13913178	Intergenic	PSAT1	0	0	15_Quies	0	1	0	0	0
chr9	85175530	85175715	13941944	13941950	Intergenic	RASEF	0	0	7_Enh	0	1	0	0	0
chr9	86886709	86886818	13956465	13956471	Intergenic	SLC28A3	0	0	15_Quies	0	1	0	0	0
chr9	88742299	88742523	13972893	13972899	Intergenic	GOLM1	0	0	7_Enh	0	1	0	0	0
chr9	90010978	90011128	13984300	13984306	Intergenic	DAPK1	0	0	5_TxWk	0	1	0	0	0
chr9	90170637	90170804	13986308	13986314	intron	DAPK1	0	0	5_TxWk	0	1	1	0	0
chr9	90207545	90207803	13986727	13986737	intron	DAPK1	0	0	7_Enh	0	1	0	0	0
chr9	90215031	90215153	13986812	13986819	intron	DAPK1	0	0	7_Enh	0	1	0	0	0
chr9	90258168	90258514	13987302	13987311	exon	DAPK1	0	0	7_Enh	0	1	0	0	0
chr9	92762136	92762734	14014156	14014166	Intergenic	MIR4290	0	0	7_Enh	0	1	0	0	1
chr9	92858034	92858198	14015045	14015049	Intergenic	LOC286370	0	0	7_Enh	0	1	0	0	0
chr9	92858208	92858229	14015049	14015054	Intergenic	LOC286370	0	0	7_Enh	0	1	0	0	0
chr9	93726622	93726664	14023128	14023132	Intergenic	LOC100129316	0	0	15_Quies	0	1	0	0	1
chr9	93762308	93762385	14023523	14023529	Intergenic	LOC100129316	0	0	15_Quies	0	1	0	0	0
chr9	93799416	93799791	14023881	14023896	Intergenic	LOC100129316	0	0	7_Enh	0	1	0	0	1
chr9	93959639	93959767	14025801	14025805	Intergenic	LOC100129316	0	0	5_TxWk	0	1	0	0	0
chr9	95008004	95008310	14038057	14038067	intron	IARS	0	0	4_Tx	0	1	0	0	0
chr9	95017271	95017585	14038146	14038153	intron	IARS	0	0	4_Tx	0	1	0	0	0
chr9	95371278	95371504	14041387	14041393	intron	CENPP	0	0	7_Enh	0	1	0	0	0
chr9	95967800	95967926	14050835	14050844	intron	WNK2	0	0	7_Enh	0	1	0	0	0
chr9	97545415	97545610	14071143	14071149	intron	C9orf3	0	0	7_Enh	0	1	0	0	1
chr9	97629614	97629751	14071994	14072000	intron	C9orf3	0	0	5_TxWk	0	1	0	0	0
chr9	97707976	97708100	14072875	14072879	intron	C9orf3	0	0	5_TxWk	0	1	0	0	0
chr9	97734085	97734497	14073177	14073188	intron	C9orf3	0	0	7_Enh	0	1	0	0	0
chr9	97788105	97788412	14074004	14074012	intron	C9orf3	0	0	5_TxWk	0	1	0	0	0
chr9	97803978	97804138	14074166	14074177	intron	C9orf3	0	0	7_Enh	0	1	0	0	0
chr9	97836870	97837160	14074642	14074650	intron	C9orf3	0	0	6_EnhG	0	1	0	0	0
chr9	98032454	98032675	14077067	14077076	intron	FANCC	0	0	5_TxWk	0	1	0	0	0
chr9	98637083	98638702	14085565	14085674	promoter-TSS	ERCC6L2	1	1	1_TssA	0	1	0	0	1
chr9	99374499	99374661	14095363	14095369	intron	CDC14B	0	0	7_Enh	0	1	0	0	0
chr9	99808649	99808840	14101119	14101124	Intergenic	CTSL2	0	0	7_Enh	0	1	0	0	0
chr9	100273345	100273352	14105633	14105637	intron	TMOD1	0	0	7_Enh	0	1	0	0	0
chr9	100685613	100686268	14110363	14110372	Intergenic	C9orf156	1	0	15_Quies	0	1	0	0	1
chr9	101136818	101136905	14116361	14116365	intron	GABBR2	0	0	7_Enh	0	1	0	0	0
chr9	101737306	101737537	14123152	14123174	intron	COL15A1	0	0	2_TssAFlnk	0	1	0	0	1
chr9	112033851	112033996	14200564	14200571	intron	EPB41L4B	0	0	7_Enh	0	1	0	0	0
chr9	112078561	112078797	14201109	14201120	intron	EPB41L4B	0	0	7_Enh	0	1	0	0	0
chr9	112551609	112551858	14205800	14205804	intron	PALM2-AKAP2	0	0	15_Quies	0	1	0	0	0
chr9	112605962	112606209	14206179	14206187	intron	PALM2-AKAP2	0	0	15_Quies	0	1	0	0	0
chr9	116382801	116383025	14244704	14244710	Intergenic	RGS3	0	0	7_Enh	0	1	0	0	0
chr9	116417691	116417953	14245139	14245147	Intergenic	RGS3	0	0	7_Enh	0	1	0	0	1
chr9	116672659	116672818	14247719	14247727	intron	ZNF618	0	0	5_TxWk	0	1	0	0	0
chr9	116751241	116751636	14248576	14248586	intron	ZNF618	0	0	4_Tx	0	1	0	0	0
chr9	116756380	116756736	14248642	14248652	intron	ZNF618	0	0	7_Enh	0	1	0	0	0
chr9	124050521	124050738	14305064	14305070	intron	GSN	0	0	7_Enh	0	1	0	0	0
chr9	126235677	126235976	14331514	14331522	intron	DENND1A	0	0	5_TxWk	0	1	0	0	0
chr9	128525862	128526023	14362886	14362893	intron	PBX3	0	0	5_TxWk	0	1	0	0	0
chr9	128605812	128606018	14363627	14363634	intron	PBX3	0	0	5_TxWk	0	1	0	0	0
chr9	129702243	129702483	14379766	14379770	intron	RALGPS1	0	0	7_Enh	0	1	0	0	0
chr9	129896057	129896413	14381610	14381622	intron	RALGPS1	0	0	5_TxWk	0	1	0	0	0
chr9	129917039	129917128	14381817	14381823	intron	RALGPS1	0	0	5_TxWk	0	1	0	0	0
chr9	130299537	130299612	14387494	14387499	intron	FAM129B	0	0	7_Enh	0	1	0	0	0
chr9	130307809	130308363	14387658	14387673	intron	FAM129B	0	0	7_Enh	0	1	0	0	0
chr9	130461598	130461918	14390223	14390249	Intergenic	C9orf117	0	1	7_Enh	0	1	0	0	0
chr9	130727847	130728136	14396541	14396553	intron	FAM102A	0	0	7_Enh	0	1	0	0	0
chr9	130753389	130753664	14397089	14397095	Intergenic	FAM102A	0	0	7_Enh	0	1	0	0	0
chr9	130865363	130865518	14399257	14399262	intron	SLC25A25	0	0	6_EnhG	0	1	0	0	0
chr9	130865525	130865602	14399262	14399268	intron	SLC25A25	0	0	6_EnhG	0	1	0	0	0
chr9	130877512	130877795	14399540	14399553	exon,intron	LOC100289019	0	0	7_Enh	0	1	0	0	0
chr9	130879890	130880294	14399594	14399611	exon	LOC100289019	1	0	5_TxWk	0	1	0	0	1
chr9	131320815	131321500	14409069	14409081	intron	SPTAN1	0	0	7_Enh	0	1	0	0	0
chr9	131399530	131399690	14410437	14410445	intron	WDR34	0	0	4_Tx	0	1	0	0	0
chr9	131406837	131407401	14410599	14410622	intron	WDR34	0	0	5_TxWk	0	1	0	0	0
chr9	131769088	131769243	14418671	14418677	exon	NUP188	0	0	4_Tx	0	1	0	0	1
chr9	133749402	133749557	14456396	14456403	intron	ABL1	0	0	4_Tx	0	1	1	0	0
chr9	134273590	134273765	14467644	14467649	Intergenic	PRRC2B	0	0	7_Enh	0	1	0	0	0
chr9	134278237	134278596	14467746	14467756	Intergenic	PRRC2B	0	0	7_Enh	0	1	0	0	0
chr9	134283110	134283407	14467822	14467832	Intergenic	PRRC2B	0	0	7_Enh	0	1	0	0	1
chr9	134298586	134299005	14468080	14468095	Intergenic	PRRC2B	0	0	7_Enh	0	1	0	0	0
chr9	134361352	134361542	14469217	14469224	TTS	SNORD62A	1	0	4_Tx	0	1	0	0	0
chr9	134453539	134453972	14471558	14471570	exon	RAPGEF1	0	0	4_Tx	0	1	0	0	0
chr9	134819046	134819177	14477766	14477771	intron	MED27	0	0	5_TxWk	0	1	0	0	0
chr9	134912827	134913163	14478732	14478739	intron	MED27	0	0	7_Enh	0	1	0	0	0
chr9	135076707	135076868	14481627	14481638	intron	NTNG2	0	0	7_Enh	0	1	0	0	0
chr9	135077090	135077136	14481643	14481647	intron	NTNG2	0	0	7_Enh	0	1	0	0	0
chr9	135089400	135089886	14481912	14481931	intron	NTNG2	0	0	7_Enh	0	1	0	0	0
chr9	135421615	135422028	14487872	14487897	intron	C9orf171	0	0	7_Enh	0	1	0	0	1
chr9	135513057	135513210	14489857	14489863	TTS	DDX31	0	0	5_TxWk	0	1	0	0	0
chr9	136004365	136004798	14498318	14498339	exon	RALGDS	0	0	7_Enh	0	1	0	0	0
chr9	136009076	136009148	14498434	14498439	intron	RALGDS	0	0	7_Enh	0	1	0	0	0
chr9	136009283	136009441	14498439	14498445	intron	RALGDS	0	0	7_Enh	0	1	0	0	0
chr9	136017358	136017516	14498612	14498619	intron	RALGDS	0	0	7_Enh	0	1	0	0	0
chr9	136371939	136371967	14506875	14506882	Intergenic	TMEM8C	0	0	7_Enh	0	1	0	0	0
chr9	136374906	136375107	14506953	14506962	Intergenic	TMEM8C	0	0	7_Enh	0	1	0	0	0
chr9	136378445	136378566	14507058	14507066	Intergenic	TMEM8C	0	0	5_TxWk	0	1	0	0	0
chr9	136748355	136748436	14516057	14516063	intron	VAV2	0	0	7_Enh	0	1	0	0	0
chr9	136748449	136748713	14516063	14516071	intron	VAV2	0	0	7_Enh	0	1	0	0	0
chr9	136754707	136754934	14516225	14516235	intron	VAV2	0	0	7_Enh	0	1	0	0	0
chr9	136796168	136796517	14517319	14517327	intron	VAV2	0	0	7_Enh	0	1	0	0	0
chr9	137003737	137003885	14523224	14523229	intron	WDR5	0	0	7_Enh	0	1	0	0	0
chr9	137253421	137253518	14528412	14528418	intron	RXRA	0	0	7_Enh	0	1	0	0	0
chr9	137257810	137258097	14528541	14528551	intron	RXRA	0	0	7_Enh	0	1	1	0	0
chr9	137259607	137259923	14528600	14528612	intron	RXRA	0	0	7_Enh	0	1	0	0	0
chr9	137270107	137270187	14528911	14528916	intron	RXRA	0	0	7_Enh	0	1	0	0	0
chr9	137274696	137274807	14529033	14529044	intron	RXRA	0	0	7_Enh	0	1	0	0	0
chr9	137299078	137299489	14529704	14529731	intron	RXRA	0	1	7_Enh	0	1	0	0	0
chr9	137305740	137305971	14529918	14529930	intron	RXRA	0	0	4_Tx	0	1	0	0	0
chr9	137306042	137306270	14529930	14529940	intron	RXRA	0	0	4_Tx	0	1	0	0	0
chr9	138026267	138026378	14545722	14545732	Intergenic	LOC401557	0	0	7_Enh	0	1	0	0	0
chr9	138039295	138039434	14545937	14545943	Intergenic	LOC401557	0	0	5_TxWk	0	1	0	0	0
chr9	138173804	138173880	14548894	14548901	Intergenic	C9orf62	0	0	7_Enh	0	1	0	0	0
chr9	138173895	138174196	14548901	14548910	Intergenic	C9orf62	0	0	7_Enh	0	1	0	0	0
chr9	138743645	138743877	14562329	14562340	intron	CAMSAP1	0	0	4_Tx	0	1	0	0	0
chr9	138881812	138882027	14565609	14565629	Intergenic	UBAC1	0	1	7_Enh	0	1	0	0	0
chr9	139022743	139023021	14570154	14570161	Intergenic	C9orf69	0	0	7_Enh	0	1	0	0	0
chr9	139118031	139118102	14573302	14573306	intron	QSOX2	0	0	6_EnhG	0	1	0	0	1
chr9	139118871	139119055	14573334	14573342	intron	QSOX2	0	0	6_EnhG	0	1	0	0	0
chr9	139119058	139119153	14573342	14573347	intron	QSOX2	0	0	5_TxWk	0	1	0	0	0
chr9	139124914	139124999	14573504	14573509	intron	QSOX2	0	0	4_Tx	0	1	0	0	0
chr9	139129875	139129950	14573697	14573701	intron	QSOX2	0	0	7_Enh	0	1	1	0	0
chr9	139589828	139590176	14588119	14588128	Intergenic	AGPAT2	0	0	7_Enh	0	1	0	0	0
chr9	139717752	139717893	14592038	14592043	intron	RABL6	0	0	5_TxWk	0	1	0	0	0
chr9	139721870	139722017	14592181	14592188	intron	RABL6	0	0	6_EnhG	0	1	0	0	0
chr9	139920308	139920436	14599246	14599254	intron	ABCA2	0	0	7_Enh	0	1	0	0	1
chr9	139952162	139952259	14600582	14600590	Intergenic	ENTPD2	0	0	15_Quies	0	1	0	0	0
chr9	140122002	140122682	14607202	14607220	exon	RNF224	1	0	7_Enh	0	1	0	0	1
chr9	140339759	140340012	14615140	14615148	Intergenic	ENTPD8	0	0	5_TxWk	0	1	0	0	1
chr9	140559073	140559433	14621441	14621448	intron	EHMT1	0	0	7_Enh	0	1	0	0	0
chr9	140609838	140609956	14622470	14622476	intron	EHMT1	0	0	6_EnhG	0	1	0	0	0
chr9	140610004	140610105	14622476	14622481	intron	EHMT1	0	0	6_EnhG	0	1	0	0	0
chr9	140640094	140640121	14623141	14623145	intron	EHMT1	0	0	8_ZNF/Rpts	0	1	0	0	0
chr9	140657970	140658087	14623551	14623558	exon	FLJ40292	1	0	4_Tx	0	1	0	0	0
chr9	140658174	140658247	14623559	14623566	exon	FLJ40292	1	0	4_Tx	0	1	0	0	0
chr9	140658265	140658365	14623566	14623571	exon	FLJ40292	1	0	4_Tx	0	1	0	0	0
chr9	140680227	140680529	14624140	14624152	intron	EHMT1	0	0	4_Tx	0	1	0	0	0
chr10	384213	384303	14637394	14637399	intron	DIP2C	0	0	4_Tx	0	1	0	0	0
chr10	384433	384507	14637399	14637405	intron	DIP2C	0	0	4_Tx	0	1	0	0	0
chr10	384574	384637	14637405	14637410	intron	DIP2C	0	0	4_Tx	0	1	0	0	0
chr10	384652	384782	14637411	14637419	intron	DIP2C	0	0	4_Tx	0	1	0	0	0
chr10	404921	405226	14638120	14638132	intron	DIP2C	0	0	4_Tx	0	1	0	0	0
chr10	405279	405466	14638133	14638143	intron	DIP2C	0	0	4_Tx	0	1	0	0	0
chr10	406366	406498	14638165	14638173	intron	DIP2C	0	0	4_Tx	0	1	0	0	0
chr10	407265	407394	14638181	14638188	intron	DIP2C	0	0	4_Tx	0	1	0	0	0
chr10	437661	438119	14638987	14638996	intron	DIP2C	0	0	5_TxWk	0	1	0	0	0
chr10	499153	499324	14640116	14640122	intron	DIP2C	0	0	5_TxWk	0	1	0	0	0
chr10	556950	557002	14641294	14641298	intron	DIP2C	0	0	5_TxWk	0	1	0	0	0
chr10	557036	557314	14641298	14641310	intron	DIP2C	0	0	7_Enh	0	1	0	0	1
chr10	557972	558027	14641328	14641333	intron	DIP2C	0	0	5_TxWk	0	1	0	0	0
chr10	560298	560415	14641377	14641385	intron	DIP2C	0	0	7_Enh	0	1	0	0	0
chr10	564057	564450	14641448	14641460	intron	DIP2C	0	0	5_TxWk	0	1	0	0	0
chr10	671084	671214	14643797	14643806	intron	DIP2C	0	0	7_Enh	0	1	0	0	0
chr10	699935	700259	14644701	14644709	intron	PRR26	0	0	7_Enh	0	1	0	0	0
chr10	708839	708932	14644845	14644850	exon	PRR26	0	0	7_Enh	0	1	0	0	0
chr10	1195844	1196066	14654353	14654360	Intergenic	LINC00200	0	0	7_Enh	0	1	0	0	0
chr10	3145315	3145526	14681395	14681400	intron	PFKP	0	0	8_ZNF/Rpts	0	1	0	0	0
chr10	3169086	3169305	14682124	14682134	intron	PFKP	0	0	7_Enh	0	1	0	0	0
chr10	3169404	3169577	14682134	14682145	intron	PFKP	0	0	7_Enh	0	1	0	0	0
chr10	3524537	3524820	14687912	14687924	Intergenic	KLF6	0	0	7_Enh	0	1	0	0	0
chr10	5652337	5652703	14709964	14709969	Intergenic	ASB13	0	0	7_Enh	0	1	0	0	0
chr10	5652793	5652849	14709970	14709975	Intergenic	ASB13	0	0	7_Enh	0	1	0	0	0
chr10	5817016	5817226	14712437	14712443	intron	GDI2	0	0	6_EnhG	0	1	1	0	0
chr10	6128375	6128664	14717436	14717449	Intergenic	RBM17	0	0	7_Enh	0	1	1	0	1
chr10	11220475	11220804	14768679	14768686	intron	CELF2	0	0	5_TxWk	0	1	0	0	0
chr10	11799944	11800116	14776393	14776398	intron	ECHDC3	0	0	7_Enh	0	1	0	0	1
chr10	12447460	12447807	14787799	14787808	intron	CAMK1D	0	0	7_Enh	0	1	0	0	0
chr10	12554774	12554958	14789563	14789570	intron	CAMK1D	0	0	7_Enh	0	1	0	0	0
chr10	13444345	13444417	14802781	14802786	Intergenic	SEPHS1	0	0	7_Enh	0	1	0	0	0
chr10	13675629	13675979	14805966	14805972	Intergenic	PRPF18	0	0	5_TxWk	0	1	0	0	0
chr10	14630068	14630208	14817474	14817481	intron	FAM107B	0	0	7_Enh	0	1	0	0	0
chr10	14690258	14690516	14818294	14818302	intron	FAM107B	0	0	15_Quies	0	1	0	0	0
chr10	14774012	14774324	14819164	14819172	intron	FAM107B	0	0	2_TssAFlnk	0	1	0	0	0
chr10	15264046	15264447	14826283	14826298	intron	FAM171A1	0	0	5_TxWk	0	1	1	0	0
chr10	18686988	18687252	14860424	14860429	intron	CACNB2	0	0	15_Quies	0	1	0	0	0
chr10	29228577	29229033	14958246	14958260	Intergenic	LINC00837	0	0	15_Quies	0	1	0	0	0
chr10	32236623	32236899	14989545	14989551	Intergenic	ARHGAP12	0	0	15_Quies	0	1	0	0	1
chr10	33227436	33227646	14998218	14998225	intron	ITGB1	0	0	7_Enh	0	1	0	0	0
chr10	34869245	34869449	15013461	15013467	intron	PARD3	0	0	7_Enh	0	1	0	0	0
chr10	34922508	34922586	15013990	15013997	intron	PARD3	0	0	5_TxWk	0	1	0	0	0
chr10	35595958	35596124	15022509	15022515	intron	CCNY	0	0	7_Enh	0	1	0	0	0
chr10	38321955	38322027	15046895	15046900	intron	ZNF33A	0	0	4_Tx	0	1	0	0	0
chr10	43760488	43760706	15072274	15072281	intron	RASGEF1A	0	0	5_TxWk	0	1	0	0	0
chr10	45406601	45406803	15090095	15090103	promoter-TSS	TMEM72	1	0	7_Enh	0	1	0	0	0
chr10	45406813	45407004	15090103	15090108	exon	TMEM72	1	0	7_Enh	0	1	0	0	0
chr10	45459540	45459793	15090664	15090670	intron	RASSF4	0	0	7_Enh	0	1	0	0	0
chr10	45484472	45484752	15091073	15091080	intron	RASSF4	0	0	2_TssAFlnk	0	1	0	0	0
chr10	45491843	45491962	15091190	15091194	Intergenic	ZNF22	0	0	7_Enh	0	1	0	0	0
chr10	69578475	69578575	15264378	15264385	intron	DNAJC12	0	0	5_TxWk	0	1	0	0	0
chr10	70979777	70980131	15282806	15282814	promoter-TSS	HKDC1	1	0	5_TxWk	0	1	0	0	0
chr10	71971423	71971594	15295611	15295615	intron	PPA1	0	0	5_TxWk	0	1	0	0	0
chr10	74014895	74015090	15324537	15324547	Intergenic	DDIT4	0	0	7_Enh	0	1	0	0	1
chr10	74057900	74058093	15325416	15325431	Intergenic	DDIT4	0	1	1_TssA	0	1	0	0	0
chr10	76789568	76789824	15354294	15354302	exon	KAT6B	0	0	4_Tx	0	1	0	0	0
chr10	77055711	77055848	15358276	15358282	promoter-TSS	ZNF503-AS1	1	0	7_Enh	0	1	0	0	0
chr10	78057784	78057959	15367135	15367140	intron	C10orf11	0	0	7_Enh	0	1	1	0	0
chr10	78403368	78403433	15369320	15369324	Intergenic	C10orf11	0	0	15_Quies	0	1	0	0	0
chr10	79596219	79596385	15379844	15379850	intron	DLG5	0	0	4_Tx	0	1	0	0	0
chr10	79601915	79602399	15379957	15379973	intron	DLG5	0	0	4_Tx	0	1	0	0	0
chr10	79606433	79606736	15380036	15380046	intron	DLG5	0	0	5_TxWk	0	1	0	0	1
chr10	79637726	79638109	15380456	15380465	intron	DLG5	0	0	7_Enh	0	1	0	0	1
chr10	79651900	79651989	15380625	15380630	intron	DLG5	0	0	7_Enh	0	1	0	0	0
chr10	79658344	79658558	15380697	15380707	intron	DLG5	0	0	7_Enh	0	1	0	0	0
chr10	79749424	79749568	15382083	15382089	intron	POLR3A	0	0	6_EnhG	0	1	0	0	0
chr10	80448906	80449207	15389019	15389030	Intergenic	ZMIZ1-AS1	0	0	15_Quies	0	1	0	0	0
chr10	80833595	80833784	15393548	15393555	intron	ZMIZ1	0	0	7_Enh	0	1	0	0	0
chr10	80848009	80848356	15393741	15393749	intron	ZMIZ1	0	0	2_TssAFlnk	0	1	0	0	0
chr10	80850293	80850450	15393780	15393784	intron	ZMIZ1	0	0	7_Enh	0	1	0	0	0
chr10	80853657	80853857	15393823	15393830	intron	ZMIZ1	0	0	7_Enh	0	1	0	0	0
chr10	80853937	80854059	15393831	15393842	intron	ZMIZ1	0	0	7_Enh	0	1	0	0	0
chr10	80861339	80861498	15393948	15393955	intron	ZMIZ1	0	0	7_Enh	0	1	0	0	0
chr10	80906620	80906832	15394617	15394623	intron	ZMIZ1	0	0	7_Enh	0	1	0	0	0
chr10	80911576	80911787	15394705	15394714	intron	ZMIZ1	0	0	7_Enh	0	1	0	0	0
chr10	80955200	80955507	15395381	15395397	intron	ZMIZ1	0	0	7_Enh	0	1	0	0	1
chr10	80980854	80981327	15395791	15395817	intron	ZMIZ1	0	0	7_Enh	0	1	0	0	0
chr10	80982891	80983103	15395843	15395851	intron	ZMIZ1	0	0	2_TssAFlnk	0	1	1	0	0
chr10	81014610	81014817	15396523	15396532	intron	ZMIZ1	0	0	5_TxWk	0	1	0	0	0
chr10	81034704	81034861	15396874	15396886	intron	ZMIZ1	0	0	7_Enh	0	1	0	0	0
chr10	81037681	81038031	15396933	15396943	intron	ZMIZ1	0	0	4_Tx	0	1	0	0	0
chr10	81046154	81046380	15397113	15397126	intron	ZMIZ1	0	0	6_EnhG	0	1	0	0	0
chr10	89358678	89358767	15467077	15467083	Intergenic	PAPSS2	0	0	15_Quies	0	1	0	0	0
chr10	90657357	90657438	15475625	15475630	intron	STAMBPL1	0	0	15_Quies	0	1	0	0	0
chr10	90672977	90673065	15475720	15475724	exon	STAMBPL1	0	0	15_Quies	0	1	0	0	0
chr10	93316457	93316889	15493854	15493861	intron	LOC100188947	0	0	5_TxWk	0	1	0	0	0
chr10	95205366	95205642	15514082	15514090	intron	MYOF	0	0	7_Enh	0	1	0	0	0
chr10	95575791	95576197	15517894	15517901	Intergenic	LGI1	0	0	15_Quies	0	1	0	0	1
chr10	97155932	97156228	15530040	15530047	intron	SORBS1	0	0	4_Tx	0	1	0	0	0
chr10	98855762	98856294	15547215	15547229	intron	SLIT1	0	0	7_Enh	0	1	0	0	0
chr10	103892183	103892320	15610735	15610741	promoter-TSS	PPRC1	1	0	15_Quies	0	1	0	0	1
chr10	104437831	104437961	15620004	15620010	intron	ARL3	0	0	7_Enh	0	1	1	0	0
chr10	104438565	104438961	15620017	15620027	intron	ARL3	0	0	7_Enh	0	1	0	0	1
chr10	105333814	105334052	15632988	15632995	intron	NEURL	0	0	5_TxWk	0	1	0	0	0
chr10	105338587	105338795	15633036	15633045	intron	NEURL	0	0	7_Enh	0	1	0	0	0
chr10	105518885	105519105	15635955	15635961	intron	SH3PXD2A	0	0	5_TxWk	0	1	0	0	0
chr10	105554064	105554260	15636433	15636439	intron	SH3PXD2A	0	0	7_Enh	0	1	0	0	0
chr10	105641298	105641324	15637621	15637625	exon	OBFC1	0	0	4_Tx	0	1	0	0	0
chr10	111644054	111644283	15678434	15678441	intron	XPNPEP1	0	0	4_Tx	0	1	0	0	1
chr10	111765673	111766050	15679638	15679647	exon	ADD3	1	0	5_TxWk	0	1	0	0	0
chr10	112553279	112553381	15688532	15688536	intron	RBM20	0	0	7_Enh	0	1	0	0	0
chr10	114807870	114807965	15707628	15707633	intron	TCF7L2	0	0	7_Enh	0	1	0	0	0
chr10	116393287	116393493	15724713	15724720	intron	ABLIM1	0	0	7_Enh	0	1	0	0	0
chr10	117486767	117486877	15732596	15732601	exon	ATRNL1	0	0	15_Quies	0	1	0	0	0
chr10	120578264	120578392	15764352	15764360	Intergenic	CACUL1	0	0	15_Quies	0	1	0	0	0
chr10	120727765	120727855	15765865	15765870	Intergenic	NANOS1	0	0	15_Quies	0	1	0	0	0
chr10	121417857	121418136	15777457	15777469	intron	BAG3	0	0	7_Enh	0	1	0	0	0
chr10	122738435	122738839	15789972	15789982	intron	MIR5694	0	0	7_Enh	0	1	0	0	0
chr10	123912123	123912281	15804299	15804305	intron	TACC2	0	0	5_TxWk	0	1	1	0	0
chr10	126310303	126310592	15834852	15834864	exon	FAM53B	0	0	5_TxWk	0	1	0	0	0
chr10	126320715	126320825	15835127	15835134	intron	FAM53B	0	0	7_Enh	0	1	0	0	1
chr10	126356664	126356835	15835777	15835782	intron	FAM53B	0	0	5_TxWk	0	1	0	0	0
chr10	126429988	126430213	15836994	15837001	intron	FAM53B	0	0	7_Enh	0	1	0	0	1
chr10	126713137	126713389	15841786	15841794	intron	CTBP2	0	0	7_Enh	0	1	0	0	0
chr10	126826665	126826914	15843926	15843938	intron	CTBP2	0	0	2_TssAFlnk	0	1	0	0	0
chr10	126826934	126827068	15843938	15843944	intron	CTBP2	0	0	7_Enh	0	1	0	0	0
chr10	126832866	126832971	15844049	15844055	intron	CTBP2	0	0	7_Enh	0	1	0	0	0
chr10	126835626	126835783	15844091	15844097	intron	CTBP2	0	0	7_Enh	0	1	0	0	0
chr10	127730499	127730679	15854365	15854372	exon	ADAM12	0	0	7_Enh	0	1	0	0	0
chr10	128811208	128811524	15864393	15864400	intron	DOCK1	0	0	7_Enh	0	1	0	0	0
chr10	129099437	129099755	15868258	15868266	intron	DOCK1	0	0	5_TxWk	0	1	0	0	0
chr10	131669338	131669464	15901678	15901687	intron	EBF3	0	0	15_Quies	0	1	0	0	0
chr10	131669488	131669775	15901687	15901695	intron	EBF3	0	0	15_Quies	0	1	0	0	0
chr10	131670429	131670567	15901699	15901704	intron	EBF3	0	0	15_Quies	0	1	0	0	0
chr10	132924764	132924890	15920900	15920906	intron	TCERG1L	0	0	7_Enh	0	1	0	0	0
chr10	134079332	134079426	15941780	15941786	intron	STK32C	0	0	7_Enh	0	1	0	0	0
chr10	134079478	134079687	15941786	15941792	intron	STK32C	0	0	7_Enh	0	1	0	0	0
chr10	134201357	134202108	15944927	15944999	Intergenic	PWWP2B	0	0	5_TxWk	0	1	0	0	1
chr10	134222507	134222823	15945874	15945888	intron	PWWP2B	0	0	2_TssAFlnk	0	1	1	0	0
chr10	134224736	134224860	15945936	15945945	intron	PWWP2B	0	0	7_Enh	0	1	0	0	0
chr10	134225189	134225461	15945957	15945972	intron	PWWP2B	0	0	7_Enh	0	1	1	0	0
chr10	134234526	134235378	15946239	15946271	Intergenic	C10orf91	0	0	7_Enh	0	1	0	0	0
chr10	134266497	134266969	15947044	15947084	Intergenic	C10orf91	0	1	7_Enh	0	1	0	0	1
chr10	134498803	134498961	15952983	15952993	intron	INPP5A	0	0	7_Enh	0	1	0	0	0
chr10	134499170	134499274	15952997	15953006	intron	INPP5A	0	0	7_Enh	0	1	0	0	0
chr10	135144629	135144744	15975384	15975389	intron	CALY	0	0	5_TxWk	0	1	0	0	0
chr11	665201	665517	16002335	16002342	intron	DEAF1	0	0	5_TxWk	0	1	0	0	0
chr11	728065	728284	16004353	16004364	TTS	EPS8L2	0	0	7_Enh	0	1	0	0	1
chr11	783443	783830	16006147	16006163	Intergenic	NS3BP	0	0	7_Enh	0	1	0	0	1
chr11	876689	876775	16009860	16009868	intron	CHID1	0	0	6_EnhG	0	1	0	0	0
chr11	1006756	1007126	16013529	16013542	intron	AP2A2	0	0	6_EnhG	0	1	0	0	0
chr11	1320387	1320696	16021714	16021726	intron	TOLLIP	0	0	7_Enh	0	1	0	0	0
chr11	1321822	1322132	16021760	16021775	intron	TOLLIP	0	0	7_Enh	0	1	1	0	0
chr11	1322147	1322380	16021775	16021786	intron	TOLLIP	0	0	7_Enh	0	1	1	0	0
chr11	1325696	1325864	16021880	16021892	intron	TOLLIP	0	0	7_Enh	0	1	0	0	0
chr11	1522205	1522446	16027783	16027795	intron	MOB2	0	0	6_EnhG	0	1	0	0	0
chr11	1552850	1552974	16028596	16028602	intron	MOB2	0	0	7_Enh	0	1	0	0	0
chr11	1553532	1553584	16028617	16028621	intron	MOB2	0	0	7_Enh	0	1	0	0	0
chr11	1586833	1587044	16029584	16029598	exon	DUSP8	0	0	6_EnhG	0	1	0	0	0
chr11	2172689	2173363	16044147	16044167	intron	INS-IGF2	0	0	7_Enh	0	1	0	0	1
chr11	2175280	2176022	16044213	16044227	intron	INS-IGF2	0	0	15_Quies	0	1	0	0	0
chr11	2176043	2176303	16044228	16044239	intron	INS-IGF2	0	0	15_Quies	0	1	0	0	0
chr11	2212083	2212183	16045335	16045340	Intergenic	MIR4686	0	0	14_ReprPCWk	0	1	0	0	0
chr11	2229940	2230149	16045745	16045755	Intergenic	MIR4686	0	0	7_Enh	0	1	0	0	0
chr11	2230189	2230397	16045755	16045764	Intergenic	MIR4686	0	0	7_Enh	0	1	0	0	0
chr11	2232427	2232591	16045809	16045818	Intergenic	MIR4686	0	0	7_Enh	0	1	0	0	0
chr11	2232707	2232932	16045819	16045827	Intergenic	MIR4686	0	0	7_Enh	0	1	0	0	0
chr11	2289605	2289759	16046724	16046729	TTS	ASCL2	0	0	7_Enh	0	1	0	0	0
chr11	2397153	2397487	16049034	16049042	Intergenic	CD81	0	0	7_Enh	0	1	1	0	0
chr11	2430416	2430579	16050184	16050190	intron	TRPM5	0	0	15_Quies	0	1	0	0	0
chr11	2431465	2431484	16050222	16050226	intron	TRPM5	0	0	15_Quies	0	1	0	0	0
chr11	2431499	2431628	16050227	16050236	intron	TRPM5	0	0	15_Quies	0	1	0	0	0
chr11	2800218	2800697	16057040	16057051	intron	KCNQ1	0	0	7_Enh	0	1	0	0	0
chr11	4725643	4725707	16083541	16083545	Intergenic	OR51E2	0	0	7_Enh	0	1	0	0	0
chr11	6426705	6426895	16096402	16096407	promoter-TSS	APBB1	0	0	5_TxWk	0	1	0	0	0
chr11	8282052	8282285	16112485	16112494	intron	LMO1	0	0	5_TxWk	0	1	0	0	0
chr11	8336807	8336985	16113315	16113324	Intergenic	LMO1	0	0	15_Quies	0	1	0	0	0
chr11	8337118	8337175	16113327	16113333	Intergenic	LMO1	0	0	15_Quies	0	1	0	0	0
chr11	10373116	10373484	16136088	16136097	Intergenic	ADM	0	0	7_Enh	0	1	0	0	0
chr11	10960402	10961178	16141955	16141963	Intergenic	LOC729013	0	0	15_Quies	0	1	0	0	0
chr11	11524208	11524370	16146486	16146491	intron	GALNT18	0	0	15_Quies	0	1	1	0	0
chr11	12745986	12746237	16157696	16157703	intron	TEAD1	0	0	7_Enh	0	1	0	0	0
chr11	12824248	12824503	16158346	16158356	intron	TEAD1	0	0	7_Enh	0	1	0	0	0
chr11	12836315	12836641	16158474	16158488	intron	TEAD1	0	0	7_Enh	0	1	0	0	0
chr11	12863731	12864238	16158802	16158811	intron	TEAD1	0	0	7_Enh	0	1	0	0	0
chr11	12867376	12867787	16158843	16158853	intron	TEAD1	0	0	7_Enh	0	1	0	0	0
chr11	16172797	16172899	16183397	16183402	intron	SOX6	0	0	15_Quies	0	1	0	0	0
chr11	17435659	17435819	16194763	16194769	intron	ABCC8	0	0	7_Enh	0	1	0	0	0
chr11	17485252	17485337	16195297	16195303	intron	ABCC8	0	0	15_Quies	0	1	0	0	0
chr11	19585255	19585846	16216440	16216450	intron	NAV2	0	0	15_Quies	0	1	0	0	1
chr11	19654951	19655284	16217019	16217028	intron	NAV2	0	0	15_Quies	0	1	0	0	0
chr11	20048700	20048945	16220621	16220629	intron	NAV2	0	0	7_Enh	0	1	0	0	0
chr11	27417293	27417710	16265971	16265977	intron	LGR4	0	0	7_Enh	0	1	0	0	0
chr11	33958738	33959150	16315273	16315285	Intergenic	LMO2	0	0	15_Quies	0	1	0	0	0
chr11	35066931	35067030	16326073	16326079	Intergenic	CD44	0	0	7_Enh	0	1	0	0	0
chr11	36044445	36044852	16334066	16334074	intron	LDLRAD3	0	0	15_Quies	0	1	0	0	0
chr11	36145318	36145511	16335091	16335100	intron	LDLRAD3	0	0	15_Quies	0	1	0	0	0
chr11	36189567	36189943	16335664	16335670	intron	LDLRAD3	0	0	15_Quies	0	1	0	0	0
chr11	36244761	36244813	16336150	16336154	intron	LDLRAD3	0	0	15_Quies	0	1	0	0	0
chr11	36297713	36298011	16336657	16336668	intron	COMMD9	0	0	4_Tx	0	1	0	0	0
chr11	43856687	43857046	16383967	16383974	intron	HSD17B12	0	0	5_TxWk	0	1	0	0	0
chr11	44606379	44606565	16392441	16392448	intron	CD82	0	0	7_Enh	0	1	0	0	0
chr11	45215264	45215716	16400331	16400339	intron	PRDM11	0	0	5_TxWk	0	1	0	0	0
chr11	45231537	45231662	16400550	16400560	intron	PRDM11	0	0	4_Tx	0	1	0	0	0
chr11	45285187	45285273	16401212	16401216	intron	SYT13	0	0	5_TxWk	0	1	0	0	0
chr11	45864725	45865057	16407672	16407689	Intergenic	CRY2	0	0	15_Quies	0	1	0	0	1
chr11	45881365	45881549	16407923	16407931	intron	CRY2	0	0	7_Enh	0	1	0	0	0
chr11	45943130	45943349	16409164	16409174	promoter-TSS	GYLTL1B	1	0	7_Enh	0	1	1	0	0
chr11	46379207	46379428	16414917	16414926	intron	DGKZ	0	0	7_Enh	0	1	0	0	0
chr11	46514257	46514382	16417373	16417379	intron	AMBRA1	0	0	5_TxWk	0	1	0	0	0
chr11	47132908	47133420	16425221	16425230	intron	C11orf49	0	0	5_TxWk	0	1	0	0	0
chr11	47489102	47489365	16432089	16432098	exon	CELF1	0	0	5_TxWk	0	1	0	0	0
chr11	47992914	47993508	16439917	16439929	Intergenic	PTPRJ	0	0	15_Quies	0	1	0	0	0
chr11	48012849	48013264	16440399	16440408	intron	PTPRJ	0	0	5_TxWk	0	1	0	0	0
chr11	60598525	60598774	16508686	16508695	Intergenic	CCDC86	0	0	15_Quies	0	1	0	0	1
chr11	60659064	60659645	16509649	16509656	intron	PRPF19	0	0	5_TxWk	0	1	0	0	0
chr11	60802549	60802864	16512224	16512235	Intergenic	CD6	0	0	15_Quies	0	1	0	0	0
chr11	60809735	60809989	16512360	16512368	Intergenic	CD5	0	0	15_Quies	0	1	0	0	0
chr11	60835373	60835683	16512769	16512777	Intergenic	CD5	0	0	15_Quies	0	1	0	0	0
chr11	60897289	60897604	16513718	16513734	TTS	VPS37C	0	0	7_Enh	0	1	0	0	1
chr11	60897878	60897919	16513738	16513744	exon	VPS37C	0	0	7_Enh	0	1	0	0	0
chr11	60909150	60909249	16513933	16513938	intron	VPS37C	0	0	7_Enh	0	1	0	0	0
chr11	61297052	61297138	16520897	16520902	intron	SYT7	0	0	7_Enh	0	1	0	0	0
chr11	61343195	61343361	16521831	16521840	intron	SYT7	0	0	5_TxWk	0	1	0	0	0
chr11	61370843	61370993	16522435	16522448	Intergenic	RPLP0P2	0	0	5_TxWk	0	1	0	0	0
chr11	61376924	61377069	16522534	16522541	Intergenic	RPLP0P2	0	0	5_TxWk	0	1	0	0	0
chr11	61467264	61467602	16524161	16524174	intron	DAGLA	0	0	7_Enh	0	1	0	0	0
chr11	61501008	61501390	16524806	16524815	intron	DAGLA	0	0	7_Enh	0	1	0	0	1
chr11	61974094	61974195	16533193	16533200	Intergenic	SCGB2A1	0	0	15_Quies	0	1	0	0	0
chr11	63713291	63713520	16558813	16558819	exon	NAA40	0	0	5_TxWk	0	1	1	0	1
chr11	63849348	63849559	16562195	16562207	intron	MACROD1	0	0	7_Enh	0	1	0	0	0
chr11	64877803	64878122	16585730	16585744	exon	VPS51	0	0	5_TxWk	0	1	0	0	1
chr11	65183902	65184148	16592219	16592235	Intergenic	NEAT1	0	0	7_Enh	0	1	0	0	1
chr11	65239634	65239897	16593307	16593315	Intergenic	MALAT1	0	0	5_TxWk	0	1	0	0	0
chr11	65255170	65255480	16593657	16593668	Intergenic	MALAT1	0	0	15_Quies	0	1	0	0	0
chr11	65259264	65259513	16593729	16593737	Intergenic	MALAT1	0	0	7_Enh	0	1	0	0	0
chr11	65868239	65868428	16608597	16608604	intron	PACS1	0	0	7_Enh	0	1	0	0	0
chr11	65894360	65894500	16608859	16608864	intron	PACS1	0	0	7_Enh	0	1	0	0	1
chr11	65990169	65990519	16609978	16609991	intron	PACS1	0	0	5_TxWk	0	1	0	0	1
chr11	66005140	66005425	16610244	16610253	intron	PACS1	0	0	4_Tx	0	1	1	0	0
chr11	66049855	66050292	16611414	16611448	intron	CNIH2	0	1	5_TxWk	0	1	0	0	1
chr11	66104459	66104486	16612942	16612946	promoter-TSS	RIN1	1	0	6_EnhG	0	1	0	0	1
chr11	67037704	67038190	16631327	16631341	intron	ADRBK1	0	0	2_TssAFlnk	0	1	1	0	0
chr11	67914549	67914819	16649358	16649364	Intergenic	CHKA	0	0	7_Enh	0	1	0	0	0
chr11	67976611	67976975	16650156	16650165	intron	SUV420H1	0	0	7_Enh	0	1	1	0	1
chr11	68065200	68065552	16651938	16651964	Intergenic	LRP5	0	0	7_Enh	0	1	0	0	1
chr11	68065759	68065924	16651970	16651978	Intergenic	LRP5	0	0	7_Enh	0	1	0	0	0
chr11	68147880	68148132	16654002	16654019	intron	LRP5	0	0	7_Enh	0	1	0	0	0
chr11	68180402	68180622	16654895	16654906	intron	LRP5	0	0	4_Tx	0	1	0	0	0
chr11	68180736	68180798	16654907	16654913	intron	LRP5	0	0	4_Tx	0	1	0	0	0
chr11	68184706	68184800	16655031	16655035	intron	LRP5	0	0	4_Tx	0	1	0	0	0
chr11	68924659	68925028	16669333	16669366	Intergenic	TPCN2	0	1	7_Enh	0	1	0	0	0
chr11	69469719	69469887	16677773	16677783	TTS	CCND1	0	0	7_Enh	0	1	0	0	0
chr11	69485074	69485340	16678175	16678184	intron	ORAOV1	0	0	6_EnhG	0	1	0	0	1
chr11	71421530	71421706	16713030	16713036	Intergenic	FAM86C1	0	0	15_Quies	0	1	0	0	0
chr11	72475618	72475858	16726609	16726619	intron	STARD10	0	0	7_Enh	0	1	1	0	0
chr11	75133087	75133738	16756053	16756061	TTS	KLHL35	0	0	7_Enh	0	1	0	0	0
chr11	75346449	75346495	16759348	16759352	intron	MAP6	0	0	15_Quies	0	1	0	0	0
chr11	78790108	78790269	16797210	16797216	intron	TENM4	0	0	5_TxWk	0	1	0	0	0
chr11	82708279	82708542	16821858	16821865	intron	RAB30	0	0	7_Enh	0	1	0	0	0
chr11	95070538	95070914	16904989	16904999	Intergenic	SESN3	0	0	15_Quies	0	1	0	0	0
chr11	95745282	95745640	16909440	16909447	intron	MAML2	0	0	9_Het	0	1	0	0	1
chr11	95779150	95779455	16909731	16909740	intron	MAML2	0	0	5_TxWk	0	1	0	0	0
chr11	95998350	95998415	16911565	16911569	intron	MAML2	0	0	5_TxWk	0	1	0	0	0
chr11	109945974	109946227	17002904	17002911	Intergenic	ZC3H12C	0	0	7_Enh	0	1	0	0	0
chr11	111597465	111597628	17016502	17016508	TTS	PPP2R1B,SIK2	0	0	7_Enh	0	1	0	0	0
chr11	111601629	111601899	17016573	17016583	intron	PPP2R1B	0	0	7_Enh	0	1	0	0	0
chr11	111606722	111607061	17016667	17016675	intron	PPP2R1B	0	0	6_EnhG	0	1	0	0	0
chr11	111608660	111608810	17016701	17016709	TTS,exon	PPP2R1B	0	0	5_TxWk	0	1	0	0	0
chr11	114210970	114211305	17042339	17042347	Intergenic	NNMT	0	0	15_Quies	0	1	0	0	1
chr11	115640721	115641182	17054218	17054224	Intergenic	LOC283143	0	0	15_Quies	0	1	0	0	0
chr11	115793686	115793828	17055236	17055242	Intergenic	LOC283143	0	0	15_Quies	0	1	0	0	0
chr11	115944775	115944894	17056522	17056528	Intergenic	LOC283143	0	0	15_Quies	0	1	0	0	0
chr11	117328387	117328475	17072755	17072760	intron	DSCAML1	0	0	7_Enh	0	1	0	0	0
chr11	117575400	117575506	17076276	17076280	intron	DSCAML1	0	0	15_Quies	0	1	0	0	0
chr11	117588713	117589012	17076484	17076499	intron	DSCAML1	0	0	15_Quies	0	1	0	0	0
chr11	117685607	117685752	17077877	17077884	Intergenic	FXYD2	0	0	2_TssAFlnk	0	1	0	0	0
chr11	117688508	117688673	17077934	17077944	Intergenic	FXYD2	0	0	7_Enh	0	1	0	0	1
chr11	117690869	117691081	17077969	17077978	TTS,exon	FXYD6-FXYD2	0	0	6_EnhG	0	1	0	0	0
chr11	117697001	117697137	17078116	17078121	intron	FXYD6-FXYD2	0	0	7_Enh	0	1	0	0	0
chr11	118065811	118066275	17082981	17082990	intron	AMICA1	0	0	7_Enh	0	1	0	0	0
chr11	119542480	119542655	17105802	17105811	intron	PVRL1	0	0	6_EnhG	0	1	0	0	0
chr11	119580966	119581026	17106426	17106430	intron	PVRL1	0	0	5_TxWk	0	1	0	0	0
chr11	119588542	119588741	17106547	17106554	intron	PVRL1	0	0	5_TxWk	0	1	0	0	0
chr11	119593264	119593460	17106623	17106630	intron	PVRL1	0	0	7_Enh	0	1	0	0	0
chr11	120418594	120418827	17116904	17116911	Intergenic	GRIK4	0	0	7_Enh	0	1	0	0	0
chr11	121222294	121222529	17125763	17125770	Intergenic	SC5DL	0	0	5_TxWk	0	1	0	0	0
chr11	123451310	123451580	17149111	17149131	intron	GRAMD1B	0	0	5_TxWk	0	1	0	0	1
chr11	125246035	125246274	17166364	17166373	intron	PKNOX2	0	0	7_Enh	0	1	0	0	0
chr11	125985662	125985891	17174759	17174766	Intergenic	CDON	0	0	7_Enh	0	1	1	0	0
chr11	125985911	125986119	17174766	17174775	Intergenic	CDON	0	0	7_Enh	0	1	0	0	0
chr11	126335686	126335955	17180684	17180694	intron	KIRREL3	0	0	7_Enh	0	1	0	0	0
chr11	126350658	126350941	17180966	17180980	intron	KIRREL3	0	0	7_Enh	0	1	0	0	1
chr11	126455645	126455762	17182431	17182438	intron	KIRREL3	0	0	7_Enh	0	1	0	0	0
chr11	126618588	126618666	17184226	17184231	intron	KIRREL3	0	0	15_Quies	0	1	0	0	0
chr11	128231849	128231914	17196531	17196535	Intergenic	ETS1	0	0	15_Quies	0	1	0	0	0
chr11	128292578	128292808	17196900	17196907	Intergenic	ETS1	0	0	15_Quies	0	1	0	0	0
chr11	130014726	130014863	17216825	17216834	TTS	APLP2	0	0	7_Enh	0	1	0	0	0
chr11	130686670	130686876	17225583	17225588	Intergenic	SNX19	0	0	5_TxWk	0	1	0	0	0
chr11	132114743	132114946	17239453	17239461	intron	NTM	0	0	15_Quies	0	1	0	0	0
chr11	134385402	134385637	17267116	17267122	Intergenic	LOC283177	0	0	15_Quies	0	1	1	0	0
chr12	628911	629077	17282497	17282502	intron	B4GALNT3	0	0	5_TxWk	0	1	0	0	0
chr12	1427548	1428040	17292957	17292964	intron	ERC1	0	0	15_Quies	0	1	0	0	0
chr12	1753837	1754004	17298033	17298040	intron	WNT5B	0	0	5_TxWk	0	1	0	0	0
chr12	2191483	2191957	17304418	17304426	intron	CACNA1C	0	0	15_Quies	0	1	0	0	0
chr12	3214272	3214482	17320302	17320311	intron	TSPAN9	0	0	5_TxWk	0	1	0	0	0
chr12	3408930	3409927	17324043	17324077	Intergenic	PRMT8	0	0	7_Enh	0	1	0	1	1
chr12	4927472	4927525	17342231	17342236	intron	KCNA6	0	0	15_Quies	0	1	0	0	0
chr12	6480312	6480690	17361131	17361141	intron	SCNN1A	0	0	5_TxWk	0	1	0	0	0
chr12	6501806	6501961	17361554	17361560	Intergenic	LTBR	0	0	5_TxWk	0	1	0	0	0
chr12	6641375	6641752	17363882	17363890	TTS	NCAPD2	0	0	7_Enh	0	1	0	0	0
chr12	6722011	6723283	17365710	17365739	Intergenic	CHD4	0	0	7_Enh	0	1	1	0	1
chr12	6723296	6723710	17365739	17365751	Intergenic	CHD4	0	0	7_Enh	0	1	0	0	1
chr12	8845407	8845637	17395253	17395259	Intergenic	RIMKLB	0	0	15_Quies	0	1	0	0	0
chr12	12558857	12559164	17430249	17430254	intron	LOH12CR1	0	0	5_TxWk	0	1	0	0	0
chr12	15432261	15432459	17456383	17456388	Intergenic	RERG	0	0	7_Enh	0	1	0	0	0
chr12	26254032	26254272	17533011	17533018	Intergenic	BHLHE41	0	0	7_Enh	0	1	0	0	0
chr12	26676720	26677033	17536457	17536466	intron	ITPR2	0	0	5_TxWk	0	1	0	0	0
chr12	26970144	26970220	17538602	17538606	intron	ITPR2	0	0	5_TxWk	0	1	0	0	0
chr12	27031650	27032075	17539274	17539281	Intergenic	ITPR2	0	0	7_Enh	0	1	0	0	0
chr12	27904694	27904900	17546768	17546773	intron	MRPS35	0	0	7_Enh	0	1	0	0	0
chr12	32652003	32652262	17589102	17589108	Intergenic	FGD4	0	0	7_Enh	0	1	0	0	0
chr12	43381266	43381420	17647212	17647216	Intergenic	PRICKLE1	0	0	5_TxWk	0	1	0	0	0
chr12	44278776	44278898	17653214	17653220	intron	TMEM117	0	0	5_TxWk	0	1	0	0	0
chr12	50067302	50067606	17707776	17707786	intron	FMNL3	0	0	7_Enh	0	1	0	0	0
chr12	50375136	50375433	17712575	17712584	Intergenic	AQP6	0	0	5_TxWk	0	1	0	0	0
chr12	51616382	51616618	17728695	17728701	Intergenic	POU6F1	0	0	15_Quies	0	1	0	0	0
chr12	52426669	52427205	17739608	17739656	intron	NR4A1	0	1	7_Enh	0	1	1	0	0
chr12	52487258	52487536	17740947	17740953	Intergenic	C12orf44	0	0	7_Enh	0	1	0	0	0
chr12	52515620	52515947	17741482	17741495	Intergenic	C12orf44	0	0	5_TxWk	0	1	0	0	1
chr12	53987415	53987801	17763038	17763045	intron	ATF7	0	0	5_TxWk	0	1	0	0	0
chr12	53996114	53996159	17763134	17763138	intron	ATF7	0	0	5_TxWk	0	1	0	0	0
chr12	54736244	54736416	17774701	17774707	intron	COPZ1	0	0	4_Tx	0	1	0	0	0
chr12	56334119	56334285	17788943	17788954	intron	DGKA	0	0	7_Enh	0	1	0	0	1
chr12	58230373	58230848	17819264	17819271	intron	CTDSP2	0	0	7_Enh	0	1	0	0	0
chr12	58282320	58282507	17820141	17820148	Intergenic	CTDSP2	0	0	15_Quies	0	1	0	0	0
chr12	67835636	67835873	17886061	17886072	Intergenic	CAND1	0	0	7_Enh	0	1	0	0	1
chr12	72341405	72341741	17921708	17921718	intron	TPH2	0	0	15_Quies	0	1	0	0	0
chr12	90647651	90647890	18030715	18030720	Intergenic	LOC338758	0	0	15_Quies	0	1	0	0	1
chr12	92458867	92459113	18040506	18040513	intron	LOC256021	0	0	5_TxWk	0	1	0	0	0
chr12	92501423	92501571	18040853	18040858	intron	LOC256021	0	0	7_Enh	0	1	0	0	0
chr12	93996835	93996872	18053625	18053629	Intergenic	SOCS2-AS1	0	0	15_Quies	0	1	0	0	0
chr12	96002121	96002564	18073683	18073691	Intergenic	PGAM1P5	0	0	5_TxWk	0	1	0	0	0
chr12	98884814	98885069	18097115	18097125	intron	LOC643770	0	0	5_TxWk	0	1	0	0	1
chr12	105591803	105592525	18153114	18153124	intron	APPL2	0	0	4_Tx	0	1	0	0	0
chr12	105593136	105593288	18153131	18153137	exon,intron	APPL2	0	0	5_TxWk	0	1	0	0	0
chr12	105615569	105615778	18153444	18153449	intron	APPL2	0	0	6_EnhG	0	1	0	0	0
chr12	107372162	107372251	18169148	18169153	exon	MTERFD3	0	0	5_TxWk	0	1	0	0	0
chr12	109085343	109085696	18185614	18185622	intron	CORO1C	0	0	7_Enh	0	1	0	0	1
chr12	109214581	109214665	18187624	18187629	intron	SSH1	0	0	5_TxWk	0	1	0	0	0
chr12	110059756	110059866	18198926	18198936	Intergenic	MVK	0	0	7_Enh	0	1	0	0	0
chr12	110059879	110059985	18198936	18198942	Intergenic	MVK	0	0	7_Enh	0	1	0	0	0
chr12	110115288	110115358	18199614	18199621	Intergenic	FAM222A	0	0	15_Quies	0	1	0	0	0
chr12	110163536	110163617	18200462	18200468	intron	FAM222A	0	0	7_Enh	0	1	0	0	0
chr12	110163702	110163761	18200468	18200475	intron	FAM222A	0	0	7_Enh	0	1	0	0	0
chr12	110167425	110167511	18200535	18200545	intron	FAM222A	0	0	5_TxWk	0	1	0	0	0
chr12	110170247	110170299	18200595	18200599	intron	FAM222A	0	0	5_TxWk	0	1	0	0	0
chr12	110170333	110170521	18200601	18200611	intron	FAM222A	0	0	5_TxWk	0	1	0	0	0
chr12	110172122	110172354	18200636	18200648	exon	FAM222A-AS1	0	0	5_TxWk	0	1	0	0	0
chr12	110198493	110198648	18200973	18200979	intron	FAM222A	0	0	7_Enh	0	1	1	0	0
chr12	110211219	110211414	18201238	18201252	promoter-TSS	FAM222A-AS1	1	0	7_Enh	0	1	0	0	0
chr12	110480554	110480692	18205636	18205641	intron	C12orf76	0	0	7_Enh	0	1	0	0	0
chr12	112215706	112215857	18231992	18231997	intron	ALDH2	0	0	7_Enh	0	1	0	0	0
chr12	112908451	112908569	18241200	18241205	intron	PTPN11	0	0	5_TxWk	0	1	0	0	0
chr12	113679550	113679844	18250245	18250252	intron	TPCN1	0	0	7_Enh	0	1	0	0	0
chr12	113679861	113680006	18250252	18250258	intron	TPCN1	0	0	7_Enh	0	1	0	0	0
chr12	113683617	113684023	18250330	18250343	intron	TPCN1	0	0	7_Enh	0	1	0	0	0
chr12	114290741	114290821	18259364	18259371	intron	RBM19	0	0	5_TxWk	0	1	0	0	0
chr12	114292336	114292629	18259390	18259398	intron	RBM19	0	0	5_TxWk	0	1	0	0	0
chr12	114292703	114292912	18259399	18259406	intron	RBM19	0	0	5_TxWk	0	1	0	0	0
chr12	114311347	114311860	18259754	18259762	intron	RBM19	0	0	5_TxWk	0	1	0	0	0
chr12	114318972	114319202	18259876	18259886	intron	RBM19	0	0	5_TxWk	0	1	1	0	0
chr12	114336393	114336715	18260101	18260110	intron	RBM19	0	0	5_TxWk	0	1	0	0	0
chr12	117401813	117402402	18293439	18293446	intron	FBXW8	0	0	5_TxWk	0	1	1	0	0
chr12	117407610	117408004	18293507	18293520	intron	FBXW8	0	0	5_TxWk	0	1	0	0	0
chr12	117463411	117463572	18294225	18294233	intron	FBXW8	0	0	6_EnhG	0	1	1	0	1
chr12	117468224	117468406	18294340	18294348	exon	FBXW8	0	0	7_Enh	0	1	0	0	0
chr12	117470919	117471027	18294409	18294420	Intergenic	TESC	0	0	7_Enh	0	1	0	0	0
chr12	117471554	117471740	18294436	18294444	Intergenic	TESC	0	0	7_Enh	0	1	0	0	0
chr12	117528752	117528948	18295505	18295512	intron	TESC	0	0	7_Enh	0	1	0	0	0
chr12	117580752	117580915	18296466	18296473	TTS	FBXO21	0	0	5_TxWk	0	1	0	0	0
chr12	117580995	117581205	18296473	18296483	TTS	FBXO21	0	0	5_TxWk	0	1	0	0	0
chr12	118312783	118312930	18305103	18305112	intron	KSR2	0	0	15_Quies	0	1	0	0	1
chr12	118345079	118345224	18305509	18305515	intron	KSR2	0	0	2_TssAFlnk	0	1	0	0	0
chr12	120666164	120666420	18332420	18332429	intron	PXN	0	0	7_Enh	0	1	0	0	1
chr12	121068045	121068140	18340133	18340138	Intergenic	CABP1	0	0	15_Quies	0	1	0	0	0
chr12	121665197	121665479	18349598	18349607	intron	P2RX4	0	0	7_Enh	0	1	0	0	0
chr12	122205541	122205863	18360709	18360718	intron	TMEM120B	0	0	5_TxWk	0	1	0	0	0
chr12	122478573	122478763	18366913	18366919	intron	BCL7A	0	0	5_TxWk	0	1	0	0	0
chr12	122500969	122501370	18367455	18367464	Intergenic	MLXIP	0	0	7_Enh	0	1	0	0	0
chr12	122734763	122735139	18371342	18371354	intron	VPS33A	0	0	4_Tx	0	1	0	0	0
chr12	123307303	123307448	18380755	18380760	intron	CCDC62	0	0	5_TxWk	0	1	0	0	0
chr12	123322322	123322481	18381164	18381170	intron	HIP1R	0	0	2_TssAFlnk	0	1	0	0	0
chr12	123326472	123326740	18381247	18381255	intron	HIP1R	0	0	7_Enh	0	1	0	0	0
chr12	123326750	123326862	18381255	18381262	intron	HIP1R	0	0	7_Enh	0	1	0	0	0
chr12	123372810	123373063	18382340	18382346	intron	VPS37B	0	0	7_Enh	0	1	0	0	0
chr12	123373135	123373585	18382346	18382356	intron	VPS37B	0	0	7_Enh	0	1	0	0	0
chr12	123539998	123540158	18385644	18385649	intron	PITPNM2	0	0	5_TxWk	0	1	0	0	0
chr12	123582091	123582363	18386230	18386238	intron	PITPNM2	0	0	5_TxWk	0	1	1	0	0
chr12	123594390	123594528	18386390	18386395	intron	PITPNM2	1	0	5_TxWk	0	1	0	0	0
chr12	123603168	123603529	18386499	18386511	Intergenic	PITPNM2	0	0	5_TxWk	0	1	0	0	0
chr12	123616592	123616863	18386722	18386732	Intergenic	PITPNM2	0	0	7_Enh	0	1	0	0	0
chr12	123650585	123650617	18387315	18387319	intron	MPHOSPH9	0	0	5_TxWk	0	1	0	0	0
chr12	123728510	123728836	18388563	18388568	intron	C12orf65	0	0	5_TxWk	0	1	0	0	0
chr12	123752628	123752696	18389021	18389027	intron	CDK2AP1	0	0	6_EnhG	0	1	0	0	0
chr12	124837489	124837673	18409170	18409176	intron	NCOR2	0	0	6_EnhG	0	1	0	0	0
chr12	124844512	124844597	18409354	18409361	intron	NCOR2	0	0	7_Enh	0	1	0	0	0
chr12	124844941	124845025	18409374	18409380	intron	NCOR2	0	0	7_Enh	0	1	0	0	0
chr12	124853925	124854419	18409606	18409638	intron	NCOR2	0	0	6_EnhG	0	1	0	0	0
chr12	124864543	124864914	18409978	18409990	intron	NCOR2	0	0	4_Tx	0	1	0	0	0
chr12	124866342	124866666	18410024	18410040	intron	NCOR2	0	0	6_EnhG	0	1	0	0	0
chr12	124877567	124877915	18410418	18410431	intron	NCOR2	0	0	6_EnhG	0	1	0	0	0
chr12	124886317	124886473	18410636	18410644	intron	NCOR2	0	0	4_Tx	0	1	0	0	0
chr12	124893330	124893419	18410812	18410817	intron	NCOR2	0	0	5_TxWk	0	1	0	0	0
chr12	124893556	124893668	18410821	18410828	intron	NCOR2	0	0	6_EnhG	0	1	0	0	0
chr12	124893686	124893932	18410828	18410837	intron	NCOR2	0	0	6_EnhG	0	1	0	0	0
chr12	124907262	124908058	18411237	18411264	intron	NCOR2	0	0	7_Enh	0	1	0	0	0
chr12	124938050	124938297	18412009	18412018	intron	NCOR2	0	0	5_TxWk	0	1	0	0	1
chr12	124939480	124939562	18412052	18412059	intron	NCOR2	0	0	6_EnhG	0	1	0	0	0
chr12	124947950	124948182	18412292	18412305	intron	NCOR2	0	0	4_Tx	0	1	1	0	0
chr12	124994333	124994698	18413349	18413361	intron	NCOR2	0	0	7_Enh	0	1	0	0	0
chr12	125004921	125005009	18413644	18413648	intron	NCOR2	0	0	7_Enh	0	1	0	0	0
chr12	125005033	125005148	18413648	18413654	intron	NCOR2	0	0	7_Enh	0	1	0	0	0
chr12	125012456	125012606	18413811	18413819	intron	NCOR2	0	0	7_Enh	0	1	0	0	0
chr12	125012721	125012927	18413821	18413829	intron	NCOR2	0	0	5_TxWk	0	1	0	0	0
chr12	125027851	125027992	18414136	18414143	intron	NCOR2	0	0	7_Enh	0	1	0	0	0
chr12	125028510	125028657	18414178	18414186	intron	NCOR2	0	0	7_Enh	0	1	0	0	0
chr12	125033704	125033841	18414291	18414300	intron	NCOR2	0	0	7_Enh	0	1	0	0	0
chr12	125035918	125035971	18414350	18414354	intron	NCOR2	0	0	7_Enh	0	1	0	0	1
chr12	125036331	125036461	18414362	18414370	intron	NCOR2	0	0	5_TxWk	0	1	0	0	0
chr12	125042233	125042467	18414517	18414523	intron	NCOR2	0	0	7_Enh	0	1	0	0	0
chr12	125093582	125093886	18415667	18415682	Intergenic	NCOR2	0	0	7_Enh	0	1	0	0	1
chr12	125237871	125238010	18418349	18418358	Intergenic	SCARB1	0	0	7_Enh	0	1	0	0	0
chr12	125240112	125240285	18418390	18418396	Intergenic	SCARB1	0	0	7_Enh	0	1	0	0	0
chr12	125406264	125406485	18421823	18421832	Intergenic	MIR5188	0	0	7_Enh	0	1	0	0	0
chr12	125425279	125425519	18422327	18422339	Intergenic	MIR5188	0	0	7_Enh	0	1	0	0	1
chr12	125565964	125566389	18425562	18425575	intron	AACS	0	0	5_TxWk	0	1	0	0	0
chr12	125575816	125576061	18425737	18425746	exon,intron	AACS	0	0	4_Tx	0	1	0	0	0
chr12	125577959	125578091	18425787	18425793	intron	AACS	0	0	6_EnhG	0	1	0	0	0
chr12	125578120	125578309	18425793	18425801	intron	AACS	0	0	6_EnhG	0	1	0	0	0
chr12	125578327	125578518	18425801	18425815	intron	AACS	0	1	6_EnhG	0	1	0	0	0
chr12	125578545	125578588	18425815	18425820	intron	AACS	0	1	6_EnhG	0	1	0	0	0
chr12	125579524	125579786	18425838	18425845	intron	AACS	0	0	5_TxWk	0	1	0	0	0
chr12	125608983	125609104	18426419	18426426	intron	AACS	0	0	5_TxWk	0	1	0	0	0
chr12	129036032	129036160	18460208	18460214	intron	TMEM132C	0	0	15_Quies	0	1	0	0	0
chr12	129454043	129454445	18466758	18466774	intron	GLT1D1	0	0	15_Quies	0	1	0	0	1
chr12	130015712	130015843	18473236	18473244	intron	TMEM132D	0	0	15_Quies	0	1	0	0	0
chr12	130941430	130941681	18487230	18487237	intron	RIMBP2	0	0	7_Enh	0	1	0	0	0
chr12	130976414	130976516	18488070	18488077	intron	RIMBP2	0	0	9_Het	0	1	0	0	0
chr12	131102229	131102455	18490020	18490026	Intergenic	RIMBP2	0	0	15_Quies	0	1	0	0	0
chr12	131196318	131196379	18491850	18491855	Intergenic	STX2	0	0	15_Quies	0	1	0	0	0
chr12	131232522	131232925	18492485	18492495	Intergenic	STX2	0	0	15_Quies	0	1	0	0	1
chr12	131299918	131300016	18493743	18493751	intron	STX2	0	0	4_Tx	0	1	0	0	0
chr12	131471764	131471926	18496909	18496917	exon	GPR133	0	0	7_Enh	0	1	0	0	0
chr12	132505059	132505637	18518258	18518268	exon,intron	EP400	0	0	4_Tx	0	1	0	0	0
chr13	24658114	24658413	18615783	18615792	Intergenic	SPATA13	0	0	5_TxWk	0	1	0	0	0
chr13	27540178	27540393	18647805	18647814	Intergenic	GPR12	0	0	7_Enh	0	1	0	0	0
chr13	27541528	27541734	18647834	18647840	Intergenic	USP12	0	0	7_Enh	0	1	0	0	0
chr13	27557322	27557663	18648083	18648094	Intergenic	USP12	0	0	7_Enh	0	1	0	0	0
chr13	27947078	27947351	18652862	18652871	Intergenic	GTF3A	0	0	7_Enh	0	1	0	0	0
chr13	28504455	28504561	18659675	18659681	Intergenic	PDX1	0	0	5_TxWk	0	1	0	0	0
chr13	29603169	29603241	18672259	18672263	intron	MTUS2	0	0	9_Het	0	1	0	0	0
chr13	30147355	30147619	18677338	18677345	intron	SLC7A1	0	0	7_Enh	0	1	0	0	0
chr13	30148971	30149075	18677360	18677367	intron	SLC7A1	0	0	7_Enh	0	1	0	0	0
chr13	30466372	30466565	18680417	18680425	Intergenic	LINC00297	0	0	7_Enh	0	1	0	0	0
chr13	30682917	30682992	18682557	18682564	Intergenic	LINC00544	0	0	7_Enh	0	1	0	0	0
chr13	30687197	30687410	18682623	18682631	Intergenic	LINC00544	0	0	5_TxWk	0	1	0	0	1
chr13	31330136	31330262	18690285	18690290	intron	ALOX5AP	0	0	15_Quies	0	1	0	0	0
chr13	32433846	32433915	18700504	18700508	intron	EEF1DP3	0	0	15_Quies	0	1	0	0	0
chr13	33521820	33522091	18709884	18709890	Intergenic	LINC00423	0	0	5_TxWk	0	1	0	0	0
chr13	33701505	33701800	18711704	18711721	exon	STARD13	0	0	6_EnhG	0	1	0	0	0
chr13	33756978	33757406	18712191	18712200	intron	STARD13	0	0	7_Enh	0	1	0	0	0
chr13	33769544	33769774	18712298	18712305	intron	STARD13	0	0	5_TxWk	0	1	0	0	0
chr13	34335617	34335712	18716912	18716921	Intergenic	RFC3	0	0	15_Quies	0	1	0	0	0
chr13	34731213	34731453	18719534	18719542	Intergenic	RFC3	0	0	7_Enh	0	1	0	0	0
chr13	34909982	34910069	18720650	18720655	Intergenic	LINC00457	0	0	15_Quies	0	1	0	0	0
chr13	35322249	35322454	18723589	18723594	Intergenic	LINC00457	0	0	15_Quies	0	1	0	0	0
chr13	37478509	37478622	18739678	18739682	intron	SMAD9	0	0	15_Quies	0	1	0	0	0
chr13	40669945	40670353	18761327	18761335	Intergenic	LINC00332	0	0	7_Enh	0	1	0	0	0
chr13	41057916	41058071	18764779	18764785	Intergenic	LINC00598	0	0	5_TxWk	0	1	0	0	0
chr13	41187661	41187927	18766091	18766097	intron	FOXO1	0	0	7_Enh	0	1	0	0	0
chr13	43882044	43882187	18790288	18790293	intron	ENOX1	0	0	7_Enh	0	1	0	0	0
chr13	44619516	44619830	18795722	18795729	Intergenic	LINC00284	0	0	15_Quies	0	1	0	0	0
chr13	44714459	44714699	18796394	18796400	Intergenic	SMIM2-IT1	0	0	5_TxWk	0	1	0	0	0
chr13	44977316	44977444	18798742	18798750	Intergenic	SERP2	0	0	7_Enh	0	1	0	0	0
chr13	49080363	49080435	18834748	18834755	intron	RCBTB2	0	0	5_TxWk	0	1	0	0	0
chr13	49883251	49883336	18840811	18840817	exon	CAB39L	0	0	7_Enh	0	1	0	0	0
chr13	50931836	50932096	18852224	18852230	Intergenic	ST13P4	0	0	5_TxWk	0	1	0	0	0
chr13	52188688	52188908	18862455	18862461	intron	WDFY2	0	0	2_TssAFlnk	0	1	0	0	0
chr13	52360216	52360269	18864014	18864019	intron	DHRS12	0	0	7_Enh	0	1	0	0	0
chr13	52360400	52360575	18864021	18864026	intron	DHRS12	0	0	7_Enh	0	1	0	0	0
chr13	52486328	52486584	18865430	18865439	Intergenic	CCDC70	0	0	7_Enh	0	1	0	0	1
chr13	52493808	52493940	18865525	18865534	Intergenic	CCDC70	0	0	5_TxWk	0	1	0	0	0
chr13	66886551	66886730	18953968	18953974	intron	PCDH9	0	0	7_Enh	0	1	0	0	0
chr13	74340147	74340540	18999736	18999744	intron	KLF12	0	0	7_Enh	0	1	0	0	0
chr13	74861253	74861428	19003664	19003670	Intergenic	LINC00381	0	0	7_Enh	0	1	0	0	1
chr13	77404948	77405199	19020022	19020030	Intergenic	KCTD12	0	0	7_Enh	0	1	0	0	0
chr13	77407804	77407958	19020058	19020064	Intergenic	KCTD12	0	0	5_TxWk	0	1	0	0	0
chr13	77614213	77614388	19022130	19022134	Intergenic	FBXL3	0	0	7_Enh	0	1	0	0	0
chr13	93900919	93901117	19120104	19120111	intron	GPC6	0	0	7_Enh	0	1	0	0	1
chr13	97842310	97842384	19151244	19151248	Intergenic	MBNL2	0	0	15_Quies	0	1	0	0	0
chr13	97887056	97887102	19151606	19151611	intron	MBNL2	0	0	7_Enh	0	1	0	0	0
chr13	97887114	97887429	19151611	19151618	intron	MBNL2	0	0	7_Enh	0	1	0	0	0
chr13	97991839	97991948	19152560	19152566	intron	MBNL2	0	0	6_EnhG	0	1	0	0	0
chr13	99104345	99104667	19165055	19165065	exon	STK24	0	0	5_TxWk	0	1	0	0	0
chr13	106631886	106632031	19233785	19233791	Intergenic	LINC00343	0	0	7_Enh	0	1	0	0	0
chr13	109599949	109600202	19259299	19259306	intron	MYO16	0	0	15_Quies	0	1	0	0	0
chr13	109962440	109962830	19262614	19262622	Intergenic	MYO16-AS1	0	0	7_Enh	0	1	0	0	0
chr13	109984355	109984598	19262878	19262886	Intergenic	MYO16-AS1	0	0	15_Quies	0	1	0	0	0
chr13	111064633	111064860	19276429	19276436	intron	COL4A2	0	0	7_Enh	0	1	0	0	1
chr13	111277923	111278059	19280669	19280674	intron	CARKD	0	0	7_Enh	0	1	0	0	0
chr13	111297369	111297507	19281198	19281208	intron	CARS2	0	0	7_Enh	0	1	0	0	1
chr13	111329151	111329222	19281827	19281832	intron	CARS2	0	0	6_EnhG	0	1	0	0	0
chr13	111329306	111329450	19281832	19281841	exon	CARS2	0	0	4_Tx	0	1	0	0	0
chr13	111658515	111658625	19286752	19286757	Intergenic	ANKRD10	0	0	7_Enh	0	1	0	0	0
chr13	111831172	111831305	19289226	19289232	intron	ARHGEF7	0	0	5_TxWk	0	1	0	0	0
chr13	111870097	111870185	19289835	19289841	exon	ARHGEF7	0	0	7_Enh	0	1	0	0	0
chr13	113366234	113366568	19314265	19314275	intron	ATP11A	0	0	7_Enh	0	1	0	0	0
chr13	113545859	113546059	19319056	19319068	Intergenic	MCF2L-AS1	0	0	5_TxWk	0	1	0	0	0
chr13	113547137	113547396	19319097	19319113	Intergenic	MCF2L-AS1	0	0	7_Enh	0	1	0	0	0
chr13	113608153	113608388	19320498	19320505	Intergenic	MCF2L-AS1	0	0	7_Enh	0	1	0	0	0
chr13	113645150	113645417	19321603	19321611	intron	MCF2L	0	0	7_Enh	0	1	1	0	0
chr13	113645498	113645585	19321611	19321617	intron	MCF2L	0	0	7_Enh	0	1	0	0	0
chr13	113652932	113652987	19321884	19321888	intron	MCF2L	0	0	5_TxWk	0	1	0	0	0
chr13	113653004	113653054	19321888	19321892	intron	MCF2L	0	0	5_TxWk	0	1	0	0	0
chr13	113653105	113653290	19321892	19321897	intron	MCF2L	0	0	5_TxWk	0	1	0	0	0
chr13	113703936	113704106	19323547	19323559	intron	MCF2L	0	0	5_TxWk	0	1	0	0	0
chr13	113724847	113725110	19324284	19324296	intron	MCF2L	0	0	4_Tx	0	1	0	0	0
chr13	113874525	113874643	19328314	19328318	intron	CUL4A	0	0	6_EnhG	0	1	0	0	0
chr13	114283246	114283374	19338510	19338519	intron	TFDP1	0	0	5_TxWk	0	1	0	0	0
chr13	114301844	114302085	19338993	19339008	Intergenic	ATP4B	0	0	7_Enh	0	1	0	0	0
chr14	21574906	21575358	19381249	19381257	Intergenic	TMEM253	0	0	7_Enh	0	1	0	0	1
chr14	23467654	23467792	19401394	19401402	exon	C14orf93	0	0	5_TxWk	0	1	0	0	0
chr14	23590058	23590262	19403687	19403694	Intergenic	CEBPE	0	0	15_Quies	0	1	0	0	1
chr14	23623615	23623824	19404106	19404121	promoter-TSS	SLC7A8	0	0	7_Enh	0	1	0	0	0
chr14	24101337	24101602	19411034	19411041	Intergenic	DHRS2	0	0	7_Enh	0	1	0	0	1
chr14	32391055	32391404	19471132	19471140	Intergenic	ARHGAP5-AS1	0	0	15_Quies	0	1	0	0	0
chr14	33926237	33926322	19482298	19482302	intron	NPAS3	0	0	14_ReprPCWk	0	1	0	0	0
chr14	39207559	39207628	19529938	19529944	Intergenic	LINC00639	0	0	15_Quies	0	1	0	0	0
chr14	50426827	50427077	19600142	19600149	Intergenic	C14orf182	0	0	15_Quies	0	1	0	0	0
chr14	51714570	51714799	19613206	19613212	intron	TMX1	0	0	5_TxWk	0	1	0	0	0
chr14	51863199	51863388	19614327	19614333	Intergenic	LINC00640	0	0	7_Enh	0	1	0	0	0
chr14	54080601	54080862	19633200	19633206	Intergenic	MIR5580	0	0	2_TssAFlnk	0	1	0	0	1
chr14	55240043	55240396	19643106	19643120	intron	SAMD4A	0	0	5_TxWk	0	1	0	0	1
chr14	55285657	55285701	19643674	19643678	Intergenic	MIR4308	0	0	15_Quies	0	1	0	0	0
chr14	56273912	56274275	19653970	19653981	Intergenic	LINC00520	0	0	7_Enh	0	1	0	0	0
chr14	56592916	56593087	19656549	19656554	intron	PELI2	0	0	7_Enh	0	1	0	0	0
chr14	58637931	58638068	19672907	19672912	Intergenic	C14orf37	0	0	7_Enh	0	1	0	0	0
chr14	60823722	60823828	19690765	19690770	Intergenic	PPM1A	0	0	15_Quies	0	1	0	0	0
chr14	65165632	65165764	19730432	19730438	Intergenic	PLEKHG3	0	0	5_TxWk	0	1	0	0	0
chr14	65203388	65203677	19731073	19731082	intron	PLEKHG3	0	0	6_EnhG	0	1	0	0	0
chr14	65228416	65228828	19731498	19731505	intron	SPTB	0	0	7_Enh	0	1	0	0	1
chr14	65229246	65229493	19731508	19731518	intron	SPTB	0	0	7_Enh	0	1	0	0	0
chr14	68205589	68205824	19758066	19758073	Intergenic	RDH12	0	0	7_Enh	0	1	0	0	0
chr14	69160412	69160600	19765711	19765718	Intergenic	ZFP36L1	0	0	5_TxWk	0	1	0	0	0
chr14	70124624	70125111	19777571	19777582	intron	KIAA0247	0	0	7_Enh	0	1	0	0	0
chr14	70152452	70152719	19777811	19777817	intron	KIAA0247	0	0	7_Enh	0	1	0	0	0
chr14	70466067	70466232	19781078	19781088	intron	SMOC1	0	0	7_Enh	0	1	0	0	0
chr14	72918391	72918586	19802612	19802619	intron	RGS6	0	0	15_Quies	0	1	0	0	0
chr14	74257002	74257175	19821313	19821319	Intergenic	ELMSAN1	0	0	15_Quies	0	1	0	0	0
chr14	75547837	75548121	19838456	19838466	TTS	NEK9	0	0	5_TxWk	0	1	0	0	0
chr14	77234716	77234894	19858029	19858038	intron	VASH1	0	0	7_Enh	0	1	0	0	0
chr14	77371470	77371546	19859962	19859967	Intergenic	C14orf166B	0	0	15_Quies	0	1	0	0	0
chr14	77384972	77385201	19860190	19860200	Intergenic	C14orf166B	0	0	7_Enh	0	1	0	0	1
chr14	77385310	77385611	19860200	19860216	Intergenic	C14orf166B	0	0	7_Enh	0	1	0	0	1
chr14	77386055	77386557	19860221	19860236	Intergenic	C14orf166B	0	0	7_Enh	0	1	0	0	0
chr14	77403400	77403588	19860505	19860512	Intergenic	IRF2BPL	0	0	15_Quies	0	1	1	0	0
chr14	77413499	77414176	19860664	19860691	Intergenic	IRF2BPL	0	0	7_Enh	0	1	0	0	1
chr14	77466799	77467101	19861597	19861610	Intergenic	IRF2BPL	0	0	7_Enh	0	1	0	0	0
chr14	77508435	77508853	19862661	19862671	Intergenic	IRF2BPL	0	0	7_Enh	0	1	0	0	0
chr14	77679770	77680130	19865054	19865070	intron	TMEM63C	0	0	15_Quies	0	1	0	0	1
chr14	78205121	78205177	19872057	19872061	exon	SNW1	0	0	6_EnhG	0	1	0	0	0
chr14	89507624	89507795	19949449	19949457	Intergenic	TTC8	0	0	7_Enh	0	1	0	0	0
chr14	89657669	89657738	19951014	19951021	intron	FOXN3	0	0	5_TxWk	0	1	0	0	0
chr14	89817792	89818102	19953035	19953045	intron	FOXN3	0	0	5_TxWk	0	1	0	0	0
chr14	90754232	90754393	19964282	19964290	intron	NRDE2	0	0	4_Tx	0	1	0	0	0
chr14	90754768	90755015	19964296	19964303	exon	NRDE2	0	0	4_Tx	0	1	0	0	0
chr14	90755027	90755098	19964303	19964307	exon	NRDE2	0	0	4_Tx	0	1	0	0	0
chr14	90980033	90980274	19967414	19967423	Intergenic	LINC00642	0	0	7_Enh	0	1	0	0	0
chr14	90982038	90982196	19967461	19967470	Intergenic	LINC00642	0	0	7_Enh	0	1	0	0	0
chr14	91012362	91012869	19968081	19968089	intron	TTC7B	0	0	7_Enh	0	1	1	0	0
chr14	91093962	91094361	19969425	19969432	intron	TTC7B	0	0	5_TxWk	0	1	0	0	0
chr14	91163975	91164140	19970131	19970141	intron	TTC7B	0	0	15_Quies	0	1	0	0	1
chr14	91287522	91287585	19971910	19971917	Intergenic	TTC7B	0	0	15_Quies	0	1	0	0	0
chr14	91621511	91621667	19975530	19975536	intron	C14orf159	0	0	7_Enh	0	1	0	0	0
chr14	91711146	91711253	19976856	19976863	promoter-TSS	GPR68	0	0	15_Quies	0	1	0	0	0
chr14	91818587	91818822	19979093	19979106	intron	CCDC88C	0	0	5_TxWk	0	1	0	0	0
chr14	93344596	93344839	19997861	19997871	Intergenic	CHGA	0	0	7_Enh	0	1	0	0	0
chr14	93425585	93425957	19999385	19999397	intron	ITPK1	0	0	4_Tx	0	1	0	0	0
chr14	93477140	93477361	20000250	20000258	intron	ITPK1	0	0	5_TxWk	0	1	0	0	0
chr14	93478432	93478724	20000280	20000292	intron	ITPK1	0	0	7_Enh	0	1	0	0	0
chr14	94407978	94408122	20011999	20012007	intron	ASB2	0	0	7_Enh	0	1	0	0	0
chr14	94743552	94743634	20015802	20015807	intron	PPP4R4	0	0	15_Quies	0	1	0	0	0
chr14	95678421	95678689	20026745	20026749	intron	CLMN	0	0	5_TxWk	0	1	0	0	0
chr14	96562287	96562485	20037338	20037345	Intergenic	C14orf132	0	0	5_TxWk	0	1	0	0	0
chr14	96571127	96571184	20037456	20037461	Intergenic	C14orf132	0	0	7_Enh	0	1	0	0	0
chr14	96741898	96742145	20039595	20039606	Intergenic	BDKRB1	0	0	5_TxWk	0	1	0	0	1
chr14	99891792	99891955	20072516	20072521	intron	SETD3	0	0	7_Enh	0	1	0	0	0
chr14	100029591	100029854	20074848	20074859	intron	CCDC85C	0	0	7_Enh	0	1	0	0	0
chr14	100233101	100233297	20079050	20079055	Intergenic	EML1	0	0	5_TxWk	0	1	0	0	0
chr14	100799163	100799525	20089030	20089038	Intergenic,TTS	SLC25A47,WARS	0	0	4_Tx	0	1	0	0	0
chr14	100942673	100943083	20091108	20091120	intron	WDR25	0	0	7_Enh	0	1	0	0	0
chr14	100952536	100952670	20091212	20091218	intron	WDR25	0	0	5_TxWk	0	1	0	0	0
chr14	101139536	101139696	20094977	20094987	TTS	LINC00523	0	0	7_Enh	0	1	0	0	0
chr14	101495686	101495828	20101020	20101024	promoter-TSS	MIR494	1	0	9_Het	0	1	0	0	0
chr14	101507213	101507312	20101277	20101283	promoter-TSS	MIR300	1	0	7_Enh	0	1	0	0	0
chr14	101539587	101539903	20101979	20101995	TTS	MEG9	0	0	5_TxWk	0	1	0	0	1
chr14	101640783	101640913	20103320	20103326	Intergenic	MEG9	0	0	15_Quies	0	1	0	0	0
chr14	101640963	101641224	20103328	20103335	Intergenic	MEG9	0	0	15_Quies	0	1	0	0	0
chr14	102289904	102290083	20113711	20113717	intron	PPP2R5C	0	0	5_TxWk	0	1	0	0	0
chr14	102343051	102343183	20114458	20114465	intron	PPP2R5C	0	0	7_Enh	0	1	0	0	0
chr14	102438734	102439007	20116537	20116544	intron	DYNC1H1	0	0	5_TxWk	0	1	0	0	0
chr14	102467285	102467422	20117049	20117056	exon	DYNC1H1	0	0	4_Tx	0	1	0	0	0
chr14	103416454	103416506	20135831	20135835	intron	CDC42BPB	0	0	4_Tx	0	1	0	0	0
chr14	103966375	103966781	20146768	20146778	intron	MARK3	0	0	5_TxWk	0	1	0	0	1
chr14	103979163	103979229	20147039	20147044	Intergenic	CKB	0	0	7_Enh	0	1	1	0	0
chr14	104376561	104377031	20156173	20156187	Intergenic	C14orf2	0	0	7_Enh	0	1	0	0	1
chr14	105064685	105064825	20170646	20170652	intron	TMEM179	0	0	15_Quies	0	1	0	0	0
chr14	105147683	105147836	20172501	20172507	Intergenic	MIR4710	0	0	7_Enh	0	1	0	0	1
chr14	105154495	105154750	20172633	20172646	Intergenic	INF2	0	0	2_TssAFlnk	0	1	0	0	0
chr14	105213376	105213418	20174699	20174703	exon	ADSSL1	0	0	5_TxWk	0	1	0	0	0
chr14	105438585	105438839	20180977	20180988	intron	AHNAK2	0	0	7_Enh	0	1	0	0	0
chr14	105516931	105517024	20183088	20183094	exon	GPR132	0	0	7_Enh	0	1	0	0	0
chr14	105637462	105637689	20186573	20186584	Intergenic	JAG2	0	0	7_Enh	0	1	0	0	0
chr15	28373110	28373247	20299233	20299238	intron	HERC2	0	0	5_TxWk	0	1	0	0	0
chr15	28437116	28437253	20300274	20300283	exon	HERC2	0	0	4_Tx	0	1	0	0	0
chr15	28473545	28473877	20300911	20300923	exon,intron	HERC2	0	0	4_Tx	0	1	0	0	0
chr15	28476631	28476922	20300948	20300955	intron	HERC2	0	0	5_TxWk	0	1	0	0	0
chr15	28514089	28514178	20301484	20301489	intron	HERC2	0	0	4_Tx	0	1	0	0	0
chr15	28514304	28514505	20301489	20301497	intron	HERC2	0	0	4_Tx	0	1	0	0	0
chr15	28517044	28517376	20301541	20301552	intron	HERC2	0	0	4_Tx	0	1	0	0	0
chr15	29990374	29990563	20322241	20322248	Intergenic	TJP1	0	0	5_TxWk	0	1	0	0	0
chr15	31644661	31644786	20343094	20343099	intron	KLF13	0	0	7_Enh	0	1	0	0	0
chr15	31645463	31646032	20343105	20343115	intron	KLF13	0	0	7_Enh	0	1	0	0	1
chr15	32942523	32942796	20358251	20358261	intron	SCG5	0	0	5_TxWk	0	1	0	0	0
chr15	32943124	32943228	20358264	20358272	intron	SCG5	0	0	5_TxWk	0	1	0	0	0
chr15	33130673	33130807	20360283	20360289	intron	FMN1	0	0	7_Enh	0	1	0	0	0
chr15	35014148	35014424	20380013	20380036	Intergenic	GJD2	0	0	15_Quies	0	1	0	0	0
chr15	37217966	37218049	20396262	20396266	intron	MEIS2	0	0	5_TxWk	0	1	1	0	0
chr15	37236831	37236978	20396401	20396405	intron	MEIS2	0	0	5_TxWk	0	1	0	0	0
chr15	37307356	37307514	20396914	20396920	intron	MEIS2	0	0	5_TxWk	0	1	0	0	0
chr15	37331003	37331205	20397104	20397111	intron	MEIS2	0	0	5_TxWk	0	1	1	0	0
chr15	37348726	37348828	20397248	20397257	intron	MEIS2	0	0	5_TxWk	0	1	0	0	0
chr15	37513160	37513319	20398866	20398870	Intergenic	MEIS2	0	0	15_Quies	0	1	0	0	0
chr15	37513431	37513613	20398870	20398874	Intergenic	MEIS2	0	0	15_Quies	0	1	0	0	0
chr15	40077430	40077565	20416428	20416434	Intergenic	FSIP1	0	0	5_TxWk	0	1	0	0	0
chr15	40361280	40361701	20419129	20419151	Intergenic	LOC100131089	0	0	7_Enh	0	1	0	0	0
chr15	40373934	40374157	20419406	20419414	Intergenic	BMF	0	0	1_TssA	0	1	0	0	0
chr15	40384495	40384780	20419571	20419578	intron	BMF	0	0	7_Enh	0	1	0	0	0
chr15	40390830	40391214	20419650	20419659	intron	BMF	0	0	7_Enh	0	1	0	0	0
chr15	40395522	40395964	20419719	20419741	intron	BMF	0	0	7_Enh	0	1	0	0	0
chr15	40633012	40633295	20423586	20423601	intron,promoter-TSS	C15orf52	1	0	7_Enh	0	1	0	0	0
chr15	40846070	40846218	20427288	20427296	exon	C15orf57	0	0	4_Tx	0	1	0	0	0
chr15	41196226	41196525	20433356	20433364	TTS	VPS18	0	0	6_EnhG	0	1	0	0	1
chr15	52962514	52962777	20549422	20549428	intron	FAM214A	0	0	5_TxWk	0	1	0	0	0
chr15	60862311	60862460	20618872	20618877	intron	RORA	0	0	5_TxWk	0	1	0	0	0
chr15	62356128	62356229	20631866	20631870	Intergenic	C2CD4A	0	0	7_Enh	0	1	0	0	0
chr15	62598589	62598698	20634435	20634440	Intergenic	C2CD4B	0	0	15_Quies	0	1	0	0	0
chr15	63902489	63902838	20650035	20650041	intron	HERC1	0	0	5_TxWk	0	1	0	0	1
chr15	65186122	65186569	20665722	20665746	Intergenic	ANKDD1A	0	0	7_Enh	0	1	0	0	0
chr15	65826834	65826940	20675841	20675845	intron	PTPLAD1	0	0	15_Quies	0	1	0	0	0
chr15	68207809	68208293	20703729	20703736	Intergenic	SKOR1	0	0	7_Enh	0	1	0	0	0
chr15	69853782	69854142	20722299	20722306	promoter-TSS	LOC145837	1	0	7_Enh	0	1	0	0	0
chr15	69886772	69887126	20722684	20722697	Intergenic	LOC145837	0	0	7_Enh	0	1	0	0	0
chr15	70384216	70384233	20727860	20727864	intron	TLE3	0	0	7_Enh	0	1	0	0	0
chr15	70669203	70669672	20731389	20731408	Intergenic	TLE3	0	0	7_Enh	0	1	0	0	0
chr15	73313688	73313925	20757590	20757597	Intergenic	NEO1	0	0	15_Quies	0	1	0	0	0
chr15	73989381	73989575	20764100	20764106	intron	CD276	0	0	5_TxWk	0	1	0	0	0
chr15	74243577	74243825	20767255	20767266	intron	LOXL1	0	0	7_Enh	0	1	0	0	1
chr15	74604809	74605003	20772719	20772728	intron	CCDC33	0	0	15_Quies	0	1	0	0	0
chr15	74838508	74838897	20776231	20776251	intron	ARID3B	0	0	7_Enh	0	1	0	0	0
chr15	75256839	75256974	20783367	20783373	Intergenic	RPP25	0	0	5_TxWk	0	1	0	0	0
chr15	75336210	75336402	20784589	20784598	intron	PPCDC	0	0	7_Enh	0	1	0	0	1
chr15	76016262	76016435	20795698	20795705	exon,promoter-TSS	ODF3L1	1	0	7_Enh	0	1	0	0	0
chr15	78286488	78286615	20820301	20820307	TTS,promoter-TSS	LOC91450,TBC1D2B	1	0	7_Enh	0	1	0	0	1
chr15	78295516	78295701	20820486	20820492	intron	TBC1D2B	0	0	7_Enh	0	1	0	0	0
chr15	78354276	78354661	20821156	20821163	intron	TBC1D2B	0	0	7_Enh	0	1	0	0	0
chr15	83518353	83518445	20879014	20879021	exon	HOMER2	0	0	6_EnhG	0	1	0	0	1
chr15	83518458	83518580	20879021	20879029	exon	HOMER2	0	0	6_EnhG	0	1	0	0	1
chr15	83992304	83992424	20884797	20884803	Intergenic	BNC1	0	0	15_Quies	0	1	0	0	0
chr15	85590654	85590822	20901537	20901542	intron	PDE8A	0	0	5_TxWk	0	1	1	0	0
chr15	85680576	85680685	20902227	20902232	intron	PDE8A	0	0	4_Tx	0	1	0	0	0
chr15	85826138	85826288	20904281	20904286	Intergenic	LOC642423	0	0	15_Quies	0	1	0	0	0
chr15	85874447	85874704	20904791	20904798	Intergenic	AKAP13	0	0	7_Enh	0	1	0	0	1
chr15	89086735	89087031	20930856	20930869	intron	DET1	0	0	5_TxWk	0	1	0	0	0
chr15	89157833	89157967	20931877	20931884	Intergenic	MIR3529	0	0	7_Enh	0	1	0	0	1
chr15	89158255	89158391	20931897	20931906	Intergenic	MIR3529	0	0	7_Enh	0	1	0	0	0
chr15	89158561	89158762	20931909	20931914	Intergenic	MIR3529	0	0	7_Enh	0	1	0	0	0
chr15	90578847	90578978	20952599	20952606	intron	ZNF710	0	0	7_Enh	0	1	0	0	0
chr15	90590361	90590537	20952806	20952813	intron	ZNF710	0	0	7_Enh	0	1	0	0	0
chr15	90701218	90701436	20954812	20954818	Intergenic	SEMA4B	0	0	7_Enh	0	1	0	0	1
chr15	90701439	90701748	20954818	20954825	Intergenic	SEMA4B	0	0	7_Enh	0	1	0	0	0
chr15	90708978	90709197	20954930	20954940	Intergenic	SEMA4B	0	0	7_Enh	0	1	0	0	0
chr15	90863369	90863789	20957815	20957828	Intergenic	GABARAPL3	0	0	15_Quies	0	1	0	0	1
chr15	90944234	90944378	20959076	20959081	intron	IQGAP1	0	0	5_TxWk	0	1	0	0	0
chr15	91150574	91150964	20961557	20961567	intron	CRTC3	0	0	4_Tx	0	1	0	0	0
chr15	91332687	91332910	20964045	20964051	intron	BLM	0	0	7_Enh	0	1	0	0	0
chr15	92562268	92562346	20978158	20978164	intron	SLCO3A1	0	0	7_Enh	0	1	0	0	0
chr15	93139145	93139319	20984056	20984063	Intergenic	LOC100144604	0	0	15_Quies	0	1	0	0	0
chr15	93166820	93166970	20984472	20984480	intron	FAM174B	0	0	7_Enh	0	1	0	0	0
chr15	93210100	93210256	20985114	20985121	Intergenic	FAM174B	0	0	7_Enh	0	1	0	0	0
chr15	93461244	93461446	20988958	20988965	intron	CHD2	0	0	5_TxWk	0	1	0	0	1
chr15	93604867	93605406	20990927	20990938	intron	RGMA	0	0	7_Enh	0	1	0	0	0
chr15	94948136	94948324	21004759	21004765	intron	MCTP2	0	0	4_Tx	0	1	0	0	0
chr15	99320396	99320571	21044275	21044281	intron	IGF1R	0	0	7_Enh	0	1	0	0	0
chr15	99340557	99340966	21044481	21044491	intron	IGF1R	0	0	7_Enh	0	1	0	0	0
chr15	99342786	99342982	21044511	21044518	intron	IGF1R	0	0	7_Enh	0	1	0	0	0
chr15	99343701	99344029	21044522	21044531	intron	IGF1R	0	0	5_TxWk	0	1	0	0	0
chr15	99394214	99394437	21045102	21045110	intron	IGF1R	0	0	7_Enh	0	1	0	0	1
chr15	101262041	101262217	21068838	21068846	Intergenic	ASB7	0	0	7_Enh	0	1	0	0	0
chr15	101442769	101443000	21071457	21071466	intron	ALDH1A3	0	0	7_Enh	0	1	0	0	0
chr15	102068474	102068785	21082612	21082620	Intergenic	PCSK6	0	0	7_Enh	0	1	0	0	0
[truncated: 997 more rows]
