# Supplementary material for: A DNA methylation atlas of normal human cell types
Source: Nature. 2023 Jan 4;613(7943):355–64. doi: 10.1038/s41586-022-05580-6 (PMC9811898; doi:10.1038/s41586-022-05580-6)
Supplement: Supplementary file 6 — Genome-wide set of unmethylated regions per cell type, overlapping H3K27ac, but not J3K4me3, ChIP–seq peaks, annotated. Zip file containing bed files, listing for each cell type a set of putative enhancers defined as the subset of hypomethylated regions (Extended Dataset 1) marked by active gene regulation chromatin marks (H3K27ac peaks) but lacking promoter marks (H3K4me3 peaks). [file 41586_2022_5580_MOESM6_ESM.zip › Pancreas-Delta.4CpGs.U85.f85.H3K27ac-H3K4me3.bed]

chr	from	to	CpG_from	CpG_to	HOMER_anno	neigh_gene	TSS+1Kb	CpG-island	chromHMM	H3K4me3	H3K27ac	H3K4me1	H3K27me3	CTCF_BS
chr1	794033	794332	7566	7576	exon	LOC643837	0	0	5_TxWk	0	1	0	0	0
chr1	834247	834296	8115	8120	Intergenic	LOC100130417	0	0	15_Quies	0	1	0	0	0
chr1	1109145	1109470	19900	19916	promoter-TSS	TTLL10	1	1	5_TxWk	0	1	0	0	1
chr1	1440369	1440629	33240	33250	Intergenic	ATAD3A	0	0	7_Enh	0	1	0	0	1
chr1	1440891	1441116	33257	33272	Intergenic	ATAD3A	0	0	7_Enh	0	1	0	0	1
chr1	2216505	2216718	59439	59446	intron	SKI	0	0	5_TxWk	0	1	0	0	0
chr1	2394891	2394996	65442	65449	Intergenic	PLCH2	0	0	15_Quies	0	1	0	0	0
chr1	2885063	2885169	77397	77406	Intergenic	ACTRT2	0	1	7_Enh	0	1	0	0	0
chr1	2929055	2929408	78318	78344	Intergenic	ACTRT2	0	1	7_Enh	0	1	0	0	1
chr1	3239809	3240050	87711	87726	intron	PRDM16	0	1	7_Enh	0	1	0	0	0
chr1	3240055	3240235	87726	87737	intron	PRDM16	0	1	7_Enh	0	1	0	0	0
chr1	3250540	3250750	87990	87997	intron	PRDM16	0	0	7_Enh	0	1	0	0	0
chr1	3585376	3585712	98160	98179	intron	TP73	0	0	7_Enh	0	1	0	0	0
chr1	5955658	5955862	131018	131026	intron	NPHP4	0	0	5_TxWk	0	1	0	0	0
chr1	5955904	5956049	131026	131040	intron	NPHP4	0	0	5_TxWk	0	1	0	0	0
chr1	6031033	6031239	132418	132424	intron	NPHP4	0	0	5_TxWk	0	1	0	0	0
chr1	6330213	6330427	140340	140349	intron	ACOT7	0	0	5_TxWk	0	1	0	0	0
chr1	6580110	6580185	147226	147230	promoter-TSS	PLEKHG5	1	0	15_Quies	0	1	0	0	0
chr1	6580308	6580542	147231	147238	promoter-TSS	PLEKHG5	1	0	5_TxWk	0	1	0	0	0
chr1	7551651	7551985	163163	163172	intron	CAMTA1	0	0	7_Enh	0	1	0	0	0
chr1	7634475	7634617	164557	164563	intron	CAMTA1	0	0	7_Enh	0	1	0	0	0
chr1	7634674	7634766	164563	164571	intron	CAMTA1	0	0	7_Enh	0	1	0	0	0
chr1	7642033	7642153	164692	164700	intron	CAMTA1	0	0	5_TxWk	0	1	0	0	0
chr1	7701060	7701367	165695	165706	intron	CAMTA1	0	0	15_Quies	0	1	1	0	0
chr1	7729583	7730011	166330	166343	intron	CAMTA1	0	0	15_Quies	0	1	0	0	1
chr1	8214800	8214964	174261	174270	Intergenic	ERRFI1	0	0	5_TxWk	0	1	0	0	0
chr1	8262291	8262466	175035	175045	Intergenic	SLC45A1	0	0	7_Enh	0	1	0	0	0
chr1	8319223	8319826	176188	176198	Intergenic	SLC45A1	0	0	5_TxWk	0	1	0	0	0
chr1	8940448	8940676	185012	185018	TTS	ENO1-AS1	0	0	5_TxWk	0	1	0	0	0
chr1	9960522	9960934	205577	205586	intron	CTNNBIP1	0	0	2_TssAFlnk	0	1	0	0	0
chr1	10723729	10724020	218792	218807	intron	CASZ1	0	0	7_Enh	0	1	0	0	0
chr1	10735135	10735430	219186	219197	intron	CASZ1	0	0	7_Enh	0	1	0	0	0
chr1	10743030	10743267	219394	219402	intron	CASZ1	0	0	7_Enh	0	1	0	0	0
chr1	10743641	10743795	219405	219413	intron	CASZ1	0	0	7_Enh	0	1	0	0	0
chr1	10746767	10746980	219480	219487	intron	CASZ1	0	0	7_Enh	0	1	0	0	0
chr1	11021144	11021392	225581	225597	intron	C1orf127	0	0	7_Enh	0	1	0	0	1
chr1	15416965	15417205	285412	285422	intron	KAZN	0	0	7_Enh	0	1	0	0	0
chr1	15528509	15528837	287267	287275	intron	TMEM51	0	0	7_Enh	0	1	0	0	0
chr1	15653145	15653344	289022	289029	intron	FHAD1	0	0	5_TxWk	0	1	0	0	0
chr1	17091921	17091984	315867	315873	promoter-TSS	MST1L	1	0	2_TssAFlnk	0	1	0	0	0
chr1	17222988	17223227	317124	317136	Intergenic	CROCC	0	0	1_TssA	0	1	0	0	0
chr1	18884193	18884522	341793	341811	Intergenic	PAX7	0	0	7_Enh	0	1	0	0	0
chr1	19680786	19681157	354712	354721	intron	CAPZB	0	0	4_Tx	0	1	0	0	0
chr1	19717844	19718102	355364	355371	intron	CAPZB	0	0	5_TxWk	0	1	0	0	1
chr1	19732203	19732537	355639	355650	intron	CAPZB	0	0	5_TxWk	0	1	0	0	0
chr1	20577038	20577441	366817	366824	Intergenic	VWA5B1	0	0	15_Quies	0	1	0	0	0
chr1	20802771	20803253	369639	369667	Intergenic	CAMK2N1	0	0	7_Enh	0	1	1	0	0
chr1	21950195	21950435	387501	387510	intron	RAP1GAP	0	0	7_Enh	0	1	1	0	0
chr1	21993308	21993422	388300	388305	intron	RAP1GAP	0	0	5_TxWk	0	1	0	0	0
chr1	22241489	22241839	392892	392909	intron	HSPG2	0	0	7_Enh	0	1	0	0	0
chr1	22668568	22668874	399796	399816	Intergenic	ZBTB40	0	1	7_Enh	0	1	0	0	0
chr1	22740766	22741091	400816	400824	Intergenic	ZBTB40	0	0	7_Enh	0	1	0	0	0
chr1	22743133	22743386	400851	400861	Intergenic	ZBTB40	0	0	7_Enh	0	1	0	0	1
chr1	23730434	23730782	414912	414925	intron	TCEA3	0	0	7_Enh	0	1	0	0	1
chr1	23888903	23889099	417654	417671	Intergenic	ID3	0	0	5_TxWk	0	1	0	0	0
chr1	25810674	25810801	447156	447166	exon	TMEM57	0	0	6_EnhG	0	1	0	0	0
chr1	25867396	25867688	447936	447944	Intergenic	LDLRAP1	0	0	7_Enh	0	1	0	0	0
chr1	25875954	25876233	448139	448148	intron	LDLRAP1	0	0	7_Enh	0	1	0	0	0
chr1	26097973	26098104	451570	451581	intron	MAN1C1	0	1	7_Enh	0	1	0	0	0
chr1	26098293	26098363	451585	451593	intron	MAN1C1	0	0	7_Enh	0	1	0	0	0
chr1	26137438	26137672	452334	452345	intron	SEPN1	0	0	6_EnhG	0	1	0	0	1
chr1	27050017	27050492	467550	467563	intron	ARID1A	0	0	7_Enh	0	1	0	0	1
chr1	27425867	27426523	474375	474386	exon	SLC9A1	0	0	5_TxWk	0	1	0	0	1
chr1	27744942	27745368	479902	479910	intron	WASF2	0	0	5_TxWk	0	1	0	0	0
chr1	27755288	27755396	480037	480046	exon	WASF2	0	0	4_Tx	0	1	0	0	0
chr1	27898139	27898412	482654	482666	intron	AHDC1	0	0	7_Enh	0	1	0	0	0
chr1	28241448	28241535	488217	488226	promoter-TSS	RPA2	1	1	2_TssAFlnk	0	1	0	0	0
chr1	32713899	32714139	547783	547801	exon	FAM167B	0	1	7_Enh	0	1	0	0	1
chr1	33227221	33227467	556520	556526	intron	KIAA1522	0	0	7_Enh	0	1	0	0	0
chr1	33800110	33800221	565238	565243	intron	PHC2	0	0	7_Enh	0	1	0	0	0
chr1	33829584	33830159	565723	565732	intron	PHC2	0	0	7_Enh	0	1	0	0	0
chr1	33936128	33936414	566860	566869	Intergenic	ZSCAN20	0	0	7_Enh	0	1	0	0	1
chr1	36616367	36616721	596037	596044	intron	TRAPPC3	0	0	7_Enh	0	1	0	0	0
chr1	36653765	36653937	596893	596900	Intergenic	MAP7D1	0	0	7_Enh	0	1	0	0	1
chr1	44024223	44024378	689447	689462	intron	PTPRF	0	0	6_EnhG	0	1	0	0	0
chr1	44479013	44479184	696123	696135	intron	SLC6A9	0	0	5_TxWk	0	1	0	0	0
chr1	45106147	45106405	703914	703929	intron	RNF220	0	0	4_Tx	0	1	0	0	0
chr1	45196555	45197148	705407	705425	Intergenic	KIF2C	0	0	15_Quies	0	1	0	0	1
chr1	50717421	50717679	758996	759009	Intergenic	ELAVL4	0	0	15_Quies	0	1	0	0	0
chr1	54757172	54757271	805604	805610	intron	SSBP3	0	0	7_Enh	0	1	0	0	0
chr1	58907412	58907621	840414	840422	Intergenic	OMA1	0	0	15_Quies	0	1	0	0	0
chr1	59218968	59219212	843227	843234	Intergenic	JUN	0	0	7_Enh	0	1	0	0	0
chr1	60437092	60437369	852221	852239	Intergenic	CYP2J2	0	0	7_Enh	0	1	0	0	1
chr1	64166963	64167155	884799	884805	Intergenic	ROR1	0	0	5_TxWk	0	1	0	0	0
chr1	65002150	65002335	891568	891575	intron	CACHD1	0	0	5_TxWk	0	1	0	0	0
chr1	68639542	68640147	920009	920020	intron	WLS	0	0	7_Enh	0	1	0	0	0
chr1	85603358	85603813	1024566	1024576	Intergenic	MIR4423	0	0	5_TxWk	0	1	0	0	0
chr1	88262286	88262362	1044983	1044988	Intergenic	LOC100505768	0	0	5_TxWk	0	1	0	0	0
chr1	90337670	90337916	1059583	1059590	intron	LRRC8D	0	0	7_Enh	0	1	0	0	0
chr1	92293427	92293712	1075239	1075245	intron	TGFBR3	0	0	7_Enh	0	1	0	0	0
chr1	95017146	95017235	1100767	1100772	Intergenic	F3	0	0	7_Enh	0	1	0	0	0
chr1	109677208	109677326	1193969	1193975	intron	KIAA1324	0	0	7_Enh	0	1	0	0	0
chr1	109817422	109817865	1196300	1196313	exon	CELSR2	0	0	7_Enh	0	1	1	0	0
chr1	109935556	109935828	1197739	1197747	exon,intron	SORT1	0	0	7_Enh	0	1	0	0	0
chr1	110074908	110075197	1199726	1199736	Intergenic	GPR61	0	0	15_Quies	0	1	0	0	1
chr1	110560854	110561214	1205409	1205420	exon	AHCYL1	0	0	4_Tx	0	1	0	0	0
chr1	110770634	110770747	1208647	1208654	intron	KCNC4	0	0	4_Tx	0	1	0	0	0
chr1	116854396	116854649	1263884	1263891	Intergenic	ATP1A1	0	0	7_Enh	0	1	0	0	0
chr1	152026086	152026215	1394642	1394648	Intergenic	S100A11	0	0	15_Quies	0	1	0	0	0
chr1	153541043	153541393	1406220	1406236	Intergenic	S100A2	0	0	2_TssAFlnk	0	1	0	0	1
chr1	154323945	154324163	1418526	1418534	TTS	ATP8B2	0	0	7_Enh	0	1	0	0	0
chr1	154392070	154392267	1419662	1419671	intron	IL6R	0	0	7_Enh	0	1	1	0	0
chr1	154690079	154690298	1424117	1424124	intron	KCNN3	0	0	15_Quies	0	1	0	0	0
chr1	156073947	156074190	1447933	1447942	intron	LMNA	0	0	7_Enh	0	1	0	0	0
chr1	159837327	159837789	1484128	1484138	Intergenic	VSIG8	0	0	7_Enh	0	1	0	0	0
chr1	164681490	164681799	1529459	1529472	intron	PBX1	0	0	7_Enh	0	1	0	0	0
chr1	174998925	174999104	1607785	1607792	Intergenic	MRPS14	0	0	7_Enh	0	1	0	0	1
chr1	179257039	179257627	1640688	1640697	Intergenic	SOAT1	0	0	5_TxWk	0	1	0	0	0
chr1	182089792	182090257	1667720	1667732	Intergenic	ZNF648	0	0	7_Enh	0	1	0	0	0
chr1	182602980	182603184	1672129	1672137	Intergenic	LOC284648	0	0	15_Quies	0	1	0	0	0
chr1	201472603	201472840	1798705	1798712	intron	CSRP1	0	0	7_Enh	0	1	0	0	0
chr1	201657780	201657890	1801136	1801143	intron	NAV1	0	0	15_Quies	0	1	0	0	0
chr1	201978816	201979016	1805090	1805097	promoter-TSS	ELF3	1	0	7_Enh	0	1	0	0	1
chr1	203641598	203641728	1825739	1825745	intron	ATP2B4	0	0	7_Enh	0	1	0	0	0
chr1	204047457	204047742	1830787	1830795	intron	SOX13	0	0	7_Enh	0	1	0	0	0
chr1	205242599	205242859	1845775	1845783	TTS	TMCC2	0	0	5_TxWk	0	1	0	0	1
chr1	208323099	208323413	1875337	1875344	intron	PLXNA2	0	0	7_Enh	0	1	0	0	0
chr1	208406973	208407359	1876226	1876233	intron	PLXNA2	0	0	7_Enh	0	1	0	0	0
chr1	209701480	209701796	1885754	1885762	Intergenic	CAMK1G	0	0	7_Enh	0	1	0	0	0
chr1	209921415	209921549	1887651	1887657	Intergenic	TRAF3IP3	0	0	7_Enh	0	1	0	0	1
chr1	211907782	211907931	1905850	1905856	Intergenic	NEK2	0	0	7_Enh	0	1	1	0	0
chr1	212120899	212121013	1907892	1907897	intron	INTS7	0	0	5_TxWk	0	1	0	0	0
chr1	212415894	212416141	1910602	1910609	Intergenic	PPP2R5A	0	0	15_Quies	0	1	0	0	0
chr1	212691964	212692210	1913895	1913905	Intergenic	NENF	0	0	7_Enh	0	1	0	0	0
chr1	212810068	212810278	1915347	1915353	Intergenic	FAM71A	0	0	15_Quies	0	1	0	0	0
chr1	214159578	214159807	1927820	1927833	Intergenic	PROX1	0	0	1_TssA	0	1	0	0	0
chr1	224691020	224691548	2012100	2012114	Intergenic	WDR26	0	0	7_Enh	0	1	0	0	1
chr1	226322740	226323050	2030147	2030162	Intergenic	ACBD3	0	0	7_Enh	0	1	0	0	0
chr1	227133357	227133527	2041237	2041243	intron	ADCK3	0	0	2_TssAFlnk	0	1	0	0	0
chr1	227950247	227950455	2049200	2049215	intron	SNAP47	0	0	6_EnhG	0	1	1	0	1
chr1	229038836	229039127	2070175	2070182	Intergenic	DUSP5P1	0	0	7_Enh	0	1	0	0	0
chr1	230240468	230240778	2083900	2083911	intron	GALNT2	0	0	7_Enh	0	1	0	0	0
chr1	230276238	230276357	2084501	2084508	intron	GALNT2	0	0	7_Enh	0	1	0	0	0
chr1	230321653	230322086	2085100	2085109	intron	GALNT2	0	0	7_Enh	0	1	0	0	0
chr1	230404233	230404457	2086197	2086210	intron	GALNT2	0	0	6_EnhG	0	1	1	0	0
chr1	230428559	230428756	2086707	2086713	Intergenic	PGBD5	0	0	15_Quies	0	1	0	0	0
chr1	230849856	230850095	2091458	2091467	exon	AGT	1	0	7_Enh	0	1	0	0	0
chr1	232756255	232756441	2111658	2111663	Intergenic	SIPA1L2	0	0	7_Enh	0	1	0	0	0
chr1	234634843	234635042	2129274	2129290	Intergenic	TARBP1	0	0	7_Enh	0	1	0	0	1
chr1	234659273	234659582	2129656	2129664	Intergenic	LOC100506795	0	0	5_TxWk	0	1	0	0	0
chr1	234680011	234680557	2129956	2129964	Intergenic	LOC100506795	0	0	7_Enh	0	1	0	0	0
chr1	234749041	234749353	2131232	2131240	Intergenic	IRF2BP2	0	0	7_Enh	0	1	0	0	0
chr1	234778933	234779141	2131511	2131520	Intergenic	LINC00184	0	0	7_Enh	0	1	0	0	0
chr1	234845316	234845491	2132190	2132199	Intergenic	LOC100506810	0	0	5_TxWk	0	1	0	0	0
chr1	234959007	234959307	2133826	2133833	Intergenic	LOC100506810	0	0	5_TxWk	0	1	0	0	0
chr1	235108301	235108364	2135813	2135818	Intergenic	SNORA14B	0	0	7_Enh	0	1	0	0	0
chr1	235246730	235247376	2137028	2137040	Intergenic	SNORA14B	0	0	7_Enh	0	1	0	0	1
chr1	236654400	236654608	2155994	2156006	Intergenic	LGALS8	0	0	15_Quies	0	1	0	0	0
chr1	243556022	243556713	2219333	2219341	intron	SDCCAG8	0	0	5_TxWk	0	1	0	0	0
chr1	243579233	243579287	2219531	2219535	intron	SDCCAG8	0	0	5_TxWk	0	1	0	0	0
chr1	246038270	246038610	2250484	2250494	intron	SMYD3	0	0	7_Enh	0	1	0	0	0
chr1	246772070	246772269	2258808	2258815	intron	CNST	0	0	7_Enh	0	1	0	0	0
chr2	3307385	3307599	2334119	2334136	intron	TSSC1	0	0	7_Enh	0	1	0	0	1
chr2	6664791	6664990	2367698	2367705	Intergenic	LINC00487	0	0	7_Enh	0	1	0	0	0
chr2	6703023	6703262	2367973	2367980	Intergenic	LINC00487	0	0	15_Quies	0	1	0	0	0
chr2	7127052	7127238	2371931	2371938	intron	RNF144A	0	0	7_Enh	0	1	0	0	0
chr2	8665854	8666221	2386274	2386284	Intergenic	ID2	0	0	7_Enh	0	1	0	0	1
chr2	8706913	8707247	2386896	2386904	Intergenic	ID2	0	0	5_TxWk	0	1	0	0	0
chr2	8724181	8724372	2387251	2387260	Intergenic	ID2	0	0	7_Enh	0	1	0	0	0
chr2	10226011	10226166	2409403	2409411	Intergenic	CYS1	0	0	5_TxWk	0	1	0	0	0
chr2	11528210	11528348	2430379	2430386	Intergenic	LINC00570	0	0	5_TxWk	0	1	0	0	0
chr2	20811176	20811384	2506879	2506886	Intergenic	HS1BP3	0	0	7_Enh	0	1	0	0	0
chr2	25207810	25208049	2547462	2547469	intron	DNAJC27-AS1	0	0	15_Quies	0	1	0	0	0
chr2	25533904	25534533	2553175	2553189	intron	DNMT3A	0	0	7_Enh	0	1	0	0	0
chr2	25641837	25641957	2555305	2555310	intron	DTNB	0	0	5_TxWk	0	1	0	0	0
chr2	26174013	26174224	2561861	2561867	intron	KIF3C	0	0	5_TxWk	0	1	0	0	1
chr2	26909244	26909637	2572273	2572283	Intergenic	KCNK3	0	0	7_Enh	0	1	0	0	0
chr2	27304103	27304423	2578557	2578567	intron	EMILIN1	0	0	2_TssAFlnk	0	1	0	0	1
chr2	28817140	28817389	2597993	2598004	intron	PLB1	0	0	7_Enh	0	1	0	0	1
chr2	28844475	28844649	2598295	2598302	intron	PLB1	0	0	7_Enh	0	1	0	0	0
chr2	29204032	29204252	2602664	2602674	promoter-TSS	FAM179A	1	0	15_Quies	0	1	0	0	0
chr2	30387679	30388185	2613407	2613417	Intergenic	YPEL5	0	0	5_TxWk	0	1	0	0	1
chr2	31283297	31283638	2622127	2622133	intron	GALNT14	0	0	15_Quies	0	1	0	0	0
chr2	36603496	36603717	2665886	2665893	intron	CRIM1	0	0	5_TxWk	0	1	0	0	0
chr2	37844802	37845165	2677877	2677882	Intergenic	CDC42EP3	0	0	7_Enh	0	1	0	0	0
chr2	37891870	37892195	2678277	2678285	intron	CDC42EP3	0	0	5_TxWk	0	1	0	0	0
chr2	42193753	42193946	2714050	2714060	Intergenic	C2orf91	0	0	7_Enh	0	1	0	0	0
chr2	42566455	42566581	2718243	2718249	Intergenic	COX7A2L	0	0	5_TxWk	0	1	0	0	1
chr2	43151961	43152139	2725997	2726004	Intergenic	HAAO	0	0	7_Enh	0	1	0	0	0
chr2	43153331	43153558	2726024	2726031	Intergenic	HAAO	0	0	7_Enh	0	1	0	0	0
chr2	43153663	43153868	2726032	2726043	Intergenic	HAAO	0	0	7_Enh	0	1	0	0	0
chr2	43422059	43422302	2729936	2729943	Intergenic	ZFP36L2	0	0	7_Enh	0	1	0	0	0
chr2	43496254	43496473	2731328	2731335	intron	THADA	0	0	6_EnhG	0	1	0	0	0
chr2	46163532	46163708	2758104	2758111	intron	PRKCE	0	0	5_TxWk	0	1	0	0	1
chr2	47074388	47074678	2767176	2767186	intron	LOC100134259	0	0	7_Enh	0	1	0	0	0
chr2	47235979	47236215	2769370	2769377	intron	TTC7A	0	0	7_Enh	0	1	0	0	0
chr2	65610072	65610322	2917883	2917896	intron	SPRED2	0	0	7_Enh	0	1	0	0	1
chr2	67788506	67788708	2934143	2934149	Intergenic	ETAA1	0	0	7_Enh	0	1	0	0	0
chr2	70336033	70336278	2956659	2956670	Intergenic	LOC100133985	0	0	15_Quies	0	1	0	0	0
chr2	73213078	73213250	2987866	2987872	intron	SFXN5	0	0	7_Enh	0	1	0	0	0
chr2	85567596	85567907	3080697	3080706	Intergenic	TGOLN2	0	0	15_Quies	0	1	0	0	0
chr2	85647807	85648082	3081970	3081984	Intergenic	CAPG	0	0	7_Enh	0	1	0	0	1
chr2	85969339	85970010	3087025	3087040	Intergenic	ATOH8	0	0	7_Enh	0	1	0	0	0
chr2	85999301	85999804	3087673	3087704	intron	ATOH8	0	0	7_Enh	0	1	0	0	0
chr2	86262994	86263273	3090933	3090940	intron	POLR1A	0	0	7_Enh	0	1	0	0	1
chr2	97484948	97485239	3168804	3168811	intron	CNNM3	0	0	7_Enh	0	1	0	0	0
chr2	97498781	97498946	3169064	3169070	exon	CNNM3	0	0	7_Enh	0	1	1	0	0
chr2	99386317	99386506	3190602	3190612	Intergenic	MGAT4A	0	0	7_Enh	0	1	0	0	0
chr2	99500009	99500159	3192055	3192062	intron	KIAA1211L	0	0	15_Quies	0	1	0	0	0
chr2	99525969	99526338	3192395	3192404	intron	KIAA1211L	0	0	7_Enh	0	1	0	0	0
chr2	99526366	99526581	3192404	3192412	intron	KIAA1211L	0	0	7_Enh	0	1	0	0	0
chr2	99529177	99529317	3192463	3192470	intron	KIAA1211L	0	0	7_Enh	0	1	0	0	0
chr2	101726346	101726489	3216877	3216884	intron	TBC1D8	0	0	7_Enh	0	1	0	0	0
chr2	101855715	101856279	3218614	3218624	Intergenic	CNOT11	0	0	7_Enh	0	1	0	0	0
chr2	109229150	109229338	3285649	3285657	intron	LIMS1	0	0	5_TxWk	0	1	0	0	0
chr2	110859039	110859284	3305380	3305390	intron	MALL	0	0	7_Enh	0	1	0	0	0
chr2	111919601	111919869	3316639	3316650	intron	BCL2L11	0	0	7_Enh	0	1	0	0	0
chr2	113997844	113998214	3339795	3339804	exon	LOC654433	0	0	7_Enh	0	1	0	0	0
chr2	120245250	120245515	3389965	3389973	intron	SCTR	0	0	7_Enh	0	1	0	0	0
chr2	121793549	121793609	3410690	3410698	Intergenic	GLI2	0	0	7_Enh	0	1	0	0	0
chr2	121985441	121985687	3413454	3413462	intron	TFCP2L1	0	0	7_Enh	0	1	0	0	0
chr2	135249478	135249624	3542055	3542060	intron	TMEM163	0	0	5_TxWk	0	1	0	0	0
chr2	171386609	171387118	3785398	3785408	intron	MYO3B	0	0	7_Enh	0	1	0	0	0
chr2	197870161	197870620	3975034	3975044	intron	ANKRD44	0	0	2_TssAFlnk	0	1	0	0	0
chr2	205091326	205091520	4040731	4040736	Intergenic	ICOS	0	0	7_Enh	0	1	0	0	0
chr2	205887858	205888044	4046007	4046013	intron	PARD3B	0	0	5_TxWk	0	1	0	0	0
chr2	206613264	206613385	4051775	4051780	intron	NRP2	0	0	15_Quies	0	1	0	0	0
chr2	206757485	206757569	4053229	4053235	Intergenic	INO80D	0	0	15_Quies	0	1	0	0	0
chr2	206766875	206767003	4053337	4053342	Intergenic	INO80D	0	0	15_Quies	0	1	0	0	0
chr2	206794285	206794497	4053648	4053657	Intergenic	INO80D	0	0	7_Enh	0	1	0	0	0
chr2	208175176	208175293	4066544	4066549	Intergenic	KLF7	0	0	15_Quies	0	1	0	0	0
chr2	208693585	208693662	4072780	4072786	intron	PLEKHM3	0	0	7_Enh	0	1	0	0	0
chr2	210233306	210233951	4084531	4084537	Intergenic	MAP2	0	0	15_Quies	0	1	0	0	0
chr2	218475436	218475583	4142055	4142061	intron	DIRC3	0	0	15_Quies	0	1	0	0	0
chr2	220142506	220142726	4165567	4165580	Intergenic	DNAJB2	0	0	2_TssAFlnk	0	1	0	0	1
chr2	220378996	220379372	4170175	4170203	exon	ASIC4	1	0	15_Quies	0	1	0	0	0
chr2	220507276	220507564	4173197	4173217	TTS	SLC4A3	0	0	7_Enh	0	1	0	0	1
chr2	223104697	223105046	4192238	4192251	intron	PAX3	0	0	7_Enh	0	1	0	0	0
chr2	228270867	228271442	4234323	4234332	Intergenic	TM4SF20	0	0	15_Quies	0	1	0	0	1
chr2	232477249	232477579	4275826	4275839	Intergenic	C2orf57	0	0	7_Enh	0	1	1	0	1
chr2	232539627	232540054	4277371	4277383	Intergenic	PTMA	0	0	7_Enh	0	1	0	0	1
chr2	232547557	232547728	4277647	4277653	Intergenic	PTMA	0	0	5_TxWk	0	1	0	0	0
chr2	234198462	234198688	4301555	4301564	TTS	SCARNA6	0	0	4_Tx	0	1	0	0	0
chr2	236410803	236411045	4328286	4328293	intron	AGAP1	0	0	7_Enh	0	1	1	0	0
chr2	236539414	236539673	4330493	4330509	intron	AGAP1	0	0	7_Enh	0	1	0	0	0
chr2	238512396	238512569	4359066	4359073	Intergenic	RAB17	0	0	15_Quies	0	1	0	0	0
chr2	238571310	238571696	4360018	4360032	intron	LRRFIP1	0	0	7_Enh	0	1	0	0	0
chr2	238578261	238578436	4360128	4360135	intron	LRRFIP1	0	0	7_Enh	0	1	0	0	0
chr2	239193290	239193497	4371268	4371275	intron	PER2	0	0	7_Enh	0	1	0	0	0
chr2	240031442	240031701	4384873	4384884	intron	HDAC4	0	0	7_Enh	0	1	0	0	0
chr2	240198219	240198487	4388753	4388763	intron	HDAC4	0	0	7_Enh	0	1	0	0	0
chr2	240218360	240218521	4389168	4389175	intron	HDAC4	0	0	7_Enh	0	1	0	0	0
chr2	240221056	240221379	4389229	4389241	intron	HDAC4	0	0	7_Enh	0	1	0	0	0
chr2	240233030	240233241	4389536	4389550	intron	HDAC4	0	0	7_Enh	0	1	0	0	0
chr2	240238904	240239094	4389668	4389676	intron	HDAC4	0	0	5_TxWk	0	1	0	0	0
chr2	241503001	241503243	4412256	4412264	exon	DUSP28	0	0	5_TxWk	0	1	0	0	0
chr2	241505273	241505451	4412302	4412311	Intergenic	RNPEPL1	0	0	7_Enh	0	1	0	0	0
chr2	242169888	242170025	4427790	4427799	intron	HDLBP	0	0	4_Tx	0	1	0	0	0
chr3	8486088	8486365	4511311	4511321	intron	LMCD1-AS1	0	0	7_Enh	0	1	0	0	0
chr3	9038600	9038837	4517108	4517114	intron	SRGAP3	0	0	5_TxWk	0	1	0	0	0
chr3	11811951	11812224	4554644	4554655	Intergenic	VGLL4	0	0	7_Enh	0	1	0	0	0
chr3	13152273	13152535	4572193	4572200	Intergenic	IQSEC1	0	0	7_Enh	0	1	0	0	0
chr3	17120453	17120887	4616898	4616905	intron	PLCL2	0	0	5_TxWk	0	1	0	0	0
chr3	20122623	20122907	4637181	4637187	intron	KAT2B	0	0	7_Enh	0	1	0	0	0
chr3	32346654	32346837	4720976	4720983	intron	CMTM8	0	0	5_TxWk	0	1	0	0	0
chr3	32362644	32362828	4721156	4721164	intron	CMTM8	0	0	7_Enh	0	1	0	0	0
chr3	42586344	42586549	4805457	4805466	Intergenic	SEC22C	0	0	7_Enh	0	1	0	0	0
chr3	45209044	45209399	4831279	4831295	Intergenic	CDCP1	0	0	5_TxWk	0	1	0	0	0
chr3	47466139	47466355	4856731	4856739	intron	SCAP	0	0	4_Tx	0	1	0	0	0
chr3	48506698	48507088	4872385	4872394	promoter-TSS	TREX1	0	0	7_Enh	0	1	0	0	1
chr3	48595171	48595895	4873935	4873954	Intergenic	PFKFB4	1	0	7_Enh	0	1	0	0	1
chr3	50384686	50384890	4906711	4906721	TTS	NPRL2	0	0	5_TxWk	0	1	0	0	1
chr3	50480424	50480675	4908301	4908316	intron	CACNA2D2	0	0	15_Quies	0	1	0	0	0
chr3	50638378	50639332	4910573	4910593	Intergenic	CISH	0	0	7_Enh	0	1	0	0	0
chr3	52880455	52880518	4939099	4939105	intron	TMEM110	0	0	5_TxWk	0	1	0	0	0
chr3	53744254	53744488	4949491	4949500	intron	CACNA1D	0	0	5_TxWk	0	1	0	0	1
chr3	53876883	53877180	4951331	4951339	intron	CHDH	0	0	7_Enh	0	1	0	0	1
chr3	62651549	62651850	5029170	5029176	intron	CADPS	0	0	5_TxWk	0	1	0	0	1
chr3	64136546	64136808	5039670	5039680	intron	PRICKLE2	0	0	7_Enh	0	1	0	0	0
chr3	65940035	65940168	5053969	5053976	intron	MAGI1	0	0	1_TssA	0	1	0	0	0
chr3	65940283	65940362	5053976	5053983	intron	MAGI1	0	0	1_TssA	0	1	0	0	0
chr3	66525992	66526302	5059122	5059129	intron	LRIG1	0	0	7_Enh	0	1	0	0	0
chr3	71218352	71218463	5094044	5094050	intron	FOXP1	0	0	5_TxWk	0	1	0	0	0
chr3	71439117	71439233	5096565	5096571	intron	FOXP1	0	0	7_Enh	0	1	0	0	0
chr3	72204682	72205003	5104767	5104775	intron	LOC201617	0	0	7_Enh	0	1	0	0	0
chr3	72378650	72378777	5106475	5106482	Intergenic	RYBP	0	0	7_Enh	0	1	0	0	0
chr3	72778165	72778428	5110770	5110778	Intergenic	SHQ1	0	0	7_Enh	0	1	0	0	0
chr3	94243113	94243572	5232439	5232445	Intergenic	LOC255025	0	0	15_Quies	0	1	0	0	0
chr3	111732429	111732625	5341641	5341650	exon	TAGLN3	0	0	7_Enh	0	1	0	0	1
chr3	114127690	114128048	5360751	5360761	intron	ZBTB20	0	0	7_Enh	0	1	0	0	0
chr3	124480148	124480424	5437211	5437224	Intergenic	UMPS	0	0	7_Enh	0	1	0	0	1
chr3	124491248	124491385	5437371	5437378	intron	ITGB5	0	0	4_Tx	0	1	0	0	0
chr3	125986045	125986118	5454563	5454572	Intergenic	ALDH1L1	0	1	7_Enh	0	1	0	1	0
chr3	125986138	125986640	5454572	5454617	Intergenic	ALDH1L1	0	1	2_TssAFlnk	0	1	0	0	0
chr3	126860805	126861032	5467080	5467088	Intergenic	PLXNA1	0	0	7_Enh	0	1	0	0	0
chr3	127261304	127261529	5471529	5471540	Intergenic	TPRA1	0	0	7_Enh	0	1	0	0	0
chr3	127803376	127803574	5479201	5479206	intron	RUVBL1	0	0	7_Enh	0	1	1	0	0
chr3	128420743	128420852	5488505	5488510	Intergenic	RAB7A	0	0	15_Quies	0	1	0	0	0
chr3	129166605	129166805	5500758	5500764	intron	IFT122	0	0	7_Enh	0	1	1	0	0
chr3	129312864	129313024	5503096	5503107	intron	PLXND1	0	0	7_Enh	0	1	0	0	0
chr3	129703939	129704115	5507749	5507758	Intergenic	TRH	0	0	15_Quies	0	1	1	0	0
chr3	141145333	141145517	5600854	5600861	intron	ZBTB38	0	0	7_Enh	0	1	0	0	0
chr3	170696355	170696503	5803505	5803511	Intergenic	SLC2A2	0	0	7_Enh	0	1	0	0	0
chr3	170860835	170861095	5804637	5804642	intron	TNIK	0	0	5_TxWk	0	1	0	0	0
chr3	171921608	171921968	5813755	5813762	intron	FNDC3B	0	0	7_Enh	0	1	0	0	0
chr3	176753287	176753585	5845311	5845320	intron	TBL1XR1	0	0	5_TxWk	0	1	0	0	0
chr3	183003692	183003860	5896707	5896714	intron	MCF2L2	0	0	15_Quies	0	1	0	0	0
chr3	183723816	183724297	5906871	5906883	promoter-TSS	ABCC5-AS1	1	0	15_Quies	0	1	0	0	0
chr3	185928164	185928436	5937291	5937302	intron	DGKG	0	0	7_Enh	0	1	0	0	0
chr3	193391769	193391903	5998734	5998741	intron	OPA1	0	0	5_TxWk	0	1	1	0	0
chr3	193430076	193430283	5999122	5999131	Intergenic	OPA1-AS1	0	0	15_Quies	0	1	0	0	0
chr3	193848817	193849329	6004186	6004201	Intergenic	HES1	0	0	7_Enh	0	1	0	0	0
chr3	195623567	195623846	6034006	6034014	intron	TNK2	0	0	7_Enh	0	1	0	0	0
chr3	195641892	195642212	6034538	6034545	Intergenic	TNK2	0	0	7_Enh	0	1	0	0	1
chr3	196910525	196910858	6056705	6056713	exon	DLG1	0	0	5_TxWk	0	1	0	0	0
chr4	1206732	1206938	6099134	6099142	intron	CTBP1	0	0	6_EnhG	0	1	0	0	0
chr4	1226924	1227072	6099950	6099958	intron	CTBP1	0	0	4_Tx	0	1	0	0	0
chr4	2909715	2909960	6139045	6139051	intron	ADD1	0	0	6_EnhG	0	1	0	0	0
chr4	2978984	2979132	6140864	6140869	intron	GRK4	0	0	5_TxWk	0	1	0	0	0
chr4	7035875	7035989	6207476	6207484	intron	LOC100129931	0	0	7_Enh	0	1	0	0	0
chr4	7825214	7825456	6223334	6223342	intron	AFAP1	0	0	7_Enh	0	1	0	0	0
chr4	8052468	8052686	6227457	6227468	intron	ABLIM2	0	0	7_Enh	0	1	0	0	0
chr4	8194454	8194654	6230707	6230715	Intergenic	SH3TC1	0	0	5_TxWk	0	1	0	0	1
chr4	8227634	8228049	6231516	6231524	intron	SH3TC1	0	0	6_EnhG	0	1	0	0	0
chr4	8230328	8230582	6231612	6231623	intron	SH3TC1	0	0	6_EnhG	0	1	0	0	1
chr4	9605543	9606124	6257536	6257551	Intergenic	MIR548I2	0	0	15_Quies	0	1	0	0	0
chr4	13707179	13707585	6290023	6290032	Intergenic	MIR5091	0	0	15_Quies	0	1	0	0	0
chr4	25012955	25013044	6371737	6371744	intron	LGI2	0	0	7_Enh	0	1	0	0	0
chr4	39136939	39137252	6469913	6469924	Intergenic	WDR19	0	0	7_Enh	0	1	0	0	1
chr4	40587678	40587815	6488567	6488573	intron	RBM47	0	0	7_Enh	0	1	0	0	0
chr4	40925826	40925985	6493082	6493089	intron	APBB2	0	0	7_Enh	0	1	0	0	0
chr4	52775456	52775596	6557439	6557445	intron	DCUN1D4	0	0	7_Enh	0	1	0	0	0
chr4	88038493	88039068	6799573	6799583	intron	AFF1	0	0	7_Enh	0	1	0	0	0
chr4	105513135	105513536	6910844	6910850	Intergenic	CXXC4	0	0	15_Quies	0	1	0	0	0
chr4	114468788	114468895	6974889	6974893	intron	CAMK2D	0	0	7_Enh	0	1	0	0	1
chr4	129556397	129556650	7070652	7070668	Intergenic	PHF17	0	0	7_Enh	0	1	0	0	0
chr4	139255696	139255962	7127999	7128004	intron	LINC00499	0	0	7_Enh	0	1	0	0	0
chr4	139812206	139812405	7131915	7131922	Intergenic	CCRN4L	0	0	15_Quies	0	1	0	0	0
chr4	139832179	139832428	7132099	7132109	Intergenic	CCRN4L	0	0	7_Enh	0	1	0	0	0
chr4	139894700	139894899	7132766	7132773	Intergenic	CCRN4L	0	0	7_Enh	0	1	0	0	0
chr4	139949469	139949706	7133653	7133661	intron	CCRN4L	0	0	7_Enh	0	1	0	0	0
chr4	141217573	141217769	7147615	7147621	intron	LOC100129858	0	0	7_Enh	0	1	0	0	0
chr4	148849023	148849217	7200141	7200147	intron	ARHGAP10	0	0	5_TxWk	0	1	0	0	0
chr4	153516835	153517040	7234187	7234195	Intergenic	MIR4453	0	0	15_Quies	0	1	0	0	0
chr4	153525932	153526151	7234268	7234276	Intergenic	MIR4453	0	0	15_Quies	0	1	0	0	0
chr4	153526822	153527038	7234282	7234288	Intergenic	MIR4453	0	0	15_Quies	0	1	0	0	0
chr4	156608691	156609142	7259283	7259290	intron	GUCY1A3	0	0	5_TxWk	0	1	0	0	0
chr4	170236118	170236308	7352085	7352093	Intergenic	SH3RF1	0	0	7_Enh	0	1	0	0	0
chr4	183416269	183416379	7449198	7449203	intron	TENM3	0	0	15_Quies	0	1	0	0	0
chr4	183452951	183453140	7449530	7449536	intron	TENM3	0	0	15_Quies	0	1	0	0	0
chr4	184509346	184509541	7463388	7463394	Intergenic	RWDD4	0	0	15_Quies	0	1	0	0	0
chr4	185265273	185265325	7473739	7473745	intron	LOC728175	0	0	2_TssAFlnk	0	1	0	0	0
chr4	185425121	185425425	7476100	7476108	Intergenic	IRF2	0	0	15_Quies	0	1	0	0	0
chr4	185716409	185716549	7479788	7479794	intron	ACSL1	0	0	7_Enh	0	1	0	0	0
chr4	185736247	185736496	7480065	7480072	intron	ACSL1	0	0	7_Enh	0	1	0	0	0
chr4	186738738	186738817	7493555	7493561	intron	SORBS2	0	0	7_Enh	0	1	0	0	0
chr4	187491354	187491601	7503505	7503520	Intergenic	MTNR1A	0	0	1_TssA	0	1	0	0	0
chr4	190020322	190020623	7532391	7532401	Intergenic	LOC401164	0	0	15_Quies	0	1	0	0	0
chr5	399985	400355	7555302	7555325	intron	AHRR	0	0	7_Enh	0	1	1	0	0
chr5	1183107	1183283	7577352	7577362	Intergenic	SLC6A19	0	0	7_Enh	0	1	0	0	0
chr5	2743187	2743570	7609604	7609631	Intergenic	IRX2	0	0	15_Quies	0	1	0	0	0
chr5	10663949	10664202	7689822	7689832	Intergenic	DAP	0	0	7_Enh	0	1	0	0	0
chr5	14457584	14457902	7719401	7719409	intron	TRIO	0	0	7_Enh	0	1	0	0	0
chr5	31731497	31731773	7840301	7840308	Intergenic	PDZD2	0	0	15_Quies	0	1	0	0	0
chr5	34001440	34001894	7862571	7862579	intron	C1QTNF3-AMACR	0	0	5_TxWk	0	1	0	0	0
chr5	50691668	50692402	7963243	7963252	Intergenic	LOC642366	0	0	15_Quies	0	1	0	0	0
chr5	50693785	50694231	7963265	7963274	Intergenic	LOC642366	0	0	7_Enh	0	1	0	0	0
chr5	54897072	54897374	7992586	7992594	Intergenic	PPAP2A	0	0	15_Quies	0	1	0	0	0
chr5	57452927	57453034	8014400	8014404	Intergenic	PLK2	0	0	7_Enh	0	1	0	0	0
chr5	58168065	58168815	8019147	8019157	Intergenic	RAB3C	0	0	15_Quies	0	1	0	0	0
chr5	66564016	66564801	8076683	8076695	Intergenic	CD180	0	0	7_Enh	0	1	1	0	0
chr5	71462509	71462650	8121123	8121129	intron	MAP1B	0	0	15_Quies	0	1	0	0	0
chr5	73082380	73082712	8136179	8136187	intron	ARHGEF28	0	0	7_Enh	0	1	0	0	0
chr5	81692782	81692914	8213932	8213938	Intergenic	ATP6AP1L	0	0	15_Quies	0	1	0	0	0
chr5	94982300	94982336	8295297	8295301	promoter-TSS	RFESD	1	1	1_TssA	0	1	0	0	1
chr5	95124027	95124397	8296589	8296600	intron	RHOBTB3	0	0	5_TxWk	0	1	0	0	0
chr5	95194466	95194824	8297423	8297445	exon	C5orf27	0	0	2_TssAFlnk	0	1	1	0	1
chr5	102764201	102764294	8344500	8344505	Intergenic	NUDT12	0	0	15_Quies	0	1	0	0	0
chr5	106907009	106907173	8367565	8367570	intron	EFNA5	0	0	7_Enh	0	1	0	0	1
chr5	111726000	111726316	8398805	8398814	intron	EPB41L4A	0	0	7_Enh	0	1	0	0	0
chr5	115714278	115714582	8427221	8427228	Intergenic	SEMA6A	0	0	5_TxWk	0	1	0	0	0
chr5	123463337	123463584	8477915	8477923	Intergenic	CSNK1G3	0	0	7_Enh	0	1	0	0	0
chr5	123935170	123935324	8481061	8481067	Intergenic	ZNF608	0	0	15_Quies	0	1	0	0	0
chr5	123985319	123985603	8481507	8481515	intron	ZNF608	0	0	7_Enh	0	1	0	0	0
chr5	124748533	124748684	8487534	8487542	Intergenic	ZNF608	0	0	7_Enh	0	1	0	0	1
chr5	124820508	124820713	8487984	8487990	Intergenic	ZNF608	0	0	7_Enh	0	1	0	0	0
chr5	130715452	130715676	8528510	8528516	intron	CDC42SE2	0	0	5_TxWk	0	1	0	0	0
chr5	131594766	131595195	8535977	8535995	intron	PDLIM4	0	0	5_TxWk	0	1	0	0	0
chr5	131601500	131601724	8536039	8536046	intron	PDLIM4	0	0	7_Enh	0	1	0	0	0
chr5	132155878	132156157	8542720	8542729	Intergenic	SHROOM1	0	0	7_Enh	0	1	0	0	1
chr5	133772498	133772694	8562240	8562249	Intergenic	CDKN2AIPNL	0	0	7_Enh	0	1	0	0	0
chr5	137785636	137785931	8602485	8602502	Intergenic	REEP2	0	0	7_Enh	0	1	0	0	1
chr5	138290775	138290944	8609391	8609398	intron	SIL1	0	0	7_Enh	0	1	0	0	0
chr5	138467063	138467333	8610894	8610901	intron	SIL1	0	0	7_Enh	0	1	0	0	0
chr5	139035279	139035673	8618991	8619007	intron	CXXC5	0	0	7_Enh	0	1	0	0	0
chr5	139040482	139040990	8619093	8619121	intron	CXXC5	0	1	7_Enh	0	1	0	0	0
chr5	139049623	139049870	8619299	8619316	intron	CXXC5	0	0	7_Enh	0	1	0	0	0
chr5	139057397	139057568	8619442	8619452	intron	CXXC5	0	0	7_Enh	0	1	0	0	0
chr5	139624191	139624379	8626865	8626876	TTS	PFDN1	0	0	7_Enh	0	1	0	0	1
chr5	139640887	139641182	8627051	8627057	intron	PFDN1	0	0	5_TxWk	0	1	0	0	0
chr5	141443528	141443697	8653454	8653461	Intergenic	NDFIP1	0	0	7_Enh	0	1	0	0	0
chr5	150518712	150518970	8730559	8730566	intron	ANXA6	0	0	4_Tx	0	1	0	0	0
chr5	159345209	159345294	8801262	8801267	intron	ADRA1B	0	0	15_Quies	0	1	0	0	0
chr5	167513372	167513603	8860654	8860661	intron	TENM2	0	0	15_Quies	0	1	0	0	0
chr5	169950266	169950554	8884491	8884499	intron	KCNIP1	0	0	7_Enh	0	1	0	0	0
chr5	169999448	169999776	8884965	8884973	intron	KCNIP1	0	0	5_TxWk	0	1	0	0	0
chr5	170059899	170060831	8885671	8885709	intron	KCNIP1	0	0	7_Enh	0	1	0	0	1
chr5	171569402	171569560	8902747	8902753	intron	STK10	0	0	7_Enh	0	1	0	0	0
chr5	171782172	171782462	8906223	8906236	intron	SH3PXD2B	0	0	7_Enh	0	1	0	0	0
chr5	171991345	171991590	8909221	8909229	Intergenic	NEURL1B	0	0	7_Enh	0	1	0	0	0
chr5	172751269	172751409	8921769	8921779	intron	STC2	0	0	7_Enh	0	1	0	0	0
chr5	180648971	180649258	9049147	9049161	TTS	MIR4638	1	0	7_Enh	0	1	0	0	0
chr6	744538	745403	9062842	9062851	Intergenic	EXOC2	0	0	15_Quies	0	1	0	0	0
chr6	2953027	2953236	9091293	9091306	intron	SERPINB6	0	0	6_EnhG	0	1	0	0	1
chr6	7112846	7113283	9142442	9142457	intron	RREB1	0	0	2_TssAFlnk	0	1	0	0	0
chr6	7137908	7138091	9142784	9142793	intron	RREB1	0	0	7_Enh	0	1	0	0	0
chr6	7242127	7242355	9144234	9144241	intron	RREB1	0	0	5_TxWk	0	1	0	0	0
chr6	11288391	11288600	9185882	9185889	intron	NEDD9	0	0	5_TxWk	0	1	0	0	0
chr6	13408654	13409055	9205462	9205469	promoter-TSS	GFOD1	0	0	5_TxWk	0	1	0	0	0
chr6	14218262	14218478	9215154	9215160	Intergenic	CD83	0	0	15_Quies	0	1	0	0	0
chr6	14921463	14921726	9222246	9222257	Intergenic	JARID2	0	0	7_Enh	0	1	0	0	0
chr6	15358643	15359092	9228643	9228650	intron	JARID2	0	0	15_Quies	0	1	0	0	0
chr6	15365652	15365952	9228727	9228737	intron	JARID2	0	0	5_TxWk	0	1	0	0	0
chr6	15502031	15502223	9230486	9230495	intron	JARID2	0	0	4_Tx	0	1	0	0	0
chr6	16320208	16320632	9239378	9239390	intron	ATXN1	0	0	7_Enh	0	1	0	0	0
chr6	16320638	16320703	9239390	9239394	intron	ATXN1	0	0	7_Enh	0	1	0	0	0
chr6	16323072	16323286	9239436	9239444	intron	ATXN1	0	0	5_TxWk	0	1	0	0	0
chr6	23180761	23180930	9304324	9304331	Intergenic	HDGFL1	0	0	15_Quies	0	1	0	0	0
chr6	24583723	24583955	9315027	9315037	promoter-TSS	KIAA0319	0	0	15_Quies	0	1	0	0	1
chr6	26043546	26043821	9327984	9328003	TTS,promoter-TSS	HIST1H2BB	1	0	2_TssAFlnk	0	1	0	0	0
chr6	26311773	26312264	9332428	9332440	Intergenic	HIST1H4H	0	0	15_Quies	0	1	0	0	0
chr6	33739293	33739608	9434348	9434377	exon	LEMD2	0	1	7_Enh	0	1	0	0	1
chr6	33950894	33951141	9437569	9437576	Intergenic	MIR1275	0	0	7_Enh	0	1	0	0	0
chr6	33955442	33955579	9437638	9437645	Intergenic	MIR1275	0	0	15_Quies	0	1	0	0	0
chr6	33955641	33955821	9437645	9437652	Intergenic	MIR1275	0	0	15_Quies	0	1	0	0	0
chr6	35012032	35012161	9453476	9453483	intron	ANKS1A	0	0	7_Enh	0	1	0	0	0
chr6	35694504	35694757	9463301	9463307	TTS	LOC285847	0	0	7_Enh	0	1	0	0	0
chr6	35698970	35699105	9463421	9463429	intron	LOC285847	0	0	7_Enh	0	1	0	0	0
chr6	38182996	38183284	9496096	9496105	intron	BTBD9	0	0	5_TxWk	0	1	0	0	0
chr6	40880177	40880223	9518740	9518744	Intergenic	UNC5CL	0	0	7_Enh	0	1	0	0	1
chr6	41504731	41504927	9525257	9525265	Intergenic	FOXP4	0	0	7_Enh	0	1	0	0	0
chr6	41536229	41536424	9525931	9525937	intron	FOXP4	0	0	6_EnhG	0	1	0	0	0
chr6	41536854	41537095	9525940	9525946	intron	FOXP4	0	0	6_EnhG	0	1	0	0	0
chr6	41544009	41544106	9526036	9526041	intron	FOXP4	0	0	7_Enh	0	1	0	0	0
chr6	41570613	41571078	9526533	9526550	TTS	FOXP4	0	0	15_Quies	0	1	0	0	1
chr6	43081734	43081936	9549425	9549432	intron	PTK7	0	0	15_Quies	0	1	0	0	0
chr6	43111261	43111531	9549946	9549964	intron	PTK7	0	0	7_Enh	0	1	0	0	1
chr6	43474490	43474774	9555933	9555941	TTS	LRRC73	0	0	5_TxWk	0	1	0	0	1
chr6	43636017	43636286	9558775	9558787	intron	RSPH9	0	0	7_Enh	0	1	0	0	1
chr6	43749902	43750104	9560375	9560383	intron	VEGFA	0	0	6_EnhG	0	1	0	0	0
chr6	47210348	47210539	9590626	9590633	intron	TNFRSF21	0	0	7_Enh	0	1	0	0	0
chr6	52254556	52254967	9621660	9621668	intron	PAQR8	0	0	7_Enh	0	1	0	0	1
chr6	56234956	56235141	9649449	9649458	intron	RNU6-71	0	0	15_Quies	0	1	0	0	0
chr6	58263031	58263385	9663861	9663882	intron	GUSBP4	0	0	15_Quies	0	1	0	0	0
chr6	84761896	84762212	9807877	9807886	intron	MRAP2	0	0	7_Enh	0	1	0	0	0
chr6	89828651	89828784	9843925	9843931	promoter-TSS	SRSF12	1	0	15_Quies	0	1	0	0	0
chr6	90651164	90651378	9853054	9853062	intron	BACH2	0	0	7_Enh	0	1	0	0	0
chr6	90928393	90928698	9855375	9855384	intron	BACH2	0	0	1_TssA	0	1	0	0	0
chr6	90995460	90995818	9855848	9855855	intron	BACH2	0	0	5_TxWk	0	1	0	0	0
chr6	107876727	107877058	9964232	9964239	intron	SOBP	0	0	15_Quies	0	1	0	0	0
chr6	109269734	109269921	9979620	9979627	intron	ARMC2	0	0	7_Enh	0	1	0	0	0
chr6	110138052	110138225	9987258	9987264	intron	FIG4	0	0	5_TxWk	0	1	0	0	0
chr6	111873063	111873439	10003796	10003805	intron	TRAF3IP2-AS1	0	0	7_Enh	0	1	0	0	0
chr6	111873473	111873951	10003805	10003817	intron	TRAF3IP2-AS1	0	0	7_Enh	0	1	0	0	0
chr6	111982696	111982937	10005065	10005074	exon	FYN	0	0	7_Enh	0	1	0	0	0
chr6	112007391	112007619	10005331	10005344	intron	FYN	0	0	7_Enh	0	1	0	0	0
chr6	119121659	119122020	10052344	10052354	Intergenic	LOC100287632	0	0	7_Enh	0	1	0	0	1
chr6	129959451	129959740	10120889	10120897	exon	ARHGAP18	0	0	5_TxWk	0	1	0	0	0
chr6	130953472	130953757	10128197	10128206	Intergenic	SMLR1	0	0	15_Quies	0	1	0	0	0
chr6	136647555	136647705	10172726	10172731	Intergenic	BCLAF1	0	0	15_Quies	0	1	0	0	0
chr6	137280841	137281021	10178678	10178687	Intergenic	NHEG1	0	0	15_Quies	0	1	0	0	0
chr6	138132664	138132784	10185755	10185763	Intergenic	TNFAIP3	0	0	7_Enh	0	1	0	0	0
chr6	138559659	138559982	10189471	10189478	intron	KIAA1244	0	0	7_Enh	0	1	0	0	0
chr6	138572089	138572286	10189598	10189608	intron	KIAA1244	0	0	7_Enh	0	1	0	0	0
chr6	139690681	139691147	10201279	10201288	Intergenic	CITED2	0	0	5_TxWk	0	1	0	0	1
chr6	139691401	139691705	10201288	10201294	Intergenic	CITED2	0	0	5_TxWk	0	1	0	0	0
chr6	140371483	140371692	10207270	10207280	Intergenic	MIR3668	0	0	15_Quies	0	1	0	0	0
chr6	150497406	150497593	10286045	10286051	intron	PPP1R14C	0	0	7_Enh	0	1	0	0	0
chr6	152457237	152457504	10308107	10308113	intron	SYNE1	0	0	4_Tx	0	1	0	0	0
chr6	152599001	152599317	10309470	10309479	intron	SYNE1	0	0	5_TxWk	0	1	0	0	0
chr6	154769816	154769973	10326023	10326027	intron	CNKSR3	0	0	7_Enh	0	1	0	0	0
chr6	157524714	157524792	10353980	10353984	intron	ARID1B	0	0	7_Enh	0	1	0	0	0
chr6	157524817	157524944	10353984	10353989	intron	ARID1B	0	0	7_Enh	0	1	0	0	0
chr6	157798009	157798076	10356746	10356751	Intergenic	ZDHHC14	0	0	15_Quies	0	1	0	0	0
chr6	158177773	158178162	10362197	10362211	Intergenic	SNX9	0	0	7_Enh	0	1	0	0	1
chr6	158406706	158407111	10365124	10365134	intron	SYNJ2	0	0	7_Enh	0	1	0	0	0
chr6	158897493	158898061	10372225	10372239	intron	TULP4	0	0	5_TxWk	0	1	0	0	0
chr6	158993146	158993305	10374129	10374139	intron	TMEM181	0	0	6_EnhG	0	1	0	0	0
chr6	161497199	161497377	10403188	10403195	intron	MAP3K4	0	0	6_EnhG	0	1	0	0	0
chr6	161839280	161839666	10407670	10407677	intron	PARK2	0	0	5_TxWk	0	1	0	0	1
chr6	162479363	162479707	10414848	10414856	intron	PARK2	0	0	7_Enh	0	1	0	0	0
chr6	164406960	164407134	10435220	10435226	Intergenic	QKI	0	0	7_Enh	0	1	0	0	0
chr6	168068948	168069070	10478854	10478862	Intergenic	C6orf123	0	0	7_Enh	0	1	0	0	0
chr6	168076775	168076841	10479013	10479017	Intergenic	C6orf123	0	0	7_Enh	0	1	0	0	0
chr6	168648253	168648535	10489359	10489369	Intergenic	DACT2	0	0	15_Quies	0	1	0	0	0
chr6	168662581	168663116	10489594	10489610	Intergenic	DACT2	0	0	7_Enh	0	1	0	0	0
chr6	169930159	169930293	10509798	10509803	intron	WDR27	0	0	15_Quies	0	1	0	0	0
chr6	170574716	170574970	10521475	10521492	Intergenic	LOC154449	0	0	7_Enh	0	1	0	0	0
chr6	170578616	170578786	10521634	10521642	Intergenic	LOC154449	0	0	2_TssAFlnk	0	1	0	0	0
chr6	170747406	170747778	10524756	10524774	Intergenic	MIR4644	0	0	7_Enh	0	1	0	0	0
chr7	543454	543607	10542098	10542108	intron	PDGFA	0	0	7_Enh	0	1	0	0	0
chr7	593163	593518	10544033	10544048	intron	PRKAR1B	0	0	7_Enh	0	1	0	0	0
chr7	871706	872054	10552205	10552214	promoter-TSS	SUN1	0	0	7_Enh	0	1	0	0	0
chr7	922981	923090	10553863	10553872	intron	GET4	0	0	7_Enh	0	1	0	0	0
chr7	1017178	1017388	10557524	10557534	Intergenic	COX19	0	0	7_Enh	0	1	0	0	0
chr7	1017588	1017852	10557535	10557542	Intergenic	COX19	0	0	7_Enh	0	1	0	0	0
chr7	1085197	1085277	10560214	10560219	intron	C7orf50	0	0	7_Enh	0	1	0	0	0
chr7	1136112	1136232	10562196	10562205	intron	C7orf50	0	0	7_Enh	0	1	0	0	0
chr7	1215824	1216044	10564890	10564908	Intergenic	ZFAND2A	0	0	7_Enh	0	1	0	0	1
chr7	1462569	1462942	10572500	10572511	Intergenic	MICALL2	0	0	15_Quies	0	1	0	0	0
chr7	1968260	1968519	10588255	10588266	intron	MAD1L1	0	0	2_TssAFlnk	0	1	0	0	0
chr7	2756988	2757125	10611420	10611430	Intergenic	AMZ1	0	0	6_EnhG	0	1	0	0	0
chr7	2757238	2757413	10611430	10611441	Intergenic	AMZ1	0	0	4_Tx	0	1	0	0	0
chr7	2757800	2757872	10611460	10611464	Intergenic	AMZ1	0	0	4_Tx	0	1	0	0	0
chr7	2864170	2864412	10613555	10613562	intron	GNA12	0	0	7_Enh	0	1	0	0	0
chr7	2897108	2897398	10614158	10614166	Intergenic	GNA12	0	0	7_Enh	0	1	0	0	0
chr7	2900280	2900553	10614209	10614220	Intergenic	GNA12	0	0	5_TxWk	0	1	0	0	0
chr7	2943769	2944016	10615122	10615130	Intergenic	GNA12	0	0	15_Quies	0	1	0	0	0
chr7	3096364	3096520	10617982	10617992	Intergenic	CARD11	0	0	15_Quies	0	1	0	0	0
chr7	3096561	3096771	10617992	10617999	Intergenic	CARD11	0	0	15_Quies	0	1	0	0	0
chr7	3395976	3396033	10621891	10621896	intron	SDK1	0	0	5_TxWk	0	1	0	0	0
chr7	4228725	4229107	10632558	10632572	intron	SDK1	0	0	7_Enh	0	1	0	0	0
chr7	4739575	4739771	10640993	10641000	intron	FOXK1	0	0	7_Enh	0	1	0	0	0
chr7	5334384	5334543	10654946	10654953	intron	SLC29A4	0	0	5_TxWk	0	1	0	0	0
chr7	5394462	5394675	10656691	10656701	intron	TNRC18	0	0	6_EnhG	0	1	0	0	0
chr7	5518424	5518650	10660542	10660553	exon	FBXL18	0	0	6_EnhG	0	1	0	0	0
chr7	5534259	5534599	10661056	10661077	intron	FBXL18	1	1	7_Enh	0	1	0	0	1
chr7	5732656	5732867	10666130	10666136	intron	RNF216	0	0	7_Enh	0	1	1	0	0
chr7	12811192	12811355	10730467	10730474	Intergenic	ARL4A	0	0	7_Enh	0	1	0	0	0
chr7	22602715	22603017	10800262	10800271	promoter-TSS	LOC100506178	1	0	7_Enh	0	1	0	0	0
chr7	24860015	24860681	10821257	10821266	intron	OSBPL3	0	0	5_TxWk	0	1	0	0	1
chr7	25399372	25399606	10826371	10826378	Intergenic	NPVF	0	0	15_Quies	0	1	0	0	0
chr7	28395354	28395468	10857826	10857832	intron	CREB5	0	0	14_ReprPCWk	0	1	0	0	0
chr7	28972957	28973416	10863027	10863038	Intergenic	TRIL	0	0	7_Enh	0	1	0	0	0
chr7	30205722	30205996	10875552	10875559	Intergenic	C7orf41	0	0	7_Enh	0	1	0	0	0
chr7	30509869	30510071	10878367	10878377	intron	NOD1	0	0	7_Enh	0	1	0	0	0
chr7	36985045	36985108	10933906	10933911	intron	ELMO1	0	0	7_Enh	0	1	0	0	0
chr7	37039811	37039998	10934404	10934410	intron	ELMO1	0	0	5_TxWk	0	1	0	0	0
chr7	38479445	38479649	10945801	10945807	intron	AMPH	0	0	15_Quies	0	1	0	0	0
chr7	39393329	39393584	10952774	10952781	intron	POU6F2	0	0	15_Quies	0	1	0	0	0
chr7	41026005	41026385	10967012	10967019	Intergenic	INHBA-AS1	0	0	15_Quies	0	1	0	0	0
chr7	41094848	41095171	10967555	10967565	Intergenic	INHBA-AS1	0	0	15_Quies	0	1	0	0	0
chr7	44186663	44186776	10995623	10995629	intron	GCK	0	0	7_Enh	0	1	0	0	0
chr7	44212672	44212714	10995912	10995916	intron	GCK	0	0	15_Quies	0	1	0	0	0
chr7	46017790	46018054	11019042	11019047	Intergenic	IGFBP3	0	0	7_Enh	0	1	0	0	0
chr7	46018091	46018192	11019047	11019053	Intergenic	IGFBP3	0	0	7_Enh	0	1	0	0	0
chr7	47411572	47411888	11029223	11029232	intron	TNS3	0	0	7_Enh	0	1	0	0	0
chr7	47510065	47510503	11030636	11030646	intron	TNS3	0	0	2_TssAFlnk	0	1	0	0	0
chr7	47551530	47551684	11031345	11031353	intron	TNS3	0	0	6_EnhG	0	1	0	0	0
chr7	47613599	47613694	11032485	11032491	intron	TNS3	0	0	7_Enh	0	1	0	0	0
chr7	47662970	47663041	11033375	11033379	Intergenic	C7orf65	0	0	7_Enh	0	1	0	0	0
chr7	47678359	47678538	11033649	11033656	Intergenic	C7orf65	0	0	15_Quies	0	1	0	0	0
chr7	55620404	55620665	11099306	11099316	intron	VOPP1	0	0	5_TxWk	0	1	0	0	0
chr7	70079447	70079871	11225088	11225098	intron	AUTS2	0	0	15_Quies	0	1	0	0	0
chr7	75924018	75924271	11319750	11319763	Intergenic	HSPB1	0	0	7_Enh	0	1	0	0	1
chr7	92439147	92439302	11431485	11431490	intron	CDK6	0	0	7_Enh	0	1	0	0	0
chr7	94948114	94948412	11447179	11447186	intron	PON1	0	0	15_Quies	0	1	0	0	0
chr7	97739957	97740199	11469914	11469920	intron	LMTK2	0	0	5_TxWk	0	1	0	0	0
chr7	98185846	98185944	11478155	11478163	Intergenic	NPTX2	0	0	15_Quies	0	1	0	0	0
chr7	98690044	98690174	11486318	11486326	intron	SMURF1	0	0	7_Enh	0	1	0	0	0
chr7	99591960	99592106	11499113	11499119	Intergenic	AZGP1P1	0	0	5_TxWk	0	1	0	0	1
chr7	100289326	100289581	11514080	11514094	Intergenic	GIGYF1	0	0	7_Enh	0	1	0	0	1
chr7	101360997	101361252	11535493	11535504	Intergenic	MYL10	0	0	15_Quies	0	1	0	0	0
chr7	101502624	101502860	11538405	11538411	intron	CUX1	0	0	5_TxWk	0	1	0	0	0
chr7	105278301	105278550	11581759	11581767	intron	ATXN7L1	0	0	4_Tx	0	1	0	0	0
chr7	106622688	106622894	11593499	11593506	Intergenic	PRKAR2B	0	0	15_Quies	0	1	0	0	0
chr7	117448408	117448659	11664217	11664224	intron	CTTNBP2	0	0	5_TxWk	0	1	0	0	0
chr7	127679440	127680141	11725511	11725520	intron	SND1	0	0	5_TxWk	0	1	0	0	0
chr7	127724941	127725653	11726012	11726023	intron	SND1	0	0	6_EnhG	0	1	0	0	0
chr7	131198373	131198497	11768969	11768975	intron	PODXL	0	0	7_Enh	0	1	0	0	1
chr7	139375993	139376122	11844261	11844266	intron	HIPK2	0	0	7_Enh	0	1	0	0	0
chr7	139379132	139379211	11844287	11844292	intron	HIPK2	0	0	6_EnhG	0	1	1	0	0
chr7	139440015	139440304	11844784	11844793	intron	HIPK2	0	0	7_Enh	0	1	0	0	0
chr7	140241396	140241692	11856182	11856191	intron	DENND2A	0	0	5_TxWk	0	1	0	0	0
chr7	141233164	141233352	11866606	11866612	Intergenic	AGK	0	0	15_Quies	0	1	0	0	1
chr7	150075089	150075318	11950264	11950270	Intergenic,promoter-TSS	ZNF775	0	0	2_TssAFlnk	0	1	0	0	1
chr7	150082582	150082777	11950515	11950522	intron	ZNF775	0	0	5_TxWk	0	1	0	0	0
chr7	150086049	150086323	11950590	11950599	intron	ZNF775	0	0	7_Enh	0	1	0	0	1
chr7	150573694	150574450	11955544	11955566	Intergenic	ABP1	0	0	15_Quies	0	1	0	0	1
chr7	150598369	150598537	11955789	11955796	Intergenic	ABP1	0	0	7_Enh	0	1	0	0	0
chr7	150600769	150601167	11955841	11955853	Intergenic	ABP1	0	0	5_TxWk	0	1	0	0	0
chr7	150671125	150671283	11957123	11957133	intron	KCNH2	0	0	7_Enh	0	1	0	0	0
chr7	150671449	150671652	11957135	11957147	intron	KCNH2	0	0	2_TssAFlnk	0	1	0	0	0
chr7	156808954	156809429	12048000	12048013	TTS	LOC645249	0	0	5_TxWk	0	1	0	0	0
chr7	157001626	157002259	12051351	12051361	intron	UBE3C	0	0	5_TxWk	0	1	0	0	0
chr7	157821215	157821457	12072126	12072137	intron	PTPRN2	0	0	5_TxWk	0	1	0	0	0
chr7	158056919	158057116	12076744	12076750	intron	PTPRN2	0	0	9_Het	0	1	0	0	0
chr7	158059778	158060014	12076830	12076843	intron	PTPRN2	0	0	15_Quies	0	1	0	0	0
chr7	158165892	158165912	12079335	12079340	intron	PTPRN2	0	0	5_TxWk	0	1	0	0	0
chr7	158225562	158225726	12080966	12080972	intron	PTPRN2	0	0	7_Enh	0	1	0	0	0
chr7	158246361	158246829	12081357	12081370	intron	PTPRN2	0	0	5_TxWk	0	1	0	0	0
chr7	158374490	158374547	12084362	12084366	intron	PTPRN2	0	0	5_TxWk	0	1	0	0	0
chr7	158769805	158769936	12091334	12091341	Intergenic	LINC00689	0	0	15_Quies	0	1	0	0	1
chr8	334903	335221	12101523	12101533	Intergenic	FBXO25	0	0	15_Quies	0	1	0	0	0
chr8	350806	351033	12101841	12101848	Intergenic	FBXO25	0	0	5_TxWk	0	1	0	0	0
chr8	3964919	3965135	12161501	12161507	intron	CSMD1	0	0	15_Quies	0	1	0	0	0
chr8	6321629	6321799	12185315	12185322	intron	MCPH1	0	0	5_TxWk	0	1	0	0	0
chr8	8729608	8729820	12219436	12219442	intron	MFHAS1	0	0	7_Enh	0	1	0	0	0
chr8	11331626	11331728	12252629	12252637	Intergenic	FAM167A	0	0	7_Enh	0	1	0	0	0
chr8	11499966	11500459	12255181	12255194	Intergenic	GATA4	0	0	7_Enh	0	1	0	0	0
chr8	17519177	17519445	12312143	12312149	intron	MTUS1	0	0	5_TxWk	0	1	0	0	0
chr8	17519507	17519591	12312149	12312155	intron	MTUS1	0	0	7_Enh	0	1	0	0	0
chr8	19124933	19125378	12327575	12327588	Intergenic	LOC100128993	0	0	5_TxWk	0	1	0	0	1
chr8	21914070	21914363	12355866	12355884	intron	EPB49	0	1	5_TxWk	0	1	0	0	0
chr8	21917569	21917820	12355957	12355967	intron	EPB49	0	0	7_Enh	0	1	0	0	0
chr8	21994769	21995225	12357989	12358000	TTS	REEP4	0	0	5_TxWk	0	1	0	0	1
chr8	22250085	22250453	12362633	12362644	intron	SLC39A14	0	0	7_Enh	0	1	0	0	0
chr8	22406713	22406927	12364713	12364722	Intergenic	SORBS3	0	0	2_TssAFlnk	0	1	0	0	0
chr8	22452849	22453034	12366035	12366044	exon	PDLIM2	0	0	7_Enh	0	1	0	0	1
chr8	23193480	23193846	12377899	12377910	promoter-TSS	LOC100507156	1	0	7_Enh	0	1	0	0	1
chr8	24584428	24584587	12390094	12390101	Intergenic	NEFM	0	0	15_Quies	0	1	0	0	0
chr8	27441087	27441445	12418453	12418461	Intergenic	CLU	0	0	7_Enh	0	1	0	0	0
chr8	27454792	27455033	12418691	12418700	exon	CLU	0	0	5_TxWk	0	1	0	0	1
chr8	27461199	27461366	12418797	12418803	intron	CLU	0	0	7_Enh	0	1	0	0	0
chr8	28223396	28223671	12427239	12427248	intron	ZNF395	0	0	7_Enh	0	1	0	0	0
chr8	29133636	29133890	12438322	12438329	Intergenic	KIF13B	0	0	15_Quies	0	1	0	0	0
chr8	29630975	29631222	12443488	12443499	Intergenic	LINC00589	0	0	7_Enh	0	1	0	0	0
chr8	29762761	29763135	12444532	12444540	Intergenic	LOC286135	0	0	7_Enh	0	1	0	0	0
chr8	30280570	30280815	12450272	12450278	intron	RBPMS	0	0	7_Enh	0	1	0	0	0
chr8	30409764	30410456	12451604	12451613	intron	RBPMS	0	0	7_Enh	0	1	0	0	0
chr8	38385425	38385978	12517277	12517295	intron	C8orf86	1	0	2_TssAFlnk	0	1	0	0	0
chr8	38592222	38592486	12519553	12519564	intron	TACC1	0	0	7_Enh	0	1	0	0	1
chr8	38617394	38617490	12519897	12519901	intron	TACC1	0	0	5_TxWk	0	1	0	0	0
chr8	41400242	41400530	12543708	12543717	exon	GINS4	0	0	15_Quies	0	1	0	0	1
chr8	41400705	41400921	12543719	12543726	exon	GINS4	0	0	7_Enh	0	1	0	0	0
chr8	42328683	42328840	12558074	12558083	intron	SLC20A2	0	0	7_Enh	0	1	0	0	0
chr8	48540284	48540512	12591334	12591341	intron	KIAA0146	0	0	15_Quies	0	1	0	0	0
chr8	53303175	53303319	12629605	12629611	intron	ST18	0	0	7_Enh	0	1	0	0	0
chr8	59943046	59943076	12686839	12686843	intron	TOX	0	0	15_Quies	0	1	0	0	0
chr8	61760775	61761085	12700083	12700089	intron	CHD7	0	0	6_EnhG	0	1	0	0	0
chr8	61764646	61764839	12700130	12700142	exon	CHD7	0	0	4_Tx	0	1	0	0	0
chr8	81033743	81033990	12837908	12837913	intron	TPD52	0	0	7_Enh	0	1	0	0	0
chr8	93596257	93596439	12919485	12919491	Intergenic	FLJ46284	0	0	15_Quies	0	1	0	0	0
chr8	97265312	97265516	12950237	12950243	intron	MTERFD1	0	0	6_EnhG	0	1	0	0	0
chr8	98924606	98924740	12964847	12964855	intron	MATN2	0	0	15_Quies	0	1	0	0	0
chr8	101469867	101470284	12986095	12986103	Intergenic	MIR4471	0	0	7_Enh	0	1	0	0	0
chr8	102063992	102064239	12993004	12993010	promoter-TSS	FLJ42969	1	0	7_Enh	0	1	1	0	0
chr8	103740666	103740934	13008965	13008974	Intergenic	KLF10	0	0	7_Enh	0	1	0	0	0
chr8	118058059	118058089	13098476	13098480	intron	SLC30A8	0	0	15_Quies	0	1	0	0	0
chr8	125642083	125642206	13159393	13159397	intron	MTSS1	0	0	5_TxWk	0	1	0	0	0
chr8	125675027	125675189	13159786	13159793	intron	MTSS1	0	0	5_TxWk	0	1	0	0	0
chr8	125685668	125685926	13159924	13159930	intron	MTSS1	0	0	7_Enh	0	1	0	0	0
chr8	126398581	126398721	13166710	13166718	Intergenic	TRIB1	0	0	7_Enh	0	1	0	0	0
chr8	126653772	126654074	13170063	13170074	Intergenic	TRIB1	0	0	7_Enh	0	1	0	0	0
chr8	129806823	129807082	13194641	13194649	Intergenic	LOC728724	0	0	7_Enh	0	1	0	0	0
chr8	131491652	131491908	13208249	13208257	Intergenic	ASAP1	0	0	15_Quies	0	1	0	0	0
chr8	134652674	134653181	13233697	13233707	Intergenic	ST3GAL1	0	0	7_Enh	0	1	0	0	0
chr8	135697936	135698171	13242100	13242106	intron	ZFAT	0	0	7_Enh	0	1	0	0	1
chr8	135806613	135806762	13243357	13243361	Intergenic	MIR30B	0	0	5_TxWk	0	1	0	0	0
chr8	140867198	140867510	13284634	13284642	intron	TRAPPC9	0	0	7_Enh	0	1	0	0	0
chr8	141163956	141164307	13289681	13289690	intron	TRAPPC9	0	0	5_TxWk	0	1	0	0	0
chr8	141347677	141347960	13292473	13292485	intron	TRAPPC9	0	0	6_EnhG	0	1	0	0	0
chr8	141477290	141477656	13294634	13294643	Intergenic	TRAPPC9	0	0	15_Quies	0	1	0	0	1
chr8	141598962	141599165	13297424	13297434	intron	AGO2	0	0	7_Enh	0	1	0	0	0
chr8	141599350	141599469	13297437	13297445	intron	AGO2	0	0	7_Enh	0	1	0	0	0
chr8	142419798	142420142	13312256	13312268	Intergenic	PTP4A3	0	0	7_Enh	0	1	0	0	0
chr8	144137013	144137307	13346490	13346501	Intergenic	C8orf31	0	0	15_Quies	0	1	0	0	0
chr8	144437226	144437315	13354936	13354942	intron	TOP1MT	0	0	7_Enh	0	1	0	0	0
chr8	144590569	144590755	13359499	13359506	intron	ZC3H3	0	0	7_Enh	0	1	0	0	0
chr8	144599315	144599392	13359770	13359779	intron	ZC3H3	0	0	7_Enh	0	1	0	0	0
chr9	2039944	2039999	13426811	13426815	intron	SMARCA2	0	0	6_EnhG	0	1	0	0	0
chr9	2634467	2634543	13431733	13431737	intron	VLDLR	0	0	7_Enh	0	1	0	0	0
chr9	4583043	4583375	13447027	13447039	exon	SLC1A1	0	0	5_TxWk	0	1	0	0	0
chr9	20144404	20144503	13564467	13564474	Intergenic	MIR4473	0	0	15_Quies	0	1	0	0	0
chr9	20356334	20356645	13565950	13565957	intron	MLLT3	0	0	15_Quies	0	1	0	0	1
chr9	33391098	33391890	13652132	13652145	intron	AQP7	0	0	7_Enh	0	1	0	0	0
chr9	33415601	33415909	13652526	13652534	Intergenic	AQP7	0	0	7_Enh	0	1	0	0	1
chr9	37984802	37985017	13709703	13709710	intron	SHB	0	0	6_EnhG	0	1	0	0	0
chr9	37995095	37995249	13709844	13709853	intron	SHB	0	0	7_Enh	0	1	0	0	0
chr9	74930677	74930884	13863624	13863630	Intergenic	ZFAND5	0	0	7_Enh	0	1	0	0	0
chr9	79292349	79292514	13895723	13895729	intron	PRUNE2	0	0	15_Quies	0	1	0	0	0
chr9	80650350	80650617	13908716	13908723	Intergenic	GNAQ	0	0	15_Quies	0	1	0	0	1
chr9	84203113	84203427	13933415	13933423	intron	TLE1	0	0	7_Enh	0	1	0	0	0
chr9	84219973	84220220	13933668	13933674	intron	TLE1	0	0	6_EnhG	0	1	0	0	0
chr9	86886709	86886818	13956465	13956471	Intergenic	SLC28A3	0	0	15_Quies	0	1	0	0	0
chr9	88742299	88742523	13972893	13972899	Intergenic	GOLM1	0	0	7_Enh	0	1	0	0	0
chr9	90010978	90011128	13984300	13984306	Intergenic	DAPK1	0	0	5_TxWk	0	1	0	0	0
chr9	90207545	90207803	13986727	13986737	intron	DAPK1	0	0	7_Enh	0	1	0	0	0
chr9	90215031	90215153	13986812	13986819	intron	DAPK1	0	0	7_Enh	0	1	0	0	0
chr9	90258168	90258514	13987302	13987311	exon	DAPK1	0	0	7_Enh	0	1	0	0	0
chr9	92762136	92762734	14014156	14014166	Intergenic	MIR4290	0	0	7_Enh	0	1	0	0	1
chr9	92821791	92822098	14014717	14014725	Intergenic	LOC286370	0	0	5_TxWk	0	1	0	0	0
chr9	93799416	93799791	14023881	14023896	Intergenic	LOC100129316	0	0	7_Enh	0	1	0	0	1
chr9	95967800	95967926	14050835	14050844	intron	WNK2	0	0	7_Enh	0	1	0	0	0
chr9	95993004	95993156	14051243	14051253	intron	WNK2	0	0	7_Enh	0	1	0	0	0
chr9	96061836	96062018	14052510	14052521	intron	WNK2	0	0	6_EnhG	0	1	0	0	0
chr9	97788105	97788412	14074004	14074012	intron	C9orf3	0	0	5_TxWk	0	1	0	0	0
chr9	97803978	97804138	14074166	14074177	intron	C9orf3	0	0	7_Enh	0	1	0	0	0
chr9	97836870	97837160	14074642	14074650	intron	C9orf3	0	0	6_EnhG	0	1	0	0	0
chr9	98032454	98032675	14077067	14077076	intron	FANCC	0	0	5_TxWk	0	1	0	0	0
chr9	98637083	98638702	14085565	14085674	promoter-TSS	ERCC6L2	1	1	1_TssA	0	1	0	0	1
chr9	99374499	99374661	14095363	14095369	intron	CDC14B	0	0	7_Enh	0	1	0	0	0
chr9	100281360	100281445	14105731	14105736	intron	TMOD1	0	0	7_Enh	0	1	0	0	0
chr9	100326521	100326841	14106239	14106246	intron	TMOD1	0	0	6_EnhG	0	1	0	0	0
chr9	100685613	100686268	14110363	14110372	Intergenic	C9orf156	1	0	15_Quies	0	1	0	0	1
chr9	101737306	101737537	14123152	14123174	intron	COL15A1	0	0	2_TssAFlnk	0	1	0	0	1
chr9	107826839	107827293	14165117	14165125	Intergenic	ABCA1	0	0	7_Enh	0	1	0	0	0
chr9	112078561	112078797	14201109	14201120	intron	EPB41L4B	0	0	7_Enh	0	1	0	0	0
chr9	114928369	114928565	14227089	14227094	intron	SUSD1	0	0	15_Quies	0	1	0	0	0
chr9	116382801	116383025	14244704	14244710	Intergenic	RGS3	0	0	7_Enh	0	1	0	0	0
chr9	116417691	116417953	14245139	14245147	Intergenic	RGS3	0	0	7_Enh	0	1	0	0	1
chr9	116672659	116672818	14247719	14247727	intron	ZNF618	0	0	5_TxWk	0	1	0	0	0
chr9	116751241	116751636	14248576	14248586	intron	ZNF618	0	0	4_Tx	0	1	0	0	0
chr9	126235677	126235976	14331514	14331522	intron	DENND1A	0	0	5_TxWk	0	1	0	0	0
chr9	128525862	128526023	14362886	14362893	intron	PBX3	0	0	5_TxWk	0	1	0	0	0
chr9	128605812	128606018	14363627	14363634	intron	PBX3	0	0	5_TxWk	0	1	0	0	0
chr9	129896057	129896413	14381610	14381622	intron	RALGPS1	0	0	5_TxWk	0	1	0	0	0
chr9	130307809	130308363	14387658	14387673	intron	FAM129B	0	0	7_Enh	0	1	0	0	0
chr9	130461598	130461918	14390223	14390249	Intergenic	C9orf117	0	1	7_Enh	0	1	0	0	0
chr9	130712990	130713170	14396307	14396318	promoter-TSS	FAM102A	0	0	7_Enh	0	1	0	0	0
chr9	130727847	130728136	14396541	14396553	intron	FAM102A	0	0	7_Enh	0	1	0	0	0
chr9	130753389	130753664	14397089	14397095	Intergenic	FAM102A	0	0	7_Enh	0	1	0	0	0
chr9	130865525	130865602	14399262	14399268	intron	SLC25A25	0	0	6_EnhG	0	1	0	0	0
chr9	130877512	130877795	14399540	14399553	exon,intron	LOC100289019	0	0	7_Enh	0	1	0	0	0
chr9	130879890	130880294	14399594	14399611	exon	LOC100289019	1	0	5_TxWk	0	1	0	0	1
chr9	131320815	131321500	14409069	14409081	intron	SPTAN1	0	0	7_Enh	0	1	0	0	0
chr9	131399530	131399690	14410437	14410445	intron	WDR34	0	0	4_Tx	0	1	0	0	0
chr9	134278237	134278596	14467746	14467756	Intergenic	PRRC2B	0	0	7_Enh	0	1	0	0	0
chr9	134283110	134283407	14467822	14467832	Intergenic	PRRC2B	0	0	7_Enh	0	1	0	0	1
chr9	134298586	134299005	14468080	14468095	Intergenic	PRRC2B	0	0	7_Enh	0	1	0	0	0
chr9	134819046	134819177	14477766	14477771	intron	MED27	0	0	5_TxWk	0	1	0	0	0
chr9	134912827	134913163	14478732	14478739	intron	MED27	0	0	7_Enh	0	1	0	0	0
chr9	135089400	135089886	14481912	14481931	intron	NTNG2	0	0	7_Enh	0	1	0	0	0
chr9	135421615	135422028	14487872	14487897	intron	C9orf171	0	0	7_Enh	0	1	0	0	1
chr9	135513057	135513210	14489857	14489863	TTS	DDX31	0	0	5_TxWk	0	1	0	0	0
chr9	136009283	136009441	14498439	14498445	intron	RALGDS	0	0	7_Enh	0	1	0	0	0
chr9	136374906	136375107	14506953	14506962	Intergenic	TMEM8C	0	0	7_Enh	0	1	0	0	0
chr9	136754707	136754934	14516225	14516235	intron	VAV2	0	0	7_Enh	0	1	0	0	0
chr9	137259607	137259923	14528600	14528612	intron	RXRA	0	0	7_Enh	0	1	0	0	0
chr9	137299078	137299489	14529704	14529731	intron	RXRA	0	1	7_Enh	0	1	0	0	0
chr9	137305740	137305971	14529918	14529930	intron	RXRA	0	0	4_Tx	0	1	0	0	0
chr9	137306042	137306270	14529930	14529940	intron	RXRA	0	0	4_Tx	0	1	0	0	0
chr9	138039295	138039434	14545937	14545943	Intergenic	LOC401557	0	0	5_TxWk	0	1	0	0	0
chr9	138173804	138173880	14548894	14548901	Intergenic	C9orf62	0	0	7_Enh	0	1	0	0	0
chr9	138173895	138174196	14548901	14548910	Intergenic	C9orf62	0	0	7_Enh	0	1	0	0	0
chr9	138743645	138743877	14562329	14562340	intron	CAMSAP1	0	0	4_Tx	0	1	0	0	0
chr9	138881812	138882027	14565609	14565629	Intergenic	UBAC1	0	1	7_Enh	0	1	0	0	0
chr9	139118871	139119055	14573334	14573342	intron	QSOX2	0	0	6_EnhG	0	1	0	0	0
chr9	139793759	139793850	14594948	14594955	intron	TRAF2	0	0	4_Tx	0	1	0	0	1
chr9	140122002	140122682	14607202	14607220	exon	RNF224	1	0	7_Enh	0	1	0	0	1
chr9	140163835	140163984	14608750	14608759	intron	NELFB	0	0	7_Enh	0	1	0	0	0
chr9	140339759	140340012	14615140	14615148	Intergenic	ENTPD8	0	0	5_TxWk	0	1	0	0	1
chr9	140610004	140610105	14622476	14622481	intron	EHMT1	0	0	6_EnhG	0	1	0	0	0
chr9	140657970	140658087	14623551	14623558	exon	FLJ40292	1	0	4_Tx	0	1	0	0	0
chr9	140680227	140680529	14624140	14624152	intron	EHMT1	0	0	4_Tx	0	1	0	0	0
chr10	406366	406498	14638165	14638173	intron	DIP2C	0	0	4_Tx	0	1	0	0	0
chr10	560298	560415	14641377	14641385	intron	DIP2C	0	0	7_Enh	0	1	0	0	0
chr10	1195844	1196066	14654353	14654360	Intergenic	LINC00200	0	0	7_Enh	0	1	0	0	0
chr10	3169086	3169305	14682124	14682134	intron	PFKP	0	0	7_Enh	0	1	0	0	0
chr10	3169404	3169577	14682134	14682145	intron	PFKP	0	0	7_Enh	0	1	0	0	0
chr10	3524537	3524820	14687912	14687924	Intergenic	KLF6	0	0	7_Enh	0	1	0	0	0
chr10	5652337	5652703	14709964	14709969	Intergenic	ASB13	0	0	7_Enh	0	1	0	0	0
chr10	6128375	6128664	14717436	14717449	Intergenic	RBM17	0	0	7_Enh	0	1	1	0	1
chr10	8408484	8408646	14746806	14746815	Intergenic	GATA3	0	0	15_Quies	0	1	0	0	0
chr10	11220475	11220804	14768679	14768686	intron	CELF2	0	0	5_TxWk	0	1	0	0	0
chr10	12447460	12447807	14787799	14787808	intron	CAMK1D	0	0	7_Enh	0	1	0	0	0
chr10	12554774	12554958	14789563	14789570	intron	CAMK1D	0	0	7_Enh	0	1	0	0	0
chr10	14611788	14612209	14817223	14817231	intron	FAM107B	0	0	7_Enh	0	1	0	0	0
chr10	14630068	14630208	14817474	14817481	intron	FAM107B	0	0	7_Enh	0	1	0	0	0
chr10	14690258	14690516	14818294	14818302	intron	FAM107B	0	0	15_Quies	0	1	0	0	0
chr10	14774012	14774324	14819164	14819172	intron	FAM107B	0	0	2_TssAFlnk	0	1	0	0	0
chr10	29228577	29229033	14958246	14958260	Intergenic	LINC00837	0	0	15_Quies	0	1	0	0	0
chr10	29607525	29607857	14961883	14961898	Intergenic	LYZL1	0	0	5_TxWk	0	1	0	0	0
chr10	32236623	32236899	14989545	14989551	Intergenic	ARHGAP12	0	0	15_Quies	0	1	0	0	1
chr10	33227436	33227646	14998218	14998225	intron	ITGB1	0	0	7_Enh	0	1	0	0	0
chr10	34922508	34922586	15013990	15013997	intron	PARD3	0	0	5_TxWk	0	1	0	0	0
chr10	35595958	35596124	15022509	15022515	intron	CCNY	0	0	7_Enh	0	1	0	0	0
chr10	64377688	64377771	15229747	15229753	intron	ZNF365	0	0	15_Quies	0	1	0	0	0
chr10	73036723	73036998	15309904	15309912	intron	UNC5B	0	0	5_TxWk	0	1	0	0	0
chr10	74014895	74015090	15324537	15324547	Intergenic	DDIT4	0	0	7_Enh	0	1	0	0	1
chr10	74057900	74058093	15325416	15325431	Intergenic	DDIT4	0	1	1_TssA	0	1	0	0	0
chr10	74091419	74092212	15326163	15326191	TTS	DNAJB12	0	0	7_Enh	0	1	0	0	1
chr10	77055711	77055848	15358276	15358282	promoter-TSS	ZNF503-AS1	1	0	7_Enh	0	1	0	0	0
chr10	77910516	77910769	15366104	15366113	intron	C10orf11	0	0	7_Enh	0	1	0	0	0
chr10	78403368	78403433	15369320	15369324	Intergenic	C10orf11	0	0	15_Quies	0	1	0	0	0
chr10	79606433	79606736	15380036	15380046	intron	DLG5	0	0	5_TxWk	0	1	0	0	1
chr10	79647311	79647667	15380563	15380569	intron	DLG5	0	0	7_Enh	0	1	0	0	0
chr10	79978692	79978979	15384632	15384643	Intergenic	LINC00856	0	0	7_Enh	0	1	0	0	0
chr10	80448906	80449207	15389019	15389030	Intergenic	ZMIZ1-AS1	0	0	15_Quies	0	1	0	0	0
chr10	80833595	80833784	15393548	15393555	intron	ZMIZ1	0	0	7_Enh	0	1	0	0	0
chr10	80853657	80853857	15393823	15393830	intron	ZMIZ1	0	0	7_Enh	0	1	0	0	0
chr10	80853937	80854059	15393831	15393842	intron	ZMIZ1	0	0	7_Enh	0	1	0	0	0
chr10	80955200	80955507	15395381	15395397	intron	ZMIZ1	0	0	7_Enh	0	1	0	0	1
chr10	80980854	80981327	15395791	15395817	intron	ZMIZ1	0	0	7_Enh	0	1	0	0	0
chr10	81034704	81034861	15396874	15396886	intron	ZMIZ1	0	0	7_Enh	0	1	0	0	0
chr10	81046154	81046380	15397113	15397126	intron	ZMIZ1	0	0	6_EnhG	0	1	0	0	0
chr10	90657357	90657438	15475625	15475630	intron	STAMBPL1	0	0	15_Quies	0	1	0	0	0
chr10	94455380	94455471	15506080	15506086	TTS	HHEX	0	0	1_TssA	0	1	0	0	0
chr10	95575791	95576197	15517894	15517901	Intergenic	LGI1	0	0	15_Quies	0	1	0	0	1
chr10	98855762	98856294	15547215	15547229	intron	SLIT1	0	0	7_Enh	0	1	0	0	0
chr10	105338587	105338795	15633036	15633045	intron	NEURL	0	0	7_Enh	0	1	0	0	0
chr10	111644054	111644283	15678434	15678441	intron	XPNPEP1	0	0	4_Tx	0	1	0	0	1
chr10	111765673	111766050	15679638	15679647	exon	ADD3	1	0	5_TxWk	0	1	0	0	0
chr10	112553279	112553381	15688532	15688536	intron	RBM20	0	0	7_Enh	0	1	0	0	0
chr10	116393287	116393493	15724713	15724720	intron	ABLIM1	0	0	7_Enh	0	1	0	0	0
chr10	116444436	116444945	15725241	15725249	promoter-TSS	ABLIM1	1	0	5_TxWk	0	1	1	0	0
chr10	122738435	122738839	15789972	15789982	intron	MIR5694	0	0	7_Enh	0	1	0	0	0
chr10	126713137	126713389	15841786	15841794	intron	CTBP2	0	0	7_Enh	0	1	0	0	0
chr10	126826665	126826914	15843926	15843938	intron	CTBP2	0	0	2_TssAFlnk	0	1	0	0	0
chr10	126826934	126827068	15843938	15843944	intron	CTBP2	0	0	7_Enh	0	1	0	0	0
chr10	126835626	126835783	15844091	15844097	intron	CTBP2	0	0	7_Enh	0	1	0	0	0
chr10	128811208	128811524	15864393	15864400	intron	DOCK1	0	0	7_Enh	0	1	0	0	0
chr10	129099437	129099755	15868258	15868266	intron	DOCK1	0	0	5_TxWk	0	1	0	0	0
chr10	131669338	131669464	15901678	15901687	intron	EBF3	0	0	15_Quies	0	1	0	0	0
chr10	131669488	131669775	15901687	15901695	intron	EBF3	0	0	15_Quies	0	1	0	0	0
chr10	134225189	134225461	15945957	15945972	intron	PWWP2B	0	0	7_Enh	0	1	1	0	0
chr10	134234526	134235378	15946239	15946271	Intergenic	C10orf91	0	0	7_Enh	0	1	0	0	0
chr10	134266497	134266969	15947044	15947084	Intergenic	C10orf91	0	1	7_Enh	0	1	0	0	1
chr10	134498803	134498961	15952983	15952993	intron	INPP5A	0	0	7_Enh	0	1	0	0	0
chr10	134499170	134499274	15952997	15953006	intron	INPP5A	0	0	7_Enh	0	1	0	0	0
chr10	134499311	134499409	15953006	15953011	intron	INPP5A	0	0	7_Enh	0	1	0	0	0
chr10	134588040	134588289	15955952	15955962	intron	INPP5A	0	0	7_Enh	0	1	0	0	0
chr10	135144629	135144744	15975384	15975389	intron	CALY	0	0	5_TxWk	0	1	0	0	0
chr11	755534	755609	16005287	16005294	intron	TALDO1	0	0	7_Enh	0	1	0	0	0
chr11	783443	783830	16006147	16006163	Intergenic	NS3BP	0	0	7_Enh	0	1	0	0	1
chr11	1320387	1320696	16021714	16021726	intron	TOLLIP	0	0	7_Enh	0	1	0	0	0
chr11	1325696	1325864	16021880	16021892	intron	TOLLIP	0	0	7_Enh	0	1	0	0	0
chr11	1522205	1522446	16027783	16027795	intron	MOB2	0	0	6_EnhG	0	1	0	0	0
chr11	1552850	1552974	16028596	16028602	intron	MOB2	0	0	7_Enh	0	1	0	0	0
chr11	1553532	1553584	16028617	16028621	intron	MOB2	0	0	7_Enh	0	1	0	0	0
chr11	1586833	1587044	16029584	16029598	exon	DUSP8	0	0	6_EnhG	0	1	0	0	0
chr11	2172689	2173363	16044147	16044167	intron	INS-IGF2	0	0	7_Enh	0	1	0	0	1
chr11	2232427	2232591	16045809	16045818	Intergenic	MIR4686	0	0	7_Enh	0	1	0	0	0
chr11	2431499	2431628	16050227	16050236	intron	TRPM5	0	0	15_Quies	0	1	0	0	0
chr11	2800218	2800697	16057040	16057051	intron	KCNQ1	0	0	7_Enh	0	1	0	0	0
chr11	10373116	10373484	16136088	16136097	Intergenic	ADM	0	0	7_Enh	0	1	0	0	0
chr11	12182350	12182535	16152217	16152223	intron	MICAL2	0	0	5_TxWk	0	1	0	0	0
chr11	12745986	12746237	16157696	16157703	intron	TEAD1	0	0	7_Enh	0	1	0	0	0
chr11	12824248	12824503	16158346	16158356	intron	TEAD1	0	0	7_Enh	0	1	0	0	0
chr11	12836315	12836641	16158474	16158488	intron	TEAD1	0	0	7_Enh	0	1	0	0	0
chr11	12863731	12864238	16158802	16158811	intron	TEAD1	0	0	7_Enh	0	1	0	0	0
chr11	12867376	12867787	16158843	16158853	intron	TEAD1	0	0	7_Enh	0	1	0	0	0
chr11	17427264	17427455	16194637	16194645	intron	ABCC8	0	0	7_Enh	0	1	0	0	1
chr11	19585255	19585846	16216440	16216450	intron	NAV2	0	0	15_Quies	0	1	0	0	1
chr11	19654951	19655284	16217019	16217028	intron	NAV2	0	0	15_Quies	0	1	0	0	0
chr11	33958738	33959150	16315273	16315285	Intergenic	LMO2	0	0	15_Quies	0	1	0	0	0
chr11	34049687	34049843	16316394	16316399	Intergenic	CAPRIN1	0	0	7_Enh	0	1	0	0	0
chr11	35066931	35067030	16326073	16326079	Intergenic	CD44	0	0	7_Enh	0	1	0	0	0
chr11	36044445	36044852	16334066	16334074	intron	LDLRAD3	0	0	15_Quies	0	1	0	0	0
chr11	36145318	36145511	16335091	16335100	intron	LDLRAD3	0	0	15_Quies	0	1	0	0	0
chr11	43856687	43857046	16383967	16383974	intron	HSD17B12	0	0	5_TxWk	0	1	0	0	0
chr11	44606379	44606565	16392441	16392448	intron	CD82	0	0	7_Enh	0	1	0	0	0
chr11	45231537	45231662	16400550	16400560	intron	PRDM11	0	0	4_Tx	0	1	0	0	0
chr11	45864725	45865057	16407672	16407689	Intergenic	CRY2	0	0	15_Quies	0	1	0	0	1
chr11	47489102	47489365	16432089	16432098	exon	CELF1	0	0	5_TxWk	0	1	0	0	0
chr11	48012849	48013264	16440399	16440408	intron	PTPRJ	0	0	5_TxWk	0	1	0	0	0
chr11	60598525	60598774	16508686	16508695	Intergenic	CCDC86	0	0	15_Quies	0	1	0	0	1
chr11	60809735	60809989	16512360	16512368	Intergenic	CD5	0	0	15_Quies	0	1	0	0	0
chr11	60897289	60897604	16513718	16513734	TTS	VPS37C	0	0	7_Enh	0	1	0	0	1
chr11	61322752	61323233	16521515	16521555	intron	SYT7	0	1	5_TxWk	0	1	0	0	0
chr11	61370843	61370993	16522435	16522448	Intergenic	RPLP0P2	0	0	5_TxWk	0	1	0	0	0
chr11	61467264	61467602	16524161	16524174	intron	DAGLA	0	0	7_Enh	0	1	0	0	0
chr11	61501008	61501390	16524806	16524815	intron	DAGLA	0	0	7_Enh	0	1	0	0	1
chr11	63713291	63713520	16558813	16558819	exon	NAA40	0	0	5_TxWk	0	1	1	0	1
chr11	63776383	63776562	16560427	16560437	intron	MACROD1	0	0	7_Enh	0	1	0	0	0
chr11	63776575	63776654	16560437	16560443	intron	MACROD1	0	0	7_Enh	0	1	0	0	0
chr11	63812546	63812847	16561323	16561340	intron	MACROD1	0	0	5_TxWk	0	1	0	0	0
chr11	63849348	63849559	16562195	16562207	intron	MACROD1	0	0	7_Enh	0	1	0	0	0
chr11	63852734	63853150	16562293	16562315	intron	MACROD1	0	1	7_Enh	0	1	0	0	0
chr11	64877803	64878122	16585730	16585744	exon	VPS51	0	0	5_TxWk	0	1	0	0	1
chr11	65183902	65184148	16592219	16592235	Intergenic	NEAT1	0	0	7_Enh	0	1	0	0	1
chr11	65239634	65239897	16593307	16593315	Intergenic	MALAT1	0	0	5_TxWk	0	1	0	0	0
chr11	65255170	65255480	16593657	16593668	Intergenic	MALAT1	0	0	15_Quies	0	1	0	0	0
chr11	65259264	65259513	16593729	16593737	Intergenic	MALAT1	0	0	7_Enh	0	1	0	0	0
chr11	65990169	65990519	16609978	16609991	intron	PACS1	0	0	5_TxWk	0	1	0	0	1
chr11	66005140	66005425	16610244	16610253	intron	PACS1	0	0	4_Tx	0	1	1	0	0
chr11	66049855	66050292	16611414	16611448	intron	CNIH2	0	1	5_TxWk	0	1	0	0	1
chr11	67037704	67038190	16631327	16631341	intron	ADRBK1	0	0	2_TssAFlnk	0	1	1	0	0
chr11	67976611	67976975	16650156	16650165	intron	SUV420H1	0	0	7_Enh	0	1	1	0	1
chr11	68065200	68065552	16651938	16651964	Intergenic	LRP5	0	0	7_Enh	0	1	0	0	1
chr11	68065759	68065924	16651970	16651978	Intergenic	LRP5	0	0	7_Enh	0	1	0	0	0
chr11	68095685	68096077	16652707	16652719	intron	LRP5	0	0	7_Enh	0	1	0	0	0
chr11	68147880	68148132	16654002	16654019	intron	LRP5	0	0	7_Enh	0	1	0	0	0
chr11	68180402	68180622	16654895	16654906	intron	LRP5	0	0	4_Tx	0	1	0	0	0
chr11	68180736	68180798	16654907	16654913	intron	LRP5	0	0	4_Tx	0	1	0	0	0
chr11	68184706	68184800	16655031	16655035	intron	LRP5	0	0	4_Tx	0	1	0	0	0
chr11	68924659	68925028	16669333	16669366	Intergenic	TPCN2	0	1	7_Enh	0	1	0	0	0
chr11	69485074	69485340	16678175	16678184	intron	ORAOV1	0	0	6_EnhG	0	1	0	0	1
chr11	71421530	71421706	16713030	16713036	Intergenic	FAM86C1	0	0	15_Quies	0	1	0	0	0
chr11	72392383	72392660	16725281	16725289	Intergenic	PDE2A	0	0	7_Enh	0	1	0	0	0
chr11	75133087	75133738	16756053	16756061	TTS	KLHL35	0	0	7_Enh	0	1	0	0	0
chr11	75346449	75346495	16759348	16759352	intron	MAP6	0	0	15_Quies	0	1	0	0	0
chr11	78790108	78790269	16797210	16797216	intron	TENM4	0	0	5_TxWk	0	1	0	0	0
chr11	82708279	82708542	16821858	16821865	intron	RAB30	0	0	7_Enh	0	1	0	0	0
chr11	95070538	95070914	16904989	16904999	Intergenic	SESN3	0	0	15_Quies	0	1	0	0	0
chr11	95745282	95745640	16909440	16909447	intron	MAML2	0	0	9_Het	0	1	0	0	1
chr11	95779150	95779455	16909731	16909740	intron	MAML2	0	0	5_TxWk	0	1	0	0	0
chr11	109945974	109946227	17002904	17002911	Intergenic	ZC3H12C	0	0	7_Enh	0	1	0	0	0
chr11	111597465	111597628	17016502	17016508	TTS	PPP2R1B,SIK2	0	0	7_Enh	0	1	0	0	0
chr11	114033513	114034025	17040365	17040380	intron	ZBTB16	0	0	7_Enh	0	1	0	0	0
chr11	114210970	114211305	17042339	17042347	Intergenic	NNMT	0	0	15_Quies	0	1	0	0	1
chr11	115396220	115396668	17051578	17051588	Intergenic	CADM1	0	0	15_Quies	0	1	1	0	0
chr11	115793686	115793828	17055236	17055242	Intergenic	LOC283143	0	0	15_Quies	0	1	0	0	0
chr11	115944775	115944894	17056522	17056528	Intergenic	LOC283143	0	0	15_Quies	0	1	0	0	0
chr11	117588713	117589012	17076484	17076499	intron	DSCAML1	0	0	15_Quies	0	1	0	0	0
chr11	117688508	117688673	17077934	17077944	Intergenic	FXYD2	0	0	7_Enh	0	1	0	0	1
chr11	117690869	117691081	17077969	17077978	TTS,exon	FXYD6-FXYD2	0	0	6_EnhG	0	1	0	0	0
chr11	118065811	118066275	17082981	17082990	intron	AMICA1	0	0	7_Enh	0	1	0	0	0
chr11	119239072	119239180	17101779	17101786	intron	USP2	0	0	7_Enh	0	1	0	0	0
chr11	120418594	120418827	17116904	17116911	Intergenic	GRIK4	0	0	7_Enh	0	1	0	0	0
chr11	123451310	123451580	17149111	17149131	intron	GRAMD1B	0	0	5_TxWk	0	1	0	0	1
chr11	125246035	125246274	17166364	17166373	intron	PKNOX2	0	0	7_Enh	0	1	0	0	0
chr11	125321296	125321602	17167461	17167469	intron	FEZ1	0	0	7_Enh	0	1	0	0	0
chr11	125985662	125985891	17174759	17174766	Intergenic	CDON	0	0	7_Enh	0	1	1	0	0
chr11	125985911	125986119	17174766	17174775	Intergenic	CDON	0	0	7_Enh	0	1	0	0	0
chr11	126335686	126335955	17180684	17180694	intron	KIRREL3	0	0	7_Enh	0	1	0	0	0
chr11	126618588	126618666	17184226	17184231	intron	KIRREL3	0	0	15_Quies	0	1	0	0	0
chr11	128231849	128231914	17196531	17196535	Intergenic	ETS1	0	0	15_Quies	0	1	0	0	0
chr11	128292578	128292808	17196900	17196907	Intergenic	ETS1	0	0	15_Quies	0	1	0	0	0
chr11	129723865	129724045	17212093	17212101	intron	TMEM45B	0	0	7_Enh	0	1	0	0	0
chr11	130686670	130686876	17225583	17225588	Intergenic	SNX19	0	0	5_TxWk	0	1	0	0	0
chr11	134015620	134015970	17260656	17260664	exon,intron	JAM3	0	0	7_Enh	0	1	0	0	0
chr12	1685227	1685417	17296634	17296640	intron	FBXL14	0	0	7_Enh	0	1	0	0	0
chr12	1753837	1754004	17298033	17298040	intron	WNT5B	0	0	5_TxWk	0	1	0	0	0
chr12	2191483	2191957	17304418	17304426	intron	CACNA1C	0	0	15_Quies	0	1	0	0	0
chr12	3408930	3409927	17324043	17324077	Intergenic	PRMT8	0	0	7_Enh	0	1	0	1	1
chr12	6480312	6480690	17361131	17361141	intron	SCNN1A	0	0	5_TxWk	0	1	0	0	0
chr12	6501806	6501961	17361554	17361560	Intergenic	LTBR	0	0	5_TxWk	0	1	0	0	0
chr12	6641375	6641752	17363882	17363890	TTS	NCAPD2	0	0	7_Enh	0	1	0	0	0
chr12	6722011	6723283	17365710	17365739	Intergenic	CHD4	0	0	7_Enh	0	1	1	0	1
chr12	8845407	8845637	17395253	17395259	Intergenic	RIMKLB	0	0	15_Quies	0	1	0	0	0
chr12	13250999	13251296	17438996	17439008	intron	GSG1	0	0	5_TxWk	0	1	0	0	1
chr12	15432261	15432459	17456383	17456388	Intergenic	RERG	0	0	7_Enh	0	1	0	0	0
chr12	26254032	26254272	17533011	17533018	Intergenic	BHLHE41	0	0	7_Enh	0	1	0	0	0
chr12	26676720	26677033	17536457	17536466	intron	ITPR2	0	0	5_TxWk	0	1	0	0	0
chr12	27031650	27032075	17539274	17539281	Intergenic	ITPR2	0	0	7_Enh	0	1	0	0	0
chr12	44278776	44278898	17653214	17653220	intron	TMEM117	0	0	5_TxWk	0	1	0	0	0
chr12	50067302	50067606	17707776	17707786	intron	FMNL3	0	0	7_Enh	0	1	0	0	0
chr12	52426669	52427205	17739608	17739656	intron	NR4A1	0	1	7_Enh	0	1	1	0	0
chr12	52487258	52487536	17740947	17740953	Intergenic	C12orf44	0	0	7_Enh	0	1	0	0	0
chr12	52515620	52515947	17741482	17741495	Intergenic	C12orf44	0	0	5_TxWk	0	1	0	0	1
chr12	54736244	54736416	17774701	17774707	intron	COPZ1	0	0	4_Tx	0	1	0	0	0
chr12	56334119	56334285	17788943	17788954	intron	DGKA	0	0	7_Enh	0	1	0	0	1
chr12	67835636	67835873	17886061	17886072	Intergenic	CAND1	0	0	7_Enh	0	1	0	0	1
chr12	72341405	72341741	17921708	17921718	intron	TPH2	0	0	15_Quies	0	1	0	0	0
chr12	96002121	96002564	18073683	18073691	Intergenic	PGAM1P5	0	0	5_TxWk	0	1	0	0	0
chr12	98884814	98885069	18097115	18097125	intron	LOC643770	0	0	5_TxWk	0	1	0	0	1
chr12	106541870	106541946	18160973	18160980	Intergenic	NUAK1	0	0	7_Enh	0	1	0	0	0
chr12	109085343	109085696	18185614	18185622	intron	CORO1C	0	0	7_Enh	0	1	0	0	1
chr12	109167627	109167830	18186794	18186801	Intergenic	CORO1C	0	0	7_Enh	0	1	0	0	0
chr12	110144845	110145023	18199936	18199941	Intergenic	FAM222A	0	0	7_Enh	0	1	0	0	0
chr12	110163536	110163617	18200462	18200468	intron	FAM222A	0	0	7_Enh	0	1	0	0	0
chr12	110172122	110172354	18200636	18200648	exon	FAM222A-AS1	0	0	5_TxWk	0	1	0	0	0
chr12	110175515	110175766	18200700	18200707	intron	FAM222A-AS1	0	0	7_Enh	0	1	0	0	0
chr12	113679550	113679844	18250245	18250252	intron	TPCN1	0	0	7_Enh	0	1	0	0	0
chr12	113683617	113684023	18250330	18250343	intron	TPCN1	0	0	7_Enh	0	1	0	0	0
chr12	113684112	113684630	18250343	18250357	intron	TPCN1	0	0	7_Enh	0	1	0	0	0
chr12	114290597	114290698	18259356	18259363	intron	RBM19	0	0	5_TxWk	0	1	0	0	0
chr12	114318972	114319202	18259876	18259886	intron	RBM19	0	0	5_TxWk	0	1	1	0	0
chr12	114327720	114328085	18259981	18259994	intron	RBM19	0	0	5_TxWk	0	1	0	0	0
chr12	114336393	114336715	18260101	18260110	intron	RBM19	0	0	5_TxWk	0	1	0	0	0
chr12	117365074	117365454	18293049	18293055	intron	FBXW8	0	0	7_Enh	0	1	0	0	0
chr12	117401813	117402402	18293439	18293446	intron	FBXW8	0	0	5_TxWk	0	1	1	0	0
chr12	117407610	117408004	18293507	18293520	intron	FBXW8	0	0	5_TxWk	0	1	0	0	0
chr12	117463411	117463572	18294225	18294233	intron	FBXW8	0	0	6_EnhG	0	1	1	0	1
chr12	117528752	117528948	18295505	18295512	intron	TESC	0	0	7_Enh	0	1	0	0	0
chr12	117580752	117580915	18296466	18296473	TTS	FBXO21	0	0	5_TxWk	0	1	0	0	0
chr12	117580995	117581205	18296473	18296483	TTS	FBXO21	0	0	5_TxWk	0	1	0	0	0
chr12	118345079	118345224	18305509	18305515	intron	KSR2	0	0	2_TssAFlnk	0	1	0	0	0
chr12	120666164	120666420	18332420	18332429	intron	PXN	0	0	7_Enh	0	1	0	0	1
chr12	121068045	121068140	18340133	18340138	Intergenic	CABP1	0	0	15_Quies	0	1	0	0	0
chr12	121202684	121202871	18342879	18342886	exon	SPPL3	0	0	4_Tx	0	1	0	0	0
chr12	122489188	122489426	18367148	18367157	intron	BCL7A	0	0	2_TssAFlnk	0	1	0	0	0
chr12	123322322	123322481	18381164	18381170	intron	HIP1R	0	0	2_TssAFlnk	0	1	0	0	0
chr12	123326472	123326740	18381247	18381255	intron	HIP1R	0	0	7_Enh	0	1	0	0	0
chr12	123326750	123326862	18381255	18381262	intron	HIP1R	0	0	7_Enh	0	1	0	0	0
chr12	123594390	123594528	18386390	18386395	intron	PITPNM2	1	0	5_TxWk	0	1	0	0	0
chr12	123603168	123603529	18386499	18386511	Intergenic	PITPNM2	0	0	5_TxWk	0	1	0	0	0
chr12	123616592	123616863	18386722	18386732	Intergenic	PITPNM2	0	0	7_Enh	0	1	0	0	0
chr12	124866342	124866666	18410024	18410040	intron	NCOR2	0	0	6_EnhG	0	1	0	0	0
chr12	124893330	124893419	18410812	18410817	intron	NCOR2	0	0	5_TxWk	0	1	0	0	0
chr12	124893556	124893668	18410821	18410828	intron	NCOR2	0	0	6_EnhG	0	1	0	0	0
chr12	124893686	124893932	18410828	18410837	intron	NCOR2	0	0	6_EnhG	0	1	0	0	0
chr12	124907262	124908058	18411237	18411264	intron	NCOR2	0	0	7_Enh	0	1	0	0	0
chr12	124947950	124948182	18412292	18412305	intron	NCOR2	0	0	4_Tx	0	1	1	0	0
chr12	124994333	124994698	18413349	18413361	intron	NCOR2	0	0	7_Enh	0	1	0	0	0
chr12	125093582	125093886	18415667	18415682	Intergenic	NCOR2	0	0	7_Enh	0	1	0	0	1
chr12	125237871	125238010	18418349	18418358	Intergenic	SCARB1	0	0	7_Enh	0	1	0	0	0
chr12	125406264	125406485	18421823	18421832	Intergenic	MIR5188	0	0	7_Enh	0	1	0	0	0
chr12	125425279	125425519	18422327	18422339	Intergenic	MIR5188	0	0	7_Enh	0	1	0	0	1
chr12	125565964	125566389	18425562	18425575	intron	AACS	0	0	5_TxWk	0	1	0	0	0
chr12	125579524	125579786	18425838	18425845	intron	AACS	0	0	5_TxWk	0	1	0	0	0
chr12	126016373	126016420	18431294	18431298	intron	TMEM132B	0	0	15_Quies	0	1	0	0	0
chr12	129454043	129454445	18466758	18466774	intron	GLT1D1	0	0	15_Quies	0	1	0	0	1
chr12	130015712	130015843	18473236	18473244	intron	TMEM132D	0	0	15_Quies	0	1	0	0	0
chr12	130941430	130941681	18487230	18487237	intron	RIMBP2	0	0	7_Enh	0	1	0	0	0
chr12	130976414	130976516	18488070	18488077	intron	RIMBP2	0	0	9_Het	0	1	0	0	0
chr12	131232522	131232925	18492485	18492495	Intergenic	STX2	0	0	15_Quies	0	1	0	0	1
chr12	131299918	131300016	18493743	18493751	intron	STX2	0	0	4_Tx	0	1	0	0	0
chr12	131471764	131471926	18496909	18496917	exon	GPR133	0	0	7_Enh	0	1	0	0	0
chr12	132505059	132505637	18518258	18518268	exon,intron	EP400	0	0	4_Tx	0	1	0	0	0
chr12	133071297	133071375	18533526	18533531	intron	FBRSL1	0	0	2_TssAFlnk	0	1	0	0	0
chr12	133094100	133094290	18534279	18534288	intron	FBRSL1	0	0	7_Enh	0	1	0	0	0
chr13	24658114	24658413	18615783	18615792	Intergenic	SPATA13	0	0	5_TxWk	0	1	0	0	0
chr13	27540178	27540393	18647805	18647814	Intergenic	GPR12	0	0	7_Enh	0	1	0	0	0
chr13	27541528	27541734	18647834	18647840	Intergenic	USP12	0	0	7_Enh	0	1	0	0	0
chr13	27557322	27557663	18648083	18648094	Intergenic	USP12	0	0	7_Enh	0	1	0	0	0
chr13	27947078	27947351	18652862	18652871	Intergenic	GTF3A	0	0	7_Enh	0	1	0	0	0
chr13	30122920	30123036	18676992	18676997	intron	SLC7A1	0	0	7_Enh	0	1	0	0	0
chr13	30466372	30466565	18680417	18680425	Intergenic	LINC00297	0	0	7_Enh	0	1	0	0	0
chr13	30682917	30682992	18682557	18682564	Intergenic	LINC00544	0	0	7_Enh	0	1	0	0	0
chr13	30687197	30687410	18682623	18682631	Intergenic	LINC00544	0	0	5_TxWk	0	1	0	0	1
chr13	33769544	33769774	18712298	18712305	intron	STARD13	0	0	5_TxWk	0	1	0	0	0
chr13	34335617	34335712	18716912	18716921	Intergenic	RFC3	0	0	15_Quies	0	1	0	0	0
chr13	34731213	34731453	18719534	18719542	Intergenic	RFC3	0	0	7_Enh	0	1	0	0	0
chr13	40637435	40637538	18761019	18761024	Intergenic	LINC00332	0	0	7_Enh	0	1	0	0	0
chr13	40926725	40926885	18763412	18763418	intron	LINC00598	0	0	7_Enh	0	1	0	0	0
chr13	41187661	41187927	18766091	18766097	intron	FOXO1	0	0	7_Enh	0	1	0	0	0
chr13	43843343	43843631	18790025	18790031	intron	ENOX1	0	0	5_TxWk	0	1	0	0	0
chr13	44619516	44619830	18795722	18795729	Intergenic	LINC00284	0	0	15_Quies	0	1	0	0	0
chr13	44714459	44714699	18796394	18796400	Intergenic	SMIM2-IT1	0	0	5_TxWk	0	1	0	0	0
chr13	44875051	44875272	18797703	18797709	Intergenic	SERP2	0	0	7_Enh	0	1	0	0	0
chr13	50931836	50932096	18852224	18852230	Intergenic	ST13P4	0	0	5_TxWk	0	1	0	0	0
chr13	52188688	52188908	18862455	18862461	intron	WDFY2	0	0	2_TssAFlnk	0	1	0	0	0
chr13	52360216	52360269	18864014	18864019	intron	DHRS12	0	0	7_Enh	0	1	0	0	0
chr13	52360400	52360575	18864021	18864026	intron	DHRS12	0	0	7_Enh	0	1	0	0	0
chr13	52486328	52486584	18865430	18865439	Intergenic	CCDC70	0	0	7_Enh	0	1	0	0	1
chr13	52493808	52493940	18865525	18865534	Intergenic	CCDC70	0	0	5_TxWk	0	1	0	0	0
chr13	74339815	74339908	18999731	18999736	intron	KLF12	0	0	7_Enh	0	1	0	0	0
chr13	74340147	74340540	18999736	18999744	intron	KLF12	0	0	7_Enh	0	1	0	0	0
chr13	77404948	77405199	19020022	19020030	Intergenic	KCTD12	0	0	7_Enh	0	1	0	0	0
chr13	77614213	77614388	19022130	19022134	Intergenic	FBXL3	0	0	7_Enh	0	1	0	0	0
chr13	93900919	93901117	19120104	19120111	intron	GPC6	0	0	7_Enh	0	1	0	0	1
chr13	97887114	97887429	19151611	19151618	intron	MBNL2	0	0	7_Enh	0	1	0	0	0
chr13	99158474	99158614	19165975	19165981	intron	STK24	0	0	7_Enh	0	1	0	0	0
chr13	106631886	106632031	19233785	19233791	Intergenic	LINC00343	0	0	7_Enh	0	1	0	0	0
chr13	109962440	109962830	19262614	19262622	Intergenic	MYO16-AS1	0	0	7_Enh	0	1	0	0	0
chr13	109984355	109984598	19262878	19262886	Intergenic	MYO16-AS1	0	0	15_Quies	0	1	0	0	0
chr13	110489041	110489305	19268711	19268717	Intergenic	IRS2	0	0	7_Enh	0	1	0	0	0
chr13	110667653	110667770	19270529	19270535	Intergenic	IRS2	0	0	5_TxWk	0	1	0	0	0
chr13	111208001	111208167	19279224	19279232	intron	RAB20	0	0	7_Enh	0	1	0	0	0
chr13	111210150	111210491	19279255	19279269	intron	RAB20	0	0	2_TssAFlnk	0	1	0	0	0
chr13	113366234	113366568	19314265	19314275	intron	ATP11A	0	0	7_Enh	0	1	0	0	0
chr13	113545859	113546059	19319056	19319068	Intergenic	MCF2L-AS1	0	0	5_TxWk	0	1	0	0	0
chr13	113547137	113547396	19319097	19319113	Intergenic	MCF2L-AS1	0	0	7_Enh	0	1	0	0	0
chr13	113584058	113584246	19320054	19320064	Intergenic	MCF2L-AS1	0	0	7_Enh	0	1	0	0	0
chr13	113608153	113608388	19320498	19320505	Intergenic	MCF2L-AS1	0	0	7_Enh	0	1	0	0	0
chr13	113637889	113638157	19321358	19321369	intron	MCF2L	0	0	7_Enh	0	1	0	0	0
chr13	113645150	113645417	19321603	19321611	intron	MCF2L	0	0	7_Enh	0	1	1	0	0
chr13	113645498	113645585	19321611	19321617	intron	MCF2L	0	0	7_Enh	0	1	0	0	0
chr13	113703936	113704106	19323547	19323559	intron	MCF2L	0	0	5_TxWk	0	1	0	0	0
chr13	113724847	113725110	19324284	19324296	intron	MCF2L	0	0	4_Tx	0	1	0	0	0
chr13	114301844	114302085	19338993	19339008	Intergenic	ATP4B	0	0	7_Enh	0	1	0	0	0
chr14	24101337	24101602	19411034	19411041	Intergenic	DHRS2	0	0	7_Enh	0	1	0	0	1
chr14	32391055	32391404	19471132	19471140	Intergenic	ARHGAP5-AS1	0	0	15_Quies	0	1	0	0	0
chr14	50426827	50427077	19600142	19600149	Intergenic	C14orf182	0	0	15_Quies	0	1	0	0	0
chr14	54080601	54080862	19633200	19633206	Intergenic	MIR5580	0	0	2_TssAFlnk	0	1	0	0	1
chr14	55240043	55240396	19643106	19643120	intron	SAMD4A	0	0	5_TxWk	0	1	0	0	1
chr14	55285657	55285701	19643674	19643678	Intergenic	MIR4308	0	0	15_Quies	0	1	0	0	0
chr14	56273912	56274275	19653970	19653981	Intergenic	LINC00520	0	0	7_Enh	0	1	0	0	0
chr14	59682228	59682440	19682415	19682423	intron	DAAM1	0	0	7_Enh	0	1	0	0	0
chr14	70124624	70125111	19777571	19777582	intron	KIAA0247	0	0	7_Enh	0	1	0	0	0
chr14	70466067	70466232	19781078	19781088	intron	SMOC1	0	0	7_Enh	0	1	0	0	0
chr14	72918391	72918586	19802612	19802619	intron	RGS6	0	0	15_Quies	0	1	0	0	0
chr14	74229270	74229524	19820808	19820814	intron	ELMSAN1	0	0	7_Enh	0	1	0	0	0
chr14	74238705	74238867	19820924	19820930	intron	ELMSAN1	0	0	7_Enh	0	1	0	0	1
chr14	74257002	74257175	19821313	19821319	Intergenic	ELMSAN1	0	0	15_Quies	0	1	0	0	0
chr14	77385310	77385611	19860200	19860216	Intergenic	C14orf166B	0	0	7_Enh	0	1	0	0	1
chr14	77386055	77386557	19860221	19860236	Intergenic	C14orf166B	0	0	7_Enh	0	1	0	0	0
chr14	77413499	77414176	19860664	19860691	Intergenic	IRF2BPL	0	0	7_Enh	0	1	0	0	1
chr14	77508435	77508853	19862661	19862671	Intergenic	IRF2BPL	0	0	7_Enh	0	1	0	0	0
chr14	77679770	77680130	19865054	19865070	intron	TMEM63C	0	0	15_Quies	0	1	0	0	1
chr14	89507624	89507795	19949449	19949457	Intergenic	TTC8	0	0	7_Enh	0	1	0	0	0
chr14	89657669	89657738	19951014	19951021	intron	FOXN3	0	0	5_TxWk	0	1	0	0	0
chr14	89817792	89818102	19953035	19953045	intron	FOXN3	0	0	5_TxWk	0	1	0	0	0
chr14	90754232	90754393	19964282	19964290	intron	NRDE2	0	0	4_Tx	0	1	0	0	0
chr14	90755027	90755098	19964303	19964307	exon	NRDE2	0	0	4_Tx	0	1	0	0	0
chr14	90980033	90980274	19967414	19967423	Intergenic	LINC00642	0	0	7_Enh	0	1	0	0	0
chr14	90982038	90982196	19967461	19967470	Intergenic	LINC00642	0	0	7_Enh	0	1	0	0	0
chr14	91163975	91164140	19970131	19970141	intron	TTC7B	0	0	15_Quies	0	1	0	0	1
chr14	91621511	91621667	19975530	19975536	intron	C14orf159	0	0	7_Enh	0	1	0	0	0
chr14	91711146	91711253	19976856	19976863	promoter-TSS	GPR68	0	0	15_Quies	0	1	0	0	0
chr14	95757493	95757651	20027787	20027793	intron	CLMN	0	0	7_Enh	0	1	0	0	0
chr14	95757675	95757926	20027793	20027801	intron	CLMN	0	0	7_Enh	0	1	0	0	0
chr14	96562287	96562485	20037338	20037345	Intergenic	C14orf132	0	0	5_TxWk	0	1	0	0	0
chr14	96741898	96742145	20039595	20039606	Intergenic	BDKRB1	0	0	5_TxWk	0	1	0	0	1
chr14	96775276	96775916	20039955	20039964	intron	ATG2B	0	0	5_TxWk	0	1	1	0	0
chr14	97128809	97128907	20044212	20044221	Intergenic	VRK1	0	0	7_Enh	0	1	0	0	0
chr14	100029591	100029854	20074848	20074859	intron	CCDC85C	0	0	7_Enh	0	1	0	0	0
chr14	101139536	101139696	20094977	20094987	TTS	LINC00523	0	0	7_Enh	0	1	0	0	0
chr14	102289904	102290083	20113711	20113717	intron	PPP2R5C	0	0	5_TxWk	0	1	0	0	0
chr14	103588380	103588721	20140029	20140043	Intergenic	TNFAIP2	0	0	5_TxWk	0	1	0	0	0
chr14	103966375	103966781	20146768	20146778	intron	MARK3	0	0	5_TxWk	0	1	0	0	1
chr14	104376561	104377031	20156173	20156187	Intergenic	C14orf2	0	0	7_Enh	0	1	0	0	1
chr14	105213376	105213418	20174699	20174703	exon	ADSSL1	0	0	5_TxWk	0	1	0	0	0
chr14	105637462	105637689	20186573	20186584	Intergenic	JAG2	0	0	7_Enh	0	1	0	0	0
chr15	28476631	28476922	20300948	20300955	intron	HERC2	0	0	5_TxWk	0	1	0	0	0
chr15	29990374	29990563	20322241	20322248	Intergenic	TJP1	0	0	5_TxWk	0	1	0	0	0
chr15	33130673	33130807	20360283	20360289	intron	FMN1	0	0	7_Enh	0	1	0	0	0
chr15	35014148	35014424	20380013	20380036	Intergenic	GJD2	0	0	15_Quies	0	1	0	0	0
chr15	37312180	37312271	20396960	20396965	intron	MEIS2	0	0	2_TssAFlnk	0	1	0	0	0
chr15	40361280	40361701	20419129	20419151	Intergenic	LOC100131089	0	0	7_Enh	0	1	0	0	0
chr15	40373934	40374157	20419406	20419414	Intergenic	BMF	0	0	1_TssA	0	1	0	0	0
chr15	40395522	40395964	20419719	20419741	intron	BMF	0	0	7_Enh	0	1	0	0	0
chr15	40633012	40633295	20423586	20423601	intron,promoter-TSS	C15orf52	1	0	7_Enh	0	1	0	0	0
chr15	40846070	40846218	20427288	20427296	exon	C15orf57	0	0	4_Tx	0	1	0	0	0
chr15	41196226	41196525	20433356	20433364	TTS	VPS18	0	0	6_EnhG	0	1	0	0	1
chr15	65597509	65597634	20671878	20671883	Intergenic	PARP16	0	0	7_Enh	0	1	0	0	0
chr15	65826834	65826940	20675841	20675845	intron	PTPLAD1	0	0	15_Quies	0	1	0	0	0
chr15	68207809	68208293	20703729	20703736	Intergenic	SKOR1	0	0	7_Enh	0	1	0	0	0
chr15	69853509	69853723	20722291	20722299	promoter-TSS	LOC145837	1	0	7_Enh	0	1	0	0	0
chr15	69853782	69854142	20722299	20722306	promoter-TSS	LOC145837	1	0	7_Enh	0	1	0	0	0
chr15	69886772	69887126	20722684	20722697	Intergenic	LOC145837	0	0	7_Enh	0	1	0	0	0
chr15	70669203	70669672	20731389	20731408	Intergenic	TLE3	0	0	7_Enh	0	1	0	0	0
chr15	73313688	73313925	20757590	20757597	Intergenic	NEO1	0	0	15_Quies	0	1	0	0	0
chr15	74604809	74605003	20772719	20772728	intron	CCDC33	0	0	15_Quies	0	1	0	0	0
chr15	74838508	74838897	20776231	20776251	intron	ARID3B	0	0	7_Enh	0	1	0	0	0
chr15	76016262	76016435	20795698	20795705	exon,promoter-TSS	ODF3L1	1	0	7_Enh	0	1	0	0	0
chr15	83992304	83992424	20884797	20884803	Intergenic	BNC1	0	0	15_Quies	0	1	0	0	0
chr15	89157833	89157967	20931877	20931884	Intergenic	MIR3529	0	0	7_Enh	0	1	0	0	1
chr15	90578847	90578978	20952599	20952606	intron	ZNF710	0	0	7_Enh	0	1	0	0	0
chr15	90701218	90701436	20954812	20954818	Intergenic	SEMA4B	0	0	7_Enh	0	1	0	0	1
chr15	90701439	90701748	20954818	20954825	Intergenic	SEMA4B	0	0	7_Enh	0	1	0	0	0
chr15	90708978	90709197	20954930	20954940	Intergenic	SEMA4B	0	0	7_Enh	0	1	0	0	0
chr15	90863369	90863789	20957815	20957828	Intergenic	GABARAPL3	0	0	15_Quies	0	1	0	0	1
chr15	92486156	92486439	20977274	20977281	intron	SLCO3A1	0	0	7_Enh	0	1	0	0	0
chr15	92562268	92562346	20978158	20978164	intron	SLCO3A1	0	0	7_Enh	0	1	0	0	0
chr15	93139145	93139319	20984056	20984063	Intergenic	LOC100144604	0	0	15_Quies	0	1	0	0	0
chr15	93210100	93210256	20985114	20985121	Intergenic	FAM174B	0	0	7_Enh	0	1	0	0	0
chr15	93461244	93461446	20988958	20988965	intron	CHD2	0	0	5_TxWk	0	1	0	0	1
chr15	94948136	94948324	21004759	21004765	intron	MCTP2	0	0	4_Tx	0	1	0	0	0
chr15	99342786	99342982	21044511	21044518	intron	IGF1R	0	0	7_Enh	0	1	0	0	0
chr15	99343701	99344029	21044522	21044531	intron	IGF1R	0	0	5_TxWk	0	1	0	0	0
chr15	99394214	99394437	21045102	21045110	intron	IGF1R	0	0	7_Enh	0	1	0	0	1
chr15	101262041	101262217	21068838	21068846	Intergenic	ASB7	0	0	7_Enh	0	1	0	0	0
chr15	101442769	101443000	21071457	21071466	intron	ALDH1A3	0	0	7_Enh	0	1	0	0	0
chr15	102068474	102068785	21082612	21082620	Intergenic	PCSK6	0	0	7_Enh	0	1	0	0	0
chr16	377344	377618	21097815	21097826	intron	AXIN1	0	0	7_Enh	0	1	0	0	0
chr16	429290	429422	21099587	21099594	intron	TMEM8A	0	0	7_Enh	0	1	0	0	0
chr16	559183	559321	21103459	21103467	intron	RAB11FIP3	0	0	4_Tx	0	1	0	0	0
chr16	583825	584022	21104408	21104414	intron	SOLH	0	0	7_Enh	0	1	0	0	0
chr16	584044	584276	21104415	21104429	intron	SOLH	0	0	2_TssAFlnk	0	1	0	0	0
chr16	761721	762055	21112542	21112561	Intergenic	METRN	0	0	5_TxWk	0	1	0	0	1
chr16	776318	776417	21113241	21113248	promoter-TSS	CCDC78,HAGHL	1	0	7_Enh	0	1	0	0	0
chr16	968132	968220	21120737	21120743	intron	LMF1	0	0	5_TxWk	0	1	0	0	0
chr16	981631	982055	21121237	21121259	exon,intron	LMF1	0	0	4_Tx	0	1	0	0	0
chr16	1175440	1175762	21128576	21128594	Intergenic	CACNA1H	0	0	15_Quies	0	1	0	0	0
chr16	1195422	1195605	21129308	21129316	Intergenic	CACNA1H	0	0	15_Quies	0	1	0	0	0
chr16	1210098	1210485	21130135	21130161	intron	CACNA1H	0	1	7_Enh	0	1	0	0	0
chr16	1232301	1232640	21131083	21131103	intron	CACNA1H	0	0	7_Enh	0	1	0	0	0
chr16	1665765	1665860	21147175	21147179	intron	CRAMP1L	0	0	5_TxWk	0	1	1	0	0
chr16	2089733	2089920	21160793	21160804	TTS	SLC9A3R2	0	0	5_TxWk	0	1	0	0	0
chr16	2174683	2175157	21164278	21164307	intron	PKD1	0	0	5_TxWk	0	1	0	0	0
chr16	2537226	2537445	21175058	21175071	intron	TBC1D24	0	0	6_EnhG	0	1	0	0	1
chr16	4094586	4095036	21212512	21212525	intron	ADCY9	0	0	5_TxWk	0	1	0	0	0
chr16	4140475	4140665	21213281	21213292	intron	ADCY9	0	0	7_Enh	0	1	0	0	0
chr16	4343833	4344249	21217629	21217642	Intergenic	TFAP4	0	0	7_Enh	0	1	0	0	0
chr16	4363830	4363976	21218128	21218139	Intergenic	GLIS2	0	1	7_Enh	0	1	0	0	1
chr16	4363980	4364260	21218139	21218162	Intergenic	GLIS2	0	1	7_Enh	0	1	0	0	1
chr16	4373492	4373782	21218574	21218585	Intergenic	GLIS2	0	0	7_Enh	0	1	0	0	0
chr16	4442703	4443035	21220544	21220560	intron	CORO7	0	0	5_TxWk	0	1	0	0	0
chr16	4717680	4717991	21227012	21227026	intron	MGRN1	0	0	4_Tx	0	1	0	0	0
chr16	4919605	4919825	21231993	21231999	intron	UBN1	0	0	6_EnhG	0	1	0	0	0
chr16	4998073	4998149	21233716	21233720	Intergenic	SEC14L5	0	0	5_TxWk	0	1	0	0	0
chr16	5006184	5006709	21233884	21233894	Intergenic	SEC14L5	0	0	7_Enh	0	1	0	0	1
chr16	8779903	8780063	21274563	21274569	intron	ABAT	0	0	7_Enh	0	1	0	0	0
chr16	8822154	8822397	21275160	21275166	intron	ABAT	0	0	5_TxWk	0	1	0	0	0
chr16	8834799	8834865	21275395	21275399	intron	ABAT	0	0	7_Enh	0	1	0	0	0
chr16	8979970	8980251	21278100	21278110	Intergenic	CARHSP1	0	0	7_Enh	0	1	0	0	0
chr16	11058042	11058188	21303408	21303417	intron	CLEC16A	0	0	6_EnhG	0	1	0	0	1
chr16	11227259	11227517	21305725	21305734	intron	CLEC16A	0	0	7_Enh	0	1	0	0	0
chr16	11776275	11776384	21315835	21315842	intron	TXNDC11	0	0	4_Tx	0	1	0	0	0
chr16	11886475	11886834	21317473	21317480	intron	ZC3H7A	0	0	7_Enh	0	1	0	0	0
chr16	12352079	12352234	21325287	21325296	intron	SNX29	0	0	5_TxWk	0	1	0	0	0
chr16	12530227	12530389	21327818	21327828	intron	SNX29	0	0	7_Enh	0	1	0	0	0
chr16	17360576	17360725	21391715	21391722	intron	XYLT1	0	0	7_Enh	0	1	0	0	0
chr16	19407905	19408290	21417778	21417787	Intergenic	TMC5	0	0	15_Quies	0	1	0	0	0
chr16	19593817	19593965	21420149	21420155	intron	C16orf62	0	0	5_TxWk	0	1	0	0	0
chr16	19707695	19708019	21421629	21421638	intron	C16orf62	0	0	7_Enh	0	1	0	0	0
chr16	21518470	21518648	21441126	21441135	Intergenic	LOC100271836	0	0	5_TxWk	0	1	0	0	0
chr16	21524871	21524916	21441267	21441271	Intergenic	SLC7A5P2	0	0	7_Enh	0	1	0	0	0
chr16	21526929	21527072	21441326	21441330	Intergenic	SLC7A5P2	0	0	5_TxWk	0	1	0	0	0
chr16	22383564	22383739	21453016	21453023	intron	CDR2	0	0	2_TssAFlnk	0	1	0	0	0
chr16	24682045	24682396	21479356	21479365	Intergenic	TNRC6A	0	0	7_Enh	0	1	0	0	0
chr16	24697409	24697610	21479575	21479585	Intergenic	TNRC6A	0	0	7_Enh	0	1	0	0	0
chr16	24999975	25000544	21483234	21483242	intron	ARHGAP17	0	0	7_Enh	0	1	0	0	0
chr16	27523472	27523613	21509042	21509048	intron	GTF3C1	0	0	4_Tx	0	1	0	0	0
chr16	28956919	28957247	21533363	21533383	Intergenic	NFATC2IP	0	1	2_TssAFlnk	0	1	0	0	1
chr16	29362961	29363241	21541635	21541645	intron	SNX29P2	0	0	15_Quies	0	1	0	0	0
chr16	30953201	30953592	21575481	21575492	exon,intron	FBXL19	0	0	7_Enh	0	1	0	0	1
chr16	31116986	31117286	21579647	21579669	Intergenic	BCKDK	0	1	15_Quies	0	1	0	0	1
chr16	49053247	49053501	21653630	21653638	Intergenic	CBLN1	0	0	15_Quies	0	1	0	0	0
chr16	53544392	53544587	21698008	21698016	Intergenic	AKTIP	0	0	7_Enh	0	1	0	0	1
chr16	57634358	57634571	21743945	21743954	Intergenic	GPR56	0	0	7_Enh	0	1	0	0	1
chr16	57661989	57662080	21744380	21744389	promoter-TSS	GPR56	0	0	7_Enh	0	1	0	0	0
chr16	57673193	57673351	21744589	21744600	exon,promoter-TSS	GPR56	0	0	7_Enh	0	1	0	0	0
chr16	58039227	58039376	21750824	21750832	intron	USB1	0	0	5_TxWk	0	1	0	0	1
chr16	58056914	58057318	21751054	21751065	Intergenic	MMP15	0	0	7_Enh	0	1	0	0	0
chr16	58529067	58529425	21757746	21757755	intron	NDRG4	0	0	15_Quies	0	1	0	0	1
chr16	66684856	66685204	21817092	21817103	intron	CMTM4	0	0	7_Enh	0	1	0	0	1
chr16	67475332	67475455	21830790	21830800	intron	ATP6V0D1	0	0	7_Enh	0	1	0	0	0
chr16	68451677	68452326	21848500	21848510	intron	SMPD3	0	0	7_Enh	0	1	0	0	0
chr16	68778688	68779201	21853521	21853533	intron	CDH1	0	0	7_Enh	0	1	0	0	0
chr16	69924397	69924824	21869740	21869752	intron	WWP2	0	0	5_TxWk	0	1	0	0	0
chr16	70186562	70186870	21874363	21874374	intron	PDPR	0	0	4_Tx	0	1	0	0	0
chr16	70749286	70749565	21884964	21884977	intron	VAC14	0	0	7_Enh	0	1	0	0	0
chr16	70758779	70759024	21885143	21885150	intron	VAC14	0	0	7_Enh	0	1	0	0	0
chr16	70771491	70771770	21885376	21885389	intron	VAC14	0	0	7_Enh	0	1	0	0	0
chr16	72893933	72894161	21907959	21907967	intron	ZFHX3	0	0	5_TxWk	0	1	0	0	0
chr16	72958911	72959106	21908923	21908929	intron	ZFHX3	0	0	7_Enh	0	1	0	0	0
chr16	72981474	72981667	21909289	21909297	intron	ZFHX3	0	0	7_Enh	0	1	0	0	0
chr16	73851676	73851876	21920106	21920113	Intergenic	LOC100506172	0	0	5_TxWk	0	1	0	0	0
chr16	75145240	75145483	21936897	21936908	TTS	ZNRF1	0	0	7_Enh	0	1	0	0	1
chr16	75279395	75279696	21939517	21939531	intron	BCAR1	0	0	7_Enh	0	1	0	0	0
chr16	75313321	75313465	21940412	21940421	Intergenic	BCAR1	0	0	5_TxWk	0	1	0	0	0
chr16	78166389	78166841	21967507	21967514	intron	WWOX	0	0	5_TxWk	0	1	0	0	0
chr16	81482132	81482545	22005054	22005064	intron	CMIP	0	0	7_Enh	0	1	0	0	0
chr16	81582808	81583090	22006970	22006977	intron	CMIP	0	0	7_Enh	0	1	0	0	0
chr16	81592632	81593024	22007149	22007157	intron	CMIP	0	0	7_Enh	0	1	1	0	0
chr16	81652325	81652506	22008237	22008244	intron	CMIP	0	0	7_Enh	0	1	0	0	0
chr16	83848045	83848182	22031429	22031438	Intergenic	HSBP1	0	0	7_Enh	0	1	0	0	0
chr16	83937498	83937652	22032829	22032837	intron	MLYCD	0	0	7_Enh	0	1	0	0	0
chr16	84029381	84029609	22035139	22035153	intron	NECAB2	0	1	15_Quies	0	1	0	0	0
chr16	84057453	84057602	22035664	22035669	intron	SLC38A8	0	0	15_Quies	0	1	0	0	0
chr16	85368385	85368471	22063193	22063197	Intergenic	MIR5093	0	0	7_Enh	0	1	0	0	0
chr16	85368780	85368988	22063206	22063218	Intergenic	MIR5093	0	0	7_Enh	0	1	0	0	0
chr16	85369036	85369312	22063218	22063232	Intergenic	MIR5093	0	0	2_TssAFlnk	0	1	0	0	0
chr16	85394051	85394280	22063805	22063820	Intergenic	MIR5093	0	1	7_Enh	0	1	0	0	0
chr16	85456243	85456685	22065332	22065345	Intergenic	MIR5093	0	0	7_Enh	0	1	0	0	0
chr16	85458343	85458464	22065392	22065403	Intergenic	MIR5093	0	0	7_Enh	0	1	0	0	0
chr16	85478880	85479037	22065914	22065922	Intergenic	MIR5093	0	0	7_Enh	0	1	0	0	0
chr16	85481084	85481285	22065991	22065999	Intergenic	MIR5093	0	0	7_Enh	0	1	0	0	1
chr16	85482290	85482494	22066016	22066029	Intergenic	MIR5093	0	0	7_Enh	0	1	0	0	0
chr16	85482528	85482811	22066029	22066044	Intergenic	MIR5093	0	0	7_Enh	0	1	0	0	0
chr16	85485763	85485880	22066129	22066137	Intergenic	MIR5093	0	0	15_Quies	0	1	0	0	0
chr16	85492668	85492823	22066283	22066291	Intergenic	MIR5093	0	0	7_Enh	0	1	0	0	0
chr16	85517323	85517471	22066965	22066974	Intergenic	GSE1	0	0	5_TxWk	0	1	0	0	0
chr16	85517960	85518223	22066991	22066999	Intergenic	GSE1	0	0	5_TxWk	0	1	0	0	0
chr16	85518645	85518838	22067007	22067017	Intergenic	GSE1	0	0	5_TxWk	0	1	0	0	0
chr16	85519110	85519357	22067025	22067051	Intergenic	GSE1	0	1	5_TxWk	0	1	0	0	0
chr16	85520020	85520248	22067068	22067076	Intergenic	GSE1	0	0	7_Enh	0	1	0	0	0
chr16	85525741	85525916	22067236	22067244	Intergenic	GSE1	0	0	7_Enh	0	1	0	0	0
chr16	85537117	85537259	22067522	22067530	Intergenic	GSE1	0	0	5_TxWk	0	1	1	0	0
chr16	85537321	85537611	22067531	22067547	Intergenic	GSE1	0	0	5_TxWk	0	1	0	0	0
chr16	85571632	85571816	22068448	22068458	Intergenic	GSE1	0	0	5_TxWk	0	1	0	0	0
chr16	85571900	85572112	22068458	22068464	Intergenic	GSE1	0	0	5_TxWk	0	1	0	0	0
chr16	85572838	85573269	22068481	22068491	Intergenic	GSE1	0	0	5_TxWk	0	1	0	0	0
chr16	85608743	85609012	22069578	22069588	Intergenic	GSE1	0	0	7_Enh	0	1	0	0	0
chr16	85620063	85620262	22069854	22069871	Intergenic	GSE1	0	0	7_Enh	0	1	0	0	0
chr16	85644100	85644475	22070486	22070512	promoter-TSS	GSE1	1	1	7_Enh	0	1	0	0	1
chr16	85661276	85661712	22071251	22071268	intron	GSE1	0	0	7_Enh	0	1	0	0	0
chr16	85661721	85662044	22071268	22071281	intron	GSE1	0	0	7_Enh	0	1	0	0	0
chr16	85673200	85673431	22071680	22071691	intron	GSE1	0	0	7_Enh	0	1	0	0	0
chr16	85673599	85673826	22071703	22071714	intron	GSE1	0	0	6_EnhG	0	1	0	0	0
chr16	85707784	85708040	22072817	22072828	exon	GSE1	0	0	6_EnhG	0	1	0	0	0
chr16	87397482	87397740	22103965	22103975	intron	FBXO31	0	0	6_EnhG	0	1	0	0	0
chr16	87736284	87736437	22112764	22112771	Intergenic	KLHDC4	0	0	4_Tx	0	1	0	0	1
chr16	87739335	87739578	22112895	22112911	Intergenic	KLHDC4	0	0	5_TxWk	0	1	0	0	0
chr16	87756961	87757081	22113530	22113539	intron	KLHDC4	0	0	5_TxWk	0	1	0	0	0
chr16	87781704	87782021	22114220	22114229	intron	KLHDC4	0	0	4_Tx	0	1	0	0	0
chr16	87812677	87813041	22115021	22115045	Intergenic	KLHDC4	0	1	7_Enh	0	1	0	0	1
chr16	87944808	87944902	22118521	22118528	intron	CA5A	0	0	5_TxWk	0	1	0	0	0
chr16	87944934	87945099	22118528	22118534	intron	CA5A	0	0	5_TxWk	0	1	0	0	0
chr16	89392547	89392760	22162579	22162588	intron	ANKRD11	0	0	7_Enh	0	1	0	0	0
chr16	89420271	89420604	22163186	22163195	intron	ANKRD11	0	0	7_Enh	0	1	0	0	0
chr16	89497627	89497703	22165085	22165091	exon,intron	ANKRD11	0	0	7_Enh	0	1	0	0	0
chr16	89612213	89612495	22168119	22168129	intron	SPG7	0	0	4_Tx	0	1	0	0	0
chr16	89853291	89853578	22175925	22175933	intron	FANCA	0	0	5_TxWk	0	1	0	0	0
chr17	425676	426209	22194550	22194557	intron	VPS53	0	0	4_Tx	0	1	0	0	0
chr17	908708	908792	22206000	22206007	exon	ABR	0	0	2_TssAFlnk	0	1	1	0	0
chr17	908838	909073	22206007	22206017	exon	ABR	0	0	2_TssAFlnk	0	1	1	0	0
chr17	922760	922931	22206457	22206465	intron	ABR	0	0	5_TxWk	0	1	0	0	0
chr17	986834	986989	22208489	22208495	intron	ABR	0	0	7_Enh	0	1	0	0	0
chr17	990926	991490	22208615	22208636	intron	ABR	0	0	7_Enh	0	1	0	0	0
chr17	1026356	1026614	22209624	22209638	intron	ABR	0	0	7_Enh	0	1	0	0	1
chr17	1268798	1269084	22216662	22216670	intron	YWHAE	0	0	5_TxWk	0	1	0	0	1
chr17	1477843	1478078	22222241	22222254	exon	SLC43A2	0	1	7_Enh	0	1	0	0	1
chr17	1843305	1843497	22231752	22231763	intron	RTN4RL1	0	0	15_Quies	0	1	0	0	0
chr17	1902985	1903168	22233331	22233338	intron	RTN4RL1	0	0	7_Enh	0	1	0	0	0
chr17	1921104	1921196	22233772	22233779	intron	RTN4RL1	0	0	5_TxWk	0	1	0	0	0
chr17	2077686	2078002	22237411	22237420	intron	SMG6	0	0	7_Enh	0	1	0	0	0
chr17	2078044	2078294	22237420	22237428	intron	SMG6	0	0	7_Enh	0	1	0	0	0
chr17	2262669	2263091	22240555	22240570	intron	SGSM2	0	0	7_Enh	0	1	0	0	0
chr17	2338901	2339373	22242823	22242834	intron	METTL16	0	0	5_TxWk	0	1	0	0	0
chr17	2689589	2689901	22250229	22250240	Intergenic	RAP1GAP2	0	0	15_Quies	0	1	0	0	1
chr17	2731748	2732096	22251241	22251252	intron	RAP1GAP2	0	0	5_TxWk	0	1	0	0	1
chr17	2752059	2752332	22251682	22251694	intron	RAP1GAP2	0	0	7_Enh	0	1	0	0	1
chr17	2807416	2807801	22253067	22253084	intron	RAP1GAP2	0	0	7_Enh	0	1	0	0	0
chr17	2831577	2831821	22253620	22253629	intron	RAP1GAP2	0	0	7_Enh	0	1	0	0	0
chr17	2831890	2832294	22253630	22253644	intron	RAP1GAP2	0	0	5_TxWk	0	1	0	0	0
chr17	2863879	2864190	22254340	22254348	intron	RAP1GAP2	0	0	7_Enh	0	1	0	0	0
chr17	2907365	2907909	22255150	22255177	intron	RAP1GAP2	0	0	7_Enh	0	1	0	0	0
chr17	3640974	3641191	22266173	22266181	intron	ITGAE	0	0	7_Enh	0	1	0	0	1
chr17	3641365	3641568	22266181	22266191	intron	ITGAE	0	0	7_Enh	0	1	0	0	0
chr17	3641854	3641912	22266197	22266202	intron	ITGAE	0	0	7_Enh	0	1	0	0	0
chr17	3642005	3642183	22266202	22266210	intron	ITGAE	0	0	7_Enh	0	1	0	0	0
chr17	3937215	3937693	22273124	22273134	intron	ZZEF1	0	0	7_Enh	0	1	0	0	0
chr17	3977582	3977801	22273638	22273644	exon,intron	ZZEF1	0	0	6_EnhG	0	1	1	0	0
chr17	4092656	4092828	22275724	22275730	intron	ANKFY1	0	0	4_Tx	0	1	0	0	0
chr17	4147057	4147265	22276551	22276559	intron	ANKFY1	0	0	7_Enh	0	1	0	0	0
chr17	4812381	4812688	22290961	22290972	Intergenic	CHRNE	0	0	15_Quies	0	1	0	0	1
chr17	5430248	5430392	22301994	22301999	intron	NLRP1	0	0	15_Quies	0	1	0	0	0
chr17	5660696	5660990	22304508	22304514	Intergenic	LOC339166	0	0	7_Enh	0	1	0	0	0
chr17	6296571	6296823	22312607	22312616	Intergenic	AIPL1	0	0	7_Enh	0	1	0	0	0
chr17	6452010	6452248	22315182	22315190	intron	PITPNM3	0	0	5_TxWk	0	1	0	0	0
chr17	7087492	7087759	22325297	22325307	Intergenic	ASGR1	0	0	5_TxWk	0	1	0	0	0
chr17	7339924	7339986	22332431	22332440	exon	TMEM102	0	1	2_TssAFlnk	0	1	0	0	0
chr17	7755025	7755429	22342030	22342067	exon,intron	KDM6B	0	1	6_EnhG	0	1	0	0	1
chr17	8041876	8042526	22348180	22348226	Intergenic	PER1	0	0	7_Enh	0	1	0	0	1
chr17	8062101	8062373	22348832	22348840	TTS	VAMP2	0	0	5_TxWk	0	1	0	0	1
chr17	12325472	12325535	22405469	22405473	Intergenic	LINC00670	0	0	15_Quies	0	1	0	0	0
chr17	16983135	16983270	22458201	22458206	intron	MPRIP	0	0	7_Enh	0	1	0	0	0
chr17	17288765	17289114	22463884	22463896	Intergenic	SMCR9	0	0	5_TxWk	0	1	0	0	0
chr17	17442104	17442282	22466700	22466707	intron	PEMT	0	0	7_Enh	0	1	0	0	0
chr17	17596980	17597319	22469684	22469698	intron	RAI1	0	0	2_TssAFlnk	0	1	0	0	0
chr17	17614154	17614556	22470116	22470126	intron	RAI1	0	0	7_Enh	0	1	0	0	0
chr17	17644837	17645163	22470798	22470810	intron	RAI1	0	0	7_Enh	0	1	0	0	0
chr17	17652439	17652694	22470933	22470945	intron	RAI1	0	0	5_TxWk	0	1	0	0	0
chr17	17660834	17661230	22471130	22471147	intron	RAI1	0	0	7_Enh	0	1	0	0	0
chr17	17661972	17662088	22471166	22471174	intron	RAI1	0	0	5_TxWk	0	1	0	0	0
chr17	17695378	17695631	22471914	22471923	intron	RAI1	0	0	7_Enh	0	1	0	0	0
chr17	17696159	17696501	22471944	22471965	exon,intron	RAI1	0	0	5_TxWk	0	1	0	0	0
chr17	17780937	17781449	22473870	22473881	intron	TOM1L2	0	0	7_Enh	0	1	0	0	0
chr17	25824919	25824957	22544235	22544239	intron	KSR1	0	0	7_Enh	0	1	1	0	0
chr17	27073614	27074542	22560702	22560714	intron	TRAF4	0	0	2_TssAFlnk	0	1	1	0	0
chr17	27077081	27077425	22560761	22560771	exon	TRAF4	0	0	6_EnhG	0	1	0	0	1
chr17	27411554	27411784	22566460	22566471	intron	MYO18A	0	0	4_Tx	0	1	0	0	0
chr17	27918569	27918944	22574429	22574448	Intergenic	ANKRD13B,GIT1	0	0	7_Enh	0	1	0	0	1
chr17	30953875	30954469	22614114	22614125	intron	MYO1D	0	0	5_TxWk	0	1	0	0	0
chr17	38194995	38195359	22707023	22707030	intron	MED24	0	0	7_Enh	0	1	0	0	1
chr17	38225024	38225324	22707654	22707668	intron	THRA	0	0	2_TssAFlnk	0	1	0	0	0
chr17	38264477	38264725	22708455	22708474	Intergenic	NR1D1	0	0	5_TxWk	0	1	0	0	0
chr17	38267603	38268484	22708501	22708514	Intergenic	MSL1,NR1D1	0	0	7_Enh	0	1	0	0	1
chr17	38698975	38699121	22716014	22716020	Intergenic	CCR7	0	0	5_TxWk	0	1	0	0	0
chr17	40352821	40352921	22738135	22738140	exon	STAT5B	0	0	7_Enh	0	1	0	0	0
chr17	42215453	42215888	22770841	22770860	Intergenic	C17orf53	0	0	7_Enh	0	1	0	0	0
chr17	43065743	43065865	22787037	22787044	Intergenic	C1QL1	0	0	7_Enh	0	1	0	0	0
chr17	46103806	46104121	22832087	22832097	exon,intron	COPZ2	0	0	7_Enh	0	1	0	0	1
chr17	46656345	46656544	22838746	22838759	promoter-TSS	HOXB4	1	0	15_Quies	0	1	0	0	0
chr17	46949008	46949210	22844507	22844513	Intergenic	ATP5G1	0	0	7_Enh	0	1	0	0	0
chr17	47485447	47485714	22853132	22853139	intron	PHB	0	0	5_TxWk	0	1	1	0	1
chr17	47643593	47643729	22855715	22855721	Intergenic	NXPH3	0	0	7_Enh	0	1	0	0	0
chr17	48705515	48705804	22873675	22873686	TTS	CACNA1G	0	0	7_Enh	0	1	0	0	0
chr17	48997084	48997375	22878332	22878345	Intergenic	TOB1-AS1	0	0	7_Enh	0	1	0	0	0
chr17	55434709	55435185	22926568	22926581	intron	MSI2	0	0	7_Enh	0	1	0	0	0
chr17	55498217	55498270	22927313	22927320	intron	MSI2	0	0	5_TxWk	0	1	0	0	0
chr17	55520684	55520788	22927611	22927618	intron	MSI2	0	0	5_TxWk	0	1	0	0	0
chr17	55536046	55536368	22927867	22927877	intron	MSI2	0	0	7_Enh	0	1	0	0	0
chr17	55682851	55683027	22929902	22929911	intron	MSI2	0	0	7_Enh	0	1	0	0	1
chr17	55690128	55690284	22930009	22930015	intron	MSI2	0	0	5_TxWk	0	1	0	0	0
chr17	55989472	55989724	22933995	22934003	intron	CUEDC1	0	0	7_Enh	0	1	0	0	0
chr17	56012696	56013130	22934324	22934335	intron	CUEDC1	0	0	5_TxWk	0	1	0	0	0
chr17	57407025	57407819	22952112	22952121	Intergenic	YPEL2	0	0	5_TxWk	0	1	0	0	1
chr17	57444078	57444471	22952757	22952766	TTS	MIR4729	1	0	7_Enh	0	1	0	0	0
chr17	57518156	57518516	22953715	22953722	Intergenic	MIR4729	0	0	7_Enh	0	1	0	0	1
chr17	63162655	63163389	23023933	23023956	intron	RGS9	0	0	15_Quies	0	1	0	0	0
chr17	63167101	63167324	23024008	23024018	intron	RGS9	0	0	7_Enh	0	1	0	0	0
chr17	63561114	63561281	23028766	23028773	Intergenic	AXIN2	0	0	7_Enh	0	1	0	0	0
chr17	64370462	64370592	23036344	23036350	intron	PRKCA	0	0	7_Enh	0	1	0	0	0
chr17	64787620	64787746	23041427	23041433	intron	PRKCA	0	0	5_TxWk	0	1	0	0	0
chr17	65072569	65072695	23045824	23045829	exon	HELZ	0	0	7_Enh	0	1	0	0	0
chr17	65471598	65471851	23051411	23051420	intron	PITPNC1	0	0	7_Enh	0	1	0	0	1
chr17	65487272	65487390	23051611	23051620	intron	PITPNC1	0	0	7_Enh	0	1	0	0	0
chr17	65525137	65525504	23052163	23052180	intron	PITPNC1	0	0	7_Enh	0	1	0	0	0
chr17	65571442	65571743	23052777	23052790	intron	PITPNC1	0	0	7_Enh	0	1	0	0	1
chr17	65578887	65579018	23052881	23052887	intron	PITPNC1	0	0	7_Enh	0	1	0	0	0
chr17	65668926	65669133	23054128	23054134	intron	PITPNC1	0	0	5_TxWk	0	1	1	0	0
chr17	70515212	70515555	23099694	23099706	intron	LINC00673	0	0	7_Enh	0	1	0	0	0
chr17	70536455	70536815	23100020	23100060	intron	LINC00673	0	1	5_TxWk	0	1	0	0	1
chr17	70812590	70813352	23104093	23104101	intron	SLC39A11	0	0	5_TxWk	0	1	0	0	0
chr17	71152456	71152631	23108566	23108577	Intergenic	SSTR2	0	0	7_Enh	0	1	0	0	1
chr17	71178861	71179051	23109048	23109053	Intergenic	COG1	0	0	7_Enh	0	1	0	0	0
chr17	71201726	71201978	23109586	23109593	exon,intron	COG1	0	0	4_Tx	0	1	0	0	0
chr17	71337976	71338240	23112139	23112148	intron	SDK2	0	0	5_TxWk	0	1	0	0	0
chr17	71353136	71353460	23112433	23112443	intron	SDK2	0	0	5_TxWk	0	1	0	0	0
chr17	71451516	71451741	23114406	23114418	intron	SDK2	0	0	15_Quies	0	1	0	0	0
chr17	71718394	71718470	23118679	23118684	Intergenic	LOC400620	0	0	15_Quies	0	1	0	0	0
chr17	71744769	71744934	23119087	23119096	TTS	LINC00469	0	0	7_Enh	0	1	0	0	0
chr17	71744957	71745245	23119097	23119105	TTS	LINC00469	0	0	7_Enh	0	1	0	0	0
chr17	72178607	72178794	23124878	23124884	Intergenic	RPL38	0	0	15_Quies	0	1	0	0	0
chr17	73422384	73422792	23149681	23149693	Intergenic	MIR3678	0	0	15_Quies	0	1	0	0	1
chr17	73628872	73629293	23154865	23154879	promoter-TSS	SMIM5	1	0	7_Enh	0	1	0	0	1
chr17	74178328	74178628	23167671	23167680	intron	RNF157	0	0	7_Enh	0	1	0	0	1
chr17	74494210	74494476	23174557	23174574	intron	RHBDF2	0	0	2_TssAFlnk	0	1	0	0	0
chr17	74687873	74688100	23178554	23178561	intron	MXRA7	0	0	5_TxWk	0	1	0	0	0
chr17	75143097	75143268	23187269	23187285	intron	SEC14L1	0	0	7_Enh	0	1	0	0	0
chr17	75143335	75143702	23187285	23187292	intron	SEC14L1	0	0	5_TxWk	0	1	0	0	0
chr17	75327556	75327884	23191220	23191239	intron	SEPT9	0	0	15_Quies	0	1	0	0	1
chr17	76786201	76786256	23220387	23220391	Intergenic	CYTH1	0	0	7_Enh	0	1	0	0	0
chr17	76879692	76880072	23222503	23222518	intron	TIMP2	0	0	7_Enh	0	1	0	0	0
chr17	76885391	76885488	23222648	23222653	intron	TIMP2	0	0	7_Enh	0	1	0	0	0
chr17	78004595	78004807	23248916	23248928	intron	TBC1D16	0	0	7_Enh	0	1	0	0	0
chr17	78874534	78874914	23269486	23269498	intron	RPTOR	0	0	6_EnhG	0	1	0	0	0
chr17	78942681	78942839	23271506	23271514	Intergenic	CHMP6	0	0	7_Enh	0	1	0	0	0
chr17	79018560	79018741	23273981	23273992	intron	BAIAP2	0	0	7_Enh	0	1	0	0	0
chr17	79057038	79057288	23275257	23275271	intron	BAIAP2	0	0	7_Enh	0	1	0	0	0
chr17	79068670	79068940	23275658	23275667	intron	BAIAP2	0	0	5_TxWk	0	1	0	0	0
chr17	79109699	79109820	23277193	23277204	intron	AATK	0	1	5_TxWk	0	1	0	0	0
chr17	79282934	79283301	23282895	23282911	intron,promoter-TSS	LINC00482	1	0	2_TssAFlnk	0	1	0	0	1
chr17	79643055	79643166	23294514	23294522	Intergenic	ARL16	0	0	5_TxWk	0	1	0	0	1
chr17	79702675	79703012	23296729	23296741	Intergenic	SLC25A10	0	0	7_Enh	0	1	0	0	0
chr17	79779637	79779954	23297708	23297718	TTS	FAM195B	0	0	7_Enh	0	1	0	0	1
chr17	79882807	79882937	23301406	23301413	intron	MAFG	0	0	7_Enh	0	1	0	0	0
chr17	80064208	80064640	23308830	23308844	intron	CCDC57	0	0	7_Enh	0	1	0	0	1
chr17	80163788	80164009	23311148	23311160	intron	CCDC57	0	0	7_Enh	0	1	0	0	1
chr17	80225421	80225736	23313387	23313397	intron	CSNK1D	0	0	7_Enh	0	1	0	0	0
chr17	80342634	80342757	23317139	23317150	Intergenic	UTS2R	0	0	7_Enh	0	1	0	0	1
chr17	80452508	80452915	23320313	23320325	Intergenic	FOXK2	0	0	5_TxWk	0	1	0	0	1
chr18	7941692	7941888	23415670	23415676	intron	PTPRM	0	0	7_Enh	0	1	0	0	0
chr18	8297064	8297195	23418517	23418524	intron	PTPRM	0	0	5_TxWk	0	1	0	0	0
chr18	8625653	8625883	23422363	23422369	intron	RAB12	0	0	6_EnhG	0	1	0	0	0
chr18	12001227	12001393	23461759	23461765	intron	IMPA2	0	0	7_Enh	0	1	0	0	0
chr18	13222013	13222234	23479563	23479570	intron	LDLRAD4	0	0	5_TxWk	0	1	0	0	0
chr18	13222421	13222614	23479570	23479580	intron	LDLRAD4	0	0	5_TxWk	0	1	0	0	0
chr18	13377908	13378167	23481914	23481919	intron	LDLRAD4	0	0	15_Quies	0	1	0	0	0
chr18	19664398	19664597	23514567	23514573	Intergenic	GATA6	0	0	7_Enh	0	1	0	0	0
chr18	19664611	19664809	23514573	23514581	Intergenic	GATA6	0	0	7_Enh	0	1	0	0	0
chr18	20263210	20263559	23520608	23520617	Intergenic	MIR4741	0	0	15_Quies	0	1	0	0	0
chr18	21461696	21462051	23534547	23534556	intron	LAMA3	0	0	7_Enh	0	1	0	0	0
chr18	31799579	31799836	23609626	23609636	intron	NOL4	0	0	15_Quies	0	1	0	0	0
chr18	34879447	34879853	23634018	23634026	intron	CELF4	0	0	7_Enh	0	1	0	0	0
chr18	34983218	34983554	23635482	23635489	intron	CELF4	0	0	15_Quies	0	1	0	0	0
chr18	35016105	35016199	23635858	23635863	intron	CELF4	0	0	15_Quies	0	1	0	0	0
chr18	35022553	35022749	23635927	23635935	intron	CELF4	0	0	15_Quies	0	1	0	0	0
chr18	35024744	35024985	23635970	23635978	intron	CELF4	0	0	15_Quies	0	1	0	0	1
chr18	35114002	35114368	23637207	23637218	intron	CELF4	0	0	15_Quies	0	1	0	0	0
chr18	43450431	43451240	23686867	23686877	intron	EPG5	0	0	5_TxWk	0	1	0	0	0
chr18	46358966	46359144	23718481	23718485	intron	CTIF	0	0	5_TxWk	0	1	0	0	0
chr18	46428281	46428603	23719621	23719636	Intergenic	SMAD7	0	0	7_Enh	0	1	0	0	0
chr18	46452929	46453118	23720038	23720047	intron	SMAD7	0	0	7_Enh	0	1	0	0	0
chr18	46455237	46455520	23720072	23720080	intron	SMAD7	0	0	7_Enh	0	1	0	0	0
chr18	46456420	46456979	23720086	23720098	intron	SMAD7	0	0	7_Enh	0	1	0	0	0
chr18	46469094	46469215	23720319	23720324	exon,promoter-TSS	SMAD7	0	0	7_Enh	0	1	0	0	0
chr18	48320093	48320338	23739463	23739469	Intergenic	MRO	0	0	7_Enh	0	1	0	0	0
chr18	51780901	51781158	23763190	23763198	Intergenic	POLI	0	0	5_TxWk	0	1	0	0	0
chr18	55795975	55796445	23795055	23795065	intron	NEDD4L	0	0	7_Enh	0	1	0	0	0
chr18	55914731	55915063	23796435	23796452	intron	NEDD4L	0	0	6_EnhG	0	1	0	0	0
chr18	56809611	56809808	23807236	23807242	intron	SEC11C	0	0	5_TxWk	0	1	0	0	0
chr18	68044604	68044866	23892197	23892205	Intergenic	SOCS6	0	0	7_Enh	0	1	0	0	0
chr18	72938507	72938740	23934254	23934261	intron	TSHZ1	0	0	7_Enh	0	1	1	0	0
chr18	74331406	74331637	23952254	23952262	Intergenic	LOC284276	0	0	7_Enh	0	1	0	0	0
chr18	74351007	74351073	23952508	23952512	Intergenic	LOC284276	0	0	15_Quies	0	1	0	0	0
chr18	74398748	74398915	23953286	23953294	Intergenic	LOC100131655	0	0	7_Enh	0	1	0	0	1
chr18	74826425	74826682	23960990	23961002	intron	MBP	0	0	7_Enh	0	1	0	0	0
chr18	74826860	74827182	23961008	23961016	intron	MBP	0	0	7_Enh	0	1	0	0	0
chr18	74827244	74827391	23961016	23961020	intron	MBP	0	0	7_Enh	0	1	0	0	0
chr18	75034185	75034298	23963855	23963862	Intergenic	GALR1	0	0	7_Enh	0	1	0	0	0
chr18	77076138	77076401	23993793	23993804	intron	ATP9B	0	0	4_Tx	0	1	0	0	0
chr18	77153182	77153315	23995574	23995585	Intergenic	NFATC1	0	1	2_TssAFlnk	0	1	0	1	0
chr18	77153338	77153551	23995585	23995603	Intergenic	NFATC1	0	1	2_TssAFlnk	0	1	0	1	0
chr18	77509748	77509928	24007954	24007963	intron	CTDP1	0	0	4_Tx	0	1	0	0	0
chr18	77684916	77685152	24013195	24013203	intron	PQLC1	0	0	7_Enh	0	1	0	0	0
chr19	510715	510931	24029759	24029770	intron	TPGS1	0	0	7_Enh	0	1	0	0	1
chr19	893520	893661	24046411	24046419	promoter-TSS	MED16	1	0	5_TxWk	0	1	0	0	0
chr19	934806	935367	24048255	24048284	intron	ARID3A	0	0	7_Enh	0	1	0	0	0
chr19	1213810	1214191	24059751	24059766	intron	STK11	0	0	7_Enh	0	1	0	0	0
chr19	1244449	1244765	24061483	24061494	TTS,exon	ATP5D	0	0	7_Enh	0	1	0	0	1
chr19	2059698	2060101	24093334	24093350	Intergenic	MKNK2	0	0	7_Enh	0	1	0	0	0
chr19	2168902	2169375	24097224	24097241	intron	DOT1L	0	0	7_Enh	0	1	0	0	1
chr19	2332936	2333557	24103676	24103698	intron	SPPL2B	0	0	7_Enh	0	1	0	0	0
chr19	2507304	2507503	24109442	24109449	Intergenic	GADD45B	0	0	5_TxWk	0	1	0	0	0
chr19	2543572	2543878	24110474	24110495	intron	GNG7	0	1	7_Enh	0	1	0	0	1
chr19	2982880	2983301	24122713	24122727	intron	TLE6	0	0	7_Enh	0	1	1	0	0
chr19	2983553	2984043	24122731	24122742	intron	TLE6	0	0	7_Enh	0	1	0	0	0
chr19	3055872	3056147	24124679	24124693	intron	AES	0	0	6_EnhG	0	1	0	0	0
chr19	3057314	3057607	24124721	24124740	intron	AES	0	0	6_EnhG	0	1	0	0	0
chr19	3336692	3337245	24132719	24132734	Intergenic	NFIC	0	0	7_Enh	0	1	0	0	0
chr19	3387761	3388203	24134333	24134365	intron	NFIC	0	1	7_Enh	0	1	0	0	0
chr19	3398510	3398870	24134621	24134640	intron	NFIC	0	1	2_TssAFlnk	0	1	0	0	0
chr19	3428594	3428834	24135493	24135509	intron	NFIC	0	0	6_EnhG	0	1	0	0	1
chr19	3571483	3571508	24140005	24140009	Intergenic	HMG20B	0	0	15_Quies	0	1	0	0	0
chr19	3987443	3988172	24153415	24153441	Intergenic	EEF2	0	0	7_Enh	0	1	0	0	1
chr19	4012305	4012565	24154159	24154170	intron	PIAS4	0	0	2_TssAFlnk	0	1	0	0	0
chr19	4715702	4715898	24174443	24174453	intron	DPP9	0	0	6_EnhG	0	1	0	0	0
chr19	4815659	4815979	24176894	24176909	TTS	TICAM1	0	0	7_Enh	0	1	0	0	0
chr19	5046457	5046699	24183257	24183265	intron	KDM4B	0	0	7_Enh	0	1	0	0	0
chr19	5046731	5047058	24183265	24183277	intron	KDM4B	0	0	7_Enh	0	1	0	0	0
chr19	5048342	5048607	24183340	24183359	intron	KDM4B	0	1	6_EnhG	0	1	0	0	1
chr19	5080305	5080690	24184413	24184434	intron	KDM4B	0	0	4_Tx	0	1	0	0	0
chr19	5080780	5080862	24184434	24184440	intron	KDM4B	0	0	4_Tx	0	1	0	0	0
chr19	5091261	5091465	24184752	24184759	intron	KDM4B	0	0	7_Enh	0	1	0	0	0
chr19	5093472	5093660	24184819	24184833	intron	KDM4B	0	1	7_Enh	0	1	0	0	0
chr19	5093736	5093909	24184834	24184843	intron	KDM4B	0	0	7_Enh	0	1	0	0	0
chr19	5128531	5128904	24185868	24185883	intron	KDM4B	0	0	7_Enh	0	1	1	0	0
chr19	5536510	5536847	24194894	24194927	Intergenic	TINCR	0	1	7_Enh	0	1	0	0	0
chr19	5826492	5826972	24202802	24202819	intron	NRTN	0	0	7_Enh	0	1	0	0	1
chr19	5951333	5951521	24206087	24206097	exon	RANBP3	0	0	5_TxWk	0	1	0	0	0
chr19	5954852	5955019	24206162	24206170	intron	RANBP3	0	0	7_Enh	0	1	0	0	0
chr19	5957332	5957474	24206201	24206208	intron	RANBP3	0	0	7_Enh	0	1	0	0	0
chr19	5962212	5962531	24206316	24206324	intron	RANBP3	0	0	2_TssAFlnk	0	1	0	0	0
chr19	5968006	5968293	24206414	24206422	intron	RANBP3	0	0	7_Enh	0	1	0	0	1
chr19	6057100	6057225	24208401	24208409	intron	RFX2	0	0	7_Enh	0	1	0	0	0
chr19	6057263	6057449	24208409	24208416	intron	RFX2	0	0	7_Enh	0	1	0	0	0
chr19	6065737	6066261	24208579	24208594	intron	RFX2	0	0	7_Enh	0	1	0	0	0
chr19	6066765	6067329	24208601	24208611	intron	RFX2	0	0	5_TxWk	0	1	0	0	0
chr19	6092298	6092847	24208954	24208977	intron	RFX2	0	0	7_Enh	0	1	0	0	0
chr19	6273746	6274321	24212746	24212776	intron	MLLT1	0	0	7_Enh	0	1	0	0	0
chr19	7211728	7211862	24230739	24230747	intron	INSR	0	0	7_Enh	0	1	0	0	0
chr19	7559256	7559447	24236802	24236808	Intergenic	C19orf45	0	0	7_Enh	0	1	0	0	0
chr19	8305296	8305446	24255323	24255330	intron	CERS4	0	0	7_Enh	0	1	0	0	0
chr19	9959603	9959846	24281268	24281286	exon,intron	PIN1	0	0	4_Tx	0	1	0	0	0
chr19	9960989	9961446	24281312	24281324	Intergenic,TTS	PIN1	0	0	5_TxWk	0	1	0	0	0
chr19	9962310	9962645	24281343	24281355	Intergenic	PIN1	0	0	5_TxWk	0	1	0	0	0
chr19	10788615	10788727	24301317	24301323	intron	ILF3	0	0	4_Tx	0	1	1	0	0
chr19	11009808	11010038	24306576	24306585	intron	CARM1	0	0	7_Enh	0	1	0	0	0
chr19	11047379	11047806	24307593	24307605	Intergenic	C19orf52	0	0	5_TxWk	0	1	0	0	1
chr19	11435079	11435283	24316807	24316814	exon	RAB3D	0	0	7_Enh	0	1	0	0	0
chr19	11646825	11647274	24322311	24322353	Intergenic	CNN1	0	0	7_Enh	0	1	0	0	1
chr19	11908238	11908684	24326803	24326813	promoter-TSS	ZNF491	1	0	7_Enh	0	1	1	0	1
chr19	12943413	12943745	24345684	24345712	intron	RTBDN	0	1	7_Enh	0	1	0	0	1
chr19	12946905	12947387	24345889	24345916	Intergenic,promoter-TSS	RTBDN	1	0	5_TxWk	0	1	0	0	0
chr19	13023627	13024425	24347913	24347938	intron	SYCE2	0	0	2_TssAFlnk	0	1	0	0	0
chr19	13168010	13168357	24351793	24351808	intron	NFIX	0	0	7_Enh	0	1	0	0	0
chr19	13458254	13458430	24358209	24358219	intron	CACNA1A	0	0	15_Quies	0	1	0	0	0
chr19	13720857	13721168	24361576	24361586	Intergenic	CACNA1A	0	0	15_Quies	0	1	0	0	1
chr19	13743957	13744206	24361921	24361927	Intergenic	CCDC130	0	0	7_Enh	0	1	0	0	0
chr19	13957399	13957710	24366547	24366559	Intergenic	MIR23A	0	0	7_Enh	0	1	0	0	0
chr19	16695090	16695470	24419399	24419412	intron	MED26	0	0	7_Enh	0	1	0	0	0
chr19	16948708	16948959	24423673	24423683	intron	SIN3B	0	0	4_Tx	0	1	0	0	0
chr19	17902224	17902294	24445713	24445717	Intergenic	B3GNT3	0	0	7_Enh	0	1	0	0	0
chr19	18268001	18268236	24454720	24454729	intron	PIK3R2	0	0	7_Enh	0	1	0	0	0
chr19	18499541	18499622	24460828	24460840	exon	GDF15	0	1	3_TxFlnk	0	1	0	0	0
chr19	18625789	18625958	24464153	24464162	intron	ELL	0	0	7_Enh	0	1	0	0	0
chr19	18785445	18785521	24468636	24468640	Intergenic	CRTC1	0	0	15_Quies	0	1	0	0	0
chr19	18852633	18852859	24470159	24470170	intron	CRTC1	0	0	7_Enh	0	1	0	0	0
chr19	18873222	18873497	24470709	24470723	intron	CRTC1	0	1	2_TssAFlnk	0	1	0	0	0
chr19	18958580	18958741	24473080	24473085	intron	UPF1	0	0	6_EnhG	0	1	0	0	0
chr19	19185129	19185275	24478648	24478653	intron	SLC25A42	0	0	7_Enh	0	1	0	0	0
chr19	19471952	19472263	24484791	24484801	Intergenic	GATAD2A	0	0	5_TxWk	0	1	0	0	1
chr19	19601207	19601466	24487336	24487346	intron	GATAD2A	0	0	7_Enh	0	1	0	0	1
chr19	29577229	29577476	24554669	24554676	Intergenic	LOC100505835	0	0	7_Enh	0	1	0	0	0
chr19	32864714	32865062	24594398	24594406	intron	ZNF507	0	0	7_Enh	0	1	0	0	0
chr19	35704886	35705115	24638499	24638507	Intergenic	FAM187B	0	0	7_Enh	0	1	0	0	0
chr19	35886890	35887024	24641977	24641985	Intergenic	LOC100128682	0	0	7_Enh	0	1	0	0	0
chr19	35950442	35950604	24642954	24642961	Intergenic	FFAR2	0	0	7_Enh	0	1	0	0	0
chr19	38424737	38424929	24687248	24687255	intron	SIPA1L3	0	0	7_Enh	0	1	1	0	0
chr19	38551094	38551362	24689187	24689193	intron	SIPA1L3	0	0	5_TxWk	0	1	0	0	0
chr19	38664040	38664268	24691470	24691481	intron	SIPA1L3	0	0	5_TxWk	0	1	0	0	0
chr19	39154696	39154833	24702792	24702799	intron	ACTN4	0	0	7_Enh	0	1	0	0	0
chr19	39622561	39622654	24712755	24712762	intron	PAK4	0	0	7_Enh	0	1	0	0	0
chr19	39635285	39635535	24713032	24713038	intron	PAK4	0	0	7_Enh	0	1	0	0	0
chr19	40315649	40315699	24724160	24724164	TTS	DYRK1B	0	0	7_Enh	0	1	0	0	0
chr19	41879980	41880191	24752722	24752732	intron	TMEM91	0	0	7_Enh	0	1	0	0	0
chr19	44066870	44066990	24783298	24783302	intron	XRCC1	0	0	5_TxWk	0	1	0	0	0
chr19	45142753	45142896	24796461	24796467	Intergenic	PVR	0	0	5_TxWk	0	1	0	0	0
chr19	45549001	45549062	24805225	24805229	intron	CLASRP	0	0	6_EnhG	0	1	0	0	0
chr19	45549234	45549440	24805229	24805235	intron	CLASRP	0	0	6_EnhG	0	1	0	0	0
chr19	45601968	45602414	24806710	24806720	intron	PPP1R37	0	0	7_Enh	0	1	1	0	0
chr19	45603109	45603367	24806732	24806746	intron	PPP1R37	0	0	7_Enh	0	1	0	0	0
chr19	45616794	45617150	24807013	24807021	intron	PPP1R37	0	0	7_Enh	0	1	0	0	0
chr19	47363098	47363243	24845179	24845187	Intergenic	AP2S1	0	0	7_Enh	0	1	0	0	0
chr19	47488072	47488194	24847150	24847157	intron	ARHGAP35	0	0	7_Enh	0	1	0	0	0
chr19	47496485	47496618	24847299	24847311	intron	ARHGAP35	0	0	7_Enh	0	1	0	0	0
chr19	47600157	47600292	24850100	24850108	intron	ZC3H4	0	0	7_Enh	0	1	0	0	0
chr19	47930548	47931911	24857835	24857875	TTS,exon	SLC8A2	0	0	7_Enh	0	1	0	0	1
chr19	47939915	47940261	24858096	24858105	intron	SLC8A2	0	0	15_Quies	0	1	0	0	1
chr19	49631139	49631835	24897469	24897525	intron	PPFIA3	0	1	7_Enh	0	1	0	0	1
chr19	50175648	50175886	24910371	24910384	intron	BCL2L12	0	0	7_Enh	0	1	0	0	1
chr19	50183947	50184228	24910639	24910659	intron	PRMT1	0	1	7_Enh	0	1	0	0	1
chr19	50326642	50327010	24914283	24914295	intron	MED25	0	0	4_Tx	0	1	0	0	0
chr19	50670683	50671029	24922394	24922405	Intergenic	IZUMO2	0	0	7_Enh	0	1	0	0	0
chr19	53448284	53448997	24968817	24968828	intron	ZNF816-ZNF321P	0	0	9_Het	0	1	0	0	0
chr19	56003733	56004037	25021766	25021774	intron	SSC5D	0	0	15_Quies	0	1	0	0	0
chr19	56039916	56040113	25022685	25022696	Intergenic,TTS	SBK2	0	0	15_Quies	0	1	0	0	0
chr19	56040352	56040399	25022702	25022707	TTS	SBK2	0	0	15_Quies	0	1	0	0	0
chr20	335125	335444	25079707	25079717	TTS,exon	NRSN2	0	0	7_Enh	0	1	0	0	1
chr20	626196	626471	25084225	25084240	Intergenic,TTS	SRXN1	0	0	7_Enh	0	1	0	0	1
chr20	3003365	3003448	25113074	25113080	exon,intron	PTPRA	0	0	4_Tx	0	1	0	0	0
chr20	3003467	3003889	25113080	25113088	intron	PTPRA	0	0	4_Tx	0	1	0	0	0
chr20	3787968	3788429	25125928	25125937	Intergenic	CDC25B	0	0	7_Enh	0	1	0	0	0
chr20	4906936	4907136	25139648	25139654	intron	SLC23A2	0	0	5_TxWk	0	1	0	0	0
chr20	5819299	5819411	25150445	25150452	intron	C20orf196	0	0	5_TxWk	0	1	0	0	0
chr20	8793562	8793736	25171241	25171248	intron	PLCB1	0	0	15_Quies	0	1	0	0	0
chr20	17308153	17308348	25231873	25231888	intron	PCSK2	0	0	15_Quies	0	1	0	0	0
chr20	20341033	20341391	25263899	25263909	TTS,exon	C20orf26	0	0	5_TxWk	0	1	0	0	1
chr20	20392141	20392498	25265162	25265174	intron	RALGAPA2	0	0	5_TxWk	0	1	0	0	0
chr20	20429554	20429757	25265582	25265588	intron	RALGAPA2	0	0	5_TxWk	0	1	0	0	0
chr20	20473090	20473468	25265901	25265914	intron	RALGAPA2	0	0	5_TxWk	0	1	0	0	0
chr20	20530108	20530319	25266352	25266359	intron	RALGAPA2	0	0	7_Enh	0	1	0	0	0
chr20	20724190	20724713	25267913	25267926	Intergenic	RALGAPA2	0	0	5_TxWk	0	1	0	0	0
chr20	22493227	22493413	25284709	25284716	Intergenic	LINC00261	0	0	7_Enh	0	1	0	0	0
chr20	23186360	23186633	25291758	25291768	Intergenic	LINC00656	0	0	15_Quies	0	1	0	0	0
chr20	24945200	24945352	25309367	25309375	intron	APMAP	0	0	4_Tx	0	1	0	0	0
chr20	24975466	24975822	25309790	25309798	Intergenic	APMAP	0	0	7_Enh	0	1	0	0	1
chr20	25260823	25261071	25314140	25314149	exon,intron	PYGB	0	0	6_EnhG	0	1	0	0	0
chr20	30196213	30196612	25334896	25334927	Intergenic	MIR3193	0	1	5_TxWk	0	1	0	0	0
chr20	30783451	30783710	25343551	25343557	exon	PLAGL2	0	0	6_EnhG	0	1	1	0	0
chr20	31026255	31026380	25346866	25346872	exon	ASXL1	0	0	6_EnhG	0	1	0	0	0
chr20	31051712	31052055	25347436	25347449	intron	C20orf112	0	0	7_Enh	0	1	0	0	0
chr20	31215332	31215697	25350788	25350801	Intergenic	C20orf203	0	0	5_TxWk	0	1	0	0	0
chr20	31269178	31269429	25351576	25351583	Intergenic	C20orf203	0	0	15_Quies	0	1	0	0	0
chr20	33113868	33114136	25378140	25378149	intron	DYNLRB1	0	0	7_Enh	0	1	0	0	0
chr20	33796359	33796544	25387694	25387701	Intergenic	MMP24	0	0	15_Quies	0	1	0	0	1
chr20	42647049	42647159	25486485	25486492	intron	TOX2	0	0	5_TxWk	0	1	0	0	0
chr20	43238656	43239309	25494570	25494582	intron	PKIG	0	0	5_TxWk	0	1	0	0	1
chr20	44945706	44945926	25516932	25516942	Intergenic	CDH22	0	0	7_Enh	0	1	0	0	0
chr20	44945947	44946023	25516942	25516946	Intergenic	CDH22	0	0	7_Enh	0	1	0	0	0
chr20	45924735	45924894	25528858	25528864	intron	ZMYND8	0	0	5_TxWk	0	1	0	0	0
chr20	45947025	45947459	25529188	25529199	exon	LOC100131496	1	0	7_Enh	0	1	0	0	0
chr20	45947550	45947896	25529199	25529211	exon	LOC100131496	1	0	7_Enh	0	1	0	0	0
chr20	45947945	45948099	25529211	25529220	exon	LOC100131496	1	0	7_Enh	0	1	0	0	0
chr20	45986220	45986788	25529799	25529824	Intergenic,promoter-TSS	ZMYND8	1	0	7_Enh	0	1	0	0	0
chr20	45987325	45988480	25529836	25529856	Intergenic	ZMYND8	0	0	7_Enh	0	1	1	0	0
chr20	45989271	45989871	25529865	25529884	Intergenic	ZMYND8	0	0	7_Enh	0	1	0	0	0
chr20	46402909	46403058	25536088	25536095	intron	SULF2	0	0	7_Enh	0	1	0	0	0
chr20	48227650	48227978	25561533	25561567	Intergenic	PTGIS	0	0	7_Enh	0	1	0	0	1
chr20	48480342	48480420	25564870	25564876	intron	SLC9A8	0	0	5_TxWk	0	1	0	0	0
chr20	48702089	48702805	25569171	25569181	intron	UBE2V1	0	0	7_Enh	0	1	0	0	1
chr20	49241181	49241443	25578133	25578142	intron	FAM65C	0	0	7_Enh	0	1	0	0	0
chr20	49407202	49407510	25580935	25580952	Intergenic	BCAS4	0	0	15_Quies	0	1	0	0	1
chr20	52259094	52259865	25616573	25616583	Intergenic	ZNF217	0	0	7_Enh	0	1	0	0	1
chr20	52380678	52381069	25618667	25618675	Intergenic	SUMO1P1	0	0	5_TxWk	0	1	0	0	0
chr20	56128455	56128712	25659619	25659626	Intergenic	PCK1	0	0	15_Quies	0	1	0	0	0
chr20	56157502	56157770	25660096	25660107	Intergenic	PCK1	0	0	15_Quies	0	1	0	0	0
chr20	56247250	56247326	25661763	25661772	intron	PMEPA1	0	1	5_TxWk	0	1	0	0	0
chr20	57117940	57118021	25673963	25673970	intron	APCDD1L-AS1	0	0	15_Quies	0	1	0	0	0
chr20	57562256	57562398	25681878	25681884	intron	NELFCD	0	0	4_Tx	0	1	0	0	0
chr20	57794484	57794671	25685147	25685154	intron	ZNF831	0	0	15_Quies	0	1	0	0	0
chr20	57935044	57935317	25686913	25686919	Intergenic	EDN3	0	0	7_Enh	0	1	0	0	0
chr20	57940715	57941123	25687006	25687025	Intergenic	EDN3	0	0	15_Quies	0	1	1	0	0
chr20	57977597	57977925	25687435	25687443	Intergenic	EDN3	0	0	5_TxWk	0	1	0	0	0
chr20	57978802	57979075	25687469	25687500	Intergenic	EDN3	0	1	7_Enh	0	1	0	0	1
chr20	61531645	61532088	25750959	25750970	intron	DIDO1	0	0	7_Enh	0	1	0	0	1
chr20	62133275	62133678	25769734	25769751	Intergenic	EEF1A2	0	0	7_Enh	0	1	0	0	0
chr20	62580203	62580719	25784874	25784901	intron	UCKL1	0	0	2_TssAFlnk	0	1	0	0	1
chr21	32699201	32699555	25938545	25938555	intron	TIAM1	0	0	15_Quies	0	1	0	0	0
chr21	32706349	32706486	25938637	25938644	intron	TIAM1	0	0	15_Quies	0	1	0	0	0
chr21	33272806	33273209	25946437	25946448	intron	HUNK	0	0	7_Enh	0	1	0	0	0
chr21	36167496	36167968	25983021	25983029	intron	RUNX1	0	0	7_Enh	0	1	0	0	0
chr21	36628832	36629217	25987656	25987665	Intergenic	RUNX1	0	0	5_TxWk	0	1	0	0	0
chr21	37513939	37514155	25995930	25995936	exon	CBR3-AS1	0	0	5_TxWk	0	1	0	0	1
chr21	38526505	38526664	26011939	26011945	intron	TTC3	0	0	5_TxWk	0	1	0	0	0
chr21	40285248	40285522	26030450	26030464	Intergenic	ETS2	0	0	7_Enh	0	1	0	0	0
chr21	41032178	41032723	26039881	26039892	exon,intron	B3GALT5	0	0	7_Enh	0	1	0	0	0
chr21	41048147	41048178	26040166	26040170	Intergenic	B3GALT5	0	0	7_Enh	0	1	0	0	0
chr21	42010545	42010671	26049187	26049194	intron	DSCAM	0	0	15_Quies	0	1	0	0	0
chr21	42417695	42417810	26052764	26052770	Intergenic	LINC00323	0	0	7_Enh	0	1	0	0	1
chr21	43757954	43758254	26075117	26075127	Intergenic	TFF2	0	0	7_Enh	0	1	0	0	1
chr21	43946566	43946789	26078371	26078378	intron	SLC37A1	0	0	7_Enh	0	1	0	0	0
chr21	44762878	44763054	26095583	26095593	Intergenic	SIK1	0	0	7_Enh	0	1	0	0	0
chr21	44782152	44782531	26096150	26096181	Intergenic	SIK1	0	1	15_Quies	0	1	0	0	0
chr21	45509438	45509504	26113085	26113090	intron	TRAPPC10	0	0	6_EnhG	0	1	0	0	0
chr21	46712397	46712758	26142168	26142184	exon	LOC642852	0	0	7_Enh	0	1	0	0	1
chr21	46727036	46727277	26142631	26142646	Intergenic	LOC642852	0	0	7_Enh	0	1	0	0	0
chr21	46750024	46750250	26143224	26143231	Intergenic	LOC642852	0	0	5_TxWk	0	1	0	0	0
chr21	46859295	46859639	26146450	26146482	intron	COL18A1	0	1	2_TssAFlnk	0	1	0	1	1
chr21	47564016	47564235	26163185	26163192	intron	FTCD	0	0	5_TxWk	0	1	0	0	0
chr22	18379534	18379641	26203748	26203755	exon	MICAL3	0	0	4_Tx	0	1	0	0	1
chr22	18393524	18393953	26203989	26203997	intron	MICAL3	0	0	7_Enh	0	1	0	0	1
chr22	18403097	18403379	26204136	26204147	intron	MICAL3	0	0	7_Enh	0	1	0	0	1
chr22	19502368	19502868	26222695	26222704	intron	CDC45	0	0	8_ZNF/Rpts	0	1	0	0	0
chr22	19594961	19595238	26224291	26224300	Intergenic	LOC150185	0	0	7_Enh	0	1	0	0	0
chr22	19595257	19595398	26224300	26224307	Intergenic	LOC150185	0	0	15_Quies	0	1	0	0	0
chr22	19935341	19935519	26232317	26232327	intron	COMT	0	0	5_TxWk	0	1	0	0	1
chr22	19938981	19939107	26232375	26232383	promoter-TSS	COMT	0	0	7_Enh	0	1	0	0	0
chr22	20001017	20001269	26233740	26233748	intron	ARVCF	0	0	5_TxWk	0	1	0	0	1
chr22	21239949	21240108	26257824	26257830	intron	SNAP29	0	0	7_Enh	0	1	0	0	1
chr22	23440961	23441076	26291492	26291500	intron	GNAZ	0	0	7_Enh	0	1	0	0	0
chr22	23550290	23550479	26293553	26293559	intron	BCR	0	0	5_TxWk	0	1	0	0	0
chr22	23561094	23561372	26293741	26293752	intron	BCR	0	0	7_Enh	0	1	0	0	0
chr22	23610294	23610523	26294601	26294612	intron	BCR	0	0	4_Tx	0	1	0	0	0
chr22	23881866	23882109	26299435	26299448	Intergenic	IGLL1	0	0	2_TssAFlnk	0	1	0	0	1
chr22	25223253	25223589	26321051	26321061	intron	SGSM1	0	0	7_Enh	0	1	0	0	0
chr22	25290464	25290698	26322073	26322081	intron	SGSM1	0	0	5_TxWk	0	1	0	0	0
chr22	26223381	26223610	26335338	26335345	intron	MYO18B	0	0	15_Quies	0	1	0	0	0
chr22	29290483	29290667	26370214	26370221	intron	ZNRF3	0	0	7_Enh	0	1	0	0	0
chr22	30097257	30097481	26382825	26382832	Intergenic	CABP7	0	0	7_Enh	0	1	0	0	1
chr22	30841255	30841469	26393152	26393160	Intergenic	MTFP1	0	0	7_Enh	0	1	0	0	1
chr22	31030412	31030782	26396300	26396313	Intergenic	SLC35E4	0	0	5_TxWk	0	1	0	0	1
chr22	33276935	33277271	26428124	26428138	intron	SYN3	0	0	15_Quies	0	1	0	0	0
chr22	36724777	36724904	26466545	26466552	intron	MYH9	0	0	6_EnhG	0	1	0	0	0
chr22	37595829	37595979	26481598	26481608	Intergenic	C1QTNF6	0	0	2_TssAFlnk	0	1	0	0	0
chr22	38092651	38093169	26492485	26492507	promoter-TSS	TRIOBP	1	0	7_Enh	0	1	0	0	1
chr22	38701505	38701961	26506324	26506336	intron	CSNK1E	0	0	5_TxWk	0	1	0	0	1
chr22	38714272	38714550	26506696	26506708	promoter-TSS	CSNK1E	1	0	5_TxWk	0	1	0	0	0
chr22	38857397	38857860	26509623	26509665	Intergenic	KCNJ4,KDELR3	0	1	2_TssAFlnk	0	1	0	0	1
chr22	39635645	39635890	26524285	26524297	intron	PDGFB	0	0	7_Enh	0	1	0	0	0
chr22	39925242	39925551	26531020	26531040	exon	RPS19BP1	0	0	3_TxFlnk	0	1	0	0	1
chr22	41050594	41050818	26546938	26546944	Intergenic	MKL1	0	0	7_Enh	0	1	0	0	1
chr22	41107621	41107835	26547851	26547858	Intergenic	MCHR1	0	0	7_Enh	0	1	0	0	0
chr22	41117349	41117442	26548009	26548013	Intergenic	MCHR1	0	0	7_Enh	0	1	0	0	0
chr22	41799830	41800138	26560411	26560422	Intergenic	TEF	0	0	7_Enh	0	1	0	0	1
chr22	42093157	42093401	26566535	26566543	exon	C22orf46	0	0	2_TssAFlnk	0	1	0	0	1
chr22	42710251	42710349	26577492	26577499	Intergenic	LOC388906	0	0	7_Enh	0	1	0	0	1
chr22	42710431	42710582	26577502	26577511	Intergenic	LOC388906	0	0	7_Enh	0	1	0	0	0
chr22	42727177	42727252	26577812	26577821	Intergenic	LOC388906	0	0	5_TxWk	0	1	0	0	0
chr22	43011787	43011991	26583958	26583964	promoter-TSS	POLDIP3	1	0	2_TssAFlnk	0	1	0	0	0
chr22	44538732	44538894	26612381	26612389	intron	PARVB	0	0	5_TxWk	0	1	0	0	0
chr22	44568423	44568644	26613019	26613025	promoter-TSS	PARVG	1	0	15_Quies	0	1	0	0	0
chr22	44568699	44568776	26613025	26613031	promoter-TSS	PARVG	1	0	15_Quies	0	1	0	0	0
chr22	44993636	44993769	26620353	26620359	Intergenic	LINC00229	0	0	5_TxWk	0	1	0	0	0
chr22	45016290	45016488	26620776	26620796	intron	LINC00229	0	1	7_Enh	0	1	0	0	0
chr22	45642005	45642180	26633899	26633905	Intergenic	KIAA0930	0	0	7_Enh	0	1	0	0	0
chr22	45714234	45714291	26635491	26635496	intron	FAM118A	0	0	5_TxWk	0	1	0	0	0
chr22	45725512	45725770	26635720	26635730	intron	FAM118A	0	0	4_Tx	0	1	0	0	0
chr22	45732883	45733086	26635889	26635900	intron	FAM118A	0	0	4_Tx	0	1	0	0	0
chr22	45993552	45993782	26640402	26640408	intron	FBLN1	0	0	7_Enh	0	1	0	0	0
chr22	46502990	46503492	26650739	26650772	intron	MIRLET7BHG	0	0	6_EnhG	0	1	0	0	0
chr22	46512350	46512738	26651011	26651036	Intergenic	MIRLET7B	0	0	7_Enh	0	1	0	0	1
chr22	46742613	46742928	26656053	26656063	intron	TRMU	0	0	6_EnhG	0	1	0	0	0
chr22	47041536	47041801	26664245	26664255	intron	GRAMD4	0	0	5_TxWk	0	1	0	0	0
chr22	47056592	47056792	26664624	26664631	intron	GRAMD4	0	0	7_Enh	0	1	0	0	0
chr22	47127385	47127686	26666584	26666593	intron	CERK	0	0	2_TssAFlnk	0	1	1	0	0
chr22	47130129	47130561	26666651	26666662	intron	CERK	0	0	7_Enh	0	1	0	0	0
chr22	47130871	47131185	26666667	26666674	intron	CERK	0	0	7_Enh	0	1	0	0	0
chr22	48932203	48932570	26695834	26695858	intron	FAM19A5	0	0	7_Enh	0	1	0	0	0
chr22	50731105	50731336	26739067	26739080	intron	PLXNB2	0	0	6_EnhG	0	1	0	0	0
chr22	50731719	50732320	26739085	26739123	intron	PLXNB2	0	0	7_Enh	0	1	0	0	0
chr22	50732384	50732866	26739123	26739140	intron	PLXNB2	0	0	7_Enh	0	1	0	0	0
chrX	2815905	2816527	26806263	26806280	Intergenic	ARSD	0	0	5_TxWk	0	1	0	0	0
chrX	2816601	2816948	26806280	26806290	Intergenic	ARSD	0	0	5_TxWk	0	1	0	0	0
chrX	9431071	9431571	26865576	26865593	promoter-TSS	TBL1X	1	0	15_Quies	0	1	0	0	0
chrX	10087521	10087915	26876086	26876099	intron	WWC3	0	0	5_TxWk	0	1	0	0	1
chrX	39967336	39967570	27115461	27115479	intron	BCOR	0	1	2_TssAFlnk	0	1	0	0	0
chrX	40028573	40028719	27117378	27117387	intron	BCOR	0	0	5_TxWk	0	1	0	0	0
chrX	40028762	40029116	27117387	27117407	intron	BCOR	0	1	5_TxWk	0	1	0	0	1
