# Supplementary material for: A DNA methylation atlas of normal human cell types
Source: Nature. 2023 Jan 4;613(7943):355–64. doi: 10.1038/s41586-022-05580-6 (PMC9811898; doi:10.1038/s41586-022-05580-6)
Supplement: Supplementary file 6 — Genome-wide set of unmethylated regions per cell type, overlapping H3K27ac, but not J3K4me3, ChIP–seq peaks, annotated. Zip file containing bed files, listing for each cell type a set of putative enhancers defined as the subset of hypomethylated regions (Extended Dataset 1) marked by active gene regulation chromatin marks (H3K27ac peaks) but lacking promoter marks (H3K4me3 peaks). [file 41586_2022_5580_MOESM6_ESM.zip › Pancreas-Duct.4CpGs.U85.f85.H3K27ac-H3K4me3.bed]

chr	from	to	CpG_from	CpG_to	HOMER_anno	neigh_gene	TSS+1Kb	CpG-island	chromHMM	H3K4me3	H3K27ac	H3K4me1	H3K27me3	ATAC	CTCF_BS	CTCF
chr1	793448	793562	7551	7555	exon	LOC643837	0	0	5_TxWk	0	1	1	0	0	0	0
chr1	794033	794332	7566	7576	exon	LOC643837	0	0	5_TxWk	0	1	0	0	1	0	0
chr1	876870	878210	10047	10200	exon	SAMD11	0	1	7_Enh	0	1	1	0	1	0	0
chr1	878263	878363	10202	10211	exon	SAMD11	0	1	7_Enh	0	1	1	0	0	0	0
chr1	878490	878756	10212	10225	TTS	NOC2L	0	0	7_Enh	0	1	1	0	0	0	0
chr1	911375	911756	11615	11641	intron	C1orf170	0	0	7_Enh	0	1	1	0	1	1	1
chr1	911794	912126	11641	11660	intron	C1orf170	0	0	2_TssAFlnk	0	1	1	0	1	0	0
chr1	936448	937562	12751	12846	Intergenic	HES4	1	1	1_TssA	0	1	1	0	1	1	1
chr1	940516	940963	12921	12932	Intergenic	HES4	0	0	7_Enh	0	1	1	0	1	0	0
chr1	956458	956686	13612	13623	intron	AGRN	1	0	1_TssA	0	1	1	0	0	0	0
chr1	959160	959215	13699	13704	intron	AGRN	0	0	7_Enh	0	1	1	0	0	0	0
chr1	960489	960801	13732	13748	intron	AGRN	0	0	7_Enh	0	1	1	0	0	0	0
chr1	1009503	1009742	16063	16075	exon	RNF223	1	0	7_Enh	0	1	1	0	1	0	0
chr1	1014746	1015552	16302	16344	Intergenic	RNF223	0	0	2_TssAFlnk	0	1	1	0	1	0	0
chr1	1015567	1016104	16344	16363	Intergenic	RNF223	0	0	7_Enh	0	1	1	0	1	0	0
chr1	1063424	1063669	18045	18063	Intergenic	LOC254099	0	0	2_TssAFlnk	0	1	1	0	0	0	0
chr1	1063717	1064173	18063	18087	Intergenic	LOC254099	0	0	2_TssAFlnk	0	1	1	0	1	0	0
chr1	1064216	1064441	18087	18098	Intergenic	LOC254099	0	0	1_TssA	0	1	1	0	0	0	0
chr1	1065667	1065734	18134	18140	Intergenic	LOC254099	0	0	2_TssAFlnk	0	1	0	0	0	0	0
chr1	1065815	1065868	18141	18150	Intergenic	LOC254099	0	0	1_TssA	0	1	0	0	0	0	0
chr1	1067907	1067978	18244	18249	Intergenic	LOC254099	0	0	7_Enh	0	1	0	0	0	0	0
chr1	1067997	1068127	18249	18255	Intergenic	LOC254099	0	0	7_Enh	0	1	0	0	0	0	0
chr1	1068139	1068190	18255	18260	Intergenic	LOC254099	0	0	7_Enh	0	1	0	0	0	0	0
chr1	1068777	1069091	18281	18299	Intergenic	LOC254099	0	0	7_Enh	0	1	1	0	1	0	0
chr1	1072019	1072075	18395	18401	promoter-TSS	LOC254099	1	0	1_TssA	0	1	1	0	0	0	0
chr1	1093876	1094025	19214	19222	Intergenic	MIR200B	0	0	2_TssAFlnk	0	1	1	0	1	0	0
chr1	1101396	1101605	19584	19596	Intergenic	MIR200B	1	0	2_TssAFlnk	0	1	1	0	0	0	0
chr1	1101642	1101952	19596	19608	promoter-TSS	MIR200B	1	0	2_TssAFlnk	0	1	1	0	0	0	0
chr1	1216970	1217402	24212	24229	intron	SCNN1D	0	0	7_Enh	0	1	1	0	1	0	0
chr1	1240199	1240503	25374	25388	intron	ACAP3	0	0	7_Enh	0	1	1	0	0	0	0
chr1	1293569	1293764	28006	28016	intron	MXRA8	1	0	1_TssA	0	1	0	0	0	0	0
chr1	1355361	1355896	29961	30045	exon	ANKRD65	1	1	1_TssA	0	1	1	0	1	0	0
chr1	1365793	1366024	30394	30408	Intergenic	TMEM88B	0	0	7_Enh	0	1	1	0	1	0	0
chr1	1366213	1366502	30414	30430	Intergenic	VWA1	0	0	7_Enh	0	1	1	0	1	0	0
chr1	1368712	1369145	30494	30510	Intergenic	VWA1	0	0	7_Enh	0	1	1	0	1	0	0
chr1	1369689	1369924	30532	30543	Intergenic	VWA1	1	0	7_Enh	0	1	1	0	0	0	0
chr1	1369934	1370139	30543	30555	Intergenic,promoter-TSS	VWA1	1	0	7_Enh	0	1	1	0	0	0	0
chr1	1371821	1371966	30684	30689	intron	VWA1	1	0	2_TssAFlnk	0	1	1	0	0	0	0
chr1	1440369	1440629	33240	33250	Intergenic	ATAD3A	0	0	7_Enh	0	1	0	0	1	1	1
chr1	1440891	1441116	33257	33272	Intergenic	ATAD3A	0	0	7_Enh	0	1	1	0	1	1	1
chr1	1446417	1446620	33428	33434	Intergenic	ATAD3A	1	0	2_TssAFlnk	0	1	1	0	0	1	0
chr1	1510956	1510992	36134	36139	promoter-TSS	SSU72	1	0	2_TssAFlnk	0	1	1	0	0	0	0
chr1	1549235	1549340	37282	37289	Intergenic	MIB2	0	0	2_TssAFlnk	0	1	1	0	0	0	0
chr1	1655105	1656324	41655	41753	promoter-TSS	CDK11A	1	1	1_TssA	0	1	0	0	1	1	1
chr1	1676273	1678513	42384	42579	promoter-TSS	SLC35E2	1	1	1_TssA	0	1	0	0	1	0	0
chr1	1713614	1714007	43687	43720	Intergenic	NADK	0	1	2_TssAFlnk	0	1	1	0	1	0	0
chr1	1714042	1714623	43720	43745	Intergenic	NADK	0	1	2_TssAFlnk	0	1	1	0	1	0	0
chr1	1826153	1826326	46002	46008	Intergenic	GNB1	0	0	7_Enh	0	1	1	0	0	0	0
chr1	2064408	2065016	54150	54196	intron	PRKCZ	0	1	2_TssAFlnk	0	1	1	0	1	0	0
chr1	2135928	2136169	56538	56558	intron	C1orf86	0	0	2_TssAFlnk	0	1	1	0	1	0	0
chr1	2136217	2137068	56558	56646	intron	C1orf86	0	1	1_TssA	0	1	1	0	1	0	0
chr1	2139737	2139950	56771	56779	promoter-TSS	C1orf86	0	0	7_Enh	0	1	1	0	1	0	0
chr1	2139953	2140315	56779	56787	promoter-TSS	C1orf86	0	0	7_Enh	0	1	1	0	1	0	0
chr1	2143969	2144482	56902	56936	promoter-TSS	C1orf86	1	1	2_TssAFlnk	0	1	1	0	1	1	1
chr1	2158461	2159600	57291	57469	Intergenic,promoter-TSS	SKI	1	1	1_TssA	0	1	1	0	1	1	0
chr1	2163077	2163118	57783	57787	intron	SKI	0	0	2_TssAFlnk	0	1	1	0	0	0	0
chr1	2165868	2166156	57874	57888	intron	SKI	0	0	7_Enh	0	1	1	0	1	0	0
chr1	2253724	2253851	60898	60910	intron	MORN1	0	1	5_TxWk	0	1	0	0	1	0	0
chr1	2253865	2254041	60910	60925	intron	MORN1	0	1	5_TxWk	0	1	0	0	1	0	0
chr1	2279406	2279500	61894	61902	intron	MORN1	0	0	2_TssAFlnk	0	1	1	0	0	0	0
chr1	2462152	2462581	67944	67962	promoter-TSS	HES5	1	0	7_Enh	0	1	1	0	0	0	0
chr1	2478634	2478986	68464	68478	Intergenic	LOC115110	0	0	2_TssAFlnk	0	1	1	0	1	0	0
chr1	2479305	2479352	68485	68489	Intergenic	LOC115110	0	0	7_Enh	0	1	1	0	0	0	0
chr1	2479553	2480432	68492	68529	Intergenic	LOC115110	0	0	2_TssAFlnk	0	1	1	0	1	1	1
chr1	2509658	2510072	69371	69385	Intergenic	FAM213B	0	0	7_Enh	0	1	1	0	1	1	1
chr1	2524233	2524466	69857	69867	exon	MMEL1	0	0	5_TxWk	0	1	1	0	1	0	0
chr1	2883303	2883357	77345	77351	Intergenic	ACTRT2	0	0	7_Enh	0	1	0	0	1	0	0
chr1	2883581	2883685	77352	77357	Intergenic	ACTRT2	0	0	7_Enh	0	1	0	0	1	0	0
chr1	2883702	2883806	77357	77362	Intergenic	ACTRT2	0	0	7_Enh	0	1	0	0	0	0	0
chr1	2884814	2885000	77391	77396	Intergenic	ACTRT2	0	0	7_Enh	0	1	1	0	0	0	0
chr1	2885063	2885169	77397	77406	Intergenic	ACTRT2	0	1	7_Enh	0	1	1	0	1	0	0
chr1	2885213	2885358	77406	77418	Intergenic	ACTRT2	0	1	7_Enh	0	1	1	0	1	0	0
chr1	2885388	2885493	77418	77424	Intergenic	ACTRT2	0	0	7_Enh	0	1	1	0	1	0	0
chr1	2928477	2928507	78284	78289	Intergenic	ACTRT2	0	0	7_Enh	0	1	1	0	0	0	0
chr1	2928613	2928675	78295	78300	Intergenic	ACTRT2	0	0	7_Enh	0	1	1	0	1	0	0
chr1	2928906	2929020	78308	78318	Intergenic	ACTRT2	0	0	7_Enh	0	1	1	0	1	0	0
chr1	2929055	2929408	78318	78344	Intergenic	ACTRT2	0	1	7_Enh	0	1	1	0	1	1	1
chr1	2954429	2954463	78996	79001	Intergenic	ACTRT2	0	0	7_Enh	0	1	1	0	1	0	0
chr1	2954826	2954981	79005	79011	Intergenic	ACTRT2	0	0	7_Enh	0	1	1	0	1	0	0
chr1	2955079	2955227	79012	79019	Intergenic	ACTRT2	0	0	7_Enh	0	1	1	0	0	0	0
chr1	2982862	2982999	79491	79498	intron	FLJ42875	0	0	7_Enh	0	1	1	0	1	0	1
chr1	2983666	2983748	79508	79513	intron	FLJ42875	1	0	1_TssA	0	1	1	0	0	0	0
chr1	2984050	2984094	79527	79534	exon	FLJ42875	1	1	1_TssA	0	1	0	0	0	0	0
chr1	2984142	2984236	79536	79546	exon,promoter-TSS	FLJ42875	1	1	1_TssA	0	1	0	0	0	0	0
chr1	2984328	2984476	79551	79569	promoter-TSS	FLJ42875	1	1	1_TssA	0	1	1	0	0	0	0
chr1	2987868	2988075	79993	80005	intron	PRDM16	0	1	2_TssAFlnk	0	1	1	0	0	0	0
chr1	2988236	2988418	80009	80013	intron	PRDM16	0	0	2_TssAFlnk	0	1	1	0	0	0	0
chr1	2988532	2988911	80014	80022	intron	PRDM16	0	0	1_TssA	0	1	1	0	0	0	0
chr1	2989417	2989684	80041	80052	intron	PRDM16	0	0	2_TssAFlnk	0	1	1	0	0	0	0
chr1	2989949	2990264	80058	80093	intron	PRDM16	0	1	1_TssA	0	1	1	0	0	0	0
chr1	2990996	2991220	80147	80155	intron	PRDM16	0	0	7_Enh	0	1	0	0	0	0	0
chr1	2991667	2991733	80165	80171	intron	PRDM16	0	0	7_Enh	0	1	1	0	0	0	0
chr1	2996830	2996975	80315	80329	intron	PRDM16	0	0	5_TxWk	0	1	1	0	0	0	0
chr1	3010978	3011045	80777	80781	intron	PRDM16	0	0	7_Enh	0	1	1	0	0	0	0
chr1	3022147	3022260	81074	81079	intron	PRDM16	0	0	7_Enh	0	1	0	0	1	0	0
chr1	3022307	3022329	81080	81084	intron	PRDM16	0	0	7_Enh	0	1	0	0	1	0	0
chr1	3031894	3031973	81340	81344	intron	PRDM16	0	0	7_Enh	0	1	1	0	1	0	0
chr1	3032029	3032188	81344	81357	intron	PRDM16	0	0	7_Enh	0	1	1	0	1	0	0
chr1	3032196	3032351	81357	81366	intron	PRDM16	0	0	7_Enh	0	1	1	0	1	0	0
chr1	3042552	3042621	81714	81718	intron	PRDM16	0	0	7_Enh	0	1	1	0	1	0	0
chr1	3042733	3042818	81722	81734	intron	PRDM16	0	0	7_Enh	0	1	1	0	1	0	0
chr1	3043772	3043860	81754	81761	promoter-TSS	MIR4251	1	0	7_Enh	0	1	1	0	0	0	0
chr1	3043944	3044103	81761	81768	promoter-TSS	MIR4251	1	0	7_Enh	0	1	1	0	0	0	0
chr1	3049274	3049457	81905	81911	intron	PRDM16	0	0	7_Enh	0	1	1	0	0	0	0
chr1	3051176	3051289	81966	81972	intron	PRDM16	0	0	7_Enh	0	1	1	0	1	0	0
chr1	3056061	3056153	82143	82150	intron	PRDM16	0	0	7_Enh	0	1	1	0	0	0	0
chr1	3056559	3056589	82161	82166	intron	PRDM16	0	1	7_Enh	0	1	1	0	0	0	0
chr1	3056600	3056641	82166	82171	intron	PRDM16	0	1	7_Enh	0	1	1	0	0	0	0
chr1	3085310	3085447	83041	83046	intron	PRDM16	0	0	5_TxWk	0	1	1	0	1	0	0
chr1	3086485	3086510	83076	83083	intron	PRDM16	0	0	7_Enh	0	1	1	0	0	0	0
chr1	3087138	3087972	83098	83136	intron	PRDM16	0	0	7_Enh	0	1	1	0	1	0	0
chr1	3087999	3088133	83136	83141	intron	PRDM16	0	0	7_Enh	0	1	1	0	1	0	0
chr1	3089903	3089964	83197	83204	intron	PRDM16	0	0	7_Enh	0	1	1	0	0	0	0
chr1	3091275	3091358	83242	83246	intron	PRDM16	0	0	7_Enh	0	1	1	0	0	0	0
chr1	3091388	3091719	83246	83261	intron	PRDM16	0	0	7_Enh	0	1	1	0	1	0	0
chr1	3103320	3103352	83651	83657	intron	PRDM16	0	1	7_Enh	0	1	0	0	1	0	0
chr1	3107554	3107817	83797	83803	intron	PRDM16	0	0	5_TxWk	0	1	1	0	0	0	0
chr1	3123468	3123501	84283	84288	intron	PRDM16	0	0	7_Enh	0	1	1	0	1	0	0
chr1	3123695	3123754	84294	84298	intron	PRDM16	0	0	7_Enh	0	1	1	0	1	0	0
chr1	3123789	3123864	84298	84305	intron	PRDM16	0	0	7_Enh	0	1	1	0	1	0	0
chr1	3123899	3124065	84305	84310	intron	PRDM16	0	0	7_Enh	0	1	1	0	1	0	0
chr1	3124069	3124190	84310	84314	intron	PRDM16	0	0	7_Enh	0	1	1	0	1	0	0
chr1	3124209	3124271	84315	84321	intron	PRDM16	0	0	7_Enh	0	1	1	0	1	0	0
chr1	3130322	3130486	84521	84527	intron	PRDM16	0	0	7_Enh	0	1	1	0	1	0	0
chr1	3130535	3130581	84528	84533	intron	PRDM16	0	0	7_Enh	0	1	1	0	1	0	0
chr1	3133729	3133749	84603	84607	intron	PRDM16	0	0	7_Enh	0	1	1	0	0	0	0
chr1	3133763	3133908	84607	84615	intron	PRDM16	0	0	7_Enh	0	1	1	0	0	0	0
chr1	3135632	3135757	84678	84685	intron	PRDM16	0	0	2_TssAFlnk	0	1	1	0	0	0	0
chr1	3135824	3136085	84685	84698	intron	PRDM16	0	0	1_TssA	0	1	1	0	1	0	0
chr1	3136127	3136239	84698	84704	intron	PRDM16	0	0	1_TssA	0	1	1	0	1	0	0
chr1	3138587	3139228	84774	84790	intron	PRDM16	0	0	7_Enh	0	1	1	0	1	0	0
chr1	3139831	3139856	84801	84805	intron	PRDM16	0	0	7_Enh	0	1	1	0	0	0	0
chr1	3139902	3139947	84808	84812	intron	PRDM16	0	0	7_Enh	0	1	1	0	0	0	0
chr1	3165324	3165411	85673	85677	intron	PRDM16	0	0	5_TxWk	0	1	0	0	0	0	0
chr1	3166599	3166713	85706	85712	intron	PRDM16	0	0	7_Enh	0	1	1	0	1	0	0
chr1	3166864	3167125	85718	85728	intron	PRDM16	0	0	7_Enh	0	1	1	0	1	0	0
chr1	3191638	3191816	86334	86339	intron	PRDM16	0	0	7_Enh	0	1	0	0	1	0	0
chr1	3191849	3191884	86339	86343	intron	PRDM16	0	0	7_Enh	0	1	0	0	1	0	0
chr1	3200671	3200852	86631	86644	intron	PRDM16	0	0	5_TxWk	0	1	1	0	1	1	1
chr1	3208723	3208796	86881	86886	intron	PRDM16	0	0	5_TxWk	0	1	1	0	1	0	0
chr1	3208854	3208883	86886	86891	intron	PRDM16	0	0	7_Enh	0	1	1	0	0	0	0
chr1	3230318	3230425	87492	87497	intron	PRDM16	0	0	7_Enh	0	1	1	0	1	0	0
chr1	3230453	3230495	87497	87502	intron	PRDM16	0	0	7_Enh	0	1	1	0	1	0	0
chr1	3239809	3240050	87711	87726	intron	PRDM16	0	1	7_Enh	0	1	1	0	1	0	0
chr1	3240055	3240235	87726	87737	intron	PRDM16	0	1	7_Enh	0	1	1	0	1	0	0
chr1	3240246	3240367	87737	87742	intron	PRDM16	0	1	7_Enh	0	1	1	0	1	0	0
chr1	3250540	3250750	87990	87997	intron	PRDM16	0	0	7_Enh	0	1	1	0	1	0	0
chr1	3256944	3257057	88129	88135	intron	PRDM16	0	0	7_Enh	0	1	0	0	1	0	0
chr1	3265719	3265814	88315	88320	intron	PRDM16	0	0	7_Enh	0	1	0	0	0	0	0
chr1	3265820	3265924	88320	88327	intron	PRDM16	0	0	7_Enh	0	1	0	0	0	0	0
chr1	3269060	3269253	88400	88410	intron	PRDM16	0	0	7_Enh	0	1	0	0	1	0	0
chr1	3269315	3269450	88410	88417	intron	PRDM16	0	0	7_Enh	0	1	0	0	1	0	0
chr1	3269665	3269775	88425	88430	intron	PRDM16	0	0	7_Enh	0	1	1	0	1	0	0
chr1	3282806	3282902	88852	88861	intron	PRDM16	0	0	7_Enh	0	1	1	0	1	0	0
chr1	3283221	3283298	88870	88875	intron	PRDM16	0	0	5_TxWk	0	1	0	0	1	0	0
chr1	3319018	3319100	89813	89819	intron	PRDM16	0	0	6_EnhG	0	1	1	0	1	0	0
chr1	3339883	3340109	90519	90529	intron	PRDM16	0	0	7_Enh	0	1	1	0	1	0	0
chr1	3340124	3340235	90529	90537	intron	PRDM16	0	0	7_Enh	0	1	0	0	1	0	0
chr1	3376644	3376896	91620	91631	intron	ARHGEF16	0	0	7_Enh	0	1	1	0	1	0	0
chr1	3818067	3818162	104339	104343	intron	LOC100133612	0	1	5_TxWk	0	1	1	0	1	0	0
chr1	4715027	4716705	114897	115092	intron	AJAP1	1	1	7_Enh	0	1	1	0	1	1	1
chr1	5488425	5488707	123939	123945	Intergenic	MIR4417	0	0	15_Quies	0	1	0	0	1	0	0
chr1	5516202	5516339	124274	124278	Intergenic	MIR4417	0	0	7_Enh	0	1	0	0	1	0	0
chr1	5520428	5520468	124337	124341	Intergenic	MIR4417	0	0	5_TxWk	0	1	0	0	0	0	0
chr1	5537848	5537900	124593	124599	Intergenic	MIR4417	0	0	7_Enh	0	1	0	0	0	0	0
chr1	5538803	5538888	124609	124613	Intergenic	MIR4417	0	0	7_Enh	0	1	0	0	0	0	0
chr1	5553989	5554235	124866	124872	Intergenic	MIR4417	0	0	7_Enh	0	1	1	0	0	0	0
chr1	5720367	5720614	126729	126735	Intergenic	MIR4417	0	0	15_Quies	0	1	0	0	1	0	0
chr1	6086113	6086494	133698	133722	exon	KCNAB2	0	1	7_Enh	0	1	1	0	1	1	0
chr1	6296331	6296439	139015	139024	promoter-TSS	ICMT	1	0	1_TssA	0	1	1	0	1	0	0
chr1	6410580	6410728	142327	142333	intron	ACOT7	0	0	2_TssAFlnk	0	1	1	0	1	0	0
chr1	6412035	6412114	142356	142362	intron	ACOT7	0	0	7_Enh	0	1	1	0	1	0	0
chr1	6414221	6414456	142410	142417	intron	ACOT7	0	0	7_Enh	0	1	1	0	1	0	0
chr1	6419010	6419113	142514	142519	promoter-TSS	ACOT7	0	0	7_Enh	0	1	1	0	1	0	0
chr1	6419878	6419994	142531	142535	promoter-TSS	ACOT7	0	0	7_Enh	0	1	1	0	1	1	0
chr1	6452907	6454279	143181	143348	exon	ACOT7	1	1	1_TssA	0	1	1	0	1	1	0
chr1	6639622	6639763	148482	148494	promoter-TSS	ZBTB48	1	1	2_TssAFlnk	0	1	1	0	1	0	0
chr1	6647426	6647651	148679	148685	exon	ZBTB48	0	0	6_EnhG	0	1	1	0	1	0	0
chr1	6664069	6664191	149253	149264	Intergenic	KLHL21	0	0	7_Enh	0	1	1	0	0	0	0
chr1	6664359	6664600	149266	149272	Intergenic	KLHL21	0	0	7_Enh	0	1	1	0	0	0	0
chr1	6982887	6983052	154785	154791	intron	CAMTA1	0	0	7_Enh	0	1	0	0	1	0	0
chr1	7209701	7209890	158395	158407	intron	CAMTA1	0	0	7_Enh	0	1	1	0	1	0	0
chr1	7326230	7326346	159977	159982	intron	CAMTA1	0	0	7_Enh	0	1	1	0	1	0	0
chr1	7634475	7634617	164557	164563	intron	CAMTA1	0	0	7_Enh	0	1	1	0	1	0	0
chr1	7634674	7634766	164563	164571	intron	CAMTA1	0	0	7_Enh	0	1	1	0	1	0	0
chr1	7946168	7946235	170006	170010	Intergenic	UTS2	0	0	15_Quies	0	1	1	0	1	0	0
chr1	8002302	8002738	170838	170873	intron	TNFRSF9	1	1	2_TssAFlnk	0	1	1	0	1	1	1
chr1	8064852	8065040	172021	172030	Intergenic	ERRFI1	0	0	7_Enh	0	1	1	0	1	0	0
chr1	8065133	8065515	172030	172038	Intergenic	ERRFI1	0	0	7_Enh	0	1	1	0	1	0	0
chr1	8087173	8087274	172440	172444	promoter-TSS	ERRFI1	1	0	2_TssAFlnk	0	1	0	0	1	0	0
chr1	8087321	8087422	172444	172452	promoter-TSS	ERRFI1	1	0	2_TssAFlnk	0	1	0	0	1	0	0
chr1	8087471	8087766	172452	172463	Intergenic	ERRFI1	0	0	15_Quies	0	1	0	0	1	0	0
chr1	8130742	8130814	173021	173025	Intergenic	ERRFI1	0	0	7_Enh	0	1	1	0	1	0	0
chr1	8156318	8156524	173366	173373	Intergenic	ERRFI1	0	0	5_TxWk	0	1	1	0	0	0	0
chr1	8181067	8181345	173706	173716	Intergenic	ERRFI1	0	0	7_Enh	0	1	1	0	1	0	0
chr1	8181386	8181648	173716	173723	Intergenic	ERRFI1	0	0	7_Enh	0	1	1	0	1	0	0
chr1	8214800	8214964	174261	174270	Intergenic	ERRFI1	0	0	5_TxWk	0	1	1	0	1	0	0
chr1	8215809	8215922	174280	174285	Intergenic	ERRFI1	0	0	7_Enh	0	1	1	0	0	0	0
chr1	8229825	8230044	174512	174517	Intergenic	ERRFI1	0	0	7_Enh	0	1	1	0	1	0	0
chr1	8234585	8234739	174599	174603	Intergenic	ERRFI1	0	0	5_TxWk	0	1	1	0	1	0	1
chr1	8242167	8242337	174681	174686	Intergenic	SLC45A1	0	0	5_TxWk	0	1	1	0	1	0	0
chr1	8242479	8242718	174687	174692	Intergenic	SLC45A1	0	0	5_TxWk	0	1	1	0	1	0	0
chr1	8262291	8262466	175035	175045	Intergenic	SLC45A1	0	0	7_Enh	0	1	0	0	1	0	0
chr1	8262519	8262686	175045	175050	Intergenic	SLC45A1	0	0	7_Enh	0	1	1	0	1	0	0
chr1	8277196	8277777	175367	175435	Intergenic	SLC45A1	0	1	2_TssAFlnk	0	1	1	0	1	0	0
chr1	8307764	8308417	175989	176002	Intergenic	SLC45A1	0	0	5_TxWk	0	1	0	0	0	0	0
chr1	8319223	8319826	176188	176198	Intergenic	SLC45A1	0	0	5_TxWk	0	1	0	0	1	0	0
chr1	8374357	8374751	177037	177045	Intergenic	SLC45A1	0	0	7_Enh	0	1	1	0	1	1	1
chr1	8403566	8403681	177855	177860	intron	SLC45A1	0	0	7_Enh	0	1	0	0	1	0	0
chr1	8430605	8430746	178556	178560	intron	RERE	0	0	7_Enh	0	1	1	0	1	0	0
chr1	8433625	8433893	178597	178607	intron	RERE	0	0	6_EnhG	0	1	1	0	1	0	0
chr1	8468091	8468872	179064	179073	intron	RERE	0	0	5_TxWk	0	1	1	0	1	0	0
chr1	8469183	8469478	179076	179082	intron	RERE	0	0	7_Enh	0	1	1	0	0	1	1
chr1	8499090	8499186	179520	179524	intron	RERE	0	0	7_Enh	0	1	1	0	1	0	0
chr1	8658211	8658323	181348	181354	intron	RERE	0	0	7_Enh	0	1	1	0	1	0	1
chr1	8761246	8762053	182368	182381	intron	RERE	0	0	1_TssA	0	1	1	0	0	1	1
chr1	8875606	8876340	183730	183736	intron	RERE	0	0	5_TxWk	0	1	1	0	0	0	0
chr1	8889362	8889409	184040	184045	Intergenic	RERE	0	0	15_Quies	0	1	1	0	0	0	0
chr1	8908924	8909171	184344	184352	Intergenic	ENO1-AS1	0	0	5_TxWk	0	1	1	0	1	1	1
chr1	8939700	8939746	185002	185006	promoter-TSS	ENO1	1	0	5_TxWk	0	1	1	0	0	1	0
chr1	8940448	8940676	185012	185018	TTS	ENO1-AS1	0	0	5_TxWk	0	1	1	0	1	0	0
chr1	8940827	8940896	185018	185022	TTS	ENO1-AS1	0	0	7_Enh	0	1	1	0	0	0	0
chr1	8950014	8950474	185200	185211	Intergenic	ENO1	0	0	15_Quies	0	1	1	0	1	0	0
chr1	9046324	9046564	186758	186765	Intergenic	SLC2A7	0	0	7_Enh	0	1	1	0	1	0	0
chr1	9139092	9139194	188470	188476	Intergenic	SLC2A5	0	0	7_Enh	0	1	0	0	1	0	0
chr1	9170877	9171153	188977	188986	intron	GPR157	0	0	5_TxWk	0	1	1	0	1	1	1
chr1	9189994	9190031	189416	189420	promoter-TSS	GPR157	1	0	15_Quies	0	1	0	0	1	0	0
chr1	9222101	9222316	189938	189946	Intergenic	MIR34A	0	0	7_Enh	0	1	1	0	0	0	0
chr1	9222340	9222605	189946	189953	Intergenic	MIR34A	0	0	7_Enh	0	1	1	0	0	0	0
chr1	9256596	9256875	190639	190654	Intergenic	H6PD	0	0	15_Quies	0	1	1	0	1	1	1
chr1	9294306	9294526	191387	191399	promoter-TSS	H6PD	1	1	1_TssA	0	1	1	0	1	1	1
chr1	9406149	9406276	194040	194045	intron	SPSB1	0	0	7_Enh	0	1	1	0	1	0	0
chr1	9498915	9498951	195926	195930	Intergenic	SLC25A33	0	0	7_Enh	0	1	0	0	1	0	0
chr1	9501563	9501772	195961	195971	Intergenic	SLC25A33	0	0	7_Enh	0	1	1	0	1	0	0
chr1	9527002	9527178	196422	196427	Intergenic	SLC25A33	0	0	7_Enh	0	1	1	0	1	0	0
chr1	9563235	9563413	197093	197098	Intergenic	SLC25A33	0	0	5_TxWk	0	1	1	0	0	0	0
chr1	9868659	9868750	203824	203828	intron	CLSTN1	0	0	7_Enh	0	1	1	0	1	0	0
chr1	9884719	9884867	204230	204238	promoter-TSS	CLSTN1	1	0	2_TssAFlnk	0	1	1	0	1	0	0
chr1	9885284	9885518	204248	204256	Intergenic,promoter-TSS	CLSTN1	1	0	7_Enh	0	1	1	0	1	0	0
chr1	9960399	9960467	205573	205577	intron	CTNNBIP1	0	0	2_TssAFlnk	0	1	1	0	1	0	0
chr1	9960522	9960934	205577	205586	intron	CTNNBIP1	0	0	2_TssAFlnk	0	1	1	0	1	0	0
chr1	9989603	9989722	206162	206167	TTS	LZIC	0	0	15_Quies	0	1	0	0	1	0	0
chr1	10271724	10271959	211040	211047	intron	KIF1B	1	0	2_TssAFlnk	0	1	1	0	1	0	0
chr1	10554866	10555465	215464	215479	intron	PEX14	0	0	7_Enh	0	1	1	0	1	1	1
chr1	10588836	10588967	215984	215991	intron	PEX14	0	0	5_TxWk	0	1	0	0	0	0	0
chr1	10688911	10689023	217525	217529	intron	PEX14	0	0	7_Enh	0	1	1	0	1	0	0
chr1	10735135	10735430	219186	219197	intron	CASZ1	0	0	7_Enh	0	1	1	0	0	0	0
chr1	10735443	10735825	219197	219208	intron	CASZ1	0	0	7_Enh	0	1	1	0	0	0	0
chr1	10746136	10746399	219462	219469	intron	CASZ1	0	0	7_Enh	0	1	1	0	1	0	0
chr1	10746656	10746760	219475	219480	intron	CASZ1	0	0	7_Enh	0	1	1	0	1	0	0
chr1	10746767	10746980	219480	219487	intron	CASZ1	0	0	7_Enh	0	1	1	0	1	0	0
chr1	10759495	10759875	219953	219961	intron	CASZ1	0	0	7_Enh	0	1	0	0	0	0	0
chr1	10764495	10764569	220060	220066	intron	CASZ1	0	1	7_Enh	0	1	0	0	0	0	0
chr1	10764657	10764759	220071	220084	intron	CASZ1	0	1	7_Enh	0	1	0	0	1	0	0
chr1	10764790	10764809	220084	220088	intron	CASZ1	0	1	7_Enh	0	1	0	0	1	0	0
chr1	10764828	10764887	220088	220094	intron	CASZ1	0	1	7_Enh	0	1	0	0	1	0	0
chr1	10774483	10774748	220320	220332	intron	CASZ1	0	0	7_Enh	0	1	1	0	1	0	0
chr1	10777182	10777388	220389	220394	intron	CASZ1	0	0	7_Enh	0	1	1	0	0	0	0
chr1	10785338	10785481	220580	220588	intron	CASZ1	0	0	7_Enh	0	1	1	0	1	0	0
chr1	10786502	10786703	220599	220612	intron	CASZ1	0	0	7_Enh	0	1	0	0	1	0	0
chr1	10788001	10788062	220631	220637	intron	CASZ1	0	0	7_Enh	0	1	1	0	0	0	0
chr1	10796812	10796950	220820	220826	intron	CASZ1	0	0	7_Enh	0	1	1	0	1	0	0
chr1	10797260	10797579	220830	220843	intron	CASZ1	0	0	7_Enh	0	1	1	0	1	0	0
chr1	10798367	10798490	220861	220869	intron	CASZ1	0	0	7_Enh	0	1	1	0	1	0	0
chr1	10821938	10822152	221416	221425	intron	CASZ1	0	0	7_Enh	0	1	1	0	1	0	0
chr1	10856932	10857111	222356	222365	promoter-TSS	CASZ1	1	1	15_Quies	0	1	1	0	0	0	0
chr1	11022956	11023050	225629	225633	intron	C1orf127	0	0	7_Enh	0	1	1	0	0	0	0
chr1	11025794	11025875	225672	225678	intron	C1orf127	0	0	5_TxWk	0	1	1	0	1	0	0
chr1	11028410	11028587	225718	225726	intron	C1orf127	0	0	1_TssA	0	1	1	0	1	0	0
chr1	11035922	11036028	225853	225859	intron	C1orf127	0	0	7_Enh	0	1	1	0	1	0	0
chr1	11036247	11036351	225862	225867	exon	C1orf127	0	0	7_Enh	0	1	0	0	1	0	0
chr1	11040192	11040597	225950	225965	intron	C1orf127	0	0	7_Enh	0	1	1	0	1	0	1
chr1	11332736	11333132	230563	230591	promoter-TSS	UBIAD1	1	0	1_TssA	0	1	1	0	1	0	0
chr1	11709191	11709481	236711	236727	intron	FBXO2	0	1	7_Enh	0	1	1	0	0	0	0
chr1	11779673	11780112	238629	238658	exon	DRAXIN	0	1	2_TssAFlnk	0	1	1	0	1	1	1
chr1	11795905	11796005	238925	238931	intron,promoter-TSS	AGTRAP	1	1	2_TssAFlnk	0	1	1	0	1	0	0
chr1	11847448	11847580	239951	239958	exon	MTHFR	0	0	7_Enh	0	1	1	0	0	0	0
chr1	11847648	11847864	239959	239965	exon	MTHFR	0	0	7_Enh	0	1	1	0	0	0	0
chr1	11989965	11990079	242903	242908	Intergenic	KIAA2013	0	0	7_Enh	0	1	1	0	0	0	0
chr1	12436550	12436766	250357	250361	intron	VPS13D	0	0	7_Enh	0	1	1	0	1	0	0
chr1	12493542	12493764	250887	250895	intron	VPS13D	0	0	7_Enh	0	1	1	0	1	0	0
chr1	12525469	12525589	251199	251203	intron	VPS13D	0	0	5_TxWk	0	1	1	0	0	0	0
chr1	12529566	12529692	251258	251263	intron	VPS13D	0	0	7_Enh	0	1	1	0	0	0	0
chr1	12538139	12538351	251344	251353	intron	VPS13D	0	0	7_Enh	0	1	1	0	1	0	0
chr1	12538386	12538585	251353	251362	intron	VPS13D	0	0	7_Enh	0	1	1	0	1	0	0
chr1	12546609	12546762	251459	251466	intron	VPS13D	0	0	7_Enh	0	1	1	0	1	0	0
chr1	12588426	12588655	252184	252190	Intergenic	SNORA59B	0	0	7_Enh	0	1	1	0	1	0	0
chr1	12600126	12600191	252333	252338	Intergenic	SNORA59B	0	0	5_TxWk	0	1	0	0	0	0	0
chr1	12600258	12600409	252340	252348	Intergenic	SNORA59B	0	1	5_TxWk	0	1	1	0	0	0	0
chr1	12600428	12600466	252348	252353	Intergenic	SNORA59B	0	1	5_TxWk	0	1	1	0	0	0	0
chr1	12600468	12600618	252353	252362	Intergenic	SNORA59B	0	1	5_TxWk	0	1	1	0	0	0	0
chr1	12655890	12656188	253375	253405	intron	DHRS3	0	1	7_Enh	0	1	1	0	1	0	0
chr1	12657948	12658070	253452	253456	intron	DHRS3	0	0	7_Enh	0	1	1	0	0	0	0
chr1	12679859	12680097	253908	253922	Intergenic	DHRS3	0	0	7_Enh	0	1	1	0	1	1	1
chr1	12682034	12682240	253951	253958	Intergenic	DHRS3	0	0	7_Enh	0	1	1	0	0	0	0
chr1	15059894	15059937	279380	279384	intron	KAZN	0	0	5_TxWk	0	1	0	0	1	0	0
chr1	15059971	15060069	279384	279390	intron	KAZN	0	0	7_Enh	0	1	0	0	0	0	0
chr1	15095031	15095377	279847	279851	intron	KAZN	0	0	5_TxWk	0	1	0	0	1	0	0
chr1	15112907	15112996	280131	280135	intron	KAZN	0	0	7_Enh	0	1	0	0	0	0	0
chr1	15141817	15141976	280565	280570	intron	KAZN	0	0	7_Enh	0	1	1	0	1	0	0
chr1	15271850	15272109	282703	282715	promoter-TSS	KAZN	0	0	7_Enh	0	1	0	0	1	0	0
chr1	15272238	15272384	282715	282723	promoter-TSS	KAZN	0	0	7_Enh	0	1	0	0	1	0	0
chr1	15416965	15417205	285412	285422	intron	KAZN	0	0	7_Enh	0	1	1	0	1	0	0
chr1	15417250	15417288	285422	285426	intron	KAZN	0	0	2_TssAFlnk	0	1	1	0	1	0	0
chr1	15466229	15466402	286183	286187	intron	TMEM51-AS1	0	0	7_Enh	0	1	1	0	1	0	0
chr1	15468326	15468460	286236	286240	intron	TMEM51-AS1	0	0	7_Enh	0	1	1	0	1	0	0
chr1	15478675	15478849	286341	286345	promoter-TSS	TMEM51	1	0	2_TssAFlnk	0	1	1	0	0	1	0
chr1	15499415	15499739	286834	286842	intron	TMEM51	0	0	7_Enh	0	1	1	0	0	0	0
chr1	15506784	15506937	286941	286946	intron	TMEM51	0	0	7_Enh	0	1	1	0	0	0	0
chr1	15527413	15527600	287245	287251	intron	TMEM51	0	0	7_Enh	0	1	1	0	1	0	0
chr1	15528185	15528280	287257	287261	intron	TMEM51	0	0	7_Enh	0	1	1	0	0	0	0
chr1	15528406	15528493	287263	287267	intron	TMEM51	0	0	7_Enh	0	1	1	0	1	0	0
chr1	15528509	15528837	287267	287275	intron	TMEM51	0	0	7_Enh	0	1	1	0	1	0	0
chr1	15534304	15534592	287372	287377	intron	TMEM51	0	0	7_Enh	0	1	1	0	1	0	0
chr1	15650231	15650310	288969	288975	intron	FHAD1	0	0	5_TxWk	0	1	1	0	1	1	1
chr1	15655291	15655531	289080	289088	intron	FHAD1	0	0	7_Enh	0	1	1	0	1	0	0
chr1	15852252	15852439	292677	292684	Intergenic	DNAJC16	1	0	7_Enh	0	1	1	0	0	0	0
chr1	15886024	15886142	293186	293192	exon	DNAJC16	0	0	4_Tx	0	1	1	0	1	0	0
chr1	16029858	16030113	295575	295582	intron	PLEKHM2	0	0	7_Enh	0	1	1	0	1	1	0
chr1	16030168	16030319	295582	295587	intron	PLEKHM2	0	0	7_Enh	0	1	1	0	1	0	0
chr1	16062622	16062758	296294	296303	promoter-TSS	SLC25A34	1	0	2_TssAFlnk	0	1	1	0	1	0	0
chr1	16082880	16083195	296778	296792	Intergenic	FBLIM1	0	0	7_Enh	0	1	0	0	1	0	0
chr1	16107482	16107537	297373	297377	intron	FBLIM1	0	0	6_EnhG	0	1	1	0	1	0	0
chr1	16126498	16126731	297755	297761	Intergenic	UQCRHL	0	0	7_Enh	0	1	1	0	1	0	0
chr1	16126760	16127011	297761	297766	Intergenic	UQCRHL	0	0	7_Enh	0	1	1	0	1	0	0
chr1	16127043	16127214	297766	297773	Intergenic	UQCRHL	0	0	7_Enh	0	1	1	0	1	0	0
chr1	16162782	16162898	298611	298622	exon	FLJ37453	0	1	2_TssAFlnk	0	1	0	0	1	0	0
chr1	16212402	16213287	299638	299654	intron	SPEN	0	0	1_TssA	0	1	1	0	1	1	0
chr1	16265916	16266171	300462	300471	exon	SPEN	0	0	6_EnhG	0	1	1	0	1	0	0
chr1	16276143	16276394	300782	300794	intron	ZBTB17	0	0	7_Enh	0	1	1	0	1	0	0
chr1	16276430	16276517	300794	300799	intron	ZBTB17	0	0	7_Enh	0	1	1	0	1	0	0
chr1	16292642	16292825	301025	301031	intron	ZBTB17	0	0	7_Enh	0	1	1	0	1	0	0
chr1	16393746	16393886	302955	302960	intron	FAM131C	0	0	7_Enh	0	1	1	0	1	0	0
chr1	16469961	16470058	304406	304410	intron	EPHA2	0	0	6_EnhG	0	1	1	0	1	0	0
chr1	16470096	16470325	304410	304417	intron	EPHA2	0	0	6_EnhG	0	1	1	0	1	0	0
chr1	16470406	16470950	304417	304430	intron	EPHA2	0	0	7_Enh	0	1	1	0	1	0	0
chr1	16471635	16472079	304436	304455	intron	EPHA2	0	0	2_TssAFlnk	0	1	1	0	1	0	0
chr1	16472271	16472316	304455	304459	intron	EPHA2	0	0	2_TssAFlnk	0	1	1	0	1	0	0
chr1	16472435	16472528	304459	304470	intron	EPHA2	0	0	2_TssAFlnk	0	1	1	0	0	0	0
chr1	16472602	16472792	304470	304482	intron	EPHA2	0	0	7_Enh	0	1	1	0	0	0	0
chr1	16472857	16473110	304482	304494	intron	EPHA2	0	0	7_Enh	0	1	1	0	1	0	0
chr1	16480996	16481107	304645	304651	intron	EPHA2	0	0	1_TssA	0	1	1	0	0	0	0
chr1	16482685	16482828	304775	304785	promoter-TSS	EPHA2	1	1	1_TssA	0	1	0	0	1	0	0
chr1	16490718	16490919	304955	304961	Intergenic	EPHA2	0	0	5_TxWk	0	1	1	0	1	0	0
chr1	16494077	16494575	305015	305064	Intergenic	EPHA2	0	1	2_TssAFlnk	0	1	1	0	0	0	0
chr1	16502256	16503003	305224	305244	Intergenic	EPHA2	0	0	7_Enh	0	1	1	0	1	0	0
chr1	16508237	16508702	305344	305354	Intergenic	EPHA2	0	0	7_Enh	0	1	0	0	1	0	0
chr1	16532980	16533812	305750	305845	intron	ARHGEF19	0	1	1_TssA	0	1	1	0	1	0	0
chr1	16538747	16539014	305948	305953	intron	ARHGEF19	1	0	7_Enh	0	1	1	0	1	0	0
chr1	16539029	16539245	305953	305961	promoter-TSS	ARHGEF19	1	0	7_Enh	0	1	1	0	1	0	0
chr1	16542765	16543147	306022	306042	Intergenic	ARHGEF19	0	0	2_TssAFlnk	0	1	1	0	1	0	0
chr1	16544210	16544447	306088	306103	Intergenic	ARHGEF19	0	1	1_TssA	0	1	1	0	1	0	0
chr1	16553374	16553448	306199	306208	Intergenic	RSG1	0	1	1_TssA	0	1	1	0	1	0	0
chr1	16553453	16553557	306208	306219	Intergenic	RSG1	0	1	1_TssA	0	1	1	0	1	0	0
chr1	16553648	16553734	306230	306236	Intergenic	RSG1	0	1	2_TssAFlnk	0	1	1	0	1	0	0
chr1	16570928	16571111	306634	306638	Intergenic	RSG1	0	0	7_Enh	0	1	1	0	1	1	1
chr1	16575194	16575542	306682	306687	Intergenic	RSG1	0	0	7_Enh	0	1	1	0	1	0	0
chr1	16625757	16625849	307281	307285	intron	FBXO42	0	0	5_TxWk	0	1	1	0	0	0	0
chr1	16641675	16641771	307501	307505	exon	FBXO42	0	0	5_TxWk	0	1	1	0	0	0	0
chr1	16705966	16706035	308732	308736	intron	SZRD1	0	0	5_TxWk	0	1	1	0	1	0	0
chr1	16840317	16841283	311083	311129	Intergenic	CROCCP3	0	1	1_TssA	0	1	1	0	1	0	0
chr1	16973884	16973950	313247	313251	intron	MST1P2	0	1	1_TssA	0	1	0	0	1	0	0
chr1	16973964	16974039	313251	313259	exon	MST1P2	0	1	1_TssA	0	1	0	0	1	0	0
chr1	16974045	16974256	313259	313274	intron	MST1P2	0	1	1_TssA	0	1	0	0	1	0	0
chr1	16974266	16974398	313274	313285	exon,intron	MST1P2	0	1	2_TssAFlnk	0	1	0	0	1	0	0
chr1	16974399	16974440	313285	313290	exon	MST1P2	0	1	2_TssAFlnk	0	1	0	0	1	0	0
chr1	16974441	16974511	313290	313297	exon	MST1P2	0	1	2_TssAFlnk	0	1	0	0	1	0	0
chr1	16974552	16974597	313298	313303	exon	MST1P2	0	1	2_TssAFlnk	0	1	0	0	1	0	0
chr1	17091465	17091737	315860	315865	promoter-TSS	MST1L	1	0	2_TssAFlnk	0	1	1	0	1	0	0
chr1	17091921	17091984	315867	315873	promoter-TSS	MST1L	1	0	2_TssAFlnk	0	1	1	0	1	0	0
chr1	17092315	17092443	315878	315885	Intergenic	MST1L	0	0	2_TssAFlnk	0	1	1	0	0	0	0
chr1	17092499	17092681	315885	315895	Intergenic	MST1L	0	0	7_Enh	0	1	1	0	1	0	0
chr1	17092748	17092862	315895	315900	Intergenic	MST1L	0	0	7_Enh	0	1	1	0	1	0	0
chr1	17221973	17222893	317077	317124	Intergenic	CROCC	0	1	15_Quies	0	1	1	0	1	0	0
chr1	17287202	17287684	318559	318611	exon	CROCC	0	1	1_TssA	0	1	1	0	1	1	1
chr1	17380957	17380997	320542	320547	promoter-TSS	SDHB	1	0	1_TssA	0	1	1	0	1	0	0
chr1	17494783	17495058	322206	322213	Intergenic	PADI1	0	0	15_Quies	0	1	0	0	0	0	0
chr1	17560343	17560510	323047	323052	intron	PADI1	0	0	7_Enh	0	1	1	0	1	0	0
chr1	17754782	17755143	326154	326161	intron	RCC2	0	0	6_EnhG	0	1	1	0	1	0	0
chr1	17763446	17763687	326322	326328	intron	RCC2	0	0	7_Enh	0	1	1	0	0	0	0
chr1	17846746	17846871	328102	328108	Intergenic	ARHGEF10L	0	0	7_Enh	0	1	1	0	1	0	0
chr1	17865263	17865366	328354	328358	Intergenic	ARHGEF10L	1	0	5_TxWk	0	1	1	0	1	0	0
chr1	17877435	17877514	328624	328630	intron	ARHGEF10L	0	0	7_Enh	0	1	1	0	1	0	0
chr1	17877547	17877614	328630	328634	intron	ARHGEF10L	0	0	7_Enh	0	1	1	0	1	0	0
chr1	17878169	17878383	328639	328644	intron	ARHGEF10L	0	0	7_Enh	0	1	1	0	1	0	0
chr1	17886516	17886753	328735	328741	intron	ARHGEF10L	0	0	7_Enh	0	1	1	0	1	0	0
chr1	17888154	17888413	328764	328769	intron	ARHGEF10L	0	0	7_Enh	0	1	1	0	1	0	0
chr1	17891289	17891464	328808	328812	intron	ARHGEF10L	0	0	7_Enh	0	1	1	0	1	0	0
chr1	17892189	17892275	328825	328830	intron	ARHGEF10L	0	0	7_Enh	0	1	1	0	0	0	0
chr1	17896037	17896312	328879	328889	intron	ARHGEF10L	0	0	7_Enh	0	1	1	0	1	0	0
chr1	17909000	17909110	329095	329100	intron	ARHGEF10L	0	0	2_TssAFlnk	0	1	1	0	0	0	0
chr1	17914703	17915069	329169	329179	intron	ARHGEF10L	0	0	7_Enh	0	1	1	0	1	0	0
chr1	18806854	18807349	340917	340925	promoter-TSS	KLHDC7A	1	0	7_Enh	0	1	1	0	1	0	0
chr1	18807867	18808056	340936	340944	exon	KLHDC7A	1	0	2_TssAFlnk	0	1	1	0	0	0	0
chr1	19263623	19263768	348243	348247	intron	IFFO2	0	0	6_EnhG	0	1	1	0	0	0	0
chr1	19268576	19268701	348320	348324	intron	IFFO2	0	0	7_Enh	0	1	1	0	0	0	0
chr1	19275976	19276047	348443	348449	intron	IFFO2	0	0	7_Enh	0	1	1	0	0	0	0
chr1	19276087	19276218	348449	348456	intron	IFFO2	0	0	7_Enh	0	1	1	0	0	0	0
chr1	19276384	19276761	348464	348476	intron	IFFO2	0	0	7_Enh	0	1	1	0	0	1	0
chr1	19277076	19277462	348479	348490	intron	IFFO2	0	0	2_TssAFlnk	0	1	1	0	0	0	0
chr1	19278721	19278770	348510	348515	intron	IFFO2	0	0	7_Enh	0	1	1	0	0	0	0
chr1	19280186	19280286	348530	348537	intron	IFFO2	0	0	2_TssAFlnk	0	1	1	0	0	0	0
chr1	19280462	19280578	348539	348543	intron	IFFO2	0	0	2_TssAFlnk	0	1	1	0	0	0	0
chr1	19284256	19284325	348803	348807	Intergenic	IFFO2	0	0	7_Enh	0	1	0	0	0	0	0
chr1	19336494	19336650	349363	349368	Intergenic	IFFO2	0	0	7_Enh	0	1	1	0	0	0	0
chr1	19337020	19337485	349374	349382	Intergenic	IFFO2	0	0	7_Enh	0	1	1	0	1	0	0
chr1	19337689	19337876	349387	349398	Intergenic	IFFO2	0	0	7_Enh	0	1	1	0	1	0	0
chr1	19339098	19339173	349415	349419	Intergenic	IFFO2	0	0	7_Enh	0	1	1	0	0	0	1
chr1	19343635	19343834	349498	349504	Intergenic	IFFO2	0	0	5_TxWk	0	1	1	0	1	0	0
chr1	19379133	19379216	350028	350032	Intergenic	IFFO2	0	0	15_Quies	0	1	0	0	0	0	0
chr1	19393330	19393403	350292	350298	Intergenic	IFFO2	0	0	7_Enh	0	1	1	0	1	0	0
chr1	19393830	19394051	350309	350317	Intergenic	IFFO2	0	0	7_Enh	0	1	1	0	1	0	0
chr1	19394804	19394866	350326	350330	Intergenic	IFFO2	0	0	7_Enh	0	1	1	0	0	0	0
chr1	19401463	19401566	350474	350480	intron	UBR4	0	0	6_EnhG	0	1	1	0	1	0	0
chr1	19401965	19402119	350483	350491	intron	UBR4	0	0	6_EnhG	0	1	1	0	1	0	0
chr1	19402386	19402715	350495	350503	intron	UBR4	0	0	6_EnhG	0	1	1	0	0	0	0
chr1	19406554	19407016	350578	350584	intron	UBR4	0	0	6_EnhG	0	1	1	0	1	0	0
chr1	19712470	19712659	355272	355278	intron	CAPZB	0	0	7_Enh	0	1	1	0	1	0	0
chr1	19717844	19718102	355364	355371	intron	CAPZB	0	0	5_TxWk	0	1	1	0	0	1	1
chr1	19772509	19772599	356234	356239	intron	CAPZB	0	0	6_EnhG	0	1	1	0	1	1	0
chr1	19772614	19772739	356239	356243	intron	CAPZB	0	0	7_Enh	0	1	1	0	1	0	0
chr1	19922782	19923027	358270	358276	promoter-TSS	MINOS1	1	0	2_TssAFlnk	0	1	1	0	1	0	0
chr1	19977713	19977917	359262	359270	intron	NBL1	0	0	5_TxWk	0	1	1	0	1	1	1
chr1	20037699	20038067	360364	360370	intron	TMCO4	0	0	5_TxWk	0	1	0	0	0	0	0
chr1	20062458	20062589	360668	360672	intron	TMCO4	0	0	5_TxWk	0	1	0	0	1	0	0
chr1	20064683	20064877	360694	360699	intron	TMCO4	0	0	7_Enh	0	1	1	0	0	0	0
chr1	20081275	20081515	360945	360953	intron	TMCO4	0	0	5_TxWk	0	1	1	0	1	0	0
chr1	20142056	20142346	361866	361872	promoter-TSS	RNF186	1	0	7_Enh	0	1	0	0	1	0	0
chr1	20480971	20481157	365589	365598	Intergenic	PLA2G2F	0	0	2_TssAFlnk	0	1	1	0	0	0	0
chr1	20685377	20685484	368227	368231	TTS	LOC339505	0	0	2_TssAFlnk	0	1	1	0	1	0	0
chr1	20686129	20686171	368242	368246	TTS	LOC339505	0	0	7_Enh	0	1	1	0	1	0	0
chr1	20810667	20813455	369763	370048	exon	CAMK2N1	1	1	1_TssA	0	1	1	0	1	0	0
chr1	20813458	20813667	370048	370060	promoter-TSS	CAMK2N1	1	1	7_Enh	0	1	1	0	0	0	0
chr1	20915930	20916081	371731	371735	intron	CDA	1	0	15_Quies	0	1	1	0	1	0	0
chr1	20916084	20916351	371735	371745	intron	CDA	1	0	15_Quies	0	1	0	0	1	0	0
chr1	21501221	21501350	379323	379328	promoter-TSS	EIF4G3	0	0	5_TxWk	0	1	1	0	0	0	0
chr1	21501370	21501751	379328	379335	promoter-TSS	EIF4G3	0	0	5_TxWk	0	1	1	0	0	0	0
chr1	21588990	21589222	380981	380987	intron	ECE1	0	0	7_Enh	0	1	1	0	1	0	0
chr1	21589385	21589515	380989	380999	intron	ECE1	0	0	7_Enh	0	1	1	0	1	0	0
chr1	21594961	21595153	381096	381101	intron	ECE1	0	0	6_EnhG	0	1	1	0	1	0	0
chr1	21595185	21595257	381101	381106	intron	ECE1	0	0	6_EnhG	0	1	1	0	1	0	0
chr1	21655777	21655884	382185	382189	intron	ECE1	0	0	7_Enh	0	1	1	0	1	0	0
chr1	21950195	21950435	387501	387510	intron	RAP1GAP	0	0	7_Enh	0	1	1	0	1	0	0
chr1	21958657	21958845	387653	387661	intron	RAP1GAP	0	0	7_Enh	0	1	1	0	1	0	0
chr1	21961091	21961208	387685	387692	intron	RAP1GAP	0	0	7_Enh	0	1	1	0	1	0	0
chr1	21968746	21968832	387808	387817	intron	RAP1GAP	0	0	7_Enh	0	1	1	0	1	0	0
chr1	22231285	22231539	392729	392735	intron	HSPG2	0	0	7_Enh	0	1	1	0	1	0	0
chr1	22241489	22241839	392892	392909	intron	HSPG2	0	0	7_Enh	0	1	1	0	1	0	0
chr1	22243256	22243574	392947	392954	intron	HSPG2	0	0	7_Enh	0	1	1	0	0	0	0
chr1	22243593	22243683	392954	392958	intron	HSPG2	0	0	7_Enh	0	1	1	0	0	0	0
chr1	22257680	22257850	393179	393188	intron	HSPG2	0	0	7_Enh	0	1	0	0	1	0	0
chr1	22257894	22258034	393188	393194	intron	HSPG2	0	0	7_Enh	0	1	1	0	1	0	0
chr1	22260257	22260676	393223	393235	intron	HSPG2	0	0	7_Enh	0	1	1	0	0	0	0
chr1	22262086	22262363	393272	393281	intron	HSPG2	0	0	2_TssAFlnk	0	1	1	0	0	0	0
chr1	22262458	22262892	393281	393290	intron	HSPG2	1	0	2_TssAFlnk	0	1	1	0	0	0	0
chr1	22262986	22263118	393294	393299	intron	HSPG2	1	0	2_TssAFlnk	0	1	1	0	0	0	0
chr1	22266247	22266402	393467	393471	Intergenic	HSPG2	0	0	7_Enh	0	1	1	0	1	0	1
chr1	22283340	22283751	393728	393735	Intergenic	HSPG2	0	0	7_Enh	0	1	1	0	1	0	0
chr1	22283783	22283979	393735	393742	Intergenic	CELA3B	0	0	7_Enh	0	1	1	0	1	0	0
chr1	22284000	22284156	393743	393748	Intergenic	CELA3B	0	0	7_Enh	0	1	1	0	1	0	0
chr1	22299174	22299213	393996	394000	Intergenic	CELA3B	0	0	7_Enh	0	1	1	0	0	0	0
chr1	22301232	22301490	394030	394036	Intergenic	CELA3B	0	0	5_TxWk	0	1	1	0	1	0	0
chr1	22324106	22324178	394425	394429	Intergenic	CELA3A	0	0	5_TxWk	0	1	1	0	0	0	0
chr1	22349409	22349647	394832	394838	Intergenic	LINC00339	0	0	7_Enh	0	1	1	0	1	1	1
chr1	22352744	22352894	394943	394953	intron	LINC00339	0	0	7_Enh	0	1	0	0	1	0	0
chr1	22740766	22741091	400816	400824	Intergenic	ZBTB40	0	0	7_Enh	0	1	1	0	1	0	0
chr1	23076838	23077287	406084	406090	intron	EPHB2	0	0	5_TxWk	0	1	1	0	1	0	0
chr1	23153043	23153203	407143	407148	intron	EPHB2	0	0	7_Enh	0	1	1	0	1	0	0
chr1	23155546	23155660	407180	407185	intron	EPHB2	0	0	7_Enh	0	1	0	0	0	0	0
chr1	23493816	23493977	411289	411294	intron	LUZP1	0	0	2_TssAFlnk	0	1	1	0	0	0	0
chr1	23730434	23730782	414912	414925	intron	TCEA3	0	0	7_Enh	0	1	1	0	1	1	1
chr1	23748878	23749154	415152	415163	intron	TCEA3	0	0	2_TssAFlnk	0	1	1	0	1	0	0
chr1	23751610	23751786	415297	415307	promoter-TSS	TCEA3	1	1	2_TssAFlnk	0	1	1	0	1	0	0
chr1	23778597	23778907	415668	415674	intron	ASAP3	0	0	6_EnhG	0	1	1	0	1	0	0
chr1	23805521	23805941	416024	416031	intron	ASAP3	0	0	7_Enh	0	1	1	0	1	0	0
chr1	23880945	23881863	417409	417494	Intergenic	ID3	0	1	1_TssA	0	1	1	0	1	1	0
chr1	23886448	23886583	417631	417637	promoter-TSS	ID3	1	0	5_TxWk	0	1	1	0	0	0	0
chr1	23888903	23889099	417654	417671	Intergenic	ID3	0	0	5_TxWk	0	1	1	0	1	0	0
chr1	23945942	23946444	418492	418543	Intergenic	MDS2	0	1	1_TssA	0	1	1	0	1	0	0
chr1	23961505	23961788	418768	418775	intron	MDS2	0	0	2_TssAFlnk	0	1	0	0	1	1	1
chr1	24053853	24054119	420221	420228	Intergenic	TCEB3	0	0	7_Enh	0	1	1	0	1	1	0
chr1	24429671	24429733	426560	426564	intron	MYOM3	0	0	7_Enh	0	1	1	0	1	0	0
chr1	24447046	24447200	426875	426883	exon	IL22RA1	0	0	7_Enh	0	1	1	0	1	0	0
chr1	24454593	24454734	426969	426974	exon	IL22RA1	0	0	6_EnhG	0	1	1	0	1	0	0
chr1	24477041	24477479	427298	427318	Intergenic	IL22RA1	0	0	7_Enh	0	1	1	0	1	1	1
chr1	24506056	24506121	427690	427694	intron	IFNLR1	0	0	7_Enh	0	1	1	0	1	0	0
chr1	24508597	24508750	427729	427734	intron	IFNLR1	0	0	7_Enh	0	1	1	0	1	0	0
chr1	24799116	24799190	431567	431571	exon	NIPAL3	0	0	7_Enh	0	1	1	0	1	0	0
chr1	24799315	24799478	431572	431576	TTS,exon	NIPAL3	0	0	7_Enh	0	1	1	0	1	0	0
chr1	24882065	24882177	432844	432849	promoter-TSS	NCMAP	1	0	1_TssA	0	1	0	0	1	0	0
chr1	24885664	24885727	432956	432960	intron	NCMAP	0	0	5_TxWk	0	1	1	0	1	0	0
chr1	24894455	24894516	433071	433078	intron	NCMAP	0	0	7_Enh	0	1	1	0	1	0	0
chr1	24894555	24894737	433081	433087	intron	NCMAP	0	0	7_Enh	0	1	1	0	1	0	0
chr1	24902811	24903020	433231	433237	intron	NCMAP	0	0	7_Enh	0	1	1	0	0	0	0
chr1	24971705	24971892	434336	434341	intron	SRRM1	0	0	5_TxWk	0	1	1	0	0	0	0
chr1	25031830	25031963	435185	435190	Intergenic	CLIC4	0	0	15_Quies	0	1	1	0	1	0	0
chr1	25032016	25032383	435190	435198	Intergenic	CLIC4	0	0	1_TssA	0	1	1	0	1	0	0
chr1	25255948	25257297	438824	439004	exon	RUNX3	0	1	7_Enh	0	1	1	0	0	1	0
chr1	25525212	25525347	442929	442934	Intergenic	SYF2	0	0	5_TxWk	0	1	0	0	0	1	0
chr1	25810674	25810801	447156	447166	exon	TMEM57	0	0	6_EnhG	0	1	1	0	1	0	0
chr1	26054260	26054596	450866	450874	intron	MAN1C1	0	0	7_Enh	0	1	1	0	1	0	0
chr1	26097973	26098104	451570	451581	intron	MAN1C1	0	1	7_Enh	0	1	1	0	1	0	0
chr1	26145407	26145579	452483	452488	promoter-TSS	MTFR1L	1	0	7_Enh	0	1	1	0	0	0	0
chr1	26193746	26193932	453252	453257	intron	PAQR7	0	0	7_Enh	0	1	1	0	1	0	0
chr1	26217081	26217269	453658	453666	intron	STMN1	0	0	7_Enh	0	1	1	0	1	0	0
chr1	26250286	26250351	454307	454312	Intergenic	MIR3917	0	0	7_Enh	0	1	1	0	0	0	0
chr1	26362827	26362976	455876	455884	TTS	EXTL1	0	0	2_TssAFlnk	0	1	1	0	1	0	0
chr1	26398992	26399056	456498	456502	Intergenic	TRIM63	0	0	7_Enh	0	1	1	0	1	0	0
chr1	26399743	26399933	456510	456518	Intergenic	TRIM63	0	0	7_Enh	0	1	1	0	1	0	0
chr1	26406941	26407151	456580	456584	Intergenic	TRIM63	0	0	7_Enh	0	1	1	0	1	0	0
chr1	26420867	26420955	456763	456767	Intergenic	PDIK1L	0	0	7_Enh	0	1	1	0	1	0	0
chr1	26487950	26488111	457837	457852	exon	FAM110D	0	1	2_TssAFlnk	0	1	1	0	0	0	0
chr1	26488129	26488872	457852	457940	exon	FAM110D	0	1	1_TssA	0	1	1	0	1	1	0
chr1	26545542	26545719	459015	459022	Intergenic	CEP85	0	0	15_Quies	0	1	0	0	1	0	0
chr1	26797816	26798178	463113	463129	promoter-TSS	HMGN2	1	0	7_Enh	0	1	1	0	1	0	0
chr1	26857642	26857994	464389	464398	intron	RPS6KA1	0	0	2_TssAFlnk	0	1	1	0	1	1	1
chr1	26858197	26858489	464401	464410	intron	RPS6KA1	0	0	7_Enh	0	1	1	0	1	0	0
chr1	26945964	26946165	465670	465678	Intergenic	MIR1976	0	0	1_TssA	0	1	1	0	0	0	0
chr1	27003873	27004388	466730	466738	Intergenic	ARID1A	0	0	7_Enh	0	1	1	0	1	1	1
chr1	27050017	27050492	467550	467563	intron	ARID1A	0	0	7_Enh	0	1	1	0	1	1	0
chr1	27067562	27067758	467735	467740	intron	ARID1A	0	0	5_TxWk	0	1	1	0	0	0	0
chr1	27192416	27192495	469954	469960	Intergenic	SFN	0	0	1_TssA	0	1	1	0	0	0	0
chr1	27248951	27249119	471033	471039	intron	NUDC	1	0	1_TssA	0	1	1	0	0	0	0
chr1	27319420	27319674	472240	472258	exon,promoter-TSS	TRNP1	1	0	7_Enh	0	1	1	0	0	0	0
chr1	27324030	27324472	472455	472466	intron	TRNP1	0	0	7_Enh	0	1	1	0	1	1	1
chr1	27337585	27337671	472692	472700	intron	FAM46B	0	0	5_TxWk	0	1	1	0	0	0	0
chr1	27339174	27339911	472749	472796	promoter-TSS	FAM46B	1	1	1_TssA	0	1	1	0	1	0	0
chr1	27358085	27358442	473132	473157	Intergenic	FAM46B	0	0	2_TssAFlnk	0	1	1	0	1	0	0
chr1	27675874	27676340	478302	478343	intron	SYTL1	0	1	1_TssA	0	1	1	0	1	0	0
chr1	27676349	27676653	478343	478386	exon	SYTL1	0	1	2_TssAFlnk	0	1	1	0	1	0	0
chr1	27693398	27693688	479007	479021	promoter-TSS	MAP3K6	1	0	1_TssA	0	1	1	0	1	0	0
chr1	27718785	27719407	479451	479522	promoter-TSS	GPR3	1	1	2_TssAFlnk	0	1	1	0	1	1	1
chr1	27721889	27722247	479576	479586	exon	GPR3	0	0	5_TxWk	0	1	1	0	1	1	1
chr1	27728956	27729183	479696	479703	Intergenic	GPR3	0	0	7_Enh	0	1	1	0	1	1	1
chr1	27830983	27831329	481203	481216	Intergenic	WASF2	0	0	15_Quies	0	1	1	0	1	0	0
chr1	27845878	27846049	481444	481455	Intergenic	WASF2	0	0	5_TxWk	0	1	0	0	0	0	0
chr1	27855041	27855172	481687	481697	Intergenic	WASF2	0	0	2_TssAFlnk	0	1	1	0	1	0	0
chr1	27855201	27855650	481697	481708	Intergenic	WASF2	0	0	2_TssAFlnk	0	1	1	0	1	0	0
chr1	27890023	27890289	482479	482486	intron	AHDC1	0	0	2_TssAFlnk	0	1	1	0	1	0	0
chr1	27894928	27895467	482563	482621	intron	AHDC1	0	1	7_Enh	0	1	1	0	1	1	1
chr1	27898139	27898412	482654	482666	intron	AHDC1	0	0	7_Enh	0	1	1	0	0	0	0
chr1	27901411	27901532	482705	482711	intron	AHDC1	0	0	7_Enh	0	1	1	0	0	0	0
chr1	27901990	27902629	482740	482820	intron	AHDC1	0	1	1_TssA	0	1	1	0	1	1	1
chr1	27902631	27902740	482820	482830	intron	AHDC1	0	1	2_TssAFlnk	0	1	1	0	1	1	1
chr1	27960586	27961083	483808	483868	intron	FGR	1	1	1_TssA	0	1	1	0	1	0	0
chr1	28241448	28241535	488217	488226	promoter-TSS	RPA2	1	1	2_TssAFlnk	0	1	1	0	1	0	0
chr1	28431400	28431649	490481	490487	Intergenic	EYA3	0	0	15_Quies	0	1	0	0	1	0	0
chr1	28431678	28431902	490487	490492	Intergenic	EYA3	0	0	15_Quies	0	1	0	0	1	0	0
chr1	28575067	28575480	492728	492737	Intergenic	SESN2	0	0	5_TxWk	0	1	1	0	1	1	1
chr1	28578138	28578201	492764	492770	Intergenic	SESN2	0	0	5_TxWk	0	1	1	0	0	0	0
chr1	28578228	28578249	492771	492775	Intergenic	SESN2	0	0	5_TxWk	0	1	1	0	0	0	0
chr1	28585365	28585624	492903	492911	promoter-TSS	SESN2	1	0	7_Enh	0	1	1	0	0	0	0
chr1	28623307	28623381	493605	493609	Intergenic	MED18	0	0	7_Enh	0	1	1	0	1	0	0
chr1	28623447	28623662	493609	493615	Intergenic	MED18	0	0	7_Enh	0	1	1	0	1	0	0
chr1	28764523	28764922	495835	495841	exon	PHACTR4	0	0	7_Enh	0	1	1	0	1	0	0
chr1	28974614	28975629	499808	499847	promoter-TSS	RNU11	1	0	5_TxWk	0	1	1	0	1	1	0
chr1	28975648	28975795	499847	499858	TTS	RNU11	1	0	1_TssA	0	1	0	0	1	1	0
chr1	29111481	29112137	502480	502501	Intergenic	OPRD1	0	0	15_Quies	0	1	1	0	1	1	1
chr1	29448394	29448924	507214	507275	intron	TMEM200B	0	1	2_TssAFlnk	0	1	1	0	0	0	0
chr1	29529454	29529639	508998	509004	intron	MECR	0	0	5_TxWk	0	1	1	0	1	1	1
chr1	29564656	29565057	509714	509762	intron	PTPRU	0	1	2_TssAFlnk	0	1	1	0	1	0	0
chr1	31157902	31158453	524576	524622	Intergenic	MATN1-AS1	0	1	1_TssA	0	1	1	0	1	0	1
chr1	31190863	31192412	525066	525194	promoter-TSS	MATN1-AS1	1	1	2_TssAFlnk	0	1	1	0	1	1	1
chr1	31296853	31297599	526898	526943	Intergenic	LAPTM5	0	0	2_TssAFlnk	0	1	1	0	1	0	0
chr1	31320380	31320599	527233	527244	Intergenic	SDC3	0	0	7_Enh	0	1	0	0	1	0	0
chr1	31635577	31635814	531676	531687	Intergenic	NKAIN1	0	0	15_Quies	0	1	1	0	1	1	1
chr1	31846127	31846800	534411	534442	promoter-TSS	FABP3	1	0	7_Enh	0	1	1	0	1	1	0
chr1	32041967	32042540	536815	536838	intron	TINAGL1	1	0	2_TssAFlnk	0	1	0	0	1	0	0
chr1	32042756	32043052	536840	536863	promoter-TSS	TINAGL1	1	0	1_TssA	0	1	0	0	0	0	0
chr1	32053511	32053585	537046	537050	TTS	TINAGL1	0	0	7_Enh	0	1	1	0	1	1	1
chr1	32054503	32054808	537078	537114	Intergenic	TINAGL1	0	1	7_Enh	0	1	1	0	1	0	0
chr1	32135424	32135623	538248	538259	intron	COL16A1	0	0	7_Enh	0	1	1	0	1	0	0
chr1	32135799	32136124	538259	538274	intron	COL16A1	0	0	7_Enh	0	1	1	0	1	1	0
chr1	32169538	32170181	538860	538894	promoter-TSS	COL16A1	1	1	7_Enh	0	1	1	0	1	0	0
chr1	32180666	32181444	539080	539124	Intergenic	COL16A1	0	0	2_TssAFlnk	0	1	1	0	1	1	1
chr1	32410250	32410576	542903	542931	Intergenic	PTP4A2	0	1	2_TssAFlnk	0	1	0	0	1	0	0
chr1	32485981	32486050	544181	544185	intron	KHDRBS1	0	0	7_Enh	0	1	1	0	0	0	0
chr1	32670675	32670859	546904	546919	promoter-TSS	IQCC	1	1	2_TssAFlnk	0	1	1	0	1	0	0
chr1	32713899	32714139	547783	547801	exon	FAM167B	0	1	7_Enh	0	1	1	0	1	1	1
chr1	32804085	32804246	549434	549442	Intergenic	MARCKSL1	0	0	7_Enh	0	1	1	0	1	0	0
chr1	32827400	32828017	549911	549985	promoter-TSS	TSSK3	1	1	2_TssAFlnk	0	1	1	0	1	1	0
chr1	33177824	33178140	555437	555468	Intergenic	SYNC	0	0	7_Enh	0	1	1	0	1	1	1
chr1	33182332	33182611	555574	555581	Intergenic	SYNC	0	0	7_Enh	0	1	1	0	1	0	0
chr1	33220878	33221022	556430	556435	intron	KIAA1522	0	0	1_TssA	0	1	1	0	0	0	0
chr1	33225672	33226253	556481	556496	intron	KIAA1522	0	0	1_TssA	0	1	1	0	1	0	0
chr1	33226277	33226381	556496	556501	intron	KIAA1522	0	0	1_TssA	0	1	1	0	0	0	0
chr1	33226390	33226624	556501	556514	intron	KIAA1522	0	0	2_TssAFlnk	0	1	1	0	1	0	0
chr1	33227221	33227467	556520	556526	intron	KIAA1522	0	0	7_Enh	0	1	1	0	1	0	0
chr1	33721064	33721184	563783	563788	Intergenic	ZNF362	1	0	2_TssAFlnk	0	1	1	0	1	0	0
chr1	33723757	33723847	564007	564012	intron	ZNF362	0	0	2_TssAFlnk	0	1	1	0	0	0	0
chr1	33800110	33800221	565238	565243	intron	PHC2	0	0	7_Enh	0	1	1	0	0	0	0
chr1	33804134	33804214	565287	565291	intron	PHC2	0	0	7_Enh	0	1	1	0	1	0	0
chr1	33804359	33804785	565291	565300	intron	PHC2	0	0	7_Enh	0	1	1	0	1	0	0
chr1	33829584	33830159	565723	565732	intron	PHC2	0	0	7_Enh	0	1	1	0	1	0	0
chr1	36021645	36022008	587778	587786	intron	KIAA0319L	0	0	5_TxWk	0	1	1	0	1	0	0
chr1	36348511	36348604	592415	592420	promoter-TSS	AGO1	1	1	2_TssAFlnk	0	1	1	0	1	1	1
chr1	36616367	36616721	596037	596044	intron	TRAPPC3	0	0	7_Enh	0	1	1	0	1	0	0
chr1	36653765	36653937	596893	596900	Intergenic	MAP7D1	0	0	7_Enh	0	1	1	0	1	1	1
chr1	36789642	36789874	599394	599401	promoter-TSS	EVA1B	1	0	2_TssAFlnk	0	1	1	0	0	0	0
chr1	37937273	37937607	612788	612797	intron	LOC728431	0	0	7_Enh	0	1	1	0	1	0	0
chr1	37942214	37943309	612970	612982	intron	ZC3H12A	0	0	3_TxFlnk	0	1	1	0	1	0	0
chr1	37945273	37945559	613011	613024	intron	ZC3H12A	0	0	6_EnhG	0	1	1	0	1	0	0
chr1	38022316	38022538	614284	614300	promoter-TSS	DNALI1	1	1	2_TssAFlnk	0	1	1	0	1	0	0
chr1	38022586	38022780	614300	614315	intron	DNALI1	1	1	2_TssAFlnk	0	1	0	0	1	0	0
chr1	38156462	38156576	616169	616174	promoter-TSS	C1orf109	1	0	2_TssAFlnk	0	1	1	0	1	0	0
chr1	38461585	38461988	621117	621159	TTS	FHL3	0	1	1_TssA	0	1	1	0	1	0	0
chr1	38495170	38495289	621772	621779	Intergenic	UTP11L	0	0	7_Enh	0	1	1	0	0	0	0
chr1	38604332	38604477	623536	623540	Intergenic	MIR3659	0	0	7_Enh	0	1	1	0	1	0	1
chr1	38940854	38940877	626406	626410	Intergenic	LOC339442	0	0	7_Enh	0	1	0	0	1	0	0
chr1	39339683	39339824	630931	630936	promoter-TSS	MYCBP	1	0	2_TssAFlnk	0	1	1	0	1	0	0
chr1	39542252	39542369	634101	634105	Intergenic	MACF1	0	0	7_Enh	0	1	1	0	1	0	0
chr1	39568216	39568546	634639	634645	intron	MACF1	0	0	15_Quies	0	1	1	0	1	1	1
chr1	39570557	39570709	634669	634679	intron	MACF1	0	1	1_TssA	0	1	1	0	0	0	0
chr1	39573146	39573186	634841	634845	intron	MACF1	0	0	7_Enh	0	1	1	0	0	0	0
chr1	39624431	39624921	635333	635343	intron	MACF1	0	0	2_TssAFlnk	0	1	1	0	1	0	0
chr1	39873588	39873707	637926	637930	intron	MACF1	0	0	5_TxWk	0	1	1	0	0	1	0
chr1	40032659	40032736	640393	640397	TTS	SNORA55	1	0	6_EnhG	0	1	1	0	1	0	0
chr1	40166787	40167059	642789	642799	Intergenic	HPCAL4	0	0	1_TssA	0	1	1	0	1	0	0
chr1	40311392	40311571	645073	645078	intron	TRIT1	0	0	7_Enh	0	1	1	0	1	0	0
chr1	40318385	40318470	645130	645134	exon	TRIT1	0	0	7_Enh	0	1	1	0	0	0	0
chr1	40399833	40400506	646435	646446	Intergenic	MFSD2A	0	0	7_Enh	0	1	1	0	1	0	0
chr1	40804420	40804700	651730	651740	Intergenic	COL9A2	0	0	15_Quies	0	1	1	0	1	1	1
chr1	41175616	41176630	656206	656216	intron	NFYC	0	0	5_TxWk	0	1	1	0	0	0	0
chr1	41249122	41250051	656919	657052	promoter-TSS	KCNQ4	1	1	1_TssA	0	1	1	0	1	0	0
chr1	41267866	41268308	657330	657375	intron	KCNQ4	0	1	1_TssA	0	1	1	0	1	0	0
chr1	41315745	41315913	658191	658198	Intergenic	CITED4	0	0	5_TxWk	0	1	0	0	1	1	1
chr1	41325000	41325363	658329	658334	Intergenic	CITED4	0	0	5_TxWk	0	1	0	0	0	0	0
chr1	41326268	41326378	658354	658359	TTS	CITED4	0	0	1_TssA	0	1	0	0	0	0	0
chr1	41328378	41328633	658536	658543	promoter-TSS	CITED4	1	0	2_TssAFlnk	0	1	1	0	1	1	1
chr1	41385195	41385255	659212	659217	Intergenic	CITED4	0	0	7_Enh	0	1	1	0	1	0	0
chr1	41388796	41388878	659251	659257	Intergenic	CTPS1	0	0	7_Enh	0	1	1	0	0	0	0
chr1	41410709	41410847	659498	659502	Intergenic	CTPS1	0	0	7_Enh	0	1	1	0	1	0	0
chr1	41469520	41469588	660468	660472	intron	CTPS1	0	0	6_EnhG	0	1	1	0	1	1	0
chr1	41807865	41808038	663452	663457	Intergenic	SCMH1	0	0	7_Enh	0	1	1	0	1	0	0
chr1	41831865	41832542	663890	663951	Intergenic	EDN2	0	1	1_TssA	0	1	1	0	1	0	0
chr1	41846683	41846928	664105	664120	Intergenic	EDN2	0	0	7_Enh	0	1	1	0	0	0	0
chr1	41847590	41848521	664158	664284	Intergenic	EDN2	0	1	1_TssA	0	1	1	0	1	0	0
chr1	41853342	41853716	664375	664385	Intergenic	EDN2	0	0	7_Enh	0	1	1	0	1	0	0
chr1	41884613	41884796	664778	664786	Intergenic	EDN2	0	0	5_TxWk	0	1	0	0	1	0	0
chr1	41898134	41898232	665012	665019	Intergenic	EDN2	0	0	7_Enh	0	1	1	0	1	0	0
chr1	41898247	41898322	665019	665024	Intergenic	EDN2	0	0	7_Enh	0	1	1	0	1	0	0
chr1	41898525	41898733	665025	665031	Intergenic	EDN2	0	0	7_Enh	0	1	1	0	1	1	1
chr1	41920152	41920382	665256	665262	Intergenic	EDN2	0	0	7_Enh	0	1	1	0	1	0	0
chr1	41940291	41940569	665469	665480	Intergenic	EDN2	0	0	7_Enh	0	1	1	0	1	0	0
chr1	41940634	41940746	665480	665485	Intergenic	EDN2	0	0	7_Enh	0	1	1	0	1	0	0
chr1	41948146	41948268	665595	665605	exon	EDN2	0	0	7_Enh	0	1	1	0	0	0	0
chr1	41950224	41950326	665637	665646	promoter-TSS	EDN2	1	0	7_Enh	0	1	1	0	1	1	1
chr1	41952103	41952222	665674	665679	Intergenic	EDN2	0	0	7_Enh	0	1	0	0	1	0	0
chr1	41952406	41952598	665684	665690	Intergenic	EDN2	0	0	7_Enh	0	1	0	0	0	0	0
chr1	41952639	41952687	665690	665695	Intergenic	EDN2	0	0	7_Enh	0	1	0	0	0	0	0
chr1	41961787	41962316	665817	665879	Intergenic	EDN2	0	1	7_Enh	0	1	1	0	1	0	0
chr1	41964474	41964782	665919	665930	Intergenic	EDN2	0	0	7_Enh	0	1	1	0	1	0	0
chr1	41966227	41966449	665945	665953	Intergenic	EDN2	0	0	7_Enh	0	1	1	0	1	0	0
chr1	41981789	41982288	666245	666283	intron	HIVEP3	0	1	2_TssAFlnk	0	1	1	0	1	1	1
chr1	42083858	42084077	667456	667463	intron	HIVEP3	0	0	7_Enh	0	1	1	0	1	0	0
chr1	42091947	42092171	667556	667562	intron	HIVEP3	0	0	5_TxWk	0	1	1	0	1	0	0
chr1	42242797	42243070	669327	669333	intron	HIVEP3	0	0	7_Enh	0	1	1	0	1	0	0
chr1	42347936	42347964	670219	670223	intron	HIVEP3	0	0	5_TxWk	0	1	1	0	1	0	0
chr1	42356634	42356817	670295	670300	intron	HIVEP3	0	0	7_Enh	0	1	1	0	1	0	0
chr1	42630286	42630437	672615	672622	intron,promoter-TSS	GUCA2A	1	0	7_Enh	0	1	1	0	0	0	0
chr1	42638465	42638680	672759	672764	Intergenic	GUCA2A	0	0	7_Enh	0	1	1	0	1	0	0
chr1	42801726	42801966	674182	674187	promoter-TSS	FOXJ3	1	0	1_TssA	0	1	0	0	1	0	0
chr1	43408979	43409194	680835	680840	intron	SLC2A1	0	0	7_Enh	0	1	1	0	1	0	0
chr1	43409893	43410118	680847	680851	intron	SLC2A1	0	0	7_Enh	0	1	1	0	1	0	0
chr1	43672640	43672828	684329	684334	intron	WDR65	0	0	15_Quies	0	1	0	0	1	0	0
chr1	43736126	43736233	685069	685076	intron	TMEM125	1	0	1_TssA	0	1	0	0	1	0	0
chr1	43742650	43742788	685223	685228	Intergenic	TMEM125	0	0	7_Enh	0	1	1	0	1	0	0
chr1	43814173	43814260	686231	686237	intron	MPL	0	0	1_TssA	0	1	0	0	1	0	0
chr1	43814306	43814592	686237	686265	intron	MPL	0	1	1_TssA	0	1	0	0	1	0	0
chr1	43814603	43815036	686265	686303	exon	MPL	0	1	1_TssA	0	1	0	0	1	0	0
chr1	43815041	43815387	686303	686326	exon	MPL	0	1	2_TssAFlnk	0	1	1	0	1	0	0
chr1	43919127	43920057	687910	687999	promoter-TSS	HYI	1	1	1_TssA	0	1	1	0	1	0	0
chr1	43994845	43995131	688830	688837	Intergenic	PTPRF	0	0	5_TxWk	0	1	1	0	1	1	1
chr1	44007872	44007964	689150	689155	intron	PTPRF	0	0	7_Enh	0	1	1	0	1	0	0
chr1	44011445	44011771	689209	689219	intron	PTPRF	0	0	7_Enh	0	1	1	0	1	0	0
chr1	44015691	44016358	689283	689311	intron	PTPRF	0	0	2_TssAFlnk	0	1	1	0	1	0	0
chr1	44398998	44399678	694416	694457	exon	ARTN	1	1	2_TssAFlnk	0	1	1	0	0	0	0
chr1	44401809	44402396	694491	694571	exon	ARTN	0	1	1_TssA	0	1	1	0	1	0	0
chr1	44444448	44444663	695289	695297	promoter-TSS	B4GALT2	1	1	2_TssAFlnk	0	1	1	0	0	0	0
chr1	44498175	44498315	696595	696600	Intergenic	SLC6A9	0	0	5_TxWk	0	1	1	0	0	0	0
chr1	44513783	44514079	696765	696771	Intergenic	SLC6A9	0	0	7_Enh	0	1	1	0	1	0	0
chr1	44759536	44759611	699459	699463	intron	ERI3	0	0	7_Enh	0	1	1	0	1	0	0
chr1	44889376	44889598	701096	701107	intron	RNF220	0	0	15_Quies	0	1	1	0	1	0	0
chr1	44889625	44889742	701107	701113	intron	RNF220	0	0	15_Quies	0	1	1	0	1	0	0
chr1	45068518	45068667	703273	703281	intron	RNF220	0	0	7_Enh	0	1	1	0	0	0	0
chr1	45068826	45068875	703284	703289	intron	RNF220	0	0	7_Enh	0	1	1	0	0	0	0
chr1	45068886	45069050	703289	703295	intron	RNF220	0	0	7_Enh	0	1	1	0	0	0	0
chr1	45125928	45126207	704238	704246	intron	TMEM53	0	0	7_Enh	0	1	1	0	1	0	0
chr1	45127722	45127903	704275	704279	intron	TMEM53	0	0	7_Enh	0	1	1	0	0	0	0
chr1	45196555	45197148	705407	705425	Intergenic	KIF2C	0	0	15_Quies	0	1	1	0	1	1	1
chr1	45251853	45252284	706558	706597	intron	BEST4	0	1	2_TssAFlnk	0	1	1	0	1	1	1
chr1	45265309	45265390	706782	706787	promoter-TSS	PLK3	1	0	5_TxWk	0	1	1	0	1	0	0
chr1	45273399	45273681	707106	707117	promoter-TSS	TCTEX1D4	1	0	7_Enh	0	1	1	0	1	0	0
chr1	45637730	45637947	711440	711446	intron	ZSWIM5	0	0	5_TxWk	0	1	1	0	1	0	0
chr1	46056011	46056146	716849	716856	intron	NASP	0	0	5_TxWk	0	1	1	0	1	0	0
chr1	46268979	46269372	719780	719828	promoter-TSS	MAST2	1	1	1_TssA	0	1	1	0	1	0	0
chr1	46358131	46358328	720712	720717	intron	MAST2	0	0	7_Enh	0	1	1	0	1	0	0
chr1	46632581	46632998	723405	723437	Intergenic	TSPAN1	0	1	2_TssAFlnk	0	1	1	0	0	0	0
chr1	46637616	46637789	723478	723483	Intergenic	TSPAN1	0	0	7_Enh	0	1	1	0	1	0	0
chr1	46645046	46645698	723558	723567	intron	TSPAN1	0	0	7_Enh	0	1	1	0	1	1	1
chr1	46859725	46859806	727092	727099	exon,promoter-TSS	FAAH	1	1	2_TssAFlnk	0	1	1	0	1	0	0
chr1	46867475	46867786	727270	727278	intron	FAAH	0	0	2_TssAFlnk	0	1	1	0	1	0	0
chr1	46982723	46983086	729225	729235	Intergenic	DMBX1	0	0	2_TssAFlnk	0	1	1	0	1	0	0
chr1	46988159	46988494	729298	729311	Intergenic	DMBX1	0	0	7_Enh	0	1	1	0	1	0	0
chr1	47082837	47082876	730746	730750	promoter-TSS	MOB3C	1	0	2_TssAFlnk	0	1	1	0	1	0	0
chr1	47644807	47645366	734581	734603	exon	LINC00853	1	0	1_TssA	0	1	1	0	1	1	1
chr1	47655761	47656004	734741	734748	promoter-TSS	PDZK1IP1	1	0	2_TssAFlnk	0	1	1	0	1	0	0
chr1	47656031	47656229	734748	734753	promoter-TSS	PDZK1IP1	1	0	2_TssAFlnk	0	1	1	0	1	0	0
chr1	47658555	47658875	734773	734779	Intergenic	PDZK1IP1	0	0	7_Enh	0	1	1	0	1	1	1
chr1	47696745	47697170	735365	735397	Intergenic	TAL1	0	1	2_TssAFlnk	0	1	1	0	0	0	0
chr1	47697208	47697463	735398	735418	Intergenic	TAL1	0	1	2_TssAFlnk	0	1	1	0	0	0	0
chr1	47697534	47698127	735421	735483	Intergenic	TAL1	0	1	7_Enh	0	1	1	0	0	0	0
chr1	47719767	47719810	735757	735761	intron	STIL	0	0	15_Quies	0	1	0	0	0	0	0
chr1	47943835	47944050	739257	739266	Intergenic	FOXD2	0	0	7_Enh	0	1	1	0	1	0	0
chr1	48024448	48024558	740085	740093	Intergenic	FOXD2	0	0	2_TssAFlnk	0	1	1	0	1	0	0
chr1	48024692	48024814	740093	740101	Intergenic	FOXD2	0	0	2_TssAFlnk	0	1	1	0	1	0	0
chr1	48026080	48026184	740110	740114	Intergenic	FOXD2	0	0	7_Enh	0	1	1	0	0	0	0
chr1	48217634	48217896	742277	742282	Intergenic	TRABD2B	0	0	15_Quies	0	1	0	0	1	0	0
chr1	48347647	48347778	743717	743722	intron	TRABD2B	0	0	7_Enh	0	1	1	0	1	0	0
chr1	48400073	48400220	744203	744209	intron	TRABD2B	0	0	7_Enh	0	1	0	0	1	0	0
chr1	48429432	48429666	744436	744443	intron	TRABD2B	0	0	7_Enh	0	1	1	0	1	0	0
chr1	48462092	48462225	744834	744843	intron	TRABD2B	1	1	2_TssAFlnk	0	1	1	0	0	0	0
chr1	48515924	48516244	745431	745436	Intergenic	TRABD2B	0	0	7_Enh	0	1	1	0	1	0	0
chr1	48935785	48936090	748483	748489	intron	SPATA6	0	0	15_Quies	0	1	1	0	1	0	0
chr1	51762558	51762849	768630	768644	intron	TTC39A	0	0	1_TssA	0	1	1	0	1	1	1
chr1	51779894	51780032	768877	768882	intron	TTC39A	0	0	7_Enh	0	1	1	0	1	0	0
chr1	51795953	51796607	769073	769162	intron	TTC39A	0	1	1_TssA	0	1	1	0	1	0	0
chr1	52199118	52199186	772956	772960	intron	OSBPL9	0	0	7_Enh	0	1	1	0	0	0	0
chr1	52343394	52343513	774162	774166	intron	NRD1	0	0	1_TssA	0	1	1	0	0	0	0
chr1	52834500	52834678	779864	779872	Intergenic	CC2D1B	0	1	2_TssAFlnk	0	1	1	0	0	0	0
chr1	53168590	53169182	783855	783883	Intergenic	SELRC1	0	0	2_TssAFlnk	0	1	1	0	1	0	0
chr1	53611683	53611838	790134	790140	Intergenic	SLC1A7	0	0	7_Enh	0	1	1	0	1	0	0
chr1	53611971	53612165	790143	790153	Intergenic	SLC1A7	0	0	7_Enh	0	1	1	0	1	0	0
chr1	53642276	53642560	790489	790495	Intergenic	CPT2	0	0	7_Enh	0	1	1	0	1	1	0
chr1	54195384	54195558	798342	798346	intron	GLIS1	0	0	15_Quies	0	1	0	0	0	0	0
chr1	54195869	54196116	798354	798360	intron	GLIS1	0	0	15_Quies	0	1	0	0	0	0	0
chr1	54448085	54448297	801403	801410	Intergenic	LDLRAD1	0	0	7_Enh	0	1	1	0	1	0	0
chr1	54561630	54561735	802603	802607	intron	TCEANC2	0	0	7_Enh	0	1	1	0	1	0	0
chr1	54587072	54587183	802905	802912	Intergenic	CDCP2	0	0	7_Enh	0	1	1	0	1	0	0
chr1	54587229	54587602	802912	802935	Intergenic	CDCP2	0	1	7_Enh	0	1	1	0	1	1	1
chr1	54590247	54590342	802990	802995	Intergenic	CDCP2	0	0	7_Enh	0	1	1	0	1	0	0
chr1	54619317	54619374	803369	803373	promoter-TSS	CDCP2	1	0	7_Enh	0	1	1	0	1	0	0
chr1	54738723	54739009	805306	805317	intron	SSBP3	0	0	7_Enh	0	1	0	0	1	1	1
chr1	54739022	54739412	805317	805329	intron	SSBP3	0	0	7_Enh	0	1	1	0	1	0	1
chr1	54743776	54744132	805391	805395	intron	SSBP3	0	0	7_Enh	0	1	1	0	1	0	0
chr1	54748050	54748116	805470	805474	intron	SSBP3	0	0	7_Enh	0	1	1	0	0	0	0
chr1	54748275	54748297	805475	805479	intron	SSBP3	0	0	7_Enh	0	1	1	0	0	0	0
chr1	54752898	54753321	805533	805541	intron	SSBP3	0	0	7_Enh	0	1	1	0	1	0	0
chr1	54764418	54764524	805700	805708	intron	SSBP3	0	0	7_Enh	0	1	1	0	0	0	0
chr1	54821853	54822202	806616	806634	intron	SSBP3	0	1	2_TssAFlnk	0	1	1	0	1	0	0
chr1	54830868	54830988	806736	806742	intron	SSBP3	0	0	7_Enh	0	1	0	0	1	0	0
chr1	54837337	54837421	806829	806834	intron	SSBP3	0	0	7_Enh	0	1	1	0	1	0	0
chr1	54867622	54867777	807298	807302	intron	SSBP3	0	0	7_Enh	0	1	1	0	0	0	0
chr1	54953086	54953487	808829	808844	Intergenic	ACOT11	0	0	7_Enh	0	1	1	0	0	0	0
chr1	54953632	54953737	808848	808854	Intergenic	ACOT11	0	0	1_TssA	0	1	1	0	1	1	0
chr1	55013956	55014040	809929	809938	exon	ACOT11	1	0	5_TxWk	0	1	0	0	1	0	0
chr1	55352067	55352149	814343	814349	intron	DHCR24	1	0	2_TssAFlnk	0	1	1	0	1	0	0
chr1	55547090	55547722	817061	817068	intron	USP24	0	0	5_TxWk	0	1	0	0	0	0	0
chr1	55678406	55678650	817998	818004	intron	USP24	0	0	1_TssA	0	1	1	0	0	0	0
chr1	55683337	55683567	818216	818221	TTS	LOC100507634	0	0	15_Quies	0	1	1	0	0	0	0
chr1	56880573	56880804	825666	825674	Intergenic	PPAP2B	0	0	7_Enh	0	1	1	0	1	0	0
chr1	59041292	59041507	841530	841536	exon	TACSTD2	0	0	1_TssA	0	1	1	0	0	0	0
chr1	59041531	59041719	841536	841541	exon	TACSTD2	0	0	1_TssA	0	1	1	0	0	0	0
chr1	59043099	59043217	841692	841705	exon,promoter-TSS	TACSTD2	1	1	1_TssA	0	1	0	0	1	0	0
chr1	59043255	59043295	841705	841712	promoter-TSS	TACSTD2	1	1	1_TssA	0	1	0	0	1	0	0
chr1	59049988	59050456	841781	841786	Intergenic	TACSTD2	0	0	5_TxWk	0	1	1	0	1	0	0
chr1	59340605	59341044	844424	844430	intron	LOC100131060	0	0	7_Enh	0	1	1	0	1	0	0
chr1	59369018	59369157	844681	844687	Intergenic	LOC100131060	0	0	2_TssAFlnk	0	1	0	0	1	0	0
chr1	59369167	59369985	844687	844759	Intergenic	LOC100131060	0	1	1_TssA	0	1	0	0	1	0	0
chr1	59388038	59388094	844873	844877	Intergenic	LOC100131060	0	0	7_Enh	0	1	1	0	1	0	0
chr1	59388183	59388229	844877	844883	Intergenic	LOC100131060	0	0	7_Enh	0	1	1	0	1	0	0
chr1	59479021	59479208	845546	845553	Intergenic	HSD52	0	0	7_Enh	0	1	1	0	1	0	0
chr1	59479405	59479493	845553	845559	Intergenic	HSD52	0	0	5_TxWk	0	1	1	0	1	0	0
chr1	59622594	59622736	846594	846598	Intergenic	HSD52	0	0	7_Enh	0	1	0	0	1	0	0
chr1	59761852	59761950	847357	847361	promoter-TSS	FGGY	1	0	1_TssA	0	1	0	0	1	0	0
chr1	60135508	60135609	850129	850135	intron	FGGY	0	0	7_Enh	0	1	0	0	1	0	0
chr1	60139592	60139794	850163	850170	intron	FGGY	0	0	7_Enh	0	1	1	0	1	0	0
chr1	60139877	60140451	850170	850175	intron	FGGY	0	0	7_Enh	0	1	1	0	1	0	0
chr1	60225209	60225417	850744	850752	intron	FGGY	0	0	5_TxWk	0	1	0	0	1	1	1
chr1	61087297	61087533	855889	855899	Intergenic	NFIA	0	0	15_Quies	0	1	0	0	1	0	0
chr1	61299070	61299299	857101	857105	Intergenic	NFIA	0	0	15_Quies	0	1	0	0	0	0	0
chr1	61332034	61332099	857309	857313	Intergenic	NFIA	0	0	15_Quies	0	1	0	0	0	0	0
chr1	61519353	61519822	859077	859118	Intergenic	NFIA	0	1	1_TssA	0	1	1	0	0	0	0
chr1	61545546	61546043	859487	859503	intron	NFIA	0	0	5_TxWk	0	1	1	0	1	0	0
chr1	62751590	62751680	871380	871384	intron	KANK4	0	0	2_TssAFlnk	0	1	1	0	0	0	0
chr1	62751827	62751997	871387	871395	intron	KANK4	0	0	2_TssAFlnk	0	1	1	0	1	0	0
chr1	62765525	62765657	871543	871547	intron	KANK4	0	0	7_Enh	0	1	1	0	1	0	0
chr1	64087264	64087628	884091	884097	intron	PGM1	0	0	5_TxWk	0	1	1	0	1	0	0
chr1	64135304	64135558	884496	884503	Intergenic	PGM1	0	0	2_TssAFlnk	0	1	1	0	1	0	0
chr1	64140150	64140364	884565	884569	Intergenic	PGM1	0	0	7_Enh	0	1	1	0	1	1	1
chr1	64157643	64157818	884725	884731	Intergenic	ROR1	0	0	15_Quies	0	1	1	0	1	1	1
chr1	64170915	64170992	884845	884850	Intergenic	ROR1	0	0	7_Enh	0	1	1	0	1	0	0
chr1	64508357	64508561	887373	887378	intron	ROR1	0	0	7_Enh	0	1	1	0	1	0	0
chr1	64652385	64652459	888424	888429	Intergenic	UBE2U	0	0	7_Enh	0	1	1	0	1	0	0
chr1	64970985	64971665	891317	891370	intron	CACHD1	0	1	1_TssA	0	1	1	0	1	0	0
chr1	65002150	65002335	891568	891575	intron	CACHD1	0	0	5_TxWk	0	1	1	0	1	0	0
chr1	65432927	65433018	895383	895388	promoter-TSS	JAK1	1	0	1_TssA	0	1	0	0	0	0	0
chr1	66737129	66737824	905493	905503	intron	PDE4B	0	0	7_Enh	0	1	1	0	1	0	0
chr1	66797378	66798275	905842	905861	promoter-TSS	PDE4B	0	0	1_TssA	0	1	1	0	1	0	0
chr1	67944928	67945221	914393	914398	Intergenic	SERBP1	0	0	7_Enh	0	1	1	0	1	0	0
chr1	68027510	68027618	915293	915297	Intergenic	GADD45A	0	0	5_TxWk	0	1	1	0	1	1	1
chr1	68038398	68038546	915393	915398	Intergenic	GADD45A	0	0	7_Enh	0	1	1	0	1	0	0
chr1	68201729	68202198	916825	916833	intron	GNG12	0	0	7_Enh	0	1	1	0	1	0	0
chr1	68226119	68226279	917024	917030	intron	GNG12	0	0	5_TxWk	0	1	1	0	1	1	1
chr1	68297257	68297423	917546	917551	intron,promoter-TSS	GNG12-AS1	1	0	5_TxWk	0	1	0	0	0	0	0
chr1	68607072	68607301	919673	919680	intron	GNG12-AS1	0	0	7_Enh	0	1	1	0	1	0	0
chr1	68611301	68611617	919709	919714	intron	WLS	0	0	7_Enh	0	1	1	0	1	0	0
chr1	68639542	68640147	920009	920020	intron	WLS	0	0	7_Enh	0	1	1	0	1	0	0
chr1	68695624	68695740	920400	920405	intron	WLS	0	0	2_TssAFlnk	0	1	1	0	0	0	0
chr1	68696184	68696254	920407	920411	intron	WLS	0	0	1_TssA	0	1	0	0	0	0	0
chr1	68786812	68787055	921385	921391	Intergenic	WLS	0	0	15_Quies	0	1	0	0	1	1	1
chr1	69737445	69737656	926818	926822	Intergenic	LRRC7	0	0	15_Quies	0	1	1	0	1	0	0
chr1	72982308	72982367	946204	946208	Intergenic	NEGR1	0	0	15_Quies	0	1	0	0	1	0	0
chr1	77980153	77980427	975355	975360	intron	AK5	0	0	15_Quies	0	1	0	0	0	0	0
chr1	78004867	78004907	975657	975661	intron	AK5	0	0	15_Quies	0	1	1	0	1	0	0
chr1	79085586	79085805	983879	983884	promoter-TSS	IFI44L	1	0	15_Quies	0	1	1	0	0	0	0
chr1	79472282	79472351	986084	986093	exon,intron	ELTD1	1	1	7_Enh	0	1	0	0	0	0	0
chr1	81519677	81519739	997568	997572	Intergenic	LPHN2	0	0	15_Quies	0	1	0	0	0	0	0
chr1	81911858	81912079	1000194	1000200	Intergenic	LPHN2	0	0	7_Enh	0	1	0	0	1	0	0
chr1	82627567	82627780	1005541	1005549	Intergenic	LPHN2	0	0	15_Quies	0	1	0	0	0	0	0
chr1	84158370	84159043	1014028	1014040	Intergenic	MIR548AP	0	0	1_TssA	0	1	0	0	1	0	0
chr1	84159079	84159265	1014040	1014044	Intergenic	MIR548AP	0	0	1_TssA	0	1	1	0	1	0	0
chr1	84159431	84159842	1014046	1014054	Intergenic	MIR548AP	0	0	5_TxWk	0	1	1	0	1	0	0
chr1	84899101	84899141	1018520	1018524	Intergenic	DNASE2B	0	0	7_Enh	0	1	1	0	1	0	0
chr1	84899370	84899645	1018524	1018529	Intergenic	DNASE2B	0	0	15_Quies	0	1	1	0	1	1	1
chr1	85085163	85085338	1020008	1020012	Intergenic	C1orf180	0	0	5_TxWk	0	1	1	0	1	0	0
chr1	85185602	85185690	1020927	1020931	Intergenic	SSX2IP	0	0	15_Quies	0	1	1	0	1	0	0
chr1	85185964	85186095	1020931	1020935	Intergenic	SSX2IP	0	0	15_Quies	0	1	1	0	1	0	0
chr1	85603358	85603813	1024566	1024576	Intergenic	MIR4423	0	0	5_TxWk	0	1	1	0	1	0	0
chr1	85763680	85763920	1026171	1026177	Intergenic	BCL10	0	0	7_Enh	0	1	1	0	1	0	0
chr1	85834140	85834306	1026636	1026640	intron	DDAH1	0	0	5_TxWk	0	1	1	0	0	0	0
chr1	87692085	87692386	1040475	1040480	Intergenic	LOC339524	0	0	7_Enh	0	1	0	0	1	0	0
chr1	87692418	87692454	1040480	1040484	Intergenic	LOC339524	0	0	15_Quies	0	1	0	0	1	0	0
chr1	88262286	88262362	1044983	1044988	Intergenic	LOC100505768	0	0	5_TxWk	0	1	1	0	0	0	0
chr1	88271412	88271593	1045045	1045050	Intergenic	LOC100505768	0	0	5_TxWk	0	1	0	0	1	0	0
chr1	88271752	88272272	1045050	1045060	Intergenic	LOC100505768	0	0	5_TxWk	0	1	0	0	1	0	0
chr1	88616471	88616579	1047069	1047073	Intergenic	PKN2	0	0	15_Quies	0	1	0	0	0	0	0
chr1	88641388	88641648	1047214	1047220	Intergenic	PKN2	0	0	5_TxWk	0	1	1	0	1	0	0
chr1	89594346	89594774	1053995	1054001	Intergenic	GBP2	0	0	5_TxWk	0	1	1	0	1	0	0
chr1	90032391	90032656	1056734	1056739	intron	LRRC8B	0	0	15_Quies	0	1	1	0	1	0	0
chr1	90097749	90097895	1057213	1057218	promoter-TSS	LRRC8C	1	0	2_TssAFlnk	0	1	1	0	0	0	0
chr1	90227964	90228225	1058381	1058390	Intergenic	LRRC8D	0	0	2_TssAFlnk	0	1	1	0	1	0	0
chr1	92292778	92292836	1075229	1075235	intron	TGFBR3	0	0	7_Enh	0	1	1	0	0	0	0
chr1	92293084	92293189	1075235	1075239	intron	TGFBR3	0	0	7_Enh	0	1	1	0	1	0	0
chr1	92293427	92293712	1075239	1075245	intron	TGFBR3	0	0	7_Enh	0	1	1	0	1	0	0
chr1	92311629	92311769	1075424	1075428	intron	TGFBR3	0	0	7_Enh	0	1	1	0	1	0	0
chr1	92352447	92352512	1076031	1076036	promoter-TSS	TGFBR3	0	0	15_Quies	0	1	1	0	1	1	0
chr1	92907586	92907717	1081184	1081191	Intergenic	GFI1	0	0	1_TssA	0	1	0	0	1	0	0
chr1	93177035	93177238	1083768	1083772	intron	EVI5	0	0	7_Enh	0	1	1	0	1	0	0
chr1	93270333	93270573	1084852	1084859	Intergenic	EVI5	0	0	15_Quies	0	1	1	0	1	0	0
chr1	93908026	93908166	1090326	1090330	Intergenic	FNBP1L	0	0	7_Enh	0	1	1	0	0	0	0
chr1	93912411	93912477	1090356	1090360	Intergenic	FNBP1L	0	0	2_TssAFlnk	0	1	1	0	1	0	0
chr1	94018931	94018979	1091288	1091292	exon	FNBP1L	0	0	7_Enh	0	1	1	0	0	0	0
chr1	94045478	94045538	1091573	1091578	intron	BCAR3	0	0	7_Enh	0	1	1	0	1	0	0
chr1	94050268	94051149	1091650	1091666	intron	BCAR3	0	0	7_Enh	0	1	1	0	1	0	0
chr1	94057053	94057564	1091734	1091740	promoter-TSS	LOC100129046	1	0	7_Enh	0	1	1	0	1	0	0
chr1	94058020	94058121	1091751	1091755	intron	LOC100129046	1	0	7_Enh	0	1	1	0	1	0	0
chr1	94059517	94059662	1091769	1091778	intron	LOC100129046	0	0	7_Enh	0	1	1	0	0	0	0
chr1	94083371	94083468	1092036	1092040	intron	BCAR3	0	0	7_Enh	0	1	1	0	1	0	0
chr1	94104714	94104789	1092260	1092266	intron	BCAR3	0	0	7_Enh	0	1	0	0	1	0	0
chr1	94187693	94187989	1093180	1093187	intron	BCAR3	0	0	7_Enh	0	1	1	0	0	0	0
chr1	94311384	94311680	1094224	1094233	promoter-TSS	MIR760	1	0	2_TssAFlnk	0	1	1	0	1	0	1
chr1	94375443	94375599	1095124	1095131	promoter-TSS	GCLM	1	1	1_TssA	0	1	0	0	1	0	0
chr1	94429245	94429538	1095473	1095480	Intergenic	GCLM	0	0	5_TxWk	0	1	0	0	1	0	0
chr1	94509810	94509922	1096255	1096259	intron	ABCA4	0	0	5_TxWk	0	1	0	0	1	0	0
chr1	94511237	94511427	1096278	1096288	intron	ABCA4	0	0	7_Enh	0	1	1	0	1	1	1
chr1	94701322	94701473	1097997	1098002	intron	ARHGAP29	0	0	15_Quies	0	1	0	0	0	0	0
chr1	94712239	94712336	1098190	1098194	Intergenic	ARHGAP29	0	0	2_TssAFlnk	0	1	0	0	0	0	0
chr1	94712406	94712549	1098195	1098202	Intergenic	ARHGAP29	0	0	2_TssAFlnk	0	1	0	0	1	0	0
chr1	94782956	94783019	1098750	1098754	Intergenic	ARHGAP29	0	0	5_TxWk	0	1	1	0	1	0	0
chr1	95249186	95249367	1102717	1102722	Intergenic	SLC44A3	0	0	7_Enh	0	1	1	0	1	0	0
chr1	95286721	95286900	1103070	1103074	exon,intron	SLC44A3	1	0	1_TssA	0	1	0	0	1	0	0
chr1	95287046	95287610	1103074	1103087	intron	SLC44A3	0	0	1_TssA	0	1	1	0	1	0	0
chr1	95320155	95320481	1103392	1103407	intron	SLC44A3	0	0	7_Enh	0	1	1	0	1	1	1
chr1	95393403	95393462	1104288	1104292	promoter-TSS	CNN3	1	0	7_Enh	0	1	1	0	0	0	0
chr1	95428439	95428723	1104580	1104588	exon	LOC729970	0	0	1_TssA	0	1	0	0	1	0	0
chr1	95698615	95698877	1106999	1107004	intron,promoter-TSS	RWDD3,TMEM56-RWDD3	1	0	5_TxWk	0	1	0	0	1	0	0
chr1	100110875	100111016	1132788	1132793	promoter-TSS	PALMD	1	0	7_Enh	0	1	1	0	1	0	0
chr1	100111600	100111795	1132798	1132806	exon	PALMD	1	0	2_TssAFlnk	0	1	1	0	1	0	0
chr1	100111849	100112115	1132806	1132814	intron	PALMD	1	0	2_TssAFlnk	0	1	1	0	0	0	0
chr1	100112431	100112619	1132814	1132819	intron	PALMD	0	0	5_TxWk	0	1	0	0	0	0	0
chr1	100113903	100113935	1132824	1132828	intron	PALMD	0	0	5_TxWk	0	1	0	0	1	1	0
chr1	101704382	101704585	1144507	1144520	exon	S1PR1	0	0	7_Enh	0	1	1	0	1	1	1
chr1	106174909	106175141	1168972	1168981	Intergenic	PRMT6	0	0	15_Quies	0	1	1	0	1	0	0
chr1	106175242	106175646	1168981	1168988	Intergenic	PRMT6	0	0	7_Enh	0	1	1	0	1	0	0
chr1	108228888	108230808	1180514	1180525	intron	VAV3	0	0	5_TxWk	0	1	0	0	0	0	0
chr1	109076173	109076392	1186777	1186782	Intergenic	FAM102B	0	0	7_Enh	0	1	1	0	1	1	0
chr1	109655288	109655671	1193649	1193666	intron	C1orf194	1	0	7_Enh	0	1	1	0	1	1	1
chr1	109677208	109677326	1193969	1193975	intron	KIAA1324	0	0	7_Enh	0	1	1	0	1	0	0
chr1	109739946	109740268	1194822	1194829	exon	KIAA1324	0	0	5_TxWk	0	1	1	0	1	0	0
chr1	109783290	109783485	1195376	1195387	Intergenic	CELSR2	0	0	7_Enh	0	1	1	0	1	0	0
chr1	109783616	109783721	1195388	1195395	Intergenic	CELSR2	0	0	7_Enh	0	1	1	0	1	0	0
chr1	109817422	109817865	1196300	1196313	exon	CELSR2	0	0	7_Enh	0	1	1	0	1	0	0
chr1	109935556	109935828	1197739	1197747	exon,intron	SORT1	0	0	7_Enh	0	1	1	0	1	0	0
chr1	110162108	110162218	1200595	1200600	promoter-TSS	AMPD2	1	0	2_TssAFlnk	0	1	1	0	1	0	0
chr1	110201642	110201775	1201347	1201352	exon	GSTM4	0	0	7_Enh	0	1	1	0	0	0	0
chr1	110419901	110420375	1203889	1203903	Intergenic	CSF1	0	0	5_TxWk	0	1	1	0	1	0	0
chr1	110490628	110490775	1204763	1204767	Intergenic	AHCYL1	0	0	7_Enh	0	1	1	0	1	0	0
chr1	110873486	110873599	1209665	1209669	intron	LOC440600	0	0	15_Quies	0	1	1	0	1	0	0
chr1	111161960	111162311	1213031	1213051	intron	KCNA2	0	0	15_Quies	0	1	1	0	1	1	1
chr1	111162362	111162676	1213051	1213059	intron	KCNA2	0	0	15_Quies	0	1	1	0	1	0	0
chr1	112050828	112051170	1219526	1219539	intron	ADORA3	0	0	2_TssAFlnk	0	1	1	0	1	1	1
chr1	112135235	112135861	1220236	1220246	Intergenic	LOC100129269	0	0	7_Enh	0	1	1	0	1	0	0
chr1	113008709	113009140	1228126	1228156	Intergenic	MIR4256	1	1	1_TssA	0	1	1	0	1	1	1
chr1	113247362	113248183	1230912	1230925	exon	RHOC	0	0	7_Enh	0	1	1	0	1	0	0
chr1	113709161	113709386	1237872	1237877	Intergenic	LOC643441	0	0	15_Quies	0	1	0	0	0	0	0
chr1	113766459	113766543	1238410	1238414	Intergenic	LOC643441	0	0	7_Enh	0	1	1	0	1	0	0
chr1	113797812	113798513	1238670	1238678	Intergenic	LOC643441	0	0	5_TxWk	0	1	1	0	1	0	0
chr1	113798722	113798839	1238680	1238684	Intergenic	LOC643441	0	0	7_Enh	0	1	1	0	0	0	0
chr1	114491739	114491767	1244374	1244378	intron	HIPK1	0	0	5_TxWk	0	1	1	0	0	0	0
chr1	114888908	114889513	1247946	1247984	Intergenic	TRIM33	0	0	1_TssA	0	1	1	0	1	1	1
chr1	115612693	115613089	1253991	1253998	intron	TSPAN2	0	0	15_Quies	0	1	0	0	0	0	0
chr1	115627594	115627798	1254119	1254124	intron	TSPAN2	0	0	5_TxWk	0	1	0	0	1	0	0
chr1	115632683	115632806	1254257	1254264	promoter-TSS	TSPAN2	1	0	2_TssAFlnk	0	1	1	0	1	1	0
chr1	116197622	116197741	1258396	1258401	intron	VANGL1	0	0	7_Enh	0	1	1	0	0	0	0
chr1	116199437	116199707	1258419	1258424	intron	VANGL1	0	0	7_Enh	0	1	1	0	1	0	0
chr1	116314387	116314764	1259535	1259543	Intergenic	CASQ2	0	0	15_Quies	0	1	0	0	1	1	1
chr1	116653389	116653452	1262271	1262275	promoter-TSS	MAB21L3	1	0	5_TxWk	0	1	0	0	0	0	0
chr1	116681643	116682005	1262525	1262536	Intergenic	MAB21L3	0	0	5_TxWk	0	1	1	0	1	1	1
chr1	116694665	116695027	1262687	1262726	Intergenic	MAB21L3	0	1	2_TssAFlnk	0	1	1	0	1	1	1
chr1	116785558	116785688	1263379	1263385	Intergenic	MAB21L3	0	0	7_Enh	0	1	1	0	1	0	0
chr1	116854396	116854649	1263884	1263891	Intergenic	ATP1A1	0	0	7_Enh	0	1	1	0	1	0	0
chr1	116854869	116855221	1263891	1263899	Intergenic	ATP1A1	0	0	7_Enh	0	1	1	0	1	0	0
chr1	116872783	116873028	1264033	1264038	Intergenic	ATP1A1	0	0	7_Enh	0	1	1	0	1	0	0
chr1	116908556	116908791	1264259	1264264	Intergenic	ATP1A1	0	0	15_Quies	0	1	1	0	1	0	0
chr1	116920219	116920276	1264555	1264559	intron	ATP1A1	0	0	2_TssAFlnk	0	1	1	0	0	0	0
chr1	116924489	116924565	1264586	1264590	intron	ATP1A1	0	0	5_TxWk	0	1	1	0	0	0	0
chr1	116976161	116976399	1265133	1265141	Intergenic	ATP1A1OS	0	0	7_Enh	0	1	0	0	1	0	0
chr1	117018034	117018206	1265418	1265426	Intergenic	ATP1A1OS	0	0	7_Enh	0	1	1	0	1	0	0
chr1	117037207	117037248	1265618	1265622	Intergenic	ATP1A1OS	0	0	7_Enh	0	1	1	0	0	0	0
chr1	117112554	117112855	1266233	1266246	intron	CD58	1	0	2_TssAFlnk	0	1	1	0	1	0	0
chr1	117209067	117209197	1267412	1267416	exon	IGSF3	0	0	7_Enh	0	1	1	0	0	0	0
chr1	117209211	117209508	1267416	1267426	exon	IGSF3	1	0	7_Enh	0	1	1	0	0	0	0
chr1	117210608	117210745	1267532	1267540	promoter-TSS	IGSF3	1	1	1_TssA	0	1	0	0	1	0	0
chr1	117363130	117363276	1268911	1268916	Intergenic	CD2	0	0	5_TxWk	0	1	1	0	1	0	0
chr1	117420697	117421427	1269473	1269488	Intergenic	PTGFRN	0	0	7_Enh	0	1	1	0	1	1	0
chr1	117457960	117458237	1269967	1269971	intron	PTGFRN	0	0	7_Enh	0	1	1	0	1	0	0
chr1	117529460	117529620	1270696	1270708	exon	PTGFRN	0	0	7_Enh	0	1	1	0	0	0	0
chr1	117529718	117529810	1270708	1270714	exon	PTGFRN	0	0	7_Enh	0	1	1	0	0	0	0
chr1	117529920	117530106	1270714	1270725	exon	PTGFRN	0	0	7_Enh	0	1	1	0	1	0	0
chr1	117714642	117714818	1272429	1272442	intron	VTCN1	0	0	7_Enh	0	1	1	0	1	0	0
chr1	117752346	117752424	1272740	1272744	intron	VTCN1	0	0	1_TssA	0	1	0	0	1	0	0
chr1	117753497	117753617	1272750	1272756	promoter-TSS	VTCN1	1	0	1_TssA	0	1	0	0	1	0	0
chr1	118113560	118113917	1275434	1275443	Intergenic	FAM46C	0	0	7_Enh	0	1	1	0	1	0	0
chr1	118296792	118297046	1277182	1277189	Intergenic	FAM46C	0	0	7_Enh	0	1	1	0	1	1	1
chr1	118301183	118301766	1277212	1277232	Intergenic	FAM46C	0	0	2_TssAFlnk	0	1	1	0	1	1	1
chr1	118661146	118661301	1279328	1279333	intron	SPAG17	0	0	7_Enh	0	1	1	0	1	0	0
chr1	120173982	120174100	1289784	1289790	intron	ZNF697	0	0	1_TssA	0	1	1	0	1	0	0
chr1	120174101	120174466	1289790	1289818	intron	ZNF697	0	0	1_TssA	0	1	1	0	1	0	0
chr1	120218065	120218442	1290227	1290238	Intergenic	ZNF697	0	0	5_TxWk	0	1	1	0	1	1	1
chr1	120255873	120255942	1290578	1290582	intron	PHGDH	0	0	2_TssAFlnk	0	1	1	0	0	0	0
chr1	120280196	120280268	1290824	1290828	intron	PHGDH	0	0	6_EnhG	0	1	1	0	1	0	0
chr1	120308928	120309342	1291099	1291105	intron	HMGCS2	0	0	7_Enh	0	1	1	0	1	0	0
chr1	120322602	120322822	1291214	1291219	Intergenic	HMGCS2	0	0	7_Enh	0	1	1	0	1	0	0
chr1	120437479	120437615	1292117	1292124	exon	ADAM30	0	0	7_Enh	0	1	0	0	1	0	0
chr1	150185776	150186333	1367007	1367037	Intergenic	ANP32E	0	1	15_Quies	0	1	1	0	1	1	1
chr1	150487589	150487696	1372003	1372011	promoter-TSS	LINC00568	1	0	1_TssA	0	1	1	0	1	0	0
chr1	150504672	150504994	1372342	1372350	Intergenic	LINC00568	0	0	7_Enh	0	1	1	0	1	0	0
chr1	150533429	150535048	1373046	1373113	TTS	ADAMTSL4	0	1	1_TssA	0	1	1	0	1	1	1
chr1	150540052	150541000	1373157	1373169	Intergenic	MCL1	0	0	2_TssAFlnk	0	1	1	0	1	0	0
chr1	150951953	150952461	1378961	1378970	Intergenic	ANXA9	0	0	7_Enh	0	1	1	0	1	1	1
chr1	150954554	150954873	1379003	1379010	exon	ANXA9	1	0	1_TssA	0	1	0	0	1	0	0
chr1	150955032	150955255	1379011	1379016	intron	ANXA9	1	0	2_TssAFlnk	0	1	0	0	0	0	0
chr1	151032822	151033146	1380307	1380317	promoter-TSS	CDC42SE1	1	0	1_TssA	0	1	1	0	0	1	0
chr1	151168923	151169113	1382886	1382893	Intergenic	PIP5K1A	0	0	5_TxWk	0	1	0	0	1	1	1
chr1	151170427	151170575	1382950	1382955	promoter-TSS	PIP5K1A	1	0	7_Enh	0	1	1	0	1	0	0
chr1	151343968	151344493	1385895	1385904	intron	SELENBP1	1	0	7_Enh	0	1	1	0	1	0	0
chr1	151344911	151345340	1385906	1385915	promoter-TSS	SELENBP1	1	0	2_TssAFlnk	0	1	1	0	1	0	0
chr1	151430041	151430141	1386970	1386978	intron	POGZ	0	0	5_TxWk	0	1	1	0	0	0	0
chr1	151445517	151445676	1387323	1387327	Intergenic	POGZ	0	0	7_Enh	0	1	1	0	0	0	0
chr1	151486421	151486561	1387951	1387956	intron	CGN	0	0	2_TssAFlnk	0	1	1	0	1	0	0
chr1	151512157	151512523	1388298	1388304	promoter-TSS	TUFT1	1	0	7_Enh	0	1	1	0	1	0	0
chr1	151583925	151584200	1389267	1389272	promoter-TSS	SNX27	1	0	7_Enh	0	1	1	0	1	0	0
chr1	151611416	151611550	1389679	1389684	exon	SNX27	0	0	7_Enh	0	1	1	0	0	0	0
chr1	151805090	151805383	1392112	1392120	promoter-TSS	RORC	1	0	7_Enh	0	1	1	0	1	0	0
chr1	151812033	151812550	1392342	1392378	intron	C2CD4D	1	1	1_TssA	0	1	1	0	1	0	0
chr1	151812628	151812725	1392378	1392384	intron	C2CD4D	1	0	1_TssA	0	1	0	0	1	0	0
chr1	151845772	151845979	1392736	1392741	exon	THEM4	0	0	5_TxWk	0	1	0	0	0	0	0
chr1	151908990	151909360	1393358	1393365	Intergenic	THEM4	0	0	15_Quies	0	1	1	0	0	0	0
chr1	151925854	151926108	1393524	1393530	Intergenic	S100A10	0	0	5_TxWk	0	1	0	0	0	0	0
chr1	151962404	151962817	1393852	1393857	intron	S100A10	0	0	5_TxWk	0	1	1	0	0	0	0
chr1	151964612	151964906	1393867	1393877	intron	S100A10	0	0	7_Enh	0	1	1	0	1	0	0
chr1	151964940	151965220	1393877	1393885	intron	S100A10	0	0	1_TssA	0	1	1	0	1	0	0
chr1	151965283	151965397	1393885	1393889	intron	S100A10	0	0	2_TssAFlnk	0	1	1	0	1	0	0
chr1	151966815	151966919	1393999	1394009	promoter-TSS	S100A10	1	1	1_TssA	0	1	1	0	1	0	0
chr1	151966963	151967062	1394009	1394015	promoter-TSS	S100A10	1	0	15_Quies	0	1	1	0	1	0	0
chr1	152020284	152020878	1394568	1394581	Intergenic	S100A11	0	0	7_Enh	0	1	1	0	1	1	1
chr1	153462831	153463043	1405176	1405183	Intergenic	S100A7	0	0	7_Enh	0	1	1	0	1	0	0
chr1	153517518	153517890	1405857	1405863	intron	S100A4	1	0	2_TssAFlnk	0	1	1	0	1	0	0
chr1	153541043	153541393	1406220	1406236	Intergenic	S100A2	0	0	2_TssAFlnk	0	1	1	0	1	1	1
chr1	153605893	153606038	1407227	1407234	promoter-TSS	CHTOP	1	0	2_TssAFlnk	0	1	1	0	1	0	0
chr1	153606102	153606257	1407234	1407244	promoter-TSS	CHTOP	1	1	2_TssAFlnk	0	1	1	0	1	0	0
chr1	153610800	153610825	1407386	1407390	exon	CHTOP	0	0	6_EnhG	0	1	1	0	0	0	0
chr1	153611379	153611426	1407391	1407395	intron	CHTOP	0	0	4_Tx	0	1	1	0	0	0	0
chr1	153853406	153853935	1411360	1411367	intron	GATAD2B	0	0	7_Enh	0	1	1	0	1	0	0
chr1	153940894	153941286	1413095	1413109	promoter-TSS	SLC39A1	1	0	2_TssAFlnk	0	1	1	0	0	1	0
chr1	154300800	154301469	1418074	1418143	intron	ATP8B2	0	1	1_TssA	0	1	1	0	1	0	0
chr1	154323945	154324163	1418526	1418534	TTS	ATP8B2	0	0	7_Enh	0	1	1	0	1	0	0
chr1	154325036	154325898	1418550	1418596	Intergenic	ATP8B2	0	0	2_TssAFlnk	0	1	1	0	1	1	0
chr1	154392070	154392267	1419662	1419671	intron	IL6R	0	0	7_Enh	0	1	1	0	1	0	0
chr1	154474034	154474246	1420903	1420921	promoter-TSS	TDRD10	1	1	2_TssAFlnk	0	1	1	0	1	0	0
chr1	154474248	154474801	1420921	1420992	promoter-TSS	SHE	1	1	2_TssAFlnk	0	1	1	0	1	0	0
chr1	154519846	154520110	1421771	1421778	exon	TDRD10	0	0	7_Enh	0	1	1	0	1	0	0
chr1	154850209	154850267	1426438	1426442	Intergenic	KCNN3	0	0	7_Enh	0	1	1	0	1	0	0
chr1	154944957	154945268	1427827	1427835	intron	SHC1	0	0	2_TssAFlnk	0	1	1	0	1	0	0
chr1	154971607	154972132	1428407	1428449	Intergenic	ZBTB7B	0	1	2_TssAFlnk	0	1	1	0	0	1	1
chr1	154972169	154972700	1428451	1428479	Intergenic	ZBTB7B	0	1	2_TssAFlnk	0	1	1	0	0	0	1
chr1	154989780	154990337	1428903	1428946	TTS	DCST2	0	1	2_TssAFlnk	0	1	1	0	1	1	1
chr1	155035139	155035249	1429818	1429825	TTS	ADAM15	1	1	2_TssAFlnk	0	1	1	0	0	1	1
chr1	155043363	155043799	1430062	1430103	Intergenic	LOC100505666	0	1	1_TssA	0	1	1	0	1	1	1
chr1	155043803	155043910	1430103	1430112	Intergenic	LOC100505666	0	1	7_Enh	0	1	1	0	1	0	0
chr1	155058534	155058845	1430642	1430659	intron	EFNA3	0	0	7_Enh	0	1	1	0	0	1	1
chr1	155098414	155098521	1431290	1431300	Intergenic	EFNA1	0	1	7_Enh	0	1	1	0	1	0	0
chr1	155098531	155098653	1431300	1431314	Intergenic	EFNA1	0	1	7_Enh	0	1	1	0	1	0	0
chr1	155098658	155098859	1431314	1431332	Intergenic	EFNA1	0	1	2_TssAFlnk	0	1	1	0	1	0	0
chr1	155098878	155099232	1431332	1431357	Intergenic,promoter-TSS	EFNA1	0	1	2_TssAFlnk	0	1	1	0	1	0	0
chr1	155102424	155102888	1431493	1431506	intron	EFNA1	0	0	2_TssAFlnk	0	1	1	0	1	0	0
chr1	155107576	155107694	1431570	1431578	promoter-TSS	SLC50A1	1	0	2_TssAFlnk	0	1	1	0	1	0	0
chr1	155109075	155109214	1431668	1431681	exon,intron	SLC50A1	1	0	1_TssA	0	1	1	0	0	0	0
chr1	155139805	155140575	1432214	1432238	Intergenic	KRTCAP2	0	0	7_Enh	0	1	1	0	1	1	1
chr1	155157728	155158008	1432657	1432664	TTS	MUC1	0	0	7_Enh	0	1	1	0	1	1	0
chr1	155162891	155163814	1432818	1432863	promoter-TSS	MUC1	1	1	1_TssA	0	1	1	0	1	1	1
chr1	155164200	155165088	1432883	1432977	promoter-TSS	MIR92B	1	1	2_TssAFlnk	0	1	1	0	1	0	0
chr1	155799298	155799394	1443280	1443284	intron	GON4L	0	0	5_TxWk	0	1	0	0	0	0	0
chr1	155829014	155829599	1443746	1443780	exon,promoter-TSS	SYT11	1	1	7_Enh	0	1	0	0	1	0	0
chr1	155855984	155856448	1444167	1444180	Intergenic	RIT1	0	0	15_Quies	0	1	0	0	0	0	0
chr1	155976896	155976992	1446138	1446142	Intergenic	SSR2	0	0	6_EnhG	0	1	0	0	0	0	0
chr1	156066567	156066722	1447847	1447853	intron	LMNA	0	0	7_Enh	0	1	1	0	1	1	1
chr1	156073947	156074190	1447933	1447942	intron	LMNA	0	0	7_Enh	0	1	1	0	1	0	0
chr1	156075781	156075921	1447967	1447978	intron	LMNA	0	0	1_TssA	0	1	1	0	1	0	0
chr1	156075971	156076588	1447978	1448006	intron	LMNA	0	0	1_TssA	0	1	1	0	1	0	0
chr1	156088001	156088302	1448207	1448215	intron	LMNA	0	0	2_TssAFlnk	0	1	1	0	1	0	0
chr1	156092302	156092815	1448259	1448273	intron	LMNA	0	0	2_TssAFlnk	0	1	1	0	1	0	0
chr1	156093333	156093694	1448274	1448283	intron	LMNA	0	0	7_Enh	0	1	1	0	1	1	0
chr1	156123186	156123420	1448767	1448775	promoter-TSS	SEMA4A	0	0	7_Enh	0	1	1	0	1	0	0
chr1	156426259	156427488	1454010	1454089	Intergenic	C1orf61	0	1	2_TssAFlnk	0	1	1	0	1	1	1
chr1	156474659	156475431	1454906	1454948	Intergenic	MEF2D	0	1	1_TssA	0	1	1	0	1	0	0
chr1	156629764	156630174	1457447	1457476	TTS	BCAN	0	0	7_Enh	0	1	1	0	1	1	1
chr1	156695622	156695925	1458720	1458733	intron	ISG20L2	0	0	2_TssAFlnk	0	1	1	0	1	1	1
chr1	156716824	156717777	1459158	1459186	intron	HDGF	0	0	2_TssAFlnk	0	1	1	0	1	1	0
chr1	156719754	156719834	1459201	1459206	intron	HDGF	0	0	2_TssAFlnk	0	1	1	0	0	0	0
chr1	156822334	156822431	1460973	1460977	intron	INSRR	0	0	7_Enh	0	1	1	0	1	0	0
chr1	157016521	157016573	1463898	1463902	Intergenic	ARHGEF11	0	0	1_TssA	0	1	1	0	0	0	0
chr1	157210814	157210838	1465945	1465949	Intergenic	ETV3	0	0	7_Enh	0	1	1	0	1	0	0
chr1	158119489	158119704	1472697	1472717	Intergenic	LOC646268	0	1	1_TssA	0	1	0	0	1	0	0
chr1	158968564	158968823	1477932	1477938	Intergenic	IFI16	0	0	15_Quies	0	1	1	0	1	1	1
chr1	158969446	158970585	1477951	1477964	Intergenic	IFI16	0	0	5_TxWk	0	1	1	0	1	0	0
chr1	159823687	159823871	1483866	1483870	TTS	VSIG8	0	0	5_TxWk	0	1	1	0	0	0	0
chr1	159837327	159837789	1484128	1484138	Intergenic	VSIG8	0	0	7_Enh	0	1	1	0	1	0	0
chr1	159870067	159870192	1484463	1484474	promoter-TSS	CCDC19	1	1	7_Enh	0	1	1	0	1	0	0
chr1	159927951	159928048	1485333	1485338	Intergenic	LOC100505633	0	0	7_Enh	0	1	1	0	1	0	0
chr1	159940737	159940862	1485462	1485466	intron	LOC100505633	0	0	7_Enh	0	1	1	0	1	0	0
chr1	160070822	160071102	1486915	1486923	Intergenic	IGSF8	0	0	7_Enh	0	1	1	0	1	1	1
chr1	160751274	160751497	1493205	1493210	Intergenic	LY9	0	0	7_Enh	0	1	1	0	1	0	0
chr1	160959910	160960002	1495464	1495470	Intergenic	F11R	0	0	7_Enh	0	1	0	0	1	0	0
chr1	160960068	160960268	1495473	1495482	Intergenic	F11R	0	0	5_TxWk	0	1	1	0	1	1	1
chr1	160983500	160983896	1495822	1495834	intron	F11R	0	0	2_TssAFlnk	0	1	1	0	1	0	0
chr1	161059109	161059251	1497088	1497094	promoter-TSS	PVRL4	1	0	1_TssA	0	1	1	0	1	0	0
chr1	161059267	161059536	1497094	1497107	promoter-TSS	PVRL4	1	0	7_Enh	0	1	1	0	1	0	0
chr1	161088678	161089040	1497561	1497567	promoter-TSS	PFDN2	1	0	7_Enh	0	1	1	0	0	1	0
chr1	161171785	161171877	1499106	1499117	promoter-TSS	NDUFS2	0	1	1_TssA	0	1	1	0	1	0	0
chr1	161359482	161360502	1501621	1501711	Intergenic	C1orf192	0	1	1_TssA	0	1	1	0	1	0	0
chr1	161509474	161510221	1506068	1506106	Intergenic	FCGR3A	0	0	2_TssAFlnk	0	1	1	0	1	0	0
chr1	162183344	162183587	1512217	1512223	intron	NOS1AP	0	0	7_Enh	0	1	1	0	1	0	0
chr1	162185784	162185931	1512248	1512252	intron	NOS1AP	0	0	7_Enh	0	1	0	0	1	0	0
chr1	162557278	162557405	1515912	1515918	exon	UAP1	0	0	5_TxWk	0	1	1	0	1	0	0
chr1	162760163	162761391	1517322	1517381	intron	HSD17B7	1	1	1_TssA	0	1	0	0	1	1	0
chr1	164571449	164571589	1528392	1528396	intron	PBX1	0	0	7_Enh	0	1	1	0	1	0	0
chr1	164571991	164572297	1528396	1528406	intron	PBX1	0	0	7_Enh	0	1	1	0	1	0	0
chr1	164580696	164580771	1528477	1528486	intron	PBX1	0	0	5_TxWk	0	1	1	0	0	0	0
chr1	164603507	164603609	1528702	1528706	intron	PBX1	0	0	7_Enh	0	1	1	0	0	0	0
chr1	164620955	164621120	1528890	1528895	intron	PBX1	0	0	7_Enh	0	1	1	0	1	0	0
chr1	164681490	164681799	1529459	1529472	intron	PBX1	0	0	7_Enh	0	1	1	0	1	0	0
chr1	164740523	164740693	1529948	1529952	exon	LOC100505795	0	0	7_Enh	0	1	1	0	0	0	0
chr1	164756691	164756812	1530130	1530137	intron	PBX1	0	0	7_Enh	0	1	1	0	1	1	1
chr1	165345294	165345965	1534714	1534754	Intergenic	LMX1A	0	0	2_TssAFlnk	0	1	1	0	1	0	0
chr1	165513253	165513496	1536062	1536072	promoter-TSS	LRRC52	1	0	7_Enh	0	1	1	0	1	0	0
chr1	165857199	165857654	1539503	1539511	intron	UCK2	0	0	5_TxWk	0	1	1	0	0	0	0
chr1	166809902	166810079	1545855	1545860	intron	POGK	0	0	1_TssA	0	1	1	0	1	0	0
chr1	167523533	167523652	1552996	1553003	promoter-TSS	CREG1	1	0	1_TssA	0	1	1	0	0	0	0
chr1	167599371	167600025	1553707	1553760	intron	RCSD1	1	1	1_TssA	0	1	1	0	0	0	0
chr1	167666992	167667076	1554455	1554459	exon	RCSD1	0	0	7_Enh	0	1	0	0	1	0	0
chr1	167667095	167667363	1554459	1554468	intron	RCSD1	0	0	7_Enh	0	1	0	0	1	0	0
chr1	167786473	167786704	1555866	1555873	intron	ADCY10	0	0	15_Quies	0	1	0	0	1	0	0
chr1	167789279	167789647	1555905	1555936	intron	ADCY10	0	1	1_TssA	0	1	1	0	1	0	0
chr1	167880797	167880878	1556833	1556838	intron	ADCY10	0	0	5_TxWk	0	1	1	0	0	0	0
chr1	167895695	167895944	1556965	1556971	intron	MPC2	0	0	5_TxWk	0	1	1	0	0	0	0
chr1	167897304	167897541	1556977	1556994	intron	MPC2	0	0	5_TxWk	0	1	0	0	0	0	0
chr1	168464950	168465080	1562316	1562320	Intergenic	XCL2	0	0	5_TxWk	0	1	0	0	1	0	0
chr1	168662508	168662742	1563492	1563497	Intergenic	DPT	0	0	5_TxWk	0	1	1	0	1	0	0
chr1	169072236	169072515	1566098	1566104	Intergenic	ATP1B1	0	0	1_TssA	0	1	1	0	0	0	0
chr1	169072700	169072811	1566104	1566108	Intergenic	ATP1B1	0	0	7_Enh	0	1	1	0	1	0	0
chr1	169074724	169074778	1566129	1566134	Intergenic	ATP1B1	0	1	2_TssAFlnk	0	1	1	0	0	0	0
chr1	169078531	169078969	1566338	1566345	intron	ATP1B1	0	0	1_TssA	0	1	0	0	0	1	1
chr1	169079051	169079996	1566345	1566353	intron	ATP1B1	0	0	2_TssAFlnk	0	1	1	0	1	0	0
chr1	169080663	169081529	1566358	1566367	intron	ATP1B1	0	0	6_EnhG	0	1	1	0	0	1	0
chr1	169085240	169085331	1566416	1566422	intron	ATP1B1	0	0	2_TssAFlnk	0	1	1	0	1	0	0
chr1	169085444	169085696	1566422	1566427	intron	ATP1B1	0	0	7_Enh	0	1	1	0	1	0	0
chr1	169863736	169863822	1571811	1571819	promoter-TSS	SCYL3	1	0	1_TssA	0	1	1	0	0	0	0
chr1	171282607	171283382	1580471	1580482	promoter-TSS	FMO4	1	0	15_Quies	0	1	1	0	1	1	1
chr1	171313757	171313922	1580691	1580695	Intergenic	TOP1P1	0	0	15_Quies	0	1	0	0	1	0	0
chr1	172368628	172368868	1588513	1588518	intron	DNM3	0	0	15_Quies	0	1	1	0	1	1	1
chr1	172400895	172401083	1588680	1588686	intron	C1orf105	0	0	7_Enh	0	1	1	0	1	0	0
chr1	173096665	173096843	1592853	1592858	Intergenic	TNFSF18	0	0	5_TxWk	0	1	1	0	1	0	0
chr1	173159378	173159537	1593248	1593252	intron	TNFSF4	0	0	7_Enh	0	1	1	0	1	0	0
chr1	174843523	174844011	1606392	1606403	promoter-TSS	RABGAP1L	0	0	1_TssA	0	1	0	0	1	0	0
chr1	174844397	174844561	1606403	1606408	promoter-TSS	RABGAP1L	0	0	5_TxWk	0	1	0	0	1	0	0
chr1	175162397	175162516	1609523	1609529	promoter-TSS	KIAA0040	1	0	2_TssAFlnk	0	1	1	0	1	0	0
chr1	175288855	175289274	1610329	1610335	Intergenic	KIAA0040	0	0	7_Enh	0	1	1	0	1	1	1
chr1	177216943	177217259	1623785	1623792	intron	FAM5B	0	0	7_Enh	0	1	1	0	1	0	0
chr1	177244154	177244334	1623969	1623974	intron	FAM5B	0	0	7_Enh	0	1	1	0	1	0	0
chr1	178022149	178022313	1628941	1628946	Intergenic	LOC730102	0	0	7_Enh	0	1	0	0	1	0	0
chr1	178269207	178269376	1630900	1630904	intron	RASAL2	0	0	15_Quies	0	1	0	0	1	1	1
chr1	178310534	178310784	1631238	1631248	promoter-TSS	RASAL2	0	0	1_TssA	0	1	0	0	1	0	0
chr1	178340527	178340781	1631460	1631467	intron	RASAL2	0	0	1_TssA	0	1	0	0	0	0	0
chr1	178439810	178440025	1632017	1632022	intron	RASAL2	0	0	5_TxWk	0	1	0	0	1	0	0
chr1	179097858	179097877	1638808	1638812	intron	ABL2	0	0	7_Enh	0	1	1	0	0	0	0
chr1	179257039	179257627	1640688	1640697	Intergenic	SOAT1	0	0	5_TxWk	0	1	1	0	1	0	0
chr1	179261557	179261691	1640756	1640760	Intergenic	SOAT1	0	0	5_TxWk	0	1	1	0	1	1	1
chr1	179264758	179265022	1640874	1640884	intron	SOAT1	0	0	5_TxWk	0	1	0	0	0	0	0
chr1	179555365	179555823	1643505	1643559	Intergenic	TDRD5	0	1	1_TssA	0	1	0	0	1	1	1
chr1	179555880	179555918	1643559	1643563	Intergenic	TDRD5	0	0	1_TssA	0	1	0	0	1	0	0
chr1	179783701	179784853	1645639	1645689	exon	FAM163A	0	0	2_TssAFlnk	0	1	1	0	1	1	1
chr1	180127391	180127471	1649182	1649186	intron	QSOX1	0	0	2_TssAFlnk	0	1	1	0	1	0	0
chr1	180143319	180143438	1649363	1649368	intron	QSOX1	0	0	7_Enh	0	1	1	0	1	0	0
chr1	180491288	180491531	1653282	1653288	Intergenic	ACBD6	0	0	7_Enh	0	1	1	0	1	0	0
chr1	180823610	180823882	1655962	1655967	intron	XPR1	0	0	7_Enh	0	1	1	0	1	0	0
chr1	180922591	180922671	1657429	1657435	Intergenic	KIAA1614	0	0	2_TssAFlnk	0	1	1	0	1	0	0
chr1	181057404	181057547	1659031	1659041	promoter-TSS	IER5	1	1	1_TssA	0	1	1	0	1	0	0
chr1	181073750	181073820	1659392	1659396	Intergenic	IER5	0	0	2_TssAFlnk	0	1	1	0	1	1	0
chr1	181122097	181122367	1660061	1660073	Intergenic	IER5	0	0	7_Enh	0	1	1	0	1	1	0
chr1	182054085	182054405	1667392	1667398	Intergenic	ZNF648	0	0	5_TxWk	0	1	1	0	1	1	1
chr1	182070668	182070989	1667541	1667546	Intergenic	ZNF648	0	0	15_Quies	0	1	0	0	1	0	0
chr1	182089792	182090257	1667720	1667732	Intergenic	ZNF648	0	0	7_Enh	0	1	1	0	1	0	0
chr1	182570340	182570836	1671739	1671745	intron	RGS16	0	0	5_TxWk	0	1	1	0	1	1	1
chr1	182583925	182584418	1671929	1671974	promoter-TSS	LOC284648	1	1	1_TssA	0	1	1	0	1	0	0
chr1	182810711	182810798	1674198	1674203	intron	DHX9	0	0	7_Enh	0	1	1	0	0	0	0
chr1	182931612	182931991	1675343	1675349	Intergenic	SHCBP1L	0	0	15_Quies	0	1	1	0	1	1	1
chr1	182991350	182991484	1675909	1675914	Intergenic	LAMC1	0	0	1_TssA	0	1	1	0	1	0	0
chr1	183203863	183204077	1677984	1677990	intron	LAMC2	0	0	2_TssAFlnk	0	1	1	0	1	0	0
chr1	183773759	183773888	1682956	1682961	intron	RGL1	0	0	7_Enh	0	1	1	0	0	0	0
chr1	183811795	183811931	1683265	1683270	intron	RGL1	0	0	5_TxWk	0	1	1	0	1	0	0
chr1	183846595	183846780	1683539	1683544	intron	RGL1	0	0	7_Enh	0	1	1	0	0	0	0
chr1	184121967	184122151	1685646	1685654	Intergenic	TSEN15	0	0	2_TssAFlnk	0	1	1	0	1	0	0
chr1	184774703	184775072	1690792	1690801	intron	FAM129A	0	0	5_TxWk	0	1	1	0	1	1	1
chr1	185540139	185540221	1696879	1696884	Intergenic	HMCN1	0	0	5_TxWk	0	1	1	0	0	0	0
chr1	185703008	185703776	1697844	1697891	promoter-TSS	HMCN1	1	1	1_TssA	0	1	1	0	1	1	0
chr1	192873697	192873913	1738196	1738202	Intergenic	RGS2	0	0	5_TxWk	0	1	1	0	1	0	0
chr1	193155390	193155630	1740518	1740523	exon	B3GALT2	1	0	2_TssAFlnk	0	1	1	0	0	0	0
chr1	193378139	193378373	1741948	1741954	Intergenic	B3GALT2	0	0	15_Quies	0	1	1	0	1	0	0
chr1	197433283	197433348	1764968	1764972	intron	CRB1	0	0	15_Quies	0	1	1	0	1	0	0
chr1	197963991	197964327	1768685	1768692	Intergenic	LHX9	0	0	15_Quies	0	1	1	0	1	0	0
chr1	200002615	200002730	1780913	1780917	intron	NR5A2	0	0	3_TxFlnk	0	1	1	0	1	0	0
chr1	200045463	200045635	1781708	1781713	intron	NR5A2	0	0	5_TxWk	0	1	1	0	1	0	0
chr1	200379856	200379973	1785092	1785097	promoter-TSS	ZNF281	1	0	5_TxWk	0	1	0	0	1	0	0
chr1	200865540	200866036	1790296	1790305	intron	C1orf106	0	0	1_TssA	0	1	1	0	1	0	0
chr1	201136272	201136380	1794247	1794254	Intergenic	TMEM9	0	0	7_Enh	0	1	0	0	0	0	0
chr1	201139685	201139741	1794274	1794278	Intergenic	TMEM9	0	0	7_Enh	0	1	1	0	1	0	0
chr1	201139777	201140733	1794278	1794340	Intergenic	TMEM9	0	1	1_TssA	0	1	1	0	1	1	1
chr1	201366125	201366494	1797138	1797147	intron	LAD1	0	0	2_TssAFlnk	0	1	1	0	1	0	0
chr1	201417321	201417498	1797849	1797857	Intergenic	PHLDA3	0	0	7_Enh	0	1	1	0	1	1	1
chr1	201449646	201450338	1798376	1798416	Intergenic	PHLDA3	0	0	1_TssA	0	1	1	0	1	0	0
chr1	201463534	201463721	1798578	1798583	intron	CSRP1	0	0	6_EnhG	0	1	1	0	1	0	0
chr1	201482203	201482417	1798875	1798881	Intergenic	CSRP1	0	0	7_Enh	0	1	1	0	1	1	1
chr1	201484498	201484563	1798896	1798900	Intergenic	RPS10P7	0	0	5_TxWk	0	1	0	0	0	0	0
chr1	201486795	201486892	1798914	1798918	Intergenic	RPS10P7	0	0	15_Quies	0	1	1	0	0	0	0
chr1	201509054	201509347	1799275	1799294	Intergenic	RPS10P7	0	1	1_TssA	0	1	1	0	0	0	0
chr1	201617932	201618031	1800566	1800581	exon	NAV1	1	1	2_TssAFlnk	0	1	1	0	1	0	0
chr1	201618035	201618255	1800581	1800596	exon	NAV1	1	1	2_TssAFlnk	0	1	1	0	1	0	0
chr1	201645556	201645690	1800985	1800989	intron	NAV1	0	0	7_Enh	0	1	1	0	1	0	0
chr1	201853016	201853136	1803224	1803228	exon	IPO9	0	0	7_Enh	0	1	1	0	1	0	0
chr1	201976523	201976710	1805055	1805060	Intergenic	ELF3	0	0	5_TxWk	0	1	1	0	0	0	0
chr1	201977080	201977593	1805062	1805071	Intergenic	ELF3	0	0	1_TssA	0	1	1	0	0	0	0
chr1	201978816	201979016	1805090	1805097	promoter-TSS	ELF3	1	0	7_Enh	0	1	1	0	1	1	1
chr1	201979421	201979732	1805099	1805107	exon,promoter-TSS	ELF3	1	0	1_TssA	0	1	1	0	1	0	0
chr1	201984025	201984274	1805217	1805222	exon,intron	ELF3	0	0	3_TxFlnk	0	1	1	0	0	0	0
chr1	201984350	201984605	1805222	1805233	exon	ELF3	0	0	3_TxFlnk	0	1	1	0	0	0	0
chr1	201987411	201987599	1805278	1805287	Intergenic	ELF3	0	0	2_TssAFlnk	0	1	1	0	1	0	0
chr1	201987671	201987984	1805287	1805295	Intergenic	ELF3	0	0	2_TssAFlnk	0	1	1	0	1	0	0
chr1	201988042	201988265	1805295	1805302	Intergenic	ELF3	0	0	2_TssAFlnk	0	1	1	0	1	0	0
chr1	202003813	202004219	1805549	1805560	Intergenic	ELF3	0	0	5_TxWk	0	1	1	0	1	0	0
chr1	202026063	202026181	1805917	1805922	Intergenic	ELF3	0	0	7_Enh	0	1	1	0	1	0	0
chr1	202076492	202076915	1806708	1806714	Intergenic	GPR37L1	0	0	7_Enh	0	1	1	0	1	0	0
chr1	202076935	202077169	1806714	1806718	Intergenic	GPR37L1	0	0	7_Enh	0	1	1	0	1	0	0
chr1	202077491	202077725	1806721	1806727	Intergenic	GPR37L1	0	0	7_Enh	0	1	0	0	1	0	0
chr1	202081744	202081934	1806800	1806806	Intergenic	GPR37L1	0	0	5_TxWk	0	1	1	0	0	0	0
chr1	202431443	202431731	1811231	1811236	promoter-TSS	PPP1R12B	0	0	7_Enh	0	1	1	0	1	0	0
chr1	202779456	202779541	1814768	1814773	promoter-TSS	KDM5B-AS1	1	0	1_TssA	0	1	1	0	0	0	0
chr1	202995473	202996077	1817904	1817967	Intergenic	TMEM183B	0	1	2_TssAFlnk	0	1	1	0	1	1	0
chr1	203112990	203113055	1819484	1819488	intron	ADORA1	0	0	7_Enh	0	1	0	0	0	0	0
chr1	203115697	203115930	1819520	1819526	intron	ADORA1	0	0	7_Enh	0	1	0	0	0	0	0
chr1	203116453	203116673	1819531	1819537	intron	ADORA1	0	0	7_Enh	0	1	1	0	0	0	0
chr1	203155799	203155939	1820062	1820067	promoter-TSS	CHI3L1	1	0	15_Quies	0	1	1	0	1	0	0
chr1	203242054	203242550	1820915	1820939	Intergenic	LOC730227	0	1	7_Enh	0	1	1	0	1	1	1
chr1	203242601	203242695	1820939	1820948	Intergenic	LOC730227	0	1	2_TssAFlnk	0	1	1	0	1	1	1
chr1	203247643	203247808	1821025	1821033	Intergenic	LOC730227	0	0	7_Enh	0	1	1	0	1	0	0
chr1	203259544	203259939	1821192	1821215	Intergenic	LOC730227	0	0	7_Enh	0	1	1	0	1	0	0
chr1	203296092	203297065	1821710	1821771	Intergenic	BTG2	0	1	1_TssA	0	1	1	0	1	1	1
chr1	203320138	203320662	1822077	1822095	promoter-TSS	FMOD	1	0	7_Enh	0	1	1	0	1	1	0
chr1	203444511	203445004	1823257	1823264	promoter-TSS	PRELP	1	0	7_Enh	0	1	1	0	1	0	0
chr1	203456785	203457059	1823419	1823440	exon	PRELP	0	1	2_TssAFlnk	0	1	1	0	1	1	1
chr1	203595048	203595246	1825094	1825100	promoter-TSS	ATP2B4	1	0	7_Enh	0	1	1	0	1	1	0
chr1	203597264	203597632	1825142	1825157	intron	ATP2B4	0	0	2_TssAFlnk	0	1	1	0	0	0	0
chr1	203619298	203619473	1825452	1825459	intron	ATP2B4	0	0	2_TssAFlnk	0	1	1	0	1	0	0
chr1	203619509	203619874	1825459	1825492	intron	ATP2B4	0	0	2_TssAFlnk	0	1	1	0	1	0	0
chr1	203738680	203739026	1826900	1826909	intron	LAX1	0	0	15_Quies	0	1	0	0	1	0	0
chr1	203829481	203829854	1828085	1828090	Intergenic	SNRPE	1	0	7_Enh	0	1	1	0	1	0	0
chr1	203829874	203830153	1828090	1828101	promoter-TSS	SNRPE	1	0	1_TssA	0	1	1	0	1	0	0
chr1	203830212	203830335	1828104	1828112	promoter-TSS	SNRPE	1	0	1_TssA	0	1	0	0	1	0	0
chr1	203868984	203869297	1828566	1828577	Intergenic	SNRPE	0	0	5_TxWk	0	1	1	0	0	0	0
chr1	204047457	204047742	1830787	1830795	intron	SOX13	0	0	7_Enh	0	1	1	0	0	0	0
chr1	204098210	204098355	1831484	1831494	Intergenic	ETNK2	0	0	7_Enh	0	1	1	0	1	1	1
chr1	204183019	204183356	1832674	1832700	promoter-TSS	GOLT1A	1	0	2_TssAFlnk	0	1	1	0	1	1	1
chr1	204232761	204232810	1833308	1833312	intron	PLEKHA6	0	0	7_Enh	0	1	0	0	0	0	0
chr1	204255952	204256442	1833566	1833575	intron	PLEKHA6	0	0	2_TssAFlnk	0	1	1	0	1	0	0
chr1	204332460	204333317	1834440	1834470	Intergenic	PLEKHA6	0	0	2_TssAFlnk	0	1	1	0	1	1	1
chr1	204347567	204347642	1834711	1834717	Intergenic	LINC00628	0	0	2_TssAFlnk	0	1	1	0	1	0	0
chr1	204412369	204412713	1835449	1835458	intron	PIK3C2B	0	0	6_EnhG	0	1	0	0	0	0	0
chr1	204732950	204733229	1839523	1839535	Intergenic	NFASC	0	0	7_Enh	0	1	1	0	1	1	1
chr1	205110842	205111113	1843925	1843933	TTS	DSTYK	0	0	7_Enh	0	1	1	0	1	1	1
chr1	205144698	205144783	1844282	1844286	intron	DSTYK	0	0	7_Enh	0	1	1	0	1	0	0
chr1	205242599	205242859	1845775	1845783	TTS	TMCC2	0	0	5_TxWk	0	1	1	0	1	1	1
chr1	205270454	205270649	1846176	1846185	TTS	NUAK2	0	0	7_Enh	0	1	1	0	1	0	0
chr1	205270860	205271232	1846189	1846195	TTS	NUAK2	0	0	7_Enh	0	1	1	0	1	0	0
chr1	205282791	205283222	1846368	1846378	intron	NUAK2	0	0	2_TssAFlnk	0	1	1	0	1	0	0
chr1	205283238	205283390	1846378	1846386	intron	NUAK2	0	0	7_Enh	0	1	1	0	1	0	0
chr1	205407951	205408067	1848058	1848063	Intergenic	MIR135B	0	0	7_Enh	0	1	1	0	1	1	1
chr1	205411603	205411819	1848110	1848115	Intergenic	MIR135B	0	0	5_TxWk	0	1	1	0	0	0	0
chr1	205419026	205419710	1848214	1848233	Intergenic	MIR135B	0	0	5_TxWk	0	1	0	0	1	0	0
chr1	205475130	205475304	1849056	1849065	intron	CDK18	0	0	2_TssAFlnk	0	1	1	0	0	0	0
chr1	205512445	205513132	1849658	1849685	Intergenic	LOC284578	0	0	15_Quies	0	1	1	0	1	0	0
chr1	205560943	205561339	1850302	1850332	intron	MFSD4	0	1	2_TssAFlnk	0	1	1	0	1	1	1
chr1	205561392	205561559	1850332	1850344	intron	MFSD4	0	1	7_Enh	0	1	0	0	1	0	0
chr1	205634043	205634189	1851393	1851398	intron	SLC45A3	0	0	7_Enh	0	1	1	0	0	0	0
chr1	205820991	205821251	1853838	1853842	Intergenic	PM20D1	0	0	5_TxWk	0	1	1	0	1	0	0
chr1	207191641	207191750	1865166	1865170	TTS	C1orf116	0	0	7_Enh	0	1	1	0	1	0	0
chr1	207224734	207224890	1865491	1865495	promoter-TSS	YOD1	0	0	7_Enh	0	1	1	0	0	0	0
chr1	207230111	207230392	1865613	1865619	intron	PFKFB2	0	0	5_TxWk	0	1	0	0	0	0	0
chr1	207277450	207277582	1866013	1866018	promoter-TSS	C4BPA	1	0	7_Enh	0	1	1	0	1	0	0
chr1	207924376	207924789	1870956	1870963	promoter-TSS	CD46	1	0	5_TxWk	0	1	1	0	1	0	0
chr1	208000130	208000234	1871842	1871848	Intergenic	LOC148696	0	0	7_Enh	0	1	1	0	1	0	0
chr1	208042885	208042958	1872359	1872364	Intergenic	CD34	0	0	2_TssAFlnk	0	1	1	0	1	0	0
chr1	208084099	208084713	1872753	1872804	exon	CD34	1	1	1_TssA	0	1	1	0	0	0	0
chr1	208183729	208183812	1873797	1873802	Intergenic	CD34	0	0	7_Enh	0	1	1	0	1	0	0
chr1	208305419	208305717	1875189	1875196	intron	PLXNA2	0	0	7_Enh	0	1	1	0	1	1	1
chr1	208323099	208323413	1875337	1875344	intron	PLXNA2	0	0	7_Enh	0	1	1	0	1	0	0
chr1	209921115	209921414	1887632	1887651	Intergenic	TRAF3IP3	0	1	7_Enh	0	1	0	0	1	1	1
chr1	210466190	210466285	1892595	1892599	Intergenic	HHAT	0	1	1_TssA	0	1	1	0	1	0	1
chr1	210466453	210466909	1892599	1892608	Intergenic	HHAT	0	0	5_TxWk	0	1	1	0	1	0	0
chr1	211589659	211589892	1901881	1901911	intron	LINC00467	0	1	1_TssA	0	1	0	0	1	1	0
chr1	211589895	211590142	1901911	1901948	intron	LINC00467	0	1	1_TssA	0	1	0	0	1	0	0
chr1	211590174	211590523	1901948	1901969	intron	LINC00467	0	1	1_TssA	0	1	0	0	1	0	0
chr1	211643412	211643525	1902455	1902461	Intergenic	RD3	0	0	7_Enh	0	1	1	0	1	1	1
chr1	211643575	211643674	1902461	1902467	Intergenic	RD3	0	0	7_Enh	0	1	0	0	1	1	1
chr1	211687404	211687663	1903044	1903059	Intergenic	RD3	0	0	15_Quies	0	1	1	0	1	1	1
chr1	211688645	211689185	1903095	1903150	Intergenic	RD3	0	1	2_TssAFlnk	0	1	1	0	1	1	1
chr1	211817195	211817455	1904793	1904799	Intergenic	NEK2	0	0	7_Enh	0	1	1	0	1	0	0
chr1	212091394	212091539	1907589	1907593	Intergenic	LPGAT1	0	0	7_Enh	0	1	1	0	1	0	0
chr1	212118193	212118458	1907866	1907874	intron	INTS7	0	0	5_TxWk	0	1	1	0	1	0	1
chr1	212401966	212402363	1910472	1910480	Intergenic	PPP2R5A	0	0	7_Enh	0	1	0	0	1	0	0
chr1	212640461	212640630	1913265	1913271	Intergenic	NENF	0	0	7_Enh	0	1	0	0	1	0	0
chr1	212687386	212687484	1913764	1913769	Intergenic	NENF	0	0	7_Enh	0	1	1	0	1	0	0
chr1	212691964	212692210	1913895	1913905	Intergenic	NENF	0	0	7_Enh	0	1	1	0	1	0	0
chr1	212731595	212731691	1914214	1914221	Intergenic	ATF3	0	1	2_TssAFlnk	0	1	1	0	1	0	0
chr1	212779532	212779883	1914769	1914777	intron	ATF3	0	0	15_Quies	0	1	1	0	0	0	0
chr1	212810068	212810278	1915347	1915353	Intergenic	FAM71A	0	0	15_Quies	0	1	1	0	1	0	0
chr1	213154553	213154647	1919625	1919629	intron	VASH2	0	0	7_Enh	0	1	1	0	1	0	0
chr1	214155878	214156025	1927626	1927634	Intergenic	PROX1	0	1	2_TssAFlnk	0	1	1	0	0	0	0
chr1	214156053	214156733	1927635	1927703	Intergenic	PROX1	0	1	2_TssAFlnk	0	1	1	0	1	0	1
chr1	214156744	214156851	1927703	1927713	Intergenic	PROX1	0	1	2_TssAFlnk	0	1	1	0	0	0	0
chr1	214156909	214157067	1927713	1927722	Intergenic	PROX1	0	0	2_TssAFlnk	0	1	1	0	0	0	0
chr1	214157280	214157388	1927731	1927737	Intergenic	PROX1	0	0	7_Enh	0	1	0	0	0	0	0
chr1	214158540	214158728	1927760	1927769	Intergenic	PROX1	0	1	2_TssAFlnk	0	1	0	0	0	0	0
chr1	214158735	214158877	1927769	1927788	Intergenic	PROX1	0	1	2_TssAFlnk	0	1	0	0	0	0	0
chr1	214158879	214158969	1927788	1927800	Intergenic	PROX1	0	1	2_TssAFlnk	0	1	0	0	0	0	0
chr1	214158991	214159134	1927800	1927810	Intergenic	PROX1	0	1	1_TssA	0	1	0	0	0	0	0
chr1	214159414	214159560	1927815	1927820	Intergenic	PROX1	0	0	1_TssA	0	1	0	0	0	0	0
chr1	214159578	214159807	1927820	1927833	Intergenic	PROX1	0	0	1_TssA	0	1	0	0	0	0	0
chr1	214159870	214160171	1927833	1927844	Intergenic	PROX1	0	0	1_TssA	0	1	0	0	0	0	0
chr1	214182653	214182831	1928149	1928153	intron	PROX1	0	0	5_TxWk	0	1	0	0	0	0	0
chr1	214280753	214280829	1928947	1928955	Intergenic	PROX1	0	0	2_TssAFlnk	0	1	1	0	1	0	0
chr1	214280867	214281211	1928955	1928967	Intergenic	PROX1	0	0	2_TssAFlnk	0	1	1	0	1	0	0
chr1	214296503	214296874	1929113	1929120	Intergenic	PROX1	0	0	5_TxWk	0	1	1	0	1	1	1
chr1	214490068	214490176	1930985	1930989	intron	SMYD2	0	0	5_TxWk	0	1	0	0	1	0	0
chr1	214612806	214613002	1932296	1932305	intron	PTPN14	0	0	2_TssAFlnk	0	1	1	0	1	0	0
chr1	215742969	215743040	1940536	1940542	intron	KCTD3	0	0	5_TxWk	0	1	1	0	0	0	0
chr1	215756786	215756904	1940652	1940656	intron	KCTD3	0	0	5_TxWk	0	1	1	0	1	0	0
chr1	217202627	217202739	1949818	1949822	intron	ESRRG	0	0	5_TxWk	0	1	1	0	1	0	0
chr1	217264624	217264835	1950289	1950294	intron	ESRRG	0	0	5_TxWk	0	1	0	0	0	0	0
chr1	217626919	217627616	1952909	1952919	intron	GPATCH2	0	0	7_Enh	0	1	0	0	1	0	0
chr1	218553491	218553537	1959990	1959994	intron	TGFB2	0	0	7_Enh	0	1	1	0	0	0	0
chr1	218819953	218820107	1962139	1962143	Intergenic	LOC728463	0	0	15_Quies	0	1	1	0	0	0	0
chr1	220160180	220160374	1970814	1970819	exon	EPRS	0	0	5_TxWk	0	1	1	0	0	0	0
chr1	220167310	220167391	1970867	1970871	intron	EPRS	0	0	5_TxWk	0	1	1	0	1	0	0
chr1	220921164	220921294	1977672	1977679	exon,promoter-TSS	MARC2	1	0	2_TssAFlnk	0	1	1	0	1	0	0
chr1	220935526	220935683	1977894	1977900	intron	MARC2	0	0	7_Enh	0	1	1	0	1	0	0
chr1	221051857	221051908	1979082	1979086	promoter-TSS	HLX	1	0	2_TssAFlnk	0	1	1	0	0	0	0
chr1	222438970	222439204	1988667	1988673	Intergenic	HHIPL2	0	0	7_Enh	0	1	1	0	1	0	0
chr1	222638644	222639120	1989869	1989909	Intergenic	HHIPL2	0	1	1_TssA	0	1	1	0	1	1	1
chr1	222639245	222639266	1989909	1989913	Intergenic	HHIPL2	0	0	1_TssA	0	1	1	0	1	0	0
chr1	222884356	222884535	1992513	1992522	intron	AIDA	0	0	5_TxWk	0	1	1	0	0	0	0
chr1	223101782	223102070	1994265	1994269	intron	DISP1	0	0	15_Quies	0	1	1	0	1	0	0
chr1	223254548	223255009	1995772	1995799	Intergenic	TLR5	0	1	5_TxWk	0	1	0	0	1	1	1
chr1	223307023	223307514	1996431	1996456	intron	TLR5	0	0	1_TssA	0	1	1	0	1	1	1
chr1	223926162	223926443	2002680	2002685	intron	CAPN2	0	0	5_TxWk	0	1	1	0	1	0	0
chr1	223926453	223926678	2002685	2002691	intron	CAPN2	0	0	2_TssAFlnk	0	1	1	0	1	0	0
chr1	223936689	223936773	2002866	2002875	intron	CAPN2	0	1	2_TssAFlnk	0	1	1	0	1	0	0
chr1	223936868	223937044	2002884	2002905	intron	CAPN2	0	1	2_TssAFlnk	0	1	1	0	1	1	1
chr1	224275501	224275546	2006585	2006589	Intergenic	FBXO28	0	0	15_Quies	0	1	0	0	0	0	0
chr1	224626870	224627004	2011417	2011422	Intergenic	WDR26	0	0	5_TxWk	0	1	0	0	0	0	0
chr1	224645278	224645452	2011635	2011640	Intergenic	WDR26	0	0	7_Enh	0	1	1	0	1	1	1
chr1	224691020	224691548	2012100	2012114	Intergenic	WDR26	0	0	7_Enh	0	1	1	0	1	1	0
chr1	225062579	225062718	2015549	2015556	Intergenic	DNAH14	0	0	7_Enh	0	1	1	0	0	0	0
chr1	225600121	225600413	2018922	2018932	exon	LBR	0	0	7_Enh	0	1	1	0	1	0	0
chr1	225600774	225601184	2018932	2018943	intron	LBR	0	0	5_TxWk	0	1	0	0	1	0	0
chr1	225614261	225614525	2019077	2019087	intron	LBR	0	0	1_TssA	0	1	1	0	0	0	0
chr1	225632717	225632892	2019491	2019496	Intergenic	LBR	0	0	7_Enh	0	1	1	0	1	0	0
chr1	225776421	225776779	2021213	2021220	intron	ENAH	0	0	5_TxWk	0	1	1	0	1	0	0
chr1	225841794	225841950	2022068	2022073	Intergenic	ENAH	1	1	15_Quies	0	1	1	0	0	0	0
chr1	225934430	225934826	2023290	2023301	Intergenic	SRP9	0	0	1_TssA	0	1	1	0	1	0	0
chr1	225942647	225942744	2023420	2023427	Intergenic	SRP9	0	0	7_Enh	0	1	1	0	1	0	0
chr1	225951730	225951837	2023523	2023527	Intergenic	SRP9	0	0	7_Enh	0	1	1	0	1	0	0
chr1	226044063	226044231	2025016	2025022	intron	TMEM63A	0	0	4_Tx	0	1	0	0	0	0	0
chr1	226063165	226063486	2025309	2025315	intron	TMEM63A	0	0	6_EnhG	0	1	1	0	1	0	0
chr1	226065160	226065212	2025341	2025346	exon	TMEM63A	0	0	6_EnhG	0	1	1	0	0	0	0
chr1	226065325	226065455	2025349	2025354	intron	TMEM63A	0	0	6_EnhG	0	1	1	0	0	1	0
chr1	226077577	226077653	2025717	2025722	promoter-TSS	LEFTY1	1	0	7_Enh	0	1	1	0	0	0	0
chr1	226079198	226079302	2025731	2025735	Intergenic	LEFTY1	0	0	7_Enh	0	1	1	0	1	0	0
chr1	226099128	226099277	2026014	2026033	Intergenic	PYCR2	0	0	7_Enh	0	1	1	0	1	1	1
chr1	226110029	226110062	2026208	2026212	exon	PYCR2	0	0	7_Enh	0	1	1	0	0	0	0
chr1	226309017	226309151	2029740	2029753	Intergenic	H3F3AP4	0	1	2_TssAFlnk	0	1	1	0	0	0	0
chr1	226312888	226313188	2029960	2029972	Intergenic	ACBD3	0	0	7_Enh	0	1	1	0	1	1	1
chr1	226315579	226315809	2030032	2030038	Intergenic	ACBD3	0	0	7_Enh	0	1	1	0	1	0	0
chr1	226322740	226323050	2030147	2030162	Intergenic	ACBD3	0	0	7_Enh	0	1	1	0	1	0	0
chr1	226737905	226738001	2035684	2035691	intron	C1orf95	0	0	2_TssAFlnk	0	1	1	0	1	0	0
chr1	226867615	226868008	2037526	2037545	intron	ITPKB	0	0	1_TssA	0	1	0	0	1	0	0
chr1	226911513	226911677	2038159	2038163	intron	ITPKB	0	0	7_Enh	0	1	1	0	1	0	0
chr1	226966383	226966562	2038993	2038998	Intergenic	ITPKB	0	0	7_Enh	0	1	1	0	1	0	0
chr1	227015812	227016263	2039583	2039600	Intergenic	PSEN2	0	0	15_Quies	0	1	0	0	1	1	1
chr1	227132932	227133007	2041226	2041232	intron	ADCK3	0	0	7_Enh	0	1	1	0	1	0	1
chr1	227133055	227133277	2041232	2041237	intron	ADCK3	0	0	7_Enh	0	1	1	0	1	0	0
chr1	227133357	227133527	2041237	2041243	intron	ADCK3	0	0	2_TssAFlnk	0	1	1	0	1	0	0
chr1	227162715	227162941	2041645	2041652	intron	ADCK3	0	0	7_Enh	0	1	1	0	1	0	0
chr1	227406907	227407105	2043662	2043666	intron	CDC42BPA	0	0	5_TxWk	0	1	1	0	1	0	0
chr1	227616609	227616767	2045613	2045617	Intergenic	CDC42BPA	0	0	15_Quies	0	1	0	0	1	0	0
chr1	227974760	227974827	2049683	2049691	Intergenic	PRSS38	0	1	2_TssAFlnk	0	1	1	0	0	0	0
chr1	228074552	228075028	2050787	2050811	Intergenic	MIR5008	0	0	1_TssA	0	1	1	0	1	0	0
chr1	228318472	228318574	2055531	2055536	Intergenic	GUK1	0	0	15_Quies	0	1	1	0	0	0	0
chr1	228318651	228318898	2055541	2055551	Intergenic	GUK1	0	0	15_Quies	0	1	1	0	1	1	1
chr1	228327414	228327472	2055651	2055658	promoter-TSS	GUK1	1	0	1_TssA	0	1	0	0	0	0	0
chr1	228352880	228352941	2056440	2056445	promoter-TSS	IBA57	1	0	1_TssA	0	1	1	0	1	0	0
chr1	228560301	228560419	2060609	2060617	exon	OBSCN	0	0	7_Enh	0	1	1	0	1	0	0
chr1	228560439	228560626	2060617	2060627	exon	OBSCN	0	0	7_Enh	0	1	1	0	1	0	0
chr1	228560638	228560759	2060627	2060635	exon	OBSCN	0	0	7_Enh	0	1	0	0	1	0	0
chr1	228645017	228646852	2062251	2062393	promoter-TSS	HIST3H2A,HIST3H2BB	1	1	2_TssAFlnk	0	1	1	0	1	1	1
chr1	228804269	228804642	2067643	2067649	intron	RHOU	0	0	7_Enh	0	1	0	0	0	0	0
chr1	228841512	228841562	2068016	2068023	intron	RHOU	0	0	5_TxWk	0	1	1	0	1	0	0
chr1	228857260	228857430	2068150	2068155	intron	RHOU	0	0	7_Enh	0	1	0	0	1	0	0
chr1	228967085	228967125	2069418	2069422	Intergenic	DUSP5P1	0	0	7_Enh	0	1	1	0	1	0	0
chr1	228973780	228974134	2069500	2069506	Intergenic	DUSP5P1	0	0	7_Enh	0	1	1	0	1	0	0
chr1	228996936	228997019	2069710	2069714	Intergenic	DUSP5P1	0	0	7_Enh	0	1	1	0	1	0	0
chr1	229038836	229039127	2070175	2070182	Intergenic	DUSP5P1	0	0	7_Enh	0	1	1	0	1	0	0
chr1	229066386	229066470	2070430	2070434	Intergenic	DUSP5P1	0	0	7_Enh	0	1	1	0	1	0	0
chr1	229104335	229104386	2070833	2070839	Intergenic	RAB4A	0	0	5_TxWk	0	1	0	0	0	0	0
chr1	229104413	229104619	2070840	2070848	Intergenic	RAB4A	0	0	5_TxWk	0	1	0	0	1	0	0
chr1	229253911	229254092	2072458	2072463	Intergenic	RAB4A	0	0	7_Enh	0	1	1	0	1	0	0
chr1	229260381	229260451	2072558	2072562	Intergenic	RAB4A	0	0	7_Enh	0	1	1	0	1	0	0
chr1	229283995	229284188	2072810	2072818	Intergenic	RAB4A	0	0	7_Enh	0	1	1	0	1	0	0
chr1	229359323	229359493	2073643	2073648	Intergenic	RAB4A	0	0	7_Enh	0	1	1	0	1	0	0
chr1	229364858	229364886	2073715	2073719	Intergenic	RAB4A	0	0	7_Enh	0	1	1	0	1	0	0
chr1	229365007	229365670	2073719	2073729	Intergenic	RAB4A	0	0	7_Enh	0	1	1	0	1	0	0
chr1	229406328	229406512	2074184	2074191	promoter-TSS	RAB4A	1	0	1_TssA	0	1	1	0	1	0	0
chr1	229546894	229547334	2076151	2076159	Intergenic	ACTA1	0	0	15_Quies	0	1	1	0	1	0	0
chr1	230240468	230240778	2083900	2083911	intron	GALNT2	0	0	7_Enh	0	1	1	0	1	0	0
chr1	230241737	230241871	2083925	2083929	intron	GALNT2	0	0	7_Enh	0	1	1	0	1	0	0
chr1	230321653	230322086	2085100	2085109	intron	GALNT2	0	0	7_Enh	0	1	1	0	1	0	0
chr1	230350913	230351079	2085497	2085503	intron	GALNT2	0	0	7_Enh	0	1	1	0	1	1	1
chr1	230406371	230406496	2086239	2086244	intron	GALNT2	0	0	5_TxWk	0	1	1	0	0	0	0
chr1	230516729	230517001	2088062	2088068	intron	PGBD5	0	0	7_Enh	0	1	1	0	1	0	0
chr1	230517921	230518164	2088080	2088085	intron	PGBD5	0	0	5_TxWk	0	1	1	0	1	0	0
chr1	230849856	230850095	2091458	2091467	exon	AGT	1	0	7_Enh	0	1	1	0	1	0	0
chr1	230866875	230867057	2091584	2091589	Intergenic	CAPN9	0	0	7_Enh	0	1	1	0	1	0	0
chr1	230905161	230905230	2092090	2092094	intron	CAPN9	0	0	7_Enh	0	1	1	0	1	0	0
chr1	230942852	230943183	2092501	2092507	Intergenic	CAPN9	0	0	15_Quies	0	1	1	0	1	0	0
chr1	230985359	230985468	2092998	2093002	intron	C1orf198	0	0	7_Enh	0	1	1	0	1	0	0
chr1	230985698	230985733	2093002	2093006	intron	C1orf198	0	0	7_Enh	0	1	1	0	1	0	0
chr1	230999424	230999503	2093168	2093172	intron	C1orf198	0	0	7_Enh	0	1	1	0	1	0	0
chr1	231002755	231002950	2093205	2093210	intron	C1orf198	0	0	1_TssA	0	1	1	0	0	0	0
chr1	231035675	231036001	2093765	2093770	Intergenic	C1orf198	0	0	15_Quies	0	1	0	0	1	0	0
chr1	231036876	231036951	2093773	2093777	Intergenic	C1orf198	0	0	7_Enh	0	1	0	0	0	0	0
chr1	231189410	231189847	2095650	2095657	Intergenic	FAM89A	0	0	7_Enh	0	1	1	0	1	0	0
chr1	231297627	231298598	2096804	2096892	promoter-TSS	TRIM67	1	1	2_TssAFlnk	0	1	1	0	1	0	0
chr1	231347107	231347444	2097603	2097621	intron	TRIM67	0	0	2_TssAFlnk	0	1	1	0	1	1	1
chr1	231347505	231347548	2097621	2097625	intron	TRIM67	0	0	2_TssAFlnk	0	1	1	0	1	0	1
chr1	231369459	231369597	2097979	2097984	intron	C1orf131	0	0	5_TxWk	0	1	1	0	1	0	0
chr1	232756255	232756441	2111658	2111663	Intergenic	SIPA1L2	0	0	7_Enh	0	1	1	0	1	0	0
chr1	233036737	233036868	2114508	2114516	Intergenic	NTPCR	0	0	5_TxWk	0	1	0	0	0	0	0
chr1	233113947	233114049	2115215	2115221	exon	NTPCR	0	0	5_TxWk	0	1	0	0	0	0	0
chr1	233430787	233430954	2118082	2118087	promoter-TSS	PCNXL2	1	0	2_TssAFlnk	0	1	1	0	0	0	0
chr1	233495166	233495798	2118830	2118837	intron	KIAA1804	0	0	5_TxWk	0	1	1	0	1	0	0
chr1	233808618	233808772	2121520	2121525	TTS	KCNK1	0	0	7_Enh	0	1	1	0	0	0	0
chr1	234634843	234635042	2129274	2129290	Intergenic	TARBP1	0	0	7_Enh	0	1	1	0	1	1	1
chr1	234659273	234659582	2129656	2129664	Intergenic	LOC100506795	0	0	5_TxWk	0	1	1	0	1	0	0
chr1	234667459	234667550	2129757	2129766	promoter-TSS	LOC100506795	1	0	2_TssAFlnk	0	1	1	0	1	0	0
chr1	234672589	234672664	2129837	2129842	Intergenic	LOC100506795	0	0	7_Enh	0	1	1	0	0	0	0
chr1	234672688	234672830	2129842	2129847	Intergenic	LOC100506795	0	0	7_Enh	0	1	1	0	0	0	0
chr1	234680011	234680557	2129956	2129964	Intergenic	LOC100506795	0	0	7_Enh	0	1	1	0	1	0	0
chr1	234735372	234736372	2130622	2130712	Intergenic	IRF2BP2	0	1	1_TssA	0	1	1	0	1	0	0
chr1	234736374	234736920	2130712	2130720	Intergenic	IRF2BP2	0	0	7_Enh	0	1	1	0	1	0	0
chr1	234747540	234747734	2131203	2131207	Intergenic	IRF2BP2	0	0	7_Enh	0	1	1	0	0	0	0
chr1	234748106	234748781	2131212	2131232	Intergenic	IRF2BP2	0	0	7_Enh	0	1	1	0	1	0	0
chr1	234749041	234749353	2131232	2131240	Intergenic	IRF2BP2	0	0	7_Enh	0	1	1	0	0	0	0
chr1	234755720	234755880	2131305	2131310	Intergenic	LINC00184	0	0	5_TxWk	0	1	0	0	1	0	0
chr1	234778933	234779141	2131511	2131520	Intergenic	LINC00184	0	0	7_Enh	0	1	1	0	1	0	0
chr1	234779234	234779340	2131520	2131525	Intergenic	LINC00184	0	0	5_TxWk	0	1	0	0	1	0	0
chr1	234806707	234806895	2131836	2131841	Intergenic	LINC00184	0	0	5_TxWk	0	1	1	0	1	0	0
chr1	234812003	234812331	2131895	2131905	Intergenic	LINC00184	0	0	1_TssA	0	1	1	0	1	0	0
chr1	234857667	234857932	2132365	2132374	Intergenic	LOC100506810	0	0	7_Enh	0	1	1	0	0	0	0
chr1	234858912	234859008	2132393	2132405	promoter-TSS	LOC100506810	1	0	7_Enh	0	1	1	0	0	0	0
chr1	234859088	234859389	2132405	2132413	promoter-TSS	LOC100506810	1	0	7_Enh	0	1	1	0	1	0	0
chr1	234859412	234860478	2132413	2132434	promoter-TSS	LOC100506810	1	0	5_TxWk	0	1	1	0	1	0	0
chr1	234860568	234860834	2132434	2132446	intron,promoter-TSS	LOC100506810	1	0	7_Enh	0	1	1	0	1	0	0
chr1	234908185	234908310	2133195	2133201	Intergenic	LOC100506810	0	0	5_TxWk	0	1	0	0	1	1	0
chr1	234951423	234951551	2133716	2133720	Intergenic	LOC100506810	0	0	7_Enh	0	1	1	0	0	0	0
chr1	234952039	234952447	2133731	2133748	Intergenic	LOC100506810	0	0	7_Enh	0	1	0	0	1	0	0
chr1	234952472	234952688	2133748	2133755	Intergenic	LOC100506810	0	0	7_Enh	0	1	0	0	1	0	0
chr1	234953051	234953318	2133762	2133767	Intergenic	LOC100506810	0	0	5_TxWk	0	1	0	0	1	0	0
chr1	234953465	234953707	2133767	2133773	Intergenic	LOC100506810	0	0	5_TxWk	0	1	1	0	1	0	0
chr1	234998883	234999053	2134228	2134236	Intergenic	LOC100506810	0	0	7_Enh	0	1	1	0	1	0	0
chr1	235043538	235043592	2134854	2134858	Intergenic	LOC100506810	0	0	5_TxWk	0	1	1	0	1	0	0
chr1	235049053	235049144	2134914	2134919	Intergenic	LOC100506810	0	0	7_Enh	0	1	1	0	0	0	0
chr1	235054103	235054228	2135010	2135015	Intergenic	LOC100506810	0	0	7_Enh	0	1	1	0	1	0	0
chr1	235095889	235096234	2135597	2135605	Intergenic	SNORA14B	0	0	7_Enh	0	1	1	0	0	0	0
chr1	235096860	235096960	2135617	2135623	Intergenic	SNORA14B	0	0	7_Enh	0	1	1	0	0	0	0
chr1	235097965	235098133	2135632	2135636	Intergenic	SNORA14B	0	0	7_Enh	0	1	1	0	1	0	0
chr1	235105604	235105765	2135752	2135760	Intergenic	SNORA14B	0	0	2_TssAFlnk	0	1	1	0	1	0	0
chr1	235105787	235106014	2135760	2135784	Intergenic	SNORA14B	0	0	2_TssAFlnk	0	1	1	0	1	0	0
chr1	235106948	235107122	2135795	2135800	Intergenic	SNORA14B	0	0	7_Enh	0	1	1	0	1	0	0
chr1	235108301	235108364	2135813	2135818	Intergenic	SNORA14B	0	0	7_Enh	0	1	1	0	0	0	0
chr1	235116611	235116691	2135942	2135946	Intergenic	SNORA14B	0	0	7_Enh	0	1	1	0	1	0	0
chr1	235123244	235123476	2136063	2136069	Intergenic	SNORA14B	0	0	7_Enh	0	1	1	0	1	0	0
chr1	235133139	235133345	2136186	2136194	Intergenic	SNORA14B	0	0	7_Enh	0	1	1	0	1	0	0
chr1	235246730	235247376	2137028	2137040	Intergenic	SNORA14B	0	0	7_Enh	0	1	1	0	1	1	1
chr1	235253698	235253842	2137151	2137155	Intergenic	SNORA14B	0	0	7_Enh	0	1	0	0	1	0	0
chr1	235254163	235254368	2137161	2137172	Intergenic	SNORA14B	0	0	7_Enh	0	1	0	0	0	0	0
chr1	235325025	235325123	2138463	2138468	promoter-TSS	RBM34	1	0	2_TssAFlnk	0	1	1	0	1	0	0
chr1	235814002	235814298	2145638	2145653	promoter-TSS	GNG4	1	1	1_TssA	0	1	1	0	0	0	0
chr1	236135088	236135393	2148773	2148787	Intergenic	NID1	0	0	2_TssAFlnk	0	1	1	0	1	1	1
chr1	236175085	236175320	2149295	2149305	intron	NID1	0	0	7_Enh	0	1	0	0	0	0	0
chr1	236175594	236175783	2149308	2149313	intron	NID1	0	0	5_TxWk	0	1	0	0	0	0	0
chr1	236666485	236666728	2156178	2156187	Intergenic	LGALS8	0	0	2_TssAFlnk	0	1	1	0	1	0	0
chr1	236675043	236675507	2156326	2156335	Intergenic	LGALS8	0	0	5_TxWk	0	1	1	0	0	0	0
chr1	236680224	236680551	2156379	2156386	Intergenic,promoter-TSS	LGALS8	1	0	5_TxWk	0	1	1	0	0	0	0
chr1	236686473	236686713	2156441	2156451	promoter-TSS	LGALS8	0	0	2_TssAFlnk	0	1	1	0	1	0	0
chr1	237176431	237176662	2162062	2162070	Intergenic	MT1P2	0	0	7_Enh	0	1	1	0	1	0	0
chr1	238027735	238027915	2169931	2169947	intron	LOC100130331	0	0	7_Enh	0	1	1	0	1	1	1
chr1	238509338	238509432	2173388	2173392	Intergenic	LOC339535	0	0	5_TxWk	0	1	1	0	0	0	0
chr1	239376399	239376550	2179639	2179646	Intergenic	CHRM3	0	0	15_Quies	0	1	0	0	1	0	0
chr1	240061475	240061775	2185193	2185202	intron	CHRM3	0	0	5_TxWk	0	1	1	0	1	1	1
chr1	241392618	241392751	2198717	2198724	intron	RGS7	0	0	15_Quies	0	1	1	0	1	0	0
chr1	243416574	243417087	2217906	2217912	intron	CEP170	0	0	15_Quies	0	1	1	0	0	0	0
chr1	243557837	243558494	2219346	2219361	intron	SDCCAG8	0	0	5_TxWk	0	1	1	0	0	0	0
chr1	244107785	244107966	2224309	2224318	intron	LOC339529	0	0	7_Enh	0	1	0	0	1	0	0
chr1	244253030	244253198	2226219	2226224	Intergenic	ZBTB18	0	0	7_Enh	0	1	1	0	0	0	0
chr1	244486173	244486314	2229055	2229059	Intergenic	C1orf100	0	0	5_TxWk	0	1	1	0	1	0	0
chr1	244617756	244617937	2230624	2230629	Intergenic	ADSS	0	0	15_Quies	0	1	0	0	0	0	0
chr1	245004597	245004812	2235352	2235357	exon	HNRNPU-AS1	0	0	5_TxWk	0	1	1	0	1	0	0
chr1	245005033	245005122	2235357	2235361	exon	HNRNPU-AS1	0	0	5_TxWk	0	1	1	0	0	0	0
chr1	245132547	245132824	2237416	2237421	promoter-TSS	EFCAB2	1	0	5_TxWk	0	1	1	0	1	0	0
chr1	245397803	245398002	2241526	2241533	intron	KIF26B	0	0	7_Enh	0	1	0	0	1	0	0
chr1	245398067	245398173	2241533	2241539	intron	KIF26B	0	0	7_Enh	0	1	0	0	1	0	0
chr1	245421641	245421977	2241893	2241899	intron	KIF26B	0	0	7_Enh	0	1	1	0	1	0	0
chr1	245422176	245422227	2241902	2241906	intron	KIF26B	0	0	7_Enh	0	1	1	0	1	0	0
chr1	245462134	245462191	2242380	2242386	intron	KIF26B	0	0	7_Enh	0	1	0	0	1	0	0
chr1	245462400	245462494	2242388	2242393	intron	KIF26B	0	0	7_Enh	0	1	1	0	1	0	0
chr1	245464548	245464817	2242429	2242434	intron	KIF26B	0	0	5_TxWk	0	1	1	0	1	0	0
chr1	246038270	246038610	2250484	2250494	intron	SMYD3	0	0	7_Enh	0	1	1	0	1	0	0
chr1	246171775	246172047	2252091	2252100	intron	SMYD3	0	0	15_Quies	0	1	0	0	0	0	0
chr1	246280508	246280822	2253273	2253278	intron	SMYD3	0	0	15_Quies	0	1	1	0	1	1	1
chr1	246772070	246772269	2258808	2258815	intron	CNST	0	0	7_Enh	0	1	1	0	1	0	1
chr1	246772370	246772552	2258815	2258820	intron	CNST	0	0	7_Enh	0	1	1	0	1	0	1
chr1	246862504	246862802	2260233	2260248	Intergenic	SCCPDH	0	0	15_Quies	0	1	1	0	1	1	1
chr1	247276960	247276997	2266478	2266482	Intergenic	C1orf229	0	0	7_Enh	0	1	0	0	0	0	0
chr1	249217690	249217907	2284150	2284154	Intergenic	PGBD2	0	0	5_TxWk	0	1	1	0	1	0	0
chr2	47293	47455	2285138	2285145	promoter-TSS	FAM110C	1	0	1_TssA	0	1	1	0	1	0	0
chr2	69431	69678	2285352	2285357	Intergenic	FAM110C	0	0	5_TxWk	0	1	1	0	1	0	0
chr2	70114	70173	2285359	2285363	Intergenic	FAM110C	0	0	5_TxWk	0	1	1	0	1	0	0
chr2	70523	70604	2285364	2285368	Intergenic	FAM110C	0	0	5_TxWk	0	1	1	0	0	0	0
chr2	176531	176608	2286310	2286315	Intergenic	SH3YL1	0	0	5_TxWk	0	1	1	0	0	0	0
chr2	228153	228311	2286902	2286909	intron	SH3YL1	0	0	6_EnhG	0	1	0	0	1	0	0
chr2	231970	232003	2286959	2286964	intron	SH3YL1	0	0	5_TxWk	0	1	1	0	0	0	0
chr2	280924	281101	2287560	2287564	intron	FAM150B	0	0	7_Enh	0	1	1	0	1	0	0
chr2	401100	401196	2289696	2289703	Intergenic	FAM150B	0	0	7_Enh	0	1	0	0	1	0	0
chr2	437925	438280	2290364	2290374	Intergenic	FAM150B	0	0	7_Enh	0	1	1	0	1	0	0
chr2	479513	479857	2291164	2291172	Intergenic	FAM150B	0	0	2_TssAFlnk	0	1	1	0	1	0	0
chr2	479948	480029	2291172	2291177	Intergenic	FAM150B	0	0	2_TssAFlnk	0	1	0	0	1	0	0
chr2	586597	586773	2292944	2292949	Intergenic	TMEM18	0	0	7_Enh	0	1	0	0	1	0	0
chr2	587008	587092	2292951	2292956	Intergenic	TMEM18	0	0	7_Enh	0	1	0	0	1	0	0
chr2	1006233	1006471	2299790	2299795	intron	SNTG2	0	0	5_TxWk	0	1	1	0	0	0	0
chr2	1711743	1711952	2311075	2311083	intron	PXDN	0	0	7_Enh	0	1	1	0	1	0	0
chr2	1720882	1721145	2311288	2311296	intron	PXDN	0	0	5_TxWk	0	1	1	0	1	0	0
chr2	1746781	1748873	2311734	2311945	intron	PXDN	1	1	5_TxWk	0	1	1	0	0	0	0
chr2	1821149	1821300	2313411	2313415	intron	MYT1L	0	0	7_Enh	0	1	1	0	1	0	0
chr2	1821330	1821642	2313415	2313432	intron	MYT1L	0	0	7_Enh	0	1	1	0	1	1	1
chr2	1839380	1839530	2313747	2313753	intron	MYT1L	0	0	7_Enh	0	1	1	0	1	0	0
chr2	1839574	1839689	2313753	2313758	intron	MYT1L	0	0	7_Enh	0	1	1	0	1	0	0
chr2	1991918	1992014	2316316	2316320	intron	MYT1L	0	0	7_Enh	0	1	1	0	1	0	0
chr2	2045399	2045484	2317148	2317152	intron	MYT1L	0	0	15_Quies	0	1	1	0	1	0	0
chr2	3527040	3527228	2338530	2338537	Intergenic	ADI1	0	0	7_Enh	0	1	1	0	0	0	0
chr2	3583640	3583888	2338667	2338672	Intergenic	RNASEH1	0	0	7_Enh	0	1	0	0	1	0	0
chr2	3583943	3584193	2338672	2338682	Intergenic	RNASEH1	0	0	7_Enh	0	1	0	0	1	0	0
chr2	3633111	3633317	2339727	2339738	Intergenic	COLEC11	0	0	2_TssAFlnk	0	1	1	0	1	0	0
chr2	3633333	3633679	2339738	2339750	Intergenic	COLEC11	0	0	7_Enh	0	1	1	0	1	0	0
chr2	6342724	6342775	2364809	2364813	Intergenic	LOC400940	0	0	7_Enh	0	1	1	0	0	0	0
chr2	6664791	6664990	2367698	2367705	Intergenic	LINC00487	0	0	7_Enh	0	1	1	0	0	0	0
chr2	7101021	7101174	2371622	2371626	intron	RNF144A	0	0	5_TxWk	0	1	1	0	1	0	0
chr2	7117343	7117529	2371813	2371817	intron	RNF144A	0	0	7_Enh	0	1	1	0	1	0	0
chr2	7127052	7127238	2371931	2371938	intron	RNF144A	0	0	7_Enh	0	1	1	0	1	0	0
chr2	7148323	7148573	2372180	2372190	intron	RNF144A	0	0	7_Enh	0	1	1	0	1	1	1
chr2	7171820	7171894	2372537	2372541	intron	RNF144A	0	0	6_EnhG	0	1	1	0	1	0	0
chr2	7172097	7172298	2372549	2372554	intron	RNF144A	0	1	6_EnhG	0	1	1	0	1	1	0
chr2	7497174	7497536	2375443	2375449	Intergenic	LOC100506274	0	0	7_Enh	0	1	1	0	1	0	1
chr2	7571241	7571642	2376045	2376086	intron	LOC100506274	0	1	1_TssA	0	1	1	0	1	0	0
chr2	7932389	7932738	2378838	2378843	Intergenic	LOC339788	0	0	7_Enh	0	1	1	0	1	0	0
chr2	7965872	7966193	2379089	2379095	Intergenic	LOC339788	0	0	15_Quies	0	1	0	0	1	0	0
chr2	8260057	8260144	2381735	2381740	intron	LINC00299	0	0	7_Enh	0	1	1	0	1	0	0
chr2	8260787	8260865	2381742	2381748	intron	LINC00299	0	0	5_TxWk	0	1	1	0	0	0	0
chr2	8552382	8552562	2384768	2384774	Intergenic	LINC00299	0	0	7_Enh	0	1	1	0	1	0	0
chr2	8597600	8598010	2385382	2385396	Intergenic	LINC00299	0	0	7_Enh	0	1	1	0	1	0	0
chr2	8613266	8613360	2385575	2385579	Intergenic	LINC00299	0	0	5_TxWk	0	1	1	0	0	0	0
chr2	8615604	8615755	2385600	2385605	Intergenic	LINC00299	0	0	7_Enh	0	1	1	0	0	0	0
chr2	8615980	8616028	2385605	2385609	Intergenic	LINC00299	0	0	5_TxWk	0	1	1	0	0	0	0
chr2	8619587	8619709	2385671	2385678	Intergenic	LINC00299	0	0	7_Enh	0	1	1	0	1	1	0
chr2	8627607	8627744	2385762	2385768	Intergenic	LINC00299	0	0	5_TxWk	0	1	1	0	1	0	0
chr2	8627795	8628007	2385768	2385778	Intergenic	LINC00299	0	0	7_Enh	0	1	1	0	1	0	0
chr2	8628173	8628210	2385778	2385782	Intergenic	LINC00299	0	0	7_Enh	0	1	1	0	1	0	0
chr2	8628229	8628286	2385782	2385786	Intergenic	LINC00299	0	0	7_Enh	0	1	1	0	1	0	0
chr2	8631914	8632085	2385843	2385849	Intergenic	LINC00299	0	0	7_Enh	0	1	1	0	1	0	0
chr2	8632668	8632764	2385852	2385856	Intergenic	LINC00299	0	0	5_TxWk	0	1	1	0	0	0	0
chr2	8633375	8633772	2385874	2385880	Intergenic	LINC00299	0	0	7_Enh	0	1	1	0	1	0	0
chr2	8633826	8633994	2385880	2385884	Intergenic	LINC00299	0	0	7_Enh	0	1	1	0	1	0	0
chr2	8664398	8664915	2386248	2386259	Intergenic	ID2	0	0	7_Enh	0	1	1	0	1	0	0
chr2	8665854	8666221	2386274	2386284	Intergenic	ID2	0	0	7_Enh	0	1	1	0	1	1	1
chr2	8714248	8714364	2387048	2387055	Intergenic	ID2	0	0	7_Enh	0	1	1	0	1	0	0
chr2	8714408	8714547	2387055	2387065	Intergenic	ID2	0	0	7_Enh	0	1	1	0	1	0	0
chr2	8714661	8714740	2387065	2387069	Intergenic	ID2	0	0	7_Enh	0	1	1	0	1	0	0
chr2	8724181	8724372	2387251	2387260	Intergenic	ID2	0	0	7_Enh	0	1	1	0	1	0	0
chr2	8765340	8765689	2387949	2387954	Intergenic	ID2	0	0	7_Enh	0	1	1	0	1	0	0
chr2	8773710	8773849	2388121	2388125	Intergenic	ID2	0	0	7_Enh	0	1	0	0	1	0	0
chr2	8773996	8774098	2388128	2388133	Intergenic	ID2	0	0	7_Enh	0	1	1	0	1	0	0
chr2	8816595	8816708	2388812	2388822	Intergenic	ID2	0	1	7_Enh	0	1	1	0	0	0	0
chr2	8816719	8817213	2388822	2388859	Intergenic	ID2	0	1	7_Enh	0	1	1	0	1	0	0
chr2	8817217	8817699	2388859	2388880	Intergenic	ID2	0	1	7_Enh	0	1	1	0	0	0	0
chr2	8817803	8818356	2388880	2388904	Intergenic	ID2	0	1	2_TssAFlnk	0	1	1	0	0	0	0
chr2	8820038	8820425	2389026	2389038	Intergenic	ID2	0	0	1_TssA	0	1	0	0	1	0	0
chr2	8820459	8820713	2389038	2389045	Intergenic	ID2	0	0	2_TssAFlnk	0	1	0	0	1	0	0
chr2	9293253	9293524	2394558	2394567	Intergenic	ASAP2	0	0	15_Quies	0	1	0	0	0	0	0
chr2	9319293	9319553	2394917	2394924	Intergenic	ASAP2	0	0	5_TxWk	0	1	0	0	1	0	0
chr2	9319630	9319791	2394924	2394930	Intergenic	ASAP2	0	0	5_TxWk	0	1	0	0	1	0	0
chr2	9331233	9331383	2395092	2395097	Intergenic	ASAP2	0	0	7_Enh	0	1	1	0	1	0	0
chr2	9352516	9352661	2395587	2395591	intron	ASAP2	0	0	7_Enh	0	1	1	0	1	0	0
chr2	9353065	9353289	2395604	2395609	intron	ASAP2	0	0	7_Enh	0	1	1	0	1	0	0
chr2	9487631	9487787	2397495	2397499	intron	ASAP2	0	0	5_TxWk	0	1	1	0	1	0	0
chr2	9487886	9488050	2397499	2397503	intron	ASAP2	0	0	5_TxWk	0	1	0	0	1	0	0
chr2	10146870	10147029	2407085	2407091	Intergenic	KLF11	0	0	7_Enh	0	1	1	0	1	0	0
chr2	10150078	10150392	2407162	2407176	Intergenic	KLF11	0	0	7_Enh	0	1	1	0	1	0	0
chr2	10176302	10176531	2407977	2407982	Intergenic	KLF11	0	0	7_Enh	0	1	1	0	1	1	1
chr2	10182867	10183256	2408137	2408163	promoter-TSS	KLF11	1	1	1_TssA	0	1	1	0	1	0	1
chr2	10183271	10184389	2408163	2408339	promoter-TSS	KLF11	1	1	1_TssA	0	1	0	0	1	0	0
chr2	10188866	10189027	2408478	2408482	intron	KLF11	0	0	6_EnhG	0	1	1	0	0	1	1
chr2	10212770	10213078	2408977	2408988	intron	CYS1	0	0	7_Enh	0	1	1	0	1	1	1
chr2	10218747	10218818	2409095	2409099	intron	CYS1	0	0	1_TssA	0	1	0	0	0	0	0
chr2	10220897	10221016	2409283	2409299	promoter-TSS	CYS1	1	1	2_TssAFlnk	0	1	1	0	0	0	0
chr2	10221174	10221347	2409301	2409307	promoter-TSS	CYS1	1	0	5_TxWk	0	1	1	0	0	0	0
chr2	10223833	10223852	2409364	2409368	Intergenic	CYS1	0	0	5_TxWk	0	1	1	0	0	0	0
chr2	10224838	10224932	2409383	2409388	Intergenic	CYS1	0	0	5_TxWk	0	1	0	0	0	0	0
chr2	10226011	10226166	2409403	2409411	Intergenic	CYS1	0	0	5_TxWk	0	1	0	0	1	0	0
chr2	10368759	10368890	2412110	2412115	Intergenic	MIR4261	0	0	7_Enh	0	1	1	0	1	0	0
chr2	10407921	10408137	2412859	2412866	Intergenic	HPCAL1	0	0	7_Enh	0	1	1	0	1	0	0
chr2	10425713	10425849	2413229	2413234	Intergenic	HPCAL1	0	0	7_Enh	0	1	1	0	1	0	0
chr2	10426845	10427099	2413257	2413269	Intergenic	HPCAL1	0	0	7_Enh	0	1	1	0	1	0	0
chr2	10427127	10427165	2413269	2413274	Intergenic	HPCAL1	0	0	7_Enh	0	1	1	0	0	0	0
chr2	10489248	10489370	2414415	2414419	intron	HPCAL1	0	0	5_TxWk	0	1	1	0	0	0	0
chr2	10496103	10496363	2414530	2414537	intron	HPCAL1	0	0	7_Enh	0	1	1	0	1	0	0
chr2	10500772	10500829	2414642	2414646	intron	HPCAL1	0	0	7_Enh	0	1	1	0	0	0	0
chr2	10508724	10509070	2414816	2414830	promoter-TSS	HPCAL1	0	0	2_TssAFlnk	0	1	1	0	1	0	0
chr2	10549284	10549566	2415630	2415642	intron	HPCAL1	0	0	7_Enh	0	1	1	0	1	1	1
chr2	11269919	11270476	2427277	2427311	intron	FLJ33534	0	0	2_TssAFlnk	0	1	1	0	1	1	1
chr2	11289296	11289598	2427617	2427624	Intergenic	PQLC3	0	0	15_Quies	0	1	1	0	1	0	0
chr2	11294816	11294908	2427725	2427731	promoter-TSS	PQLC3	1	0	2_TssAFlnk	0	1	1	0	1	0	0
chr2	11309605	11309673	2428168	2428172	intron	PQLC3	0	0	2_TssAFlnk	0	1	0	0	1	0	0
chr2	11309744	11310090	2428172	2428179	intron	PQLC3	0	0	7_Enh	0	1	0	0	1	0	0
chr2	11514621	11514877	2430166	2430175	Intergenic	LINC00570	0	0	7_Enh	0	1	0	0	1	0	0
chr2	11514993	11515083	2430175	2430181	Intergenic	LINC00570	0	0	7_Enh	0	1	1	0	1	0	0
chr2	11518314	11518494	2430234	2430242	Intergenic	LINC00570	0	0	5_TxWk	0	1	0	0	1	0	0
chr2	11528210	11528348	2430379	2430386	Intergenic	LINC00570	0	0	5_TxWk	0	1	1	0	0	0	0
chr2	11529775	11529978	2430403	2430409	Intergenic	LINC00570	0	0	5_TxWk	0	1	1	0	1	0	0
chr2	11638723	11638953	2432086	2432092	Intergenic	E2F6	0	0	7_Enh	0	1	1	0	1	1	0
chr2	11679622	11679873	2432584	2432589	promoter-TSS	GREB1	1	0	7_Enh	0	1	1	0	1	0	0
chr2	11828534	11828841	2435316	2435334	intron	LPIN1	0	0	7_Enh	0	1	1	0	1	1	1
chr2	11838708	11838786	2435459	2435464	intron	LPIN1	0	0	5_TxWk	0	1	1	0	1	0	0
chr2	11884333	11884592	2435966	2435973	intron	LPIN1	0	0	7_Enh	0	1	1	0	1	1	0
chr2	11886389	11886401	2436012	2436016	promoter-TSS	LPIN1	0	1	7_Enh	0	1	1	0	0	0	0
chr2	11893629	11894042	2436230	2436236	intron	LPIN1	0	0	7_Enh	0	1	1	0	1	1	0
chr2	11894044	11894152	2436236	2436240	intron	LPIN1	0	0	7_Enh	0	1	1	0	1	0	0
chr2	11969518	11969710	2437482	2437487	Intergenic	MIR4262	0	0	7_Enh	0	1	1	0	1	1	1
chr2	11970680	11970852	2437506	2437511	Intergenic	MIR4262	0	0	5_TxWk	0	1	1	0	0	0	0
chr2	12003848	12004252	2437876	2437886	Intergenic	MIR4262	0	0	7_Enh	0	1	1	0	1	1	1
chr2	12596507	12596844	2442583	2442588	Intergenic	TRIB2	0	0	15_Quies	0	1	1	0	1	0	0
chr2	13058717	13058973	2446610	2446616	Intergenic	LOC100506474	0	0	15_Quies	0	1	1	0	1	0	0
chr2	15817779	15817954	2465250	2465258	Intergenic	DDX1	0	0	15_Quies	0	1	0	0	0	0	0
chr2	15874105	15874206	2466081	2466085	Intergenic	DDX1	0	0	7_Enh	0	1	1	0	0	0	0
chr2	15874328	15874534	2466085	2466089	Intergenic	DDX1	0	0	7_Enh	0	1	1	0	0	0	0
chr2	16209779	16209963	2470395	2470403	Intergenic	MYCNOS	0	0	15_Quies	0	1	1	0	0	0	0
chr2	16210061	16210289	2470404	2470413	Intergenic	MYCNOS	0	0	15_Quies	0	1	1	0	1	0	0
chr2	16606994	16607341	2473895	2473901	Intergenic	FAM49A	0	0	7_Enh	0	1	1	0	1	0	0
chr2	16798546	16798717	2475378	2475382	intron	FAM49A	0	0	7_Enh	0	1	1	0	1	0	0
chr2	18008669	18008746	2483469	2483474	Intergenic	MSGN1	0	0	15_Quies	0	1	0	0	0	0	0
chr2	18481276	18481341	2486701	2486705	Intergenic	RDH14	0	0	15_Quies	0	1	0	0	1	0	0
chr2	19172628	19172704	2491093	2491097	Intergenic	MIR4757	0	0	15_Quies	0	1	1	0	1	0	0
chr2	20252225	20252865	2499619	2499630	promoter-TSS	LAPTM4A	1	0	5_TxWk	0	1	1	0	1	0	0
chr2	20379478	20379982	2501183	2501196	Intergenic	SDC1	0	0	7_Enh	0	1	1	0	1	0	0
chr2	20386339	20386485	2501306	2501311	Intergenic	SDC1	0	0	5_TxWk	0	1	0	0	1	0	0
chr2	20396503	20396739	2501467	2501474	Intergenic	SDC1	0	0	7_Enh	0	1	1	0	1	0	0
chr2	20412764	20412872	2501773	2501778	intron	SDC1	0	0	7_Enh	0	1	1	0	0	0	0
chr2	20412934	20413092	2501778	2501783	intron	SDC1	0	0	7_Enh	0	1	1	0	0	0	0
chr2	20422868	20423065	2501919	2501926	intron	SDC1	0	0	2_TssAFlnk	0	1	1	0	0	0	0
chr2	20551309	20551462	2503578	2503585	Intergenic	PUM2	0	0	1_TssA	0	1	1	0	1	0	0
chr2	20551519	20551658	2503585	2503591	Intergenic	PUM2	0	0	2_TssAFlnk	0	1	1	0	1	0	0
chr2	20621816	20622077	2504366	2504371	Intergenic	RHOB	0	0	7_Enh	0	1	1	0	1	0	0
chr2	20644041	20644186	2504626	2504631	Intergenic	RHOB	0	0	5_TxWk	0	1	1	0	0	0	0
chr2	20644356	20644469	2504631	2504637	Intergenic	RHOB	0	0	7_Enh	0	1	1	0	0	0	0
chr2	20779108	20779269	2506457	2506462	Intergenic	HS1BP3	0	0	5_TxWk	0	1	0	0	1	0	0
chr2	20799110	20799161	2506753	2506758	Intergenic	HS1BP3	0	0	7_Enh	0	1	0	0	1	0	0
chr2	20811176	20811384	2506879	2506886	Intergenic	HS1BP3	0	0	7_Enh	0	1	0	0	1	0	0
chr2	20817777	20818016	2506969	2506975	exon	HS1BP3	0	0	7_Enh	0	1	1	0	1	1	1
chr2	20833562	20833676	2507246	2507253	intron	HS1BP3	0	0	2_TssAFlnk	0	1	0	0	1	0	0
chr2	20833773	20833967	2507253	2507262	intron	HS1BP3	0	0	7_Enh	0	1	0	0	1	0	0
chr2	20835666	20835861	2507289	2507302	intron	HS1BP3	0	0	7_Enh	0	1	1	0	1	1	1
chr2	23583138	23583236	2526461	2526466	Intergenic	KLHL29	0	0	7_Enh	0	1	1	0	1	0	0
chr2	23724939	23725158	2528654	2528662	intron	KLHL29	0	0	5_TxWk	0	1	0	0	1	0	0
chr2	23725177	23725295	2528662	2528670	intron	KLHL29	0	0	5_TxWk	0	1	0	0	1	0	0
chr2	23746764	23746927	2529000	2529006	intron	KLHL29	0	0	7_Enh	0	1	0	0	1	0	0
chr2	23747257	23747276	2529016	2529020	intron	KLHL29	0	0	7_Enh	0	1	1	0	1	0	0
chr2	23780080	23780223	2529626	2529631	intron	KLHL29	0	0	7_Enh	0	1	0	0	1	0	0
chr2	23786453	23786521	2529771	2529776	intron	KLHL29	0	0	7_Enh	0	1	0	0	1	0	0
chr2	23786588	23786821	2529776	2529784	intron	KLHL29	0	0	7_Enh	0	1	1	0	1	0	0
chr2	23786860	23787073	2529784	2529792	intron	KLHL29	0	0	7_Enh	0	1	1	0	1	0	0
chr2	24162616	24162921	2534665	2534686	intron,promoter-TSS	UBXN2A	1	0	2_TssAFlnk	0	1	1	0	1	0	0
chr2	24273383	24273411	2536587	2536591	intron	FKBP1B	1	0	1_TssA	0	1	1	0	0	0	0
chr2	24588001	24588177	2540185	2540190	Intergenic	ITSN2	0	0	7_Enh	0	1	1	0	1	0	0
chr2	25264146	25264308	2548153	2548160	promoter-TSS	EFR3B	1	0	2_TssAFlnk	0	1	1	0	1	1	1
chr2	25533904	25534533	2553175	2553189	intron	DNMT3A	0	0	7_Enh	0	1	1	0	1	0	0
chr2	25562709	25562958	2553718	2553731	intron	DNMT3A	0	0	2_TssAFlnk	0	1	1	0	1	0	1
chr2	25584817	25585167	2554390	2554419	Intergenic	DNMT3A	0	0	7_Enh	0	1	1	0	1	1	1
chr2	25596420	25596558	2554640	2554648	Intergenic	DNMT3A	0	0	7_Enh	0	1	1	0	1	0	0
chr2	25599677	25600073	2554708	2554746	TTS	DTNB	0	1	7_Enh	0	1	1	0	1	1	1
chr2	26220703	26220839	2562657	2562663	Intergenic	KIF3C	0	0	7_Enh	0	1	1	0	1	0	0
chr2	26235192	26235330	2562862	2562868	Intergenic	RAB10	0	0	7_Enh	0	1	1	0	1	0	0
chr2	26267456	26267540	2563462	2563466	intron	RAB10	0	0	7_Enh	0	1	1	0	1	0	0
chr2	26297753	26297877	2563777	2563781	intron	RAB10	0	0	5_TxWk	0	1	1	0	0	0	0
chr2	26367987	26368276	2564554	2564560	Intergenic	GAREML	0	0	15_Quies	0	1	1	0	1	1	1
chr2	26714606	26714735	2569587	2569591	intron	OTOF	0	0	7_Enh	0	1	0	0	0	0	0
chr2	26718583	26718656	2569640	2569644	intron	OTOF	0	0	15_Quies	0	1	0	0	1	0	0
chr2	26718796	26718954	2569644	2569648	intron	OTOF	0	0	15_Quies	0	1	0	0	1	0	0
chr2	26909151	26909205	2572269	2572273	Intergenic	KCNK3	0	0	7_Enh	0	1	1	0	1	0	0
chr2	26909244	26909637	2572273	2572283	Intergenic	KCNK3	0	0	7_Enh	0	1	1	0	1	0	0
chr2	27008293	27008454	2573908	2573921	promoter-TSS	CENPA	1	0	1_TssA	0	1	1	0	1	0	0
chr2	27304103	27304423	2578557	2578567	intron	EMILIN1	0	0	2_TssAFlnk	0	1	1	0	1	1	0
chr2	27975674	27976029	2589441	2589451	Intergenic	MRPL33	0	0	1_TssA	0	1	1	0	1	0	0
chr2	27976069	27976206	2589451	2589461	Intergenic	MRPL33	0	0	1_TssA	0	1	1	0	1	0	0
chr2	27988569	27988730	2589593	2589600	Intergenic	MRPL33	0	0	2_TssAFlnk	0	1	1	0	1	0	0
chr2	27988756	27988895	2589600	2589612	Intergenic	MRPL33	0	0	2_TssAFlnk	0	1	0	0	1	0	0
chr2	28145280	28145384	2591002	2591006	intron	BRE	0	0	5_TxWk	0	1	1	0	1	0	0
chr2	28817140	28817389	2597993	2598004	intron	PLB1	0	0	7_Enh	0	1	1	0	1	1	1
chr2	28844475	28844649	2598295	2598302	intron	PLB1	0	0	7_Enh	0	1	1	0	1	0	0
chr2	28848150	28848424	2598341	2598346	intron	PLB1	0	0	7_Enh	0	1	1	0	1	0	0
chr2	28888046	28888226	2598821	2598825	Intergenic	PPP1CB	0	0	7_Enh	0	1	1	0	1	0	0
chr2	28906116	28906409	2599002	2599010	Intergenic	PPP1CB	0	0	7_Enh	0	1	1	0	1	0	0
chr2	29532701	29532804	2606330	2606334	intron	ALK	0	0	7_Enh	0	1	1	0	1	0	0
chr2	29628314	29628396	2607208	2607212	intron	ALK	0	0	7_Enh	0	1	1	0	1	0	0
chr2	30387679	30388185	2613407	2613417	Intergenic	YPEL5	0	0	5_TxWk	0	1	1	0	1	1	1
chr2	30440635	30440723	2614011	2614016	Intergenic	LBH	0	0	5_TxWk	0	1	1	0	1	0	0
chr2	30441085	30441319	2614020	2614025	Intergenic	LBH	0	0	7_Enh	0	1	1	0	1	0	0
chr2	30453854	30454134	2614198	2614227	intron,promoter-TSS	LBH	1	1	1_TssA	0	1	1	0	1	0	0
chr2	30497545	30497940	2614907	2614913	Intergenic	LBH	0	0	5_TxWk	0	1	1	0	1	0	0
chr2	30602000	30602201	2616077	2616082	Intergenic	LCLAT1	0	0	15_Quies	0	1	1	0	0	0	0
chr2	31021509	31021635	2619696	2619700	intron	CAPN13	0	0	5_TxWk	0	1	0	0	1	0	0
chr2	31283297	31283638	2622127	2622133	intron	GALNT14	0	0	15_Quies	0	1	0	0	1	0	0
chr2	32287477	32287764	2630577	2630584	Intergenic	SPAST	1	0	1_TssA	0	1	0	0	1	0	0
chr2	33516681	33516839	2643816	2643821	intron	LTBP1	0	0	2_TssAFlnk	0	1	1	0	1	0	0
chr2	36595422	36595593	2665830	2665834	intron	CRIM1	0	0	5_TxWk	0	1	0	0	0	0	0
chr2	36603496	36603717	2665886	2665893	intron	CRIM1	0	0	5_TxWk	0	1	1	0	0	0	0
chr2	36616341	36616499	2665979	2665983	intron	CRIM1	0	0	5_TxWk	0	1	0	0	1	0	0
chr2	36683743	36683940	2666550	2666557	intron	CRIM1	0	0	5_TxWk	0	1	1	0	1	0	0
chr2	37247460	37247944	2672337	2672342	intron	HEATR5B	0	0	5_TxWk	0	1	1	0	1	0	0
chr2	37375538	37375588	2673623	2673627	promoter-TSS	EIF2AK2	0	0	5_TxWk	0	1	1	0	0	0	0
chr2	37916283	37916425	2678641	2678647	Intergenic	CDC42EP3	0	0	15_Quies	0	1	0	0	1	0	0
chr2	38304718	38304733	2682210	2682214	Intergenic	CYP1B1	0	0	7_Enh	0	1	1	0	0	0	0
chr2	38336730	38336809	2682605	2682609	Intergenic	CYP1B1-AS1	0	0	7_Enh	0	1	1	0	1	0	0
chr2	38602466	38602912	2684927	2684933	intron	ATL2	0	0	15_Quies	0	1	1	0	0	0	0
chr2	40590866	40591016	2703830	2703834	intron	SLC8A1	0	0	15_Quies	0	1	1	0	0	0	0
chr2	40678101	40679564	2704323	2704429	intron	SLC8A1	0	1	2_TssAFlnk	0	1	1	0	1	0	0
chr2	42075016	42075254	2712964	2712969	Intergenic	LOC388942	0	0	5_TxWk	0	1	1	0	1	0	0
chr2	42106628	42106728	2713264	2713270	intron	LOC388942	0	0	7_Enh	0	1	1	0	1	0	0
chr2	42190815	42190912	2714029	2714034	Intergenic	C2orf91	0	0	15_Quies	0	1	0	0	0	0	0
chr2	42193753	42193946	2714050	2714060	Intergenic	C2orf91	0	0	7_Enh	0	1	1	0	1	0	0
chr2	42195051	42195213	2714076	2714081	Intergenic	C2orf91	0	0	15_Quies	0	1	1	0	0	0	0
chr2	42274140	42274309	2715031	2715041	promoter-TSS	PKDCC	1	0	2_TssAFlnk	0	1	1	0	0	0	0
chr2	42276899	42277031	2715264	2715268	intron	PKDCC	0	0	2_TssAFlnk	0	1	0	0	0	0	0
chr2	42277284	42277369	2715271	2715275	intron	PKDCC	0	0	2_TssAFlnk	0	1	0	0	0	0	0
chr2	42360098	42360626	2716268	2716284	Intergenic	EML4	0	0	7_Enh	0	1	1	0	1	0	0
chr2	42368941	42369434	2716375	2716386	Intergenic	EML4	0	0	7_Enh	0	1	1	0	1	0	0
chr2	43151961	43152139	2725997	2726004	Intergenic	HAAO	0	0	7_Enh	0	1	1	0	0	0	0
chr2	43153331	43153558	2726024	2726031	Intergenic	HAAO	0	0	7_Enh	0	1	1	0	0	0	0
chr2	43154768	43154903	2726059	2726065	Intergenic	HAAO	0	0	7_Enh	0	1	1	0	1	0	0
chr2	43202250	43202497	2726747	2726762	Intergenic	HAAO	0	0	7_Enh	0	1	1	0	1	1	1
chr2	43202522	43202725	2726762	2726773	Intergenic	HAAO	0	0	7_Enh	0	1	1	0	1	1	1
chr2	43232473	43232699	2727160	2727166	Intergenic	HAAO	0	0	7_Enh	0	1	1	0	1	0	0
chr2	43232741	43232903	2727166	2727170	Intergenic	HAAO	0	0	7_Enh	0	1	1	0	1	0	0
chr2	43232970	43233166	2727170	2727175	Intergenic	HAAO	0	0	7_Enh	0	1	1	0	1	0	0
chr2	43245587	43245696	2727273	2727278	Intergenic	ZFP36L2	0	0	7_Enh	0	1	1	0	1	0	0
chr2	43248910	43249013	2727317	2727325	Intergenic	ZFP36L2	0	0	5_TxWk	0	1	0	0	1	0	0
chr2	43249109	43249489	2727329	2727336	Intergenic	ZFP36L2	0	0	5_TxWk	0	1	0	0	1	1	1
chr2	43259693	43259757	2727486	2727492	Intergenic	ZFP36L2	0	0	7_Enh	0	1	1	0	1	0	0
chr2	43327937	43328054	2728515	2728531	Intergenic	ZFP36L2	0	1	1_TssA	0	1	0	0	1	0	0
chr2	43328065	43328337	2728531	2728560	Intergenic	ZFP36L2	0	1	1_TssA	0	1	0	0	1	0	0
chr2	43328377	43328591	2728560	2728574	Intergenic	ZFP36L2	0	0	1_TssA	0	1	0	0	1	0	0
chr2	43385547	43385901	2729337	2729344	Intergenic	ZFP36L2	0	0	7_Enh	0	1	1	0	1	0	0
chr2	43386190	43386348	2729344	2729352	Intergenic	ZFP36L2	0	0	2_TssAFlnk	0	1	1	0	1	1	0
chr2	43389151	43389423	2729404	2729415	Intergenic	ZFP36L2	0	0	7_Enh	0	1	1	0	0	0	0
chr2	43396317	43396791	2729518	2729534	Intergenic	ZFP36L2	0	0	7_Enh	0	1	1	0	1	1	0
chr2	43421155	43421833	2729921	2729932	Intergenic	ZFP36L2	0	0	7_Enh	0	1	1	0	1	0	0
chr2	43445521	43445619	2730321	2730325	Intergenic	ZFP36L2	0	0	7_Enh	0	1	1	0	0	0	0
chr2	43445645	43446067	2730325	2730334	Intergenic	ZFP36L2	0	0	7_Enh	0	1	1	0	1	0	0
chr2	43446681	43447913	2730338	2730382	Intergenic	ZFP36L2	0	0	1_TssA	0	1	1	0	1	1	0
chr2	43448304	43449736	2730386	2730411	TTS,exon	ZFP36L2	0	0	7_Enh	0	1	1	0	0	0	0
chr2	43454850	43455140	2730820	2730841	exon,promoter-TSS	LOC100129726,ZFP36L2	1	1	2_TssAFlnk	0	1	1	0	1	1	1
chr2	43597362	43597582	2732332	2732336	intron	THADA	0	0	5_TxWk	0	1	1	0	0	0	0
chr2	43861916	43862105	2734540	2734544	Intergenic	PLEKHH2	0	0	5_TxWk	0	1	0	0	1	0	0
chr2	44111784	44112101	2737146	2737153	Intergenic	ABCG8	0	0	5_TxWk	0	1	1	0	1	0	0
chr2	44125531	44125700	2737298	2737306	intron	LRPPRC	0	0	5_TxWk	0	1	1	0	1	1	1
chr2	44314396	44314690	2739401	2739421	Intergenic	PPM1B	0	1	2_TssAFlnk	0	1	1	0	1	1	1
chr2	44471383	44471863	2741223	2741235	Intergenic	SLC3A1	0	0	5_TxWk	0	1	1	0	1	1	1
chr2	44472073	44472238	2741235	2741240	Intergenic	SLC3A1	0	0	5_TxWk	0	1	1	0	0	0	0
chr2	44502388	44502708	2741540	2741549	promoter-TSS	SLC3A1	1	0	5_TxWk	0	1	0	0	0	0	0
chr2	44503489	44503833	2741561	2741567	intron	SLC3A1	1	0	5_TxWk	0	1	0	0	0	0	0
chr2	44513893	44513990	2741682	2741690	intron	SLC3A1	0	0	7_Enh	0	1	1	0	0	0	0
chr2	44518558	44518931	2741736	2741742	intron	SLC3A1	0	0	5_TxWk	0	1	1	0	1	1	1
chr2	44522460	44522867	2741776	2741781	intron	SLC3A1	0	0	7_Enh	0	1	1	0	0	1	0
chr2	45469646	45469748	2751757	2751761	intron	UNQ6975	0	0	7_Enh	0	1	1	0	1	0	0
chr2	45854003	45854037	2754642	2754646	Intergenic	SRBD1	0	0	7_Enh	0	1	1	0	1	0	0
chr2	46049147	46049177	2756863	2756867	intron	PRKCE	0	0	7_Enh	0	1	0	0	1	0	0
chr2	46050995	46051064	2756882	2756886	intron	PRKCE	0	0	7_Enh	0	1	1	0	1	0	0
chr2	46163532	46163708	2758104	2758111	intron	PRKCE	0	0	5_TxWk	0	1	1	0	1	1	1
chr2	46189613	46189984	2758389	2758395	intron	PRKCE	0	0	7_Enh	0	1	1	0	1	0	0
chr2	46219467	46219953	2758717	2758726	intron	PRKCE	0	0	7_Enh	0	1	1	0	1	0	0
chr2	46531058	46531128	2761835	2761839	intron	EPAS1	0	0	7_Enh	0	1	1	0	0	0	0
chr2	46534302	46534620	2761859	2761865	intron	EPAS1	0	0	7_Enh	0	1	1	0	1	0	0
chr2	46542306	46542499	2761933	2761940	intron	EPAS1	0	0	7_Enh	0	1	1	0	1	0	0
chr2	46558975	46559130	2762086	2762091	intron	EPAS1	0	0	7_Enh	0	1	1	0	1	0	0
chr2	46635879	46636201	2762972	2762980	Intergenic	TMEM247	0	0	7_Enh	0	1	1	0	1	0	0
chr2	46636301	46636678	2762980	2762987	Intergenic	TMEM247	0	0	7_Enh	0	1	1	0	1	0	0
chr2	46687791	46687834	2763365	2763369	Intergenic	TMEM247	0	0	7_Enh	0	1	1	0	1	0	0
chr2	46687975	46688018	2763371	2763375	Intergenic	TMEM247	0	0	7_Enh	0	1	1	0	1	0	0
chr2	46688620	46689045	2763380	2763387	Intergenic	TMEM247	0	0	7_Enh	0	1	1	0	1	1	1
chr2	46768756	46768970	2764207	2764217	Intergenic,promoter-TSS	RHOQ	1	0	2_TssAFlnk	0	1	1	0	0	1	1
chr2	46842958	46843041	2764977	2764982	intron	PIGF	0	0	15_Quies	0	1	1	0	0	0	1
chr2	47074388	47074678	2767176	2767186	intron	LOC100134259	0	0	7_Enh	0	1	1	0	1	0	0
chr2	47182345	47182408	2768608	2768613	intron	TTC7A	0	0	7_Enh	0	1	1	0	1	0	0
chr2	47214279	47214421	2769057	2769064	intron	TTC7A	0	0	7_Enh	0	1	1	0	1	1	1
chr2	47214922	47215013	2769068	2769073	intron	TTC7A	0	0	7_Enh	0	1	1	0	1	0	0
chr2	47261254	47261382	2769729	2769734	intron	TTC7A	0	0	7_Enh	0	1	1	0	1	0	1
chr2	47261556	47261768	2769739	2769745	intron	TTC7A	0	0	7_Enh	0	1	1	0	1	0	1
chr2	47262559	47262639	2769757	2769761	intron	TTC7A	0	0	7_Enh	0	1	1	0	1	0	0
chr2	47404084	47404461	2771581	2771599	intron,promoter-TSS	CALM2	1	1	1_TssA	0	1	0	0	1	1	0
chr2	47550268	47550497	2773188	2773194	Intergenic	EPCAM	0	0	7_Enh	0	1	1	0	1	1	1
chr2	47567030	47567604	2773395	2773402	Intergenic	EPCAM	0	0	7_Enh	0	1	1	0	1	0	0
chr2	47571625	47571690	2773475	2773481	Intergenic	EPCAM	0	0	1_TssA	0	1	1	0	0	0	0
chr2	47571710	47571866	2773481	2773486	Intergenic	EPCAM	0	0	1_TssA	0	1	1	0	0	0	0
chr2	47572086	47572805	2773486	2773501	Intergenic	EPCAM	0	0	1_TssA	0	1	1	0	1	0	0
chr2	47597560	47597710	2773995	2774007	intron	EPCAM	0	0	1_TssA	0	1	1	0	0	0	0
chr2	48011634	48011790	2779411	2779424	intron	MSH6	0	0	2_TssAFlnk	0	1	1	0	0	0	0
chr2	48333509	48334231	2782333	2782347	Intergenic	FOXN2	0	0	7_Enh	0	1	1	0	1	1	1
chr2	48707145	48707406	2785512	2785516	exon	PPP1R21	0	0	5_TxWk	0	1	1	0	1	0	0
chr2	54086748	54086921	2819632	2819650	intron	GPR75	1	1	1_TssA	0	1	0	0	1	0	0
chr2	54086926	54087424	2819650	2819697	promoter-TSS	GPR75-ASB3	1	1	2_TssAFlnk	0	1	0	0	1	0	0
chr2	54087451	54087490	2819697	2819702	promoter-TSS	GPR75-ASB3	1	0	2_TssAFlnk	0	1	0	0	0	0	0
chr2	54587261	54587562	2824214	2824221	exon	C2orf73	0	0	7_Enh	0	1	1	0	1	0	0
chr2	54611906	54611991	2824384	2824389	Intergenic	C2orf73	0	0	5_TxWk	0	1	0	0	1	0	0
chr2	54710129	54710385	2825474	2825479	intron	SPTBN1	0	0	7_Enh	0	1	0	0	1	0	0
chr2	54749916	54750344	2825906	2825910	intron	SPTBN1	0	0	5_TxWk	0	1	1	0	1	1	1
chr2	54787733	54788315	2826357	2826363	intron	SPTBN1	0	0	1_TssA	0	1	1	0	0	0	0
chr2	54799285	54799898	2826464	2826470	intron	SPTBN1	0	0	7_Enh	0	1	1	0	1	0	0
chr2	54807106	54807287	2826543	2826548	intron	SPTBN1	0	0	5_TxWk	0	1	1	0	1	0	0
chr2	54813286	54813372	2826595	2826599	intron	SPTBN1	0	0	5_TxWk	0	1	1	0	0	0	0
chr2	54857174	54857271	2827095	2827099	intron	SPTBN1	0	0	6_EnhG	0	1	0	0	1	0	0
chr2	54869310	54869366	2827242	2827246	intron	SPTBN1	0	0	7_Enh	0	1	1	0	0	0	0
chr2	54894016	54894194	2827570	2827576	intron	SPTBN1	0	0	5_TxWk	0	1	1	0	1	0	0
chr2	54900637	54901004	2827650	2827664	Intergenic	EML6	0	0	7_Enh	0	1	1	0	1	0	0
chr2	55390925	55391285	2832399	2832405	Intergenic	CLHC1	0	0	7_Enh	0	1	1	0	1	0	0
chr2	55391638	55391699	2832407	2832413	Intergenic	CLHC1	0	0	7_Enh	0	1	1	0	0	0	0
chr2	56219763	56219872	2840318	2840322	Intergenic	MIR216A	0	0	5_TxWk	0	1	1	0	1	0	0
chr2	60526531	60526593	2866246	2866250	Intergenic	MIR4432	0	0	15_Quies	0	1	0	0	1	0	0
chr2	60592769	60592959	2866816	2866820	Intergenic	MIR4432	0	0	5_TxWk	0	1	1	0	1	0	0
chr2	60643493	60643615	2867331	2867335	Intergenic	MIR4432	0	0	7_Enh	0	1	1	0	1	0	0
chr2	60757514	60757532	2868648	2868652	intron	BCL11A	0	0	7_Enh	0	1	1	0	1	0	0
chr2	60757551	60757668	2868652	2868658	intron	BCL11A	0	0	5_TxWk	0	1	1	0	1	0	0
chr2	60758035	60758481	2868663	2868673	intron	BCL11A	0	0	7_Enh	0	1	1	0	1	0	0
chr2	61243424	61243588	2874376	2874381	intron	PUS10	0	0	5_TxWk	0	1	0	0	1	0	0
chr2	62520668	62521015	2889663	2889672	Intergenic	MIR5192	0	0	2_TssAFlnk	0	1	1	0	1	0	0
chr2	62521093	62521264	2889672	2889680	Intergenic	MIR5192	0	0	7_Enh	0	1	1	0	1	0	0
chr2	62639260	62639591	2890896	2890902	Intergenic	TMEM17	0	0	5_TxWk	0	1	1	0	1	1	1
chr2	62702756	62703096	2891508	2891515	Intergenic	TMEM17	0	0	7_Enh	0	1	1	0	1	0	0
chr2	62797383	62797678	2892293	2892300	Intergenic	TMEM17	0	0	7_Enh	0	1	1	0	1	0	0
chr2	62797860	62797927	2892304	2892312	Intergenic	TMEM17	0	0	1_TssA	0	1	1	0	1	0	0
chr2	62798136	62798642	2892314	2892348	Intergenic	TMEM17	0	0	2_TssAFlnk	0	1	1	0	1	0	0
chr2	64246825	64247031	2902792	2902804	promoter-TSS	VPS54	1	1	2_TssAFlnk	0	1	1	0	1	0	0
chr2	64499927	64499948	2905094	2905098	Intergenic	LINC00309	0	0	5_TxWk	0	1	1	0	0	0	0
chr2	64539291	64539447	2905391	2905395	Intergenic	LINC00309	0	0	7_Enh	0	1	1	0	1	0	0
chr2	64539561	64539666	2905395	2905402	Intergenic	LINC00309	0	0	7_Enh	0	1	1	0	1	1	1
chr2	64871593	64872075	2908655	2908669	intron	SERTAD2	0	0	7_Enh	0	1	1	0	1	0	0
chr2	64872163	64872558	2908670	2908688	intron	SERTAD2	0	0	1_TssA	0	1	1	0	1	1	0
chr2	64873592	64873989	2908690	2908697	intron	SERTAD2	0	0	5_TxWk	0	1	1	0	0	1	1
chr2	64876253	64876460	2908707	2908713	intron	SERTAD2	0	0	7_Enh	0	1	1	0	0	0	0
chr2	64957803	64958100	2909600	2909608	Intergenic	SERTAD2	0	0	1_TssA	0	1	0	0	1	0	0
chr2	65259236	65259408	2913180	2913185	Intergenic	CEP68	0	0	7_Enh	0	1	1	0	1	0	0
chr2	65610072	65610322	2917883	2917896	intron	SPRED2	0	0	7_Enh	0	1	1	0	1	1	1
chr2	65664226	65664260	2918818	2918822	Intergenic	SPRED2	0	0	2_TssAFlnk	0	1	1	0	0	0	0
chr2	66673517	66673731	2927195	2927209	intron	MEIS1	0	1	3_TxFlnk	0	1	0	0	1	0	0
chr2	66673760	66674034	2927209	2927226	intron	MEIS1	0	0	3_TxFlnk	0	1	0	0	1	0	0
chr2	66674285	66674942	2927229	2927236	intron	MEIS1	0	0	5_TxWk	0	1	1	0	0	0	0
chr2	66723348	66723453	2927533	2927537	intron	MEIS1	0	0	7_Enh	0	1	1	0	1	0	0
chr2	66736054	66736147	2927650	2927655	intron	MEIS1	0	0	7_Enh	0	1	1	0	1	0	0
chr2	66783036	66783311	2927987	2927996	intron	MEIS1	0	0	6_EnhG	0	1	1	0	1	0	0
chr2	66801488	66801787	2928121	2928125	Intergenic	MEIS1	0	0	5_TxWk	0	1	1	0	0	0	0
chr2	66804477	66804874	2928265	2928296	Intergenic	MEIS1	0	1	1_TssA	0	1	1	0	1	0	0
chr2	66805083	66805449	2928299	2928320	Intergenic	MEIS1	0	0	1_TssA	0	1	1	0	0	0	0
chr2	66805469	66805838	2928320	2928332	Intergenic	MEIS1	0	0	1_TssA	0	1	0	0	1	0	0
chr2	66805856	66806356	2928332	2928342	Intergenic	MEIS1	0	0	5_TxWk	0	1	1	0	0	0	0
chr2	66809549	66809722	2928446	2928452	Intergenic	MEIS1	0	0	1_TssA	0	1	0	0	0	0	0
chr2	67100034	67100161	2930322	2930326	Intergenic	LOC644838	0	0	15_Quies	0	1	1	0	0	0	0
chr2	67265049	67265157	2931203	2931208	Intergenic	LOC644838	0	0	5_TxWk	0	1	1	0	1	0	0
chr2	67442507	67442696	2932080	2932087	promoter-TSS	LOC644838	1	0	5_TxWk	0	1	1	0	1	1	1
chr2	67788506	67788708	2934143	2934149	Intergenic	ETAA1	0	0	7_Enh	0	1	1	0	1	0	0
chr2	67876974	67877007	2934572	2934576	Intergenic	ETAA1	0	0	7_Enh	0	1	1	0	1	0	0
chr2	67877948	67878150	2934582	2934588	Intergenic	ETAA1	0	0	15_Quies	0	1	1	0	1	1	1
chr2	68073431	68073570	2935853	2935857	Intergenic	C1D	0	0	7_Enh	0	1	1	0	1	0	0
chr2	68073599	68073958	2935857	2935867	Intergenic	C1D	0	0	15_Quies	0	1	0	0	1	1	1
chr2	68107634	68107703	2936074	2936079	Intergenic	C1D	0	0	15_Quies	0	1	0	0	1	0	0
chr2	68181257	68181760	2936582	2936588	Intergenic	C1D	0	0	15_Quies	0	1	0	0	0	0	0
chr2	68547557	68547656	2939903	2939908	promoter-TSS	CNRIP1	1	0	7_Enh	0	1	1	0	0	0	0
chr2	69056406	69056821	2943830	2943840	Intergenic	BMP10	0	0	7_Enh	0	1	1	0	1	0	0
chr2	69901113	69901177	2951480	2951484	Intergenic	AAK1	0	0	2_TssAFlnk	0	1	1	0	1	0	0
chr2	69951918	69952146	2951974	2951984	Intergenic	ANXA4	0	0	5_TxWk	0	1	1	0	1	1	1
chr2	69967731	69967935	2952128	2952135	Intergenic	ANXA4	0	0	5_TxWk	0	1	1	0	0	0	0
chr2	69975071	69975555	2952291	2952308	intron	ANXA4	0	0	5_TxWk	0	1	0	0	0	0	0
chr2	69975909	69977042	2952308	2952320	intron	ANXA4	0	0	8_ZNF/Rpts	0	1	1	0	0	0	0
chr2	69990395	69990559	2952448	2952453	intron	ANXA4	0	0	5_TxWk	0	1	1	0	0	0	0
chr2	70011426	70011665	2952676	2952681	intron	ANXA4	0	0	5_TxWk	0	1	1	0	0	0	0
chr2	70025415	70025887	2952794	2952799	intron	ANXA4	0	0	7_Enh	0	1	1	0	1	0	0
chr2	70322323	70322660	2956401	2956406	Intergenic	PCBP1	0	0	7_Enh	0	1	1	0	1	0	0
chr2	70331469	70331523	2956591	2956595	Intergenic	PCBP1	0	0	5_TxWk	0	1	1	0	0	0	0
chr2	70331826	70332003	2956595	2956601	Intergenic	PCBP1	0	0	5_TxWk	0	1	1	0	1	0	0
chr2	70336033	70336278	2956659	2956670	Intergenic	LOC100133985	0	0	15_Quies	0	1	1	0	1	0	0
chr2	70336325	70336386	2956670	2956677	Intergenic	LOC100133985	0	0	15_Quies	0	1	1	0	1	0	0
chr2	70351141	70352555	2956879	2956971	intron	LOC100133985	1	1	1_TssA	0	1	1	0	1	0	0
chr2	70359539	70360068	2957083	2957089	Intergenic	LOC100133985	0	0	2_TssAFlnk	0	1	1	0	1	0	0
chr2	70368312	70368518	2957244	2957249	Intergenic	LOC100133985	0	0	7_Enh	0	1	1	0	1	1	1
chr2	70368981	70370454	2957256	2957383	Intergenic	LOC100133985	0	1	1_TssA	0	1	1	0	1	1	1
chr2	70370459	70370835	2957383	2957389	Intergenic	LOC100133985	0	0	7_Enh	0	1	1	0	0	0	0
chr2	70476491	70476522	2959107	2959111	promoter-TSS	TIA1	1	0	15_Quies	0	1	1	0	0	0	0
chr2	70476572	70476675	2959111	2959116	promoter-TSS	TIA1	1	0	15_Quies	0	1	1	0	0	0	0
chr2	71783259	71783414	2974521	2974527	intron	DYSF	0	0	7_Enh	0	1	0	0	0	0	0
chr2	71783422	71783436	2974527	2974531	intron	DYSF	0	0	7_Enh	0	1	0	0	0	0	0
chr2	71783473	71783560	2974531	2974535	intron	DYSF	0	0	7_Enh	0	1	0	0	0	0	0
chr2	73210982	73211180	2987837	2987843	intron	SFXN5	0	0	7_Enh	0	1	0	0	0	0	0
chr2	74198141	74198345	2998891	2998895	Intergenic	DGUOK	0	0	7_Enh	0	1	1	0	1	0	0
chr2	74210663	74210961	2999060	2999077	Intergenic	DGUOK	0	0	1_TssA	0	1	1	0	1	1	0
chr2	74237223	74237629	2999682	2999695	Intergenic	TET3	0	0	7_Enh	0	1	1	0	1	0	0
chr2	75072572	75072829	3011498	3011505	intron	HK2	0	0	7_Enh	0	1	1	0	1	0	0
chr2	75894356	75894561	3017783	3017787	intron	GCFC2	0	0	5_TxWk	0	1	0	0	0	0	0
chr2	82123290	82123418	3055904	3055909	Intergenic	LOC1720	0	0	15_Quies	0	1	0	0	1	0	0
chr2	84743230	84743280	3071302	3071306	promoter-TSS	DNAH6	1	0	7_Enh	0	1	1	0	1	0	0
chr2	85185334	85185438	3075034	3075038	Intergenic	KCMF1	0	0	7_Enh	0	1	1	0	1	0	0
chr2	85483237	85483321	3079222	3079227	intron	TCF7L1	0	0	7_Enh	0	1	1	0	1	0	0
chr2	85483327	85483638	3079227	3079240	intron	TCF7L1	0	0	7_Enh	0	1	1	0	1	0	0
chr2	85640259	85640478	3081758	3081766	intron	CAPG	1	0	7_Enh	0	1	1	0	1	0	0
chr2	85640698	85640841	3081779	3081788	intron	CAPG	1	0	1_TssA	0	1	1	0	1	0	0
chr2	85647807	85648082	3081970	3081984	Intergenic	CAPG	0	0	7_Enh	0	1	1	0	1	1	1
chr2	85648478	85648520	3081993	3081997	Intergenic	CAPG	0	0	7_Enh	0	1	1	0	1	0	0
chr2	85648603	85648754	3081998	3082003	Intergenic	CAPG	0	0	7_Enh	0	1	1	0	1	0	0
chr2	85664703	85665372	3082255	3082317	TTS	SH2D6	0	1	7_Enh	0	1	1	0	1	0	0
chr2	85698044	85698188	3082743	3082747	Intergenic	SH2D6	0	0	7_Enh	0	1	1	0	1	0	0
chr2	85698222	85698561	3082747	3082752	Intergenic	SH2D6	0	0	5_TxWk	0	1	1	0	1	0	0
chr2	85743892	85744154	3083354	3083361	Intergenic	LOC100630918	0	0	5_TxWk	0	1	1	0	1	0	0
chr2	85822116	85822155	3084670	3084674	promoter-TSS	RNF181	1	0	2_TssAFlnk	0	1	1	0	0	0	0
chr2	85830737	85830784	3084919	3084925	promoter-TSS	TMEM150A	1	0	5_TxWk	0	1	1	0	0	0	0
chr2	85934450	85934637	3086579	3086589	Intergenic	GNLY	0	0	5_TxWk	0	1	1	0	1	1	1
chr2	85940537	85940623	3086661	3086666	Intergenic	GNLY	0	0	7_Enh	0	1	1	0	1	0	0
chr2	85956191	85956432	3086839	3086853	Intergenic	ATOH8	0	0	7_Enh	0	1	1	0	1	1	1
chr2	85968350	85968600	3087002	3087009	Intergenic	ATOH8	0	0	7_Enh	0	1	1	0	0	0	0
chr2	85969002	85969256	3087011	3087025	Intergenic	ATOH8	0	0	7_Enh	0	1	1	0	1	0	0
chr2	85969339	85970010	3087025	3087040	Intergenic	ATOH8	0	0	7_Enh	0	1	1	0	1	0	0
chr2	85992539	85992731	3087551	3087562	intron	ATOH8	0	0	7_Enh	0	1	1	0	0	0	0
chr2	85996031	85996100	3087616	3087621	intron	ATOH8	0	0	7_Enh	0	1	1	0	0	0	0
chr2	85999301	85999804	3087673	3087704	intron	ATOH8	0	0	7_Enh	0	1	1	0	1	0	1
chr2	85999835	86000015	3087704	3087713	intron	ATOH8	0	0	7_Enh	0	1	1	0	1	0	1
chr2	86262994	86263273	3090933	3090940	intron	POLR1A	0	0	7_Enh	0	1	1	0	1	1	1
chr2	86669852	86670060	3095516	3095521	intron	KDM3A	0	0	1_TssA	0	1	0	0	1	0	0
chr2	86930994	86931039	3097967	3097971	intron	RNF103-CHMP3	0	0	7_Enh	0	1	1	0	1	0	0
chr2	86931115	86931211	3097971	3097975	intron	RNF103-CHMP3	0	0	7_Enh	0	1	1	0	1	0	0
chr2	87754776	87755102	3106906	3106915	promoter-TSS	LINC00152	1	0	15_Quies	0	1	0	0	1	0	0
chr2	87755240	87756148	3106915	3106932	intron	LINC00152	1	0	15_Quies	0	1	0	0	1	0	0
chr2	87983041	87983385	3109324	3109335	Intergenic	MIR4435-1	0	0	7_Enh	0	1	1	0	1	0	0
chr2	88054147	88054725	3109983	3109990	intron	PLGLB2	0	0	15_Quies	0	1	0	0	1	0	0
chr2	95709066	95709422	3145351	3145359	intron	MAL	0	0	7_Enh	0	1	1	0	1	1	0
chr2	95940031	95940549	3148391	3148406	promoter-TSS	PROM2	1	0	2_TssAFlnk	0	1	1	0	1	0	0
chr2	95971238	95971566	3148953	3148961	intron	KCNIP3	0	0	7_Enh	0	1	1	0	1	0	0
chr2	95971601	95971772	3148961	3148967	intron	KCNIP3	0	0	7_Enh	0	1	0	0	1	0	0
chr2	95971786	95971933	3148967	3148972	intron	KCNIP3	0	0	7_Enh	0	1	1	0	0	0	0
chr2	96394752	96394851	3153788	3153794	Intergenic	TRIM43	0	0	15_Quies	0	1	1	0	1	1	1
chr2	96675961	96676727	3156168	3156232	promoter-TSS	FAHD2CP	1	1	1_TssA	0	1	0	0	1	0	1
chr2	96986896	96986975	3161192	3161198	Intergenic	ITPRIPL1	0	0	7_Enh	0	1	1	0	1	0	0
chr2	97073216	97073540	3162476	3162486	Intergenic	NCAPH	0	0	7_Enh	0	1	1	0	1	1	1
chr2	97074687	97074767	3162504	3162509	Intergenic	NCAPH	0	0	7_Enh	0	1	1	0	1	0	0
chr2	97075716	97075875	3162518	3162526	Intergenic	NCAPH	0	0	5_TxWk	0	1	1	0	0	0	0
chr2	97135960	97136082	3163106	3163111	Intergenic	NEURL3	0	0	7_Enh	0	1	1	0	1	0	0
chr2	97136244	97136410	3163111	3163117	Intergenic	NEURL3	0	0	2_TssAFlnk	0	1	1	0	1	1	1
chr2	97136442	97136658	3163117	3163134	Intergenic	NEURL3	0	0	2_TssAFlnk	0	1	1	0	1	1	1
chr2	97151733	97152183	3163296	3163317	Intergenic	NEURL3	0	0	2_TssAFlnk	0	1	1	0	1	0	0
chr2	97167903	97167965	3163510	3163516	intron	NEURL3	0	0	2_TssAFlnk	0	1	1	0	0	0	0
chr2	97168051	97168492	3163516	3163521	intron	NEURL3	0	0	2_TssAFlnk	0	1	1	0	0	0	0
chr2	97169033	97169146	3163528	3163533	intron	NEURL3	0	0	2_TssAFlnk	0	1	1	0	1	0	0
chr2	97169332	97169441	3163534	3163540	intron	NEURL3	0	0	2_TssAFlnk	0	1	1	0	0	0	0
chr2	97171137	97171294	3163572	3163576	intron	NEURL3	0	0	7_Enh	0	1	1	0	1	0	0
chr2	97173703	97173727	3163615	3163620	exon	NEURL3	1	0	2_TssAFlnk	0	1	1	0	0	0	0
chr2	97173784	97174132	3163621	3163646	promoter-TSS	NEURL3	1	1	2_TssAFlnk	0	1	1	0	1	1	1
chr2	97428708	97429368	3167576	3167587	intron	CNNM4	0	0	2_TssAFlnk	0	1	1	0	0	0	0
chr2	97429615	97430256	3167588	3167596	intron	CNNM4	0	0	2_TssAFlnk	0	1	1	0	0	1	1
chr2	97472046	97472290	3168353	3168364	intron	CNNM4	0	0	5_TxWk	0	1	0	0	1	0	0
chr2	97484948	97485239	3168804	3168811	intron	CNNM3	0	0	7_Enh	0	1	1	0	1	0	0
chr2	97486989	97487178	3168836	3168841	intron	CNNM3	0	0	7_Enh	0	1	1	0	0	0	0
chr2	97498781	97498946	3169064	3169070	exon	CNNM3	0	0	7_Enh	0	1	1	0	1	0	0
chr2	97554280	97554559	3170637	3170645	intron	FAM178B	0	0	7_Enh	0	1	1	0	1	0	0
chr2	97760326	97760956	3173637	3173693	promoter-TSS	FAHD2B	1	1	1_TssA	0	1	0	0	1	0	0
chr2	98896541	98896578	3184953	3184957	intron	VWA3B	0	0	15_Quies	0	1	0	0	0	0	0
chr2	98897033	98897167	3184962	3184968	intron	VWA3B	0	0	15_Quies	0	1	0	0	1	0	0
chr2	99302803	99302967	3189596	3189600	intron	MGAT4A	0	0	7_Enh	0	1	1	0	0	0	0
chr2	99374456	99374921	3190453	3190463	Intergenic	MGAT4A	0	0	7_Enh	0	1	1	0	1	0	0
chr2	99378075	99378187	3190488	3190494	Intergenic	MGAT4A	0	0	7_Enh	0	1	1	0	0	0	0
chr2	99386317	99386506	3190602	3190612	Intergenic	MGAT4A	0	0	7_Enh	0	1	1	0	1	0	0
chr2	99391802	99392067	3190708	3190715	Intergenic	MGAT4A	0	0	7_Enh	0	1	0	0	1	0	0
chr2	99392090	99392294	3190715	3190722	Intergenic	MGAT4A	0	0	7_Enh	0	1	0	0	1	0	0
chr2	99420279	99420834	3191043	3191053	intron	KIAA1211L	0	0	7_Enh	0	1	1	0	0	0	0
chr2	99422762	99423072	3191075	3191081	intron	KIAA1211L	0	0	7_Enh	0	1	1	0	1	0	0
chr2	99439068	99439504	3191301	3191365	exon	KIAA1211L	0	1	1_TssA	0	1	1	0	1	1	0
chr2	99525969	99526338	3192395	3192404	intron	KIAA1211L	0	0	7_Enh	0	1	1	0	1	0	0
chr2	99529177	99529317	3192463	3192470	intron	KIAA1211L	0	0	7_Enh	0	1	1	0	1	0	0
chr2	100289284	100289480	3200481	3200486	intron	AFF3	0	0	5_TxWk	0	1	1	0	0	0	0
chr2	100814141	100814293	3205625	3205632	Intergenic	AFF3	0	0	7_Enh	0	1	1	0	1	0	0
chr2	100898054	100898395	3206632	3206638	exon	LONRF2	0	0	5_TxWk	0	1	0	0	1	0	0
chr2	100900638	100900798	3206660	3206664	exon	LONRF2	0	0	6_EnhG	0	1	1	0	0	0	0
chr2	100900812	100900897	3206664	3206672	exon	LONRF2	0	0	6_EnhG	0	1	1	0	0	0	0
chr2	100903437	100903487	3206690	3206694	exon	LONRF2	0	0	7_Enh	0	1	1	0	0	0	0
chr2	101397191	101397447	3212154	3212159	Intergenic	NPAS2	0	0	5_TxWk	0	1	0	0	1	0	0
chr2	101408123	101408277	3212288	3212292	Intergenic	NPAS2	0	0	7_Enh	0	1	1	0	1	0	0
chr2	101434990	101435095	3212607	3212620	Intergenic	NPAS2	0	1	1_TssA	0	1	1	0	0	0	0
chr2	101574663	101574745	3214575	3214579	intron	NPAS2	0	0	7_Enh	0	1	1	0	1	0	0
chr2	101730274	101730464	3216939	3216945	intron	TBC1D8	0	0	7_Enh	0	1	1	0	1	0	0
chr2	101822115	101822288	3218219	3218224	Intergenic	CNOT11	0	0	15_Quies	0	1	1	0	1	1	1
chr2	101855715	101856279	3218614	3218624	Intergenic	CNOT11	0	0	7_Enh	0	1	1	0	1	0	0
chr2	101868330	101868384	3218768	3218774	promoter-TSS	CNOT11	1	0	7_Enh	0	1	1	0	1	1	1
chr2	101925467	101925607	3219674	3219680	promoter-TSS	RNF149	1	0	2_TssAFlnk	0	1	1	0	1	0	0
chr2	101947057	101947143	3219865	3219871	Intergenic	MIR5696	0	0	7_Enh	0	1	0	0	1	0	0
chr2	102135348	102135573	3222449	3222457	Intergenic	RFX8	0	0	7_Enh	0	1	0	0	1	1	1
chr2	102615524	102615978	3227430	3227436	intron	IL1R2	0	0	7_Enh	0	1	1	0	1	1	0
chr2	102680183	102680360	3228132	3228136	Intergenic	IL1R2	0	0	7_Enh	0	1	1	0	1	0	0
chr2	102699107	102699287	3228310	3228315	Intergenic	IL1R1	0	0	15_Quies	0	1	1	0	1	0	0
chr2	102718228	102718744	3228470	3228476	Intergenic	IL1R1	0	0	7_Enh	0	1	1	0	1	0	0
chr2	102720895	102721029	3228497	3228503	Intergenic	IL1R1	0	0	7_Enh	0	1	1	0	0	0	0
chr2	102721101	102721269	3228503	3228510	Intergenic	IL1R1	0	0	7_Enh	0	1	1	0	0	0	0
chr2	102722687	102723009	3228525	3228530	Intergenic	IL1R1	0	0	5_TxWk	0	1	1	0	1	0	0
chr2	102760402	102760528	3228970	3228975	Intergenic	IL1R1	0	0	2_TssAFlnk	0	1	1	0	0	0	0
chr2	102844212	102844532	3229681	3229690	intron	IL1RL2	0	0	5_TxWk	0	1	1	0	1	1	0
chr2	102857410	102857643	3229871	3229886	Intergenic	IL1RL2	0	0	5_TxWk	0	1	1	0	1	1	1
chr2	104354423	104354557	3240466	3240470	Intergenic	LOC100287010	0	0	15_Quies	0	1	0	0	0	0	0
chr2	105517897	105517980	3250481	3250485	Intergenic	POU3F3	0	0	5_TxWk	0	1	0	0	1	0	0
chr2	105518252	105518403	3250487	3250493	Intergenic	POU3F3	0	0	5_TxWk	0	1	0	0	1	0	0
chr2	105518806	105518880	3250495	3250499	Intergenic	POU3F3	0	0	5_TxWk	0	1	0	0	0	0	0
chr2	105556149	105556506	3250841	3250848	Intergenic	POU3F3	0	0	15_Quies	0	1	1	0	1	0	0
chr2	106015047	106015715	3256028	3256088	exon	FHL2	0	1	2_TssAFlnk	0	1	1	0	1	1	0
chr2	106234270	106234516	3258435	3258440	Intergenic	LOC285000	0	0	7_Enh	0	1	1	0	1	0	0
chr2	106258067	106258218	3258669	3258677	Intergenic	LOC285000	0	0	5_TxWk	0	1	0	0	1	0	0
chr2	106260892	106261015	3258711	3258717	Intergenic	LOC285000	0	0	7_Enh	0	1	1	0	0	0	0
chr2	106261073	106261180	3258717	3258721	Intergenic	LOC285000	0	0	7_Enh	0	1	1	0	0	0	0
chr2	106314253	106314363	3259243	3259247	Intergenic	NCK2	0	0	5_TxWk	0	1	1	0	1	0	0
chr2	106314451	106314542	3259247	3259251	Intergenic	NCK2	0	0	7_Enh	0	1	1	0	1	0	0
chr2	106360587	106360710	3259627	3259632	promoter-TSS	NCK2	1	0	2_TssAFlnk	0	1	0	0	0	0	0
[truncated: 12,542 more rows]
