# Supplementary material for: A DNA methylation atlas of normal human cell types
Source: Nature. 2023 Jan 4;613(7943):355–64. doi: 10.1038/s41586-022-05580-6 (PMC9811898; doi:10.1038/s41586-022-05580-6)
Supplement: Supplementary file 6 — Genome-wide set of unmethylated regions per cell type, overlapping H3K27ac, but not J3K4me3, ChIP–seq peaks, annotated. Zip file containing bed files, listing for each cell type a set of putative enhancers defined as the subset of hypomethylated regions (Extended Dataset 1) marked by active gene regulation chromatin marks (H3K27ac peaks) but lacking promoter marks (H3K4me3 peaks). [file 41586_2022_5580_MOESM6_ESM.zip › Prostate-Ep.4CpGs.U85.f85.H3K27ac-H3K4me3.bed]

chr	from	to	CpG_from	CpG_to	HOMER_anno	neigh_gene	TSS+1Kb	CpG-island	H3K4me3	H3K27ac	H3K4me1	H3K27me3	ATAC	CTCF_BS	CTCF
chr1	868547	868841	9605	9615	intron	SAMD11	0	0	0	1	1	0	1	0	0
chr1	878490	878756	10212	10225	TTS	NOC2L	0	0	0	1	1	0	0	0	0
chr1	1365793	1366024	30394	30408	Intergenic	TMEM88B	0	0	0	1	1	0	1	0	0
chr1	1366213	1366502	30414	30430	Intergenic	VWA1	0	0	0	1	1	0	0	0	0
chr1	1376403	1376510	30917	30924	exon	VWA1	0	0	0	1	0	0	0	1	1
chr1	1440369	1440629	33240	33250	Intergenic	ATAD3A	0	0	0	1	0	0	1	1	1
chr1	1440891	1441116	33257	33272	Intergenic	ATAD3A	0	0	0	1	0	0	0	1	1
chr1	1566382	1566654	38207	38242	TTS	MIB2	1	1	0	1	0	0	0	0	0
chr1	1567245	1568188	38283	38362	promoter-TSS	MMP23A	1	1	0	1	0	1	0	0	0
chr1	1690235	1690502	43012	43029	promoter-TSS	NADK	0	0	0	1	1	0	1	0	0
chr1	1790207	1790359	45116	45121	intron	GNB1	0	0	0	1	1	0	0	1	1
chr1	1790621	1790761	45123	45131	intron	GNB1	0	0	0	1	1	0	0	0	0
chr1	1826153	1826326	46002	46008	Intergenic	GNB1	0	0	0	1	1	0	1	0	0
chr1	2130172	2130335	56382	56388	exon	C1orf86	0	0	0	1	0	0	0	0	0
chr1	2139737	2139950	56771	56779	promoter-TSS	C1orf86	0	0	0	1	1	0	1	0	0
chr1	2139953	2140315	56779	56787	promoter-TSS	C1orf86	0	0	0	1	1	0	1	0	0
chr1	2170380	2170460	58006	58011	intron	SKI	0	0	0	1	1	0	0	0	0
chr1	2171710	2171930	58051	58059	intron	SKI	0	0	0	1	1	0	0	0	0
chr1	2182126	2182230	58343	58349	intron	SKI	0	0	0	1	1	0	0	0	0
chr1	2182283	2182352	58350	58358	intron	SKI	0	0	0	1	1	0	0	0	0
chr1	2183232	2183318	58388	58392	intron	SKI	0	0	0	1	1	0	1	0	0
chr1	2183330	2183504	58392	58402	intron	SKI	0	0	0	1	1	0	1	0	0
chr1	2230945	2231016	59883	59888	intron	SKI	0	0	0	1	1	0	0	0	0
chr1	2234907	2235062	60031	60038	intron	SKI	0	0	0	1	0	0	0	0	0
chr1	2267662	2267779	61465	61473	intron	MORN1	0	0	0	1	0	0	0	0	0
chr1	2284330	2284415	62059	62066	promoter-TSS	LOC100129534	1	0	0	1	0	0	0	0	0
chr1	2284490	2284660	62066	62074	promoter-TSS	LOC100129534	1	0	0	1	0	0	0	0	0
chr1	2284709	2284822	62074	62078	promoter-TSS	LOC100129534	1	0	0	1	1	0	0	0	0
chr1	2345690	2346298	63949	63974	Intergenic	PEX10	0	1	0	1	1	0	0	1	1
chr1	2347610	2347694	64014	64020	Intergenic	PEX10	0	0	0	1	1	0	0	0	0
chr1	2425851	2425902	66364	66370	intron	PLCH2	0	0	0	1	1	0	1	0	0
chr1	2462152	2462581	67944	67962	promoter-TSS	HES5	1	0	0	1	1	0	0	0	0
chr1	2479305	2479352	68485	68489	Intergenic	LOC115110	0	0	0	1	1	0	0	0	0
chr1	3043772	3043860	81754	81761	promoter-TSS	MIR4251	1	0	0	1	0	0	0	0	0
chr1	3043944	3044103	81761	81768	promoter-TSS	MIR4251	1	0	0	1	1	0	0	0	0
chr1	3091388	3091719	83246	83261	intron	PRDM16	0	0	0	1	1	0	0	0	0
chr1	3229755	3230040	87458	87480	intron	PRDM16	0	0	0	1	1	0	1	0	0
chr1	3230250	3230304	87486	87492	intron	PRDM16	0	0	0	1	1	0	0	0	0
chr1	3230318	3230425	87492	87497	intron	PRDM16	0	0	0	1	1	0	0	0	0
chr1	3230453	3230495	87497	87502	intron	PRDM16	0	0	0	1	1	0	0	0	0
chr1	3269060	3269253	88400	88410	intron	PRDM16	0	0	0	1	1	0	0	0	0
chr1	3269665	3269775	88425	88430	intron	PRDM16	0	0	0	1	1	0	0	0	0
chr1	3369769	3370010	91366	91375	Intergenic	ARHGEF16	0	0	0	1	0	0	0	1	1
chr1	3376644	3376896	91620	91631	intron	ARHGEF16	0	0	0	1	1	0	1	0	0
chr1	3459643	3459796	94238	94242	intron	MEGF6	0	0	0	1	0	0	0	0	0
chr1	3463918	3464212	94389	94401	intron	MEGF6	0	0	0	1	1	0	1	0	0
chr1	3470050	3470186	94577	94582	intron	MEGF6	0	0	0	1	1	0	1	0	0
chr1	3470263	3470494	94582	94593	intron	MEGF6	0	0	0	1	0	0	1	0	0
chr1	3619419	3619468	99158	99162	intron	TP73	0	0	0	1	0	0	0	0	0
chr1	3620528	3620675	99190	99199	intron	TP73	0	0	0	1	0	0	0	0	0
chr1	3633635	3633713	99583	99588	intron	TP73	0	0	0	1	0	1	0	0	0
chr1	3634704	3634842	99625	99640	intron	TP73	0	1	0	1	0	0	0	0	0
chr1	3692634	3692732	101223	101228	TTS	SMIM1	0	0	0	1	1	0	0	1	1
chr1	4790152	4790236	116559	116564	intron	AJAP1	0	0	0	1	0	0	0	0	0
chr1	5553989	5554235	124866	124872	Intergenic	MIR4417	0	0	0	1	1	0	0	0	0
chr1	5562483	5562545	125002	125007	Intergenic	MIR4417	0	0	0	1	0	0	0	0	0
chr1	5657407	5657678	125991	125997	Intergenic	MIR4417	0	0	0	1	1	0	0	0	0
chr1	5658382	5658458	126009	126013	Intergenic	MIR4417	0	0	0	1	0	0	1	0	0
chr1	5712662	5712884	126658	126668	Intergenic	MIR4417	0	0	0	1	0	0	0	0	0
chr1	5748684	5748782	127094	127104	Intergenic	MIR4417	0	0	0	1	0	0	1	0	0
chr1	6419878	6419994	142531	142535	promoter-TSS	ACOT7	0	0	0	1	1	0	1	1	0
chr1	6473081	6473206	143731	143735	Intergenic	HES2	0	0	0	1	0	0	1	0	0
chr1	6474507	6474720	143761	143771	TTS	HES2	0	0	0	1	0	0	0	1	0
chr1	6474755	6474878	143771	143776	TTS	HES2	0	0	0	1	0	0	0	0	0
chr1	6647426	6647651	148679	148685	exon	ZBTB48	0	0	0	1	1	0	0	0	0
chr1	6647655	6647751	148685	148690	intron	ZBTB48	0	0	0	1	1	0	0	0	0
chr1	6803664	6804139	152356	152367	Intergenic	CAMTA1	0	0	0	1	1	0	1	0	0
chr1	6860867	6860958	153467	153471	intron	CAMTA1	0	0	0	1	0	0	0	0	0
chr1	6978798	6978921	154746	154750	intron	CAMTA1	0	0	0	1	0	0	0	0	0
chr1	7805739	7806225	167926	167937	exon	CAMTA1	0	0	0	1	0	0	0	0	0
chr1	8042439	8042649	171663	171670	intron	PARK7	0	0	0	1	0	0	0	1	1
chr1	8064726	8064831	172017	172021	Intergenic	ERRFI1	0	0	0	1	0	0	0	0	0
chr1	8064852	8065040	172021	172030	Intergenic	ERRFI1	0	0	0	1	0	0	1	0	0
chr1	8065133	8065515	172030	172038	Intergenic	ERRFI1	0	0	0	1	1	0	1	0	0
chr1	8066353	8066816	172060	172067	Intergenic	ERRFI1	0	0	0	1	1	0	0	0	0
chr1	8130742	8130814	173021	173025	Intergenic	ERRFI1	0	0	0	1	0	0	0	0	0
chr1	8130895	8131220	173025	173029	Intergenic	ERRFI1	0	0	0	1	0	0	0	0	0
chr1	8181067	8181345	173706	173716	Intergenic	ERRFI1	0	0	0	1	0	0	0	0	0
chr1	8229825	8230044	174512	174517	Intergenic	ERRFI1	0	0	0	1	0	0	0	0	0
chr1	8234585	8234739	174599	174603	Intergenic	ERRFI1	0	0	0	1	0	0	0	0	0
chr1	8242479	8242718	174687	174692	Intergenic	SLC45A1	0	0	0	1	0	0	1	0	0
chr1	8262291	8262466	175035	175045	Intergenic	SLC45A1	0	0	0	1	1	0	0	0	0
chr1	8262519	8262686	175045	175050	Intergenic	SLC45A1	0	0	0	1	1	0	0	0	0
chr1	8374357	8374751	177037	177045	Intergenic	SLC45A1	0	0	0	1	1	0	0	1	1
chr1	8403566	8403681	177855	177860	intron	SLC45A1	0	0	0	1	0	0	1	0	0
chr1	8403698	8403780	177860	177871	intron	SLC45A1	0	1	0	1	0	0	1	0	0
chr1	8403787	8403945	177871	177880	exon	SLC45A1	0	1	0	1	0	0	1	0	0
chr1	8409074	8409265	178005	178016	Intergenic	SLC45A1	0	0	0	1	0	0	0	1	1
chr1	8433625	8433893	178597	178607	intron	RERE	0	0	0	1	1	0	0	0	0
chr1	8469183	8469478	179076	179082	intron	RERE	0	0	0	1	1	0	0	1	1
chr1	8472751	8472985	179113	179117	intron	RERE	0	0	0	1	1	0	1	0	0
chr1	8499090	8499186	179520	179524	intron	RERE	0	0	0	1	1	0	0	0	0
chr1	8772228	8772985	182570	182577	intron	RERE	0	0	0	1	1	0	0	0	0
chr1	8849802	8849901	183418	183422	intron	RERE	0	0	0	1	1	0	1	0	0
chr1	8908924	8909171	184344	184352	Intergenic	ENO1-AS1	0	0	0	1	1	0	1	1	1
chr1	8940448	8940676	185012	185018	TTS	ENO1-AS1	0	0	0	1	1	0	0	0	0
chr1	9046324	9046564	186758	186765	Intergenic	SLC2A7	0	0	0	1	0	0	1	0	0
chr1	9062082	9062173	187004	187008	Intergenic	SLC2A7	0	0	0	1	0	0	0	0	0
chr1	9062278	9062383	187009	187014	Intergenic	SLC2A7	0	0	0	1	0	0	0	0	0
chr1	9062394	9062483	187014	187020	Intergenic,TTS	SLC2A7	0	0	0	1	0	0	0	0	0
chr1	9135406	9135581	188408	188413	Intergenic	SLC2A5	0	0	0	1	1	0	0	0	0
chr1	9146273	9146410	188583	188588	Intergenic	SLC2A5	0	0	0	1	0	0	0	0	0
chr1	9445054	9445209	194927	194935	Intergenic	SPSB1	0	0	0	1	1	0	1	0	0
chr1	9527189	9527483	196427	196438	Intergenic	SLC25A33	0	0	0	1	1	0	1	0	0
chr1	9885284	9885518	204248	204256	Intergenic,promoter-TSS	CLSTN1	1	0	0	1	1	0	1	0	0
chr1	9895819	9896171	204443	204451	Intergenic	CLSTN1	0	0	0	1	1	0	1	0	0
chr1	9896276	9896498	204451	204456	Intergenic	CLSTN1	0	0	0	1	0	0	1	0	0
chr1	9902919	9903137	204571	204577	Intergenic	CLSTN1	0	0	0	1	1	0	0	0	0
chr1	9903142	9903372	204577	204586	Intergenic	CLSTN1	0	0	0	1	1	0	0	0	0
chr1	9934973	9935283	205091	205102	intron	CTNNBIP1	0	0	0	1	1	0	0	1	1
chr1	9960522	9960934	205577	205586	intron	CTNNBIP1	0	0	0	1	0	0	1	0	0
chr1	10124049	10124478	208637	208647	intron	UBE4B	0	0	0	1	0	0	0	0	0
chr1	10554866	10555465	215464	215479	intron	PEX14	0	0	0	1	1	0	0	1	1
chr1	10556175	10556260	215492	215499	intron	PEX14	0	0	0	1	0	0	1	0	0
chr1	10556294	10556409	215499	215504	intron	PEX14	0	0	0	1	0	0	1	0	0
chr1	10571080	10571126	215741	215745	intron	PEX14	0	0	0	1	1	0	0	0	0
chr1	10577433	10577786	215839	215844	intron	PEX14	0	0	0	1	1	0	0	0	0
chr1	10588836	10588967	215984	215991	intron	PEX14	0	0	0	1	0	0	0	0	0
chr1	10695101	10695478	217707	217715	Intergenic	PEX14	0	0	0	1	1	0	0	0	0
chr1	10695600	10695718	217715	217724	Intergenic	PEX14	0	0	0	1	1	0	1	0	0
chr1	10695747	10695917	217724	217732	TTS	CASZ1	0	0	0	1	1	0	1	0	0
chr1	10695975	10696384	217733	217755	TTS	CASZ1	0	0	0	1	1	0	1	0	0
chr1	10696522	10696631	217755	217762	TTS	CASZ1	0	0	0	1	1	0	0	0	0
chr1	10703788	10704058	218129	218139	intron	CASZ1	0	0	0	1	0	0	0	0	0
chr1	10735443	10735825	219197	219208	intron	CASZ1	0	0	0	1	1	0	0	0	0
chr1	10764657	10764759	220071	220084	intron	CASZ1	0	1	0	1	1	0	0	0	0
chr1	10764790	10764809	220084	220088	intron	CASZ1	0	1	0	1	1	0	0	0	0
chr1	10764828	10764887	220088	220094	intron	CASZ1	0	1	0	1	1	0	0	0	0
chr1	10784206	10784316	220553	220558	intron	CASZ1	0	0	0	1	1	0	0	0	0
chr1	10784363	10784549	220558	220564	intron	CASZ1	0	0	0	1	0	0	0	0	0
chr1	10786502	10786703	220599	220612	intron	CASZ1	0	0	0	1	1	0	1	0	0
chr1	10786729	10787132	220612	220619	intron	CASZ1	0	0	0	1	1	0	1	0	0
chr1	10796812	10796950	220820	220826	intron	CASZ1	0	0	0	1	1	0	1	0	0
chr1	10798078	10798236	220853	220859	intron	CASZ1	0	0	0	1	1	0	0	0	0
chr1	10798367	10798490	220861	220869	intron	CASZ1	0	0	0	1	1	0	1	0	0
chr1	10816370	10816515	221294	221302	intron	CASZ1	0	0	0	1	1	0	0	0	0
chr1	10825861	10826059	221518	221524	intron	CASZ1	0	0	0	1	1	0	0	0	0
chr1	10835064	10835286	221694	221705	intron	CASZ1	0	0	0	1	1	0	0	0	0
chr1	10839417	10839585	221785	221800	intron	CASZ1	0	0	0	1	0	0	0	0	0
chr1	10839656	10839869	221800	221809	intron	CASZ1	0	0	0	1	1	0	0	0	0
chr1	10864262	10864511	222461	222466	Intergenic	CASZ1	0	0	0	1	1	0	1	0	0
chr1	10864557	10864701	222466	222475	Intergenic	CASZ1	0	0	0	1	1	0	1	0	0
chr1	10875686	10876011	222658	222666	Intergenic	CASZ1	0	0	0	1	1	0	0	0	0
chr1	10884580	10884877	222829	222834	Intergenic	CASZ1	0	0	0	1	0	0	0	0	0
chr1	10884930	10885099	222834	222840	Intergenic	CASZ1	0	0	0	1	0	0	0	0	0
chr1	10885130	10885188	222840	222845	Intergenic	CASZ1	0	0	0	1	0	0	0	0	0
chr1	10960505	10961104	224369	224381	Intergenic	C1orf127	0	0	0	1	1	0	0	0	0
chr1	10961119	10961647	224381	224403	Intergenic	C1orf127	0	0	0	1	1	0	0	0	0
chr1	11035922	11036028	225853	225859	intron	C1orf127	0	0	0	1	0	0	0	0	0
chr1	11036247	11036351	225862	225867	exon	C1orf127	0	0	0	1	0	0	0	0	0
chr1	11376690	11376758	231310	231314	Intergenic	UBIAD1	0	0	0	1	0	0	0	0	0
chr1	11790793	11790962	238836	238841	Intergenic	AGTRAP	0	0	0	1	1	0	0	0	0
chr1	11989965	11990079	242903	242908	Intergenic	KIAA2013	0	0	0	1	0	0	0	0	0
chr1	12304707	12304938	248927	248931	intron	VPS13D	0	0	0	1	0	0	0	0	0
chr1	12370011	12370383	249689	249694	intron	VPS13D	0	0	0	1	1	0	0	0	0
chr1	12493542	12493764	250887	250895	intron	VPS13D	0	0	0	1	1	0	1	0	0
chr1	12510624	12510762	251059	251065	intron	VPS13D	0	0	0	1	1	0	0	0	0
chr1	12529566	12529692	251258	251263	intron	VPS13D	0	0	0	1	0	0	0	0	0
chr1	12530181	12530326	251265	251269	intron	VPS13D	0	0	0	1	1	0	0	0	0
chr1	12538139	12538351	251344	251353	intron	VPS13D	0	0	0	1	1	0	1	0	0
chr1	12538386	12538585	251353	251362	intron	VPS13D	0	0	0	1	0	0	1	0	0
chr1	12538678	12538808	251362	251367	intron	VPS13D	0	0	0	1	1	0	1	0	0
chr1	12579022	12579331	251987	251999	Intergenic	SNORA59B	0	0	0	1	0	0	0	0	0
chr1	12588426	12588655	252184	252190	Intergenic	SNORA59B	0	0	0	1	1	0	1	0	0
chr1	12609957	12610063	252572	252579	Intergenic	SNORA59B	0	0	0	1	0	0	0	0	0
chr1	12610104	12610208	252579	252588	Intergenic	SNORA59B	0	0	0	1	0	0	0	0	0
chr1	12651208	12651351	253256	253260	intron	DHRS3	0	0	0	1	0	0	1	0	0
chr1	12651403	12651647	253260	253269	intron	DHRS3	0	0	0	1	0	0	1	0	0
chr1	12657948	12658070	253452	253456	intron	DHRS3	0	0	0	1	0	0	1	0	0
chr1	12664243	12664554	253548	253553	intron	DHRS3	0	0	0	1	0	0	0	0	0
chr1	12682034	12682240	253951	253958	Intergenic	DHRS3	0	0	0	1	1	0	0	0	0
chr1	12682555	12682838	253963	253972	Intergenic	DHRS3	0	0	0	1	1	0	1	0	0
chr1	12682866	12682964	253972	253976	Intergenic	DHRS3	0	0	0	1	1	0	1	0	0
chr1	14087882	14088012	269157	269162	intron	PRDM2	0	0	0	1	1	0	0	0	0
chr1	14127965	14128113	269736	269741	intron	PRDM2	0	0	0	1	0	0	1	0	0
chr1	14128239	14128506	269741	269748	intron	PRDM2	0	0	0	1	0	0	0	0	1
chr1	15237866	15237996	281944	281948	intron	KAZN	0	0	0	1	0	0	1	0	0
chr1	15256054	15256272	282403	282413	promoter-TSS	KAZN	0	0	0	1	0	0	0	0	0
chr1	15499415	15499739	286834	286842	intron	TMEM51	0	0	0	1	0	0	0	0	0
chr1	15527413	15527600	287245	287251	intron	TMEM51	0	0	0	1	0	0	0	0	0
chr1	15528406	15528493	287263	287267	intron	TMEM51	0	0	0	1	0	0	0	0	0
chr1	15528509	15528837	287267	287275	intron	TMEM51	0	0	0	1	0	0	0	0	0
chr1	15670445	15670517	289322	289326	intron	FHAD1	0	0	0	1	0	0	0	0	0
chr1	15886024	15886142	293186	293192	exon	DNAJC16	0	0	0	1	1	0	1	0	0
chr1	16126498	16126731	297755	297761	Intergenic	UQCRHL	0	0	0	1	1	0	0	0	0
chr1	16126760	16127011	297761	297766	Intergenic	UQCRHL	0	0	0	1	1	0	0	0	0
chr1	16127043	16127214	297766	297773	Intergenic	UQCRHL	0	0	0	1	1	0	0	0	0
chr1	16157355	16157533	298348	298359	Intergenic	SPEN	0	0	0	1	0	0	0	0	0
chr1	16265916	16266171	300462	300471	exon	SPEN	0	0	0	1	0	0	0	0	0
chr1	16500115	16500275	305178	305184	Intergenic	EPHA2	0	0	0	1	0	0	0	0	0
chr1	16502256	16503003	305224	305244	Intergenic	EPHA2	0	0	0	1	1	0	0	0	0
chr1	16510936	16511008	305408	305412	Intergenic	ARHGEF19	0	0	0	1	0	0	0	0	0
chr1	16575194	16575542	306682	306687	Intergenic	RSG1	0	0	0	1	0	0	1	0	0
chr1	16839824	16839998	311064	311071	Intergenic	CROCCP3	0	0	0	1	0	0	0	0	0
chr1	17274770	17275019	318276	318294	exon	CROCC	0	0	0	1	0	0	1	0	0
chr1	17275045	17275338	318294	318300	intron	CROCC	0	0	0	1	1	0	1	0	0
chr1	17275668	17275818	318304	318311	intron	CROCC	0	0	0	1	0	0	0	0	0
chr1	17828916	17829185	327829	327841	Intergenic	ARHGEF10L	0	0	0	1	0	0	1	1	1
chr1	17891289	17891464	328808	328812	intron	ARHGEF10L	0	0	0	1	0	0	0	0	0
chr1	17896037	17896312	328879	328889	intron	ARHGEF10L	0	0	0	1	1	0	1	0	0
chr1	17909000	17909110	329095	329100	intron	ARHGEF10L	0	0	0	1	1	0	0	0	0
chr1	17914703	17915069	329169	329179	intron	ARHGEF10L	0	0	0	1	1	0	0	0	0
chr1	19248785	19248982	348000	348006	intron	IFFO2	0	0	0	1	1	0	0	0	0
chr1	19337689	19337876	349387	349398	Intergenic	IFFO2	0	0	0	1	0	0	0	0	0
chr1	19360504	19361002	349706	349721	Intergenic	IFFO2	0	0	0	1	0	0	1	0	0
chr1	19393830	19394051	350309	350317	Intergenic	IFFO2	0	0	0	1	1	0	0	0	0
chr1	19399945	19400103	350432	350438	Intergenic	IFFO2	0	0	0	1	1	0	0	0	0
chr1	19400298	19400355	350444	350448	TTS	UBR4	0	0	0	1	1	0	0	0	0
chr1	19401463	19401566	350474	350480	intron	UBR4	0	0	0	1	1	0	1	0	0
chr1	19401965	19402119	350483	350491	intron	UBR4	0	0	0	1	1	0	1	0	0
chr1	19687184	19687602	354837	354843	intron	CAPZB	0	0	0	1	1	0	0	0	0
chr1	19687912	19688086	354851	354860	intron	CAPZB	0	0	0	1	1	0	0	0	0
chr1	19688415	19688508	354864	354868	intron	CAPZB	0	0	0	1	1	0	0	0	0
chr1	19694265	19694289	354965	354969	intron	CAPZB	0	0	0	1	0	0	0	0	0
chr1	19694347	19694491	354969	354973	intron	CAPZB	0	0	0	1	0	0	0	0	0
chr1	19712470	19712659	355272	355278	intron	CAPZB	0	0	0	1	1	0	0	0	0
chr1	19717608	19717662	355357	355361	intron	CAPZB	0	0	0	1	0	0	0	0	0
chr1	19717844	19718102	355364	355371	intron	CAPZB	0	0	0	1	1	0	0	1	1
chr1	19759871	19760041	356024	356028	intron	CAPZB	0	0	0	1	1	0	0	0	0
chr1	19772614	19772739	356239	356243	intron	CAPZB	0	0	0	1	1	0	0	0	1
chr1	19977015	19977166	359250	359254	intron	NBL1	0	0	0	1	1	0	0	0	0
chr1	20031110	20031324	360277	360285	intron	TMCO4	0	0	0	1	1	0	1	1	1
chr1	20113538	20113729	361404	361409	intron	TMCO4	0	0	0	1	1	0	1	0	1
chr1	20513734	20513828	366075	366079	intron	UBXN10	0	0	0	1	0	0	0	0	0
chr1	20685377	20685484	368227	368231	TTS	LOC339505	0	0	0	1	1	0	0	0	0
chr1	20940438	20940596	372104	372109	intron	CDA	0	0	0	1	1	0	1	0	0
chr1	21501221	21501350	379323	379328	promoter-TSS	EIF4G3	0	0	0	1	0	0	0	0	0
chr1	21603119	21603218	381233	381237	intron	ECE1	0	0	0	1	0	0	1	0	0
chr1	21650936	21651558	382098	382111	intron	ECE1	0	0	0	1	1	0	0	0	0
chr1	21660813	21660960	382261	382267	intron	ECE1	0	0	0	1	1	0	0	0	0
chr1	21900915	21901073	386351	386356	intron	ALPL	0	0	0	1	0	0	0	1	1
chr1	21901153	21901255	386360	386368	intron	ALPL	0	0	0	1	0	0	0	0	0
chr1	21901260	21901527	386368	386378	intron	ALPL	0	0	0	1	0	0	0	0	0
chr1	21950195	21950435	387501	387510	intron	RAP1GAP	0	0	0	1	1	0	0	0	0
chr1	21958657	21958845	387653	387661	intron	RAP1GAP	0	0	0	1	0	0	0	0	0
chr1	21961091	21961208	387685	387692	intron	RAP1GAP	0	0	0	1	1	0	0	0	0
chr1	21965179	21965591	387742	387748	intron	RAP1GAP	0	0	0	1	1	0	0	0	0
chr1	21999882	22000131	388493	388499	Intergenic	RAP1GAP	0	0	0	1	1	0	0	0	0
chr1	22114783	22114934	390133	390140	Intergenic	USP48	0	0	0	1	0	0	0	0	0
chr1	22223268	22223552	392582	392590	intron	HSPG2	0	0	0	1	1	0	1	0	0
chr1	22241489	22241839	392892	392909	intron	HSPG2	0	0	0	1	1	0	0	0	0
chr1	22266247	22266402	393467	393471	Intergenic	HSPG2	0	0	0	1	0	0	0	0	1
chr1	22283340	22283751	393728	393735	Intergenic	HSPG2	0	0	0	1	1	0	1	0	0
chr1	22283783	22283979	393735	393742	Intergenic	CELA3B	0	0	0	1	1	0	1	0	0
chr1	22284000	22284156	393743	393748	Intergenic	CELA3B	0	0	0	1	0	0	0	0	0
chr1	22369628	22369677	395221	395225	Intergenic	CDC42	0	0	0	1	0	0	0	0	0
chr1	22583837	22584106	398623	398629	Intergenic	WNT4	0	0	0	1	0	0	1	0	0
chr1	22584493	22584629	398639	398651	Intergenic	WNT4	0	0	0	1	1	0	1	0	0
chr1	22668568	22668874	399796	399816	Intergenic	ZBTB40	0	1	0	1	0	0	0	0	0
chr1	22674989	22675177	399934	399939	Intergenic	ZBTB40	0	0	0	1	0	0	0	0	0
chr1	22676746	22676814	399971	399976	Intergenic	ZBTB40	0	0	0	1	0	0	0	0	0
chr1	22676968	22677167	399977	399984	Intergenic	ZBTB40	0	0	0	1	1	0	0	0	0
chr1	23076838	23077287	406084	406090	intron	EPHB2	0	0	0	1	1	0	0	0	0
chr1	23077723	23077811	406090	406095	intron	EPHB2	0	0	0	1	0	0	0	0	0
chr1	23141293	23141386	407003	407008	intron	EPHB2	0	0	0	1	1	0	1	0	0
chr1	23153043	23153203	407143	407148	intron	EPHB2	0	0	0	1	1	0	0	0	0
chr1	23155546	23155660	407180	407185	intron	EPHB2	0	0	0	1	0	0	0	0	0
chr1	23405595	23406114	410332	410339	exon,intron	KDM1A	0	0	0	1	0	0	0	0	0
chr1	23496275	23496649	411455	411460	Intergenic	LUZP1	1	0	0	1	0	0	0	0	0
chr1	23703729	23703795	414529	414534	Intergenic	C1orf213	0	0	0	1	1	0	0	0	0
chr1	23703928	23704232	414534	414540	Intergenic	C1orf213	0	0	0	1	0	0	1	0	0
chr1	23730434	23730782	414912	414925	intron	TCEA3	0	0	0	1	1	0	1	1	1
chr1	23748878	23749154	415152	415163	intron	TCEA3	0	0	0	1	1	0	0	0	0
chr1	23778597	23778907	415668	415674	intron	ASAP3	0	0	0	1	1	0	1	0	0
chr1	23888903	23889099	417654	417671	Intergenic	ID3	0	0	0	1	0	0	1	0	0
chr1	24053853	24054119	420221	420228	Intergenic	TCEB3	0	0	0	1	0	0	1	1	0
chr1	24120048	24120129	421442	421447	intron	LYPLA2	0	0	0	1	1	0	0	0	0
chr1	24246415	24246819	423637	423644	Intergenic	CNR2	0	0	0	1	0	0	0	0	0
chr1	24447046	24447200	426875	426883	exon	IL22RA1	0	0	0	1	1	0	0	0	0
chr1	24477041	24477479	427298	427318	Intergenic	IL22RA1	0	0	0	1	0	0	1	1	1
chr1	24477647	24477911	427320	427333	Intergenic	IL22RA1	0	0	0	1	0	0	0	0	0
chr1	24530094	24530194	428140	428146	intron	LOC284632	0	0	0	1	0	0	0	0	0
chr1	24621368	24621621	429276	429281	Intergenic	GRHL3	0	0	0	1	0	0	1	0	1
chr1	24701890	24702095	430425	430430	intron	STPG1	0	0	0	1	0	0	0	0	0
chr1	24894555	24894737	433081	433087	intron	NCMAP	0	0	0	1	0	0	1	0	1
chr1	25524514	25524699	442919	442924	Intergenic	SYF2	0	0	0	1	0	0	0	0	0
chr1	25810674	25810801	447156	447166	exon	TMEM57	0	0	0	1	0	0	0	0	0
chr1	25893352	25893787	448397	448413	exon	LDLRAP1	0	0	0	1	1	0	0	1	0
chr1	25894889	25895136	448433	448439	exon	LDLRAP1	0	0	0	1	1	0	1	0	0
chr1	25895156	25895220	448439	448444	exon	LDLRAP1	0	0	0	1	1	0	1	0	0
chr1	25895248	25895383	448445	448450	TTS	LDLRAP1	0	0	0	1	1	0	1	0	0
chr1	25895412	25895475	448451	448456	TTS	LDLRAP1	0	0	0	1	1	0	0	0	0
chr1	26054260	26054596	450866	450874	intron	MAN1C1	0	0	0	1	1	0	0	0	0
chr1	26070685	26070812	451111	451115	intron	MAN1C1	0	0	0	1	1	0	0	1	1
chr1	26081369	26081637	451300	451307	intron	MAN1C1	0	0	0	1	0	0	0	1	0
chr1	26092910	26093123	451486	451491	intron	MAN1C1	0	0	0	1	1	0	0	0	0
chr1	26093169	26093251	451491	451495	intron	MAN1C1	0	0	0	1	1	0	0	0	0
chr1	26093380	26093495	451495	451501	intron	MAN1C1	0	0	0	1	0	0	1	0	0
chr1	26097867	26097919	451564	451569	intron	MAN1C1	0	1	0	1	0	0	0	0	0
chr1	26097973	26098104	451570	451581	intron	MAN1C1	0	1	0	1	1	0	0	0	0
chr1	26105774	26106214	451708	451718	intron	MAN1C1	0	0	0	1	0	0	0	0	0
chr1	26122908	26122949	451979	451983	Intergenic	SEPN1	0	0	0	1	1	0	1	0	0
chr1	26123014	26123245	451985	451991	Intergenic	SEPN1	0	0	0	1	1	0	1	0	0
chr1	26123439	26123750	451991	452009	Intergenic	SEPN1	0	0	0	1	1	0	1	1	1
chr1	26135751	26135876	452298	452303	intron	SEPN1	0	0	0	1	0	0	0	0	0
chr1	26137438	26137672	452334	452345	intron	SEPN1	0	0	0	1	0	0	1	1	1
chr1	27003873	27004388	466730	466738	Intergenic	ARID1A	0	0	0	1	0	0	1	1	1
chr1	27032819	27033080	467316	467321	intron	ARID1A	0	0	0	1	0	0	0	0	0
chr1	27050017	27050492	467550	467563	intron	ARID1A	0	0	0	1	0	0	1	1	0
chr1	27324030	27324472	472455	472466	intron	TRNP1	0	0	0	1	0	0	0	1	1
chr1	27334888	27334988	472662	472667	intron	FAM46B	0	0	0	1	1	0	0	0	0
chr1	27353626	27353790	473021	473028	Intergenic	FAM46B	0	0	0	1	1	0	1	0	0
chr1	27425020	27425277	474361	474370	TTS	SLC9A1	0	0	0	1	0	0	0	0	0
chr1	27468015	27468293	475049	475055	intron	SLC9A1	0	0	0	1	0	0	1	0	0
chr1	27470872	27470995	475072	475077	intron	SLC9A1	0	0	0	1	0	0	0	0	0
chr1	27471225	27471329	475077	475081	intron	SLC9A1	0	0	0	1	0	0	0	0	0
chr1	27717973	27718278	479431	479439	Intergenic	GPR3	1	0	0	1	1	0	0	1	0
chr1	27728956	27729183	479696	479703	Intergenic	GPR3	0	0	0	1	1	0	0	1	1
chr1	27744942	27745368	479902	479910	intron	WASF2	0	0	0	1	1	0	0	0	0
chr1	27830983	27831329	481203	481216	Intergenic	WASF2	0	0	0	1	0	0	0	0	0
chr1	27898652	27898978	482669	482675	intron	AHDC1	0	0	0	1	1	0	0	0	0
chr1	28575067	28575480	492728	492737	Intergenic	SESN2	0	0	0	1	0	0	0	1	1
chr1	31862972	31863203	534608	534615	Intergenic	FABP3	0	0	0	1	0	0	1	0	0
chr1	32053511	32053585	537046	537050	TTS	TINAGL1	0	0	0	1	0	0	0	1	1
chr1	32131848	32132022	538186	538191	intron	COL16A1	0	0	0	1	0	0	1	1	0
chr1	32170306	32170711	538894	538908	promoter-TSS	COL16A1	1	0	0	1	1	0	0	0	0
chr1	32363457	32363568	542156	542161	Intergenic	PTP4A2	0	0	0	1	0	0	1	0	0
chr1	33182332	33182611	555574	555581	Intergenic	SYNC	0	0	0	1	0	0	1	0	1
chr1	33227221	33227467	556520	556526	intron	KIAA1522	0	0	0	1	1	0	0	0	0
chr1	33238690	33238777	556779	556783	exon	KIAA1522	0	0	0	1	0	0	0	1	1
chr1	33617446	33617686	562616	562621	intron	TRIM62	0	0	0	1	1	0	0	0	0
chr1	33804359	33804785	565291	565300	intron	PHC2	0	0	0	1	1	0	0	0	0
chr1	33829584	33830159	565723	565732	intron	PHC2	0	0	0	1	0	0	1	0	0
chr1	33936128	33936414	566860	566869	Intergenic	ZSCAN20	0	0	0	1	0	0	1	1	1
chr1	36026231	36026371	587948	587953	exon	NCDN	0	0	0	1	1	0	0	0	0
chr1	36026400	36026659	587954	587970	exon	NCDN	0	0	0	1	1	0	0	0	0
chr1	36026693	36026758	587970	587976	exon	NCDN	0	0	0	1	1	0	0	0	0
chr1	36616367	36616721	596037	596044	intron	TRAPPC3	0	0	0	1	1	0	1	0	0
chr1	36653765	36653937	596893	596900	Intergenic	MAP7D1	0	0	0	1	1	0	1	1	1
chr1	36666049	36666148	597139	597143	Intergenic	THRAP3	0	0	0	1	0	0	0	0	0
chr1	36840053	36840377	600284	600290	intron	STK40	0	0	0	1	1	0	1	0	0
chr1	39025235	39025544	627268	627293	Intergenic	RRAGC	0	0	0	1	0	0	0	0	0
chr1	39416837	39417067	631991	632000	Intergenic	RHBDL2	0	0	0	1	0	0	0	0	0
chr1	39568216	39568546	634639	634645	intron	MACF1	0	0	0	1	0	0	0	1	1
chr1	39598712	39598978	635086	635091	intron	MACF1	0	0	0	1	1	0	0	0	1
chr1	40119207	40119463	642017	642026	Intergenic	HEYL	0	0	0	1	0	0	1	1	1
chr1	40282556	40282709	644749	644756	Intergenic	BMP8B	0	0	0	1	0	0	1	1	1
chr1	40311392	40311571	645073	645078	intron	TRIT1	0	0	0	1	0	0	0	0	0
chr1	40318385	40318470	645130	645134	exon	TRIT1	0	0	0	1	0	0	0	0	0
chr1	41248250	41248508	656887	656904	Intergenic	KCNQ4	0	0	0	1	0	0	0	0	0
chr1	41410709	41410847	659498	659502	Intergenic	CTPS1	0	0	0	1	0	0	0	0	0
chr1	41469520	41469588	660468	660472	intron	CTPS1	0	0	0	1	0	0	1	1	1
chr1	41512094	41512431	661049	661059	exon	SCMH1	0	0	0	1	1	0	1	0	0
chr1	41853342	41853716	664375	664385	Intergenic	EDN2	0	0	0	1	1	0	1	0	0
chr1	41884613	41884796	664778	664786	Intergenic	EDN2	0	0	0	1	0	0	1	0	0
chr1	41898247	41898322	665019	665024	Intergenic	EDN2	0	0	0	1	1	0	0	0	0
chr1	41916626	41916742	665208	665213	Intergenic	EDN2	0	0	0	1	0	0	1	0	0
chr1	41940291	41940569	665469	665480	Intergenic	EDN2	0	0	0	1	1	0	1	0	0
chr1	41940634	41940746	665480	665485	Intergenic	EDN2	0	0	0	1	1	0	1	0	0
chr1	41948146	41948268	665595	665605	exon	EDN2	0	0	0	1	1	0	0	0	0
chr1	41964474	41964782	665919	665930	Intergenic	EDN2	0	0	0	1	1	0	0	0	0
chr1	41966227	41966449	665945	665953	Intergenic	EDN2	0	0	0	1	0	0	1	0	0
chr1	41967340	41967416	665962	665968	Intergenic	EDN2	0	0	0	1	1	0	1	0	0
chr1	41967435	41967769	665968	665983	Intergenic	EDN2	0	0	0	1	0	0	1	0	0
chr1	42237111	42237379	669265	669271	intron	HIVEP3	0	0	0	1	0	0	0	0	0
chr1	42326661	42326723	670044	670048	intron	HIVEP3	0	0	0	1	1	0	0	0	0
chr1	42347936	42347964	670219	670223	intron	HIVEP3	0	0	0	1	0	0	0	0	0
chr1	42356634	42356817	670295	670300	intron	HIVEP3	0	0	0	1	1	0	1	0	0
chr1	42638465	42638680	672759	672764	Intergenic	GUCA2A	0	0	0	1	1	0	0	0	0
chr1	43409893	43410118	680847	680851	intron	SLC2A1	0	0	0	1	1	0	0	0	0
chr1	43458114	43458260	681679	681683	Intergenic	SLC2A1	0	0	0	1	0	0	0	0	0
chr1	43701605	43701819	684686	684692	intron	WDR65	0	0	0	1	0	0	1	0	0
chr1	43994845	43995131	688830	688837	Intergenic	PTPRF	0	0	0	1	0	0	0	1	1
chr1	44007872	44007964	689150	689155	intron	PTPRF	0	0	0	1	0	0	1	0	0
chr1	44018672	44018785	689344	689348	intron	PTPRF	0	0	0	1	1	0	1	0	0
chr1	44304151	44304845	693397	693404	intron	ST3GAL3	0	0	0	1	1	0	0	0	0
chr1	44498175	44498315	696595	696600	Intergenic	SLC6A9	0	0	0	1	0	0	0	0	0
chr1	44794154	44794312	699784	699788	intron	ERI3	0	0	0	1	0	0	0	0	0
chr1	44938600	44938796	701609	701614	intron	RNF220	0	0	0	1	0	0	0	0	0
chr1	44938824	44938964	701614	701618	intron	RNF220	0	0	0	1	0	0	0	0	0
chr1	45196217	45196428	705400	705407	Intergenic	KIF2C	0	0	0	1	0	0	1	0	0
chr1	45275913	45275997	707151	707155	exon	BTBD19	0	0	0	1	0	0	0	0	0
chr1	46035793	46036015	716428	716433	TTS	AKR1A1	0	0	0	1	0	0	1	1	1
chr1	46637616	46637789	723478	723483	Intergenic	TSPAN1	0	0	0	1	1	0	1	0	0
chr1	46645046	46645698	723558	723567	intron	TSPAN1	0	0	0	1	0	0	0	1	1
chr1	46813955	46814009	726477	726481	intron	NSUN4	0	0	0	1	0	0	0	1	1
chr1	46867475	46867786	727270	727278	intron	FAAH	0	0	0	1	1	0	1	0	0
chr1	46988159	46988494	729298	729311	Intergenic	DMBX1	0	0	0	1	0	0	0	0	0
chr1	47079391	47079777	730657	730671	intron	MOB3C	0	0	0	1	0	0	0	0	0
chr1	47655761	47656004	734741	734748	promoter-TSS	PDZK1IP1	1	0	0	1	0	0	1	0	0
chr1	47656031	47656229	734748	734753	promoter-TSS	PDZK1IP1	1	0	0	1	0	0	1	0	0
chr1	48217634	48217896	742277	742282	Intergenic	TRABD2B	0	0	0	1	1	0	1	0	0
chr1	48217909	48218059	742282	742293	Intergenic	TRABD2B	0	0	0	1	0	0	1	0	0
chr1	48452465	48452586	744675	744683	intron	TRABD2B	0	0	0	1	0	0	0	0	0
chr1	48452662	48452830	744683	744693	intron	TRABD2B	0	0	0	1	0	0	0	0	0
chr1	51779894	51780032	768877	768882	intron	TTC39A	0	0	0	1	1	0	0	0	0
chr1	53642276	53642560	790489	790495	Intergenic	CPT2	0	0	0	1	1	0	0	1	1
chr1	53992380	53992542	795689	795697	intron	GLIS1	0	0	0	1	1	0	0	0	0
chr1	54743776	54744132	805391	805395	intron	SSBP3	0	0	0	1	1	0	0	0	0
chr1	54752898	54753321	805533	805541	intron	SSBP3	0	0	0	1	1	0	1	0	0
chr1	54756737	54756754	805592	805596	intron	SSBP3	0	0	0	1	0	0	1	0	0
chr1	54780443	54780707	805958	805964	intron	SSBP3	0	0	0	1	1	0	0	0	0
chr1	55047143	55047737	810443	810450	intron	ACOT11	0	0	0	1	0	0	1	0	0
chr1	56842338	56842572	825374	825381	Intergenic	PPAP2B	0	0	0	1	0	0	0	0	0
chr1	59049988	59050456	841781	841786	Intergenic	TACSTD2	0	0	0	1	0	0	0	0	0
chr1	59218968	59219212	843227	843234	Intergenic	JUN	0	0	0	1	1	0	0	0	0
chr1	59340605	59341044	844424	844430	intron	LOC100131060	0	0	0	1	1	0	0	0	0
chr1	59362447	59362553	844622	844627	intron	LOC100131060	0	0	0	1	1	0	1	0	0
chr1	59388038	59388094	844873	844877	Intergenic	LOC100131060	0	0	0	1	0	0	1	0	0
chr1	59388183	59388229	844877	844883	Intergenic	LOC100131060	0	0	0	1	0	0	1	0	0
chr1	59408557	59408715	845046	845050	Intergenic	LOC100131060	0	0	0	1	0	0	1	0	0
chr1	60139592	60139794	850163	850170	intron	FGGY	0	0	0	1	1	0	1	0	0
chr1	60139877	60140451	850170	850175	intron	FGGY	0	0	0	1	1	0	1	0	0
chr1	60225209	60225417	850744	850752	intron	FGGY	0	0	0	1	0	0	1	1	1
chr1	62106458	62106648	864383	864388	Intergenic	MGC34796	0	0	0	1	0	0	0	0	0
chr1	64508357	64508561	887373	887378	intron	ROR1	0	0	0	1	0	0	0	0	0
chr1	65002150	65002335	891568	891575	intron	CACHD1	0	0	0	1	1	0	1	0	0
chr1	65002768	65003054	891578	891584	intron	CACHD1	0	0	0	1	1	0	0	0	0
chr1	65636325	65636348	897910	897914	intron	AK4	0	0	0	1	0	0	1	0	0
chr1	66737129	66737824	905493	905503	intron	PDE4B	0	0	0	1	1	0	1	0	0
chr1	66744392	66744564	905550	905555	intron	PDE4B	0	0	0	1	0	0	0	0	0
chr1	67944928	67945221	914393	914398	Intergenic	SERBP1	0	0	0	1	0	0	1	0	0
chr1	68027510	68027618	915293	915297	Intergenic	GADD45A	0	0	0	1	0	0	1	1	1
chr1	68084005	68084115	915793	915798	Intergenic	GADD45A	0	0	0	1	0	0	0	0	0
chr1	68215783	68216132	916932	916937	intron	GNG12	0	0	0	1	0	0	1	0	0
chr1	68226119	68226279	917024	917030	intron	GNG12	0	0	0	1	0	0	0	1	1
chr1	68639542	68640147	920009	920020	intron	WLS	0	0	0	1	0	0	1	0	0
chr1	85301125	85301160	1021927	1021931	intron	LPAR3	0	0	0	1	0	0	0	0	0
chr1	85763680	85763920	1026171	1026177	Intergenic	BCL10	0	0	0	1	0	0	1	0	0
chr1	85764008	85764141	1026177	1026181	Intergenic	BCL10	0	0	0	1	0	0	1	0	0
chr1	88271752	88272272	1045050	1045060	Intergenic	LOC100505768	0	0	0	1	0	0	1	0	0
chr1	90058513	90058621	1056903	1056907	exon	LRRC8B	0	0	0	1	0	0	0	0	0
chr1	92202550	92202672	1074395	1074401	intron	TGFBR3	0	0	0	1	0	0	1	0	0
chr1	92261051	92261255	1074923	1074928	intron	TGFBR3	0	0	0	1	0	0	0	0	0
chr1	92293427	92293712	1075239	1075245	intron	TGFBR3	0	0	0	1	0	0	0	0	0
chr1	92311629	92311769	1075424	1075428	intron	TGFBR3	0	0	0	1	0	0	0	0	0
chr1	92316986	92317194	1075483	1075489	intron	TGFBR3	0	0	0	1	0	0	0	0	0
chr1	92329722	92329802	1075624	1075628	intron	TGFBR3	0	0	0	1	0	0	1	0	0
chr1	93313884	93313948	1085386	1085390	intron	FAM69A	0	0	0	1	1	0	0	0	0
chr1	94104016	94104215	1092254	1092258	intron	BCAR3	0	0	0	1	0	0	1	0	0
chr1	94429245	94429538	1095473	1095480	Intergenic	GCLM	0	0	0	1	0	0	1	0	0
chr1	94511237	94511427	1096278	1096288	intron	ABCA4	0	0	0	1	0	0	1	1	1
chr1	94560081	94560399	1096740	1096747	intron	ABCA4	0	0	0	1	0	0	0	0	0
chr1	94566564	94566655	1096865	1096869	intron	ABCA4	0	0	0	1	1	0	0	0	0
chr1	94566756	94566878	1096869	1096873	intron	ABCA4	0	0	0	1	1	0	0	0	0
chr1	94566928	94567016	1096873	1096877	intron	ABCA4	0	0	0	1	0	0	0	0	0
chr1	94791275	94791721	1098829	1098833	Intergenic	ARHGAP29	0	0	0	1	1	0	0	0	0
chr1	94793090	94793249	1098852	1098860	Intergenic	ARHGAP29	0	0	0	1	0	0	0	0	0
chr1	95086398	95086494	1101418	1101423	Intergenic	F3	0	0	0	1	0	0	1	0	0
chr1	95141902	95142072	1101895	1101900	Intergenic	F3	0	0	0	1	0	0	0	0	0
chr1	95249186	95249367	1102717	1102722	Intergenic	SLC44A3	0	0	0	1	0	0	1	0	0
chr1	95341655	95341683	1103576	1103580	intron	SLC44A3	0	0	0	1	0	0	1	0	0
chr1	95509020	95509482	1105256	1105263	intron	ALG14	0	0	0	1	0	0	1	1	1
chr1	100110875	100111016	1132788	1132793	promoter-TSS	PALMD	1	0	0	1	0	0	0	0	0
chr1	100274240	100274477	1133946	1133951	Intergenic	AGL	0	0	0	1	0	0	1	1	1
chr1	101704382	101704585	1144507	1144520	exon	S1PR1	0	0	0	1	0	0	1	1	1
chr1	108668162	108668754	1183531	1183537	Intergenic	SLC25A24	0	0	0	1	0	0	1	1	1
chr1	109074169	109074273	1186763	1186767	Intergenic	FAM102B	0	0	0	1	0	0	0	0	0
chr1	109076173	109076392	1186777	1186782	Intergenic	FAM102B	0	0	0	1	0	0	1	1	0
chr1	109370773	109371030	1189624	1189630	intron	AKNAD1	0	0	0	1	1	0	0	1	1
chr1	109371210	109371259	1189631	1189636	intron	AKNAD1	0	0	0	1	1	0	0	0	1
chr1	109490961	109491084	1190924	1190928	intron	CLCC1	0	0	0	1	0	0	0	0	0
chr1	109728042	109728171	1194660	1194667	promoter-TSS	KIAA1324	0	0	0	1	0	0	1	0	0
chr1	109783290	109783485	1195376	1195387	Intergenic	CELSR2	0	0	0	1	0	0	1	0	0
chr1	109783616	109783721	1195388	1195395	Intergenic	CELSR2	0	0	0	1	0	0	1	0	0
chr1	109806116	109806163	1195996	1196000	intron	CELSR2	0	0	0	1	0	0	1	0	0
chr1	109806335	109806380	1196003	1196008	exon	CELSR2	0	0	0	1	0	0	1	1	1
chr1	109817422	109817865	1196300	1196313	exon	CELSR2	0	0	0	1	1	0	0	0	0
chr1	110326249	110326311	1202927	1202932	Intergenic	EPS8L3	0	0	0	1	1	0	0	0	0
chr1	110490628	110490775	1204763	1204767	Intergenic	AHCYL1	0	0	0	1	0	0	0	0	0
chr1	112050828	112051170	1219526	1219539	intron	ADORA3	0	0	0	1	1	0	1	1	1
chr1	112135235	112135861	1220236	1220246	Intergenic	LOC100129269	0	0	0	1	1	0	1	0	0
chr1	112399579	112399711	1223039	1223043	intron	KCND3	0	0	0	1	0	0	0	0	0
chr1	112901520	112901721	1227131	1227136	Intergenic	CTTNBP2NL	0	0	0	1	0	0	1	1	1
chr1	113004748	113004824	1228071	1228075	promoter-TSS	MIR4256	1	0	0	1	0	0	0	0	0
chr1	113004835	113004924	1228075	1228083	promoter-TSS	MIR4256	1	0	0	1	0	0	0	0	0
chr1	113740360	113740505	1238148	1238152	exon	LOC643441	0	0	0	1	0	0	0	0	0
chr1	113797812	113798513	1238670	1238678	Intergenic	LOC643441	0	0	0	1	1	0	1	0	0
chr1	113798722	113798839	1238680	1238684	Intergenic	LOC643441	0	0	0	1	0	0	0	0	0
chr1	115605417	115605578	1253927	1253933	intron	TSPAN2	0	0	0	1	0	0	1	0	0
chr1	116653389	116653452	1262271	1262275	promoter-TSS	MAB21L3	1	0	0	1	1	0	0	0	0
chr1	116653968	116654189	1262278	1262282	promoter-TSS	MAB21L3	1	0	0	1	0	0	1	0	0
chr1	116666605	116666738	1262381	1262386	intron	MAB21L3	0	0	0	1	0	0	1	0	0
chr1	116785558	116785688	1263379	1263385	Intergenic	MAB21L3	0	0	0	1	0	0	1	0	0
chr1	116854869	116855221	1263891	1263899	Intergenic	ATP1A1	0	0	0	1	1	0	1	0	0
chr1	116872783	116873028	1264033	1264038	Intergenic	ATP1A1	0	0	0	1	1	0	0	0	0
chr1	117351058	117351405	1268801	1268807	Intergenic	CD2	0	0	0	1	0	0	0	0	0
chr1	117420697	117421427	1269473	1269488	Intergenic	PTGFRN	0	0	0	1	0	0	0	1	0
chr1	117457960	117458237	1269967	1269971	intron	PTGFRN	0	0	0	1	1	0	0	0	0
chr1	117593947	117594287	1271222	1271229	Intergenic	TTF2	0	0	0	1	0	0	1	0	0
chr1	118113560	118113917	1275434	1275443	Intergenic	FAM46C	0	0	0	1	1	0	1	0	0
chr1	118134955	118135132	1275665	1275670	Intergenic	FAM46C	0	0	0	1	0	0	1	0	0
chr1	120308928	120309342	1291099	1291105	intron	HMGCS2	0	0	0	1	0	0	1	0	0
chr1	120322602	120322822	1291214	1291219	Intergenic	HMGCS2	0	0	0	1	0	0	1	0	0
chr1	120323024	120323162	1291219	1291223	Intergenic	HMGCS2	0	0	0	1	0	0	0	0	0
chr1	150586186	150586321	1374013	1374018	Intergenic	ENSA	0	0	0	1	0	0	0	0	0
chr1	151168923	151169113	1382886	1382893	Intergenic	PIP5K1A	0	0	0	1	0	0	0	1	1
chr1	151801425	151801758	1392070	1392080	intron	RORC	0	0	0	1	0	0	0	0	0
chr1	151962404	151962817	1393852	1393857	intron	S100A10	0	0	0	1	1	0	0	0	0
chr1	151963352	151963828	1393858	1393864	intron	S100A10	0	0	0	1	1	0	0	0	0
chr1	152163842	152164089	1395890	1395895	Intergenic	RPTN	0	0	0	1	1	0	0	0	0
chr1	153541043	153541393	1406220	1406236	Intergenic	S100A2	0	0	0	1	0	0	0	1	1
chr1	153853406	153853935	1411360	1411367	intron	GATAD2B	0	0	0	1	0	0	0	0	0
chr1	154323945	154324163	1418526	1418534	TTS	ATP8B2	0	0	0	1	0	0	0	0	0
chr1	154391023	154391135	1419649	1419653	intron	IL6R	0	0	0	1	1	0	1	0	0
chr1	154392070	154392267	1419662	1419671	intron	IL6R	0	0	0	1	1	0	1	0	0
chr1	154519846	154520110	1421771	1421778	exon	TDRD10	0	0	0	1	0	0	0	0	0
chr1	154768870	154768948	1425204	1425208	intron	KCNN3	0	0	0	1	0	0	0	0	0
chr1	154944357	154944446	1427810	1427814	intron	SHC1	0	0	0	1	1	0	0	0	0
chr1	154984609	154984817	1428792	1428801	intron	ZBTB7B	0	0	0	1	1	0	0	0	0
chr1	155011078	155011238	1429287	1429291	intron	DCST1	0	0	0	1	0	0	1	0	0
chr1	155055515	155055919	1430515	1430522	intron	EFNA3	0	0	0	1	1	0	0	0	0
chr1	155066892	155067082	1430795	1430799	Intergenic	EFNA3	0	0	0	1	0	0	0	1	1
chr1	155139805	155140575	1432214	1432238	Intergenic	KRTCAP2	0	0	0	1	1	0	1	1	1
chr1	155176646	155176963	1433178	1433184	intron	THBS3	1	0	0	1	0	0	0	1	1
chr1	156066567	156066722	1447847	1447853	intron	LMNA	0	0	0	1	0	0	1	1	1
chr1	156073947	156074190	1447933	1447942	intron	LMNA	0	0	0	1	1	0	1	0	0
chr1	156441459	156441738	1454326	1454330	intron	MEF2D	0	0	0	1	1	0	1	0	0
chr1	156662233	156662985	1458058	1458074	Intergenic	CRABP2	0	0	0	1	1	0	0	0	0
chr1	160070822	160071102	1486915	1486923	Intergenic	IGSF8	0	0	0	1	1	0	0	1	1
chr1	160751274	160751497	1493205	1493210	Intergenic	LY9	0	0	0	1	0	0	1	0	0
chr1	161337603	161337829	1501278	1501282	promoter-TSS	C1orf192	1	0	0	1	0	0	0	1	0
chr1	162176684	162176853	1512166	1512170	intron	NOS1AP	0	0	0	1	0	0	0	0	0
chr1	162183344	162183587	1512217	1512223	intron	NOS1AP	0	0	0	1	0	0	1	0	0
chr1	162583500	162583786	1516124	1516131	Intergenic	DDR2	0	0	0	1	1	0	0	1	1
chr1	164557332	164557457	1528245	1528249	intron	PBX1	0	0	0	1	1	0	0	0	0
chr1	164723392	164723755	1529798	1529806	intron	PBX1	0	0	0	1	0	0	1	0	0
chr1	164756691	164756812	1530130	1530137	intron	PBX1	0	0	0	1	0	0	0	1	1
chr1	164757196	164757214	1530139	1530143	intron	PBX1	0	0	0	1	0	0	0	0	0
chr1	165857199	165857654	1539503	1539511	intron	UCK2	0	0	0	1	0	0	0	0	0
chr1	167135608	167135796	1548990	1548996	Intergenic	POU2F1	0	0	0	1	1	0	0	0	0
chr1	167666992	167667076	1554455	1554459	exon	RCSD1	0	0	0	1	0	0	1	0	0
chr1	167667095	167667363	1554459	1554468	intron	RCSD1	0	0	0	1	0	0	1	0	0
chr1	167880797	167880878	1556833	1556838	intron	ADCY10	0	0	0	1	0	0	0	0	0
chr1	168311913	168312277	1561176	1561193	Intergenic	MIR557	0	0	0	1	0	0	1	1	1
chr1	172291576	172292111	1588040	1588048	intron	DNM3	0	0	0	1	1	0	0	0	0
chr1	172368628	172368868	1588513	1588518	intron	DNM3	0	0	0	1	0	0	1	1	1
chr1	172400895	172401083	1588680	1588686	intron	C1orf105	0	0	0	1	0	0	1	0	0
chr1	172401182	172401347	1588686	1588690	intron	C1orf105	0	0	0	1	0	0	1	0	0
chr1	173159378	173159537	1593248	1593252	intron	TNFSF4	0	0	0	1	1	0	1	0	0
chr1	173399180	173399301	1594685	1594691	intron	LOC100506023	0	0	0	1	1	0	1	0	0
chr1	173399883	173400635	1594694	1594700	intron	LOC100506023	0	0	0	1	1	0	0	1	1
chr1	174998925	174999104	1607785	1607792	Intergenic	MRPS14	0	0	0	1	0	0	1	1	1
chr1	175288855	175289274	1610329	1610335	Intergenic	KIAA0040	0	0	0	1	0	0	0	1	1
chr1	179257039	179257627	1640688	1640697	Intergenic	SOAT1	0	0	0	1	0	0	1	0	0
chr1	179257684	179257734	1640697	1640702	Intergenic	SOAT1	0	0	0	1	0	0	0	0	0
chr1	179261557	179261691	1640756	1640760	Intergenic	SOAT1	0	0	0	1	0	0	0	1	1
chr1	180491288	180491531	1653282	1653288	Intergenic	ACBD6	0	0	0	1	0	0	0	0	0
chr1	180580817	180580904	1654097	1654101	Intergenic	XPR1	0	0	0	1	0	0	0	0	0
chr1	181103702	181104102	1659866	1659873	Intergenic	IER5	0	0	0	1	0	0	1	0	0
chr1	181104378	181104404	1659876	1659881	Intergenic	IER5	0	0	0	1	0	0	0	0	0
chr1	181122097	181122367	1660061	1660073	Intergenic	IER5	0	0	0	1	0	0	1	1	0
chr1	182112357	182112603	1667880	1667887	Intergenic	ZNF648	0	0	0	1	1	0	0	1	1
chr1	182585278	182585681	1671998	1672013	exon	LOC284648	0	0	0	1	1	0	1	0	0
chr1	183846595	183846780	1683539	1683544	intron	RGL1	0	0	0	1	0	0	0	0	0
chr1	183857654	183857796	1683611	1683616	intron	RGL1	0	0	0	1	0	0	0	0	0
chr1	183884949	183885392	1683816	1683823	intron	RGL1	0	0	0	1	1	0	1	1	1
chr1	184265744	184265981	1686730	1686734	Intergenic	C1orf21	0	0	0	1	0	0	1	0	0
chr1	184531499	184531714	1688689	1688693	intron	C1orf21	0	0	0	1	0	0	1	0	0
chr1	184566891	184567074	1689043	1689047	intron	C1orf21	0	0	0	1	0	0	0	0	0
chr1	184591445	184591691	1689259	1689264	exon	C1orf21	0	0	0	1	0	0	1	0	1
chr1	184598988	184599111	1689339	1689343	TTS	C1orf21	0	0	0	1	0	0	1	0	0
chr1	192830999	192831114	1737903	1737907	Intergenic	RGS2	0	0	0	1	0	0	1	0	0
chr1	197099856	197100758	1762671	1762678	intron	ASPM	0	0	0	1	0	0	1	0	0
chr1	200446955	200447193	1785739	1785748	Intergenic	ZNF281	0	0	0	1	0	0	1	0	0
chr1	201277015	201277104	1795988	1795992	intron	PKP1	0	0	0	1	0	0	0	0	0
chr1	201278730	201278889	1796004	1796013	intron	PKP1	0	0	0	1	0	0	1	1	1
chr1	201280188	201280393	1796025	1796029	intron	PKP1	0	0	0	1	1	0	0	0	0
chr1	201463534	201463721	1798578	1798583	intron	CSRP1	0	0	0	1	1	0	1	0	0
chr1	201465311	201465498	1798602	1798608	intron	CSRP1	0	0	0	1	1	0	1	0	0
chr1	201471354	201471720	1798689	1798695	intron	CSRP1	0	0	0	1	0	0	0	0	0
chr1	201481336	201481393	1798858	1798862	Intergenic	CSRP1	0	0	0	1	1	0	1	0	0
chr1	201482203	201482417	1798875	1798881	Intergenic	CSRP1	0	0	0	1	1	0	0	1	1
chr1	201978816	201979016	1805090	1805097	promoter-TSS	ELF3	1	0	0	1	1	0	0	1	1
chr1	201987671	201987984	1805287	1805295	Intergenic	ELF3	0	0	0	1	1	0	1	0	0
chr1	201988042	201988265	1805295	1805302	Intergenic	ELF3	0	0	0	1	0	0	1	0	0
chr1	202003813	202004219	1805549	1805560	Intergenic	ELF3	0	0	0	1	1	0	1	0	0
chr1	202026063	202026181	1805917	1805922	Intergenic	ELF3	0	0	0	1	1	0	1	0	0
chr1	202026287	202026500	1805925	1805929	Intergenic	ELF3	0	0	0	1	0	0	1	0	0
chr1	202054230	202054703	1806383	1806390	Intergenic	GPR37L1	0	0	0	1	0	0	1	0	0
chr1	202076492	202076915	1806708	1806714	Intergenic	GPR37L1	0	0	0	1	1	0	1	0	0
chr1	202082000	202082357	1806806	1806811	Intergenic	GPR37L1	0	0	0	1	0	0	1	0	0
chr1	202101347	202101917	1807116	1807124	Intergenic,TTS	ARL8A,GPR37L1	0	0	0	1	1	0	0	0	0
chr1	203240296	203240480	1820894	1820898	Intergenic	LOC730227	0	0	0	1	0	0	0	0	0
chr1	203243938	203243998	1820972	1820976	Intergenic	LOC730227	0	0	0	1	1	0	0	0	0
chr1	203247643	203247808	1821025	1821033	Intergenic	LOC730227	0	0	0	1	0	0	1	0	0
chr1	203247923	203248013	1821033	1821037	Intergenic	LOC730227	0	0	0	1	1	0	1	0	0
chr1	203294673	203294955	1821687	1821693	Intergenic	BTG2	0	0	0	1	1	0	0	0	0
chr1	203309040	203309433	1821948	1821954	TTS	FMOD	0	0	0	1	1	0	0	1	1
chr1	203449947	203450150	1823302	1823307	intron	PRELP	0	0	0	1	0	0	1	0	0
chr1	204047457	204047742	1830787	1830795	intron	SOX13	0	0	0	1	1	0	0	0	0
chr1	204195079	204195184	1832844	1832851	intron	PLEKHA6	0	0	0	1	1	0	0	0	0
chr1	204412369	204412713	1835449	1835458	intron	PIK3C2B	0	0	0	1	1	0	1	0	0
chr1	205446898	205447079	1848664	1848671	Intergenic	CDK18	0	0	0	1	0	0	1	0	0
chr1	205628183	205628386	1851263	1851270	exon	SLC45A3	0	0	0	1	1	0	1	1	1
chr1	207191641	207191750	1865166	1865170	TTS	C1orf116	0	0	0	1	0	0	0	0	0
chr1	207489968	207490523	1867272	1867277	Intergenic	CD55	0	0	0	1	0	0	1	0	0
chr1	207981371	207981449	1871534	1871540	Intergenic	MIR29B2	0	0	0	1	1	0	1	0	0
chr1	207981873	207981972	1871545	1871549	Intergenic	MIR29B2	0	0	0	1	1	0	0	0	0
chr1	208012028	208012119	1871967	1871972	Intergenic	LOC148696	0	0	0	1	1	0	1	0	0
chr1	208042885	208042958	1872359	1872364	Intergenic	CD34	0	0	0	1	0	0	0	0	0
chr1	208058465	208058722	1872520	1872526	Intergenic	CD34	0	0	0	1	0	0	1	1	1
chr1	208098655	208098742	1872906	1872911	Intergenic	CD34	0	0	0	1	1	0	1	0	0
chr1	208376443	208376588	1875861	1875866	intron	PLXNA2	0	0	0	1	1	0	0	0	0
chr1	209996582	209996694	1888353	1888357	Intergenic	DIEXF	0	0	0	1	0	0	0	1	1
chr1	210410529	210410641	1891910	1891914	intron	SERTAD4	0	0	0	1	0	0	1	0	0
chr1	211817195	211817455	1904793	1904799	Intergenic	NEK2	0	0	0	1	1	0	1	0	0
chr1	212102465	212102607	1907695	1907699	Intergenic	LPGAT1	0	0	0	1	1	0	0	0	0
chr1	212779532	212779883	1914769	1914777	intron	ATF3	0	0	0	1	0	0	0	0	0
chr1	213154553	213154647	1919625	1919629	intron	VASH2	0	0	0	1	1	0	1	0	0
chr1	214503365	214503702	1931145	1931155	exon	SMYD2	0	0	0	1	0	0	0	0	0
chr1	220473933	220474088	1973941	1973946	Intergenic	RAB3GAP2	0	0	0	1	0	0	1	0	0
chr1	220906451	220906901	1977528	1977543	Intergenic	MARC2	0	0	0	1	0	0	0	1	1
chr1	222019282	222019455	1985815	1985822	Intergenic	DUSP10	0	0	0	1	0	0	1	0	0
chr1	223493341	223493652	1998152	1998158	intron	SUSD4	0	0	0	1	0	0	0	0	0
chr1	223922300	223922448	2002631	2002636	intron	CAPN2	0	0	0	1	0	0	0	0	0
chr1	223926162	223926443	2002680	2002685	intron	CAPN2	0	0	0	1	1	0	0	0	0
chr1	223927496	223927666	2002697	2002702	intron	CAPN2	0	0	0	1	0	0	0	0	0
chr1	224300853	224300943	2006851	2006855	promoter-TSS	FBXO28	1	0	0	1	0	0	0	0	0
chr1	224368521	224368979	2007833	2007842	Intergenic	DEGS1	0	0	0	1	1	0	0	0	0
chr1	224392601	224392812	2008357	2008365	Intergenic	DEGS1	0	0	0	1	0	0	1	0	0
chr1	224645278	224645452	2011635	2011640	Intergenic	WDR26	0	0	0	1	0	0	0	1	1
chr1	224691020	224691548	2012100	2012114	Intergenic	WDR26	0	0	0	1	1	0	1	1	0
chr1	224920255	224920368	2014427	2014431	intron	CNIH3	0	0	0	1	0	0	0	0	0
chr1	224921020	224921272	2014437	2014442	intron	CNIH3	0	0	0	1	0	0	0	1	0
chr1	225606300	225606597	2018983	2018987	intron	LBR	0	0	0	1	1	0	0	0	0
chr1	225632717	225632892	2019491	2019496	Intergenic	LBR	0	0	0	1	0	0	1	0	0
chr1	225637100	225637223	2019559	2019567	Intergenic	LBR	0	0	0	1	0	0	0	0	0
chr1	225887954	225888009	2022640	2022644	Intergenic	ENAH	0	0	0	1	0	0	0	0	0
chr1	225951730	225951837	2023523	2023527	Intergenic	SRP9	0	0	0	1	1	0	0	0	0
chr1	226063165	226063486	2025309	2025315	intron	TMEM63A	0	0	0	1	0	0	0	0	0
chr1	226065325	226065455	2025349	2025354	intron	TMEM63A	0	0	0	1	0	0	0	1	1
chr1	226315169	226315480	2030027	2030032	Intergenic	ACBD3	0	0	0	1	0	0	0	0	0
chr1	226315579	226315809	2030032	2030038	Intergenic	ACBD3	0	0	0	1	0	0	1	0	0
chr1	226322740	226323050	2030147	2030162	Intergenic	ACBD3	0	0	0	1	1	0	0	0	0
chr1	226821857	226822309	2036741	2036749	exon	ITPKB	0	0	0	1	1	0	0	1	1
chr1	226844375	226844489	2037186	2037190	intron	ITPKB	0	0	0	1	1	0	0	0	0
chr1	226911513	226911677	2038159	2038163	intron	ITPKB	0	0	0	1	1	0	0	0	0
chr1	226966383	226966562	2038993	2038998	Intergenic	ITPKB	0	0	0	1	0	0	0	0	0
chr1	227002874	227003129	2039412	2039419	Intergenic	PSEN2	0	0	0	1	1	0	1	0	0
chr1	227133055	227133277	2041232	2041237	intron	ADCK3	0	0	0	1	0	0	0	0	0
chr1	228073574	228073636	2050765	2050769	Intergenic	MIR5008	0	0	0	1	1	0	0	0	0
chr1	228134091	228134290	2051983	2051994	intron	WNT9A	0	0	0	1	1	0	1	1	0
chr1	228857260	228857430	2068150	2068155	intron	RHOU	0	0	0	1	0	0	1	0	0
chr1	229038836	229039127	2070175	2070182	Intergenic	DUSP5P1	0	0	0	1	1	0	1	0	0
chr1	229195611	229195766	2071894	2071901	Intergenic	RAB4A	0	0	0	1	1	0	0	0	0
chr1	229253911	229254092	2072458	2072463	Intergenic	RAB4A	0	0	0	1	1	0	0	0	0
chr1	229363258	229363551	2073692	2073705	Intergenic	RAB4A	0	0	0	1	0	0	0	1	1
chr1	229365007	229365670	2073719	2073729	Intergenic	RAB4A	0	0	0	1	0	0	1	0	0
chr1	229366204	229366320	2073734	2073738	Intergenic	RAB4A	0	0	0	1	1	0	0	0	0
chr1	229367062	229367412	2073745	2073752	Intergenic	RAB4A	0	0	0	1	0	0	0	0	0
chr1	229715037	229715283	2078507	2078513	Intergenic	ABCB10	0	0	0	1	1	0	1	0	0
chr1	229980451	229980618	2081100	2081104	Intergenic	URB2	0	0	0	1	1	0	0	0	0
chr1	230240230	230240324	2083894	2083898	intron	GALNT2	0	0	0	1	1	0	0	0	0
chr1	230240468	230240778	2083900	2083911	intron	GALNT2	0	0	0	1	1	0	1	0	0
chr1	230849856	230850095	2091458	2091467	exon	AGT	1	0	0	1	0	0	0	0	0
chr1	230866875	230867057	2091584	2091589	Intergenic	CAPN9	0	0	0	1	1	0	0	0	0
chr1	230888055	230888632	2091861	2091872	intron	CAPN9	0	0	0	1	1	0	1	0	0
chr1	230985359	230985468	2092998	2093002	intron	C1orf198	0	0	0	1	1	0	0	0	0
chr1	230999424	230999503	2093168	2093172	intron	C1orf198	0	0	0	1	0	0	1	0	0
chr1	231983919	231984003	2104455	2104459	intron	DISC1	0	0	0	1	0	0	1	0	0
chr1	233036737	233036868	2114508	2114516	Intergenic	NTPCR	0	0	0	1	0	0	0	0	0
chr1	234634843	234635042	2129274	2129290	Intergenic	TARBP1	0	0	0	1	0	0	0	1	1
chr1	234635213	234635305	2129290	2129294	Intergenic	TARBP1	0	0	0	1	0	0	0	0	0
chr1	234659273	234659582	2129656	2129664	Intergenic	LOC100506795	0	0	0	1	1	0	1	0	0
chr1	234667230	234667378	2129747	2129757	exon	LOC100506795	1	0	0	1	0	0	0	0	0
chr1	234667459	234667550	2129757	2129766	promoter-TSS	LOC100506795	1	0	0	1	0	0	1	0	0
chr1	234670184	234670503	2129797	2129804	Intergenic	LOC100506795	0	0	0	1	1	0	0	0	0
chr1	234672688	234672830	2129842	2129847	Intergenic	LOC100506795	0	0	0	1	1	0	0	0	0
chr1	234680011	234680557	2129956	2129964	Intergenic	LOC100506795	0	0	0	1	1	0	1	0	0
chr1	234747540	234747734	2131203	2131207	Intergenic	IRF2BP2	0	0	0	1	1	0	0	0	0
chr1	234749041	234749353	2131232	2131240	Intergenic	IRF2BP2	0	0	0	1	0	0	0	0	0
chr1	234859088	234859389	2132405	2132413	promoter-TSS	LOC100506810	1	0	0	1	1	0	0	0	0
chr1	234859412	234860478	2132413	2132434	promoter-TSS	LOC100506810	1	0	0	1	0	0	1	0	0
chr1	234860568	234860834	2132434	2132446	intron,promoter-TSS	LOC100506810	1	0	0	1	1	0	1	0	0
chr1	234861001	234861188	2132446	2132451	intron	LOC100506810	0	0	0	1	1	0	0	0	0
chr1	234879914	234880214	2132778	2132783	Intergenic	LOC100506810	0	0	0	1	1	0	0	0	0
chr1	234952039	234952447	2133731	2133748	Intergenic	LOC100506810	0	0	0	1	0	0	1	0	0
chr1	234998766	234998789	2134224	2134228	Intergenic	LOC100506810	0	0	0	1	1	0	1	0	0
chr1	234998883	234999053	2134228	2134236	Intergenic	LOC100506810	0	0	0	1	0	0	1	0	0
chr1	235051901	235051978	2134959	2134963	Intergenic	LOC100506810	0	0	0	1	0	0	1	0	0
chr1	235053863	235054018	2135003	2135010	Intergenic	LOC100506810	0	0	0	1	1	0	0	0	0
chr1	235054103	235054228	2135010	2135015	Intergenic	LOC100506810	0	0	0	1	1	0	0	0	0
chr1	235054254	235054479	2135015	2135023	Intergenic	LOC100506810	0	0	0	1	1	0	0	0	0
chr1	235097965	235098133	2135632	2135636	Intergenic	SNORA14B	0	0	0	1	1	0	1	0	0
chr1	235123244	235123476	2136063	2136069	Intergenic	SNORA14B	0	0	0	1	0	0	1	0	0
chr1	235133139	235133345	2136186	2136194	Intergenic	SNORA14B	0	0	0	1	0	0	1	0	0
chr1	235242942	235243248	2136978	2136984	Intergenic	SNORA14B	0	0	0	1	1	0	1	0	0
chr1	235246730	235247376	2137028	2137040	Intergenic	SNORA14B	0	0	0	1	1	0	1	1	1
chr1	236066479	236066570	2147857	2147861	Intergenic	LYST	0	0	0	1	0	0	0	0	0
chr1	236081382	236081455	2148063	2148067	Intergenic	LYST	0	0	0	1	0	0	0	0	0
chr1	236680224	236680551	2156379	2156386	Intergenic,promoter-TSS	LGALS8	1	0	0	1	0	0	0	0	0
chr1	240042927	240043088	2184988	2184992	intron	CHRM3	0	0	0	1	0	0	1	0	0
chr1	245127396	245127588	2237340	2237346	Intergenic	EFCAB2	0	0	0	1	0	0	0	0	0
chr1	246038270	246038610	2250484	2250494	intron	SMYD3	0	0	0	1	0	0	1	0	0
chr1	246772070	246772269	2258808	2258815	intron	CNST	0	0	0	1	0	0	1	0	1
chr1	246772370	246772552	2258815	2258820	intron	CNST	0	0	0	1	0	0	1	0	1
chr1	247660401	247660579	2271687	2271694	Intergenic	OR2W5	0	0	0	1	0	0	0	0	0
chr2	47293	47455	2285138	2285145	promoter-TSS	FAM110C	1	0	0	1	0	0	0	0	0
chr2	437925	438280	2290364	2290374	Intergenic	FAM150B	0	0	0	1	0	0	0	0	0
chr2	555672	555757	2292382	2292386	Intergenic	TMEM18	0	0	0	1	1	0	1	0	0
chr2	1629049	1629084	2309390	2309395	Intergenic	PXDN	0	0	0	1	0	0	1	0	0
chr2	1629114	1629157	2309395	2309401	Intergenic	PXDN	0	0	0	1	0	0	1	0	0
chr2	1635821	1635905	2309488	2309492	exon	PXDN	0	0	0	1	1	0	0	0	0
chr2	1711651	1711733	2311071	2311075	intron	PXDN	0	0	0	1	1	0	1	0	0
chr2	1711743	1711952	2311075	2311083	intron	PXDN	0	0	0	1	1	0	1	0	0
chr2	1821149	1821300	2313411	2313415	intron	MYT1L	0	0	0	1	1	0	1	0	0
chr2	1821330	1821642	2313415	2313432	intron	MYT1L	0	0	0	1	0	0	1	1	1
chr2	2666880	2666932	2323957	2323961	Intergenic	MYT1L	0	0	0	1	1	0	1	0	0
chr2	3409219	3409442	2336073	2336078	intron	TRAPPC12	0	0	0	1	1	0	0	0	0
chr2	4187485	4188016	2347083	2347087	Intergenic	LOC100505964	0	0	0	1	0	0	0	0	0
chr2	7101021	7101174	2371622	2371626	intron	RNF144A	0	0	0	1	1	0	1	0	0
chr2	7117343	7117529	2371813	2371817	intron	RNF144A	0	0	0	1	0	0	0	0	0
chr2	7148323	7148573	2372180	2372190	intron	RNF144A	0	0	0	1	1	0	1	1	1
chr2	7171820	7171894	2372537	2372541	intron	RNF144A	0	0	0	1	0	0	1	0	1
chr2	7171956	7172042	2372543	2372549	intron	RNF144A	0	0	0	1	0	0	1	1	1
chr2	8633375	8633772	2385874	2385880	Intergenic	LINC00299	0	0	0	1	0	0	1	0	0
chr2	8633826	8633994	2385880	2385884	Intergenic	LINC00299	0	0	0	1	0	0	1	0	0
chr2	8665854	8666221	2386274	2386284	Intergenic	ID2	0	0	0	1	0	0	1	1	1
chr2	8680024	8680320	2386488	2386495	Intergenic	ID2	0	0	0	1	1	0	1	0	1
chr2	9319293	9319553	2394917	2394924	Intergenic	ASAP2	0	0	0	1	0	0	1	0	0
chr2	9784922	9785062	2401871	2401875	Intergenic	YWHAQ	0	0	0	1	1	0	0	0	0
chr2	9785103	9785361	2401875	2401881	Intergenic	YWHAQ	0	0	0	1	1	0	0	0	0
chr2	9939848	9940289	2404246	2404258	Intergenic	TAF1B	0	0	0	1	0	0	0	1	1
chr2	9948964	9949316	2404406	2404417	Intergenic	TAF1B	0	0	0	1	0	0	0	0	0
chr2	10110609	10110685	2406524	2406528	intron	GRHL1	0	0	0	1	0	0	0	0	0
chr2	10176302	10176531	2407977	2407982	Intergenic	KLF11	0	0	0	1	0	0	1	1	0
chr2	10197529	10197881	2408638	2408653	exon	CYS1	0	0	0	1	0	0	1	0	0
chr2	10598076	10598206	2416797	2416801	Intergenic	ODC1	0	0	0	1	1	0	0	0	0
chr2	10605942	10606326	2416949	2416956	Intergenic	ODC1	0	0	0	1	1	0	0	0	0
chr2	10633889	10633998	2417416	2417423	Intergenic	ODC1	0	0	0	1	0	0	0	0	0
chr2	11514993	11515083	2430175	2430181	Intergenic	LINC00570	0	0	0	1	0	0	1	0	0
chr2	11528210	11528348	2430379	2430386	Intergenic	LINC00570	0	0	0	1	0	0	0	0	0
chr2	11884333	11884592	2435966	2435973	intron	LPIN1	0	0	0	1	0	0	1	1	0
chr2	11969518	11969710	2437482	2437487	Intergenic	MIR4262	0	0	0	1	1	0	0	1	0
chr2	12458674	12459137	2441557	2441565	Intergenic	TRIB2	0	0	0	1	0	0	0	0	0
chr2	12874023	12874173	2445085	2445091	intron	TRIB2	0	0	0	1	1	0	1	0	0
chr2	16798546	16798717	2475378	2475382	intron	FAM49A	0	0	0	1	1	0	1	0	0
chr2	17996994	17997139	2483361	2483366	promoter-TSS	MSGN1	1	0	0	1	0	0	0	0	0
chr2	20379478	20379982	2501183	2501196	Intergenic	SDC1	0	0	0	1	0	0	1	0	0
chr2	20396273	20396475	2501462	2501467	Intergenic	SDC1	0	0	0	1	0	0	1	0	0
chr2	20396503	20396739	2501467	2501474	Intergenic	SDC1	0	0	0	1	1	0	1	0	0
chr2	20397972	20398064	2501495	2501502	Intergenic	SDC1	0	0	0	1	1	0	0	0	0
chr2	20412374	20412474	2501763	2501767	intron	SDC1	0	0	0	1	1	0	1	0	0
chr2	20425616	20425741	2502181	2502191	promoter-TSS	SDC1	1	1	0	1	0	0	0	0	0
chr2	20621816	20622077	2504366	2504371	Intergenic	RHOB	0	0	0	1	0	0	1	0	0
chr2	20644356	20644469	2504631	2504637	Intergenic	RHOB	0	0	0	1	0	0	0	0	0
chr2	20709942	20710034	2505504	2505509	Intergenic	RHOB	0	0	0	1	0	0	0	0	0
chr2	20710161	20710217	2505509	2505513	Intergenic	RHOB	0	0	0	1	0	0	0	0	0
chr2	20799110	20799161	2506753	2506758	Intergenic	HS1BP3	0	0	0	1	1	0	0	0	0
chr2	20835666	20835861	2507289	2507302	intron	HS1BP3	0	0	0	1	0	0	1	1	1
chr2	20842238	20842475	2507440	2507453	intron	HS1BP3	0	0	0	1	1	0	1	1	1
chr2	23627361	23627612	2527260	2527268	intron	KLHL29	0	0	0	1	0	0	1	1	0
chr2	23746764	23746927	2529000	2529006	intron	KLHL29	0	0	0	1	0	0	1	0	0
chr2	23787117	23787375	2529792	2529797	intron	KLHL29	0	0	0	1	0	0	1	0	0
chr2	23892917	23893024	2531663	2531668	intron	KLHL29	0	0	0	1	0	0	1	0	0
chr2	23893038	23893169	2531668	2531674	intron	KLHL29	0	0	0	1	0	0	1	0	0
chr2	23893225	23893323	2531674	2531681	intron	KLHL29	0	0	0	1	1	0	1	0	0
chr2	25533904	25534533	2553175	2553189	intron	DNMT3A	0	0	0	1	1	0	1	0	0
chr2	25842033	25842214	2557417	2557422	intron	DTNB	0	0	0	1	0	0	0	0	0
chr2	26235192	26235330	2562862	2562868	Intergenic	RAB10	0	0	0	1	0	0	1	0	0
chr2	26497061	26497239	2566490	2566494	intron	HADHB	0	0	0	1	0	0	1	0	0
chr2	26909151	26909205	2572269	2572273	Intergenic	KCNK3	0	0	0	1	0	0	0	0	0
chr2	26909244	26909637	2572273	2572283	Intergenic	KCNK3	0	0	0	1	0	0	0	0	0
chr2	27516805	27516869	2582577	2582581	intron	TRIM54	0	0	0	1	0	0	0	0	0
chr2	27926663	27926945	2588815	2588821	Intergenic	SUPT7L	0	0	0	1	0	0	0	1	1
chr2	27946211	27946469	2589102	2589108	Intergenic	MRPL33	0	0	0	1	0	0	1	1	1
chr2	28373472	28373632	2592595	2592600	intron	BRE	0	0	0	1	1	0	0	0	0
chr2	28387283	28387501	2592688	2592692	intron	BRE	0	0	0	1	1	0	0	0	0
chr2	28565505	28565571	2594455	2594459	Intergenic	LOC100505716	0	0	0	1	0	0	0	0	0
chr2	28579041	28579233	2594736	2594744	Intergenic	FOSL2	0	0	0	1	1	0	1	0	0
chr2	28601328	28601411	2595116	2595123	Intergenic	FOSL2	0	0	0	1	0	0	0	0	0
chr2	28659656	28659778	2596201	2596206	Intergenic	FOSL2	0	0	0	1	0	0	1	0	0
chr2	28659828	28660010	2596206	2596214	Intergenic	FOSL2	0	0	0	1	0	0	1	0	0
chr2	28817140	28817389	2597993	2598004	intron	PLB1	0	0	0	1	0	0	1	1	1
chr2	29286475	29286685	2603775	2603779	exon	C2orf71	0	0	0	1	1	0	0	0	0
chr2	29286741	29286859	2603779	2603786	exon	C2orf71	0	0	0	1	0	0	0	0	0
chr2	29286861	29287002	2603786	2603791	exon	C2orf71	0	0	0	1	0	0	0	0	0
chr2	30440635	30440723	2614011	2614016	Intergenic	LBH	0	0	0	1	0	0	1	0	0
chr2	30441085	30441319	2614020	2614025	Intergenic	LBH	0	0	0	1	0	0	1	0	0
chr2	30497545	30497940	2614907	2614913	Intergenic	LBH	0	0	0	1	0	0	0	0	0
chr2	31450612	31450745	2623703	2623708	Intergenic	EHD3	0	0	0	1	0	0	0	0	0
chr2	33516681	33516839	2643816	2643821	intron	LTBP1	0	0	0	1	0	0	1	0	0
chr2	36660889	36661307	2666321	2666328	intron	CRIM1	0	0	0	1	1	0	1	0	0
chr2	37604059	37604170	2676215	2676220	Intergenic	QPCT	0	0	0	1	0	0	1	0	0
chr2	38323484	38323563	2682462	2682466	Intergenic	CYP1B1	0	0	0	1	1	0	1	0	0
chr2	38336730	38336809	2682605	2682609	Intergenic	CYP1B1-AS1	0	0	0	1	0	0	0	0	0
chr2	38670409	38670638	2686008	2686013	Intergenic	ATL2	0	0	0	1	0	0	0	0	0
chr2	39945836	39946013	2699504	2699511	TTS	TMEM178A	0	0	0	1	1	0	0	0	0
chr2	42193753	42193946	2714050	2714060	Intergenic	C2orf91	0	0	0	1	0	0	1	0	0
chr2	42354219	42354350	2716211	2716216	Intergenic	EML4	0	0	0	1	0	0	0	0	0
chr2	42356094	42356579	2716229	2716234	Intergenic	EML4	0	0	0	1	1	0	0	0	0
chr2	42368453	42368668	2716367	2716373	Intergenic	EML4	0	0	0	1	1	0	1	0	0
chr2	42368941	42369434	2716375	2716386	Intergenic	EML4	0	0	0	1	1	0	1	0	0
chr2	42596064	42596252	2718659	2718665	Intergenic	COX7A2L	0	0	0	1	0	0	1	0	0
chr2	43023448	43023584	2724325	2724329	Intergenic	HAAO	0	0	0	1	0	0	0	0	0
chr2	43054771	43055106	2724799	2724825	Intergenic	HAAO	0	1	0	1	0	0	1	1	1
chr2	43056018	43056226	2724853	2724858	Intergenic	HAAO	0	0	0	1	0	0	0	1	1
chr2	43072008	43072074	2725039	2725043	Intergenic	HAAO	0	0	0	1	0	0	0	0	0
chr2	43134148	43134216	2725791	2725795	Intergenic	HAAO	0	0	0	1	0	0	1	0	0
chr2	43151961	43152139	2725997	2726004	Intergenic	HAAO	0	0	0	1	1	0	0	0	0
chr2	43153331	43153558	2726024	2726031	Intergenic	HAAO	0	0	0	1	1	0	0	0	0
chr2	43153663	43153868	2726032	2726043	Intergenic	HAAO	0	0	0	1	1	0	0	0	0
chr2	43232741	43232903	2727166	2727170	Intergenic	HAAO	0	0	0	1	0	0	1	0	0
chr2	43259459	43259634	2727481	2727486	Intergenic	ZFP36L2	0	0	0	1	1	0	1	0	0
chr2	43259693	43259757	2727486	2727492	Intergenic	ZFP36L2	0	0	0	1	0	0	1	0	0
chr2	43385547	43385901	2729337	2729344	Intergenic	ZFP36L2	0	0	0	1	1	0	0	0	0
chr2	43386190	43386348	2729344	2729352	Intergenic	ZFP36L2	0	0	0	1	1	0	1	1	0
chr2	43396317	43396791	2729518	2729534	Intergenic	ZFP36L2	0	0	0	1	1	0	1	1	0
chr2	43445645	43446067	2730325	2730334	Intergenic	ZFP36L2	0	0	0	1	1	0	0	0	0
chr2	43527768	43528013	2731758	2731763	intron	THADA	0	0	0	1	1	0	0	0	0
chr2	43560321	43560814	2732015	2732022	intron	THADA	0	0	0	1	0	0	0	0	0
chr2	43672177	43672382	2732956	2732962	intron	THADA	0	0	0	1	0	0	1	0	0
chr2	43690472	43690861	2733059	2733064	intron	THADA	0	0	0	1	0	0	0	0	0
chr2	44472073	44472238	2741235	2741240	Intergenic	SLC3A1	0	0	0	1	0	0	0	0	0
chr2	44522460	44522867	2741776	2741781	intron	SLC3A1	0	0	0	1	0	0	0	1	0
chr2	45501532	45501767	2752075	2752080	Intergenic	UNQ6975	0	0	0	1	1	0	0	0	0
chr2	46049147	46049177	2756863	2756867	intron	PRKCE	0	0	0	1	0	0	0	0	0
chr2	46050995	46051064	2756882	2756886	intron	PRKCE	0	0	0	1	0	0	1	0	1
chr2	46165916	46166250	2758138	2758147	intron	PRKCE	0	0	0	1	0	0	1	0	0
chr2	46219467	46219953	2758717	2758726	intron	PRKCE	0	0	0	1	1	0	1	0	0
chr2	46277320	46277753	2759238	2759246	intron	PRKCE	0	0	0	1	0	0	1	1	0
chr2	46361650	46361970	2760004	2760011	intron	PRKCE	0	0	0	1	1	0	0	0	0
chr2	46635879	46636201	2762972	2762980	Intergenic	TMEM247	0	0	0	1	1	0	1	0	0
chr2	46636301	46636678	2762980	2762987	Intergenic	TMEM247	0	0	0	1	0	0	1	0	0
chr2	47039669	47039889	2766788	2766794	Intergenic	LOC388948	0	0	0	1	0	0	1	0	0
chr2	47074388	47074678	2767176	2767186	intron	LOC100134259	0	0	0	1	0	0	1	0	0
chr2	47214279	47214421	2769057	2769064	intron	TTC7A	0	0	0	1	1	0	0	1	1
chr2	47214922	47215013	2769068	2769073	intron	TTC7A	0	0	0	1	0	0	0	0	0
chr2	48707145	48707406	2785512	2785516	exon	PPP1R21	0	0	0	1	0	0	0	0	0
chr2	54799285	54799898	2826464	2826470	intron	SPTBN1	0	0	0	1	1	0	0	0	0
chr2	54896816	54897192	2827612	2827617	exon	SPTBN1	0	0	0	1	1	0	1	0	0
chr2	54900310	54900399	2827643	2827647	Intergenic	EML6	0	0	0	1	0	0	1	0	0
chr2	54900637	54901004	2827650	2827664	Intergenic	EML6	0	0	0	1	0	0	1	0	0
chr2	55131953	55132322	2829904	2829910	intron	EML6	0	0	0	1	0	0	0	0	0
chr2	55180400	55180622	2830381	2830387	intron	EML6	0	0	0	1	1	0	0	0	0
chr2	55390925	55391285	2832399	2832405	Intergenic	CLHC1	0	0	0	1	1	0	1	0	0
chr2	60757514	60757532	2868648	2868652	intron	BCL11A	0	0	0	1	0	0	1	0	0
chr2	60757551	60757668	2868652	2868658	intron	BCL11A	0	0	0	1	0	0	1	0	0
chr2	60758035	60758481	2868663	2868673	intron	BCL11A	0	0	0	1	0	0	0	0	0
chr2	60830266	60830610	2869783	2869791	Intergenic	BCL11A	0	0	0	1	0	0	0	0	0
chr2	62520668	62521015	2889663	2889672	Intergenic	MIR5192	0	0	0	1	1	0	1	0	0
chr2	62521093	62521264	2889672	2889680	Intergenic	MIR5192	0	0	0	1	1	0	1	0	0
chr2	62639260	62639591	2890896	2890902	Intergenic	TMEM17	0	0	0	1	1	0	0	1	1
chr2	64539291	64539447	2905391	2905395	Intergenic	LINC00309	0	0	0	1	0	0	0	0	0
chr2	64539561	64539666	2905395	2905402	Intergenic	LINC00309	0	0	0	1	0	0	1	1	1
chr2	64558045	64558328	2905582	2905590	Intergenic	LGALSL	0	0	0	1	0	0	0	1	1
chr2	64713268	64713364	2906873	2906877	Intergenic	LGALSL	0	0	0	1	0	0	0	0	0
chr2	64834825	64835004	2908074	2908080	intron	LOC339807	1	0	0	1	1	0	0	0	0
chr2	64835038	64835273	2908080	2908086	intron	LOC339807	1	0	0	1	1	0	0	0	0
chr2	64873592	64873989	2908690	2908697	intron	SERTAD2	0	0	0	1	0	0	0	1	1
chr2	64876959	64877092	2908713	2908717	intron	SERTAD2	0	0	0	1	0	0	0	0	0
chr2	65528039	65528226	2916828	2916833	Intergenic	ACTR2	0	0	0	1	0	0	0	0	0
chr2	65528320	65528546	2916833	2916842	Intergenic	ACTR2	0	0	0	1	0	0	0	0	0
chr2	65536846	65536982	2916946	2916952	Intergenic	ACTR2	0	0	0	1	1	0	0	0	1
chr2	65610072	65610322	2917883	2917896	intron	SPRED2	0	0	0	1	1	0	0	1	1
chr2	66591709	66591812	2926048	2926052	Intergenic	MIR4778	0	0	0	1	0	0	0	0	0
chr2	66783036	66783311	2927987	2927996	intron	MEIS1	0	0	0	1	0	0	0	0	0
chr2	68073431	68073570	2935853	2935857	Intergenic	C1D	0	0	0	1	0	0	1	0	0
chr2	68073599	68073958	2935857	2935867	Intergenic	C1D	0	0	0	1	0	0	1	1	1
chr2	68515148	68515411	2939530	2939534	intron	CNRIP1	0	0	0	1	0	0	1	0	0
chr2	69026221	69026748	2943549	2943556	intron	ARHGAP25	0	0	0	1	0	0	0	0	0
chr2	69056406	69056821	2943830	2943840	Intergenic	BMP10	0	0	0	1	0	0	1	0	0
chr2	69345863	69346106	2945951	2945956	intron	ANTXR1	0	0	0	1	0	0	0	0	0
chr2	70322323	70322660	2956401	2956406	Intergenic	PCBP1	0	0	0	1	0	0	0	0	0
chr2	71644381	71644613	2972703	2972721	intron	ZNF638	0	0	0	1	0	0	0	0	0
chr2	71927300	71927468	2976380	2976385	Intergenic	DYSF	0	0	0	1	0	0	0	0	0
chr2	71970076	71970117	2976779	2976784	Intergenic	DYSF	0	0	0	1	0	0	1	0	0
chr2	71970203	71970284	2976784	2976788	Intergenic	DYSF	0	0	0	1	0	0	1	0	0
chr2	71974295	71974392	2976833	2976837	Intergenic	DYSF	0	0	0	1	1	0	1	0	0
chr2	74432890	74433045	3002598	3002603	exon	MTHFD2	0	0	0	1	0	0	1	0	0
chr2	75072572	75072829	3011498	3011505	intron	HK2	0	0	0	1	0	0	1	0	0
chr2	75076533	75076618	3011532	3011537	intron	HK2	0	0	0	1	0	0	0	0	0
chr2	85185334	85185438	3075034	3075038	Intergenic	KCMF1	0	0	0	1	1	0	1	0	0
chr2	85486397	85486735	3079288	3079294	intron	TCF7L1	0	0	0	1	0	0	0	0	0
chr2	85497104	85497194	3079418	3079422	intron	TCF7L1	0	0	0	1	1	0	0	0	0
chr2	85567596	85567907	3080697	3080706	Intergenic	TGOLN2	0	0	0	1	0	0	0	0	0
chr2	85647807	85648082	3081970	3081984	Intergenic	CAPG	0	0	0	1	1	0	1	1	1
chr2	85648478	85648520	3081993	3081997	Intergenic	CAPG	0	0	0	1	1	0	1	0	0
chr2	85648603	85648754	3081998	3082003	Intergenic	CAPG	0	0	0	1	0	0	1	0	0
chr2	85940537	85940623	3086661	3086666	Intergenic	GNLY	0	0	0	1	1	0	1	0	0
chr2	85968350	85968600	3087002	3087009	Intergenic	ATOH8	0	0	0	1	0	0	1	0	0
chr2	85969002	85969256	3087011	3087025	Intergenic	ATOH8	0	0	0	1	1	0	1	0	0
chr2	85969339	85970010	3087025	3087040	Intergenic	ATOH8	0	0	0	1	1	0	1	0	0
chr2	85999301	85999804	3087673	3087704	intron	ATOH8	0	0	0	1	1	0	1	0	0
chr2	85999835	86000015	3087704	3087713	intron	ATOH8	0	0	0	1	0	0	1	0	0
chr2	86135013	86135127	3089455	3089459	Intergenic	ST3GAL5	0	0	0	1	0	0	0	0	0
chr2	86182580	86182933	3089929	3089935	Intergenic	ST3GAL5	0	0	0	1	0	0	1	0	0
chr2	86202557	86202634	3090104	3090108	Intergenic	LOC90784	0	0	0	1	0	0	0	0	0
chr2	86930994	86931039	3097967	3097971	intron	RNF103-CHMP3	0	0	0	1	0	0	0	0	1
chr2	95962178	95962296	3148790	3148794	Intergenic	KCNIP3	1	0	0	1	0	0	0	0	0
chr2	95962805	95963243	3148796	3148810	promoter-TSS	KCNIP3	1	0	0	1	0	0	1	0	0
chr2	95971238	95971566	3148953	3148961	intron	KCNIP3	0	0	0	1	0	0	0	0	0
chr2	95971601	95971772	3148961	3148967	intron	KCNIP3	0	0	0	1	0	0	0	0	0
chr2	95971786	95971933	3148967	3148972	intron	KCNIP3	0	0	0	1	0	0	0	0	0
chr2	95971960	95972015	3148972	3148978	intron	KCNIP3	0	0	0	1	0	0	0	0	0
chr2	95972029	95972346	3148978	3148984	intron	KCNIP3	0	0	0	1	0	0	0	0	0
chr2	95999579	96000024	3149588	3149600	intron	KCNIP3	0	0	0	1	0	0	1	0	0
chr2	97073216	97073540	3162476	3162486	Intergenic	NCAPH	0	0	0	1	0	0	1	1	1
chr2	97197552	97197729	3164049	3164056	Intergenic	ARID5A	0	0	0	1	0	0	0	0	0
chr2	97197767	97198127	3164056	3164072	Intergenic	ARID5A	0	0	0	1	0	0	0	0	0
chr2	97199446	97199551	3164083	3164089	Intergenic	ARID5A	0	0	0	1	0	0	0	0	0
chr2	97200036	97200383	3164089	3164094	Intergenic	ARID5A	0	0	0	1	1	0	0	0	0
chr2	97435656	97435940	3167705	3167711	intron	CNNM4	0	0	0	1	0	0	0	0	0
chr2	97498781	97498946	3169064	3169070	exon	CNNM3	0	0	0	1	1	0	0	0	0
chr2	97540015	97540189	3170314	3170320	Intergenic	SEMA4C	0	0	0	1	0	0	0	0	0
chr2	97540221	97540487	3170320	3170327	Intergenic	SEMA4C	0	0	0	1	0	0	0	0	0
chr2	97554280	97554559	3170637	3170645	intron	FAM178B	0	0	0	1	1	0	1	0	0
chr2	97593314	97593526	3171401	3171409	intron	FAM178B	0	0	0	1	1	0	1	0	0
chr2	97593594	97593758	3171409	3171417	intron	FAM178B	0	0	0	1	0	0	1	0	0
chr2	97593890	97593945	3171418	3171424	intron	FAM178B	0	0	0	1	0	0	1	0	0
chr2	97594074	97594116	3171424	3171428	intron	FAM178B	0	0	0	1	0	0	1	0	0
chr2	97594141	97594224	3171428	3171432	intron	FAM178B	0	0	0	1	0	0	0	0	0
chr2	97616958	97617216	3171831	3171839	exon	FAM178B	0	0	0	1	1	0	1	1	1
chr2	98779193	98779289	3183819	3183824	intron	VWA3B	0	0	0	1	0	0	1	0	0
chr2	98779333	98779439	3183824	3183831	exon	VWA3B	0	0	0	1	0	0	1	0	0
chr2	98923723	98923799	3185238	3185242	intron	VWA3B	0	0	0	1	0	0	0	0	0
chr2	99391802	99392067	3190708	3190715	Intergenic	MGAT4A	0	0	0	1	1	0	0	0	0
chr2	99422762	99423072	3191075	3191081	intron	KIAA1211L	0	0	0	1	0	0	1	0	0
chr2	100091597	100091727	3197915	3197919	intron	REV1	0	0	0	1	0	0	0	0	0
chr2	100814141	100814293	3205625	3205632	Intergenic	AFF3	0	0	0	1	0	0	0	0	0
chr2	101402329	101402811	3212240	3212247	Intergenic	NPAS2	0	0	0	1	1	0	0	0	0
chr2	101402832	101403044	3212247	3212252	Intergenic	NPAS2	0	0	0	1	0	0	1	0	0
chr2	101492025	101492094	3213489	3213497	intron	NPAS2	0	0	0	1	0	0	0	0	0
chr2	101492126	101492343	3213497	3213504	intron	NPAS2	0	0	0	1	0	0	0	0	0
chr2	101574663	101574745	3214575	3214579	intron	NPAS2	0	0	0	1	0	0	0	0	0
chr2	101697013	101697080	3216565	3216569	intron	TBC1D8	0	0	0	1	0	0	1	0	0
chr2	101727004	101727293	3216887	3216894	intron	TBC1D8	0	0	0	1	1	0	1	0	0
chr2	101855715	101856279	3218614	3218624	Intergenic	CNOT11	0	0	0	1	1	0	0	0	0
chr2	102358797	102359028	3225234	3225239	intron	MAP4K4	0	0	0	1	1	0	0	0	0
chr2	102844212	102844532	3229681	3229690	intron	IL1RL2	0	0	0	1	1	0	1	1	0
chr2	102857410	102857643	3229871	3229886	Intergenic	IL1RL2	0	0	0	1	0	0	0	1	1
chr2	105986366	105986602	3255572	3255583	intron	FHL2	0	0	0	1	0	0	1	1	1
chr2	105989915	105990062	3255643	3255647	intron	FHL2	0	0	0	1	1	0	0	0	0
chr2	105992595	105992712	3255692	3255697	intron	FHL2	0	0	0	1	0	0	0	0	0
chr2	105996393	105996516	3255746	3255750	intron	FHL2	0	0	0	1	0	0	0	0	0
chr2	106005482	106005753	3255887	3255893	intron	FHL2	0	0	0	1	0	0	0	0	0
chr2	106026337	106026565	3256231	3256236	intron	FHL2	0	0	0	1	0	0	1	0	0
chr2	106472569	106472744	3261154	3261159	intron	NCK2	0	0	0	1	0	0	0	0	0
chr2	108425118	108425153	3278764	3278769	Intergenic	LOC729121	0	0	0	1	0	0	1	0	0
chr2	109229636	109229785	3285658	3285662	intron	LIMS1	0	0	0	1	1	0	1	0	0
chr2	109559545	109559667	3289589	3289594	intron	EDAR	0	0	0	1	0	0	0	0	0
chr2	109934760	109934861	3294880	3294887	intron	SH3RF3	0	0	0	1	0	0	0	0	0
chr2	109934966	109935061	3294890	3294895	intron	SH3RF3	0	0	0	1	0	0	0	0	0
chr2	110053837	110054031	3296753	3296759	intron	SH3RF3	0	0	0	1	0	0	0	0	0
chr2	110402266	110402348	3299762	3299766	Intergenic	SOWAHC	0	0	0	1	1	0	1	0	0
chr2	110402395	110402602	3299766	3299770	Intergenic	SOWAHC	0	0	0	1	1	0	1	0	0
chr2	110478470	110479030	3300732	3300742	Intergenic	RGPD5	0	0	0	1	1	0	1	0	0
chr2	110479151	110479329	3300743	3300747	Intergenic	RGPD5	0	0	0	1	1	0	0	0	0
chr2	110859039	110859284	3305380	3305390	intron	MALL	0	0	0	1	1	0	1	0	0
chr2	110863843	110863965	3305440	3305445	intron	MALL	0	0	0	1	0	0	1	0	0
chr2	110864367	110864448	3305447	3305451	intron	MALL	0	0	0	1	0	0	1	0	0
chr2	112702553	112702628	3324981	3324985	exon	MERTK	0	0	0	1	0	0	0	0	0
chr2	112704577	112704648	3324992	3324996	intron	MERTK	0	0	0	1	1	0	0	0	0
chr2	112789506	112789792	3325902	3325909	Intergenic	TMEM87B	0	0	0	1	0	0	1	0	0
chr2	113875226	113875513	3338068	3338074	promoter-TSS	IL1RN	1	0	0	1	0	0	1	0	0
chr2	113896093	113896330	3338247	3338253	Intergenic	IL1RN	0	0	0	1	0	0	0	1	1
chr2	114576077	114576422	3346736	3346745	Intergenic	SLC35F5	0	0	0	1	0	0	1	0	0
chr2	114634339	114634488	3347336	3347340	Intergenic	ACTR3	0	0	0	1	0	0	1	0	0
chr2	114652143	114652276	3347624	3347628	intron	ACTR3	0	0	0	1	0	0	0	0	0
chr2	120041491	120041738	3387434	3387439	Intergenic	STEAP3	0	0	0	1	0	0	1	0	0
chr2	120048527	120048803	3387552	3387563	Intergenic	STEAP3	0	0	0	1	0	0	1	1	1
chr2	120049986	120050074	3387575	3387582	Intergenic	STEAP3	0	0	0	1	0	0	0	0	1
chr2	120107024	120107379	3388101	3388109	intron	C2orf76	0	0	0	1	1	0	0	0	0
chr2	120595520	120595590	3393533	3393541	intron	PTPN4	0	0	0	1	0	0	0	0	0
chr2	120595638	120595928	3393541	3393545	intron	PTPN4	0	0	0	1	0	0	1	0	0
chr2	120934340	120934837	3396467	3396475	exon	EPB41L5	0	0	0	1	0	0	0	1	1
chr2	120934930	120935101	3396475	3396484	exon	EPB41L5	0	0	0	1	0	0	0	1	1
chr2	121100818	121101318	3399159	3399189	Intergenic	INHBB	0	1	0	1	1	0	1	1	1
chr2	121179530	121179587	3400783	3400787	Intergenic	LOC84931	0	0	0	1	0	0	0	0	0
chr2	121227921	121228059	3401545	3401552	Intergenic	LOC84931	0	0	0	1	0	0	1	0	0
chr2	121231363	121231486	3401596	3401600	Intergenic	LOC84931	0	0	0	1	1	0	0	0	0
chr2	121387826	121388040	3404067	3404072	Intergenic	LOC84931	0	0	0	1	0	0	1	0	0
chr2	121693353	121693526	3409049	3409058	intron	GLI2	0	0	0	1	1	0	0	0	0
chr2	121693572	121693660	3409058	3409065	intron	GLI2	0	0	0	1	1	0	0	0	0
chr2	121912815	121913150	3412392	3412398	Intergenic	TFCP2L1	0	0	0	1	1	0	1	0	0
chr2	121955058	121955264	3412931	3412936	Intergenic	TFCP2L1	0	0	0	1	0	0	1	0	0
chr2	122113781	122113916	3415476	3415480	intron	CLASP1	0	0	0	1	0	0	1	1	1
chr2	129018419	129018519	3474594	3474600	Intergenic	HS6ST1	0	0	0	1	0	0	1	0	0
chr2	129018564	129018751	3474603	3474608	Intergenic	HS6ST1	0	0	0	1	0	0	0	0	0
chr2	129062959	129062992	3475509	3475513	intron	HS6ST1	0	0	0	1	0	0	1	0	0
chr2	129063749	129063870	3475528	3475533	intron	HS6ST1	0	0	0	1	1	0	0	0	0
chr2	129063877	129063942	3475534	3475539	intron	HS6ST1	0	0	0	1	1	0	0	0	0
chr2	129063971	129064127	3475539	3475545	intron	HS6ST1	0	0	0	1	1	0	0	0	1
chr2	129083199	129083409	3476204	3476211	Intergenic	HS6ST1	0	0	0	1	0	0	0	0	0
chr2	129105529	129105950	3476528	3476537	Intergenic	HS6ST1	0	0	0	1	1	0	1	0	0
chr2	129132826	129132898	3476965	3476970	Intergenic	HS6ST1	0	0	0	1	0	0	0	0	0
chr2	129136642	129136926	3477031	3477038	Intergenic	HS6ST1	0	0	0	1	0	0	0	0	0
chr2	129136954	129137031	3477038	3477043	Intergenic	HS6ST1	0	0	0	1	1	0	0	0	0
chr2	131350296	131350864	3502544	3502582	exon	CFC1B	0	0	0	1	0	0	0	0	0
chr2	149572480	149572566	3634533	3634537	Intergenic	KIF5C	0	0	0	1	0	0	0	0	0
chr2	153342592	153342855	3662880	3662885	intron	FMNL2	0	0	0	1	0	0	0	0	0
chr2	153450964	153451061	3663738	3663742	intron	FMNL2	0	0	0	1	1	0	0	0	0
chr2	153504356	153504490	3664256	3664263	exon	FMNL2	0	0	0	1	0	0	1	0	0
chr2	158682399	158682638	3695780	3695785	intron	ACVR1	0	0	0	1	0	0	1	0	0
chr2	159047863	159048296	3698474	3698480	intron	CCDC148	0	0	0	1	0	0	0	0	0
chr2	159579857	159579980	3702222	3702229	Intergenic	DAPL1	0	0	0	1	1	0	0	0	0
chr2	159580741	159581046	3702234	3702241	Intergenic	DAPL1	0	0	0	1	1	0	0	1	1
chr2	159581121	159581378	3702241	3702246	Intergenic	DAPL1	0	0	0	1	0	0	1	0	0
chr2	159582014	159582090	3702252	3702256	Intergenic	DAPL1	0	0	0	1	0	0	0	0	0
chr2	159590053	159590223	3702346	3702350	Intergenic	DAPL1	0	0	0	1	0	0	0	0	0
chr2	159898725	159898909	3705790	3705797	intron	TANC1	0	0	0	1	1	0	0	0	0
chr2	159900299	159900489	3705810	3705814	intron	TANC1	0	0	0	1	0	0	0	0	0
chr2	159901868	159902018	3705830	3705834	intron	TANC1	0	0	0	1	1	0	0	0	0
chr2	159965197	159965436	3706369	3706374	intron	TANC1	0	0	0	1	1	0	1	0	0
chr2	160014015	160014210	3706857	3706864	intron	TANC1	0	0	0	1	1	0	0	1	0
chr2	160106492	160106579	3707934	3707938	intron	WDSUB1	0	0	0	1	0	0	1	0	0
chr2	161113729	161113872	3715740	3715746	Intergenic	ITGB6	0	0	0	1	0	0	1	0	0
chr2	171386609	171387118	3785398	3785408	intron	MYO3B	0	0	0	1	1	0	1	0	0
chr2	171536087	171536302	3786688	3786693	Intergenic	LOC440925	0	0	0	1	0	0	0	0	0
chr2	173061625	173061768	3803354	3803362	Intergenic	DLX2	0	0	0	1	0	0	1	0	0
chr2	173093901	173094004	3803647	3803651	Intergenic	DLX2	0	0	0	1	0	0	0	0	0
chr2	173303867	173304100	3805716	3805722	intron	ITGA6	0	0	0	1	0	0	0	0	0
chr2	173326882	173326983	3805951	3805958	intron	ITGA6	0	0	0	1	1	0	0	1	1
chr2	173330273	173330356	3805986	3805994	exon	ITGA6	0	0	0	1	0	0	1	0	0
chr2	173330368	173330425	3805994	3806001	intron	ITGA6	0	0	0	1	0	0	1	0	0
chr2	173330578	173330618	3806001	3806005	intron	ITGA6	0	0	0	1	0	0	1	1	1
chr2	173792831	173792984	3809950	3809954	intron	RAPGEF4	0	0	0	1	0	0	0	0	0
chr2	174075446	174075558	3812342	3812348	intron	MLK7-AS1	0	0	0	1	0	0	1	1	1
chr2	174904675	174904957	3820296	3820302	Intergenic	SP3	0	0	0	1	0	0	1	1	1
chr2	182675513	182675919	3880218	3880225	Intergenic	SSFA2	0	0	0	1	0	0	1	0	0
chr2	188406168	188406733	3913181	3913188	intron	TFPI	0	0	0	1	0	0	0	0	0
chr2	190407016	190407084	3924791	3924795	Intergenic	SLC40A1	0	0	0	1	0	0	1	0	0
chr2	192731467	192731589	3943258	3943262	Intergenic	SDPR	0	0	0	1	0	0	0	0	0
chr2	197097923	197097989	3969173	3969178	intron	HECW2	0	0	0	1	0	0	1	0	0
chr2	197157099	197157326	3969623	3969628	intron	HECW2	0	0	0	1	0	0	1	0	0
chr2	197157346	197157465	3969628	3969636	exon	HECW2	0	0	0	1	0	0	1	0	0
chr2	201108195	201108300	3999405	3999411	Intergenic	SPATS2L	0	0	0	1	0	0	0	0	0
chr2	201124036	201124179	3999546	3999550	Intergenic	SPATS2L	0	0	0	1	0	0	1	0	0
chr2	201124336	201124508	3999550	3999555	Intergenic	SPATS2L	0	0	0	1	0	0	1	0	0
chr2	201612944	201613168	4003592	4003597	intron	AOX2P	0	0	0	1	0	0	1	0	0
chr2	201652278	201652353	4003923	4003927	intron	AOX2P	0	0	0	1	0	0	0	0	0
chr2	202096971	202097174	4009360	4009367	Intergenic	CASP8	1	0	0	1	0	0	1	1	1
chr2	203182134	203182424	4020658	4020663	Intergenic	SNORD11	0	0	0	1	0	0	0	0	0
chr2	204521386	204521611	4036143	4036148	Intergenic	CD28	0	0	0	1	0	0	1	0	0
chr2	206631401	206631806	4051973	4051980	intron	NRP2	0	0	0	1	0	0	0	1	1
chr2	206766875	206767003	4053337	4053342	Intergenic	INO80D	0	0	0	1	1	0	1	0	0
chr2	206790595	206790946	4053592	4053617	Intergenic	INO80D	0	1	0	1	0	0	0	1	1
chr2	208199381	208199607	4066739	4066747	Intergenic	KLF7	0	0	0	1	0	0	1	0	0
chr2	209121929	209122167	4077545	4077550	Intergenic	IDH1-AS1	0	0	0	1	0	0	0	0	0
chr2	210233306	210233951	4084531	4084537	Intergenic	MAP2	0	0	0	1	0	0	1	0	0
chr2	217400345	217400607	4133034	4133040	Intergenic	RPL37A	0	0	0	1	1	0	1	0	0
chr2	218112458	218112635	4139733	4139739	Intergenic	TNP1	0	0	0	1	1	0	0	0	0
chr2	218518028	218518255	4142377	4142382	intron	DIRC3	0	0	0	1	0	0	1	0	0
chr2	218550041	218550115	4142585	4142589	intron	DIRC3	0	0	0	1	0	0	1	0	0
chr2	218578035	218578486	4142769	4142777	intron	DIRC3	0	0	0	1	0	0	0	1	1
chr2	218715191	218715387	4144227	4144235	intron	TNS1	0	0	0	1	0	0	0	0	0
chr2	218752873	218752960	4144635	4144641	intron	TNS1	0	0	0	1	0	0	0	0	0
chr2	218763238	218763472	4144792	4144798	intron	TNS1	0	0	0	1	0	0	1	0	0
chr2	218768986	218769235	4144880	4144885	intron	TNS1	0	0	0	1	1	0	0	0	0
chr2	218852953	218853292	4146010	4146016	Intergenic	TNS1	0	0	0	1	1	0	1	0	1
chr2	218853390	218853582	4146016	4146024	Intergenic	TNS1	0	0	0	1	1	0	0	1	1
chr2	219137816	219137960	4149439	4149444	TTS	PNKD	0	0	0	1	0	0	1	0	0
chr2	219147621	219147711	4149601	4149607	intron	TMBIM1	0	0	0	1	1	0	0	0	0
chr2	219159748	219160266	4149823	4149833	intron	PNKD	0	0	0	1	1	0	0	0	0
chr2	219165992	219166308	4149923	4149930	intron	PNKD	0	0	0	1	0	0	1	1	1
chr2	219176113	219176165	4150072	4150076	intron	PNKD	0	0	0	1	1	0	0	0	0
chr2	219664554	219664717	4157113	4157117	intron	CYP27A1	0	0	0	1	0	0	1	0	0
chr2	219671147	219671207	4157176	4157180	intron	CYP27A1	0	0	0	1	0	0	1	0	0
chr2	219671232	219671367	4157180	4157184	intron	CYP27A1	0	0	0	1	0	0	1	0	0
chr2	219981792	219981999	4162710	4162715	intron	NHEJ1	0	0	0	1	1	0	0	0	0
chr2	220142506	220142726	4165567	4165580	Intergenic	DNAJB2	0	0	0	1	0	0	0	1	1
chr2	220318074	220318105	4168768	4168772	intron	SPEG	0	0	0	1	1	0	0	0	0
chr2	227514760	227515136	4227303	4227312	Intergenic	MIR5702	0	0	0	1	1	0	1	0	0
chr2	228045111	228045164	4232106	4232110	intron	COL4A3	0	0	0	1	0	0	0	0	0
chr2	228132349	228132663	4232826	4232831	intron	COL4A3	0	0	0	1	0	0	0	0	0
chr2	230271957	230272155	4249754	4249763	intron	DNER	0	0	0	1	0	0	1	0	0
chr2	230451816	230452064	4251396	4251405	intron	DNER	0	0	0	1	0	0	1	1	1
chr2	230993826	230993924	4257197	4257202	Intergenic	SLC16A14	0	0	0	1	0	0	0	0	0
chr2	231658754	231658980	4263136	4263141	intron	CAB39	0	0	0	1	1	0	1	0	0
chr2	232466402	232466549	4275597	4275602	Intergenic	C2orf57	0	0	0	1	0	0	0	1	1
chr2	232477249	232477579	4275826	4275839	Intergenic	C2orf57	0	0	0	1	0	0	0	1	1
chr2	232507369	232507414	4276578	4276585	Intergenic	C2orf57	0	0	0	1	0	0	0	0	0
chr2	232507491	232507794	4276585	4276596	Intergenic	C2orf57	0	0	0	1	0	0	1	0	0
chr2	232539627	232540054	4277371	4277383	Intergenic	PTMA	0	0	0	1	0	0	0	1	1
chr2	232566334	232566526	4278022	4278029	Intergenic	PTMA	0	0	0	1	0	0	1	0	0
chr2	232566543	232566633	4278029	4278033	Intergenic	PTMA	0	0	0	1	0	0	1	0	0
chr2	232566771	232566829	4278033	4278037	Intergenic	PTMA	0	0	0	1	0	0	1	0	0
chr2	232578558	232578884	4278679	4278689	TTS	PTMA	0	0	0	1	1	0	0	1	1
chr2	233453960	233454009	4291179	4291183	Intergenic	EIF4E2	0	0	0	1	0	0	0	0	0
chr2	234296342	234296416	4303278	4303282	promoter-TSS	DGKD	0	0	0	1	0	0	1	0	0
chr2	234296449	234296643	4303283	4303287	promoter-TSS	DGKD	0	0	0	1	1	0	1	0	0
chr2	234352247	234352483	4304070	4304075	intron	DGKD	0	0	0	1	0	0	1	1	1
chr2	234369494	234369749	4304473	4304480	intron	DGKD	0	0	0	1	0	0	0	0	0
chr2	234369962	234370071	4304491	4304500	intron	DGKD	0	1	0	1	0	0	1	0	0
chr2	234389072	234389265	4305038	4305046	intron	USP40	0	0	0	1	1	0	1	1	1
chr2	234389606	234389929	4305055	4305065	intron	USP40	0	0	0	1	1	0	0	0	1
chr2	234990746	234990881	4310979	4310985	Intergenic	SPP2	0	0	0	1	0	0	1	0	0
chr2	234991024	234991423	4310985	4310994	Intergenic	SPP2	0	0	0	1	0	0	1	0	0
chr2	235372714	235372879	4315056	4315066	Intergenic	ARL4C	0	0	0	1	0	0	0	0	0
chr2	235599827	235599992	4317722	4317727	Intergenic	ARL4C	0	0	0	1	0	0	1	0	0
chr2	235600079	235600320	4317729	4317733	Intergenic	ARL4C	0	0	0	1	0	0	0	0	0
chr2	235772114	235772223	4319392	4319398	Intergenic	SH3BP4	0	0	0	1	0	0	0	0	0
chr2	235879289	235879413	4320950	4320958	intron	SH3BP4	0	0	0	1	0	0	0	0	0
chr2	235879434	235879583	4320958	4320964	intron	SH3BP4	0	0	0	1	0	0	0	0	0
chr2	235883508	235883747	4321026	4321041	intron	SH3BP4	0	0	0	1	1	0	0	0	0
chr2	235897846	235897917	4321326	4321332	intron	SH3BP4	0	0	0	1	1	0	1	0	0
chr2	235897992	235898168	4321332	4321339	intron	SH3BP4	0	0	0	1	0	0	1	0	0
chr2	235898349	235898430	4321339	4321343	intron	SH3BP4	0	0	0	1	1	0	0	0	0
chr2	235917305	235917460	4321756	4321760	intron	SH3BP4	0	0	0	1	0	0	1	0	0
chr2	235935481	235935558	4322025	4322030	intron	SH3BP4	0	0	0	1	0	0	1	0	0
chr2	235935561	235935716	4322030	4322036	intron	SH3BP4	0	0	0	1	0	0	1	0	0
chr2	235935754	235935887	4322036	4322042	intron	SH3BP4	0	0	0	1	0	0	1	0	0
chr2	235936002	235936217	4322044	4322055	intron	SH3BP4	0	0	0	1	0	0	0	0	0
chr2	235936394	235936478	4322057	4322064	intron	SH3BP4	0	0	0	1	1	0	0	0	0
chr2	235936596	235936654	4322065	4322072	intron	SH3BP4	0	0	0	1	1	0	0	0	0
chr2	238073281	238073411	4353275	4353279	Intergenic	COPS8	0	0	0	1	0	0	0	0	0
chr2	238116195	238116224	4353681	4353685	Intergenic	COPS8	0	0	0	1	0	0	0	0	0
chr2	238199916	238200453	4354458	4354477	Intergenic	COL6A3	0	0	0	1	0	0	0	0	0
chr2	238223944	238224198	4354695	4354702	Intergenic	COL6A3	0	0	0	1	0	0	1	0	0
chr2	238235091	238235263	4354837	4354842	intron	COL6A3	0	0	0	1	0	0	0	0	0
chr2	238259790	238259990	4355153	4355160	intron	COL6A3	0	0	0	1	0	0	0	0	0
chr2	238330249	238330459	4356102	4356118	Intergenic	COL6A3	0	0	0	1	1	0	0	1	1
chr2	238380265	238380391	4356706	4356710	Intergenic	MLPH	0	0	0	1	0	0	0	1	1
chr2	238418720	238418795	4357430	4357434	intron	MLPH	0	0	0	1	0	0	0	0	0
chr2	238467740	238467826	4358212	4358216	Intergenic	PRLH	0	0	0	1	0	0	0	0	0
chr2	238480621	238480992	4358472	4358491	Intergenic	PRLH	0	0	0	1	1	0	1	1	1
chr2	238480997	238481078	4358491	4358495	Intergenic	PRLH	0	0	0	1	1	0	0	0	1
chr2	238484206	238484248	4358545	4358550	intron	RAB17	0	0	0	1	0	0	0	0	0
chr2	238490380	238490455	4358671	4358675	intron	RAB17	0	0	0	1	1	0	0	1	1
chr2	238491092	238491319	4358692	4358698	intron	RAB17	0	0	0	1	1	0	0	0	0
chr2	238569471	238569560	4359982	4359987	intron	LRRFIP1	0	0	0	1	1	0	0	0	0
chr2	238571310	238571696	4360018	4360032	intron	LRRFIP1	0	0	0	1	1	0	1	0	0
chr2	238616149	238616286	4360933	4360937	intron	LRRFIP1	0	0	0	1	0	0	0	0	0
chr2	238616317	238616565	4360937	4360943	intron	LRRFIP1	0	0	0	1	1	0	0	0	0
chr2	238623725	238623817	4361086	4361091	intron	LRRFIP1	0	0	0	1	0	0	0	0	0
chr2	238635197	238635389	4361246	4361251	intron	LRRFIP1	0	0	0	1	0	0	0	0	0
chr2	238641770	238641889	4361358	4361362	intron	LRRFIP1	0	0	0	1	1	0	1	0	0
chr2	238643589	238643840	4361392	4361398	intron	LRRFIP1	0	0	0	1	1	0	0	0	0
chr2	238653793	238653983	4361587	4361595	intron	LRRFIP1	0	0	0	1	0	0	0	1	1
chr2	238807076	238807132	4363835	4363839	intron	RAMP1	0	0	0	1	1	0	0	0	0
chr2	238807340	238807547	4363839	4363849	intron	RAMP1	0	0	0	1	1	0	1	1	0
chr2	239172178	239172453	4370902	4370909	intron	PER2	0	0	0	1	1	0	0	1	1
chr2	239194382	239195156	4371284	4371299	intron	PER2	0	0	0	1	1	0	0	0	0
chr2	239195243	239195538	4371299	4371306	intron	PER2	0	0	0	1	1	0	0	0	0
chr2	239195602	239195919	4371306	4371313	intron	PER2	0	0	0	1	1	0	0	0	0
chr2	239198927	239199098	4371508	4371513	Intergenic	PER2	0	0	0	1	0	0	1	0	0
chr2	239208530	239208677	4371701	4371706	Intergenic	PER2	0	0	0	1	0	0	1	0	0
chr2	239298899	239299143	4373129	4373134	intron	TRAF3IP1	0	0	0	1	1	0	1	0	0
chr2	239432058	239432084	4375305	4375309	intron	LOC151171	0	0	0	1	1	0	0	0	1
chr2	239432273	239432330	4375314	4375320	intron	LOC151171	0	0	0	1	1	0	0	0	0
chr2	239478298	239478373	4375921	4375925	Intergenic	LOC151171	0	0	0	1	0	0	0	0	0
chr2	239505708	239505819	4376346	4376351	Intergenic	LOC151171	0	0	0	1	1	0	1	0	0
chr2	239505874	239506059	4376351	4376355	Intergenic	LOC151171	0	0	0	1	0	0	1	0	0
chr2	239506073	239506182	4376355	4376360	Intergenic	LOC151171	0	0	0	1	0	0	1	0	0
chr2	239773011	239773152	4380062	4380067	intron	TWIST2	0	0	0	1	0	0	1	0	0
chr2	239776243	239776298	4380142	4380146	intron	TWIST2	0	0	0	1	0	0	0	0	0
chr2	239777737	239777905	4380182	4380190	intron	TWIST2	0	0	0	1	0	0	0	0	0
chr2	240035096	240035201	4384981	4384992	intron	HDAC4	0	0	0	1	0	0	0	0	0
chr2	240079628	240079744	4386155	4386161	intron	HDAC4	0	0	0	1	0	0	0	0	0
chr2	240143823	240143859	4387574	4387578	intron	HDAC4	0	0	0	1	1	0	0	0	0
chr2	240212978	240213095	4389041	4389046	intron	HDAC4	0	0	0	1	0	0	0	0	0
chr2	241190981	241191269	4405817	4405826	Intergenic	OTOS	0	0	0	1	0	0	0	0	0
chr2	241390578	241390742	4409804	4409814	exon	PP14571	0	0	0	1	1	0	0	0	0
chr2	241396096	241396186	4410166	4410171	promoter-TSS	PP14571	1	0	0	1	0	0	0	0	0
chr2	241505273	241505451	4412302	4412311	Intergenic	RNPEPL1	0	0	0	1	1	0	0	0	0
chr2	241837878	241838124	4420309	4420317	Intergenic	C2orf54	0	0	0	1	1	0	0	0	0
chr2	241922778	241923143	4422186	4422226	Intergenic	SNED1	0	1	0	1	0	0	0	1	1
chr2	241931173	241931414	4422347	4422361	Intergenic	SNED1	0	0	0	1	1	0	1	0	0
chr2	242063228	242063457	4425157	4425165	intron	PASK	0	0	0	1	0	0	1	0	0
chr2	242269112	242269617	4429622	4429630	intron	SEPT2	0	0	0	1	0	0	0	0	0
chr2	242294769	242295017	4429936	4429954	promoter-TSS	FARP2	1	0	0	1	0	0	1	0	0
chr2	242501318	242501515	4433686	4433700	intron	BOK	0	0	0	1	0	0	0	0	0
chr2	242701837	242701900	4439334	4439338	intron	D2HGDH	0	0	0	1	0	0	0	0	0
chr2	242833000	242833115	4443068	4443080	Intergenic	CXXC11	0	1	0	1	1	0	0	0	0
chr2	242833120	242833375	4443080	4443091	Intergenic	CXXC11	0	1	0	1	1	0	0	0	0
chr2	242875903	242876038	4444129	4444135	Intergenic	CXXC11	0	0	0	1	0	0	0	0	0
chr3	4458679	4459117	4480309	4480316	exon	SUMF1	0	0	0	1	1	0	1	0	0
chr3	4753132	4753421	4483306	4483311	intron	ITPR1	0	0	0	1	0	0	1	1	1
chr3	4762421	4762543	4483423	4483428	intron	ITPR1	0	0	0	1	1	0	1	1	1
chr3	4778321	4778341	4483589	4483593	intron	ITPR1	0	0	0	1	0	0	1	0	0
chr3	4782713	4782786	4483647	4483651	intron	ITPR1	0	0	0	1	1	0	0	0	0
chr3	4798249	4798362	4483856	4483862	intron	ITPR1	0	0	0	1	0	0	0	0	0
chr3	4947052	4947113	4485524	4485528	intron	BHLHE40-AS1	0	0	0	1	0	0	1	0	0
chr3	5030827	5030883	4486562	4486566	Intergenic	BHLHE40	0	0	0	1	0	0	1	0	0
chr3	5031169	5031245	4486568	4486573	Intergenic	BHLHE40	0	0	0	1	0	0	0	0	0
chr3	5137549	5137618	4487971	4487977	Intergenic	ARL8B	0	1	0	1	0	0	0	0	0
chr3	8486088	8486365	4511311	4511321	intron	LMCD1-AS1	0	0	0	1	1	0	1	0	0
chr3	8751848	8752169	4514284	4514289	Intergenic	CAV3	0	0	0	1	0	0	1	0	0
chr3	10057204	10057332	4531213	4531218	Intergenic	LOC401052	0	0	0	1	1	0	0	0	0
chr3	10231209	10231601	4534153	4534159	intron	IRAK2	0	0	0	1	1	0	0	0	0
chr3	10233859	10234096	4534196	4534201	intron	IRAK2	0	0	0	1	0	0	1	0	0
chr3	11138295	11138739	4545592	4545610	Intergenic	HRH1	0	0	0	1	0	0	0	0	0
chr3	11550654	11550766	4550409	4550414	intron	ATG7	0	0	0	1	1	0	0	0	0
chr3	12271613	12271719	4559026	4559030	Intergenic	PPARG	0	0	0	1	0	0	1	0	0
chr3	12996660	12997151	4569247	4569256	intron	IQSEC1	0	0	0	1	0	0	1	1	1
chr3	13152273	13152535	4572193	4572200	Intergenic	IQSEC1	0	0	0	1	0	0	0	0	0
chr3	13318766	13318829	4575084	4575088	Intergenic	NUP210	0	0	0	1	0	0	0	0	0
chr3	13318867	13318912	4575089	4575093	Intergenic	NUP210	0	0	0	1	0	0	0	0	0
chr3	13319547	13319560	4575103	4575107	Intergenic	NUP210	0	0	0	1	0	0	0	0	0
chr3	13494331	13494501	4578228	4578234	Intergenic	HDAC11	0	0	0	1	0	0	0	1	1
chr3	13526614	13526948	4578813	4578819	intron	HDAC11	0	0	0	1	0	0	1	0	0
chr3	13664644	13664803	4581100	4581110	intron	FBLN2	0	0	0	1	0	0	1	0	0
chr3	14160313	14160440	4586636	4586642	intron	CHCHD4	0	0	0	1	1	0	1	0	0
chr3	14186122	14186520	4587092	4587098	TTS	XPC	0	0	0	1	0	0	0	0	0
chr3	14399895	14399996	4589824	4589830	Intergenic	SLC6A6	0	0	0	1	0	0	1	0	0
chr3	14400070	14400284	4589830	4589843	Intergenic	SLC6A6	0	0	0	1	0	0	1	0	0
chr3	14412245	14412573	4590030	4590037	Intergenic	SLC6A6	0	0	0	1	0	0	0	0	0
chr3	14494419	14494916	4591340	4591361	intron	SLC6A6	0	0	0	1	0	0	1	0	1
chr3	14495885	14496051	4591377	4591384	intron	SLC6A6	0	0	0	1	0	0	0	0	0
chr3	14918653	14918853	4596927	4596939	intron	FGD5	0	0	0	1	0	0	1	0	0
chr3	15727683	15727790	4605882	4605886	exon	ANKRD28	0	0	0	1	0	0	0	0	0
chr3	16097464	16097631	4608701	4608706	Intergenic	GALNT15	0	0	0	1	0	0	0	0	0
chr3	20098888	20099054	4636936	4636940	intron	KAT2B	0	0	0	1	1	0	0	0	0
chr3	25490611	25490701	4673787	4673791	intron	RARB	0	0	0	1	1	0	0	0	0
chr3	25513050	25513179	4674015	4674020	intron	RARB	0	0	0	1	0	0	0	0	0
chr3	30396503	30396589	4705952	4705957	Intergenic	TGFBR2	0	0	0	1	0	0	0	0	0
chr3	32010434	32010657	4717386	4717392	intron	OSBPL10	0	0	0	1	0	0	1	0	0
chr3	32086860	32087033	4718211	4718215	Intergenic	GPD1L	0	0	0	1	0	0	1	0	0
chr3	32463464	32463841	4722405	4722412	intron	CMTM7	0	0	0	1	0	0	1	0	0
chr3	37225550	37225654	4758272	4758276	Intergenic	LRRFIP2	0	0	0	1	0	0	0	0	0
chr3	37495565	37495807	4760914	4760920	intron	ITGA9	0	0	0	1	0	0	1	0	0
chr3	37497712	37498133	4760933	4760944	intron	ITGA9	0	0	0	1	0	0	0	0	0
chr3	37710359	37710519	4762747	4762751	intron	ITGA9	0	0	0	1	1	0	1	0	0
chr3	37901815	37901837	4764420	4764424	Intergenic	CTDSPL	0	0	0	1	0	0	1	0	0
chr3	38027150	38027357	4765647	4765651	Intergenic	VILL	0	0	0	1	0	0	1	0	0
chr3	38046828	38046860	4766013	4766017	intron	VILL	0	0	0	1	1	0	0	0	0
chr3	38072971	38073227	4766555	4766561	Intergenic	PLCD1	0	0	0	1	0	0	1	0	0
chr3	39183618	39183678	4777322	4777326	TTS	CSRNP1	0	0	0	1	1	0	1	0	0
chr3	40821785	40821937	4790284	4790288	Intergenic	ZNF621	0	0	0	1	1	0	0	0	0
chr3	40919541	40919732	4790897	4790903	Intergenic	CTNNB1	0	0	0	1	1	0	1	0	0
chr3	42067148	42067526	4800247	4800254	Intergenic	ULK4	0	0	0	1	0	0	1	0	0
chr3	42073748	42073957	4800343	4800348	Intergenic	ULK4	0	0	0	1	0	0	0	0	0
chr3	42074280	42074339	4800348	4800353	Intergenic	ULK4	0	0	0	1	0	0	0	0	0
chr3	42113514	42114020	4800743	4800756	Intergenic	TRAK1	0	0	0	1	1	0	1	0	0
chr3	42158765	42158850	4801298	4801303	intron	TRAK1	0	0	0	1	0	0	0	1	1
chr3	42270495	42270600	4802668	4802672	Intergenic	CCK	0	0	0	1	0	0	0	1	1
chr3	42556854	42557073	4805110	4805118	intron	VIPR1	0	0	0	1	1	0	1	0	0
chr3	42586344	42586549	4805457	4805466	Intergenic	SEC22C	0	0	0	1	1	0	1	0	1
chr3	42788069	42788249	4807975	4807980	intron	CCDC13	0	0	0	1	1	0	0	0	0
chr3	43811238	43811397	4817435	4817444	Intergenic	ABHD5	0	0	0	1	0	0	1	0	1
chr3	44912026	44912160	4827991	4827995	Intergenic	TGM4	0	0	0	1	1	0	1	0	0
chr3	45130160	45130341	4830335	4830339	intron	CDCP1	0	0	0	1	1	0	1	0	0
chr3	45588584	45588629	4835021	4835025	intron	LARS2	0	0	0	1	0	0	1	0	0
chr3	45588787	45588986	4835025	4835031	exon	LARS2	0	0	0	1	0	0	1	0	0
chr3	46446917	46447396	4842992	4842999	Intergenic	CCRL2	0	0	0	1	1	0	1	0	0
chr3	46989828	46989933	4849977	4849983	intron	CCDC12	0	0	0	1	1	0	0	0	0
chr3	47485083	47485523	4856984	4856991	intron	SCAP	0	0	0	1	1	0	0	0	0
chr3	47745431	47745540	4860805	4860813	intron	SMARCC1	0	0	0	1	0	0	0	0	0
chr3	48192980	48193303	4867742	4867747	Intergenic	CDC25A	0	0	0	1	0	0	0	1	1
chr3	48309944	48310113	4869775	4869781	exon	ZNF589	0	0	0	1	0	0	1	0	0
chr3	48310196	48310468	4869782	4869790	exon	ZNF589	0	0	0	1	0	0	1	0	0
chr3	48443867	48443912	4871159	4871163	Intergenic	PLXNB1	0	0	0	1	0	0	1	0	0
chr3	48506698	48507088	4872385	4872394	promoter-TSS	TREX1	0	0	0	1	1	0	1	1	1
chr3	48545034	48545333	4873146	4873151	Intergenic	SHISA5	0	0	0	1	1	0	0	1	1
chr3	48595171	48595895	4873935	4873954	Intergenic	PFKFB4	1	0	0	1	0	0	0	1	1
chr3	48636487	48636704	4874775	4874785	exon	UQCRC1	0	0	0	1	1	0	1	0	0
chr3	48777489	48777702	4877825	4877833	Intergenic	IP6K2	0	0	0	1	1	0	0	1	1
chr3	50188111	50188703	4901964	4901979	Intergenic	SEMA3F	0	0	0	1	0	0	1	0	0
chr3	50188761	50189156	4901979	4901987	Intergenic	SEMA3F	0	0	0	1	0	0	1	0	0
chr3	50195305	50195377	4902219	4902224	intron	SEMA3F	0	0	0	1	1	0	0	0	0
chr3	50196016	50196097	4902231	4902235	intron	SEMA3F	0	0	0	1	1	0	0	0	0
chr3	50201624	50201791	4902311	4902316	intron	SEMA3F	0	0	0	1	0	0	0	0	0
chr3	50483397	50483503	4908341	4908345	intron	CACNA2D2	0	0	0	1	0	0	0	0	0
chr3	50638378	50639332	4910573	4910593	Intergenic	CISH	0	0	0	1	1	0	1	0	0
chr3	50639468	50639485	4910593	4910600	Intergenic	CISH	0	0	0	1	0	0	1	0	0
chr3	52073930	52074230	4925771	4925787	Intergenic	DUSP7	0	0	0	1	0	0	0	0	0
chr3	52087788	52087838	4926016	4926020	intron	DUSP7	0	0	0	1	0	0	0	1	1
chr3	52087884	52088059	4926020	4926027	exon	DUSP7	0	0	0	1	0	0	0	1	1
chr3	52251126	52251352	4928506	4928512	Intergenic	TLR9	0	0	0	1	1	0	1	0	0
chr3	52254389	52254716	4928560	4928566	TTS	TLR9	0	0	0	1	1	0	1	1	1
chr3	52505792	52505894	4933169	4933174	exon,intron	NISCH	0	0	0	1	1	0	1	0	0
chr3	52722384	52722501	4936655	4936659	promoter-TSS	SNORD19	1	0	0	1	0	0	0	0	0
chr3	53144482	53144544	4942552	4942556	intron	RFT1	0	0	0	1	0	0	0	1	1
chr3	53168913	53169070	4942822	4942826	Intergenic	RFT1	0	0	0	1	1	0	1	1	1
chr3	53179471	53179762	4942915	4942920	Intergenic	RFT1	0	0	0	1	1	0	0	0	0
chr3	53189777	53190215	4943040	4943049	Intergenic	PRKCD	0	0	0	1	1	0	1	0	0
chr3	53190523	53190726	4943054	4943080	Intergenic	PRKCD	0	1	0	1	1	0	0	0	0
chr3	53203408	53203597	4943388	4943394	intron	PRKCD	0	0	0	1	1	0	0	0	0
chr3	53286620	53286655	4944711	4944715	intron	TKT	0	0	0	1	0	0	0	0	0
chr3	53304080	53304323	4945053	4945059	Intergenic	TKT	0	0	0	1	1	0	1	0	1
chr3	53527542	53527619	4947266	4947271	Intergenic	CACNA1D	0	0	0	1	0	0	0	0	0
chr3	53876883	53877180	4951331	4951339	intron	CHDH	0	0	0	1	0	0	1	1	1
chr3	57023063	57023183	4978610	4978617	intron	ARHGEF3	0	0	0	1	0	0	0	1	1
chr3	57040260	57040366	4978831	4978835	intron	ARHGEF3	0	0	0	1	1	0	0	0	0
chr3	57040656	57040745	4978840	4978844	intron	ARHGEF3	0	0	0	1	1	0	0	0	0
chr3	57041660	57041825	4978858	4978863	intron	ARHGEF3	0	0	0	1	1	0	0	0	0
chr3	57048903	57049009	4978988	4978996	intron	ARHGEF3	0	0	0	1	0	0	0	0	0
chr3	57984382	57984565	4989435	4989442	Intergenic	FLNB	0	0	0	1	0	0	1	0	0
chr3	58045419	58045614	4990290	4990295	intron	FLNB	0	0	0	1	0	0	0	0	0
chr3	58089024	58089206	4990818	4990827	intron	FLNB	0	0	0	1	0	0	1	0	0
chr3	58097620	58097895	4990925	4990932	intron	FLNB	0	0	0	1	0	0	1	0	0
chr3	58161145	58161634	4991877	4991888	Intergenic	DNASE1L3	0	0	0	1	1	0	0	0	0
chr3	58614730	58615006	4997774	4997780	Intergenic	FAM3D	0	0	0	1	1	0	0	0	0
chr3	58615909	58616179	4997787	4997793	Intergenic	FAM3D	0	0	0	1	0	0	0	1	1
chr3	59552058	59552625	5004594	5004600	Intergenic	C3orf67	0	0	0	1	0	0	0	0	0
chr3	59639689	59639883	5005199	5005203	Intergenic	C3orf67	0	0	0	1	0	0	1	0	0
chr3	59639922	59640043	5005203	5005209	Intergenic	C3orf67	0	0	0	1	0	0	1	0	0
chr3	64202311	64202583	5040206	5040211	intron	PRICKLE2	0	0	0	1	0	0	1	0	0
chr3	64251845	64251943	5040550	5040554	Intergenic	PRICKLE2	0	0	0	1	0	0	0	0	0
chr3	64519273	64519647	5042753	5042765	intron	ADAMTS9	0	0	0	1	0	0	1	1	1
chr3	64925932	64926110	5045997	5046003	intron	ADAMTS9-AS2	0	0	0	1	0	0	1	0	0
chr3	65469183	65469439	5049940	5049946	intron	MAGI1	0	0	0	1	1	0	1	0	0
chr3	65938968	65939764	5053960	5053968	intron	MAGI1	0	0	0	1	0	0	1	0	0
chr3	65940283	65940362	5053976	5053983	intron	MAGI1	0	0	0	1	0	0	0	0	0
chr3	66479216	66479512	5058551	5058556	intron	LRIG1	0	0	0	1	0	0	1	0	0
chr3	66491751	66491813	5058709	5058714	intron	LRIG1	0	0	0	1	1	0	0	0	0
chr3	66492956	66493100	5058727	5058732	intron	LRIG1	0	0	0	1	1	0	1	0	0
chr3	66522865	66522949	5059082	5059086	intron	LRIG1	0	0	0	1	0	0	0	0	0
chr3	66524156	66524309	5059097	5059103	intron	LRIG1	0	0	0	1	0	0	0	0	0
chr3	66525992	66526302	5059122	5059129	intron	LRIG1	0	0	0	1	1	0	1	0	0
chr3	66532172	66532323	5059193	5059197	intron	LRIG1	0	0	0	1	0	0	0	0	0
chr3	66543217	66543270	5059308	5059313	intron	LRIG1	0	0	0	1	0	0	1	0	0
chr3	71032088	71032255	5092071	5092077	intron	FOXP1	0	0	0	1	0	0	1	0	0
chr3	71055203	71055356	5092315	5092319	intron	FOXP1	0	0	0	1	0	0	0	0	0
chr3	71098104	71098281	5092699	5092705	intron	FOXP1	0	0	0	1	0	0	1	0	0
chr3	71098336	71098500	5092706	5092712	intron	FOXP1	0	0	0	1	0	0	1	0	0
chr3	71104826	71104989	5092774	5092779	intron	FOXP1	0	0	0	1	0	0	1	0	0
chr3	71105212	71105267	5092780	5092784	intron	FOXP1	0	0	0	1	0	0	0	0	0
chr3	71294170	71294247	5094898	5094902	exon	FOXP1	0	0	0	1	0	0	0	0	0
chr3	71294273	71294643	5094902	5094907	promoter-TSS	FOXP1	0	0	0	1	0	0	0	0	0
chr3	71439117	71439233	5096565	5096571	intron	FOXP1	0	0	0	1	0	0	0	0	0
chr3	71478030	71478253	5096989	5096999	intron	FOXP1	0	0	0	1	0	0	1	0	0
chr3	71482791	71483042	5097064	5097070	intron	FOXP1	0	0	0	1	0	0	0	0	0
chr3	71493242	71493414	5097212	5097220	intron	FOXP1	0	0	0	1	0	0	1	0	0
chr3	71493650	71494108	5097223	5097230	intron	FOXP1	0	0	0	1	1	0	1	0	0
chr3	71591680	71591930	5098279	5098286	promoter-TSS	MIR1284	1	0	0	1	0	0	1	0	0
chr3	71707221	71707454	5099672	5099677	Intergenic	FOXP1	0	0	0	1	0	0	1	0	0
chr3	72202083	72202472	5104740	5104755	intron	LOC201617	0	0	0	1	1	0	1	0	0
chr3	72226329	72226464	5104989	5104996	Intergenic	LOC201617	0	0	0	1	1	0	1	0	0
chr3	72226488	72226756	5104996	5105003	Intergenic	LOC201617	0	0	0	1	0	0	1	0	0
chr3	72226879	72227064	5105003	5105019	Intergenic	LOC201617	0	0	0	1	0	0	0	0	0
chr3	72305415	72305501	5105671	5105675	Intergenic	LOC201617	0	0	0	1	0	0	1	0	1
chr3	72323843	72324119	5105880	5105886	Intergenic	LOC201617	0	0	0	1	0	0	0	0	0
chr3	72338127	72338615	5106013	5106033	Intergenic	LOC201617	0	0	0	1	1	0	0	0	0
chr3	72356292	72356500	5106224	5106230	Intergenic	RYBP	0	0	0	1	1	0	1	0	0
chr3	72359893	72360044	5106267	5106272	Intergenic	RYBP	0	0	0	1	1	0	1	1	0
chr3	72366750	72366940	5106346	5106351	Intergenic	RYBP	0	0	0	1	1	0	0	0	0
chr3	72367956	72368019	5106368	5106372	Intergenic	RYBP	0	0	0	1	1	0	1	0	0
chr3	72385976	72386363	5106598	5106612	Intergenic	RYBP	0	0	0	1	1	0	1	0	1
chr3	72396977	72397197	5106748	5106756	Intergenic	RYBP	0	0	0	1	1	0	1	1	1
chr3	72397206	72397301	5106756	5106764	Intergenic	RYBP	0	0	0	1	0	0	1	1	1
chr3	72772185	72772242	5110660	5110664	Intergenic	SHQ1	0	0	0	1	0	0	1	0	0
chr3	72795651	72796170	5111021	5111029	Intergenic	SHQ1	0	0	0	1	0	0	0	0	0
chr3	73858192	73858388	5121407	5121414	Intergenic	PDZRN3	0	0	0	1	0	0	0	0	0
chr3	74692920	74693113	5126470	5126474	Intergenic	CNTN3	0	0	0	1	0	0	1	0	0
chr3	107705890	107706433	5315417	5315425	Intergenic	CD47	0	0	0	1	0	0	1	0	0
chr3	108125523	108125735	5318495	5318500	intron	MYH15	0	0	0	1	0	0	1	1	1
chr3	108128826	108128905	5318518	5318522	intron	MYH15	0	0	0	1	0	0	0	0	0
chr3	111643375	111643466	5340935	5340939	intron	PHLDB2	0	0	0	1	0	0	1	0	0
chr3	111794187	111794238	5342111	5342115	exon	TMPRSS7	0	0	0	1	0	0	1	0	0
chr3	112770085	112770420	5349158	5349171	Intergenic	C3orf17	0	0	0	1	0	0	1	1	1
chr3	113270772	113270953	5353209	5353213	intron	SIDT1	0	0	0	1	0	0	0	0	0
chr3	114165474	114165649	5361019	5361024	intron	ZBTB20	0	0	0	1	0	0	0	0	0
chr3	119866562	119866646	5397705	5397709	Intergenic	GSK3B	0	0	0	1	0	0	1	0	0
chr3	120137596	120138020	5399988	5399995	intron	FSTL1	0	0	0	1	1	0	0	1	1
chr3	120157654	120157853	5400137	5400142	intron	FSTL1	0	0	0	1	1	0	1	0	0
chr3	120157959	120158008	5400142	5400147	intron	FSTL1	0	0	0	1	1	0	1	0	0
chr3	120285875	120286047	5401197	5401201	Intergenic	NDUFB4	0	0	0	1	0	0	0	0	0
chr3	122370442	122370556	5416891	5416895	Intergenic	PARP14	0	0	0	1	0	0	0	0	0
chr3	122370795	122371015	5416895	5416899	Intergenic	PARP14	0	0	0	1	0	0	0	0	0
chr3	122398097	122398359	5417124	5417133	Intergenic	PARP14	0	0	0	1	0	0	0	1	1
chr3	122693994	122694185	5420211	5420216	intron	SEMA5B	0	0	0	1	1	0	1	0	0
chr3	122694209	122694393	5420216	5420221	intron	SEMA5B	0	0	0	1	1	0	1	0	0
chr3	123371246	123371464	5428263	5428270	intron	MYLK	0	0	0	1	0	0	1	1	1
chr3	123379876	123380075	5428335	5428344	intron	MYLK	0	0	0	1	0	0	1	0	0
chr3	123438041	123438177	5428995	5429000	intron	MYLK	0	0	0	1	0	0	1	1	1
chr3	123438539	123438759	5429003	5429008	intron	MYLK	0	0	0	1	0	0	1	0	0
chr3	124480148	124480424	5437211	5437224	Intergenic	UMPS	0	0	0	1	0	0	1	1	1
chr3	124533560	124533739	5437966	5437971	intron	ITGB5	0	0	0	1	0	0	1	0	0
chr3	124556653	124556993	5438195	5438201	intron	ITGB5	0	0	0	1	0	0	0	0	0
chr3	124762537	124762569	5440491	5440495	intron	HEG1	0	0	0	1	1	0	0	0	0
chr3	124762577	124762861	5440495	5440508	intron	HEG1	0	0	0	1	1	0	0	0	0
chr3	125366610	125366698	5446730	5446734	Intergenic	OSBPL11	0	0	0	1	0	0	0	0	0
chr3	125989071	125989239	5454657	5454662	Intergenic	KLF15	0	0	0	1	0	0	0	0	0
chr3	126860805	126861032	5467080	5467088	Intergenic	PLXNA1	0	0	0	1	1	0	1	0	0
chr3	126861039	126861133	5467088	5467092	Intergenic	PLXNA1	0	0	0	1	1	0	1	0	0
chr3	127415904	127415987	5474442	5474446	intron	MGLL	0	0	0	1	1	0	0	0	0
chr3	127466788	127467004	5475163	5475171	intron	MGLL	0	0	0	1	0	0	0	0	0
chr3	128001437	128001738	5481268	5481274	intron	EEFSEC	0	0	0	1	1	0	0	0	0
chr3	128053257	128053530	5481723	5481729	intron	EEFSEC	0	0	0	1	1	0	0	0	0
chr3	128056366	128056651	5481762	5481771	intron	EEFSEC	0	0	0	1	1	0	0	0	0
chr3	128068880	128069071	5481897	5481905	intron	EEFSEC	0	0	0	1	1	0	0	0	0
chr3	128097917	128098098	5482208	5482214	intron	EEFSEC	0	0	0	1	0	0	1	0	0
chr3	128101137	128101256	5482259	5482266	intron	EEFSEC	0	0	0	1	1	0	1	0	0
chr3	128101271	128101314	5482266	5482270	intron	EEFSEC	0	0	0	1	0	0	1	0	0
chr3	128772353	128772712	5493891	5493900	Intergenic	GP9	0	0	0	1	0	0	0	1	1
chr3	128777272	128777448	5493954	5493958	Intergenic	GP9	0	0	0	1	1	0	0	0	0
chr3	128786537	128786680	5494131	5494136	Intergenic	GP9	0	0	0	1	0	0	0	0	0
chr3	128806331	128806408	5494480	5494484	TTS	RAB43	0	0	0	1	1	0	0	0	0
chr3	128914593	128914892	5496467	5496472	Intergenic	CNBP	0	0	0	1	0	0	0	0	0
chr3	128964679	128964954	5497243	5497249	Intergenic	COPG1	0	0	0	1	0	0	0	1	1
chr3	131972192	131972292	5524156	5524160	Intergenic	ACPP	0	0	0	1	0	0	0	1	1
chr3	132061878	132062188	5524893	5524899	intron	ACPP	0	0	0	1	0	0	0	1	1
chr3	133461700	133461772	5535798	5535802	Intergenic	TF	0	0	0	1	0	0	0	0	0
chr3	133663983	133664125	5538025	5538032	exon	SLCO2A1	0	0	0	1	1	0	1	0	0
chr3	134027200	134027434	5541479	5541487	Intergenic	RYK	0	0	0	1	0	0	0	1	1
chr3	138316556	138316917	5577421	5577426	Intergenic	CEP70	0	0	0	1	0	0	0	0	0
chr3	141079691	141080180	5600184	5600191	intron	ZBTB38	0	0	0	1	0	0	1	1	1
chr3	141102477	141102735	5600366	5600376	intron	ZBTB38	0	0	0	1	0	0	0	0	0
chr3	141102755	141103216	5600376	5600381	intron	ZBTB38	0	0	0	1	0	0	1	0	0
chr3	141145333	141145517	5600854	5600861	intron	ZBTB38	0	0	0	1	1	0	1	0	0
chr3	141174942	141175029	5601213	5601218	Intergenic	RASA2	0	0	0	1	0	0	1	0	0
chr3	143616758	143616911	5622867	5622871	Intergenic	SLC9A9	0	0	0	1	0	0	0	0	0
chr3	146221412	146221733	5637425	5637429	Intergenic	PLSCR2	0	0	0	1	0	0	1	1	0
chr3	149253130	149253244	5657428	5657434	intron	WWTR1	0	0	0	1	0	0	0	0	0
chr3	149973160	149973438	5663208	5663213	Intergenic	TSC22D2	0	0	0	1	0	0	1	0	0
chr3	150256182	150256748	5665343	5665350	Intergenic	SERP1	0	0	0	1	1	0	1	0	0
chr3	150863795	150864155	5671234	5671242	intron	MED12L	0	0	0	1	1	0	1	1	1
chr3	156799514	156799820	5712823	5712833	exon	LOC339894	0	0	0	1	0	0	1	1	1
chr3	158440916	158441002	5724423	5724427	intron	RARRES1	0	0	0	1	0	0	1	0	0
chr3	158445603	158445811	5724472	5724478	intron	RARRES1	0	0	0	1	0	0	0	1	1
chr3	158486217	158486469	5724953	5724959	Intergenic	MFSD1	0	0	0	1	1	0	0	0	0
chr3	167532172	167532467	5778597	5778602	intron	SERPINI1	0	0	0	1	0	0	1	0	0
chr3	169042374	169042464	5787573	5787578	intron	MECOM	0	0	0	1	0	0	0	0	0
chr3	170458971	170459228	5801509	5801514	Intergenic	RPL22L1	0	0	0	1	0	0	0	0	0
chr3	171843822	171844049	5813037	5813042	intron	FNDC3B	0	0	0	1	0	0	1	0	0
chr3	171870931	171871382	5813289	5813298	intron	FNDC3B	0	0	0	1	1	0	1	0	0
chr3	171874143	171874333	5813326	5813332	intron	FNDC3B	0	0	0	1	0	0	1	0	0
chr3	172234556	172234777	5816467	5816471	TTS	TNFSF10	0	0	0	1	1	0	1	0	0
chr3	172280813	172281527	5816930	5816937	Intergenic	TNFSF10	0	0	0	1	0	0	1	0	0
chr3	172312517	172312614	5817166	5817172	Intergenic	TNFSF10	0	0	0	1	0	0	0	0	0
chr3	172341168	172341208	5817435	5817440	Intergenic	NCEH1	0	0	0	1	0	0	0	1	1
chr3	172355791	172356107	5817630	5817640	intron	NCEH1	0	0	0	1	0	0	1	0	0
chr3	172384751	172384801	5817906	5817910	intron	NCEH1	0	0	0	1	0	0	1	1	1
chr3	172467040	172467534	5818864	5818871	Intergenic	ECT2	1	0	0	1	0	0	0	0	0
chr3	175056799	175057002	5834877	5834881	intron	NAALADL2	0	0	0	1	0	0	1	0	0
chr3	176895659	176895933	5846676	5846682	intron	TBL1XR1	0	0	0	1	0	0	0	0	0
chr3	176919547	176919714	5847198	5847204	Intergenic	TBL1XR1	0	0	0	1	0	0	0	0	0
chr3	177017954	177018188	5848747	5848752	Intergenic	TBL1XR1	0	0	0	1	1	0	1	0	0
chr3	177063225	177063403	5849361	5849366	Intergenic	LINC00578	0	0	0	1	1	0	1	0	0
chr3	177094862	177095036	5849788	5849795	Intergenic	LINC00578	0	0	0	1	0	0	1	0	0
chr3	177095072	177095200	5849795	5849799	Intergenic	LINC00578	0	0	0	1	0	0	1	0	0
chr3	177196778	177196859	5850852	5850856	intron	LINC00578	0	0	0	1	1	0	1	0	0
chr3	177315306	177315397	5851898	5851902	intron	LINC00578	0	0	0	1	1	0	0	0	0
chr3	177541852	177542100	5853650	5853654	Intergenic	LINC00578	0	0	0	1	0	0	1	0	0
chr3	183003692	183003860	5896707	5896714	intron	MCF2L2	0	0	0	1	0	0	1	0	0
chr3	183684141	183684361	5906368	5906373	intron	ABCC5	0	0	0	1	0	0	1	0	0
chr3	183723816	183724297	5906871	5906883	promoter-TSS	ABCC5-AS1	1	0	0	1	0	0	1	0	0
chr3	184056351	184056569	5913147	5913173	intron	FAM131A	0	1	0	1	1	0	0	0	0
chr3	184277165	184277439	5916933	5916943	Intergenic	EPHB3	0	0	0	1	1	0	0	0	0
chr3	185255206	185255492	5928522	5928527	intron	LIPH	0	0	0	1	0	0	1	0	0
chr3	185276860	185277183	5928836	5928853	Intergenic	LIPH	0	0	0	1	0	0	0	1	1
chr3	185378223	185378408	5930484	5930490	intron	IGF2BP2	0	0	0	1	0	0	0	1	1
chr3	185677395	185677775	5934272	5934277	promoter-TSS	LOC344887	1	0	0	1	0	0	0	0	0
chr3	185841893	185842012	5936265	5936269	Intergenic	ETV5	0	0	0	1	1	0	0	0	0
chr3	185842592	185842779	5936277	5936281	Intergenic	ETV5	0	0	0	1	1	0	1	0	0
chr3	185927836	185928118	5937284	5937291	intron	DGKG	0	0	0	1	0	0	0	0	0
chr3	185928164	185928436	5937291	5937302	intron	DGKG	0	0	0	1	0	0	1	0	0
chr3	187464410	187464844	5953431	5953439	Intergenic	BCL6	1	0	0	1	0	0	0	0	0
chr3	187526843	187527287	5953977	5953984	Intergenic	BCL6	0	0	0	1	0	0	1	0	0
chr3	188012863	188013089	5958242	5958248	intron	LPP	0	0	0	1	0	0	0	0	0
chr3	188353178	188353369	5960939	5960945	intron	LPP	0	0	0	1	0	0	0	0	0
chr3	188668792	188668941	5963508	5963513	Intergenic	TPRG1	0	0	0	1	0	0	0	0	0
chr3	188841415	188841700	5964751	5964758	Intergenic	TPRG1	0	0	0	1	0	0	0	0	0
chr3	189022661	189022787	5966116	5966123	intron	TPRG1	0	0	0	1	0	0	1	0	0
chr3	189034162	189034636	5966193	5966198	intron	TPRG1	0	0	0	1	0	0	1	0	0
chr3	189668013	189668079	5970438	5970443	Intergenic	MIR944	0	0	0	1	0	0	0	0	0
chr3	193498729	193498905	5999858	5999865	Intergenic	OPA1-AS1	0	0	0	1	0	0	0	1	1
chr3	193509202	193509352	5999991	5999995	Intergenic	OPA1-AS1	0	0	0	1	1	0	0	0	0
chr3	193509456	193509681	5999995	5999999	Intergenic	OPA1-AS1	0	0	0	1	0	0	1	0	0
chr3	193560260	193560570	6000579	6000590	Intergenic	DPPA2P3	0	0	0	1	0	0	1	0	0
chr3	193570218	193570411	6000673	6000679	Intergenic	DPPA2P3	0	0	0	1	1	0	0	0	0
chr3	193807367	193807512	6003596	6003602	Intergenic	HES1	0	0	0	1	0	0	1	0	0
chr3	193848612	193848713	6004182	6004186	Intergenic	HES1	0	0	0	1	0	0	0	0	0
chr3	193848817	193849329	6004186	6004201	Intergenic	HES1	0	0	0	1	0	0	1	0	0
chr3	193860207	193860359	6004734	6004739	Intergenic	HES1	0	0	0	1	1	0	0	0	0
chr3	193879132	193879267	6004992	6004999	Intergenic	HES1	0	0	0	1	1	0	1	0	0
chr3	193884567	193884603	6005048	6005054	Intergenic	HES1	0	0	0	1	1	0	0	0	0
chr3	193884759	193885007	6005054	6005061	Intergenic	HES1	0	0	0	1	0	0	0	0	0
chr3	193989196	193989340	6006591	6006598	Intergenic	LOC100131551	0	0	0	1	0	0	1	0	0
chr3	193995347	193995610	6006714	6006721	Intergenic	LOC100131551	0	0	0	1	0	0	0	0	0
chr3	194030520	194030649	6007286	6007291	promoter-TSS	LOC100131551	1	0	0	1	0	0	1	0	0
chr3	194030679	194030838	6007291	6007295	promoter-TSS	LOC100131551	1	0	0	1	0	0	1	0	0
chr3	194030880	194031042	6007296	6007302	promoter-TSS	LOC100131551	1	0	0	1	0	0	1	0	0
chr3	194258180	194258420	6010752	6010756	Intergenic	TMEM44-AS1	0	0	0	1	1	0	1	0	0
chr3	194315433	194315660	6011746	6011752	intron	TMEM44	0	0	0	1	0	0	0	1	1
chr3	194403314	194403659	6013508	6013514	Intergenic	FAM43A	0	0	0	1	0	0	1	1	1
chr3	194588235	194588410	6016252	6016258	Intergenic	LOC100507391	0	0	0	1	1	0	0	0	0
chr3	194592276	194592494	6016319	6016328	Intergenic	LOC100507391	0	0	0	1	1	0	1	1	0
chr3	194600743	194600994	6016471	6016477	Intergenic	LOC100507391	0	0	0	1	1	0	0	0	0
chr3	194751613	194751735	6018361	6018366	Intergenic	XXYLT1	0	0	0	1	1	0	0	0	0
chr3	194751772	194752021	6018367	6018373	Intergenic	XXYLT1	0	0	0	1	0	0	0	0	0
chr3	194823465	194823523	6019846	6019851	intron	XXYLT1	0	0	0	1	0	0	0	0	0
chr3	194860159	194860252	6020548	6020554	intron	XXYLT1	0	0	0	1	1	0	0	0	0
chr3	194875815	194876064	6020821	6020827	intron	XXYLT1	0	0	0	1	1	0	1	0	0
chr3	194876086	194876245	6020827	6020834	intron	XXYLT1	0	0	0	1	0	0	1	0	0
chr3	194931068	194931294	6021675	6021682	intron	XXYLT1	0	0	0	1	1	0	0	0	0
chr3	194979565	194979672	6022460	6022464	intron	XXYLT1	0	0	0	1	1	0	0	0	0
chr3	195531184	195531299	6031217	6031222	intron	MUC4	0	0	0	1	0	0	0	0	0
chr3	195531359	195531565	6031222	6031229	intron	MUC4	0	0	0	1	0	0	0	0	0
chr3	195556098	195556362	6031929	6031935	Intergenic	MUC4	0	0	0	1	1	0	0	0	0
chr3	195586609	195586705	6032683	6032687	Intergenic	MUC4	0	0	0	1	1	0	0	0	1
chr3	195623567	195623846	6034006	6034014	intron	TNK2	0	0	0	1	1	0	0	0	0
chr3	195641892	195642212	6034538	6034545	Intergenic	TNK2	0	0	0	1	0	0	1	1	1
chr3	195863648	195863732	6038798	6038803	Intergenic	LOC401109	0	0	0	1	1	0	0	0	0
chr3	195865964	195866150	6038836	6038842	Intergenic	LOC401109	0	0	0	1	0	0	0	0	0
chr3	195868797	195869138	6038901	6038911	promoter-TSS	LOC401109	1	0	0	1	0	0	0	0	0
chr3	196723717	196723836	6054224	6054231	Intergenic	MFI2-AS1	0	0	0	1	0	0	0	0	0
chr3	197121438	197121577	6059141	6059145	Intergenic	DLG1	0	0	0	1	0	0	1	0	0
chr3	197121633	197121791	6059146	6059152	Intergenic	DLG1	0	0	0	1	0	0	1	0	0
chr3	197121841	197121935	6059152	6059156	Intergenic	DLG1	0	0	0	1	0	0	1	0	0
chr3	197266774	197266948	6061531	6061535	intron	BDH1	0	0	0	1	0	0	1	0	0
chr4	1205825	1205858	6099095	6099099	exon	CTBP1	0	1	0	1	0	0	0	0	0
chr4	1205861	1205877	6099099	6099103	exon	CTBP1	0	1	0	1	0	0	0	0	0
chr4	1240411	1240587	6100511	6100517	intron	CTBP1	0	0	0	1	1	0	0	0	0
chr4	1546898	1547020	6108361	6108367	Intergenic	FAM53A	0	0	0	1	1	0	0	0	0
chr4	1550121	1550199	6108460	6108467	Intergenic	FAM53A	0	0	0	1	1	0	0	0	0
chr4	1550218	1550249	6108467	6108471	Intergenic	FAM53A	0	0	0	1	0	0	0	0	0
chr4	1550302	1550373	6108471	6108478	Intergenic	FAM53A	0	0	0	1	1	0	0	0	0
chr4	1550612	1550894	6108483	6108504	Intergenic	FAM53A	0	0	0	1	1	0	0	1	1
chr4	1754401	1754743	6114796	6114814	Intergenic	TACC3	0	0	0	1	0	0	0	0	0
chr4	1909668	1909855	6119390	6119396	intron	WHSC1	0	0	0	1	0	0	1	0	0
chr4	1941849	1942245	6119837	6119842	exon	WHSC1	0	0	0	1	0	0	0	0	0
chr4	2414859	2415408	6129269	6129290	intron	ZFYVE28	0	0	0	1	1	0	0	1	0
chr4	2798279	2798608	6136979	6136990	intron	SH3BP2	0	0	0	1	1	0	0	0	0
chr4	2799504	2799694	6137002	6137009	intron	SH3BP2	0	0	0	1	1	0	1	0	0
chr4	2799752	2799869	6137009	6137015	intron	SH3BP2	0	0	0	1	1	0	1	0	0
chr4	2800230	2800295	6137023	6137027	intron	SH3BP2	0	0	0	1	0	0	0	0	0
chr4	2909715	2909960	6139045	6139051	intron	ADD1	0	0	0	1	1	0	1	0	0
chr4	2932580	2932736	6139482	6139492	TTS	ADD1	0	0	0	1	1	0	0	1	0
chr4	2939095	2939288	6139815	6139823	TTS	NOP14	0	0	0	1	1	0	0	0	0
chr4	3412239	3412372	6148729	6148736	intron	RGS12	0	0	0	1	0	0	0	0	0
chr4	3485272	3485373	6150978	6150989	promoter-TSS	DOK7	0	0	0	1	0	0	0	0	0
chr4	3485393	3485514	6150989	6150994	promoter-TSS	DOK7	0	0	0	1	1	0	0	0	0
chr4	3487078	3487450	6151055	6151082	intron	DOK7	0	0	0	1	1	0	0	0	0
chr4	3659950	3660016	6155297	6155302	Intergenic	LOC100133461	0	0	0	1	0	0	0	0	0
chr4	4754051	4754100	6173275	6173279	Intergenic	MSX1	0	0	0	1	1	0	0	0	0
chr4	6697570	6697598	6201138	6201142	intron	S100P	0	0	0	1	1	0	0	0	0
chr4	6698339	6698517	6201152	6201156	intron	S100P	0	0	0	1	1	0	0	0	0
chr4	6748543	6748764	6202165	6202171	Intergenic	BLOC1S4	0	0	0	1	1	0	1	0	0
chr4	6748797	6748965	6202173	6202181	Intergenic	BLOC1S4	0	0	0	1	1	0	1	0	0
chr4	6749608	6749764	6202188	6202193	Intergenic	BLOC1S4	0	0	0	1	1	0	0	0	0
chr4	6751172	6751527	6202223	6202239	Intergenic	KIAA0232	0	0	0	1	1	0	0	0	0
chr4	6765325	6765379	6202509	6202515	Intergenic	KIAA0232	0	0	0	1	0	0	1	0	0
chr4	6765399	6765439	6202516	6202520	Intergenic	KIAA0232	0	0	0	1	0	0	1	0	0
chr4	6817028	6817203	6203368	6203373	intron	KIAA0232	0	0	0	1	0	0	0	0	0
chr4	6894052	6894366	6204353	6204364	Intergenic	TBC1D14	0	0	0	1	0	0	0	1	0
chr4	6919564	6919632	6205029	6205035	intron	TBC1D14	0	0	0	1	1	0	0	1	1
chr4	6957538	6957632	6205852	6205858	intron	TBC1D14	0	0	0	1	0	0	0	0	0
chr4	7209057	7209121	6211284	6211291	intron	SORCS2	0	0	0	1	0	0	1	0	0
chr4	7962697	7963014	6225558	6225565	Intergenic	AFAP1	0	0	0	1	1	0	1	0	0
chr4	8184930	8185072	6230455	6230464	Intergenic	SH3TC1	0	0	0	1	1	0	1	0	0
chr4	8185107	8185404	6230464	6230472	Intergenic	SH3TC1	0	0	0	1	1	0	1	0	0
chr4	8190425	8190498	6230587	6230591	Intergenic	SH3TC1	0	0	0	1	1	0	1	0	0
chr4	8190577	8190893	6230591	6230604	Intergenic	SH3TC1	0	0	0	1	1	0	1	0	0
chr4	8190936	8191172	6230604	6230617	Intergenic	SH3TC1	0	0	0	1	1	0	1	0	0
chr4	8200398	8200550	6230826	6230834	promoter-TSS	SH3TC1	1	0	0	1	1	0	0	0	0
chr4	8208140	8208308	6231076	6231083	intron	SH3TC1	0	0	0	1	0	0	0	0	0
chr4	8230328	8230582	6231612	6231623	intron	SH3TC1	0	0	0	1	1	0	1	1	0
chr4	8262620	8262689	6232385	6232390	Intergenic	HTRA3	0	0	0	1	0	0	0	0	0
chr4	8321474	8321666	6233722	6233727	Intergenic	HTRA3	0	0	0	1	0	0	1	0	0
chr4	8353717	8353968	6234281	6234288	Intergenic	HTRA3	0	0	0	1	0	0	0	0	0
chr4	8538995	8539117	6237983	6237989	Intergenic	GPR78	0	0	0	1	1	0	0	0	0
chr4	9605543	9606124	6257536	6257551	Intergenic	MIR548I2	0	0	0	1	0	0	0	0	0
chr4	10007897	10008122	6261984	6261990	intron	SLC2A9	0	0	0	1	1	0	1	0	0
chr4	10008609	10008765	6261997	6262002	intron	SLC2A9	0	0	0	1	1	0	0	0	0
chr4	10065344	10065444	6262695	6262699	Intergenic	MIR3138	0	0	0	1	0	0	1	1	1
chr4	10103349	10103663	6263476	6263482	intron	WDR1	0	0	0	1	0	0	0	0	0
chr4	10175662	10175717	6264562	6264566	Intergenic	WDR1	0	0	0	1	1	0	0	0	0
chr4	10175727	10175836	6264566	6264570	Intergenic	WDR1	0	0	0	1	1	0	0	0	0
chr4	10531702	10531792	6267687	6267691	intron	CLNK	0	0	0	1	0	0	0	0	0
chr4	10532327	10532401	6267694	6267699	intron	CLNK	0	0	0	1	0	0	0	0	0
chr4	15151335	15151692	6299133	6299138	Intergenic	CPEB2	0	0	0	1	1	0	1	0	1
chr4	16198343	16198445	6308176	6308181	intron	TAPT1	0	0	0	1	0	0	1	1	1
chr4	17492391	17492595	6318654	6318659	intron	QDPR	0	0	0	1	0	0	1	0	0
chr4	22501989	22502186	6352022	6352028	intron	GPR125	0	0	0	1	0	0	1	0	0
chr4	23922406	23922663	6361508	6361513	Intergenic	PPARGC1A	0	0	0	1	0	0	0	0	0
chr4	26023678	26023888	6383321	6383328	Intergenic	C4orf52	0	0	0	1	0	0	0	0	0
chr4	26023908	26024472	6383328	6383335	Intergenic	C4orf52	0	0	0	1	1	0	1	0	0
chr4	26454503	26454717	6387815	6387820	Intergenic	CCKAR	0	0	0	1	0	0	0	0	0
chr4	38320378	38321010	6462079	6462100	Intergenic	KLF3	0	0	0	1	0	0	1	1	1
chr4	38321303	38321710	6462105	6462114	Intergenic	KLF3	0	0	0	1	0	0	1	1	1
chr4	38675951	38676560	6465292	6465303	intron	KLF3	0	0	0	1	1	0	0	0	0
chr4	38677161	38677449	6465306	6465312	intron	KLF3	0	0	0	1	1	0	0	1	1
chr4	38754677	38755005	6466174	6466185	Intergenic	TLR10	0	0	0	1	0	0	1	0	0
chr4	39541144	39541369	6474528	6474533	intron	UGDH-AS1	0	0	0	1	0	0	0	0	0
chr4	40056108	40056421	6481879	6481889	intron	LOC344967	0	0	0	1	1	0	0	0	0
chr4	40180328	40180440	6483494	6483498	Intergenic	RHOH	0	0	0	1	0	0	0	0	0
chr4	40191785	40191945	6483646	6483651	Intergenic	RHOH	0	0	0	1	0	0	1	0	0
chr4	40397738	40398335	6486109	6486115	Intergenic	CHRNA9	0	0	0	1	0	0	1	0	0
chr4	40449448	40449667	6486811	6486815	intron	RBM47	0	0	0	1	1	0	0	0	0
chr4	40579060	40579527	6488451	6488458	intron	RBM47	0	0	0	1	0	0	1	0	0
chr4	54568785	54569093	6571125	6571138	Intergenic	LNX1-AS2	0	0	0	1	0	0	1	1	0
chr4	55147607	55147947	6576688	6576695	intron	PDGFRA	0	0	0	1	0	0	1	0	0
chr4	57547207	57547442	6597261	6597267	intron	HOPX	1	0	0	1	0	0	1	0	0
chr4	57547507	57547700	6597267	6597276	exon	HOPX	1	0	0	1	0	0	1	0	0
chr4	57547773	57548094	6597276	6597283	promoter-TSS	HOPX	1	0	0	1	1	0	1	0	0
chr4	57624039	57624581	6598029	6598036	Intergenic	SPINK2	0	0	0	1	0	0	1	0	0
chr4	57945345	57945530	6602571	6602576	intron	IGFBP7	0	0	0	1	0	0	1	0	0
chr4	72055047	72055491	6684783	6684791	intron	SLC4A4	0	0	0	1	0	0	0	0	0
chr4	77119183	77119261	6718286	6718291	intron	SCARB2	0	0	0	1	1	0	0	0	0
chr4	77129606	77129840	6718364	6718369	intron	SCARB2	0	0	0	1	0	0	1	0	0
chr4	77532434	77532647	6721876	6721881	intron	SHROOM3	0	0	0	1	0	0	0	0	1
chr4	77532726	77533035	6721881	6721887	intron	SHROOM3	0	0	0	1	0	0	1	0	0
chr4	77752939	77753177	6723910	6723915	Intergenic	SOWAHB	0	0	0	1	0	0	0	0	0
chr4	78539846	78540175	6730149	6730158	Intergenic	CXCL13	0	0	0	1	0	0	1	1	1
chr4	78803185	78803264	6732375	6732379	intron	MRPL1	0	0	0	1	0	0	0	0	0
chr4	80513555	80513649	6743718	6743722	Intergenic	LOC100506035	0	0	0	1	0	0	0	0	0
chr4	81392725	81393178	6749546	6749557	intron	C4orf22	0	0	0	1	0	0	1	0	0
chr4	83598588	83598800	6765198	6765203	intron	SCD5	0	0	0	1	0	0	1	0	0
chr4	87994829	87995208	6799175	6799182	intron	AFF1	0	0	0	1	0	0	1	0	0
chr4	88000217	88000661	6799210	6799217	intron	AFF1	0	0	0	1	0	0	1	0	0
chr4	88042053	88042087	6799614	6799618	intron	AFF1	0	0	0	1	0	0	1	0	0
chr4	88043564	88043730	6799628	6799632	intron	AFF1	0	0	0	1	0	0	0	0	0
chr4	88420906	88421086	6803098	6803104	intron	SPARCL1	0	0	0	1	0	0	0	0	0
chr4	88452108	88452260	6803310	6803314	Intergenic	SPARCL1	0	0	0	1	0	0	1	0	0
chr4	89436803	89437104	6811832	6811838	Intergenic	PYURF	0	0	0	1	0	0	1	1	1
chr4	89460510	89460924	6812132	6812139	Intergenic	PIGY	0	0	0	1	0	0	0	1	1
chr4	89658768	89659180	6813762	6813770	intron	FAM13A	0	0	0	1	1	0	1	0	0
chr4	90391251	90391437	6818790	6818795	Intergenic	GPRIN3	0	0	0	1	0	0	0	0	0
chr4	90674731	90675077	6820453	6820459	intron	SNCA	0	0	0	1	0	0	0	0	0
chr4	95255952	95256604	6846665	6846671	intron	HPGDS	0	0	0	1	1	0	1	0	0
chr4	95333742	95334019	6847285	6847291	Intergenic	PDLIM5	0	0	0	1	0	0	0	0	0
chr4	96029943	96030283	6852487	6852491	intron	BMPR1B	0	0	0	1	0	0	0	0	0
chr4	96039727	96040009	6852540	6852546	intron	BMPR1B	0	0	0	1	0	0	1	0	0
chr4	99920852	99921054	6876466	6876471	intron	METAP1	0	0	0	1	0	0	0	0	0
chr4	99923951	99924015	6876485	6876489	intron	METAP1	0	0	0	1	0	0	0	0	0
chr4	100273969	100274040	6878999	6879003	promoter-TSS	ADH1C	1	0	0	1	0	0	1	0	0
chr4	106507049	106507246	6916846	6916854	intron	ARHGEF38	0	0	0	1	0	0	1	0	0
chr4	106534585	106534684	6917006	6917010	exon	ARHGEF38	0	0	0	1	0	0	1	0	0
chr4	106535355	106535538	6917010	6917015	intron	ARHGEF38	0	0	0	1	0	0	0	0	0
chr4	108662580	108662665	6929315	6929319	Intergenic	PAPSS1	0	0	0	1	0	0	0	0	0
chr4	108909982	108910073	6931011	6931016	promoter-TSS	HADH	1	0	0	1	0	0	0	0	0
chr4	114872469	114872715	6977324	6977329	intron	ARSJ	0	0	0	1	0	0	0	0	0
chr4	119679586	119679791	7004391	7004396	intron	SEC24D	0	0	0	1	0	0	0	0	0
chr4	119963235	119963426	7006643	7006649	intron	SYNPO2	0	0	0	1	0	0	0	1	1
chr4	123775771	123776259	7032054	7032063	intron	FGF2	0	0	0	1	0	0	0	0	0
chr4	124308153	124308210	7035978	7035983	Intergenic	SPRY1	0	0	0	1	1	0	0	0	0
chr4	124400009	124400112	7037112	7037116	Intergenic	SPRY1	0	0	0	1	0	0	1	0	0
chr4	124466891	124467767	7037834	7037842	Intergenic	SPRY1	0	0	0	1	1	0	0	0	0
chr4	124468005	124468306	7037846	7037851	Intergenic	SPRY1	0	0	0	1	0	0	1	0	0
chr4	124468351	124468937	7037851	7037876	Intergenic	SPRY1	0	0	0	1	0	0	1	0	0
chr4	124476330	124476524	7037926	7037931	Intergenic	SPRY1	0	0	0	1	0	0	1	0	0
chr4	124476574	124476898	7037931	7037937	Intergenic	SPRY1	0	0	0	1	1	0	1	0	0
chr4	124476994	124477185	7037937	7037943	Intergenic	SPRY1	0	0	0	1	1	0	1	0	0
chr4	124509391	124509550	7038151	7038155	Intergenic	LOC285419	0	0	0	1	0	0	1	0	0
chr4	124570883	124571218	7038583	7038589	Intergenic	LOC285419	0	0	0	1	0	0	0	0	0
chr4	124571385	124571564	7038589	7038594	Intergenic	LOC285419	0	0	0	1	0	0	0	0	0
chr4	129308114	129308419	7068829	7068838	Intergenic	PGRMC2	0	0	0	1	0	0	1	0	0
chr4	129308537	129308652	7068838	7068842	Intergenic	PGRMC2	0	0	0	1	0	0	1	0	0
chr4	129522558	129522894	7070362	7070370	Intergenic	PHF17	0	0	0	1	0	0	1	0	0
chr4	129574674	129574867	7070860	7070865	Intergenic	PHF17	0	0	0	1	0	0	1	0	0
chr4	139255696	139255962	7127999	7128004	intron	LINC00499	0	0	0	1	0	0	1	0	0
chr4	139786227	139786583	7131640	7131647	Intergenic	CCRN4L	0	0	0	1	0	0	0	0	0
chr4	139832179	139832428	7132099	7132109	Intergenic	CCRN4L	0	0	0	1	1	0	1	0	0
chr4	140661961	140661993	7142012	7142016	TTS	MGST2	0	0	0	1	0	0	1	1	1
chr4	140842902	140843315	7143811	7143818	intron	MAML3	0	0	0	1	1	0	1	0	0
chr4	140934001	140934146	7144630	7144636	intron	MAML3	0	0	0	1	0	0	0	1	1
chr4	141016042	141016199	7145429	7145434	intron	MAML3	0	0	0	1	0	0	1	0	0
chr4	141058820	141059054	7145861	7145865	intron	MAML3	0	0	0	1	1	0	0	0	0
chr4	141066092	141066294	7145939	7145943	intron	MAML3	0	0	0	1	1	0	0	0	0
chr4	141158811	141159052	7146977	7146985	Intergenic	SCOC	0	0	0	1	0	0	1	0	0
chr4	141159171	141159329	7146985	7146990	Intergenic	SCOC	0	0	0	1	0	0	1	0	0
chr4	141173423	141173633	7147134	7147140	Intergenic	SCOC	0	0	0	1	1	0	0	0	0
chr4	141229785	141229838	7147722	7147726	intron	LOC100129858	0	0	0	1	0	0	1	0	0
chr4	146624971	146625168	7183284	7183289	intron	C4orf51	0	0	0	1	0	0	1	0	0
chr4	146655770	146656122	7183610	7183618	Intergenic	C4orf51	0	0	0	1	1	0	1	0	0
chr4	146803219	146803443	7184995	7185000	intron	ZNF827	0	0	0	1	1	0	1	0	0
chr4	147056063	147056212	7186912	7186918	Intergenic	LOC100505545	0	0	0	1	1	0	1	0	0
chr4	147163105	147163447	7187792	7187798	Intergenic	LSM6	0	0	0	1	0	0	0	1	1
chr4	148038494	148038873	7193592	7193597	Intergenic	TTC29	0	0	0	1	0	0	1	0	0
chr4	148681448	148681620	7198574	7198579	intron	ARHGAP10	0	0	0	1	0	0	0	0	0
chr4	153943346	153943655	7238295	7238307	Intergenic	FHDC1	0	0	0	1	0	0	0	0	0
chr4	153945761	153945897	7238341	7238346	Intergenic	FHDC1	0	0	0	1	0	0	0	0	0
chr4	153986639	153986744	7238666	7238671	Intergenic	FHDC1	0	0	0	1	0	0	1	0	0
chr4	154003617	154003747	7238778	7238784	Intergenic	TRIM2	0	0	0	1	0	0	0	0	0
chr4	154004681	154004851	7238792	7238797	Intergenic	TRIM2	0	0	0	1	0	0	1	1	1
chr4	154218405	154218511	7241149	7241154	intron	TRIM2	0	0	0	1	0	0	0	0	0
chr4	156363555	156363819	7257399	7257403	Intergenic	MAP9	0	0	0	1	0	0	1	1	1
chr4	157863087	157863460	7267206	7267214	intron	PDGFC	0	0	0	1	0	0	0	0	0
chr4	158916217	158916351	7273864	7273868	Intergenic	FAM198B	0	0	0	1	0	0	1	0	0
chr4	159745610	159745921	7280066	7280071	intron	FNIP2	0	0	0	1	1	0	0	0	0
chr4	160149174	160149605	7283710	7283723	Intergenic	RAPGEF2	0	0	0	1	0	0	0	0	0
chr4	166381187	166381322	7325813	7325817	intron	CPE	0	0	0	1	0	0	1	0	0
chr4	167942749	167942953	7335649	7335656	intron	SPOCK3	0	0	0	1	0	0	1	1	1
chr4	169991335	169991490	7349888	7349892	Intergenic	CBR4	0	0	0	1	0	0	1	0	0
chr4	169991575	169991815	7349892	7349899	Intergenic	CBR4	0	0	0	1	0	0	1	0	0
chr4	169992111	169992265	7349902	7349907	Intergenic	CBR4	0	0	0	1	0	0	1	0	0
chr4	170101207	170101589	7350875	7350883	intron	SH3RF1	0	0	0	1	0	0	0	0	0
chr4	170236118	170236308	7352085	7352093	Intergenic	SH3RF1	0	0	0	1	0	0	0	0	0
chr4	171049653	171049690	7359628	7359632	Intergenic	AADAT	0	0	0	1	0	0	0	0	0
chr4	184332576	184332692	7460517	7460523	Intergenic	CDKN2AIP	0	0	0	1	0	0	0	0	0
chr4	184509346	184509541	7463388	7463394	Intergenic	RWDD4	0	0	0	1	0	0	1	0	0
chr4	184509625	184509796	7463394	7463399	Intergenic	RWDD4	0	0	0	1	0	0	1	0	0
chr4	184679144	184679387	7465963	7465973	Intergenic	TRAPPC11	0	0	0	1	0	0	1	0	1
chr4	184679413	184679567	7465974	7465979	Intergenic	TRAPPC11	0	1	0	1	0	0	1	1	1
chr4	184679977	184680072	7466002	7466006	Intergenic	TRAPPC11	0	0	0	1	0	0	0	0	0
chr4	184680214	184680315	7466007	7466013	Intergenic	TRAPPC11	0	0	0	1	0	0	0	0	0
chr4	185252620	185252779	7473619	7473623	Intergenic	LOC728175	0	0	0	1	0	0	1	0	0
chr4	185307045	185307145	7474201	7474205	Intergenic	LOC728175	0	0	0	1	0	0	1	0	0
chr4	185321802	185321880	7474470	7474474	intron	IRF2	0	0	0	1	1	0	0	0	0
chr4	185328110	185328392	7474571	7474578	intron	IRF2	0	0	0	1	1	0	1	0	0
chr4	185667005	185667168	7479167	7479172	Intergenic	MLF1IP	0	0	0	1	1	0	0	1	1
chr4	185669543	185669703	7479188	7479194	Intergenic	MLF1IP	0	0	0	1	1	0	1	0	0
chr4	185859038	185859156	7481659	7481665	Intergenic	LOC100506229	0	0	0	1	0	0	1	0	0
chr4	186738738	186738817	7493555	7493561	intron	SORBS2	0	0	0	1	0	0	0	0	0
chr4	186787152	186787423	7494036	7494040	intron	SORBS2	0	0	0	1	0	0	0	0	0
chr4	186834035	186834248	7494560	7494564	intron	SORBS2	0	0	0	1	0	0	0	0	0
chr4	186920522	186920587	7495475	7495482	Intergenic	SORBS2	0	0	0	1	0	0	1	0	0
chr4	186920719	186921080	7495482	7495494	Intergenic	SORBS2	0	0	0	1	0	0	0	0	0
chr4	186950939	186951408	7495906	7495916	Intergenic	TLR3	0	0	0	1	0	0	1	0	0
chr4	187638866	187638930	7505752	7505756	intron	FAT1	0	0	0	1	0	0	0	0	0
chr4	187765561	187765910	7507389	7507395	Intergenic	FAT1	0	0	0	1	0	0	1	0	0
chr4	187857789	187857934	7508354	7508359	Intergenic	FAT1	0	0	0	1	0	0	0	0	0
chr5	191242	191297	7549734	7549740	promoter-TSS	LRRC14B	1	0	0	1	0	0	1	0	0
chr5	191362	191738	7549740	7549758	promoter-TSS	LRRC14B	1	0	0	1	1	0	1	0	0
chr5	191793	191936	7549758	7549773	exon	LRRC14B	1	1	0	1	1	0	0	0	0
chr5	1118594	1118697	7575384	7575392	Intergenic	SLC12A7	0	0	0	1	1	0	0	0	0
chr5	1118914	1119158	7575395	7575406	Intergenic	SLC12A7	0	0	0	1	1	0	0	0	0
chr5	1316567	1316716	7581479	7581489	Intergenic	MIR4457	0	0	0	1	0	0	1	0	0
chr5	1330631	1330913	7581836	7581846	intron	CLPTM1L	0	0	0	1	0	0	1	0	0
chr5	3311044	3311207	7617892	7617898	Intergenic	LOC285577	0	0	0	1	0	0	1	0	0
chr5	3311209	3311320	7617898	7617906	Intergenic	LOC285577	0	0	0	1	0	0	1	0	0
chr5	3325319	3325382	7618129	7618137	Intergenic	LOC285577	0	0	0	1	0	0	0	0	0
chr5	3325552	3325571	7618139	7618144	Intergenic	LOC285577	0	0	0	1	1	0	1	0	0
chr5	3741191	3741426	7623938	7623944	Intergenic	IRX1	0	0	0	1	0	0	1	0	0
chr5	4542546	4542678	7631503	7631508	Intergenic	LOC340094	0	0	0	1	0	0	0	0	0
chr5	6228602	6228777	7647249	7647256	Intergenic	FLJ33360	0	0	0	1	0	0	1	0	0
chr5	6229015	6229115	7647257	7647261	Intergenic	FLJ33360	0	0	0	1	0	0	0	0	0
chr5	7392579	7392732	7660452	7660456	Intergenic	ADCY2	0	0	0	1	0	0	0	1	1
chr5	9538760	9538931	7677223	7677227	intron	SEMA5A	0	0	0	1	0	0	0	0	0
chr5	10366864	10367049	7685008	7685013	intron	MARCH6	0	0	0	1	0	0	0	0	0
chr5	10601426	10601794	7688480	7688492	intron	ANKRD33B	0	0	0	1	0	0	1	0	0
chr5	10703945	10704138	7690360	7690365	intron	DAP	0	0	0	1	1	0	1	0	0
chr5	14009033	14009343	7713827	7713834	Intergenic	DNAH5	0	0	0	1	0	0	1	0	0
chr5	14036005	14036372	7714141	7714149	Intergenic	DNAH5	0	0	0	1	0	0	1	0	0
chr5	14205147	14205351	7716269	7716275	intron	TRIO	0	0	0	1	0	0	0	0	0
chr5	14534899	14535155	7720721	7720728	Intergenic	FAM105A	0	0	0	1	0	0	0	0	0
chr5	14685865	14686077	7722361	7722365	intron	FAM105B	0	0	0	1	1	0	0	1	1
chr5	14702670	14702743	7722511	7722516	Intergenic	LOC100130744	0	0	0	1	0	0	1	0	0
chr5	14727577	14727658	7722931	7722937	intron	ANKH	0	0	0	1	0	0	0	1	1
chr5	14768215	14768311	7723520	7723524	intron	ANKH	0	0	0	1	0	0	0	0	0
chr5	15008692	15008862	7726217	7726224	Intergenic	ANKH	0	0	0	1	1	0	1	0	0
chr5	16492962	16493068	7737056	7737060	intron	FAM134B	0	0	0	1	0	0	0	0	0
chr5	16736346	16736640	7740209	7740214	intron	MYO10	0	0	0	1	0	0	1	0	0
chr5	16894580	16894944	7742506	7742513	intron	MYO10	0	0	0	1	1	0	1	0	0
chr5	17114447	17114671	7746056	7746061	Intergenic	LOC285696	0	0	0	1	0	0	0	0	0
chr5	17124608	17124852	7746208	7746214	Intergenic	LOC285696	0	0	0	1	0	0	1	0	0
chr5	17306384	17306505	7748639	7748646	Intergenic	LOC401177	0	0	0	1	0	0	1	0	0
chr5	32028291	32028483	7844451	7844455	intron	PDZD2	0	0	0	1	0	0	0	0	0
chr5	32232642	32232926	7847764	7847770	intron	MTMR12	0	0	0	1	1	0	1	1	1
chr5	32843436	32843583	7854531	7854536	Intergenic	LOC340113	0	0	0	1	1	0	0	0	0
chr5	34486168	34486569	7866319	7866329	Intergenic	RAI14	0	0	0	1	0	0	0	1	1
chr5	34503678	34504269	7866545	7866551	Intergenic	RAI14	0	0	0	1	1	0	1	0	0
chr5	34805092	34805284	7869439	7869444	intron	RAI14	0	0	0	1	0	0	1	0	0
chr5	37088682	37088773	7886679	7886683	Intergenic	C5orf42	0	0	0	1	0	0	0	0	0
chr5	38441846	38442100	7899208	7899213	intron	EGFLAM	0	0	0	1	0	0	1	1	1
chr5	38576659	38576698	7900645	7900649	intron	LIFR	0	0	0	1	0	0	1	0	0
chr5	41194048	41194268	7919224	7919229	intron	C6	0	0	0	1	0	0	1	0	0
chr5	42591191	42591445	7927020	7927027	intron	GHR	0	0	0	1	1	0	0	0	0
chr5	42858834	42859044	7928756	7928761	Intergenic	SEPP1	0	0	0	1	1	0	0	0	0
chr5	50760907	50761202	7963708	7963714	Intergenic	LOC642366	0	0	0	1	0	0	0	0	0
chr5	52023570	52023731	7970394	7970400	Intergenic	PELO	0	0	0	1	0	0	0	0	0
chr5	52283703	52283761	7972095	7972099	Intergenic	ITGA2	0	0	0	1	0	0	0	0	0
chr5	54873386	54873465	7992355	7992359	Intergenic	PPAP2A	0	0	0	1	1	0	0	0	0
chr5	54897072	54897374	7992586	7992594	Intergenic	PPAP2A	0	0	0	1	0	0	1	0	0
chr5	55354227	55354348	7997338	7997343	Intergenic	IL6ST	0	0	0	1	0	0	1	0	0
chr5	55787128	55787280	8001460	8001465	Intergenic	ANKRD55	0	0	0	1	0	0	1	0	0
chr5	55882059	55882167	8002222	8002229	Intergenic	MAP3K1	0	0	0	1	0	0	1	0	0
chr5	55882304	55882392	8002229	8002233	Intergenic	MAP3K1	0	0	0	1	0	0	0	0	0
chr5	55912099	55912341	8002480	8002486	Intergenic	MAP3K1	0	0	0	1	0	0	0	0	0
chr5	57158341	57158457	8012529	8012533	Intergenic	ACTBL2	0	0	0	1	1	0	1	0	0
chr5	57423905	57424008	8014183	8014187	Intergenic	PLK2	0	0	0	1	0	0	0	0	0
chr5	58422656	58422781	8020947	8020951	intron	PDE4D	0	0	0	1	1	0	0	0	0
chr5	58484337	58484545	8021394	8021404	intron	PDE4D	0	0	0	1	0	0	0	1	1
chr5	58592624	58592658	8022018	8022022	intron	PDE4D	0	0	0	1	0	0	0	0	0
chr5	58613136	58613613	8022143	8022148	intron	PDE4D	0	0	0	1	0	0	1	0	0
chr5	59095976	59096148	8024821	8024825	intron	PDE4D	0	0	0	1	0	0	1	1	1
chr5	60595101	60595303	8034645	8034650	Intergenic	ZSWIM6	0	0	0	1	0	0	0	0	0
chr5	60600604	60600694	8034691	8034695	Intergenic	ZSWIM6	0	0	0	1	0	0	0	0	0
chr5	61681374	61682031	8043096	8043102	exon	KIF2A	0	0	0	1	0	0	0	0	0
chr5	66531601	66531832	8076455	8076461	Intergenic	CD180	0	0	0	1	0	0	0	0	0
chr5	66564016	66564801	8076683	8076695	Intergenic	CD180	0	0	0	1	0	0	1	0	0
chr5	67672846	67673018	8084394	8084398	Intergenic	PIK3R1	0	0	0	1	0	0	0	0	0
chr5	67692329	67692915	8084492	8084501	Intergenic	PIK3R1	0	0	0	1	0	0	0	0	0
chr5	67702787	67702875	8084553	8084558	Intergenic	PIK3R1	0	0	0	1	1	0	0	0	0
chr5	67830015	67830369	8085401	8085410	Intergenic	PIK3R1	0	0	0	1	0	0	1	0	0
chr5	67839932	67840234	8085467	8085472	Intergenic	PIK3R1	0	0	0	1	0	0	0	0	0
chr5	67840383	67840757	8085473	8085480	Intergenic	PIK3R1	0	0	0	1	0	0	0	0	0
chr5	67840774	67840938	8085480	8085484	Intergenic	PIK3R1	0	0	0	1	0	0	0	0	0
chr5	68042490	68042762	8086682	8086688	Intergenic	SLC30A5	0	0	0	1	0	0	1	0	0
chr5	68258787	68259027	8088215	8088224	Intergenic	SLC30A5	0	0	0	1	0	0	0	1	1
chr5	71044282	71044380	8118038	8118043	Intergenic	CARTPT	0	0	0	1	0	0	1	0	0
chr5	71053661	71053930	8118108	8118116	Intergenic	CARTPT	0	0	0	1	0	0	1	1	1
chr5	71234757	71235049	8119320	8119327	Intergenic	MAP1B	0	0	0	1	0	0	1	0	0
chr5	71462509	71462650	8121123	8121129	intron	MAP1B	0	0	0	1	0	0	0	0	0
chr5	74913172	74913461	8151242	8151247	Intergenic	ANKDD1B	0	0	0	1	0	0	0	0	0
chr5	75857831	75858040	8158910	8158914	intron	IQGAP2	0	0	0	1	0	0	0	0	0
chr5	79513057	79513278	8194489	8194494	intron	SERINC5	0	0	0	1	0	0	1	0	0
chr5	81153386	81153499	8209608	8209612	Intergenic	SSBP2	0	0	0	1	0	0	1	0	0
chr5	81153532	81153688	8209612	8209619	Intergenic	SSBP2	0	0	0	1	0	0	0	0	0
chr5	88081495	88081845	8252130	8252137	intron	MEF2C	0	0	0	1	0	0	1	0	0
chr5	90680515	90681101	8268533	8268539	intron	ARRDC3-AS1	0	0	0	1	0	0	0	1	1
chr5	92941653	92942018	8281683	8281690	intron	MIR548AO	0	0	0	1	0	0	0	0	0
chr5	95107030	95107275	8296442	8296447	intron	RHOBTB3	0	0	0	1	1	0	1	0	0
chr5	95146221	95146473	8296816	8296820	Intergenic	GLRX	0	0	0	1	1	0	0	0	0
chr5	95672121	95672250	8300455	8300460	Intergenic	PCSK1	0	0	0	1	0	0	1	1	1
chr5	98115310	98115367	8316222	8316226	exon	RGMB	0	0	0	1	0	0	0	0	0
chr5	98115372	98115472	8316226	8316231	exon	RGMB	0	0	0	1	0	0	0	0	0
chr5	111016518	111016595	8394163	8394167	intron	STARD4-AS1	0	0	0	1	0	0	1	0	0
chr5	113713754	113713945	8413871	8413877	intron	KCNN2	0	0	0	1	0	0	0	0	0
chr5	118373667	118373711	8444930	8444936	Intergenic	DMXL1	0	0	0	1	1	0	0	0	0
chr5	118399436	118399645	8445182	8445186	Intergenic	DMXL1	0	0	0	1	0	0	1	0	0
chr5	118659862	118659927	8447428	8447432	intron	TNFAIP8	0	0	0	1	0	0	0	0	0
chr5	121518272	121518425	8463953	8463957	TTS	LOC100505841	0	0	0	1	0	0	1	0	0
chr5	121519123	121519363	8463962	8463967	TTS	LOC100505841	0	0	0	1	0	0	1	0	0
chr5	122493523	122493712	8471901	8471905	intron	PRDM6	0	0	0	1	0	0	0	0	0
chr5	123598136	123598329	8478690	8478694	Intergenic	ZNF608	0	0	0	1	1	0	0	0	0
chr5	123625162	123625264	8478851	8478856	Intergenic	ZNF608	0	0	0	1	0	0	0	0	0
chr5	123997220	123997466	8481651	8481656	intron	ZNF608	0	0	0	1	0	0	0	0	0
chr5	124242237	124242572	8483979	8483985	Intergenic	ZNF608	0	0	0	1	1	0	1	0	0
chr5	124747640	124747962	8487518	8487524	Intergenic	ZNF608	0	0	0	1	0	0	0	1	0
chr5	124820508	124820713	8487984	8487990	Intergenic	ZNF608	0	0	0	1	0	0	1	0	0
chr5	124820887	124821095	8487990	8487994	Intergenic	ZNF608	0	0	0	1	0	0	1	0	0
chr5	125701243	125701422	8492834	8492838	intron	GRAMD3	0	0	0	1	0	0	1	0	0
chr5	125839477	125839766	8493867	8493872	Intergenic	GRAMD3	0	0	0	1	1	0	0	0	0
chr5	127163252	127163317	8505935	8505939	Intergenic	CTXN3	0	0	0	1	0	0	0	0	0
chr5	127294222	127294371	8506900	8506904	Intergenic	FLJ33630	0	0	0	1	0	0	1	0	0
chr5	128433392	128433469	8514482	8514486	promoter-TSS	MIR4633	1	0	0	1	0	0	0	0	0
chr5	130617473	130617664	8527522	8527526	intron	CDC42SE2	0	0	0	1	1	0	0	0	0
chr5	131110707	131110916	8531698	8531702	intron	FNIP1	0	0	0	1	1	0	0	0	0
chr5	131551121	131551191	8535402	8535407	intron	P4HA2	0	0	0	1	0	0	1	0	0
chr5	131561177	131561293	8535468	8535472	intron	P4HA2	0	0	0	1	1	0	0	0	0
chr5	132175281	132175532	8543240	8543246	Intergenic	SHROOM1	0	0	0	1	1	0	0	0	0
chr5	132385012	132385088	8546174	8546178	Intergenic	HSPA4	0	0	0	1	0	0	0	0	0
chr5	133354718	133354913	8556806	8556811	Intergenic	VDAC1	0	0	0	1	0	0	0	0	0
chr5	133468242	133468601	8558662	8558675	intron	TCF7	0	0	0	1	0	0	0	1	0
chr5	133576350	133576604	8560039	8560045	Intergenic	PPP2CA	0	0	0	1	0	0	0	0	0
chr5	133772498	133772694	8562240	8562249	Intergenic	CDKN2AIPNL	0	0	0	1	1	0	0	0	0
chr5	133772733	133772891	8562249	8562255	Intergenic	CDKN2AIPNL	0	0	0	1	1	0	0	0	0
chr5	133859561	133859713	8563368	8563372	Intergenic	PHF15	0	0	0	1	0	0	0	0	0
chr5	133905201	133905253	8564248	8564252	intron	PHF15	0	0	0	1	0	0	0	0	0
chr5	136628531	136628602	8590561	8590565	intron	SPOCK1	0	0	0	1	0	0	0	0	0
chr5	137840909	137840987	8603687	8603691	TTS	ETF1	0	0	0	1	1	0	1	0	0
chr5	138288919	138289047	8609368	8609372	intron	SIL1	0	0	0	1	1	0	0	0	0
chr5	138289132	138289385	8609372	8609379	intron	SIL1	0	0	0	1	1	0	1	0	0
chr5	138709250	138709914	8614197	8614203	intron	SLC23A1	0	0	0	1	0	0	1	0	0
chr5	139022632	139022869	8618567	8618575	Intergenic	CXXC5	0	0	0	1	1	0	1	0	0
chr5	139035279	139035673	8618991	8619007	intron	CXXC5	0	0	0	1	1	0	0	0	0
chr5	139243108	139243185	8622906	8622911	intron	NRG2	0	0	0	1	1	0	0	0	0
chr5	139248777	139248983	8622957	8622961	intron	NRG2	0	0	0	1	1	0	0	0	0
chr5	139262598	139262996	8623110	8623119	intron	NRG2	0	0	0	1	0	0	1	0	0
chr5	139640887	139641182	8627051	8627057	intron	PFDN1	0	0	0	1	0	0	0	0	0
chr5	139702557	139702723	8627679	8627683	Intergenic	PFDN1	0	0	0	1	1	0	1	0	0
chr5	140893830	140893859	8646287	8646291	TTS	DIAPH1	0	0	0	1	1	0	1	0	0
chr5	140904359	140904597	8646377	8646383	intron	DIAPH1	0	0	0	1	0	0	0	1	1
chr5	140940249	140940749	8646759	8646768	intron	LOC100505658	0	0	0	1	0	0	1	1	1
chr5	141220949	141221464	8650207	8650217	Intergenic	PCDH1	0	0	0	1	1	0	0	0	0
chr5	141221491	141221523	8650217	8650221	Intergenic	PCDH1	0	0	0	1	1	0	0	0	0
chr5	141245719	141245967	8650707	8650720	intron	PCDH1	0	0	0	1	0	0	1	0	0
chr5	141340307	141340648	8652286	8652294	Intergenic	PCDH12	0	0	0	1	0	0	0	1	1
chr5	141595582	141595840	8655422	8655428	Intergenic	NDFIP1	0	0	0	1	1	0	1	0	0
chr5	141628696	141628776	8655911	8655916	Intergenic	SPRY4	0	0	0	1	1	0	0	0	0
chr5	141628942	141629012	8655916	8655921	Intergenic	SPRY4	0	0	0	1	0	0	0	0	0
chr5	141743991	141744102	8657637	8657641	Intergenic	SPRY4	0	0	0	1	0	0	0	0	0
chr5	141744234	141744364	8657641	8657650	Intergenic	SPRY4	0	0	0	1	0	0	1	0	0
chr5	141887614	141887787	8659349	8659354	Intergenic	FGF1	0	0	0	1	0	0	0	0	0
chr5	141887865	141887963	8659354	8659360	Intergenic	FGF1	0	0	0	1	0	0	0	0	0
chr5	142066018	142066122	8661403	8661407	promoter-TSS	FGF1	0	0	0	1	0	0	0	0	0
chr5	142237096	142237311	8663137	8663141	intron	ARHGAP26	0	0	0	1	0	0	0	0	0
chr5	142520534	142520744	8665515	8665520	intron	ARHGAP26	0	0	0	1	0	0	1	0	0
chr5	142522740	142522953	8665545	8665552	intron	ARHGAP26	0	0	0	1	0	0	0	0	0
chr5	142940926	142941054	8668723	8668727	Intergenic	MIR5197	0	0	0	1	1	0	0	0	0
chr5	145808389	145808480	8687579	8687583	Intergenic	TCERG1	0	0	0	1	0	0	1	0	0
chr5	146933930	146934054	8695798	8695802	Intergenic	JAKMIP2-AS1	0	0	0	1	0	0	1	0	0
chr5	148192584	148192792	8703872	8703878	Intergenic	ADRB2	0	0	0	1	0	0	1	0	0
chr5	148504989	148505219	8705961	8705968	Intergenic	ABLIM3	0	0	0	1	0	0	1	0	0
chr5	148505334	148505415	8705968	8705973	Intergenic	ABLIM3	0	0	0	1	0	0	1	0	0
chr5	148761560	148761757	8708680	8708689	Intergenic	IL17B	0	0	0	1	0	0	1	1	1
chr5	148819403	148819693	8709481	8709488	Intergenic	MIR145	0	0	0	1	0	0	0	0	1
chr5	148822171	148822344	8709540	8709547	Intergenic	MIR145	0	0	0	1	0	0	1	1	1
chr5	148869201	148869291	8710237	8710242	Intergenic	MIR145	0	0	0	1	1	0	0	0	0
chr5	148941007	148941276	8711086	8711091	Intergenic	CSNK1A1	0	0	0	1	0	0	0	0	0
chr5	149315228	149315501	8715555	8715562	intron	PDE6A	0	0	0	1	1	0	0	0	0
chr5	149322724	149322775	8715621	8715625	intron	PDE6A	0	0	0	1	0	0	0	0	0
chr5	149401323	149401582	8716512	8716525	intron	HMGXB3	0	0	0	1	0	0	0	0	0
chr5	149789388	149789813	8721855	8721866	intron	CD74	0	0	0	1	1	0	1	0	0
chr5	149883931	149884151	8723488	8723494	Intergenic	NDST1	0	0	0	1	1	0	0	0	0
chr5	149890075	149890364	8723584	8723590	intron	NDST1	0	0	0	1	1	0	1	0	0
chr5	149994739	149995047	8725105	8725119	intron	SYNPO	0	0	0	1	0	0	1	0	0
chr5	150163018	150163442	8727352	8727359	intron	SMIM3	0	0	0	1	1	0	1	0	0
chr5	150614543	150614620	8731695	8731700	Intergenic	CCDC69	0	0	0	1	0	0	0	0	0
chr5	150960928	150961610	8735203	8735209	Intergenic	FAT2	0	0	0	1	0	0	0	0	0
chr5	156817649	156817911	8779429	8779435	intron	CYFIP2	0	0	0	1	0	0	1	0	0
chr5	156876431	156876741	8779889	8779895	Intergenic	NIPAL4	0	0	0	1	0	0	0	0	0
chr5	157375822	157376090	8785887	8785894	Intergenic	CLINT1	0	0	0	1	0	0	1	1	1
chr5	159491971	159492046	8802841	8802846	intron	TTC1	0	0	0	1	0	0	0	0	0
chr5	167513087	167513252	8860649	8860654	intron	TENM2	0	0	0	1	1	0	1	0	0
chr5	167513372	167513603	8860654	8860661	intron	TENM2	0	0	0	1	0	0	1	0	1
chr5	167741781	167741988	8863528	8863535	intron	WWC1	0	0	0	1	0	0	0	0	0
chr5	167743144	167743305	8863551	8863557	intron	WWC1	0	0	0	1	1	0	1	0	0
chr5	167743420	167743667	8863557	8863562	intron	WWC1	0	0	0	1	0	0	1	0	0
chr5	167775106	167775505	8863900	8863907	intron	WWC1	0	0	0	1	0	0	0	0	0
chr5	167780760	167780892	8863978	8863982	intron	WWC1	0	0	0	1	0	0	1	0	0
chr5	167792666	167792840	8864116	8864121	intron	WWC1	0	0	0	1	0	0	0	0	1
chr5	167792910	167792984	8864121	8864125	intron	WWC1	0	0	0	1	1	0	0	0	1
chr5	168016800	168016898	8866869	8866873	Intergenic	PANK3	0	0	0	1	0	0	0	0	0
chr5	169578255	169578654	8880604	8880610	Intergenic	FOXI1	0	0	0	1	0	0	1	0	0
chr5	169694956	169695256	8881725	8881736	intron	LCP2	0	0	0	1	0	0	0	1	1
chr5	169782918	169783121	8882644	8882651	intron	KCNIP1	0	0	0	1	1	0	1	0	0
chr5	170059899	170060831	8885671	8885709	intron	KCNIP1	0	0	0	1	0	0	0	1	1
chr5	170172723	170173302	8886732	8886745	Intergenic	GABRP	0	0	0	1	0	0	1	0	0
chr5	170921619	170921861	8894980	8894991	Intergenic	FGF18	0	0	0	1	0	0	0	0	0
chr5	171845443	171845611	8907107	8907112	intron	SH3PXD2B	0	0	0	1	0	0	1	0	0
chr5	171870743	171870786	8907531	8907536	intron	SH3PXD2B	0	0	0	1	0	0	1	0	0
chr5	171960723	171960808	8908808	8908813	Intergenic	SH3PXD2B	0	0	0	1	0	0	0	0	0
chr5	171991076	171991326	8909216	8909221	Intergenic	NEURL1B	0	0	0	1	1	0	0	0	0
chr5	171991345	171991590	8909221	8909229	Intergenic	NEURL1B	0	0	0	1	1	0	1	0	0
chr5	172087043	172087179	8910695	8910700	intron	NEURL1B	0	0	0	1	0	0	1	0	0
chr5	172116115	172116262	8911374	8911379	exon	NEURL1B	0	0	0	1	1	0	0	0	0
chr5	172141819	172142066	8911835	8911841	Intergenic	DUSP1	0	0	0	1	0	0	0	1	1
chr5	172281582	172281710	8914126	8914135	intron	ERGIC1	0	0	0	1	0	0	1	0	0
chr5	172287600	172287958	8914239	8914246	intron	ERGIC1	0	0	0	1	1	0	1	0	0
chr5	172288022	172288163	8914246	8914255	intron	ERGIC1	0	0	0	1	0	0	1	0	0
chr5	172331640	172331786	8914924	8914928	intron	ERGIC1	0	0	0	1	1	0	1	0	0
chr5	172331791	172331948	8914928	8914933	intron	ERGIC1	0	0	0	1	0	0	1	0	0
chr5	172331983	172332181	8914933	8914938	intron	ERGIC1	0	0	0	1	0	0	1	0	0
chr5	172359434	172359624	8915454	8915470	exon	ERGIC1	0	0	0	1	0	0	1	1	1
chr5	172742651	172742871	8921608	8921615	exon	STC2	0	0	0	1	0	0	0	0	0
chr5	172847280	172847318	8923017	8923021	Intergenic	STC2	0	0	0	1	0	0	0	0	0
chr5	172994883	172994959	8924525	8924529	Intergenic	LOC285593	0	0	0	1	0	0	0	0	0
chr5	173098245	173098388	8925815	8925821	Intergenic	BOD1	0	0	0	1	0	0	1	0	0
chr5	173193732	173193837	8927105	8927113	Intergenic	CPEB4	0	0	0	1	0	0	0	0	0
chr5	174920459	174920546	8945053	8945057	intron	SFXN1	0	0	0	1	0	0	0	0	0
chr5	175341821	175341905	8950651	8950655	Intergenic	THOC3	0	0	0	1	0	0	0	0	0
chr5	175961029	175961492	8959599	8959608	intron	RNF44	0	0	0	1	1	0	0	0	0
chr5	175965404	175965442	8959785	8959789	Intergenic	RNF44	1	0	0	1	0	0	0	0	0
chr5	176800889	176800961	8975630	8975634	Intergenic	SLC34A1	0	0	0	1	0	0	0	0	0
chr5	176809776	176809867	8975792	8975797	Intergenic	SLC34A1	0	0	0	1	0	0	0	1	1
chr5	176816581	176816783	8975940	8975945	exon	SLC34A1	0	0	0	1	0	0	0	1	0
chr5	176816848	176817014	8975946	8975951	exon	SLC34A1	0	0	0	1	0	0	0	0	0
chr5	176817070	176817143	8975951	8975955	exon	SLC34A1	0	0	0	1	0	0	0	0	0
chr5	176817521	176817768	8975961	8975969	TTS	SLC34A1	0	0	0	1	0	0	0	1	1
chr5	176906431	176906569	8978553	8978560	Intergenic	DBN1	0	0	0	1	1	0	0	0	0
chr5	176964660	176964993	8980004	8980011	intron	FAM193B	0	0	0	1	1	0	1	0	0
chr5	177002193	177002488	8980651	8980657	Intergenic	TMED9	0	0	0	1	0	0	0	0	0
chr5	177318855	177319147	8984853	8984861	Intergenic	LOC728554	0	0	0	1	0	0	1	1	1
chr5	177319223	177319674	8984861	8984867	Intergenic	LOC728554	0	0	0	1	0	0	1	0	1
chr5	177375040	177375121	8985590	8985594	Intergenic	PROP1	0	0	0	1	0	0	0	0	1
chr5	177551189	177551727	8989023	8989036	exon	N4BP3	0	0	0	1	1	0	1	0	0
chr5	177666511	177666849	8991512	8991526	intron	COL23A1	0	0	0	1	0	0	0	0	0
chr5	177715612	177715681	8992529	8992533	intron	COL23A1	0	0	0	1	0	0	0	0	0
chr5	177731873	177732149	8992816	8992821	intron	COL23A1	0	0	0	1	0	0	0	0	0
chr5	177758510	177758589	8993448	8993454	intron	COL23A1	0	0	0	1	1	0	0	0	0
chr5	177758615	177758943	8993454	8993463	intron	COL23A1	0	0	0	1	1	0	0	0	0
chr5	177759310	177759532	8993468	8993472	intron	COL23A1	0	0	0	1	1	0	0	0	0
chr5	177799309	177799382	8994280	8994284	intron	COL23A1	0	0	0	1	0	0	0	0	0
chr5	177857092	177857223	8995478	8995482	intron	COL23A1	0	0	0	1	0	0	0	0	0
chr5	177933065	177933169	8996748	8996755	intron	COL23A1	0	0	0	1	0	0	0	0	0
chr5	177954518	177954592	8997207	8997211	intron	COL23A1	0	0	0	1	0	0	0	0	0
chr5	179220795	179221003	9021679	9021687	promoter-TSS	LTC4S	1	0	0	1	1	0	1	0	0
chr5	179221020	179221091	9021687	9021694	promoter-TSS	LTC4S	1	0	0	1	1	0	1	0	0
chr5	179720311	179720852	9031903	9031913	Intergenic	MAPK9	0	0	0	1	0	0	0	1	1
chr5	180022730	180022812	9037915	9037919	Intergenic	SCGB3A1	0	0	0	1	0	0	0	0	0
chr5	180211574	180211860	9041427	9041433	Intergenic	MGAT1	0	0	0	1	0	0	1	1	1
chr5	180212661	180212724	9041446	9041450	Intergenic	MGAT1	0	0	0	1	1	0	0	0	0
chr5	180238869	180239161	9042114	9042119	Intergenic	MGAT1	0	0	0	1	0	0	0	0	0
chr6	1296449	1296529	9069386	9069391	Intergenic	FOXQ1	0	0	0	1	0	0	1	0	0
chr6	1383398	1384284	9070911	9070984	Intergenic	FOXF2	0	1	0	1	0	1	0	0	0
chr6	1526979	1527073	9073543	9073547	Intergenic	FOXC1	0	0	0	1	0	0	0	0	0
chr6	1527404	1527667	9073551	9073561	Intergenic	FOXC1	0	0	0	1	0	0	0	0	0
chr6	1679810	1680043	9076933	9076938	intron	GMDS	0	0	0	1	0	0	0	0	0
chr6	2744243	2744438	9087980	9087984	intron	MYLK4	0	0	0	1	1	0	0	0	0
chr6	2744543	2744617	9087985	9087989	intron	MYLK4	0	0	0	1	1	0	0	0	0
chr6	2846536	2846798	9089488	9089495	Intergenic	SERPINB1	0	0	0	1	0	0	0	1	1
chr6	2998641	2999036	9092081	9092093	Intergenic	NQO2	0	0	0	1	1	0	0	1	1
chr6	3363744	3363957	9099421	9099427	intron	SLC22A23	0	0	0	1	1	0	1	0	0
chr6	3500731	3500813	9101458	9101462	Intergenic	SLC22A23	0	0	0	1	1	0	0	0	0
chr6	3665168	3665220	9103423	9103428	Intergenic	PXDC1	0	0	0	1	0	0	1	0	0
chr6	3732797	3733096	9104148	9104158	intron	PXDC1	0	0	0	1	1	0	1	1	1
chr6	3742668	3742886	9104339	9104356	intron	PXDC1	0	0	0	1	0	0	0	1	1
chr6	3803945	3804049	9105675	9105680	Intergenic	FAM50B	0	0	0	1	0	0	0	0	0
chr6	3913540	3914047	9107219	9107224	Intergenic	FAM50B	0	0	0	1	0	0	1	0	0
chr6	6748754	6748834	9137331	9137336	Intergenic	LY86-AS1	0	0	0	1	0	0	1	0	0
chr6	6748862	6749074	9137336	9137342	Intergenic	LY86-AS1	0	0	0	1	1	0	1	0	0
chr6	6751984	6752126	9137384	9137392	Intergenic	LY86-AS1	0	0	0	1	1	0	0	0	0
chr6	6821173	6821340	9138246	9138252	Intergenic	LY86-AS1	0	0	0	1	0	0	1	0	0
chr6	7042681	7042796	9141096	9141101	Intergenic	RREB1	0	0	0	1	0	0	0	0	0
chr6	7112846	7113283	9142442	9142457	intron	RREB1	0	0	0	1	0	0	0	0	0
chr6	7115121	7115373	9142477	9142482	intron	RREB1	0	0	0	1	1	0	0	0	0
chr6	7146038	7146494	9142959	9142968	intron	RREB1	0	0	0	1	1	0	1	0	0
chr6	7146575	7146983	9142968	9142979	intron	RREB1	0	0	0	1	0	0	0	0	0
chr6	7196328	7196492	9143516	9143522	intron	RREB1	0	0	0	1	1	0	0	0	0
chr6	7236006	7236569	9144135	9144145	intron	RREB1	0	0	0	1	1	0	0	0	0
chr6	7239209	7239278	9144183	9144187	intron	RREB1	0	0	0	1	0	0	0	1	1
chr6	7242127	7242355	9144234	9144241	intron	RREB1	0	0	0	1	0	0	0	0	0
chr6	7242420	7242626	9144241	9144245	intron	RREB1	0	0	0	1	0	0	0	1	0
chr6	7243573	7244003	9144249	9144256	intron	RREB1	0	0	0	1	0	0	0	1	1
chr6	7480131	7480373	9147734	9147741	Intergenic	DSP	0	0	0	1	0	0	1	0	0
chr6	7505527	7505634	9148045	9148051	Intergenic	DSP	0	0	0	1	0	0	0	0	0
chr6	7532589	7532683	9148358	9148363	Intergenic	DSP	0	0	0	1	0	0	0	0	0
chr6	7975164	7975221	9154020	9154024	intron	BLOC1S5-TXNDC5	0	0	0	1	0	0	0	0	0
chr6	7975262	7975702	9154024	9154038	intron	BLOC1S5-TXNDC5	0	0	0	1	0	0	1	0	0
chr6	7975798	7976019	9154038	9154044	intron	BLOC1S5-TXNDC5	0	0	0	1	0	0	0	0	0
chr6	10163569	10163653	9171013	9171017	Intergenic	LOC100130275	0	0	0	1	0	0	0	0	0
chr6	10163910	10164188	9171020	9171025	Intergenic	LOC100130275	0	0	0	1	0	0	0	0	0
chr6	10311104	10311324	9172343	9172351	Intergenic	LOC100130275	0	0	0	1	1	0	0	0	0
chr6	10311578	10311781	9172353	9172358	Intergenic	LOC100130275	0	0	0	1	1	0	0	0	0
chr6	10316773	10316832	9172434	9172441	Intergenic	LOC100130275	0	0	0	1	0	0	0	0	0
chr6	10510943	10511033	9176012	9176017	Intergenic	MIR5689	0	0	0	1	0	0	0	1	1
chr6	10521452	10521735	9176171	9176179	promoter-TSS	GCNT2	1	0	0	1	1	0	0	0	0
chr6	10583732	10583776	9177097	9177101	intron	GCNT2	0	0	0	1	1	0	0	0	0
chr6	11219098	11219144	9185159	9185163	intron	NEDD9	0	0	0	1	1	0	0	0	0
chr6	11288391	11288600	9185882	9185889	intron	NEDD9	0	0	0	1	0	0	1	0	0
chr6	11297199	11297565	9185978	9185984	intron	NEDD9	0	0	0	1	0	0	0	0	0
chr6	11655800	11656300	9189440	9189454	Intergenic	TMEM170B	0	0	0	1	0	0	1	1	1
chr6	12473259	12473311	9196939	9196943	Intergenic	EDN1	0	0	0	1	0	0	1	0	0
chr6	13445344	13445504	9205861	9205867	intron	GFOD1	0	0	0	1	0	0	0	0	0
chr6	14477236	14477439	9217537	9217543	Intergenic	CD83	0	0	0	1	0	0	1	0	0
chr6	14622310	14622403	9218924	9218930	Intergenic	CD83	0	0	0	1	0	0	0	0	0
chr6	14622426	14622693	9218930	9218936	Intergenic	CD83	0	0	0	1	0	0	1	0	0
chr6	14889944	14890055	9221862	9221868	Intergenic	JARID2	0	0	0	1	0	0	0	0	0
chr6	15090115	15090183	9224561	9224566	Intergenic	JARID2	0	0	0	1	0	0	1	0	0
chr6	15090262	15090692	9224566	9224574	Intergenic	JARID2	0	0	0	1	0	0	1	0	0
chr6	16243303	16243407	9238175	9238179	intron	GMPR	0	0	0	1	0	0	0	0	0
chr6	16320208	16320632	9239378	9239390	intron	ATXN1	0	0	0	1	0	0	0	0	0
chr6	16332338	16332646	9239652	9239660	intron	ATXN1	0	0	0	1	0	0	1	1	1
chr6	17202881	17203035	9248248	9248252	Intergenic	RBM24	0	0	0	1	0	0	1	0	0
[truncated: 4,658 more rows]
