# Supplementary material for: A DNA methylation atlas of normal human cell types
Source: Nature. 2023 Jan 4;613(7943):355–64. doi: 10.1038/s41586-022-05580-6 (PMC9811898; doi:10.1038/s41586-022-05580-6)
Supplement: Supplementary file 6 — Genome-wide set of unmethylated regions per cell type, overlapping H3K27ac, but not J3K4me3, ChIP–seq peaks, annotated. Zip file containing bed files, listing for each cell type a set of putative enhancers defined as the subset of hypomethylated regions (Extended Dataset 1) marked by active gene regulation chromatin marks (H3K27ac peaks) but lacking promoter marks (H3K4me3 peaks). [file 41586_2022_5580_MOESM6_ESM.zip › Skeletal-Musc.4CpGs.U85.f85.H3K27ac-H3K4me3.bed]

chr	from	to	CpG_from	CpG_to	HOMER_anno	neigh_gene	TSS+1Kb	CpG-island	chromHMM	H3K4me3	H3K27ac	H3K4me1	H3K27me3	ATAC	CTCF_BS	CTCF
chr1	940516	940963	12921	12932	Intergenic	HES4	0	0	11_BivFlnk	0	1	1	0	0	0	0
chr1	1837770	1838023	46278	46288	Intergenic	CALML6	0	0	7_Enh	0	1	0	0	0	1	1
chr1	15655291	15655531	289080	289088	intron	FHAD1	0	0	2_TssAFlnk	0	1	0	0	0	0	1
chr1	15655626	15655784	289088	289096	intron	FHAD1	0	0	2_TssAFlnk	0	1	0	0	0	1	1
chr1	17828916	17829185	327829	327841	Intergenic	ARHGEF10L	0	0	2_TssAFlnk	0	1	1	0	1	1	1
chr1	23730434	23730782	414912	414925	intron	TCEA3	0	0	3_TxFlnk	0	1	1	0	1	1	1
chr1	23854832	23855150	416890	416898	intron	E2F2	0	0	2_TssAFlnk	0	1	1	0	1	0	0
chr1	24397460	24397655	426004	426013	intron	MYOM3	0	0	7_Enh	0	1	1	0	1	1	1
chr1	27717973	27718278	479431	479439	Intergenic	GPR3	1	0	2_TssAFlnk	0	1	1	0	0	1	0
chr1	27989724	27990187	484382	484391	Intergenic	IFI6	0	0	7_Enh	0	1	1	0	0	1	1
chr1	33936128	33936414	566860	566869	Intergenic	ZSCAN20	0	0	7_Enh	0	1	0	0	1	1	1
chr1	36653765	36653937	596893	596900	Intergenic	MAP7D1	0	0	2_TssAFlnk	0	1	1	0	1	1	1
chr1	36886443	36886626	601114	601122	intron	OSCP1	0	0	2_TssAFlnk	0	1	1	0	1	1	1
chr1	37952976	37953160	613156	613162	Intergenic	ZC3H12A	0	0	7_Enh	0	1	1	0	1	1	1
chr1	40071932	40072213	641168	641181	Intergenic	PABPC4	0	0	14_ReprPCWk	0	1	0	0	0	1	1
chr1	40119207	40119463	642017	642026	Intergenic	HEYL	0	0	7_Enh	0	1	1	0	1	1	1
chr1	45273399	45273681	707106	707117	promoter-TSS	TCTEX1D4	1	0	2_TssAFlnk	0	1	1	0	1	0	0
chr1	46502805	46503018	722059	722065	Intergenic	PIK3R3	0	0	6_EnhG	0	1	0	0	0	1	1
chr1	46645046	46645698	723558	723567	intron	TSPAN1	0	0	5_TxWk	0	1	1	0	0	1	1
chr1	56842338	56842572	825374	825381	Intergenic	PPAP2B	0	0	2_TssAFlnk	0	1	1	0	1	0	0
chr1	65636325	65636348	897910	897914	intron	AK4	0	0	2_TssAFlnk	0	1	0	0	1	0	0
chr1	68226119	68226279	917024	917030	intron	GNG12	0	0	2_TssAFlnk	0	1	1	0	0	1	1
chr1	94793090	94793249	1098852	1098860	Intergenic	ARHGAP29	0	0	2_TssAFlnk	0	1	1	0	0	0	0
chr1	94801432	94801743	1098931	1098939	Intergenic	ABCD3	0	0	7_Enh	0	1	0	0	0	1	1
chr1	100852879	100852996	1139002	1139007	intron	CDC14A	0	0	15_Quies	0	1	0	0	0	0	0
chr1	115681624	115681847	1254621	1254633	Intergenic	TSPAN2	0	0	7_Enh	0	1	0	0	1	1	1
chr1	150951953	150952461	1378961	1378970	Intergenic	ANXA9	0	0	2_TssAFlnk	0	1	1	0	0	1	1
chr1	155139805	155140575	1432214	1432238	Intergenic	KRTCAP2	0	0	11_BivFlnk	0	1	1	0	1	1	1
chr1	174998925	174999104	1607785	1607792	Intergenic	MRPS14	0	0	7_Enh	0	1	0	0	1	1	1
chr1	181122097	181122367	1660061	1660073	Intergenic	IER5	0	0	2_TssAFlnk	0	1	1	0	1	1	1
chr1	182112357	182112603	1667880	1667887	Intergenic	ZNF648	0	0	7_Enh	0	1	1	0	1	1	1
chr1	183884949	183885392	1683816	1683823	intron	RGL1	0	0	7_Enh	0	1	0	0	1	1	1
chr1	184774703	184775072	1690792	1690801	intron	FAM129A	0	0	5_TxWk	0	1	0	0	1	1	1
chr1	201278730	201278889	1796004	1796013	intron	PKP1	0	0	11_BivFlnk	0	1	0	0	1	1	1
chr1	208058465	208058722	1872520	1872526	Intergenic	CD34	0	0	7_Enh	0	1	1	0	1	1	1
chr1	227950247	227950455	2049200	2049215	intron	SNAP47	0	0	6_EnhG	0	1	1	0	1	1	1
chr1	229566673	229566997	2076415	2076429	TTS	ACTA1	0	0	11_BivFlnk	0	1	0	0	1	0	1
chr1	229567103	229567208	2076430	2076436	exon	ACTA1	0	1	11_BivFlnk	0	1	1	0	0	0	0
chr1	229567210	229567371	2076436	2076449	exon,intron	ACTA1	0	1	11_BivFlnk	0	1	1	0	0	0	0
chr1	229567524	229568013	2076461	2076511	exon	ACTA1	0	1	3_TxFlnk	0	1	1	0	0	0	0
chr1	234659273	234659582	2129656	2129664	Intergenic	LOC100506795	0	0	7_Enh	0	1	1	0	1	0	0
chr1	234668317	234668425	2129768	2129772	promoter-TSS	LOC100506795	1	0	2_TssAFlnk	0	1	1	0	1	0	0
chr1	244436499	244436693	2228409	2228414	Intergenic	C1orf100	0	0	7_Enh	0	1	0	0	0	1	1
chr2	1821330	1821642	2313415	2313432	intron	MYT1L	0	0	7_Enh	0	1	1	0	1	1	1
chr2	13147074	13147397	2447228	2447234	promoter-TSS	LOC100506474	1	0	7_Enh	0	1	0	0	0	1	1
chr2	16938466	16938739	2476510	2476518	Intergenic	FAM49A	0	0	7_Enh	0	1	1	0	1	1	1
chr2	29181499	29181786	2602382	2602390	Intergenic	FAM179A	0	0	5_TxWk	0	1	0	0	1	1	1
chr2	30387679	30388185	2613407	2613417	Intergenic	YPEL5	0	0	5_TxWk	0	1	0	0	0	1	1
chr2	31556516	31556767	2624826	2624832	TTS	XDH	0	0	7_Enh	0	1	0	0	1	1	1
chr2	44271324	44271650	2738814	2738825	Intergenic	LRPPRC	0	0	7_Enh	0	1	1	0	1	1	1
chr2	46163532	46163708	2758104	2758111	intron	PRKCE	0	0	7_Enh	0	1	0	0	1	1	1
chr2	64539561	64539666	2905395	2905402	Intergenic	LINC00309	0	0	2_TssAFlnk	0	1	0	0	1	1	1
chr2	67877948	67878150	2934582	2934588	Intergenic	ETAA1	0	0	7_Enh	0	1	1	0	1	1	1
chr2	69056406	69056821	2943830	2943840	Intergenic	BMP10	0	0	7_Enh	0	1	1	0	0	0	1
chr2	85906420	85906658	3086249	3086263	Intergenic	SFTPB	0	0	2_TssAFlnk	0	1	1	0	1	1	1
chr2	85934450	85934637	3086579	3086589	Intergenic	GNLY	0	0	7_Enh	0	1	1	0	0	1	1
chr2	86262994	86263273	3090933	3090940	intron	POLR1A	0	0	2_TssAFlnk	0	1	1	0	1	1	1
chr2	102844212	102844532	3229681	3229690	intron	IL1RL2	0	0	2_TssAFlnk	0	1	0	0	1	1	0
chr2	102857410	102857643	3229871	3229886	Intergenic	IL1RL2	0	0	15_Quies	0	1	0	0	1	1	1
chr2	110859039	110859284	3305380	3305390	intron	MALL	0	0	7_Enh	0	1	1	0	1	0	0
chr2	113997844	113998214	3339795	3339804	exon	LOC654433	0	0	2_TssAFlnk	0	1	1	0	1	0	0
chr2	128407369	128407597	3465570	3465576	intron	GPR17	0	0	7_Enh	0	1	1	0	0	1	1
chr2	161850958	161851196	3721056	3721062	Intergenic	TANK	0	0	15_Quies	0	1	1	0	1	1	1
chr2	177319779	177319990	3843668	3843674	Intergenic	MIR1246	0	0	14_ReprPCWk	0	1	0	0	0	1	1
chr2	217547264	217547501	4135103	4135111	intron	IGFBP5	0	0	2_TssAFlnk	0	1	1	0	0	1	1
chr2	218578035	218578486	4142769	4142777	intron	DIRC3	0	0	7_Enh	0	1	1	0	1	1	1
chr2	218767516	218767764	4144856	4144865	intron	TNS1	0	0	2_TssAFlnk	0	1	1	0	1	0	0
chr2	220267748	220267992	4167671	4167682	Intergenic	DNPEP	0	0	7_Enh	0	1	1	0	0	1	1
chr2	220360184	220360413	4169683	4169690	Intergenic	GMPPA	0	0	2_TssAFlnk	0	1	1	0	0	1	1
chr2	232477249	232477579	4275826	4275839	Intergenic	C2orf57	0	0	2_TssAFlnk	0	1	1	0	1	1	1
chr2	232539627	232540054	4277371	4277383	Intergenic	PTMA	0	0	2_TssAFlnk	0	1	1	0	0	1	1
chr2	233180362	233180528	4285344	4285352	intron	DIS3L2	0	0	2_TssAFlnk	0	1	1	0	1	1	1
chr2	238807340	238807547	4363839	4363849	intron	RAMP1	0	0	7_Enh	0	1	1	0	1	1	0
chr3	8700258	8700362	4513440	4513445	Intergenic	SSUH2	0	0	2_TssAFlnk	0	1	1	0	1	0	0
chr3	14550436	14550690	4592245	4592259	intron	GRIP2	0	0	5_TxWk	0	1	0	0	1	1	1
chr3	14589857	14590065	4592918	4592927	Intergenic	GRIP2	0	0	2_TssAFlnk	0	1	0	0	0	1	1
chr3	39302535	39302644	4778771	4778777	Intergenic	CX3CR1	0	0	5_TxWk	0	1	1	0	1	1	1
chr3	45079166	45079753	4829873	4829886	Intergenic	CLEC3B	0	0	15_Quies	0	1	0	0	1	1	1
chr3	46530188	46530535	4843894	4843913	Intergenic	RTP3	0	0	5_TxWk	0	1	1	0	1	1	1
chr3	52251126	52251352	4928506	4928512	Intergenic	TLR9	0	0	2_TssAFlnk	0	1	1	0	1	0	0
chr3	64516229	64516382	5042703	5042707	intron	ADAMTS9	0	0	5_TxWk	0	1	0	0	0	1	1
chr3	69355659	69355859	5080118	5080125	intron	FRMD4B	0	0	1_TssA	0	1	0	0	1	1	1
chr3	71591680	71591930	5098279	5098286	promoter-TSS	MIR1284	1	0	2_TssAFlnk	0	1	0	0	1	0	0
chr3	124480148	124480424	5437211	5437224	Intergenic	UMPS	0	0	2_TssAFlnk	0	1	1	0	1	1	1
chr3	128274116	128274657	5485586	5485644	Intergenic	C3orf27	0	1	12_EnhBiv	0	1	0	1	1	0	0
chr3	193983307	193983551	6006444	6006458	Intergenic	LOC100131551	0	0	2_TssAFlnk	0	1	1	0	1	0	0
chr3	194403314	194403659	6013508	6013514	Intergenic	FAM43A	0	0	7_Enh	0	1	0	0	1	1	1
chr3	195641892	195642212	6034538	6034545	Intergenic	TNK2	0	0	7_Enh	0	1	1	0	1	1	1
chr4	6722000	6722324	6201629	6201642	Intergenic	BLOC1S4	0	0	7_Enh	0	1	1	0	1	1	1
chr4	8244024	8244245	6231959	6231971	Intergenic	HTRA3	0	0	2_TssAFlnk	0	1	1	0	1	1	1
chr4	38677161	38677449	6465306	6465312	intron	KLF3	0	0	7_Enh	0	1	1	0	0	1	1
chr4	88770289	88770399	6805551	6805556	Intergenic	MEPE	0	0	15_Quies	0	1	0	0	0	1	1
chr4	129375519	129375732	7069212	7069219	Intergenic	PGRMC2	0	0	7_Enh	0	1	0	0	1	1	1
chr4	160096542	160096849	7283261	7283268	Intergenic	MIR3688-1	0	0	2_TssAFlnk	0	1	0	0	1	1	1
chr5	7816399	7816714	7664344	7664356	intron	ADCY2	0	0	5_TxWk	0	1	1	0	1	1	1
chr5	10284248	10284454	7683687	7683698	intron	CMBL	0	0	5_TxWk	0	1	0	0	0	1	1
chr5	14727577	14727658	7722931	7722937	intron	ANKH	0	0	2_TssAFlnk	0	1	1	0	1	1	1
chr5	38265710	38266043	7897691	7897699	intron	EGFLAM	0	0	12_EnhBiv	0	1	0	1	0	1	1
chr5	38809951	38810099	7902536	7902544	Intergenic	OSMR	0	0	15_Quies	0	1	1	0	0	1	1
chr5	58663678	58663826	8022405	8022410	intron	PDE4D	0	0	7_Enh	0	1	1	0	0	1	1
chr5	95197115	95197162	8297472	8297477	Intergenic	C5orf27	0	0	2_TssAFlnk	0	1	1	0	1	0	0
chr5	95197231	95197417	8297477	8297484	Intergenic	C5orf27	0	0	2_TssAFlnk	0	1	0	0	1	0	0
chr5	115962060	115962207	8429596	8429603	Intergenic	SEMA6A	0	0	15_Quies	0	1	0	0	1	0	0
chr5	124242237	124242572	8483979	8483985	Intergenic	ZNF608	0	0	7_Enh	0	1	1	0	1	0	0
chr5	131755191	131755652	8537839	8537848	intron	C5orf56	0	0	2_TssAFlnk	0	1	1	0	1	1	1
chr5	139348477	139348768	8623941	8623955	intron	NRG2	0	0	2_TssAFlnk	0	1	1	0	1	1	1
chr5	139624191	139624379	8626865	8626876	TTS	PFDN1	0	0	2_TssAFlnk	0	1	1	0	0	1	1
chr5	148822171	148822344	8709540	8709547	Intergenic	MIR145	0	0	7_Enh	0	1	1	0	1	1	1
chr5	172140035	172140497	8911804	8911822	Intergenic	DUSP1	0	0	2_TssAFlnk	0	1	1	0	0	1	1
chr5	172359434	172359624	8915454	8915470	exon	ERGIC1	0	0	7_Enh	0	1	1	0	1	1	1
chr5	175961029	175961492	8959599	8959608	intron	RNF44	0	0	2_TssAFlnk	0	1	1	0	0	0	0
chr6	3056279	3056614	9093090	9093102	Intergenic	RIPK1	0	0	15_Quies	0	1	0	0	1	1	1
chr6	6677165	6677351	9136333	9136338	Intergenic	LY86-AS1	0	0	7_Enh	0	1	0	0	1	1	1
chr6	7975262	7975702	9154024	9154038	intron	BLOC1S5-TXNDC5	0	0	1_TssA	0	1	0	0	1	0	0
chr6	13336783	13337058	9204626	9204634	Intergenic	TBC1D7	0	0	5_TxWk	0	1	0	0	0	1	1
chr6	13445344	13445504	9205861	9205867	intron	GFOD1	0	0	2_TssAFlnk	0	1	0	0	1	0	0
chr6	32086755	32086879	9411430	9411438	intron	ATF6B	0	0	2_TssAFlnk	0	1	1	0	1	1	1
chr6	32212701	32213182	9413757	9413775	Intergenic	NOTCH4	0	0	2_TssAFlnk	0	1	0	0	0	1	1
chr6	36062802	36063183	9467836	9467844	intron	MAPK14	0	0	7_Enh	0	1	1	0	0	1	1
chr6	36308764	36308990	9470741	9470757	Intergenic	C6orf222	0	0	11_BivFlnk	0	1	0	1	0	1	1
chr6	36985932	36986652	9480644	9480653	intron	FGD2	0	0	7_Enh	0	1	1	0	1	1	1
chr6	37019271	37019466	9481171	9481187	Intergenic	FGD2	0	0	7_Enh	0	1	1	0	1	1	1
chr6	41649914	41650119	9527926	9527933	Intergenic	MDFI	0	0	7_Enh	0	1	0	0	1	1	1
chr6	42866660	42866848	9545241	9545250	Intergenic	C6orf226	0	0	7_Enh	0	1	0	0	0	1	1
chr6	44042153	44042608	9563803	9563820	Intergenic	MRPL14	0	0	2_TssAFlnk	0	1	1	0	0	1	1
chr6	44623231	44623496	9571446	9571461	Intergenic	MIR4642	0	0	7_Enh	0	1	1	0	1	1	1
chr6	45413478	45413954	9577416	9577425	intron	RUNX2	0	0	7_Enh	0	1	1	0	1	0	0
chr6	47002691	47002974	9589073	9589079	intron	GPR110	0	0	7_Enh	0	1	1	0	0	0	0
chr6	90650189	90650673	9853042	9853048	intron	BACH2	0	0	5_TxWk	0	1	1	0	1	1	1
chr6	107992174	107992364	9965409	9965415	Intergenic	SCML4	0	0	7_Enh	0	1	1	0	0	0	0
chr6	151645407	151645868	10299723	10299736	intron	AKAP12	0	0	11_BivFlnk	0	1	1	1	1	1	1
chr6	157735848	157736042	10356086	10356091	intron	TMEM242	0	0	5_TxWk	0	1	0	0	0	1	1
chr7	913041	913232	10553418	10553428	exon	SUN1	0	0	6_EnhG	0	1	1	0	0	1	1
chr7	6475383	6475610	10680463	10680474	intron	DAGLB	0	0	7_Enh	0	1	1	0	1	1	1
chr7	22485037	22485287	10799073	10799084	intron	STEAP1B	0	0	2_TssAFlnk	0	1	1	0	1	0	0
chr7	25891427	25891591	10830155	10830167	Intergenic	RNU6-16	0	0	7_Enh	0	1	1	0	1	1	1
chr7	37248177	37248399	10936172	10936177	intron	ELMO1	0	0	7_Enh	0	1	0	0	0	1	1
chr7	44059935	44060108	10993093	10993103	Intergenic	POLR2J4	0	0	15_Quies	0	1	0	0	0	1	1
chr7	44297433	44297866	10997336	10997348	intron	CAMK2B	0	0	2_TssAFlnk	0	1	1	0	1	1	1
chr7	73441022	73441469	11273305	11273318	Intergenic	ELN	1	0	12_EnhBiv	0	1	1	0	0	1	1
chr7	100743446	100743683	11523016	11523026	Intergenic	TRIM56	0	0	7_Enh	0	1	1	0	1	0	0
chr7	102120551	102120685	11551106	11551113	Intergenic	POLR2J	0	0	15_Quies	0	1	0	0	0	1	1
chr7	105817201	105817374	11587570	11587578	Intergenic	SYPL1	0	0	7_Enh	0	1	0	0	1	1	1
chr7	130581895	130582031	11762643	11762651	intron	LOC646329	0	0	6_EnhG	0	1	1	0	0	1	1
chr7	130725202	130725526	11764238	11764245	intron	FLJ43663	0	0	7_Enh	0	1	1	0	0	1	1
chr7	131192738	131192914	11768863	11768872	intron	PODXL	0	0	2_TssAFlnk	0	1	0	0	0	1	1
chr7	131198373	131198497	11768969	11768975	intron	PODXL	0	0	7_Enh	0	1	1	0	1	1	1
chr7	140353250	140353545	11858087	11858097	Intergenic	ADCK2	0	0	2_TssAFlnk	0	1	1	0	0	1	1
chr7	150145783	150146095	11951862	11951870	TTS	LOC285972	0	0	14_ReprPCWk	0	1	0	0	0	1	1
chr7	150685661	150686140	11957554	11957576	Intergenic	NOS3	0	0	12_EnhBiv	0	1	1	0	1	1	1
chr8	22452849	22453034	12366035	12366044	exon	PDLIM2	0	0	6_EnhG	0	1	1	0	0	1	1
chr8	25434673	25434909	12398527	12398536	Intergenic	CDCA2	0	0	13_ReprPC	0	1	0	0	1	1	1
chr8	27721421	27721788	12421601	12421611	Intergenic	MIR4287	0	0	15_Quies	0	1	1	0	1	1	1
chr8	33448492	33448762	12475716	12475723	TTS	DUSP26	0	0	4_Tx	0	1	0	0	1	1	1
chr8	38625723	38626106	12519970	12519978	intron	TACC1	0	0	7_Enh	0	1	0	0	0	1	1
chr8	41570356	41570743	12546791	12546811	intron	ANK1	0	0	2_TssAFlnk	0	1	1	0	1	0	0
chr8	80997426	80997544	12837567	12837572	intron	TPD52	0	0	7_Enh	0	1	0	0	1	1	1
chr8	81904189	81904420	12846764	12846773	intron	PAG1	0	0	7_Enh	0	1	1	0	1	1	1
chr8	103801487	103801677	13009736	13009744	Intergenic	AZIN1	0	0	2_TssAFlnk	0	1	1	0	1	0	0
chr8	103803269	103803547	13009759	13009769	Intergenic	AZIN1	0	0	7_Enh	0	1	1	0	1	0	0
chr8	121255089	121255398	13121809	13121816	intron	COL14A1	0	0	7_Enh	0	1	1	0	0	0	0
chr8	125576612	125576869	13158517	13158525	intron	MTSS1	0	0	2_TssAFlnk	0	1	0	0	1	1	0
chr8	128929860	128930105	13188056	13188066	intron	PVT1	0	0	2_TssAFlnk	0	1	1	0	1	0	0
chr8	141477290	141477656	13294634	13294643	Intergenic	TRAPPC9	0	0	7_Enh	0	1	1	0	0	1	1
chr8	141647474	141647817	13298800	13298810	Intergenic	AGO2	0	0	7_Enh	0	1	1	0	0	1	1
chr8	144594882	144595097	13359611	13359624	intron	ZC3H3	0	0	2_TssAFlnk	0	1	1	0	0	1	1
chr9	35554060	35554240	13678066	13678074	intron	RUSC2	0	0	7_Enh	0	1	1	0	1	1	1
chr9	80650350	80650617	13908716	13908723	Intergenic	GNAQ	0	0	15_Quies	0	1	0	0	0	1	1
chr9	91615876	91616275	14003150	14003178	exon	S1PR3	0	1	12_EnhBiv	0	1	1	0	0	1	1
chr9	93799416	93799791	14023881	14023896	Intergenic	LOC100129316	0	0	2_TssAFlnk	0	1	1	0	1	1	1
chr9	93959639	93959767	14025801	14025805	Intergenic	LOC100129316	0	0	7_Enh	0	1	0	0	0	0	0
chr9	102028862	102029145	14126077	14126090	Intergenic	SEC61B	0	0	7_Enh	0	1	0	0	1	1	1
chr9	110905135	110905387	14191301	14191308	Intergenic	KLF4	0	0	7_Enh	0	1	1	0	1	0	0
chr9	116417691	116417953	14245139	14245147	Intergenic	RGS3	0	0	7_Enh	0	1	1	0	0	1	1
chr9	123975505	123975678	14304207	14304214	Intergenic	RAB14	0	0	7_Enh	0	1	0	0	1	1	1
chr9	124041201	124041255	14304941	14304946	intron	GSN	0	0	2_TssAFlnk	0	1	1	0	0	1	1
chr9	124082477	124082689	14305553	14305563	intron	GSN	0	0	6_EnhG	0	1	1	0	1	1	1
chr9	124754983	124755126	14314640	14314646	intron	TTLL11	0	0	5_TxWk	0	1	0	0	0	1	1
chr9	131769088	131769243	14418671	14418677	exon	NUP188	0	0	2_TssAFlnk	0	1	1	0	1	1	1
chr9	137335263	137335521	14530833	14530848	Intergenic	MIR4669	0	0	12_EnhBiv	0	1	1	0	1	1	1
chr9	138997628	138997725	14569197	14569203	Intergenic	NACC2	0	0	11_BivFlnk	0	1	1	0	0	0	0
chr10	3281856	3282039	14684228	14684246	Intergenic	PITRM1	0	0	7_Enh	0	1	0	0	0	1	1
chr10	4891878	4892219	14702250	14702260	Intergenic	AKR1E2	0	0	2_TssAFlnk	0	1	1	0	1	1	1
chr10	5665209	5665408	14710225	14710239	Intergenic	ASB13	0	0	7_Enh	0	1	1	0	1	1	1
chr10	24649480	24649717	14913755	14913762	intron	KIAA1217	0	0	7_Enh	0	1	0	0	1	1	1
chr10	44882032	44882378	15085907	15085936	Intergenic	CXCL12	0	1	2_TssAFlnk	0	1	0	0	0	1	1
chr10	71981389	71981527	15295674	15295679	intron	PPA1	0	0	15_Quies	0	1	1	0	0	1	1
chr10	72124404	72124613	15297728	15297738	intron	LRRC20	0	0	2_TssAFlnk	0	1	0	0	1	1	1
chr10	74014895	74015090	15324537	15324547	Intergenic	DDIT4	0	0	2_TssAFlnk	0	1	1	0	1	1	0
chr10	74124061	74124370	15326782	15326792	intron	MIR1256	0	0	2_TssAFlnk	0	1	0	0	1	1	1
chr10	79606433	79606736	15380036	15380046	intron	DLG5	0	0	7_Enh	0	1	1	0	1	1	1
chr10	80955200	80955507	15395381	15395397	intron	ZMIZ1	0	0	2_TssAFlnk	0	1	1	0	1	1	1
chr10	92671365	92671604	15489063	15489070	TTS	ANKRD1	0	0	5_TxWk	0	1	0	0	1	1	1
chr10	94602853	94603098	15507539	15507545	intron	EXOC6	0	0	5_TxWk	0	1	1	0	1	1	1
chr10	99629223	99629581	15559688	15559698	exon	GOLGA7B	0	0	12_EnhBiv	0	1	1	0	1	1	1
chr10	115144982	115145288	15711349	15711358	Intergenic	HABP2	0	0	1_TssA	0	1	0	0	1	1	1
chr10	121446038	121446310	15777935	15777946	Intergenic	BAG3	0	0	5_TxWk	0	1	0	0	0	1	1
chr10	126410306	126410527	15836685	15836694	intron	FAM53B	0	0	7_Enh	0	1	1	0	1	0	0
chr11	783443	783830	16006147	16006163	Intergenic	NS3BP	0	0	7_Enh	0	1	1	0	1	1	1
chr11	2172689	2173363	16044147	16044167	intron	INS-IGF2	0	0	2_TssAFlnk	0	1	0	0	0	1	1
chr11	10344619	10344788	16135925	16135930	Intergenic	ADM	0	0	7_Enh	0	1	1	0	0	1	1
chr11	12701882	12702183	16157285	16157300	intron	TEAD1	0	0	2_TssAFlnk	0	1	1	0	1	0	0
chr11	61638735	61638953	16527879	16527899	Intergenic	FADS3	0	0	2_TssAFlnk	0	1	1	0	1	1	1
chr11	67976611	67976975	16650156	16650165	intron	SUV420H1	0	0	7_Enh	0	1	1	0	0	1	1
chr11	74437667	74437828	16748462	16748469	intron	CHRDL2	0	0	2_TssAFlnk	0	1	0	0	1	1	1
chr11	95438803	95439062	16907239	16907248	Intergenic	FAM76B	0	0	7_Enh	0	1	0	0	1	1	1
chr11	111288598	111288733	17013632	17013637	exon	LOC100132078	1	0	2_TssAFlnk	0	1	1	0	0	0	0
chr11	111712249	111712424	17017725	17017731	intron	ALG9	0	0	5_TxWk	0	1	0	0	1	1	1
chr11	114131775	114132094	17041713	17041725	Intergenic	NNMT	0	0	7_Enh	0	1	1	0	0	1	1
chr11	118530155	118530507	17089021	17089038	intron	TREH	0	0	2_TssAFlnk	0	1	1	0	1	1	1
chr11	122086169	122086397	17133416	17133422	Intergenic	MIR100HG	0	0	7_Enh	0	1	1	0	1	1	1
chr11	125215757	125215981	17165930	17165940	intron	PKNOX2	0	0	2_TssAFlnk	0	1	1	0	1	1	1
chr11	130731865	130732131	17225987	17226007	Intergenic	SNX19	0	0	7_Enh	0	1	1	0	0	1	1
chr12	7074324	7074502	17373418	17373426	TTS	PHB2	0	0	6_EnhG	0	1	1	0	0	1	1
chr12	15432261	15432459	17456383	17456388	Intergenic	RERG	0	0	2_TssAFlnk	0	1	1	0	1	0	0
chr12	54585344	54585665	17772314	17772328	Intergenic	SMUG1	0	0	7_Enh	0	1	1	0	1	1	1
chr12	57635306	57635465	17809664	17809672	promoter-TSS	NDUFA4L2	1	1	12_EnhBiv	0	1	1	0	0	0	0
chr12	70083090	70083148	17905422	17905428	promoter-TSS	BEST3	0	0	7_Enh	0	1	1	0	1	0	0
chr12	71039763	71039934	17912998	17913003	intron	PTPRR	0	0	7_Enh	0	1	1	0	0	0	0
chr12	90647651	90647890	18030715	18030720	Intergenic	LOC338758	0	0	2_TssAFlnk	0	1	1	0	1	1	0
chr12	96609059	96609289	18080500	18080512	intron	ELK3	0	0	7_Enh	0	1	0	0	0	1	1
chr12	109232196	109232368	18187899	18187907	intron	SSH1	0	0	2_TssAFlnk	0	1	1	0	1	0	0
chr12	110035519	110035816	18198519	18198533	TTS	MVK	0	0	7_Enh	0	1	1	0	1	1	1
chr12	116796743	116797369	18284573	18284583	Intergenic	MIR4472-2	0	0	2_TssAFlnk	0	1	1	0	1	0	0
chr12	117804847	117805123	18299879	18299888	Intergenic	NOS1	0	0	7_Enh	0	1	1	0	1	1	1
chr12	122062619	122062867	18357567	18357578	intron	ORAI1	0	0	7_Enh	0	1	1	0	0	1	1
chr12	123469239	123469352	18384441	18384451	exon	PITPNM2	0	0	2_TssAFlnk	0	1	0	0	0	0	0
chr12	124864543	124864914	18409978	18409990	intron	NCOR2	0	0	3_TxFlnk	0	1	1	0	1	0	1
chr12	124866342	124866666	18410024	18410040	intron	NCOR2	0	0	3_TxFlnk	0	1	1	0	0	0	0
chr12	125073632	125073762	18415313	18415319	Intergenic	NCOR2	0	0	7_Enh	0	1	1	0	0	0	0
chr12	125230488	125230855	18418188	18418208	Intergenic	SCARB1	0	0	7_Enh	0	1	1	0	1	0	0
chr12	125251619	125251882	18418565	18418577	Intergenic	SCARB1	0	0	7_Enh	0	1	1	0	1	1	1
chr13	46356395	46356424	18813694	18813698	exon	SIAH3	0	0	7_Enh	0	1	0	0	0	0	0
chr13	74340147	74340540	18999736	18999744	intron	KLF12	0	0	2_TssAFlnk	0	1	1	0	0	0	0
chr13	80623031	80623162	19041792	19041799	Intergenic	SPRY2	0	0	7_Enh	0	1	0	0	1	0	0
chr13	96032953	96033291	19137545	19137553	Intergenic	CLDN10	0	0	7_Enh	0	1	0	0	1	1	1
chr13	111064633	111064860	19276429	19276436	intron	COL4A2	0	0	7_Enh	0	1	1	0	1	1	1
chr14	55120829	55121041	19641948	19641952	intron	SAMD4A	0	0	2_TssAFlnk	0	1	1	0	1	0	0
chr14	55240043	55240396	19643106	19643120	intron	SAMD4A	0	0	2_TssAFlnk	0	1	1	0	1	1	1
chr14	61592896	61593034	19697463	19697470	Intergenic	SLC38A6	0	0	2_TssAFlnk	0	1	1	0	1	0	0
chr14	61719586	61719869	19698675	19698682	Intergenic	TMEM30B	0	0	7_Enh	0	1	1	0	1	1	1
chr14	74238705	74238867	19820924	19820930	intron	ELMSAN1	0	0	2_TssAFlnk	0	1	1	0	1	1	0
chr14	76027346	76027658	19844669	19844676	Intergenic	FLVCR2	0	0	7_Enh	0	1	0	0	1	1	1
chr14	95973623	95973813	20030786	20030792	Intergenic	SCARNA13	0	0	7_Enh	0	1	1	0	1	0	0
chr14	102173636	102173976	20111949	20111960	Intergenic	LINC00239	0	0	2_TssAFlnk	0	1	0	0	1	1	1
chr14	105234872	105235340	20175311	20175330	TTS	AKT1	0	0	6_EnhG	0	1	1	0	1	1	1
chr15	40397022	40397321	20419757	20419772	intron	BMF	0	0	2_TssAFlnk	0	1	1	0	1	1	1
chr15	41196226	41196525	20433356	20433364	TTS	VPS18	0	0	2_TssAFlnk	0	1	1	0	1	1	1
chr15	51485006	51485161	20534434	20534442	Intergenic	MIR4713	0	0	7_Enh	0	1	1	0	1	1	1
chr15	58624327	58624667	20594914	20594921	Intergenic	LIPC	0	0	7_Enh	0	1	1	0	1	0	0
chr15	63902489	63902838	20650035	20650041	intron	HERC1	0	0	7_Enh	0	1	1	0	1	1	1
chr15	74243577	74243825	20767255	20767266	intron	LOXL1	0	0	2_TssAFlnk	0	1	0	0	1	1	1
chr15	75986768	75987091	20795180	20795191	intron	CSPG4	0	0	2_TssAFlnk	0	1	1	0	1	1	1
chr15	76443345	76443579	20800112	20800119	intron	C15orf27	0	0	7_Enh	0	1	1	0	1	1	1
chr15	76483093	76483378	20800814	20800839	intron	C15orf27	0	0	12_EnhBiv	0	1	0	0	1	1	1
chr15	78354276	78354661	20821156	20821163	intron	TBC1D2B	0	0	2_TssAFlnk	0	1	1	0	0	0	0
chr15	83518458	83518580	20879021	20879029	exon	HOMER2	0	0	3_TxFlnk	0	1	0	0	1	1	1
chr15	83669068	83669319	20881094	20881100	intron	C15orf40	0	0	2_TssAFlnk	0	1	1	0	0	1	1
chr15	85874447	85874704	20904791	20904798	Intergenic	AKAP13	0	0	2_TssAFlnk	0	1	1	0	1	1	1
chr15	90863369	90863789	20957815	20957828	Intergenic	GABARAPL3	0	0	7_Enh	0	1	1	0	1	1	1
chr15	93573942	93574240	20990126	20990136	Intergenic	RGMA	0	0	2_TssAFlnk	0	1	1	0	1	1	1
chr15	94663275	94663508	21002199	21002204	Intergenic	MCTP2	0	0	15_Quies	0	1	0	0	1	1	1
chr15	99394214	99394437	21045102	21045110	intron	IGF1R	0	0	7_Enh	0	1	1	0	1	1	1
chr16	2957108	2957474	21186947	21186957	Intergenic	FLYWCH1	0	0	7_Enh	0	1	0	0	0	1	1
chr16	11058042	11058188	21303408	21303417	intron	CLEC16A	0	0	6_EnhG	0	1	0	0	1	1	1
chr16	11734200	11734384	21314845	21314850	Intergenic	SNN	0	0	2_TssAFlnk	0	1	1	0	1	0	0
chr16	15521643	15521917	21365684	21365692	Intergenic	C16orf45	0	0	1_TssA	0	1	0	0	0	1	1
chr16	21566147	21566440	21442347	21442369	Intergenic	SLC7A5P2	0	0	2_TssAFlnk	0	1	1	0	1	1	1
chr16	24682045	24682396	21479356	21479365	Intergenic	TNRC6A	0	0	11_BivFlnk	0	1	0	1	0	0	0
chr16	24999975	25000544	21483234	21483242	intron	ARHGAP17	0	0	2_TssAFlnk	0	1	1	0	0	0	0
chr16	27246488	27246830	21504897	21504905	intron	NSMCE1	0	0	2_TssAFlnk	0	1	0	0	0	1	1
chr16	48570211	48570492	21649529	21649539	Intergenic	N4BP1	0	0	2_TssAFlnk	0	1	1	0	1	0	0
chr16	57683021	57683162	21744768	21744776	intron	GPR56	0	0	13_ReprPC	0	1	0	0	0	1	1
chr16	57850210	57850641	21747872	21747884	Intergenic	KIFC3	0	0	2_TssAFlnk	0	1	1	0	1	0	0
chr16	58039227	58039376	21750824	21750832	intron	USB1	0	0	5_TxWk	0	1	0	0	0	1	1
chr16	65151923	65152221	21802725	21802732	intron	CDH11	0	0	14_ReprPCWk	0	1	0	0	1	1	1
chr16	67850523	67850840	21837807	21837826	intron	TSNAXIP1	0	0	7_Enh	0	1	1	0	1	1	1
chr16	70771491	70771770	21885376	21885389	intron	VAC14	0	0	2_TssAFlnk	0	1	1	0	1	0	0
chr16	70805069	70805348	21886015	21886022	intron	LOC100130894	0	0	6_EnhG	0	1	0	0	1	1	1
chr16	84759815	84759950	22049414	22049423	intron	USP10	0	0	7_Enh	0	1	0	0	0	1	1
chr16	85148536	85148797	22057604	22057617	Intergenic	FAM92B	0	0	2_TssAFlnk	0	1	1	0	1	1	1
chr16	85339901	85340068	22062482	22062491	promoter-TSS	MIR5093	1	0	2_TssAFlnk	0	1	1	0	1	0	0
chr16	87812677	87813041	22115021	22115045	Intergenic	KLHDC4	0	1	14_ReprPCWk	0	1	1	0	1	1	1
chr16	87905213	87905560	22117522	22117532	Intergenic	SLC7A5	0	0	7_Enh	0	1	0	0	0	1	1
chr16	87943015	87943236	22118463	22118481	intron	CA5A	0	0	7_Enh	0	1	0	0	0	1	1
chr17	1026356	1026614	22209624	22209638	intron	ABR	0	0	7_Enh	0	1	1	0	0	1	1
chr17	1268798	1269084	22216662	22216670	intron	YWHAE	0	0	7_Enh	0	1	1	0	0	1	1
chr17	1480570	1480835	22222369	22222381	intron	SLC43A2	0	0	2_TssAFlnk	0	1	1	0	1	0	0
chr17	2082927	2083121	22237487	22237493	intron	SMG6	0	0	7_Enh	0	1	1	0	1	0	0
chr17	2285999	2286217	22241209	22241218	Intergenic	MNT	0	0	7_Enh	0	1	1	0	0	1	1
chr17	2319450	2319688	22242422	22242432	promoter-TSS	LOC284009	1	0	7_Enh	0	1	0	0	1	1	1
chr17	4316556	4316777	22279432	22279444	Intergenic	SPNS3	0	0	5_TxWk	0	1	0	0	1	1	1
chr17	4468848	4469127	22282855	22282864	Intergenic	GGT6	0	0	7_Enh	0	1	0	0	0	1	1
chr17	4812381	4812688	22290961	22290972	Intergenic	CHRNE	0	0	7_Enh	0	1	0	0	1	1	1
chr17	5430248	5430392	22301994	22301999	intron	NLRP1	0	0	2_TssAFlnk	0	1	0	0	1	0	0
chr17	5489462	5489671	22302640	22302647	Intergenic	NLRP1	0	0	2_TssAFlnk	0	1	1	0	0	0	0
chr17	5972269	5972711	22308284	22308299	Intergenic	WSCD1	0	0	12_EnhBiv	0	1	1	0	1	1	1
chr17	7755025	7755429	22342030	22342067	exon,intron	KDM6B	0	1	3_TxFlnk	0	1	1	0	1	1	1
chr17	21183305	21183616	22526418	22526426	Intergenic	MAP2K3	0	0	7_Enh	0	1	1	0	1	1	1
chr17	21360331	21360658	22529791	22529812	Intergenic	KCNJ18	0	0	14_ReprPCWk	0	1	0	0	1	1	1
chr17	21416251	21416537	22530589	22530614	Intergenic	C17orf51	0	1	7_Enh	0	1	0	0	0	1	1
chr17	38115236	38115548	22705458	22705466	Intergenic	GSDMA	0	0	14_ReprPCWk	0	1	0	0	1	1	1
chr17	38267603	38268484	22708501	22708514	Intergenic	MSL1,NR1D1	0	0	2_TssAFlnk	0	1	1	0	1	1	1
chr17	38514848	38515251	22713045	22713058	Intergenic,TTS	GJD3,RARA	0	0	2_TssAFlnk	0	1	0	0	0	1	1
chr17	38716558	38716852	22716337	22716346	intron	CCR7	0	0	7_Enh	0	1	0	0	1	1	1
chr17	40558138	40558309	22741593	22741604	intron	PTRF	0	1	7_Enh	0	1	1	0	0	1	1
chr17	42408516	42409206	22775524	22775536	Intergenic	SLC25A39	0	0	7_Enh	0	1	0	0	0	1	1
chr17	43275154	43275482	22791557	22791572	Intergenic	FMNL1	0	0	2_TssAFlnk	0	1	1	0	1	1	1
chr17	46103806	46104121	22832087	22832097	exon,intron	COPZ2	0	0	2_TssAFlnk	0	1	1	0	1	1	1
chr17	47472419	47472640	22852953	22852959	Intergenic	PHB	0	0	7_Enh	0	1	1	0	1	1	1
chr17	48217424	48217517	22864997	22865004	exon,intron	PPP1R9B	0	0	6_EnhG	0	1	0	0	1	1	1
chr17	53861223	53861384	22911793	22911800	Intergenic	PCTP	0	0	2_TssAFlnk	0	1	0	0	1	0	0
chr17	55320348	55320777	22924954	22924965	Intergenic	MSI2	0	0	7_Enh	0	1	1	0	1	1	1
chr17	57518156	57518516	22953715	22953722	Intergenic	MIR4729	0	0	7_Enh	0	1	1	0	1	1	1
chr17	62398458	62398713	23014045	23014056	Intergenic	PECAM1	0	0	12_EnhBiv	0	1	0	0	0	1	1
chr17	65471598	65471851	23051411	23051420	intron	PITPNC1	0	0	7_Enh	0	1	0	0	0	1	1
chr17	73422384	73422792	23149681	23149693	Intergenic	MIR3678	0	0	2_TssAFlnk	0	1	0	0	0	1	1
chr17	74502529	74502789	23174773	23174788	Intergenic	RHBDF2	0	0	2_TssAFlnk	0	1	0	0	0	1	1
chr17	75082649	75082928	23186059	23186068	Intergenic	LINC00338	0	0	7_Enh	0	1	0	0	1	1	1
chr17	77041964	77042262	23226356	23226367	intron	C1QTNF1	0	0	12_EnhBiv	0	1	1	0	0	1	1
chr17	79228752	79229008	23281086	23281099	intron	SLC38A10	0	0	2_TssAFlnk	0	1	1	0	1	1	1
chr17	80163788	80164009	23311148	23311160	intron	CCDC57	0	0	2_TssAFlnk	0	1	1	0	1	1	1
chr17	80452508	80452915	23320313	23320325	Intergenic	FOXK2	0	0	5_TxWk	0	1	0	0	1	1	1
chr18	10520105	10520392	23444333	23444344	Intergenic	NAPG	0	0	14_ReprPCWk	0	1	0	0	0	1	1
chr18	32239738	32239850	23612441	23612446	intron	DTNA	0	0	7_Enh	0	1	1	0	1	0	0
chr18	52902028	52902160	23769781	23769789	intron	TCF4	0	0	6_EnhG	0	1	0	0	1	1	1
chr18	56431609	56431895	23802354	23802362	Intergenic	MALT1	0	0	7_Enh	0	1	1	0	0	1	1
chr18	60251590	60251930	23835674	23835682	Intergenic	ZCCHC2	0	0	7_Enh	0	1	1	0	1	1	1
chr18	74766740	74766929	23959850	23959855	intron	MBP	0	0	2_TssAFlnk	0	1	1	0	1	1	1
chr19	510715	510931	24029759	24029770	intron	TPGS1	0	0	2_TssAFlnk	0	1	1	0	0	1	1
chr19	2019592	2019881	24092060	24092069	Intergenic	BTBD2	0	0	15_Quies	0	1	0	0	0	1	1
chr19	2069760	2069992	24093677	24093688	Intergenic	MKNK2	0	0	7_Enh	0	1	1	0	1	1	1
chr19	4872683	4872925	24178357	24178366	Intergenic	PLIN3	0	0	14_ReprPCWk	0	1	0	0	0	1	1
chr19	5031688	5031929	24182677	24182685	intron	KDM4B	0	0	7_Enh	0	1	1	0	1	1	1
chr19	10111019	10111270	24284040	24284049	intron	COL5A3	0	0	5_TxWk	0	1	0	0	0	1	1
chr19	15391832	15392013	24395872	24395882	promoter-TSS	BRD4	1	0	2_TssAFlnk	0	1	1	0	1	0	0
chr19	16494120	16494391	24414754	24414765	intron	EPS15L1	0	0	2_TssAFlnk	0	1	1	0	1	1	1
chr19	17457014	17457328	24435583	24435602	Intergenic	GTPBP3	0	0	7_Enh	0	1	0	0	0	1	1
chr19	17577065	17577406	24438399	24438408	Intergenic	SLC27A1	0	0	7_Enh	0	1	1	0	0	1	1
chr19	18521447	18521766	24461311	24461319	Intergenic	SSBP4	0	0	14_ReprPCWk	0	1	0	0	1	1	1
chr19	19601207	19601466	24487336	24487346	intron	GATAD2A	0	0	2_TssAFlnk	0	1	1	0	1	1	1
chr19	30101546	30101813	24560983	24560992	intron	POP4	0	0	6_EnhG	0	1	0	0	0	1	1
chr19	35704886	35705115	24638499	24638507	Intergenic	FAM187B	0	0	7_Enh	0	1	1	0	1	0	0
chr19	36394445	36394824	24652950	24652975	TTS	TYROBP	0	0	14_ReprPCWk	0	1	0	0	0	0	0
chr19	36661620	36661812	24658694	24658704	Intergenic	COX7A1	0	0	7_Enh	0	1	0	0	0	1	1
chr19	45245032	45245550	24798154	24798169	Intergenic	BCL3	0	0	7_Enh	0	1	1	0	1	0	0
chr19	46146185	46146763	24820296	24820319	TTS	LOC100287177	0	0	12_EnhBiv	0	1	1	1	0	1	1
chr19	46302177	46302551	24824655	24824664	intron	RSPH6A	0	0	2_TssAFlnk	0	1	1	0	0	1	1
chr19	47428294	47428333	24846300	24846304	intron	ARHGAP35	0	0	2_TssAFlnk	0	1	1	0	0	0	0
chr19	47494444	47494695	24847250	24847260	intron	ARHGAP35	0	0	6_EnhG	0	1	1	0	1	1	1
chr19	49071718	49072003	24882622	24882635	intron	SULT2B1	0	0	2_TssAFlnk	0	1	1	0	1	0	0
chr19	49291390	49291706	24888428	24888437	Intergenic	BCAT2	0	0	7_Enh	0	1	1	0	1	1	1
chr19	50175648	50175886	24910371	24910384	intron	BCL2L12	0	0	2_TssAFlnk	0	1	0	0	0	1	1
chr19	50702116	50702674	24922962	24922971	Intergenic	MYH14	0	0	2_TssAFlnk	0	1	1	0	0	0	0
chr19	54345334	54345683	24984619	24984630	Intergenic	NLRP12	0	0	14_ReprPCWk	0	1	0	0	0	1	1
chr20	626196	626471	25084225	25084240	Intergenic,TTS	SRXN1	0	0	7_Enh	0	1	0	0	0	1	1
chr20	4701448	4701632	25136848	25136860	Intergenic,promoter-TSS	PRND	1	0	7_Enh	0	1	1	0	0	1	1
chr20	19765641	19765868	25258146	25258153	Intergenic	RIN2	0	0	7_Enh	0	1	1	0	1	1	1
chr20	33796359	33796544	25387694	25387701	Intergenic	MMP24	0	0	15_Quies	0	1	1	0	0	1	1
chr20	35905054	35905212	25419259	25419267	Intergenic	MANBAL	0	0	7_Enh	0	1	1	0	1	1	1
chr20	39801917	39801964	25458552	25458556	intron	PLCG1	0	0	6_EnhG	0	1	1	0	1	1	1
chr20	42818895	42819215	25488816	25488823	Intergenic	JPH2	0	0	7_Enh	0	1	0	0	0	1	1
chr20	48802774	48803040	25570974	25570985	Intergenic	CEBPB	0	0	7_Enh	0	1	0	0	0	1	1
chr20	48909088	48909330	25572963	25572975	intron,promoter-TSS	LOC284751	1	0	7_Enh	0	1	1	0	1	0	0
chr20	48995864	48996195	25574333	25574347	Intergenic	LOC284751	0	0	7_Enh	0	1	0	0	1	0	0
chr20	58632597	58632791	25695533	25695539	intron	C20orf197	0	0	2_TssAFlnk	0	1	1	0	0	1	1
chr20	61075237	61075509	25740265	25740283	Intergenic	GATA5	0	0	2_TssAFlnk	0	1	0	0	1	1	1
chr20	61505173	61505307	25750108	25750121	Intergenic	TCFL5	0	0	15_Quies	0	1	0	0	0	1	1
chr21	34569243	34569508	25962782	25962795	Intergenic	C21orf54	0	0	7_Enh	0	1	0	0	0	1	1
chr21	34572062	34572356	25962820	25962826	Intergenic	C21orf54	0	0	7_Enh	0	1	0	0	1	1	1
chr21	34752932	34753158	25965173	25965182	Intergenic	IFNGR2	0	0	7_Enh	0	1	0	0	1	0	0
chr21	40356967	40357202	26031394	26031401	Intergenic	ETS2	0	0	7_Enh	0	1	1	0	0	0	0
chr21	43528017	43528274	26070887	26070898	intron	UMODL1	1	0	12_EnhBiv	0	1	1	0	1	1	1
chr21	45230665	45230991	26106489	26106502	exon	LOC284837	0	0	2_TssAFlnk	0	1	1	0	1	1	1
chr21	45717547	45717824	26119042	26119052	exon	AIRE	0	0	7_Enh	0	1	1	0	0	1	1
chr22	23561094	23561372	26293741	26293752	intron	BCR	0	0	12_EnhBiv	0	1	1	1	0	0	0
chr22	28200730	28201027	26358927	26358945	Intergenic	MN1	0	0	14_ReprPCWk	0	1	1	0	0	1	1
chr22	32925109	32925262	26423860	26423868	intron	SYN3	0	0	7_Enh	0	1	0	0	0	1	1
chr22	33192960	33193282	26427126	26427140	intron	SYN3	0	0	12_EnhBiv	0	1	0	0	0	1	1
chr22	36697504	36697605	26465845	26465851	exon	MYH9	0	0	4_Tx	0	1	0	0	0	1	1
chr22	36847816	36848099	26469002	26469012	Intergenic	TXN2	0	0	2_TssAFlnk	0	1	1	0	1	0	0
chr22	37562594	37562857	26480975	26480988	Intergenic	IL2RB	0	0	7_Enh	0	1	1	0	1	1	1
chr22	41799830	41800138	26560411	26560422	Intergenic	TEF	0	0	2_TssAFlnk	0	1	0	0	1	1	1
chr22	46390713	46391013	26647489	26647499	Intergenic	LOC730668	0	0	2_TssAFlnk	0	1	1	0	0	1	1
chr22	46393265	46393799	26647568	26647584	Intergenic	LOC730668	0	0	7_Enh	0	1	1	0	1	0	0
chr22	46512350	46512738	26651011	26651036	Intergenic	MIRLET7B	0	0	7_Enh	0	1	1	0	1	1	1
