# Supplementary material for: A DNA methylation atlas of normal human cell types
Source: Nature. 2023 Jan 4;613(7943):355–64. doi: 10.1038/s41586-022-05580-6 (PMC9811898; doi:10.1038/s41586-022-05580-6)
Supplement: Supplementary file 6 — Genome-wide set of unmethylated regions per cell type, overlapping H3K27ac, but not J3K4me3, ChIP–seq peaks, annotated. Zip file containing bed files, listing for each cell type a set of putative enhancers defined as the subset of hypomethylated regions (Extended Dataset 1) marked by active gene regulation chromatin marks (H3K27ac peaks) but lacking promoter marks (H3K4me3 peaks). [file 41586_2022_5580_MOESM6_ESM.zip › Small-Int-Ep.4CpGs.U85.f85.H3K27ac-H3K4me3.bed]

chr	from	to	CpG_from	CpG_to	HOMER_anno	neigh_gene	TSS+1Kb	CpG-island	chromHMM	H3K4me3	H3K27ac	H3K4me1	H3K27me3	ATAC	CTCF_BS	CTCF
chr1	794033	794332	7566	7576	exon	LOC643837	0	0	15_Quies	0	1	0	0	0	0	0
chr1	878490	878756	10212	10225	TTS	NOC2L	0	0	13_ReprPC	0	1	0	1	0	0	0
chr1	1009948	1010210	16079	16085	promoter-TSS	RNF223	1	0	14_ReprPCWk	0	1	0	0	0	0	0
chr1	1059739	1059879	17904	17910	Intergenic	C1orf159	0	0	14_ReprPCWk	0	1	0	0	0	0	0
chr1	1060766	1060816	17938	17942	Intergenic	C1orf159	0	0	15_Quies	0	1	0	0	1	0	1
chr1	1062483	1062571	18005	18009	Intergenic	LOC254099	0	0	15_Quies	0	1	0	0	0	0	0
chr1	1071190	1071383	18379	18385	Intergenic	LOC254099	0	0	7_Enh	0	1	0	0	0	0	0
chr1	1072019	1072075	18395	18401	promoter-TSS	LOC254099	1	0	5_TxWk	0	1	0	0	1	0	0
chr1	1079196	1079301	18710	18717	exon	LOC254099	0	0	14_ReprPCWk	0	1	0	0	0	0	0
chr1	1085545	1085817	18945	18956	Intergenic	LOC254099	0	0	15_Quies	0	1	1	0	1	0	0
chr1	1094764	1094971	19246	19253	Intergenic	MIR200B	0	0	5_TxWk	0	1	0	0	0	0	0
chr1	1094990	1095143	19254	19261	Intergenic	MIR200B	0	0	5_TxWk	0	1	0	0	0	0	0
chr1	1266546	1266831	26599	26609	promoter-TSS	TAS1R3	1	0	5_TxWk	0	1	0	0	0	0	0
chr1	1307470	1307761	28379	28388	Intergenic	AURKAIP1	0	0	15_Quies	0	1	0	0	0	1	1
chr1	1368488	1368697	30485	30494	Intergenic	VWA1	0	0	5_TxWk	0	1	0	0	0	0	1
chr1	1440276	1440334	33236	33240	Intergenic	ATAD3A	0	0	15_Quies	0	1	0	0	1	1	1
chr1	1478989	1479113	35026	35037	intron	SSU72	0	0	5_TxWk	0	1	0	0	1	0	0
chr1	1562702	1562868	37931	37945	exon	MIB2	0	0	15_Quies	0	1	0	0	1	0	1
chr1	1586852	1587174	39097	39106	intron	CDK11B	0	0	5_TxWk	0	1	0	0	0	0	0
chr1	1610380	1610448	39950	39955	intron	SLC35E2B	0	0	5_TxWk	0	1	0	0	1	1	1
chr1	1610545	1610649	39958	39962	intron	SLC35E2B	0	0	5_TxWk	0	1	1	0	1	1	1
chr1	1646661	1646883	41432	41438	intron	CDK11B	0	0	5_TxWk	0	1	0	0	0	0	0
chr1	1690235	1690502	43012	43029	promoter-TSS	NADK	0	0	5_TxWk	0	1	0	0	1	0	0
chr1	1790207	1790359	45116	45121	intron	GNB1	0	0	7_Enh	0	1	1	0	0	1	1
chr1	1804982	1805116	45354	45360	intron	GNB1	0	0	7_Enh	0	1	0	0	0	0	0
chr1	1812928	1813086	45496	45500	intron	GNB1	0	0	7_Enh	0	1	0	0	0	0	0
chr1	1828847	1828951	46066	46070	Intergenic	GNB1	0	0	14_ReprPCWk	0	1	0	0	0	0	0
chr1	1829035	1829078	46072	46076	Intergenic	GNB1	0	0	14_ReprPCWk	0	1	0	0	0	0	0
chr1	1833040	1833079	46158	46162	Intergenic	GNB1	0	0	15_Quies	0	1	0	0	0	0	0
chr1	1855165	1855210	46925	46929	Intergenic	TMEM52	0	0	15_Quies	0	1	0	0	0	0	0
chr1	1855243	1855304	46929	46933	Intergenic	TMEM52	0	0	15_Quies	0	1	0	0	0	0	0
chr1	1979946	1979989	51088	51093	Intergenic	PRKCZ	0	0	14_ReprPCWk	0	1	0	0	0	0	0
chr1	2003355	2003613	51953	51963	intron	PRKCZ	0	0	5_TxWk	0	1	0	0	0	0	0
chr1	2003643	2003711	51963	51968	intron	PRKCZ	0	0	5_TxWk	0	1	0	0	1	0	0
chr1	2023888	2024025	52730	52735	intron	PRKCZ	0	0	15_Quies	0	1	0	0	1	0	0
chr1	2068419	2068636	54323	54332	intron	PRKCZ	0	0	5_TxWk	0	1	0	0	0	0	0
chr1	2068731	2068946	54333	54342	intron	PRKCZ	0	0	5_TxWk	0	1	0	0	1	0	0
chr1	2069681	2069869	54362	54369	intron	PRKCZ	0	0	5_TxWk	0	1	0	0	0	0	0
chr1	2070097	2070244	54370	54377	intron	PRKCZ	0	0	5_TxWk	0	1	0	0	0	0	0
chr1	2125018	2125055	56178	56182	intron	C1orf86	0	0	5_TxWk	0	1	0	0	0	0	0
chr1	2130172	2130335	56382	56388	exon	C1orf86	0	0	5_TxWk	0	1	0	0	0	0	0
chr1	2139737	2139950	56771	56779	promoter-TSS	C1orf86	0	0	5_TxWk	0	1	1	0	0	0	0
chr1	2170380	2170460	58006	58011	intron	SKI	0	0	7_Enh	0	1	1	0	0	0	0
chr1	2171710	2171930	58051	58059	intron	SKI	0	0	7_Enh	0	1	0	0	1	0	0
chr1	2171941	2172004	58059	58063	intron	SKI	0	0	7_Enh	0	1	0	0	0	0	0
chr1	2179919	2180043	58276	58284	intron	SKI	0	0	7_Enh	0	1	0	0	1	0	1
chr1	2183330	2183504	58392	58402	intron	SKI	0	0	7_Enh	0	1	0	0	0	0	0
chr1	2243015	2243094	60440	60446	Intergenic	LOC100129534	0	0	7_Enh	0	1	0	0	0	1	1
chr1	2253459	2253578	60891	60898	intron	MORN1	0	0	14_ReprPCWk	0	1	0	0	0	0	0
chr1	2253724	2253851	60898	60910	intron	MORN1	0	1	14_ReprPCWk	0	1	0	0	0	0	0
chr1	2253865	2254041	60910	60925	intron	MORN1	0	1	14_ReprPCWk	0	1	0	0	0	0	0
chr1	2362195	2362274	64387	64391	Intergenic	PEX10	0	0	14_ReprPCWk	0	1	0	0	0	0	0
chr1	2409487	2409613	65898	65904	intron	PLCH2	0	0	15_Quies	0	1	0	0	1	0	0
chr1	2475300	2475420	68312	68319	Intergenic	LOC115110	0	0	5_TxWk	0	1	0	0	0	0	0
chr1	2506942	2507181	69289	69296	Intergenic	FAM213B	0	0	15_Quies	0	1	0	0	1	0	0
chr1	2508188	2508324	69321	69325	Intergenic	FAM213B	0	0	5_TxWk	0	1	0	0	0	0	0
chr1	2562574	2562622	70781	70785	intron	MMEL1	0	0	13_ReprPC	0	1	0	0	0	0	0
chr1	2562662	2562838	70786	70791	intron	MMEL1	0	0	14_ReprPCWk	0	1	0	0	1	0	0
chr1	2562954	2563039	70791	70795	intron	MMEL1	0	0	14_ReprPCWk	0	1	0	0	1	0	1
chr1	2563169	2563288	70798	70804	intron	MMEL1	0	0	14_ReprPCWk	0	1	0	0	1	0	1
chr1	3130322	3130486	84521	84527	intron	PRDM16	0	0	15_Quies	0	1	0	0	1	0	0
chr1	3130535	3130581	84528	84533	intron	PRDM16	0	0	15_Quies	0	1	0	0	1	0	0
chr1	3138587	3139228	84774	84790	intron	PRDM16	0	0	5_TxWk	0	1	1	0	0	0	0
chr1	3166599	3166713	85706	85712	intron	PRDM16	0	0	14_ReprPCWk	0	1	0	0	0	0	0
chr1	3166864	3167125	85718	85728	intron	PRDM16	0	0	14_ReprPCWk	0	1	0	0	1	0	0
chr1	3167716	3167784	85736	85740	intron	PRDM16	0	0	5_TxWk	0	1	0	0	1	0	0
chr1	3167813	3167919	85740	85746	intron	PRDM16	0	0	5_TxWk	0	1	0	0	1	0	0
chr1	3209910	3210069	86932	86941	intron	PRDM16	0	0	15_Quies	0	1	0	0	1	0	0
chr1	3210095	3210184	86941	86945	intron	PRDM16	0	0	15_Quies	0	1	0	0	0	0	0
chr1	3237545	3237590	87647	87652	intron	PRDM16	0	0	14_ReprPCWk	0	1	0	0	0	0	0
chr1	3239550	3239692	87699	87708	intron	PRDM16	0	0	14_ReprPCWk	0	1	0	0	0	0	0
chr1	3239809	3240050	87711	87726	intron	PRDM16	0	1	14_ReprPCWk	0	1	0	0	0	0	0
chr1	3240055	3240235	87726	87737	intron	PRDM16	0	1	14_ReprPCWk	0	1	1	0	0	0	0
chr1	3269665	3269775	88425	88430	intron	PRDM16	0	0	7_Enh	0	1	0	0	0	0	0
chr1	3339883	3340109	90519	90529	intron	PRDM16	0	0	15_Quies	0	1	0	0	1	0	0
chr1	3340124	3340235	90529	90537	intron	PRDM16	0	0	15_Quies	0	1	0	0	1	0	0
chr1	3369769	3370010	91366	91375	Intergenic	ARHGEF16	0	0	14_ReprPCWk	0	1	0	0	1	1	1
chr1	3397003	3397132	92293	92305	exon	ARHGEF16	0	0	14_ReprPCWk	0	1	0	0	1	0	1
chr1	3397141	3397172	92305	92310	exon	ARHGEF16	0	0	14_ReprPCWk	0	1	0	0	1	0	1
chr1	3400477	3400701	92408	92422	Intergenic	ARHGEF16	0	0	15_Quies	0	1	0	0	1	1	1
chr1	3819662	3819842	104390	104395	intron	LOC100133612	0	0	15_Quies	0	1	0	0	0	0	0
chr1	3820207	3820255	104397	104401	intron	LOC100133612	0	0	15_Quies	0	1	0	0	0	0	0
chr1	6306761	6307102	139480	139500	TTS	GPR153	0	0	14_ReprPCWk	0	1	0	0	1	1	1
chr1	6310170	6310252	139673	139678	intron	GPR153	0	0	13_ReprPC	0	1	0	0	0	0	0
chr1	6330213	6330427	140340	140349	intron	ACOT7	0	0	7_Enh	0	1	1	0	0	0	0
chr1	6333502	6333682	140413	140420	intron	ACOT7	0	0	5_TxWk	0	1	0	0	0	0	0
chr1	6333796	6333941	140420	140431	intron	ACOT7	0	0	5_TxWk	0	1	0	0	0	0	0
chr1	6403879	6404059	142183	142190	intron	ACOT7	0	0	5_TxWk	0	1	0	0	1	0	0
chr1	6412035	6412114	142356	142362	intron	ACOT7	0	0	5_TxWk	0	1	1	0	0	0	0
chr1	6414221	6414456	142410	142417	intron	ACOT7	0	0	7_Enh	0	1	0	0	1	0	0
chr1	6417482	6417782	142487	142493	intron	ACOT7	0	0	5_TxWk	0	1	1	0	0	1	1
chr1	6421142	6421247	142553	142557	promoter-TSS	ACOT7	0	0	5_TxWk	0	1	0	0	0	0	0
chr1	6422485	6422838	142579	142586	intron	ACOT7	0	0	15_Quies	0	1	0	0	0	0	0
chr1	6422841	6423013	142586	142591	intron	ACOT7	0	0	15_Quies	0	1	0	0	0	0	0
chr1	6423257	6423432	142593	142604	intron	ACOT7	0	0	15_Quies	0	1	0	0	0	1	1
chr1	6475543	6475687	143789	143794	exon	HES2	0	0	13_ReprPC	0	1	0	0	0	0	0
chr1	6487540	6487801	144298	144308	intron	ESPN	0	0	14_ReprPCWk	0	1	0	0	0	0	0
chr1	6487976	6488064	144308	144313	intron	ESPN	0	0	14_ReprPCWk	0	1	0	0	0	0	0
chr1	6488122	6488343	144313	144318	exon,intron	ESPN	0	0	14_ReprPCWk	0	1	0	0	0	0	0
chr1	6535697	6535864	146002	146012	intron	PLEKHG5	0	0	7_Enh	0	1	0	0	1	1	1
chr1	7326230	7326346	159977	159982	intron	CAMTA1	0	0	5_TxWk	0	1	0	0	1	0	0
chr1	7394801	7394956	160640	160645	intron	CAMTA1	0	0	14_ReprPCWk	0	1	0	0	0	0	0
chr1	7551535	7551630	163158	163163	intron	CAMTA1	0	0	7_Enh	0	1	0	0	0	0	0
chr1	7551651	7551985	163163	163172	intron	CAMTA1	0	0	7_Enh	0	1	0	0	0	0	0
chr1	7630422	7630535	164506	164511	intron	CAMTA1	0	0	14_ReprPCWk	0	1	0	0	0	0	0
chr1	7739328	7739568	166510	166515	intron	CAMTA1	0	0	14_ReprPCWk	0	1	0	0	0	0	0
chr1	7842099	7842363	168477	168483	TTS	VAMP3	0	0	5_TxWk	0	1	0	0	0	0	0
chr1	7842369	7842440	168483	168489	TTS	VAMP3	0	0	5_TxWk	0	1	0	0	0	0	0
chr1	8088295	8088529	172466	172471	Intergenic	ERRFI1	0	0	7_Enh	0	1	0	0	0	0	1
chr1	8158130	8158222	173385	173389	Intergenic	ERRFI1	0	0	15_Quies	0	1	0	0	0	0	0
chr1	8181067	8181345	173706	173716	Intergenic	ERRFI1	0	0	5_TxWk	0	1	0	0	0	0	0
chr1	8229825	8230044	174512	174517	Intergenic	ERRFI1	0	0	7_Enh	0	1	0	0	1	0	1
chr1	8230336	8230474	174520	174524	Intergenic	ERRFI1	0	0	5_TxWk	0	1	1	0	0	0	0
chr1	8234585	8234739	174599	174603	Intergenic	ERRFI1	0	0	15_Quies	0	1	0	0	1	0	1
chr1	8235037	8235113	174603	174607	Intergenic	ERRFI1	0	0	15_Quies	0	1	0	0	1	0	0
chr1	8299033	8299231	175789	175794	Intergenic	SLC45A1	0	0	7_Enh	0	1	0	0	0	1	1
chr1	8307164	8307457	175969	175978	Intergenic	SLC45A1	0	0	15_Quies	0	1	0	0	0	0	0
chr1	8307540	8307748	175979	175989	Intergenic	SLC45A1	0	0	15_Quies	0	1	0	0	1	0	0
chr1	8307764	8308417	175989	176002	Intergenic	SLC45A1	0	0	15_Quies	0	1	0	0	1	0	0
chr1	8344670	8345048	176602	176608	Intergenic	SLC45A1	0	0	7_Enh	0	1	1	0	1	0	0
chr1	8472751	8472985	179113	179117	intron	RERE	0	0	7_Enh	0	1	1	0	0	0	0
chr1	8499090	8499186	179520	179524	intron	RERE	0	0	7_Enh	0	1	0	0	0	0	0
chr1	8772228	8772985	182570	182577	intron	RERE	0	0	7_Enh	0	1	0	0	0	0	0
chr1	8908924	8909171	184344	184352	Intergenic	ENO1-AS1	0	0	5_TxWk	0	1	0	0	1	1	1
chr1	8940448	8940676	185012	185018	TTS	ENO1-AS1	0	0	15_Quies	0	1	0	0	0	0	0
chr1	8940827	8940896	185018	185022	TTS	ENO1-AS1	0	0	15_Quies	0	1	0	0	0	0	0
chr1	9037048	9037249	186610	186619	Intergenic	CA6	0	0	14_ReprPCWk	0	1	0	0	1	0	1
chr1	9054348	9054572	186878	186886	Intergenic	SLC2A7	0	0	15_Quies	0	1	0	0	1	0	0
chr1	9082414	9082605	187455	187462	intron	SLC2A7	0	0	15_Quies	0	1	0	0	1	0	0
chr1	9173095	9173214	189033	189038	intron	GPR157	0	0	5_TxWk	0	1	0	0	0	0	0
chr1	9173261	9173657	189038	189042	intron	GPR157	0	0	5_TxWk	0	1	0	0	0	0	0
chr1	9312021	9312215	191841	191849	intron	H6PD	0	0	5_TxWk	0	1	0	0	0	0	0
chr1	9312908	9313281	191856	191863	intron	H6PD	0	0	5_TxWk	0	1	1	0	0	0	0
chr1	9339006	9339179	192463	192468	Intergenic	SPSB1	0	0	7_Enh	0	1	0	0	0	0	0
chr1	9339497	9339611	192472	192477	Intergenic	SPSB1	0	0	5_TxWk	0	1	0	0	0	0	0
chr1	9339646	9339734	192477	192484	Intergenic	SPSB1	0	0	5_TxWk	0	1	0	0	0	0	0
chr1	9340416	9340713	192500	192523	Intergenic	SPSB1	0	0	7_Enh	0	1	0	0	0	0	0
chr1	9391213	9391348	193702	193707	intron	SPSB1	0	0	5_TxWk	0	1	0	0	0	0	0
chr1	9445612	9445678	194944	194948	Intergenic	SPSB1	0	0	15_Quies	0	1	0	0	0	0	0
chr1	9473176	9473304	195476	195481	Intergenic	SPSB1	0	0	7_Enh	0	1	0	0	0	0	0
chr1	9526926	9526967	196418	196422	Intergenic	SLC25A33	0	0	15_Quies	0	1	0	0	0	0	0
chr1	9527002	9527178	196422	196427	Intergenic	SLC25A33	0	0	15_Quies	0	1	0	0	0	0	0
chr1	9830472	9830599	203096	203104	intron	CLSTN1	0	0	5_TxWk	0	1	0	0	1	0	0
chr1	9830632	9830870	203104	203110	intron	CLSTN1	0	0	5_TxWk	0	1	0	0	1	0	0
chr1	9895819	9896171	204443	204451	Intergenic	CLSTN1	0	0	15_Quies	0	1	0	0	0	0	0
chr1	9902919	9903137	204571	204577	Intergenic	CLSTN1	0	0	15_Quies	0	1	1	0	0	0	0
chr1	9903142	9903372	204577	204586	Intergenic	CLSTN1	0	0	15_Quies	0	1	1	0	0	0	0
chr1	9906142	9906180	204635	204639	Intergenic	CLSTN1	0	0	15_Quies	0	1	0	0	0	0	0
chr1	9933026	9933176	205069	205074	intron	CTNNBIP1	0	0	5_TxWk	0	1	0	0	1	0	0
chr1	10010440	10010677	206548	206554	intron	NMNAT1	0	0	15_Quies	0	1	0	0	1	1	1
chr1	10317894	10317982	211647	211651	intron	KIF1B	0	0	5_TxWk	0	1	0	0	0	0	0
chr1	10695600	10695718	217715	217724	Intergenic	PEX14	0	0	5_TxWk	0	1	0	0	0	0	0
chr1	10746656	10746760	219475	219480	intron	CASZ1	0	0	5_TxWk	0	1	0	0	0	0	0
chr1	10746767	10746980	219480	219487	intron	CASZ1	0	0	5_TxWk	0	1	0	0	0	0	0
chr1	10747333	10747666	219496	219503	intron	CASZ1	0	0	5_TxWk	0	1	0	0	0	0	0
chr1	10793972	10794202	220754	220759	intron	CASZ1	0	0	7_Enh	0	1	1	0	0	0	0
chr1	10798078	10798236	220853	220859	intron	CASZ1	0	0	5_TxWk	0	1	0	0	1	0	1
chr1	10798367	10798490	220861	220869	intron	CASZ1	0	0	5_TxWk	0	1	0	0	1	0	1
chr1	10798598	10798760	220869	220874	intron	CASZ1	0	0	5_TxWk	0	1	0	0	0	0	0
chr1	10804111	10804355	220994	221000	intron	CASZ1	0	0	5_TxWk	0	1	0	0	0	0	0
chr1	10820745	10821051	221388	221395	exon	CASZ1	0	0	7_Enh	0	1	0	0	0	0	0
chr1	10821938	10822152	221416	221425	intron	CASZ1	0	0	7_Enh	0	1	0	0	0	0	0
chr1	10825861	10826059	221518	221524	intron	CASZ1	0	0	5_TxWk	0	1	0	0	0	0	0
chr1	10826606	10826774	221534	221538	intron	CASZ1	0	0	7_Enh	0	1	1	0	0	0	0
chr1	10836611	10836828	221730	221736	intron	CASZ1	0	0	15_Quies	0	1	0	0	0	0	0
chr1	10838811	10839069	221774	221780	intron	CASZ1	0	0	15_Quies	0	1	0	0	0	0	0
chr1	10863218	10863287	222445	222449	Intergenic	CASZ1	0	0	14_ReprPCWk	0	1	0	0	0	0	0
chr1	10875686	10876011	222658	222666	Intergenic	CASZ1	0	0	5_TxWk	0	1	0	0	0	0	0
chr1	10878540	10878732	222703	222707	Intergenic	CASZ1	0	0	14_ReprPCWk	0	1	0	0	1	0	0
chr1	10961119	10961647	224381	224403	Intergenic	C1orf127	0	0	14_ReprPCWk	0	1	0	0	0	0	0
chr1	10961712	10961759	224403	224407	Intergenic	C1orf127	0	0	14_ReprPCWk	0	1	0	0	0	0	0
chr1	12203845	12203982	247108	247116	exon	TNFRSF8	0	0	7_Enh	0	1	1	0	1	1	1
chr1	12204507	12204667	247123	247129	TTS	TNFRSF8	0	0	7_Enh	0	1	1	0	0	0	0
chr1	12221987	12222191	247390	247395	Intergenic	TNFRSF1B	0	0	7_Enh	0	1	0	0	1	0	0
chr1	12436550	12436766	250357	250361	intron	VPS13D	0	0	7_Enh	0	1	0	0	0	0	0
chr1	12493542	12493764	250887	250895	intron	VPS13D	0	0	7_Enh	0	1	1	0	0	0	0
chr1	12538139	12538351	251344	251353	intron	VPS13D	0	0	7_Enh	0	1	0	0	1	0	0
chr1	12538386	12538585	251353	251362	intron	VPS13D	0	0	7_Enh	0	1	1	0	1	0	0
chr1	12538678	12538808	251362	251367	intron	VPS13D	0	0	7_Enh	0	1	1	0	0	0	0
chr1	12589386	12589558	252206	252210	Intergenic	SNORA59B	0	0	7_Enh	0	1	0	0	0	0	0
chr1	12609957	12610063	252572	252579	Intergenic	SNORA59B	0	0	15_Quies	0	1	0	0	0	0	0
chr1	12610104	12610208	252579	252588	Intergenic	SNORA59B	0	0	15_Quies	0	1	0	0	0	0	0
chr1	12664243	12664554	253548	253553	intron	DHRS3	0	0	7_Enh	0	1	0	0	1	0	0
chr1	14035275	14035486	268474	268479	intron	PRDM2	0	0	7_Enh	0	1	0	0	0	0	0
chr1	14127965	14128113	269736	269741	intron	PRDM2	0	0	15_Quies	0	1	1	0	0	0	0
chr1	15499415	15499739	286834	286842	intron	TMEM51	0	0	7_Enh	0	1	1	0	0	0	0
chr1	15500295	15500620	286854	286861	intron	TMEM51	0	0	5_TxWk	0	1	0	0	0	0	0
chr1	15506784	15506937	286941	286946	intron	TMEM51	0	0	7_Enh	0	1	0	0	0	0	0
chr1	15507957	15508024	286956	286960	intron	TMEM51	0	0	5_TxWk	0	1	0	0	0	0	1
chr1	15508063	15508157	286960	286965	intron	TMEM51	0	0	7_Enh	0	1	0	0	0	0	0
chr1	15523680	15523972	287180	287186	intron	TMEM51	0	0	5_TxWk	0	1	0	0	1	0	0
chr1	15528185	15528280	287257	287261	intron	TMEM51	0	0	7_Enh	0	1	0	0	0	0	0
chr1	15528406	15528493	287263	287267	intron	TMEM51	0	0	5_TxWk	0	1	0	0	0	0	0
chr1	15528509	15528837	287267	287275	intron	TMEM51	0	0	5_TxWk	0	1	0	0	1	0	1
chr1	15547962	15548286	287555	287560	Intergenic	FHAD1	0	0	5_TxWk	0	1	0	0	1	0	0
chr1	15610867	15610932	288403	288407	intron	FHAD1	0	0	14_ReprPCWk	0	1	0	0	0	0	0
chr1	15650231	15650310	288969	288975	intron	FHAD1	0	0	14_ReprPCWk	0	1	1	0	0	1	1
chr1	15665714	15665901	289261	289267	intron	FHAD1	0	0	5_TxWk	0	1	0	0	0	0	1
chr1	15672463	15672644	289362	289371	intron	FHAD1	0	0	7_Enh	0	1	0	0	1	0	0
chr1	15692735	15692768	289733	289737	intron	FHAD1	0	0	15_Quies	0	1	0	0	0	0	0
chr1	15697463	15697583	289801	289805	intron	FHAD1	0	0	7_Enh	0	1	0	0	0	0	0
chr1	15743661	15743923	290740	290748	intron	EFHD2	0	0	7_Enh	0	1	0	0	0	0	0
chr1	15745352	15745588	290784	290791	intron	EFHD2	0	0	7_Enh	0	1	1	0	0	0	0
chr1	15750514	15750645	290880	290885	intron	EFHD2	0	0	5_TxWk	0	1	0	0	0	0	0
chr1	15751369	15751446	290898	290902	intron	EFHD2	0	0	7_Enh	0	1	1	0	0	0	0
chr1	15757125	15757166	291061	291066	TTS	EFHD2	0	0	5_TxWk	0	1	0	0	0	0	0
chr1	15757734	15757897	291081	291086	TTS	EFHD2	0	0	15_Quies	0	1	0	0	1	1	1
chr1	15758877	15758944	291102	291106	Intergenic	CTRC	0	0	15_Quies	0	1	0	0	0	0	0
chr1	15886024	15886142	293186	293192	exon	DNAJC16	0	0	5_TxWk	0	1	0	0	1	0	0
chr1	16067693	16067719	296428	296432	exon	SLC25A34	0	0	15_Quies	0	1	0	0	1	0	0
chr1	16090884	16090948	297056	297060	promoter-TSS	FBLIM1	0	0	7_Enh	0	1	0	0	1	0	0
chr1	16091081	16091152	297060	297064	promoter-TSS	FBLIM1	0	0	7_Enh	0	1	0	0	1	0	0
chr1	16107139	16107227	297368	297372	intron	FBLIM1	0	0	5_TxWk	0	1	0	0	1	0	0
chr1	16107482	16107537	297373	297377	intron	FBLIM1	0	0	5_TxWk	0	1	0	0	1	0	0
chr1	16114717	16114942	297524	297533	Intergenic	UQCRHL	0	0	5_TxWk	0	1	0	0	0	0	0
chr1	16118524	16118816	297606	297618	Intergenic	UQCRHL	0	0	5_TxWk	0	1	0	0	1	1	1
chr1	16122291	16122479	297673	297677	Intergenic	UQCRHL	0	0	5_TxWk	0	1	0	0	0	0	0
chr1	16265916	16266171	300462	300471	exon	SPEN	0	0	5_TxWk	0	1	0	0	0	0	0
chr1	16405350	16405753	303222	303229	Intergenic	FAM131C	0	0	14_ReprPCWk	0	1	0	0	1	1	1
chr1	16469961	16470058	304406	304410	intron	EPHA2	0	0	5_TxWk	0	1	0	0	1	0	0
chr1	16499745	16499918	305172	305178	Intergenic	EPHA2	0	0	15_Quies	0	1	0	0	1	0	1
chr1	16500115	16500275	305178	305184	Intergenic	EPHA2	0	0	15_Quies	0	1	1	0	1	0	1
chr1	16505099	16505371	305269	305274	Intergenic	EPHA2	0	0	5_TxWk	0	1	0	0	0	0	0
chr1	16514382	16514738	305477	305488	Intergenic	ARHGEF19	0	0	15_Quies	0	1	1	0	0	1	1
chr1	16575194	16575542	306682	306687	Intergenic	RSG1	0	0	7_Enh	0	1	0	0	1	0	0
chr1	16950360	16950511	312680	312685	intron	CROCCP2	0	0	5_TxWk	0	1	0	0	1	0	1
chr1	16950807	16950859	312691	312696	intron	CROCCP2	0	0	5_TxWk	0	1	0	0	1	0	1
chr1	17275045	17275338	318294	318300	intron	CROCC	0	0	15_Quies	0	1	0	0	1	0	0
chr1	17275668	17275818	318304	318311	intron	CROCC	0	0	15_Quies	0	1	0	0	0	0	0
chr1	17435025	17435608	321396	321401	intron	PADI2	0	0	15_Quies	0	1	0	0	1	0	1
chr1	17560343	17560510	323047	323052	intron	PADI1	0	0	14_ReprPCWk	0	1	0	0	1	0	0
chr1	17563594	17563890	323086	323098	intron	PADI1	0	0	14_ReprPCWk	0	1	0	0	1	1	1
chr1	17839636	17839853	328002	328006	Intergenic	ARHGEF10L	0	0	15_Quies	0	1	0	0	0	0	1
chr1	17843046	17843290	328047	328053	Intergenic	ARHGEF10L	0	0	7_Enh	0	1	0	0	0	0	0
chr1	17853919	17854040	328211	328216	Intergenic	ARHGEF10L	0	0	7_Enh	0	1	0	0	0	0	0
chr1	17864980	17865115	328347	328354	Intergenic	ARHGEF10L	0	0	7_Enh	0	1	0	0	0	0	0
chr1	17865263	17865366	328354	328358	Intergenic	ARHGEF10L	1	0	7_Enh	0	1	0	0	0	0	0
chr1	17877435	17877514	328624	328630	intron	ARHGEF10L	0	0	7_Enh	0	1	0	0	0	0	0
chr1	17877547	17877614	328630	328634	intron	ARHGEF10L	0	0	7_Enh	0	1	0	0	0	0	0
chr1	17886516	17886753	328735	328741	intron	ARHGEF10L	0	0	5_TxWk	0	1	0	0	0	0	0
chr1	17891289	17891464	328808	328812	intron	ARHGEF10L	0	0	7_Enh	0	1	1	0	0	0	0
chr1	17892189	17892275	328825	328830	intron	ARHGEF10L	0	0	5_TxWk	0	1	0	0	0	0	0
chr1	17898864	17899074	328937	328941	intron	ARHGEF10L	0	0	5_TxWk	0	1	0	0	0	0	0
chr1	17902860	17902931	329003	329008	intron	ARHGEF10L	0	0	5_TxWk	0	1	0	0	0	0	0
chr1	17914703	17915069	329169	329179	intron	ARHGEF10L	0	0	7_Enh	0	1	1	0	1	0	0
chr1	17922797	17923060	329305	329313	intron	ARHGEF10L	0	0	5_TxWk	0	1	0	0	1	0	0
chr1	17923205	17923307	329314	329319	intron	ARHGEF10L	0	0	5_TxWk	0	1	0	0	0	0	0
chr1	17923312	17923548	329319	329324	intron	ARHGEF10L	0	0	5_TxWk	0	1	0	0	0	0	0
chr1	19239663	19239835	347755	347765	intron	IFFO2	0	0	15_Quies	0	1	0	0	1	1	1
chr1	19337020	19337485	349374	349382	Intergenic	IFFO2	0	0	7_Enh	0	1	0	0	0	0	0
chr1	19337532	19337569	349382	349387	Intergenic	IFFO2	0	0	7_Enh	0	1	0	0	1	0	0
chr1	19337689	19337876	349387	349398	Intergenic	IFFO2	0	0	7_Enh	0	1	0	0	1	0	0
chr1	19408117	19408213	350604	350608	intron	UBR4	0	0	5_TxWk	0	1	0	0	0	0	0
chr1	19447804	19447882	351081	351085	exon	UBR4	0	0	4_Tx	0	1	0	0	1	0	1
chr1	19529285	19529363	351863	351868	intron	UBR4	0	0	7_Enh	0	1	0	0	0	0	0
chr1	19712470	19712659	355272	355278	intron	CAPZB	0	0	7_Enh	0	1	1	0	0	0	0
chr1	19789695	19789841	356501	356506	intron	CAPZB	0	0	7_Enh	0	1	0	0	0	0	0
chr1	19796102	19796142	356593	356597	intron	CAPZB	0	0	7_Enh	0	1	0	0	0	0	0
chr1	19939830	19940141	358529	358534	intron	C1orf151-NBL1	0	0	5_TxWk	0	1	0	0	1	0	1
chr1	19949864	19950310	358623	358628	intron	MINOS1	0	0	5_TxWk	0	1	0	0	1	0	0
chr1	19977015	19977166	359250	359254	intron	NBL1	0	0	7_Enh	0	1	0	0	0	0	0
chr1	19980270	19980520	359313	359320	intron	NBL1	0	0	5_TxWk	0	1	0	0	0	1	1
chr1	20142056	20142346	361866	361872	promoter-TSS	RNF186	1	0	14_ReprPCWk	0	1	0	0	1	0	0
chr1	20142497	20142707	361874	361878	promoter-TSS	RNF186	1	0	14_ReprPCWk	0	1	1	0	1	0	0
chr1	20513734	20513828	366075	366079	intron	UBXN10	0	0	7_Enh	0	1	0	0	0	0	0
chr1	20559325	20559443	366627	366631	Intergenic	UBXN10	0	0	14_ReprPCWk	0	1	0	0	0	0	0
chr1	20577038	20577441	366817	366824	Intergenic	VWA5B1	0	0	14_ReprPCWk	0	1	0	0	1	0	0
chr1	20582386	20582561	366875	366880	Intergenic	VWA5B1	0	0	14_ReprPCWk	0	1	0	0	1	0	0
chr1	21598333	21598463	381140	381145	intron	ECE1	0	0	5_TxWk	0	1	0	0	0	0	0
chr1	21650936	21651558	382098	382111	intron	ECE1	0	0	7_Enh	0	1	0	0	1	0	1
chr1	21655777	21655884	382185	382189	intron	ECE1	0	0	5_TxWk	0	1	0	0	1	0	0
chr1	21665711	21665831	382358	382362	intron	ECE1	0	0	7_Enh	0	1	1	0	0	0	0
chr1	21901153	21901255	386360	386368	intron	ALPL	0	0	14_ReprPCWk	0	1	0	0	1	0	0
chr1	21901260	21901527	386368	386378	intron	ALPL	0	0	14_ReprPCWk	0	1	0	0	1	0	0
chr1	21934312	21934648	387109	387127	intron	RAP1GAP	0	0	15_Quies	0	1	0	0	1	0	0
chr1	21941195	21941477	387266	387273	intron	RAP1GAP	0	0	15_Quies	0	1	0	0	0	0	0
chr1	21941482	21941722	387273	387277	intron	RAP1GAP	0	0	15_Quies	0	1	0	0	0	0	0
chr1	21950195	21950435	387501	387510	intron	RAP1GAP	0	0	14_ReprPCWk	0	1	0	0	0	0	0
chr1	21958470	21958609	387649	387653	intron	RAP1GAP	0	0	14_ReprPCWk	0	1	0	0	1	0	0
chr1	21958657	21958845	387653	387661	intron	RAP1GAP	0	0	14_ReprPCWk	0	1	0	0	1	0	0
chr1	21960790	21960865	387680	387685	intron	RAP1GAP	0	0	14_ReprPCWk	0	1	0	0	0	0	0
chr1	21961091	21961208	387685	387692	intron	RAP1GAP	0	0	14_ReprPCWk	0	1	0	0	1	0	0
chr1	21965179	21965591	387742	387748	intron	RAP1GAP	0	0	14_ReprPCWk	0	1	0	0	0	0	0
chr1	22223268	22223552	392582	392590	intron	HSPG2	0	0	5_TxWk	0	1	0	0	1	0	0
chr1	22230832	22230870	392710	392715	intron	HSPG2	0	0	5_TxWk	0	1	1	0	0	0	0
chr1	22231045	22231192	392722	392726	intron	HSPG2	0	0	5_TxWk	0	1	1	0	1	0	1
chr1	22231285	22231539	392729	392735	intron	HSPG2	0	0	5_TxWk	0	1	1	0	1	0	0
chr1	22241489	22241839	392892	392909	intron	HSPG2	0	0	5_TxWk	0	1	0	0	0	0	0
chr1	22256918	22257005	393169	393173	intron	HSPG2	0	0	7_Enh	0	1	1	0	0	0	0
chr1	22261367	22261390	393253	393257	intron	HSPG2	0	0	5_TxWk	0	1	0	0	0	0	0
chr1	22266247	22266402	393467	393471	Intergenic	HSPG2	0	0	15_Quies	0	1	0	0	0	0	1
chr1	22283340	22283751	393728	393735	Intergenic	HSPG2	0	0	15_Quies	0	1	1	0	0	0	0
chr1	22283783	22283979	393735	393742	Intergenic	CELA3B	0	0	15_Quies	0	1	0	0	0	0	0
chr1	22322654	22322685	394398	394402	Intergenic	CELA3A	0	0	15_Quies	0	1	0	0	0	0	0
chr1	22324106	22324178	394425	394429	Intergenic	CELA3A	0	0	15_Quies	0	1	0	0	0	0	0
chr1	22334978	22335049	394606	394614	intron	CELA3A	0	0	15_Quies	0	1	0	0	0	0	0
chr1	22335144	22335239	394617	394623	intron	CELA3A	0	0	15_Quies	0	1	0	0	1	0	0
chr1	22358169	22358354	395024	395028	TTS	LINC00339	0	0	7_Enh	0	1	0	0	0	0	0
chr1	22583837	22584106	398623	398629	Intergenic	WNT4	0	0	5_TxWk	0	1	0	0	0	0	0
chr1	22586331	22586423	398688	398693	Intergenic	WNT4	0	0	5_TxWk	0	1	0	0	0	0	0
chr1	22880001	22880179	402584	402591	Intergenic	EPHA8	0	0	14_ReprPCWk	0	1	0	0	0	0	0
chr1	22881586	22881593	402616	402620	Intergenic	EPHA8	0	0	14_ReprPCWk	0	1	0	0	0	0	0
chr1	22881612	22881769	402620	402626	Intergenic	EPHA8	0	0	14_ReprPCWk	0	1	0	0	0	0	0
chr1	23040683	23040729	405595	405599	intron	EPHB2	0	0	14_ReprPCWk	0	1	0	0	0	0	0
chr1	23044084	23044188	405638	405642	intron	EPHB2	0	0	14_ReprPCWk	0	1	0	0	0	0	0
chr1	23072277	23072326	406028	406033	intron	EPHB2	0	0	5_TxWk	0	1	0	0	0	0	0
chr1	23076838	23077287	406084	406090	intron	EPHB2	0	0	15_Quies	0	1	0	0	0	0	0
chr1	23077723	23077811	406090	406095	intron	EPHB2	0	0	15_Quies	0	1	0	0	1	0	1
chr1	23551638	23551894	412345	412352	Intergenic	HTR1D	0	0	14_ReprPCWk	0	1	0	0	1	0	0
chr1	23703729	23703795	414529	414534	Intergenic	C1orf213	0	0	7_Enh	0	1	0	0	1	0	0
chr1	23763084	23763235	415448	415456	intron	ASAP3	0	1	5_TxWk	0	1	0	0	1	0	0
chr1	23763367	23763464	415464	415472	exon	ASAP3	0	1	5_TxWk	0	1	0	0	1	0	0
chr1	23778597	23778907	415668	415674	intron	ASAP3	0	0	15_Quies	0	1	0	0	0	0	0
chr1	23851471	23851787	416849	416854	intron	E2F2	0	0	7_Enh	0	1	0	0	1	0	0
chr1	23854566	23854648	416886	416890	intron	E2F2	0	0	7_Enh	0	1	0	0	0	1	1
chr1	23873474	23873759	417285	417290	Intergenic	ID3	0	0	15_Quies	0	1	0	0	0	0	0
chr1	23888903	23889099	417654	417671	Intergenic	ID3	0	0	5_TxWk	0	1	0	0	1	0	0
chr1	23891111	23891303	417692	417698	Intergenic	ID3	0	0	5_TxWk	0	1	0	0	0	0	0
chr1	23953522	23953786	418635	418642	promoter-TSS	MDS2	1	0	14_ReprPCWk	0	1	0	0	0	0	0
chr1	24120048	24120129	421442	421447	intron	LYPLA2	0	0	5_TxWk	0	1	0	0	0	0	0
chr1	24246290	24246335	423632	423637	Intergenic	CNR2	0	0	15_Quies	0	1	0	0	0	0	0
chr1	24246415	24246819	423637	423644	Intergenic	CNR2	0	0	15_Quies	0	1	0	0	1	0	1
chr1	24425873	24426031	426475	426479	intron	MYOM3	0	0	14_ReprPCWk	0	1	0	0	0	0	0
chr1	24427675	24427785	426539	426544	intron	MYOM3	0	0	14_ReprPCWk	0	1	0	0	1	0	0
chr1	24438862	24438942	426747	426754	promoter-TSS	MYOM3	1	0	14_ReprPCWk	0	1	0	0	0	0	0
chr1	24439003	24439288	426755	426762	promoter-TSS	MYOM3	1	0	14_ReprPCWk	0	1	0	0	1	1	1
chr1	24446678	24446991	426870	426875	exon	IL22RA1	0	0	14_ReprPCWk	0	1	0	0	1	0	1
chr1	24523568	24523647	428037	428041	Intergenic	LOC284632	0	0	14_ReprPCWk	0	1	0	0	0	0	0
chr1	24563255	24563308	428585	428589	Intergenic	LOC284632	0	0	7_Enh	0	1	0	0	1	0	0
chr1	24745680	24745925	430980	430985	exon	NIPAL3	0	0	5_TxWk	0	1	0	0	0	0	0
chr1	24752277	24752548	431055	431060	intron	NIPAL3	0	0	5_TxWk	0	1	0	0	0	0	0
chr1	24827841	24827964	431979	431983	promoter-TSS	RCAN3	1	0	15_Quies	0	1	0	0	0	0	0
chr1	24863056	24863247	432596	432602	exon	RCAN3	0	0	5_TxWk	0	1	0	0	1	0	0
chr1	24866768	24866925	432648	432653	Intergenic	NCMAP	0	0	5_TxWk	0	1	0	0	0	0	0
chr1	25020850	25020943	434996	435001	Intergenic	CLIC4	0	0	15_Quies	0	1	0	0	0	0	0
chr1	25031830	25031963	435185	435190	Intergenic	CLIC4	0	0	15_Quies	0	1	0	0	1	0	0
chr1	25188613	25188726	437628	437634	Intergenic	RUNX3	0	0	15_Quies	0	1	0	0	0	0	0
chr1	25188784	25188945	437634	437641	Intergenic	RUNX3	0	0	15_Quies	0	1	0	0	1	0	1
chr1	25189140	25189182	437643	437647	Intergenic	RUNX3	0	0	15_Quies	0	1	0	0	1	0	0
chr1	25236128	25236264	438376	438382	intron	RUNX3	0	0	15_Quies	0	1	0	0	0	1	1
chr1	25240926	25240972	438491	438496	intron	RUNX3	0	0	15_Quies	0	1	1	0	0	0	0
chr1	25251730	25251857	438690	438695	intron	RUNX3	0	0	13_ReprPC	0	1	0	0	0	0	0
chr1	25253044	25253157	438713	438717	intron	RUNX3	0	0	13_ReprPC	0	1	0	0	0	0	0
chr1	25253237	25253456	438717	438724	intron	RUNX3	0	0	12_EnhBiv	0	1	0	0	0	1	0
chr1	25493870	25494095	442424	442429	Intergenic	SYF2	0	0	14_ReprPCWk	0	1	0	0	0	0	0
chr1	25494432	25494593	442434	442440	Intergenic	SYF2	0	0	14_ReprPCWk	0	1	0	0	0	0	0
chr1	25521118	25521280	442845	442854	Intergenic	SYF2	0	0	14_ReprPCWk	0	1	0	0	0	0	1
chr1	25521304	25521508	442854	442860	Intergenic	SYF2	0	0	14_ReprPCWk	0	1	0	0	0	0	1
chr1	25524514	25524699	442919	442924	Intergenic	SYF2	0	0	14_ReprPCWk	0	1	0	0	0	0	0
chr1	25525212	25525347	442929	442934	Intergenic	SYF2	0	0	14_ReprPCWk	0	1	0	0	0	1	1
chr1	26054260	26054596	450866	450874	intron	MAN1C1	0	0	14_ReprPCWk	0	1	0	0	1	0	0
chr1	26070685	26070812	451111	451115	intron	MAN1C1	0	0	15_Quies	0	1	0	0	0	1	1
chr1	26193746	26193932	453252	453257	intron	PAQR7	0	0	15_Quies	0	1	1	0	0	0	0
chr1	26217081	26217269	453658	453666	intron	STMN1	0	0	5_TxWk	0	1	0	0	1	0	1
chr1	26221884	26222108	453738	453745	intron	STMN1	0	0	5_TxWk	0	1	0	0	1	1	1
chr1	26611241	26611493	460113	460125	intron	UBXN11	0	0	7_Enh	0	1	0	0	1	0	0
chr1	26647932	26648328	460761	460772	TTS	AIM1L	0	0	15_Quies	0	1	0	0	1	1	1
chr1	26684068	26684126	461397	461401	Intergenic	AIM1L	0	0	14_ReprPCWk	0	1	0	0	0	0	0
chr1	26686017	26686049	461429	461433	Intergenic	AIM1L	0	0	13_ReprPC	0	1	0	0	0	0	0
chr1	26686056	26686118	461433	461438	Intergenic	AIM1L	0	0	13_ReprPC	0	1	0	0	0	0	0
chr1	26797053	26797149	463096	463101	exon	DHDDS	0	0	5_TxWk	0	1	0	0	0	1	1
chr1	26797576	26797586	463107	463111	exon	DHDDS	0	0	5_TxWk	0	1	0	0	0	0	0
chr1	27067562	27067758	467735	467740	intron	ARID1A	0	0	7_Enh	0	1	0	0	0	0	0
chr1	27175974	27176145	469592	469598	intron	ZDHHC18	0	0	5_TxWk	0	1	0	0	1	0	1
chr1	27176601	27176773	469604	469609	intron	ZDHHC18	0	0	5_TxWk	0	1	0	0	0	0	0
chr1	27272402	27272550	471441	471445	intron	NUDC	0	0	4_Tx	0	1	0	0	0	0	1
chr1	27337585	27337671	472692	472700	intron	FAM46B	0	0	7_Enh	0	1	0	0	0	0	0
chr1	27384423	27384546	473617	473621	Intergenic	FAM46B	0	0	15_Quies	0	1	0	0	0	0	0
chr1	27384589	27384663	473621	473626	Intergenic	FAM46B	0	0	15_Quies	0	1	0	0	0	0	0
chr1	27442409	27442617	474698	474703	intron	SLC9A1	0	0	7_Enh	0	1	0	0	0	0	0
chr1	27470872	27470995	475072	475077	intron	SLC9A1	0	0	5_TxWk	0	1	0	0	1	0	0
chr1	27471225	27471329	475077	475081	intron	SLC9A1	0	0	5_TxWk	0	1	0	0	1	0	0
chr1	27844894	27845179	481427	481434	Intergenic	WASF2	0	0	15_Quies	0	1	0	0	1	0	1
chr1	27989724	27990187	484382	484391	Intergenic	IFI6	0	0	5_TxWk	0	1	0	0	1	1	1
chr1	28495791	28495979	491410	491415	intron	PTAFR	0	0	15_Quies	0	1	0	0	1	0	0
chr1	28498899	28499004	491456	491460	intron	PTAFR	0	0	7_Enh	0	1	0	0	0	0	0
chr1	28499070	28499256	491460	491464	intron	PTAFR	0	0	7_Enh	0	1	0	0	0	0	0
chr1	28499360	28499609	491464	491469	intron	PTAFR	0	0	7_Enh	0	1	0	0	0	0	0
chr1	28569626	28569699	492604	492608	Intergenic	ATPIF1	0	0	5_TxWk	0	1	0	0	0	0	0
chr1	28648439	28648511	494024	494028	Intergenic	MED18	0	0	15_Quies	0	1	0	0	0	0	0
chr1	28654134	28654181	494092	494096	Intergenic	MED18	0	0	5_TxWk	0	1	0	0	1	0	0
chr1	29060266	29060358	501531	501539	Intergenic	YTHDF2	0	0	15_Quies	0	1	0	0	0	0	0
chr1	29208642	29208873	504168	504175	Intergenic	EPB41	0	0	15_Quies	0	1	0	0	0	1	1
chr1	29529454	29529639	508998	509004	intron	MECR	0	0	5_TxWk	0	1	1	0	1	1	1
chr1	30457305	30457519	517662	517667	Intergenic	MATN1-AS1	0	0	14_ReprPCWk	0	1	0	0	0	0	0
chr1	30556812	30557235	518534	518542	Intergenic	MATN1-AS1	0	0	14_ReprPCWk	0	1	0	0	0	0	0
chr1	30561842	30562072	518635	518642	Intergenic	MATN1-AS1	0	0	14_ReprPCWk	0	1	0	0	0	0	0
chr1	30562099	30562149	518642	518647	Intergenic	MATN1-AS1	0	0	14_ReprPCWk	0	1	0	0	0	0	0
chr1	31320380	31320599	527233	527244	Intergenic	SDC3	0	0	15_Quies	0	1	0	0	1	0	0
chr1	31643881	31644008	531791	531795	Intergenic	NKAIN1	0	0	15_Quies	0	1	0	0	1	0	1
chr1	31862972	31863203	534608	534615	Intergenic	FABP3	0	0	15_Quies	0	1	0	0	0	0	0
chr1	32002043	32002237	536294	536299	Intergenic	LOC284551	0	0	7_Enh	0	1	0	0	0	0	0
chr1	32053511	32053585	537046	537050	TTS	TINAGL1	0	0	7_Enh	0	1	0	0	1	1	1
chr1	32131848	32132022	538186	538191	intron	COL16A1	0	0	15_Quies	0	1	1	0	0	1	0
chr1	32202255	32202697	539484	539504	intron	BAI2	0	0	15_Quies	0	1	0	0	0	0	1
chr1	32219296	32219383	539812	539816	intron	BAI2	0	0	7_Enh	0	1	1	0	0	0	0
chr1	32219884	32219997	539818	539825	intron	BAI2	0	0	7_Enh	0	1	1	0	1	0	0
chr1	32681835	32682022	547128	547133	TTS	DCDC2B	0	0	5_TxWk	0	1	0	0	0	0	0
chr1	32788058	32788166	549052	549057	intron	HDAC1	0	0	5_TxWk	0	1	0	0	0	0	0
chr1	32866635	32866726	550535	550540	Intergenic	BSDC1	0	0	15_Quies	0	1	0	0	1	1	1
chr1	33227221	33227467	556520	556526	intron	KIAA1522	0	0	5_TxWk	0	1	0	0	0	0	0
chr1	33238690	33238777	556779	556783	exon	KIAA1522	0	0	5_TxWk	0	1	0	0	1	1	1
chr1	33399147	33399237	559487	559491	Intergenic	RNF19B	0	0	5_TxWk	0	1	0	0	1	1	1
chr1	33415217	33415258	559677	559681	exon	RNF19B	0	0	7_Enh	0	1	0	0	0	0	0
chr1	33520769	33521084	561451	561458	Intergenic	AK2	0	0	15_Quies	0	1	1	0	1	1	1
chr1	33761272	33761376	564512	564516	intron	ZNF362	0	0	5_TxWk	0	1	0	0	1	1	1
chr1	33793320	33793503	565131	565135	intron	PHC2	0	0	4_Tx	0	1	0	0	0	0	0
chr1	33833463	33833590	565780	565787	intron	PHC2	0	0	15_Quies	0	1	0	0	1	1	1
chr1	33936128	33936414	566860	566869	Intergenic	ZSCAN20	0	0	5_TxWk	0	1	0	0	0	1	1
chr1	34133434	34133516	568940	568944	intron	CSMD2	0	0	14_ReprPCWk	0	1	0	0	1	0	0
chr1	35154007	35154206	577561	577566	Intergenic	GJB5	0	0	13_ReprPC	0	1	0	0	1	0	0
chr1	36653765	36653937	596893	596900	Intergenic	MAP7D1	0	0	15_Quies	0	1	0	0	1	1	1
chr1	36952572	36952759	602118	602126	Intergenic	CSF3R	0	0	15_Quies	0	1	0	0	0	0	0
chr1	37952976	37953160	613156	613162	Intergenic	ZC3H12A	0	0	5_TxWk	0	1	0	0	1	1	1
chr1	38465296	38465451	621226	621230	intron	FHL3	0	0	5_TxWk	0	1	0	0	0	0	0
chr1	40032659	40032736	640393	640397	TTS	SNORA55	1	0	5_TxWk	0	1	0	0	1	0	0
chr1	40283030	40283090	644764	644769	Intergenic	BMP8B	0	0	15_Quies	0	1	0	0	1	1	1
chr1	40283209	40283301	644771	644776	Intergenic	BMP8B	0	0	15_Quies	0	1	0	0	1	1	1
chr1	40285318	40285439	644803	644813	Intergenic	BMP8B	0	0	15_Quies	0	1	0	0	0	0	0
chr1	40291356	40291432	644890	644894	Intergenic	BMP8B	0	0	7_Enh	0	1	0	0	1	0	0
chr1	40292902	40293173	644916	644921	Intergenic	BMP8B	0	0	14_ReprPCWk	0	1	0	0	0	0	0
chr1	40311392	40311571	645073	645078	intron	TRIT1	0	0	5_TxWk	0	1	0	0	1	0	0
chr1	40399833	40400506	646435	646446	Intergenic	MFSD2A	0	0	5_TxWk	0	1	0	0	1	0	1
chr1	40803285	40803387	651707	651713	Intergenic	COL9A2	0	0	15_Quies	0	1	0	0	0	0	0
chr1	41094083	41094509	655098	655103	intron	RIMS3	0	0	7_Enh	0	1	0	0	0	0	0
chr1	41248250	41248508	656887	656904	Intergenic	KCNQ4	0	0	7_Enh	0	1	0	0	0	0	0
chr1	41884613	41884796	664778	664786	Intergenic	EDN2	0	0	14_ReprPCWk	0	1	0	0	1	0	0
chr1	41884902	41885231	664787	664794	Intergenic	EDN2	0	0	14_ReprPCWk	0	1	0	0	1	0	0
chr1	41898247	41898322	665019	665024	Intergenic	EDN2	0	0	7_Enh	0	1	0	0	1	0	0
chr1	41898525	41898733	665025	665031	Intergenic	EDN2	0	0	7_Enh	0	1	0	0	1	1	1
chr1	41918517	41918818	665231	665240	Intergenic	EDN2	0	0	5_TxWk	0	1	0	0	1	0	0
chr1	41919889	41920068	665250	665256	Intergenic	EDN2	0	0	5_TxWk	0	1	1	0	0	0	0
chr1	41920152	41920382	665256	665262	Intergenic	EDN2	0	0	7_Enh	0	1	1	0	1	0	0
chr1	41940634	41940746	665480	665485	Intergenic	EDN2	0	0	14_ReprPCWk	0	1	1	0	0	0	0
chr1	41942576	41942668	665502	665506	Intergenic	EDN2	0	0	7_Enh	0	1	0	0	1	0	0
chr1	41964474	41964782	665919	665930	Intergenic	EDN2	0	0	14_ReprPCWk	0	1	1	0	0	0	0
chr1	41966227	41966449	665945	665953	Intergenic	EDN2	0	0	7_Enh	0	1	0	0	1	0	0
chr1	41967340	41967416	665962	665968	Intergenic	EDN2	0	0	15_Quies	0	1	0	0	1	0	0
chr1	41967435	41967769	665968	665983	Intergenic	EDN2	0	0	15_Quies	0	1	0	0	1	0	0
chr1	42347936	42347964	670219	670223	intron	HIVEP3	0	0	7_Enh	0	1	0	0	0	0	0
chr1	42612523	42612852	672393	672404	Intergenic	GUCA2B	0	0	14_ReprPCWk	0	1	0	0	1	1	1
chr1	42631343	42631486	672639	672648	Intergenic	GUCA2A	1	0	15_Quies	0	1	0	0	1	0	0
chr1	43157171	43157679	677661	677667	intron	YBX1	0	0	7_Enh	0	1	0	0	0	0	0
chr1	43408979	43409194	680835	680840	intron	SLC2A1	0	0	7_Enh	0	1	1	0	1	0	0
chr1	43701605	43701819	684686	684692	intron	WDR65	0	0	15_Quies	0	1	0	0	0	0	0
chr1	43733316	43733339	685030	685034	Intergenic	TMEM125	0	0	7_Enh	0	1	0	0	0	0	0
chr1	43921307	43921674	688020	688024	Intergenic	HYI	0	0	5_TxWk	0	1	0	0	1	0	0
chr1	44007533	44007664	689143	689148	intron	PTPRF	0	0	5_TxWk	0	1	0	0	0	0	0
chr1	44007872	44007964	689150	689155	intron	PTPRF	0	0	5_TxWk	0	1	0	0	1	0	0
chr1	44009421	44009519	689173	689178	intron	PTPRF	0	0	7_Enh	0	1	0	0	0	0	0
chr1	44014116	44014189	689259	689263	intron	PTPRF	0	0	5_TxWk	0	1	0	0	0	0	0
chr1	44018672	44018785	689344	689348	intron	PTPRF	0	0	5_TxWk	0	1	0	0	0	0	0
chr1	44494193	44494423	696382	696388	intron	SLC6A9	0	0	15_Quies	0	1	0	0	0	0	0
chr1	44498175	44498315	696595	696600	Intergenic	SLC6A9	0	0	5_TxWk	0	1	0	0	0	0	0
chr1	44704020	44704148	698938	698947	intron	ERI3	0	0	5_TxWk	0	1	0	0	0	1	1
chr1	44732202	44732622	699269	699275	intron	ERI3	0	0	7_Enh	0	1	1	0	0	0	0
chr1	44733164	44733445	699275	699280	intron	ERI3	0	0	5_TxWk	0	1	0	0	1	0	1
chr1	44733586	44733696	699280	699284	intron	ERI3	0	0	5_TxWk	0	1	0	0	1	0	0
chr1	44759536	44759611	699459	699463	intron	ERI3	0	0	5_TxWk	0	1	0	0	0	0	1
chr1	45049944	45050085	703011	703017	intron	RNF220	0	0	14_ReprPCWk	0	1	0	0	1	0	0
chr1	45050409	45050808	703018	703029	intron	RNF220	0	0	14_ReprPCWk	0	1	0	0	0	0	0
chr1	45053445	45053578	703064	703068	intron	RNF220	0	0	14_ReprPCWk	0	1	0	0	1	0	0
chr1	45111297	45111550	703993	704008	intron	RNF220	0	0	5_TxWk	0	1	0	0	1	0	1
chr1	45114387	45114572	704042	704047	intron	RNF220	0	0	5_TxWk	0	1	0	0	0	0	0
chr1	45116008	45116178	704081	704092	intron	RNF220	0	0	5_TxWk	0	1	0	0	0	0	0
chr1	45127722	45127903	704275	704279	intron	TMEM53	0	0	5_TxWk	0	1	0	0	0	0	0
chr1	45273399	45273681	707106	707117	promoter-TSS	TCTEX1D4	1	0	5_TxWk	0	1	1	0	1	0	0
chr1	45292172	45292355	707535	707546	exon	PTCH2	0	0	15_Quies	0	1	0	0	0	0	0
chr1	45292392	45292554	707546	707552	intron	PTCH2	0	0	15_Quies	0	1	0	0	0	0	0
chr1	45980783	45981099	715464	715468	intron	PRDX1	0	0	5_TxWk	0	1	0	0	0	0	0
chr1	46358131	46358328	720712	720717	intron	MAST2	0	0	7_Enh	0	1	0	0	0	0	0
chr1	46444404	46444584	721482	721486	intron	MAST2	0	0	5_TxWk	0	1	1	0	0	0	0
chr1	46502805	46503018	722059	722065	Intergenic	PIK3R3	0	0	5_TxWk	0	1	0	0	1	1	1
chr1	46645046	46645698	723558	723567	intron	TSPAN1	0	0	15_Quies	0	1	0	0	0	1	1
chr1	46653374	46653515	723665	723670	TTS	POMGNT1	0	0	6_EnhG	0	1	0	0	1	0	0
chr1	46867475	46867786	727270	727278	intron	FAAH	0	0	7_Enh	0	1	0	0	1	0	0
chr1	46867852	46868257	727278	727284	intron	FAAH	0	0	5_TxWk	0	1	0	0	1	0	0
chr1	46982528	46982580	729219	729225	Intergenic	DMBX1	0	0	14_ReprPCWk	0	1	0	0	0	0	0
chr1	46982723	46983086	729225	729235	Intergenic	DMBX1	0	0	14_ReprPCWk	0	1	0	0	1	0	0
chr1	47220736	47220803	731858	731862	Intergenic	EFCAB14	0	0	14_ReprPCWk	0	1	0	0	0	0	0
chr1	47656031	47656229	734748	734753	promoter-TSS	PDZK1IP1	1	0	5_TxWk	0	1	0	0	1	0	0
chr1	47658555	47658875	734773	734779	Intergenic	PDZK1IP1	0	0	15_Quies	0	1	0	0	0	1	1
chr1	47788722	47788929	736629	736636	Intergenic	STIL	0	0	15_Quies	0	1	0	0	0	0	0
chr1	47943835	47944050	739257	739266	Intergenic	FOXD2	0	0	7_Enh	0	1	0	0	0	0	0
chr1	48026080	48026184	740110	740114	Intergenic	FOXD2	0	0	14_ReprPCWk	0	1	0	0	0	0	0
chr1	48116790	48116960	741042	741048	Intergenic	FOXD2	0	0	14_ReprPCWk	0	1	0	0	0	0	0
chr1	48297327	48297523	743256	743264	intron	TRABD2B	0	0	15_Quies	0	1	0	0	1	0	0
chr1	48331848	48331910	743545	743549	intron	TRABD2B	0	0	7_Enh	0	1	0	0	1	0	0
chr1	51779894	51780032	768877	768882	intron	TTC39A	0	0	7_Enh	0	1	0	0	0	0	0
chr1	52588956	52589105	777020	777024	Intergenic	ZFYVE9	0	0	14_ReprPCWk	0	1	0	0	0	0	0
chr1	53576964	53577063	789636	789640	intron	SLC1A7	0	0	5_TxWk	0	1	0	0	1	0	1
chr1	53581575	53581842	789711	789717	intron	SLC1A7	0	0	5_TxWk	0	1	0	0	0	0	0
chr1	53601208	53601269	790018	790022	intron	SLC1A7	0	0	7_Enh	0	1	0	0	0	0	0
chr1	53611683	53611838	790134	790140	Intergenic	SLC1A7	0	0	7_Enh	0	1	0	0	1	0	0
chr1	53611971	53612165	790143	790153	Intergenic	SLC1A7	0	0	7_Enh	0	1	1	0	1	0	0
chr1	53631231	53631331	790346	790351	Intergenic	SLC1A7	0	0	5_TxWk	0	1	0	0	0	0	0
chr1	53647806	53647929	790548	790556	Intergenic	CPT2	0	0	15_Quies	0	1	0	0	0	1	1
chr1	54719814	54720017	804943	804950	intron	SSBP3	0	0	5_TxWk	0	1	0	0	0	0	0
chr1	54722818	54722846	804994	804999	exon	SSBP3	0	0	5_TxWk	0	1	1	0	0	0	0
chr1	54723106	54723272	805000	805009	intron	SSBP3	0	0	7_Enh	0	1	0	0	0	0	0
chr1	54725345	54725656	805079	805093	intron	SSBP3	0	0	7_Enh	0	1	0	0	0	0	1
chr1	54725953	54726027	805095	805099	intron	SSBP3	0	0	7_Enh	0	1	0	0	0	0	0
chr1	54743776	54744132	805391	805395	intron	SSBP3	0	0	7_Enh	0	1	1	0	0	0	0
chr1	54748275	54748297	805475	805479	intron	SSBP3	0	0	5_TxWk	0	1	0	0	0	0	0
chr1	54752898	54753321	805533	805541	intron	SSBP3	0	0	7_Enh	0	1	1	0	0	0	0
chr1	54764418	54764524	805700	805708	intron	SSBP3	0	0	7_Enh	0	1	1	0	0	0	0
chr1	54764863	54765045	805711	805717	intron	SSBP3	0	0	7_Enh	0	1	0	0	0	0	0
chr1	54822468	54822620	806648	806652	intron	SSBP3	0	0	7_Enh	0	1	0	0	0	1	0
chr1	54837337	54837421	806829	806834	intron	SSBP3	0	0	7_Enh	0	1	0	0	0	0	0
chr1	54890799	54890939	807918	807923	Intergenic	SSBP3	0	0	15_Quies	0	1	0	0	0	1	1
chr1	55029687	55029870	810242	810246	intron	ACOT11	0	0	15_Quies	0	1	0	0	0	0	0
chr1	55029976	55030067	810246	810250	intron	ACOT11	0	0	15_Quies	0	1	0	0	1	0	0
chr1	55069627	55069699	810779	810783	intron	ACOT11	0	0	15_Quies	0	1	0	0	1	0	0
chr1	55089182	55089485	811095	811101	promoter-TSS	FAM151A	1	0	14_ReprPCWk	0	1	0	0	1	0	0
chr1	55241979	55242030	812941	812946	Intergenic	PARS2	0	0	15_Quies	0	1	0	0	0	0	0
chr1	55276187	55276418	813498	813505	intron	C1orf177	0	0	5_TxWk	0	1	0	0	1	1	1
chr1	56993512	56993578	826760	826765	intron	PPAP2B	0	0	7_Enh	0	1	0	0	0	0	0
chr1	58332845	58332896	836355	836359	intron	DAB1	0	0	15_Quies	0	1	0	0	1	0	0
chr1	59221336	59221407	843248	843252	Intergenic	JUN	0	0	7_Enh	0	1	0	0	0	0	0
chr1	59271602	59271830	843875	843880	intron	LOC100131060	0	0	7_Enh	0	1	0	0	1	0	0
chr1	59340605	59341044	844424	844430	intron	LOC100131060	0	0	15_Quies	0	1	0	0	0	0	0
chr1	59359277	59359432	844581	844588	exon	LOC100131060	0	0	7_Enh	0	1	0	0	0	0	0
chr1	59362447	59362553	844622	844627	intron	LOC100131060	0	0	7_Enh	0	1	0	0	1	0	1
chr1	59364836	59364918	844642	844646	exon	LOC100131060	0	0	7_Enh	0	1	0	0	0	0	0
chr1	59365705	59365913	844655	844660	TTS	LOC100131060	0	0	7_Enh	0	1	0	0	0	0	0
chr1	59388038	59388094	844873	844877	Intergenic	LOC100131060	0	0	7_Enh	0	1	0	0	1	0	1
chr1	59388183	59388229	844877	844883	Intergenic	LOC100131060	0	0	7_Enh	0	1	0	0	1	0	1
chr1	59394071	59394531	844932	844939	Intergenic	LOC100131060	0	0	5_TxWk	0	1	0	0	1	0	0
chr1	59395419	59395452	844943	844947	Intergenic	LOC100131060	0	0	7_Enh	0	1	0	0	0	0	0
chr1	59395555	59395654	844947	844953	Intergenic	LOC100131060	0	0	7_Enh	0	1	0	0	1	0	1
chr1	59408557	59408715	845046	845050	Intergenic	LOC100131060	0	0	5_TxWk	0	1	0	0	0	0	0
chr1	59437501	59437585	845250	845254	Intergenic	HSD52	0	0	5_TxWk	0	1	0	0	1	0	0
chr1	59479021	59479208	845546	845553	Intergenic	HSD52	0	0	5_TxWk	0	1	0	0	0	0	0
chr1	59509539	59509688	845782	845786	Intergenic	HSD52	0	0	7_Enh	0	1	0	0	1	0	0
chr1	59946001	59946179	848739	848744	intron	FGGY	0	0	5_TxWk	0	1	0	0	0	0	0
chr1	60008972	60009278	849173	849178	intron	FGGY	0	0	5_TxWk	0	1	0	0	0	0	0
chr1	60322549	60322776	851405	851409	intron	HOOK1	0	0	15_Quies	0	1	0	0	0	0	0
chr1	61520380	61520477	859140	859147	Intergenic	NFIA	0	0	7_Enh	0	1	0	0	0	0	0
chr1	61545546	61546043	859487	859503	intron	NFIA	0	0	7_Enh	0	1	0	0	0	0	0
chr1	61692418	61692696	860968	860973	intron	NFIA	0	0	14_ReprPCWk	0	1	0	0	0	0	0
chr1	63428868	63429106	877713	877719	Intergenic	ATG4C	0	0	14_ReprPCWk	0	1	0	0	1	1	1
chr1	64107040	64107291	884265	884270	intron	PGM1	0	0	5_TxWk	0	1	0	0	0	0	0
chr1	65363870	65363975	894666	894670	intron	JAK1	0	0	7_Enh	0	1	0	0	1	0	0
chr1	65447700	65447885	895541	895546	Intergenic	JAK1	0	0	5_TxWk	0	1	0	0	0	0	0
chr1	66737129	66737824	905493	905503	intron	PDE4B	0	0	5_TxWk	0	1	0	0	1	0	0
chr1	66744392	66744564	905550	905555	intron	PDE4B	0	0	7_Enh	0	1	0	0	0	0	0
chr1	66912156	66912353	906541	906546	Intergenic	SGIP1	0	0	15_Quies	0	1	0	0	0	1	1
chr1	68021152	68021440	915190	915199	Intergenic	SERBP1	0	0	5_TxWk	0	1	0	0	0	0	0
chr1	68027510	68027618	915293	915297	Intergenic	GADD45A	0	0	5_TxWk	0	1	0	0	1	1	1
chr1	68038213	68038266	915388	915392	Intergenic	GADD45A	0	0	7_Enh	0	1	0	0	0	0	0
chr1	68038398	68038546	915393	915398	Intergenic	GADD45A	0	0	7_Enh	0	1	0	0	1	0	0
chr1	68099050	68099263	915901	915905	Intergenic	GADD45A	0	0	5_TxWk	0	1	0	0	0	0	0
chr1	68174407	68174527	916607	916612	intron	GNG12	0	0	7_Enh	0	1	0	0	1	0	0
chr1	68226119	68226279	917024	917030	intron	GNG12	0	0	5_TxWk	0	1	0	0	1	1	1
chr1	68281422	68281522	917418	917422	intron	GNG12	0	0	5_TxWk	0	1	0	0	1	0	0
chr1	68284641	68284989	917449	917454	intron	GNG12	0	0	5_TxWk	0	1	0	0	0	0	0
chr1	68567474	68567611	919356	919360	intron	GNG12-AS1	0	0	5_TxWk	0	1	0	0	0	0	0
chr1	68611301	68611617	919709	919714	intron	WLS	0	0	7_Enh	0	1	0	0	0	0	0
chr1	77013496	77014003	969190	969195	intron	ST6GALNAC3	0	0	15_Quies	0	1	0	0	1	1	1
chr1	78458500	78458704	980190	980198	Intergenic	DNAJB4	0	0	7_Enh	0	1	0	0	0	0	1
chr1	79085586	79085805	983879	983884	promoter-TSS	IFI44L	1	0	5_TxWk	0	1	0	0	0	0	0
chr1	81498724	81498932	997427	997432	Intergenic	LPHN2	0	0	15_Quies	0	1	0	0	1	0	0
chr1	81880272	81880319	999940	999945	Intergenic	LPHN2	0	0	15_Quies	0	1	0	0	1	1	1
chr1	84719660	84719983	1017390	1017395	Intergenic	SAMD13	0	0	15_Quies	0	1	0	0	1	0	0
chr1	85185602	85185690	1020927	1020931	Intergenic	SSX2IP	0	0	7_Enh	0	1	0	0	0	0	0
chr1	85185964	85186095	1020931	1020935	Intergenic	SSX2IP	0	0	7_Enh	0	1	0	0	0	0	0
chr1	86993060	86993218	1034674	1034678	Intergenic	CLCA4	0	0	14_ReprPCWk	0	1	0	0	1	0	0
chr1	87258103	87258265	1036543	1036549	Intergenic	SH3GLB1	0	0	7_Enh	0	1	0	0	0	0	0
chr1	88641388	88641648	1047214	1047220	Intergenic	PKN2	0	0	14_ReprPCWk	0	1	0	0	0	0	0
chr1	90223290	90223536	1058343	1058347	Intergenic	LRRC8D	0	0	7_Enh	0	1	0	0	1	0	0
chr1	92149211	92149369	1073912	1073919	exon	TGFBR3	0	0	7_Enh	0	1	0	0	1	0	0
chr1	92155634	92155965	1073975	1073981	intron	TGFBR3	0	0	7_Enh	0	1	0	0	0	0	0
chr1	92155983	92156165	1073981	1073985	intron	TGFBR3	0	0	7_Enh	0	1	0	0	0	0	0
chr1	92292778	92292836	1075229	1075235	intron	TGFBR3	0	0	15_Quies	0	1	0	0	1	0	0
chr1	92293084	92293189	1075235	1075239	intron	TGFBR3	0	0	15_Quies	0	1	0	0	0	0	0
chr1	92295848	92296138	1075264	1075269	intron	TGFBR3	0	0	7_Enh	0	1	0	0	0	0	1
chr1	92311629	92311769	1075424	1075428	intron	TGFBR3	0	0	7_Enh	0	1	0	0	0	0	0
chr1	93908026	93908166	1090326	1090330	Intergenic	FNBP1L	0	0	14_ReprPCWk	0	1	0	0	0	0	0
chr1	94070926	94071129	1091877	1091881	intron	BCAR3	0	0	5_TxWk	0	1	0	0	0	0	0
chr1	94083371	94083468	1092036	1092040	intron	BCAR3	0	0	7_Enh	0	1	0	0	1	0	0
chr1	94083726	94083943	1092040	1092046	intron	BCAR3	0	0	7_Enh	0	1	0	0	0	0	0
chr1	94509810	94509922	1096255	1096259	intron	ABCA4	0	0	14_ReprPCWk	0	1	0	0	0	0	0
chr1	94793090	94793249	1098852	1098860	Intergenic	ARHGAP29	0	0	7_Enh	0	1	0	0	0	0	0
chr1	94849430	94849659	1099304	1099308	Intergenic	ABCD3	0	0	15_Quies	0	1	0	0	1	0	1
chr1	95028152	95028285	1100881	1100885	Intergenic	F3	0	0	15_Quies	0	1	0	0	0	0	0
chr1	95068090	95068144	1101225	1101229	Intergenic	F3	0	0	7_Enh	0	1	0	0	0	0	0
chr1	95071188	95071487	1101253	1101265	Intergenic	F3	0	0	5_TxWk	0	1	0	0	0	0	0
chr1	95082540	95082803	1101379	1101384	Intergenic	F3	0	0	7_Enh	0	1	0	0	0	0	0
chr1	95109960	95110418	1101635	1101641	Intergenic	F3	0	0	5_TxWk	0	1	0	0	0	0	0
chr1	95141902	95142072	1101895	1101900	Intergenic	F3	0	0	5_TxWk	0	1	0	0	0	0	0
chr1	95200835	95200977	1102422	1102427	Intergenic	SLC44A3	0	0	7_Enh	0	1	0	0	0	0	0
chr1	95249186	95249367	1102717	1102722	Intergenic	SLC44A3	0	0	7_Enh	0	1	0	0	0	0	0
chr1	95469744	95469950	1104963	1104969	intron	ALG14	0	0	5_TxWk	0	1	0	0	1	0	0
chr1	95534547	95534812	1105465	1105471	intron	ALG14	0	0	7_Enh	0	1	0	0	0	0	0
chr1	95535357	95535646	1105471	1105476	intron	ALG14	0	0	7_Enh	0	1	0	0	0	0	0
chr1	100442990	100443214	1135506	1135512	intron	SLC35A3	0	0	5_TxWk	0	1	0	0	0	0	0
chr1	101700935	101701107	1144383	1144388	Intergenic	S1PR1	0	0	14_ReprPCWk	0	1	0	0	0	0	0
chr1	102511277	102511722	1149094	1149099	Intergenic	OLFM3	0	0	15_Quies	0	1	0	0	1	0	0
chr1	108209215	108209419	1180410	1180414	intron	VAV3	0	0	15_Quies	0	1	0	0	0	0	0
chr1	109370773	109371030	1189624	1189630	intron	AKNAD1	0	0	7_Enh	0	1	0	0	0	1	1
chr1	109658098	109658193	1193772	1193777	intron	KIAA1324	0	0	14_ReprPCWk	0	1	0	0	0	0	0
chr1	109679007	109679211	1193991	1193998	intron	KIAA1324	0	0	5_TxWk	0	1	1	0	0	0	0
chr1	109679392	109679633	1193999	1194005	intron	KIAA1324	0	0	5_TxWk	0	1	1	0	0	0	0
chr1	109680926	109681084	1194028	1194033	intron	KIAA1324	0	0	15_Quies	0	1	0	0	1	0	0
chr1	109681396	109681597	1194034	1194039	intron	KIAA1324	0	0	15_Quies	0	1	0	0	0	0	0
chr1	109691621	109691850	1194160	1194166	intron	KIAA1324	0	0	14_ReprPCWk	0	1	0	0	0	0	0
chr1	109817422	109817865	1196300	1196313	exon	CELSR2	0	0	15_Quies	0	1	0	0	0	0	0
chr1	110339894	110340165	1203136	1203142	Intergenic	EPS8L3	0	0	7_Enh	0	1	0	0	0	0	0
chr1	110490628	110490775	1204763	1204767	Intergenic	AHCYL1	0	0	15_Quies	0	1	0	0	0	0	0
chr1	110522564	110522756	1205027	1205032	Intergenic	AHCYL1	0	0	7_Enh	0	1	0	0	0	0	0
chr1	110873426	110873457	1209661	1209665	intron	LOC440600	0	0	15_Quies	0	1	0	0	0	0	0
chr1	110873486	110873599	1209665	1209669	intron	LOC440600	0	0	15_Quies	0	1	0	0	0	0	0
chr1	110927726	110927931	1210340	1210346	intron	SLC16A4	0	0	5_TxWk	0	1	0	0	1	0	1
chr1	111173526	111173644	1213140	1213145	intron	KCNA2	1	0	14_ReprPCWk	0	1	0	0	1	1	1
chr1	111177571	111177673	1213175	1213179	Intergenic	KCNA2	0	0	5_TxWk	0	1	0	0	0	0	0
chr1	111765565	111765706	1217383	1217389	Intergenic	CHI3L2	0	0	15_Quies	0	1	0	0	0	1	1
chr1	112135235	112135861	1220236	1220246	Intergenic	LOC100129269	0	0	7_Enh	0	1	0	0	1	0	0
chr1	112936720	112936812	1227451	1227456	Intergenic	CTTNBP2NL	0	0	7_Enh	0	1	0	0	1	0	0
chr1	113241053	113241093	1230816	1230821	exon	MOV10	0	0	5_TxWk	0	1	0	0	1	0	0
chr1	113241209	113241383	1230821	1230826	intron	MOV10	0	0	5_TxWk	0	1	0	0	1	0	1
chr1	113241954	113242172	1230833	1230838	intron	MOV10	0	0	5_TxWk	0	1	0	0	0	0	0
chr1	113424484	113424598	1233948	1233953	Intergenic	AKR7A2P1	0	0	14_ReprPCWk	0	1	0	0	1	0	0
chr1	113585399	113585471	1236200	1236205	Intergenic	LRIG2	0	0	15_Quies	0	1	0	0	0	1	1
chr1	113752989	113753155	1238285	1238289	Intergenic	LOC643441	0	0	14_ReprPCWk	0	1	0	0	1	0	0
chr1	113760174	113760311	1238349	1238353	Intergenic	LOC643441	0	0	7_Enh	0	1	0	0	1	0	0
chr1	113797812	113798513	1238670	1238678	Intergenic	LOC643441	0	0	14_ReprPCWk	0	1	0	0	0	0	0
chr1	113798722	113798839	1238680	1238684	Intergenic	LOC643441	0	0	14_ReprPCWk	0	1	0	0	0	0	0
chr1	114884672	114884780	1247887	1247891	Intergenic	TRIM33	0	0	12_EnhBiv	0	1	0	0	0	0	0
chr1	115255375	115255896	1251505	1251511	intron	NRAS	0	0	4_Tx	0	1	0	0	1	0	0
chr1	115605417	115605578	1253927	1253933	intron	TSPAN2	0	0	15_Quies	0	1	0	0	1	0	0
chr1	116653389	116653452	1262271	1262275	promoter-TSS	MAB21L3	1	0	14_ReprPCWk	0	1	0	0	0	0	0
chr1	116653968	116654189	1262278	1262282	promoter-TSS	MAB21L3	1	0	14_ReprPCWk	0	1	0	0	0	0	0
chr1	116654477	116654569	1262285	1262289	intron	MAB21L3	1	0	14_ReprPCWk	0	1	0	0	0	0	0
chr1	116665745	116665854	1262370	1262375	intron	MAB21L3	0	0	14_ReprPCWk	0	1	0	0	1	0	0
chr1	116681643	116682005	1262525	1262536	Intergenic	MAB21L3	0	0	15_Quies	0	1	0	0	1	1	1
chr1	116785558	116785688	1263379	1263385	Intergenic	MAB21L3	0	0	15_Quies	0	1	0	0	0	0	0
chr1	116854396	116854649	1263884	1263891	Intergenic	ATP1A1	0	0	15_Quies	0	1	0	0	0	0	0
chr1	116854869	116855221	1263891	1263899	Intergenic	ATP1A1	0	0	15_Quies	0	1	0	0	1	0	0
chr1	116866482	116867118	1263999	1264005	Intergenic	ATP1A1	0	0	5_TxWk	0	1	0	0	1	0	0
chr1	116872783	116873028	1264033	1264038	Intergenic	ATP1A1	0	0	5_TxWk	0	1	0	0	0	0	0
chr1	116878591	116878662	1264072	1264077	Intergenic	ATP1A1	0	0	14_ReprPCWk	0	1	0	0	0	0	0
chr1	116936305	116936382	1264705	1264709	intron	ATP1A1	0	0	6_EnhG	0	1	0	0	0	0	0
chr1	116976161	116976399	1265133	1265141	Intergenic	ATP1A1OS	0	0	15_Quies	0	1	0	0	1	0	0
chr1	117018034	117018206	1265418	1265426	Intergenic	ATP1A1OS	0	0	5_TxWk	0	1	0	0	1	0	0
chr1	117020233	117020486	1265446	1265450	Intergenic	ATP1A1OS	0	0	5_TxWk	0	1	0	0	0	0	0
chr1	117186322	117186381	1267162	1267166	intron	IGSF3	0	0	14_ReprPCWk	0	1	0	0	0	0	0
chr1	118206341	118206445	1276544	1276548	Intergenic	FAM46C	0	0	15_Quies	0	1	0	0	0	0	0
chr1	118222826	118223504	1276715	1276725	Intergenic	FAM46C	0	0	15_Quies	0	1	1	0	0	0	0
chr1	120286759	120287008	1290906	1290916	TTS	PHGDH	0	0	15_Quies	0	1	0	0	0	1	1
chr1	146710665	146710722	1333289	1333294	Intergenic	CHD1L	0	0	15_Quies	0	1	0	0	0	0	0
chr1	149910590	149910747	1363778	1363783	Intergenic	MTMR11	0	0	7_Enh	0	1	0	0	0	0	0
chr1	150504672	150504994	1372342	1372350	Intergenic	LINC00568	0	0	15_Quies	0	1	0	0	0	0	0
chr1	150586186	150586321	1374013	1374018	Intergenic	ENSA	0	0	7_Enh	0	1	0	0	1	0	0
chr1	150640271	150640366	1374708	1374714	intron	GOLPH3L	0	0	5_TxWk	0	1	0	0	0	0	1
chr1	150949829	150949896	1378920	1378925	Intergenic	CERS2	0	0	15_Quies	0	1	0	0	1	0	0
chr1	150954554	150954873	1379003	1379010	exon	ANXA9	1	0	15_Quies	0	1	1	0	1	0	0
chr1	150985340	150985535	1379503	1379510	intron	PRUNE	0	0	5_TxWk	0	1	1	0	0	0	1
chr1	151168358	151168410	1382863	1382867	Intergenic	PIP5K1A	0	0	15_Quies	0	1	0	0	0	0	0
chr1	151341289	151341516	1385837	1385844	exon,intron	SELENBP1	0	0	5_TxWk	0	1	0	0	0	0	0
chr1	151363311	151363511	1386160	1386168	Intergenic	PSMB4	0	0	15_Quies	0	1	0	0	0	0	0
chr1	151481457	151481599	1387799	1387803	Intergenic	CGN	0	0	5_TxWk	0	1	0	0	1	0	0
chr1	151542573	151542715	1388684	1388688	intron	TUFT1	0	0	5_TxWk	0	1	0	0	1	0	0
chr1	151918244	151918408	1393425	1393429	Intergenic	THEM4	0	0	7_Enh	0	1	0	0	1	0	0
chr1	151962404	151962817	1393852	1393857	intron	S100A10	0	0	7_Enh	0	1	0	0	0	0	0
chr1	153462831	153463043	1405176	1405183	Intergenic	S100A7	0	0	14_ReprPCWk	0	1	0	0	0	0	0
chr1	153543327	153543645	1406269	1406274	Intergenic	S100A2	0	0	5_TxWk	0	1	0	0	0	0	0
chr1	154307577	154307777	1418235	1418242	intron	ATP8B2	0	0	5_TxWk	0	1	0	0	0	1	1
chr1	154323945	154324163	1418526	1418534	TTS	ATP8B2	0	0	5_TxWk	0	1	0	0	0	0	0
chr1	154324330	154324471	1418536	1418540	TTS	ATP8B2	0	0	5_TxWk	0	1	0	0	0	0	0
chr1	154390451	154390589	1419639	1419643	intron	IL6R	0	0	15_Quies	0	1	0	0	1	0	0
chr1	154392070	154392267	1419662	1419671	intron	IL6R	0	0	7_Enh	0	1	1	0	0	0	0
chr1	154403459	154403628	1419841	1419848	intron	IL6R	0	0	7_Enh	0	1	0	0	0	0	0
chr1	154403644	154403688	1419848	1419852	intron	IL6R	0	0	7_Enh	0	1	0	0	0	0	0
chr1	154406911	154407131	1419915	1419925	exon	IL6R	0	0	5_TxWk	0	1	0	0	1	0	0
chr1	154407180	154407367	1419925	1419930	exon,intron	IL6R	0	0	5_TxWk	0	1	0	0	0	0	0
chr1	154450345	154450714	1420628	1420634	Intergenic	SHE	0	0	15_Quies	0	1	0	0	1	0	0
chr1	154450792	154450948	1420634	1420638	Intergenic	SHE	0	0	15_Quies	0	1	0	0	0	0	0
chr1	154904454	154904863	1427079	1427089	intron	PMVK	0	0	5_TxWk	0	1	0	0	1	0	0
chr1	155011078	155011238	1429287	1429291	intron	DCST1	0	0	15_Quies	0	1	0	0	1	0	1
chr1	155015985	155016439	1429379	1429386	intron	DCST1	0	0	5_TxWk	0	1	1	0	1	0	0
chr1	155098414	155098521	1431290	1431300	Intergenic	EFNA1	0	1	7_Enh	0	1	1	0	1	0	0
chr1	155157728	155158008	1432657	1432664	TTS	MUC1	0	0	5_TxWk	0	1	1	0	0	1	0
chr1	155158047	155158200	1432664	1432669	TTS	MUC1	0	0	5_TxWk	0	1	1	0	0	1	0
chr1	155162565	155162723	1432805	1432811	promoter-TSS	MUC1	1	0	7_Enh	0	1	0	0	0	0	0
chr1	156066567	156066722	1447847	1447853	intron	LMNA	0	0	7_Enh	0	1	0	0	1	1	1
chr1	156073947	156074190	1447933	1447942	intron	LMNA	0	0	7_Enh	0	1	0	0	1	0	0
chr1	156151443	156151590	1449218	1449223	Intergenic	SLC25A44	0	0	15_Quies	0	1	0	0	0	0	0
chr1	156432140	156432398	1454156	1454167	Intergenic	C1orf61	0	0	5_TxWk	0	1	0	0	0	0	0
chr1	156441459	156441738	1454326	1454330	intron	MEF2D	0	0	6_EnhG	0	1	0	0	0	0	0
chr1	156586094	156586601	1456586	1456592	Intergenic	HAPLN2	0	0	12_EnhBiv	0	1	0	0	0	0	0
chr1	157935859	157936097	1470613	1470619	Intergenic	KIRREL	0	0	15_Quies	0	1	0	0	1	0	0
chr1	157938279	157938351	1470637	1470641	Intergenic	KIRREL	0	0	7_Enh	0	1	0	0	1	0	0
chr1	159793311	159793370	1483588	1483594	Intergenic	SLAMF8	0	0	15_Quies	0	1	0	0	0	0	0
chr1	159837327	159837789	1484128	1484138	Intergenic	VSIG8	0	0	15_Quies	0	1	1	0	1	0	0
chr1	159870067	159870192	1484463	1484474	promoter-TSS	CCDC19	1	1	7_Enh	0	1	0	0	1	0	0
chr1	159940737	159940862	1485462	1485466	intron	LOC100505633	0	0	5_TxWk	0	1	0	0	1	0	1
chr1	160070822	160071102	1486915	1486923	Intergenic	IGSF8	0	0	15_Quies	0	1	0	0	0	1	1
chr1	160187289	160187428	1488375	1488379	exon	DCAF8	0	0	6_EnhG	0	1	0	0	0	0	0
chr1	160509420	160509701	1491441	1491446	Intergenic	SLAMF6	0	0	5_TxWk	0	1	1	0	0	0	0
chr1	160511077	160511371	1491456	1491460	exon	CD84	0	0	5_TxWk	0	1	0	0	0	0	0
chr1	160696735	160696870	1492851	1492856	Intergenic	SLAMF7	0	0	15_Quies	0	1	0	0	1	1	1
chr1	160751274	160751497	1493205	1493210	Intergenic	LY9	0	0	15_Quies	0	1	0	0	0	0	0
chr1	160752845	160753033	1493224	1493231	Intergenic	LY9	0	0	15_Quies	0	1	0	0	0	0	0
chr1	160753053	160753143	1493232	1493238	Intergenic	LY9	0	0	15_Quies	0	1	0	0	0	0	0
chr1	162182601	162182725	1512209	1512215	intron	NOS1AP	0	0	7_Enh	0	1	0	0	1	0	0
chr1	162183344	162183587	1512217	1512223	intron	NOS1AP	0	0	7_Enh	0	1	0	0	0	0	0
chr1	162583500	162583786	1516124	1516131	Intergenic	DDR2	0	0	15_Quies	0	1	0	0	0	1	1
chr1	164571449	164571589	1528392	1528396	intron	PBX1	0	0	7_Enh	0	1	0	0	1	0	0
chr1	164571991	164572297	1528396	1528406	intron	PBX1	0	0	7_Enh	0	1	0	0	0	0	0
chr1	164592251	164592342	1528603	1528607	intron	PBX1	0	0	5_TxWk	0	1	0	0	1	0	0
chr1	164592430	164592617	1528607	1528614	intron	PBX1	0	0	5_TxWk	0	1	0	0	1	0	0
chr1	164603507	164603609	1528702	1528706	intron	PBX1	0	0	5_TxWk	0	1	0	0	0	0	0
chr1	164620643	164620729	1528882	1528889	intron	PBX1	0	0	7_Enh	0	1	0	0	0	0	0
chr1	164620955	164621120	1528890	1528895	intron	PBX1	0	0	5_TxWk	0	1	0	0	1	0	0
chr1	164622350	164622532	1528907	1528911	intron	PBX1	0	0	5_TxWk	0	1	0	0	0	0	0
chr1	164652583	164652885	1529176	1529180	intron	PBX1	0	0	5_TxWk	0	1	0	0	1	0	0
chr1	164681490	164681799	1529459	1529472	intron	PBX1	0	0	7_Enh	0	1	0	0	1	0	0
chr1	164744047	164744184	1529982	1529987	promoter-TSS	LOC100505795	1	0	7_Enh	0	1	0	0	1	0	0
chr1	164744292	164744437	1529987	1529991	promoter-TSS	LOC100505795	1	0	7_Enh	0	1	0	0	1	0	0
chr1	165828447	165828780	1539217	1539223	intron	UCK2	0	0	5_TxWk	0	1	0	0	0	0	0
chr1	167034810	167034999	1547963	1547968	intron	GPA33	0	0	15_Quies	0	1	0	0	0	0	0
chr1	167035851	167036334	1547979	1548007	intron	GPA33	0	0	15_Quies	0	1	0	0	1	1	1
chr1	167051972	167052152	1548181	1548186	intron	GPA33	0	0	15_Quies	0	1	0	0	1	0	0
chr1	167569448	167569652	1553428	1553432	Intergenic	RCSD1	0	0	15_Quies	0	1	0	0	1	1	1
chr1	167706706	167706772	1555117	1555121	intron	MPZL1	0	0	7_Enh	0	1	0	0	0	0	0
chr1	167786473	167786704	1555866	1555873	intron	ADCY10	0	0	15_Quies	0	1	0	0	0	0	0
chr1	168662508	168662742	1563492	1563497	Intergenic	DPT	0	0	5_TxWk	0	1	0	0	0	0	0
chr1	168987752	168988224	1565590	1565595	Intergenic	ATP1B1	0	0	7_Enh	0	1	1	0	0	0	0
chr1	168988395	168988567	1565595	1565599	Intergenic	ATP1B1	0	0	14_ReprPCWk	0	1	1	0	0	0	0
chr1	169497216	169497386	1569079	1569083	exon	F5	0	0	7_Enh	0	1	0	0	0	0	1
chr1	171051024	171051185	1579022	1579027	Intergenic	FMO3	0	0	7_Enh	0	1	0	0	0	0	0
chr1	171226337	171226419	1580094	1580098	intron	FMO1	0	0	5_TxWk	0	1	0	0	1	0	1
chr1	171313757	171313922	1580691	1580695	Intergenic	TOP1P1	0	0	15_Quies	0	1	0	0	1	0	0
chr1	171614062	171614349	1583426	1583436	intron	MYOC	0	0	14_ReprPCWk	0	1	0	0	1	1	1
chr1	172368628	172368868	1588513	1588518	intron	DNM3	0	0	5_TxWk	0	1	0	0	1	1	1
chr1	172400895	172401083	1588680	1588686	intron	C1orf105	0	0	15_Quies	0	1	0	0	1	0	0
chr1	172401182	172401347	1588686	1588690	intron	C1orf105	0	0	15_Quies	0	1	0	0	1	0	0
chr1	172418282	172418467	1588837	1588842	intron	C1orf105	0	0	5_TxWk	0	1	0	0	1	0	0
chr1	173839451	173839635	1598333	1598337	exon	ZBTB37	0	0	5_TxWk	0	1	0	0	0	0	0
chr1	174998925	174999104	1607785	1607792	Intergenic	MRPS14	0	0	15_Quies	0	1	0	0	1	1	1
chr1	177225876	177225896	1623844	1623848	intron	FAM5B	0	0	14_ReprPCWk	0	1	1	0	1	0	0
chr1	177867999	177868371	1627586	1627594	Intergenic	SEC16B	0	0	15_Quies	0	1	0	0	1	0	0
chr1	178022149	178022313	1628941	1628946	Intergenic	LOC730102	0	0	5_TxWk	0	1	0	0	0	0	0
chr1	178476143	178476208	1632501	1632506	Intergenic	TEX35	0	0	15_Quies	0	1	0	0	0	0	0
chr1	178501335	178501740	1632766	1632778	Intergenic	C1orf220	0	0	5_TxWk	0	1	0	0	1	1	1
chr1	178971878	178972167	1637019	1637029	Intergenic	FAM20B	0	0	15_Quies	0	1	1	0	1	1	1
chr1	178972252	178972379	1637030	1637034	Intergenic	FAM20B	0	0	15_Quies	0	1	1	0	1	0	1
chr1	179257039	179257627	1640688	1640697	Intergenic	SOAT1	0	0	15_Quies	0	1	0	0	1	0	0
chr1	180127391	180127471	1649182	1649186	intron	QSOX1	0	0	7_Enh	0	1	0	0	0	0	0
chr1	180137207	180137457	1649275	1649283	intron	QSOX1	0	0	5_TxWk	0	1	0	0	1	0	1
chr1	180239069	180239212	1651308	1651313	exon	LOC100527964	0	0	15_Quies	0	1	0	0	1	0	0
chr1	180239628	180239643	1651315	1651319	exon	LOC100527964	0	0	15_Quies	0	1	0	0	1	1	1
chr1	180239955	180240112	1651319	1651323	exon	LOC100527964	0	0	15_Quies	0	1	0	0	1	0	0
chr1	181103702	181104102	1659866	1659873	Intergenic	IER5	0	0	7_Enh	0	1	1	0	0	0	0
chr1	181122097	181122367	1660061	1660073	Intergenic	IER5	0	0	7_Enh	0	1	1	0	1	1	1
chr1	181410788	181410895	1662595	1662599	Intergenic	CACNA1E	0	0	14_ReprPCWk	0	1	0	0	0	0	0
chr1	182089792	182090257	1667720	1667732	Intergenic	ZNF648	0	0	14_ReprPCWk	0	1	0	0	0	0	0
chr1	182112357	182112603	1667880	1667887	Intergenic	ZNF648	0	0	15_Quies	0	1	0	0	0	1	1
chr1	184265744	184265981	1686730	1686734	Intergenic	C1orf21	0	0	15_Quies	0	1	0	0	1	0	0
chr1	184406491	184406772	1687828	1687835	intron	C1orf21	0	0	15_Quies	0	1	0	0	1	0	0
chr1	184448632	184448729	1688144	1688148	intron	C1orf21	0	0	5_TxWk	0	1	0	0	0	0	0
chr1	184591445	184591691	1689259	1689264	exon	C1orf21	0	0	7_Enh	0	1	0	0	1	0	1
chr1	185540139	185540221	1696879	1696884	Intergenic	HMCN1	0	0	5_TxWk	0	1	1	0	0	0	0
chr1	185615336	185615819	1697287	1697291	Intergenic	HMCN1	0	0	15_Quies	0	1	0	0	1	0	0
chr1	193282584	193282707	1741335	1741340	Intergenic	B3GALT2	0	0	7_Enh	0	1	0	0	1	0	0
chr1	193378139	193378373	1741948	1741954	Intergenic	B3GALT2	0	0	15_Quies	0	1	0	0	1	0	0
chr1	200073859	200074011	1781986	1781992	intron	NR5A2	0	0	5_TxWk	0	1	0	0	0	0	0
chr1	200075375	200075481	1782006	1782010	intron	NR5A2	0	0	5_TxWk	0	1	0	0	0	0	0
chr1	200882219	200882379	1790559	1790569	intron	C1orf106	0	0	5_TxWk	0	1	0	0	1	0	0
chr1	201152247	201152675	1794439	1794444	Intergenic	IGFN1	0	0	14_ReprPCWk	0	1	0	0	0	0	0
chr1	201192162	201192287	1794887	1794891	intron	IGFN1	0	0	14_ReprPCWk	0	1	0	0	1	1	1
chr1	201244412	201244689	1795517	1795526	Intergenic	PKP1	0	0	14_ReprPCWk	0	1	0	0	1	0	0
chr1	201244691	201244822	1795526	1795533	Intergenic	PKP1	0	0	14_ReprPCWk	0	1	1	0	1	0	0
chr1	201261080	201261274	1795818	1795822	intron	PKP1	0	0	14_ReprPCWk	0	1	0	0	0	0	0
chr1	201261342	201261410	1795822	1795826	intron	PKP1	0	0	14_ReprPCWk	0	1	0	0	0	0	0
chr1	201271543	201271756	1795916	1795921	intron	PKP1	0	0	14_ReprPCWk	0	1	1	0	0	0	0
chr1	201277015	201277104	1795988	1795992	intron	PKP1	0	0	14_ReprPCWk	0	1	0	0	1	0	0
chr1	201278730	201278889	1796004	1796013	intron	PKP1	0	0	7_Enh	0	1	0	0	1	1	1
chr1	201376288	201376456	1797328	1797334	exon	TNNI1	0	0	15_Quies	0	1	0	0	0	0	0
chr1	201417321	201417498	1797849	1797857	Intergenic	PHLDA3	0	0	14_ReprPCWk	0	1	0	0	1	1	1
chr1	201471354	201471720	1798689	1798695	intron	CSRP1	0	0	5_TxWk	0	1	0	0	0	0	0
chr1	201482203	201482417	1798875	1798881	Intergenic	CSRP1	0	0	15_Quies	0	1	0	0	0	1	1
chr1	201567108	201567387	1799967	1799974	Intergenic	NAV1	0	0	5_TxWk	0	1	0	0	1	0	1
chr1	201625499	201625696	1800755	1800759	intron	NAV1	0	0	7_Enh	0	1	0	0	1	0	0
chr1	201673418	201673638	1801319	1801331	intron	NAV1	0	0	15_Quies	0	1	0	0	1	1	1
chr1	201865077	201865298	1803393	1803401	TTS	LMOD1	0	0	15_Quies	0	1	0	0	1	1	1
chr1	201986814	201986876	1805264	1805268	TTS	ELF3	0	0	5_TxWk	0	1	0	0	1	0	0
chr1	201991565	201991634	1805361	1805365	Intergenic	ELF3	0	0	5_TxWk	0	1	0	0	0	0	0
chr1	201992214	201992520	1805367	1805372	Intergenic	ELF3	0	0	5_TxWk	0	1	0	0	1	0	0
chr1	202004275	202004418	1805560	1805566	Intergenic	ELF3	0	0	15_Quies	0	1	0	0	1	0	0
chr1	202026063	202026181	1805917	1805922	Intergenic	ELF3	0	0	15_Quies	0	1	0	0	1	0	0
chr1	202026287	202026500	1805925	1805929	Intergenic	ELF3	0	0	15_Quies	0	1	0	0	1	0	1
chr1	202041493	202041583	1806158	1806164	Intergenic	GPR37L1	0	0	15_Quies	0	1	0	0	0	0	0
chr1	202045784	202046043	1806225	1806229	Intergenic	GPR37L1	0	0	15_Quies	0	1	0	0	0	0	0
chr1	202053944	202054062	1806375	1806381	Intergenic	GPR37L1	0	0	7_Enh	0	1	0	0	0	0	0
chr1	202054230	202054703	1806383	1806390	Intergenic	GPR37L1	0	0	5_TxWk	0	1	0	0	1	0	0
chr1	202076492	202076915	1806708	1806714	Intergenic	GPR37L1	0	0	5_TxWk	0	1	1	0	0	0	0
chr1	202076935	202077169	1806714	1806718	Intergenic	GPR37L1	0	0	5_TxWk	0	1	1	0	0	0	0
chr1	202077491	202077725	1806721	1806727	Intergenic	GPR37L1	0	0	5_TxWk	0	1	0	0	1	0	0
chr1	202082000	202082357	1806806	1806811	Intergenic	GPR37L1	0	0	7_Enh	0	1	0	0	0	0	0
chr1	202124662	202124726	1807624	1807628	exon	PTPN7	0	0	5_TxWk	0	1	0	0	0	0	0
chr1	202153855	202154046	1808096	1808109	intron	PTPRVP	0	0	14_ReprPCWk	0	1	0	0	1	1	1
chr1	202156139	202156209	1808139	1808145	intron	PTPRVP	0	0	14_ReprPCWk	0	1	0	0	0	0	0
chr1	202168301	202168795	1808425	1808440	intron	LGR6	0	0	14_ReprPCWk	0	1	0	0	1	0	0
chr1	203247643	203247808	1821025	1821033	Intergenic	LOC730227	0	0	7_Enh	0	1	0	0	1	0	0
chr1	203251999	203252122	1821096	1821100	Intergenic	LOC730227	0	0	7_Enh	0	1	1	0	0	0	0
chr1	203258714	203258909	1821178	1821184	Intergenic	LOC730227	0	0	7_Enh	0	1	1	0	0	1	0
chr1	203293402	203293557	1821669	1821673	Intergenic	BTG2	0	0	7_Enh	0	1	1	0	0	0	0
chr1	203294673	203294955	1821687	1821693	Intergenic	BTG2	0	0	7_Enh	0	1	0	0	0	0	0
chr1	203297974	203298324	1821787	1821795	Intergenic	FMOD	0	0	15_Quies	0	1	0	0	0	0	1
chr1	203298383	203298507	1821795	1821802	Intergenic	FMOD	0	0	15_Quies	0	1	0	0	0	0	0
chr1	203298511	203298613	1821802	1821810	Intergenic	FMOD	0	0	15_Quies	0	1	0	0	0	0	0
chr1	203298656	203298727	1821811	1821816	Intergenic	FMOD	0	0	15_Quies	0	1	0	0	0	0	0
chr1	203333550	203333764	1822201	1822208	Intergenic	FMOD	0	0	14_ReprPCWk	0	1	0	0	0	0	0
chr1	203410007	203410198	1822873	1822879	Intergenic	PRELP	0	0	14_ReprPCWk	0	1	1	0	1	1	1
chr1	203449947	203450150	1823302	1823307	intron	PRELP	0	0	7_Enh	0	1	0	0	1	0	0
chr1	203738680	203739026	1826900	1826909	intron	LAX1	0	0	7_Enh	0	1	0	0	1	0	0
chr1	204053342	204053751	1830882	1830886	intron	SOX13	0	0	15_Quies	0	1	1	0	0	0	0
chr1	204195079	204195184	1832844	1832851	intron	PLEKHA6	0	0	5_TxWk	0	1	0	0	1	0	0
chr1	204195327	204195533	1832851	1832857	intron	PLEKHA6	0	0	5_TxWk	0	1	0	0	1	0	1
chr1	204264891	204265085	1833662	1833667	intron	PLEKHA6	0	0	7_Enh	0	1	0	0	0	0	0
chr1	204317680	204317853	1834220	1834225	intron	PLEKHA6	0	0	7_Enh	0	1	0	0	0	0	0
chr1	204318102	204318171	1834226	1834230	intron	PLEKHA6	0	0	7_Enh	0	1	0	0	1	0	0
chr1	204415633	204415853	1835488	1835493	intron	PIK3C2B	0	0	5_TxWk	0	1	0	0	0	1	1
chr1	204422336	204422588	1835565	1835572	intron	PIK3C2B	0	0	7_Enh	0	1	1	0	0	0	0
chr1	204680570	204680643	1839060	1839064	Intergenic	LRRN2	0	0	13_ReprPC	0	1	0	0	0	0	0
chr1	204681306	204681343	1839074	1839078	Intergenic	LRRN2	0	0	13_ReprPC	0	1	0	0	1	0	0
chr1	205270454	205270649	1846176	1846185	TTS	NUAK2	0	0	7_Enh	0	1	1	0	0	0	0
chr1	205276076	205276236	1846286	1846290	intron	NUAK2	0	0	5_TxWk	0	1	1	0	0	0	0
chr1	205284726	205284785	1846397	1846401	intron	NUAK2	0	0	7_Enh	0	1	0	0	0	0	0
chr1	205321627	205321847	1847087	1847096	intron	KLHDC8A	0	0	14_ReprPCWk	0	1	0	0	1	0	1
chr1	205324192	205324558	1847116	1847120	intron	KLHDC8A	0	0	14_ReprPCWk	0	1	0	0	1	0	0
chr1	205476057	205476203	1849078	1849086	intron	CDK18	0	0	15_Quies	0	1	0	0	0	0	0
chr1	205518685	205519114	1849765	1849771	Intergenic	LOC284578	0	0	14_ReprPCWk	0	1	0	0	0	0	0
chr1	205645246	205645389	1851554	1851558	intron	SLC45A3	0	0	5_TxWk	0	1	0	0	0	0	0
chr1	207100787	207100881	1864326	1864330	Intergenic	FAIM3	0	0	5_TxWk	0	1	0	0	1	0	0
chr1	207112532	207112799	1864494	1864506	exon	PIGR	0	0	5_TxWk	0	1	0	0	0	0	0
chr1	207113844	207113912	1864515	1864521	exon	PIGR	0	0	5_TxWk	0	1	0	0	0	0	0
chr1	207115228	207115547	1864532	1864537	intron	PIGR	0	0	5_TxWk	0	1	0	0	1	0	0
chr1	207129116	207129267	1864661	1864665	Intergenic	PIGR	0	0	5_TxWk	0	1	0	0	0	0	0
chr1	207142594	207142724	1864795	1864799	intron	FCAMR	0	0	5_TxWk	0	1	0	0	1	0	0
chr1	207178459	207178538	1865050	1865054	Intergenic	C1orf116	0	0	7_Enh	0	1	0	0	1	1	1
chr1	207193487	207193696	1865183	1865190	exon	C1orf116	0	0	5_TxWk	0	1	0	0	1	0	0
chr1	207197648	207197940	1865237	1865242	intron	C1orf116	0	0	7_Enh	0	1	0	0	1	0	0
chr1	207478092	207478674	1867182	1867189	Intergenic	CD55	0	0	5_TxWk	0	1	0	0	1	0	0
chr1	207981371	207981449	1871534	1871540	Intergenic	MIR29B2	0	0	7_Enh	0	1	0	0	0	0	0
chr1	208021713	208021838	1872062	1872066	Intergenic	LOC148696	0	0	7_Enh	0	1	0	0	1	0	0
chr1	208043192	208043707	1872366	1872374	Intergenic	CD34	0	0	5_TxWk	0	1	0	0	0	0	0
chr1	208058465	208058722	1872520	1872526	Intergenic	CD34	0	0	15_Quies	0	1	0	0	1	1	1
chr1	208219493	208219738	1874248	1874253	intron	PLXNA2	0	0	5_TxWk	0	1	1	0	0	0	0
chr1	208232838	208232912	1874402	1874406	intron	PLXNA2	0	0	5_TxWk	0	1	0	0	1	0	0
chr1	208274685	208274978	1874868	1874875	intron	PLXNA2	0	0	7_Enh	0	1	0	0	0	0	0
chr1	208281390	208281432	1874949	1874953	intron	PLXNA2	0	0	7_Enh	0	1	0	0	0	0	0
chr1	208305330	208305406	1875185	1875189	intron	PLXNA2	0	0	5_TxWk	0	1	0	0	1	0	0
chr1	208305419	208305717	1875189	1875196	intron	PLXNA2	0	0	5_TxWk	0	1	0	0	1	1	1
chr1	208323099	208323413	1875337	1875344	intron	PLXNA2	0	0	5_TxWk	0	1	0	0	0	0	0
chr1	208376443	208376588	1875861	1875866	intron	PLXNA2	0	0	7_Enh	0	1	0	0	0	0	0
chr1	208409404	208409555	1876254	1876261	intron	PLXNA2	0	0	7_Enh	0	1	0	0	0	0	0
chr1	208409633	208409879	1876261	1876266	intron	PLXNA2	0	0	7_Enh	0	1	0	0	1	0	0
chr1	208412211	208412324	1876294	1876298	intron	PLXNA2	0	0	7_Enh	0	1	0	0	0	0	0
chr1	209827498	209827686	1886954	1886958	Intergenic	LAMB3	0	0	5_TxWk	0	1	0	0	0	0	0
chr1	209831974	209832719	1887002	1887010	Intergenic	LAMB3	0	0	7_Enh	0	1	0	0	0	0	0
chr1	209843528	209843756	1887094	1887098	Intergenic	G0S2	0	0	15_Quies	0	1	0	0	0	0	0
chr1	209921415	209921549	1887651	1887657	Intergenic	TRAF3IP3	0	0	15_Quies	0	1	0	0	1	1	1
chr1	211787395	211787490	1904387	1904392	Intergenic	SLC30A1	0	0	7_Enh	0	1	0	0	0	0	0
chr1	211817195	211817455	1904793	1904799	Intergenic	NEK2	0	0	15_Quies	0	1	0	0	1	0	0
chr1	211821030	211821164	1904830	1904834	Intergenic	NEK2	0	0	15_Quies	0	1	0	0	0	0	0
chr1	212091394	212091539	1907589	1907593	Intergenic	LPGAT1	0	0	5_TxWk	0	1	0	0	0	0	0
chr1	212098537	212098733	1907676	1907681	Intergenic	LPGAT1	0	0	5_TxWk	0	1	0	0	1	0	1
chr1	212102465	212102607	1907695	1907699	Intergenic	LPGAT1	0	0	5_TxWk	0	1	0	0	0	0	0
chr1	212118193	212118458	1907866	1907874	intron	INTS7	0	0	5_TxWk	0	1	0	0	1	0	1
chr1	212360012	212360221	1910022	1910026	Intergenic	PPP2R5A	0	0	5_TxWk	0	1	0	0	0	0	0
chr1	212401966	212402363	1910472	1910480	Intergenic	PPP2R5A	0	0	5_TxWk	0	1	0	0	1	0	0
chr1	212650542	212650828	1913388	1913395	Intergenic	NENF	0	0	15_Quies	0	1	0	0	1	1	1
chr1	212691964	212692210	1913895	1913905	Intergenic	NENF	0	0	14_ReprPCWk	0	1	0	0	1	0	0
chr1	212694197	212694313	1913916	1913920	Intergenic	ATF3	0	0	14_ReprPCWk	0	1	0	0	0	0	0
chr1	214612806	214613002	1932296	1932305	intron	PTPN14	0	0	15_Quies	0	1	0	0	1	0	0
chr1	215810238	215810314	1941033	1941037	intron	USH2A	0	0	7_Enh	0	1	0	0	0	0	0
chr1	217066164	217066289	1948908	1948912	intron	ESRRG	0	0	5_TxWk	0	1	0	0	0	0	0
chr1	220211967	220212162	1971275	1971280	intron	EPRS	0	0	7_Enh	0	1	0	0	0	0	0
chr1	220213564	220213883	1971300	1971304	intron	EPRS	0	0	5_TxWk	0	1	0	0	0	0	0
chr1	220552515	220552624	1974561	1974566	Intergenic	RAB3GAP2	0	0	14_ReprPCWk	0	1	0	0	1	0	1
chr1	220935526	220935683	1977894	1977900	intron	MARC2	0	0	5_TxWk	0	1	0	0	0	0	0
chr1	223317447	223317639	1996607	1996612	promoter-TSS	TLR5	1	0	7_Enh	0	1	0	0	0	1	0
chr1	223853279	223853648	2001804	2001808	promoter-TSS	CAPN8	1	0	15_Quies	0	1	0	0	1	0	0
chr1	223926162	223926443	2002680	2002685	intron	CAPN2	0	0	5_TxWk	0	1	0	0	0	0	1
chr1	223926453	223926678	2002685	2002691	intron	CAPN2	0	0	5_TxWk	0	1	0	0	0	0	1
chr1	223959905	223960077	2003227	2003233	intron	CAPN2	0	0	5_TxWk	0	1	0	0	0	0	0
chr1	224642352	224642508	2011603	2011607	Intergenic	WDR26	0	0	15_Quies	0	1	0	0	0	0	0
chr1	225632717	225632892	2019491	2019496	Intergenic	LBR	0	0	5_TxWk	0	1	0	0	1	0	0
chr1	225637100	225637223	2019559	2019567	Intergenic	LBR	0	0	5_TxWk	0	1	0	0	1	0	0
chr1	226035458	226035595	2024888	2024892	intron	TMEM63A	0	0	5_TxWk	0	1	0	0	1	0	1
chr1	226063165	226063486	2025309	2025315	intron	TMEM63A	0	0	5_TxWk	0	1	0	0	0	0	0
chr1	226065325	226065455	2025349	2025354	intron	TMEM63A	0	0	5_TxWk	0	1	0	0	0	1	1
chr1	226077577	226077653	2025717	2025722	promoter-TSS	LEFTY1	1	0	5_TxWk	0	1	0	0	0	0	0
chr1	226217044	226217185	2028007	2028011	Intergenic	SDE2	0	0	15_Quies	0	1	0	0	0	0	0
chr1	226222432	226222541	2028068	2028072	Intergenic	H3F3A	0	0	15_Quies	0	1	0	0	1	0	1
chr1	226234093	226234173	2028209	2028213	Intergenic	H3F3A	0	0	15_Quies	0	1	0	0	1	0	1
chr1	226315011	226315029	2030020	2030024	Intergenic	ACBD3	0	0	5_TxWk	0	1	0	0	0	0	0
chr1	226322740	226323050	2030147	2030162	Intergenic	ACBD3	0	0	5_TxWk	0	1	1	0	1	0	1
chr1	226323054	226323140	2030162	2030168	Intergenic	ACBD3	0	0	5_TxWk	0	1	1	0	1	0	1
chr1	226537484	226537529	2033115	2033119	Intergenic	LIN9	0	0	5_TxWk	0	1	0	0	0	0	0
chr1	226537943	226538041	2033126	2033130	Intergenic	LIN9	0	0	5_TxWk	0	1	0	0	1	0	0
chr1	226538270	226538365	2033135	2033140	Intergenic	LIN9	0	0	7_Enh	0	1	0	0	0	0	0
chr1	226821857	226822309	2036741	2036749	exon	ITPKB	0	0	5_TxWk	0	1	0	0	1	1	1
chr1	226966383	226966562	2038993	2038998	Intergenic	ITPKB	0	0	15_Quies	0	1	0	0	0	0	0
chr1	226967131	226967378	2039004	2039010	Intergenic	ITPKB	0	0	15_Quies	0	1	0	0	0	0	0
chr1	227002874	227003129	2039412	2039419	Intergenic	PSEN2	0	0	5_TxWk	0	1	0	0	1	0	0
chr1	227133055	227133277	2041232	2041237	intron	ADCK3	0	0	5_TxWk	0	1	1	0	1	0	0
chr1	227162715	227162941	2041645	2041652	intron	ADCK3	0	0	7_Enh	0	1	0	0	0	0	0
chr1	227406907	227407105	2043662	2043666	intron	CDC42BPA	0	0	5_TxWk	0	1	0	0	0	0	0
chr1	227508318	227508458	2044623	2044627	Intergenic	CDC42BPA	0	0	15_Quies	0	1	0	0	0	0	0
chr1	227619694	227619774	2045653	2045658	Intergenic	CDC42BPA	0	0	7_Enh	0	1	0	0	0	0	0
chr1	228350670	228350975	2056385	2056402	Intergenic	IBA57	0	0	14_ReprPCWk	0	1	0	0	0	0	0
chr1	228800154	228800467	2067609	2067616	intron	RHOU	0	0	15_Quies	0	1	0	0	0	1	1
chr1	228996691	228996774	2069704	2069708	Intergenic	DUSP5P1	0	0	15_Quies	0	1	0	0	1	0	1
chr1	228996936	228997019	2069710	2069714	Intergenic	DUSP5P1	0	0	15_Quies	0	1	0	0	1	0	0
chr1	229002428	229002479	2069790	2069794	Intergenic	DUSP5P1	0	0	7_Enh	0	1	0	0	1	0	0
chr1	229004007	229004325	2069809	2069815	Intergenic	DUSP5P1	0	0	5_TxWk	0	1	0	0	1	0	0
chr1	229038836	229039127	2070175	2070182	Intergenic	DUSP5P1	0	0	7_Enh	0	1	0	0	1	0	0
chr1	229244679	229244923	2072342	2072347	Intergenic	RAB4A	0	0	15_Quies	0	1	1	0	0	0	0
chr1	229253773	229253842	2072453	2072458	Intergenic	RAB4A	0	0	15_Quies	0	1	0	0	0	0	0
chr1	229253911	229254092	2072458	2072463	Intergenic	RAB4A	0	0	15_Quies	0	1	0	0	0	0	0
chr1	229260381	229260451	2072558	2072562	Intergenic	RAB4A	0	0	15_Quies	0	1	0	0	1	0	1
chr1	229265503	229265558	2072629	2072633	Intergenic	RAB4A	0	0	7_Enh	0	1	1	0	1	0	0
chr1	229283835	229283986	2072806	2072810	Intergenic	RAB4A	0	0	14_ReprPCWk	0	1	0	0	1	0	0
chr1	229283995	229284188	2072810	2072818	Intergenic	RAB4A	0	0	14_ReprPCWk	0	1	0	0	1	0	0
chr1	229300748	229300834	2072977	2072981	Intergenic	RAB4A	0	0	7_Enh	0	1	1	0	0	0	0
chr1	229365007	229365670	2073719	2073729	Intergenic	RAB4A	0	0	7_Enh	0	1	0	0	0	0	0
chr1	229889566	229889831	2080371	2080377	Intergenic	URB2	0	0	14_ReprPCWk	0	1	0	0	0	0	0
chr1	229980451	229980618	2081100	2081104	Intergenic	URB2	0	0	7_Enh	0	1	0	0	0	0	0
chr1	230202063	230202114	2083193	2083197	promoter-TSS	GALNT2	1	0	15_Quies	0	1	0	0	0	0	0
chr1	230245764	230245834	2083999	2084003	intron	GALNT2	0	0	7_Enh	0	1	0	0	0	1	0
chr1	230321653	230322086	2085100	2085109	intron	GALNT2	0	0	7_Enh	0	1	0	0	1	0	0
chr1	230341569	230341801	2085394	2085401	intron	GALNT2	0	0	7_Enh	0	1	0	0	0	0	0
chr1	230404233	230404457	2086197	2086210	intron	GALNT2	0	0	5_TxWk	0	1	1	0	1	0	1
chr1	230406371	230406496	2086239	2086244	intron	GALNT2	0	0	5_TxWk	0	1	0	0	0	0	0
chr1	230416779	230416939	2086449	2086456	exon	GALNT2	0	0	5_TxWk	0	1	1	0	0	0	0
chr1	230417455	230417549	2086480	2086486	exon	GALNT2	0	0	7_Enh	0	1	1	0	0	0	0
chr1	230417627	230417873	2086486	2086490	exon	GALNT2	0	0	7_Enh	0	1	0	0	0	0	0
chr1	230844522	230844627	2091362	2091368	intron	AGT	0	0	15_Quies	0	1	0	0	1	0	0
chr1	230866875	230867057	2091584	2091589	Intergenic	CAPN9	0	0	14_ReprPCWk	0	1	0	0	0	0	0
chr1	231120716	231120958	2094712	2094717	intron	ARV1	0	0	5_TxWk	0	1	0	0	0	0	0
chr1	231189410	231189847	2095650	2095657	Intergenic	FAM89A	0	0	14_ReprPCWk	0	1	0	0	0	0	0
chr1	231368644	231368904	2097966	2097972	intron	C1orf131	0	0	5_TxWk	0	1	0	0	0	0	0
chr1	232756255	232756441	2111658	2111663	Intergenic	SIPA1L2	0	0	7_Enh	0	1	1	0	0	0	0
chr1	232817816	232817887	2112415	2112420	Intergenic	MAP10	0	0	5_TxWk	0	1	0	0	0	0	0
chr1	233038674	233038794	2114531	2114535	Intergenic	NTPCR	0	0	7_Enh	0	1	0	0	0	0	0
chr1	233380183	233380286	2117643	2117647	intron	PCNXL2	0	0	5_TxWk	0	1	0	0	1	0	0
chr1	234634843	234635042	2129274	2129290	Intergenic	TARBP1	0	0	7_Enh	0	1	0	0	1	1	1
chr1	234659273	234659582	2129656	2129664	Intergenic	LOC100506795	0	0	5_TxWk	0	1	1	0	1	0	0
chr1	234668317	234668425	2129768	2129772	promoter-TSS	LOC100506795	1	0	5_TxWk	0	1	0	0	0	0	0
chr1	234673738	234673930	2129856	2129863	Intergenic	LOC100506795	0	0	7_Enh	0	1	0	0	0	0	0
chr1	234674200	234674241	2129865	2129869	Intergenic	LOC100506795	0	0	7_Enh	0	1	0	0	1	0	1
chr1	234680011	234680557	2129956	2129964	Intergenic	LOC100506795	0	0	5_TxWk	0	1	0	0	1	0	0
chr1	234737131	234737196	2130720	2130725	Intergenic	IRF2BP2	0	0	7_Enh	0	1	0	0	0	0	0
chr1	234737337	234737602	2130726	2130730	Intergenic	IRF2BP2	0	0	5_TxWk	0	1	0	0	0	0	0
chr1	234755720	234755880	2131305	2131310	Intergenic	LINC00184	0	0	5_TxWk	0	1	0	0	1	0	0
chr1	234755998	234756222	2131310	2131314	Intergenic	LINC00184	0	0	5_TxWk	0	1	0	0	0	0	0
chr1	234778933	234779141	2131511	2131520	Intergenic	LINC00184	0	0	15_Quies	0	1	0	0	0	0	0
chr1	234779234	234779340	2131520	2131525	Intergenic	LINC00184	0	0	15_Quies	0	1	0	0	0	0	0
chr1	234851450	234851546	2132265	2132269	Intergenic	LOC100506810	0	0	7_Enh	0	1	0	0	0	0	0
chr1	234852944	234853028	2132307	2132311	Intergenic	LOC100506810	0	0	7_Enh	0	1	0	0	0	0	0
chr1	234861001	234861188	2132446	2132451	intron	LOC100506810	0	0	7_Enh	0	1	1	0	0	0	0
chr1	234891304	234891474	2132914	2132919	Intergenic	LOC100506810	0	0	5_TxWk	0	1	0	0	0	0	0
chr1	234951423	234951551	2133716	2133720	Intergenic	LOC100506810	0	0	7_Enh	0	1	0	0	0	0	0
chr1	234951878	234951975	2133724	2133731	Intergenic	LOC100506810	0	0	5_TxWk	0	1	0	0	1	0	0
chr1	234952039	234952447	2133731	2133748	Intergenic	LOC100506810	0	0	5_TxWk	0	1	0	0	1	0	0
chr1	234952472	234952688	2133748	2133755	Intergenic	LOC100506810	0	0	5_TxWk	0	1	0	0	1	0	0
chr1	234952804	234953025	2133755	2133762	Intergenic	LOC100506810	0	0	5_TxWk	0	1	0	0	0	0	0
chr1	234953051	234953318	2133762	2133767	Intergenic	LOC100506810	0	0	5_TxWk	0	1	0	0	1	0	0
chr1	234953465	234953707	2133767	2133773	Intergenic	LOC100506810	0	0	5_TxWk	0	1	0	0	0	0	0
chr1	234959007	234959307	2133826	2133833	Intergenic	LOC100506810	0	0	5_TxWk	0	1	0	0	1	0	0
chr1	234959425	234959596	2133834	2133841	Intergenic	LOC100506810	0	0	5_TxWk	0	1	0	0	0	0	0
chr1	234961766	234961846	2133868	2133872	Intergenic	LOC100506810	0	0	5_TxWk	0	1	0	0	0	0	0
chr1	234998766	234998789	2134224	2134228	Intergenic	LOC100506810	0	0	7_Enh	0	1	1	0	0	0	0
chr1	234998883	234999053	2134228	2134236	Intergenic	LOC100506810	0	0	7_Enh	0	1	1	0	0	0	0
chr1	235002202	235002267	2134273	2134277	Intergenic	LOC100506810	0	0	7_Enh	0	1	0	0	1	0	0
chr1	235043538	235043592	2134854	2134858	Intergenic	LOC100506810	0	0	7_Enh	0	1	0	0	0	0	0
chr1	235043673	235044143	2134858	2134865	Intergenic	LOC100506810	0	0	7_Enh	0	1	1	0	1	0	0
chr1	235090966	235091107	2135508	2135513	Intergenic	SNORA14B	0	0	7_Enh	0	1	0	0	1	1	1
chr1	235091187	235091381	2135513	2135518	Intergenic	SNORA14B	0	0	7_Enh	0	1	0	0	1	0	1
chr1	235095889	235096234	2135597	2135605	Intergenic	SNORA14B	0	0	5_TxWk	0	1	0	0	1	0	0
chr1	235097965	235098133	2135632	2135636	Intergenic	SNORA14B	0	0	7_Enh	0	1	1	0	1	0	1
chr1	235098942	235099196	2135647	2135657	Intergenic	SNORA14B	0	0	5_TxWk	0	1	1	0	0	0	0
chr1	235110260	235110292	2135849	2135855	Intergenic	SNORA14B	0	0	7_Enh	0	1	0	0	0	0	0
chr1	235133139	235133345	2136186	2136194	Intergenic	SNORA14B	0	0	7_Enh	0	1	0	0	1	0	1
chr1	235134029	235134229	2136202	2136210	Intergenic	SNORA14B	0	0	7_Enh	0	1	1	0	1	0	1
chr1	235134355	235134446	2136210	2136215	Intergenic	SNORA14B	0	0	5_TxWk	0	1	0	0	1	0	1
chr1	235246608	235246727	2137024	2137028	Intergenic	SNORA14B	0	0	7_Enh	0	1	0	0	0	0	0
chr1	235246730	235247376	2137028	2137040	Intergenic	SNORA14B	0	0	15_Quies	0	1	0	0	1	1	1
chr1	235649786	235649914	2142837	2142841	intron	B3GALNT2	0	0	5_TxWk	0	1	0	0	1	0	0
chr1	236066479	236066570	2147857	2147861	Intergenic	LYST	0	0	15_Quies	0	1	0	0	1	0	0
chr1	236673406	236673501	2156295	2156299	Intergenic	LGALS8	0	0	15_Quies	0	1	0	0	1	0	0
chr1	238509338	238509432	2173388	2173392	Intergenic	LOC339535	0	0	15_Quies	0	1	0	0	0	0	0
chr1	241392618	241392751	2198717	2198724	intron	RGS7	0	0	15_Quies	0	1	0	0	1	0	1
chr1	241393007	241393073	2198728	2198732	intron	RGS7	0	0	15_Quies	0	1	0	0	0	0	1
chr1	241778902	241779094	2202066	2202070	intron	OPN3	0	0	15_Quies	0	1	0	0	1	0	0
chr1	244228812	244228969	2225837	2225845	Intergenic	ZBTB18	0	0	7_Enh	0	1	0	0	1	0	0
chr1	245004597	245004812	2235352	2235357	exon	HNRNPU-AS1	0	0	5_TxWk	0	1	0	0	0	0	0
chr1	245127396	245127588	2237340	2237346	Intergenic	EFCAB2	0	0	7_Enh	0	1	0	0	0	0	0
chr1	246844212	246844462	2259914	2259919	Intergenic	SCCPDH	0	0	15_Quies	0	1	0	0	1	0	0
chr1	246859847	246859909	2260163	2260168	Intergenic	SCCPDH	0	0	15_Quies	0	1	0	0	1	1	1
chr1	247553392	247553785	2270331	2270342	Intergenic	NLRP3	0	0	15_Quies	0	1	0	0	1	1	1
chr1	247564795	247565233	2270460	2270466	Intergenic	NLRP3	0	0	15_Quies	0	1	0	0	1	0	0
chr1	247601114	247601392	2271000	2271008	intron	NLRP3	0	0	15_Quies	0	1	1	0	1	0	0
chr1	248794621	248794673	2280714	2280721	Intergenic	OR2T11	0	0	15_Quies	0	1	0	0	0	0	0
chr1	249099438	249099578	2282207	2282211	Intergenic	SH3BP5L	0	0	7_Enh	0	1	0	0	1	0	0
chr1	249101435	249101494	2282225	2282230	Intergenic	SH3BP5L	0	0	5_TxWk	0	1	1	0	0	1	1
chr2	33708	33870	2284822	2284827	Intergenic	FAM110C	0	0	7_Enh	0	1	0	0	1	0	0
chr2	69431	69678	2285352	2285357	Intergenic	FAM110C	0	0	14_ReprPCWk	0	1	0	0	0	0	0
chr2	634697	634936	2293807	2293812	Intergenic	TMEM18	0	0	15_Quies	0	1	0	0	1	0	0
chr2	3698606	3699046	2341431	2341455	Intergenic	ALLC	0	1	15_Quies	0	1	0	0	1	1	1
chr2	7171820	7171894	2372537	2372541	intron	RNF144A	0	0	5_TxWk	0	1	0	0	1	0	1
chr2	8260057	8260144	2381735	2381740	intron	LINC00299	0	0	14_ReprPCWk	0	1	0	0	0	0	0
chr2	8260787	8260865	2381742	2381748	intron	LINC00299	0	0	14_ReprPCWk	0	1	0	0	0	0	0
chr2	8422194	8422299	2383384	2383393	intron	LINC00299	0	0	15_Quies	0	1	0	0	0	0	0
chr2	8552382	8552562	2384768	2384774	Intergenic	LINC00299	0	0	7_Enh	0	1	0	0	0	0	0
chr2	8615604	8615755	2385600	2385605	Intergenic	LINC00299	0	0	7_Enh	0	1	0	0	1	0	0
chr2	8619587	8619709	2385671	2385678	Intergenic	LINC00299	0	0	7_Enh	0	1	0	0	0	1	0
chr2	8665854	8666221	2386274	2386284	Intergenic	ID2	0	0	7_Enh	0	1	1	0	1	1	0
chr2	8765340	8765689	2387949	2387954	Intergenic	ID2	0	0	7_Enh	0	1	1	0	0	0	0
chr2	8767971	8768194	2388014	2388025	Intergenic	ID2	0	0	15_Quies	0	1	0	0	1	0	1
chr2	8773996	8774098	2388128	2388133	Intergenic	ID2	0	0	15_Quies	0	1	0	0	0	0	0
chr2	8849893	8850114	2389684	2389695	Intergenic	ID2	0	0	14_ReprPCWk	0	1	0	0	1	0	0
chr2	9034400	9034595	2391551	2391555	intron	MBOAT2	0	0	15_Quies	0	1	0	0	0	0	0
chr2	9235785	9236067	2393544	2393561	Intergenic	MBOAT2	0	0	14_ReprPCWk	0	1	0	0	1	1	0
chr2	9277287	9277412	2394211	2394216	Intergenic	ASAP2	0	0	14_ReprPCWk	0	1	0	0	1	0	0
chr2	9282723	9282751	2394322	2394327	Intergenic	ASAP2	0	0	14_ReprPCWk	0	1	0	0	0	0	0
chr2	9319293	9319553	2394917	2394924	Intergenic	ASAP2	0	0	7_Enh	0	1	0	0	1	0	0
chr2	9352516	9352661	2395587	2395591	intron	ASAP2	0	0	7_Enh	0	1	0	0	1	0	0
chr2	9353065	9353289	2395604	2395609	intron	ASAP2	0	0	5_TxWk	0	1	0	0	0	0	0
chr2	9390696	9390926	2396073	2396078	intron	ASAP2	0	0	7_Enh	0	1	0	0	0	0	0
chr2	9391023	9391071	2396078	2396082	intron	ASAP2	0	0	5_TxWk	0	1	0	0	0	0	0
chr2	9476947	9476989	2397344	2397348	intron	ASAP2	0	0	7_Enh	0	1	0	0	0	0	0
chr2	9878816	9878876	2403208	2403212	Intergenic	TAF1B	0	0	7_Enh	0	1	0	0	0	0	0
chr2	9943256	9943293	2404320	2404324	Intergenic	TAF1B	0	0	15_Quies	0	1	0	0	1	0	0
chr2	9949484	9949683	2404418	2404423	Intergenic	TAF1B	0	0	15_Quies	0	1	0	0	1	0	0
chr2	10266863	10267029	2410234	2410238	intron	RRM2	0	0	5_TxWk	0	1	0	0	0	0	0
chr2	10301436	10301611	2410798	2410805	intron	C2orf48	0	0	15_Quies	0	1	0	0	0	0	1
chr2	10302133	10302223	2410812	2410817	intron	C2orf48	0	0	15_Quies	0	1	0	0	1	0	0
chr2	10302391	10302571	2410820	2410833	intron	C2orf48	0	0	15_Quies	0	1	0	0	1	0	0
chr2	10368759	10368890	2412110	2412115	Intergenic	MIR4261	0	0	5_TxWk	0	1	0	0	0	0	0
chr2	10369144	10369229	2412118	2412123	Intergenic	MIR4261	0	0	5_TxWk	0	1	0	0	0	0	0
chr2	10369342	10369405	2412123	2412127	Intergenic	MIR4261	0	0	5_TxWk	0	1	0	0	0	0	0
chr2	10400498	10400654	2412726	2412731	Intergenic	HPCAL1	0	0	15_Quies	0	1	1	0	1	0	1
chr2	10407705	10407737	2412849	2412854	Intergenic	HPCAL1	0	0	15_Quies	0	1	0	0	1	0	0
chr2	10407842	10407911	2412854	2412859	Intergenic	HPCAL1	0	0	15_Quies	0	1	0	0	1	0	1
chr2	10407921	10408137	2412859	2412866	Intergenic	HPCAL1	0	0	15_Quies	0	1	0	0	1	0	1
chr2	10417859	10417997	2413097	2413106	Intergenic	HPCAL1	0	0	15_Quies	0	1	0	0	1	0	0
chr2	10532990	10533096	2415261	2415265	intron	HPCAL1	0	0	7_Enh	0	1	0	0	1	0	0
chr2	10548145	10548227	2415613	2415617	intron	HPCAL1	0	0	7_Enh	0	1	0	0	0	0	0
chr2	10554327	10554470	2415722	2415726	intron	HPCAL1	0	0	5_TxWk	0	1	0	0	1	0	0
chr2	10630944	10631197	2417390	2417396	Intergenic	ODC1	0	0	14_ReprPCWk	0	1	1	0	1	0	0
chr2	10633585	10633821	2417410	2417416	Intergenic	ODC1	0	0	7_Enh	0	1	0	0	1	0	0
chr2	10633889	10633998	2417416	2417423	Intergenic	ODC1	0	0	7_Enh	0	1	0	0	1	0	0
chr2	10637892	10637975	2417511	2417518	Intergenic	ODC1	0	0	14_ReprPCWk	0	1	0	0	1	0	0
chr2	10638005	10638133	2417518	2417525	Intergenic	ODC1	0	0	14_ReprPCWk	0	1	0	0	1	0	0
chr2	10638138	10638374	2417525	2417538	Intergenic	ODC1	0	0	14_ReprPCWk	0	1	0	0	1	0	0
chr2	10638382	10638441	2417538	2417543	Intergenic	ODC1	0	0	14_ReprPCWk	0	1	0	0	1	0	0
chr2	10774704	10774867	2419615	2419619	intron	NOL10	0	0	5_TxWk	0	1	0	0	1	0	0
chr2	10929078	10929357	2422203	2422210	intron	PDIA6	0	0	5_TxWk	0	1	0	0	0	0	0
chr2	11024094	11024189	2423695	2423699	Intergenic	KCNF1	0	0	7_Enh	0	1	0	0	0	0	0
chr2	11510776	11511167	2430114	2430121	Intergenic	LINC00570	0	0	5_TxWk	0	1	0	0	1	0	0
chr2	11514993	11515083	2430175	2430181	Intergenic	LINC00570	0	0	7_Enh	0	1	1	0	1	0	1
chr2	11515196	11515249	2430184	2430190	Intergenic	LINC00570	0	0	7_Enh	0	1	1	0	0	0	0
chr2	11884333	11884592	2435966	2435973	intron	LPIN1	0	0	7_Enh	0	1	0	0	1	1	1
chr2	11918688	11918829	2436679	2436683	intron	LPIN1	0	0	7_Enh	0	1	0	0	0	0	0
chr2	12592048	12592215	2442533	2442537	Intergenic	TRIB2	0	0	15_Quies	0	1	0	0	0	0	0
chr2	16083501	16084179	2468810	2468820	intron	MYCN	0	0	14_ReprPCWk	0	1	0	0	0	1	1
chr2	16234308	16234482	2470736	2470741	Intergenic	MYCNOS	0	0	15_Quies	0	1	0	0	1	0	1
chr2	16255200	16255448	2471037	2471042	Intergenic	MYCNOS	0	0	7_Enh	0	1	0	0	1	0	0
chr2	16378156	16378264	2471859	2471864	Intergenic	MYCNOS	0	0	15_Quies	0	1	0	0	0	0	0
chr2	16383229	16383308	2471925	2471930	Intergenic	MYCNOS	0	0	15_Quies	0	1	0	0	1	0	0
chr2	16383611	16383841	2471932	2471939	Intergenic	MYCNOS	0	0	15_Quies	0	1	1	0	1	0	1
chr2	20329270	20329402	2500563	2500568	Intergenic	LAPTM4A	0	0	5_TxWk	0	1	0	0	1	0	0
chr2	20379478	20379982	2501183	2501196	Intergenic	SDC1	0	0	15_Quies	0	1	0	0	1	0	1
chr2	20380163	20380346	2501200	2501210	Intergenic	SDC1	0	0	15_Quies	0	1	0	0	1	0	0
chr2	20396273	20396475	2501462	2501467	Intergenic	SDC1	0	0	7_Enh	0	1	0	0	1	0	0
chr2	20396503	20396739	2501467	2501474	Intergenic	SDC1	0	0	5_TxWk	0	1	0	0	1	0	0
chr2	20397972	20398064	2501495	2501502	Intergenic	SDC1	0	0	5_TxWk	0	1	0	0	1	0	1
chr2	20398760	20398903	2501510	2501515	Intergenic	SDC1	0	0	5_TxWk	0	1	0	0	0	0	0
chr2	20408359	20408498	2501681	2501686	intron	SDC1	0	0	7_Enh	0	1	0	0	0	0	0
chr2	20578970	20579155	2503896	2503903	Intergenic	PUM2	0	0	7_Enh	0	1	0	0	1	1	1
chr2	20779108	20779269	2506457	2506462	Intergenic	HS1BP3	0	0	7_Enh	0	1	0	0	1	0	0
chr2	20833562	20833676	2507246	2507253	intron	HS1BP3	0	0	5_TxWk	0	1	0	0	1	0	0
chr2	20833773	20833967	2507253	2507262	intron	HS1BP3	0	0	5_TxWk	0	1	0	0	1	0	1
chr2	20835666	20835861	2507289	2507302	intron	HS1BP3	0	0	5_TxWk	0	1	0	0	1	1	1
chr2	21270324	21270455	2511346	2511350	Intergenic	APOB	0	0	14_ReprPCWk	0	1	0	0	0	0	0
chr2	21319361	21320076	2511683	2511687	Intergenic	APOB	0	0	14_ReprPCWk	0	1	0	0	0	0	0
chr2	21320297	21320415	2511687	2511692	Intergenic	APOB	0	0	14_ReprPCWk	0	1	0	0	1	0	0
chr2	23341866	23342010	2524336	2524343	Intergenic	KLHL29	0	0	5_TxWk	0	1	0	0	1	0	1
chr2	23627361	23627612	2527260	2527268	intron	KLHL29	0	0	7_Enh	0	1	0	0	0	1	0
chr2	23818946	23819038	2530384	2530389	intron	KLHL29	0	0	14_ReprPCWk	0	1	0	0	0	0	0
chr2	24588001	24588177	2540185	2540190	Intergenic	ITSN2	0	0	15_Quies	0	1	0	0	0	0	0
chr2	25533904	25534533	2553175	2553189	intron	DNMT3A	0	0	5_TxWk	0	1	0	0	0	0	0
chr2	26220703	26220839	2562657	2562663	Intergenic	KIF3C	0	0	15_Quies	0	1	0	0	1	0	1
chr2	26235192	26235330	2562862	2562868	Intergenic	RAB10	0	0	5_TxWk	0	1	0	0	1	0	0
chr2	26297753	26297877	2563777	2563781	intron	RAB10	0	0	7_Enh	0	1	0	0	0	0	0
chr2	26367057	26367162	2564538	2564542	Intergenic	GAREML	0	0	7_Enh	0	1	1	0	0	0	0
chr2	26497061	26497239	2566490	2566494	intron	HADHB	0	0	7_Enh	0	1	0	0	1	0	1
chr2	26828327	26828635	2571230	2571237	intron	CIB4	0	0	14_ReprPCWk	0	1	0	0	0	1	1
chr2	26995322	26995438	2573689	2573693	intron	SLC35F6	0	0	7_Enh	0	1	1	0	1	0	0
chr2	27005992	27006268	2573857	2573865	Intergenic	CENPA	0	0	5_TxWk	0	1	0	0	0	0	0
chr2	27975442	27975527	2589437	2589441	Intergenic	MRPL33	0	0	7_Enh	0	1	0	0	0	0	0
chr2	28109236	28109480	2590674	2590678	intron	RBKS	0	0	15_Quies	0	1	0	0	0	0	0
chr2	28145280	28145384	2591002	2591006	intron	BRE	0	0	5_TxWk	0	1	0	0	0	0	0
chr2	28177114	28177264	2591243	2591247	intron	BRE	0	0	5_TxWk	0	1	0	0	0	0	0
chr2	28455275	28455370	2593234	2593238	intron	BRE	0	0	7_Enh	0	1	0	0	0	0	0
chr2	28491582	28491760	2593612	2593617	intron	BRE	0	0	5_TxWk	0	1	0	0	0	0	0
chr2	28564022	28564232	2594425	2594430	Intergenic	LOC100505716	0	0	5_TxWk	0	1	0	0	0	0	0
chr2	28579041	28579233	2594736	2594744	Intergenic	FOSL2	0	0	7_Enh	0	1	1	0	1	0	0
chr2	28582306	28582592	2594799	2594809	Intergenic	FOSL2	0	0	7_Enh	0	1	0	0	1	0	0
chr2	28589493	28589614	2594942	2594947	Intergenic	FOSL2	0	0	7_Enh	0	1	0	0	1	0	1
chr2	28589650	28589841	2594947	2594951	Intergenic	FOSL2	0	0	7_Enh	0	1	0	0	1	0	1
chr2	28601328	28601411	2595116	2595123	Intergenic	FOSL2	0	0	5_TxWk	0	1	0	0	1	0	1
chr2	28604089	28604219	2595161	2595167	Intergenic	FOSL2	0	0	5_TxWk	0	1	0	0	1	0	0
chr2	28604252	28604530	2595167	2595172	Intergenic	FOSL2	0	0	5_TxWk	0	1	0	0	1	0	0
chr2	28605691	28605914	2595181	2595188	Intergenic	FOSL2	0	0	7_Enh	0	1	0	0	1	0	0
chr2	28659656	28659778	2596201	2596206	Intergenic	FOSL2	0	0	5_TxWk	0	1	0	0	1	0	0
chr2	28660223	28660471	2596215	2596222	Intergenic	FOSL2	0	0	7_Enh	0	1	1	0	1	0	0
chr2	28660478	28660612	2596222	2596231	Intergenic	FOSL2	0	0	7_Enh	0	1	0	0	1	0	0
chr2	28718470	28718647	2596872	2596877	promoter-TSS	PLB1	1	0	15_Quies	0	1	0	0	0	0	0
chr2	28718664	28718829	2596877	2596882	promoter-TSS	PLB1	1	0	15_Quies	0	1	0	0	0	0	0
chr2	28767612	28767725	2597329	2597333	intron	PLB1	0	0	15_Quies	0	1	0	0	1	0	0
chr2	28817517	28817558	2598004	2598008	intron	PLB1	0	0	5_TxWk	0	1	0	0	1	0	0
chr2	28870931	28871016	2598659	2598663	Intergenic	PPP1CB	0	0	5_TxWk	0	1	0	0	0	0	0
chr2	28877671	28877885	2598719	2598724	Intergenic	PPP1CB	0	0	7_Enh	0	1	1	0	1	0	0
chr2	30497545	30497940	2614907	2614913	Intergenic	LBH	0	0	7_Enh	0	1	0	0	1	0	0
chr2	30998710	30998804	2619509	2619515	intron	CAPN13	0	0	14_ReprPCWk	0	1	0	0	0	0	0
chr2	31000436	31000592	2619537	2619541	intron	CAPN13	0	0	14_ReprPCWk	0	1	0	0	1	0	0
chr2	31283297	31283638	2622127	2622133	intron	GALNT14	0	0	15_Quies	0	1	0	0	0	0	0
chr2	33202228	33202523	2640975	2640982	intron	LTBP1	0	0	7_Enh	0	1	0	0	1	0	0
chr2	33311590	33311644	2642001	2642005	intron	LTBP1	0	0	14_ReprPCWk	0	1	0	0	1	0	0
chr2	36616341	36616499	2665979	2665983	intron	CRIM1	0	0	5_TxWk	0	1	0	0	0	0	0
chr2	36683743	36683940	2666550	2666557	intron	CRIM1	0	0	7_Enh	0	1	0	0	0	0	0
chr2	37844802	37845165	2677877	2677882	Intergenic	CDC42EP3	0	0	15_Quies	0	1	0	0	0	0	0
chr2	37900205	37900302	2678525	2678529	promoter-TSS	CDC42EP3	1	0	15_Quies	0	1	0	0	0	0	0
chr2	39011659	39012137	2690531	2690535	Intergenic	GEMIN6	0	0	15_Quies	0	1	0	0	0	0	0
chr2	39016910	39016960	2690637	2690641	Intergenic	GEMIN6	0	0	15_Quies	0	1	0	0	0	0	0
chr2	39016980	39017013	2690642	2690646	Intergenic	GEMIN6	0	0	15_Quies	0	1	0	0	0	0	0
chr2	39017243	39017411	2690647	2690652	Intergenic	GEMIN6	0	0	15_Quies	0	1	0	0	0	0	0
chr2	39020659	39020845	2690682	2690687	Intergenic	GEMIN6	0	0	5_TxWk	0	1	0	0	1	0	0
chr2	39229390	39229639	2692822	2692826	intron	SOS1	0	0	5_TxWk	0	1	0	0	0	0	0
chr2	40772939	40773123	2705069	2705073	Intergenic	SLC8A1	0	0	5_TxWk	0	1	0	0	1	0	0
chr2	42087455	42087624	2713065	2713071	Intergenic	LOC388942	0	0	14_ReprPCWk	0	1	0	0	0	0	0
chr2	42280092	42280239	2715315	2715319	intron	PKDCC	0	0	5_TxWk	0	1	0	0	0	0	0
chr2	42281194	42281344	2715335	2715345	exon	PKDCC	0	0	7_Enh	0	1	1	0	1	0	0
chr2	42281792	42281981	2715355	2715361	intron	PKDCC	0	0	7_Enh	0	1	1	0	0	0	1
chr2	42282000	42282212	2715361	2715367	intron	PKDCC	0	0	7_Enh	0	1	0	0	0	0	1
chr2	42282488	42282595	2715372	2715377	intron	PKDCC	0	0	7_Enh	0	1	0	0	0	0	0
chr2	42291096	42291353	2715461	2715467	Intergenic	PKDCC	0	0	7_Enh	0	1	1	0	0	0	0
chr2	42299570	42299772	2715570	2715575	Intergenic	PKDCC	0	0	7_Enh	0	1	0	0	1	0	1
chr2	42299975	42300125	2715577	2715582	Intergenic	PKDCC	0	0	7_Enh	0	1	0	0	0	0	0
chr2	42356094	42356579	2716229	2716234	Intergenic	EML4	0	0	5_TxWk	0	1	0	0	0	0	0
chr2	42423693	42423833	2716971	2716975	intron	EML4	0	0	7_Enh	0	1	0	0	0	0	0
chr2	43056018	43056226	2724853	2724858	Intergenic	HAAO	0	0	15_Quies	0	1	0	0	1	1	1
chr2	43151961	43152139	2725997	2726004	Intergenic	HAAO	0	0	7_Enh	0	1	1	0	0	0	0
chr2	43152649	43152773	2726012	2726016	Intergenic	HAAO	0	0	7_Enh	0	1	1	0	0	0	1
chr2	43152827	43152911	2726016	2726020	Intergenic	HAAO	0	0	7_Enh	0	1	0	0	0	0	1
chr2	43153331	43153558	2726024	2726031	Intergenic	HAAO	0	0	7_Enh	0	1	1	0	0	0	0
chr2	43153663	43153868	2726032	2726043	Intergenic	HAAO	0	0	7_Enh	0	1	0	0	1	0	0
chr2	43154768	43154903	2726059	2726065	Intergenic	HAAO	0	0	7_Enh	0	1	0	0	0	0	0
chr2	43166662	43166850	2726235	2726239	Intergenic	HAAO	0	0	5_TxWk	0	1	0	0	0	0	0
chr2	43174032	43174178	2726340	2726344	Intergenic	HAAO	0	0	5_TxWk	0	1	0	0	0	1	1
chr2	43206528	43206717	2726819	2726824	Intergenic	HAAO	0	0	5_TxWk	0	1	0	0	0	1	0
chr2	43207172	43207509	2726826	2726833	Intergenic	HAAO	0	0	5_TxWk	0	1	0	0	1	0	0
chr2	43227059	43227391	2727088	2727096	Intergenic	HAAO	0	0	5_TxWk	0	1	0	0	0	0	0
chr2	43232473	43232699	2727160	2727166	Intergenic	HAAO	0	0	5_TxWk	0	1	0	0	1	0	0
chr2	43232741	43232903	2727166	2727170	Intergenic	HAAO	0	0	5_TxWk	0	1	0	0	1	0	0
chr2	43232970	43233166	2727170	2727175	Intergenic	HAAO	0	0	5_TxWk	0	1	1	0	1	0	0
chr2	43233224	43233543	2727175	2727182	Intergenic	HAAO	0	0	5_TxWk	0	1	0	0	0	0	0
chr2	43248910	43249013	2727317	2727325	Intergenic	ZFP36L2	0	0	15_Quies	0	1	0	0	0	0	0
chr2	43249050	43249078	2727325	2727329	Intergenic	ZFP36L2	0	0	15_Quies	0	1	0	0	0	0	0
chr2	43249109	43249489	2727329	2727336	Intergenic	ZFP36L2	0	0	15_Quies	0	1	0	0	1	1	1
chr2	43259459	43259634	2727481	2727486	Intergenic	ZFP36L2	0	0	7_Enh	0	1	1	0	1	0	0
chr2	43259693	43259757	2727486	2727492	Intergenic	ZFP36L2	0	0	7_Enh	0	1	0	0	1	0	0
chr2	43278648	43278769	2727798	2727803	Intergenic	ZFP36L2	0	0	15_Quies	0	1	0	0	1	0	0
chr2	43358428	43358614	2728912	2728917	Intergenic	ZFP36L2	0	0	5_TxWk	0	1	1	0	1	0	1
chr2	43387449	43387722	2729369	2729377	Intergenic	ZFP36L2	0	0	7_Enh	0	1	0	0	0	0	0
chr2	43390155	43390226	2729422	2729427	Intergenic	ZFP36L2	0	0	5_TxWk	0	1	0	0	1	0	0
chr2	43414017	43414522	2729807	2729817	Intergenic	ZFP36L2	0	0	7_Enh	0	1	1	0	1	0	0
chr2	43597362	43597582	2732332	2732336	intron	THADA	0	0	7_Enh	0	1	0	0	0	0	0
chr2	43690472	43690861	2733059	2733064	intron	THADA	0	0	5_TxWk	0	1	0	0	0	0	0
chr2	44518558	44518931	2741736	2741742	intron	SLC3A1	0	0	15_Quies	0	1	0	0	1	1	1
chr2	46165916	46166250	2758138	2758147	intron	PRKCE	0	0	5_TxWk	0	1	0	0	0	0	0
chr2	46187344	46187480	2758359	2758364	intron	PRKCE	0	0	7_Enh	0	1	0	0	0	0	0
chr2	46188856	46188938	2758372	2758376	intron	PRKCE	0	0	7_Enh	0	1	0	0	0	0	0
chr2	46191408	46191763	2758421	2758425	intron	PRKCE	0	0	7_Enh	0	1	0	0	1	0	0
chr2	46219467	46219953	2758717	2758726	intron	PRKCE	0	0	5_TxWk	0	1	1	0	1	0	0
chr2	46348712	46348908	2759895	2759899	intron	PRKCE	0	0	7_Enh	0	1	0	0	1	0	0
chr2	46456815	46456946	2760881	2760886	Intergenic	EPAS1	0	0	5_TxWk	0	1	0	0	1	0	0
chr2	46528375	46528543	2761798	2761804	intron	EPAS1	0	0	5_TxWk	0	1	0	0	0	0	0
chr2	46542306	46542499	2761933	2761940	intron	EPAS1	0	0	7_Enh	0	1	1	0	1	0	0
chr2	46558975	46559130	2762086	2762091	intron	EPAS1	0	0	7_Enh	0	1	0	0	1	0	1
chr2	46635879	46636201	2762972	2762980	Intergenic	TMEM247	0	0	15_Quies	0	1	0	0	1	0	0
chr2	46636301	46636678	2762980	2762987	Intergenic	TMEM247	0	0	15_Quies	0	1	0	0	1	0	0
chr2	46688620	46689045	2763380	2763387	Intergenic	TMEM247	0	0	15_Quies	0	1	0	0	0	1	1
chr2	46925078	46925142	2765758	2765763	promoter-TSS	SOCS5	1	0	5_TxWk	0	1	0	0	0	0	0
chr2	47074388	47074678	2767176	2767186	intron	LOC100134259	0	0	7_Enh	0	1	1	0	1	0	0
chr2	47093966	47094039	2767405	2767409	Intergenic	LOC100134259	0	0	7_Enh	0	1	0	0	0	0	0
chr2	47094179	47094350	2767409	2767414	Intergenic	LOC100134259	0	0	5_TxWk	0	1	0	0	1	0	0
chr2	47182345	47182408	2768608	2768613	intron	TTC7A	0	0	5_TxWk	0	1	0	0	1	0	0
chr2	47197881	47198069	2768837	2768842	intron	TTC7A	0	0	5_TxWk	0	1	0	0	1	0	1
chr2	47214279	47214421	2769057	2769064	intron	TTC7A	0	0	5_TxWk	0	1	1	0	1	1	1
chr2	47253949	47254145	2769639	2769643	intron	TTC7A	0	0	5_TxWk	0	1	0	0	0	0	0
chr2	47300892	47301064	2770292	2770302	exon	TTC7A	0	0	7_Enh	0	1	0	0	0	0	0
chr2	47301066	47301206	2770302	2770308	exon	TTC7A	0	0	5_TxWk	0	1	0	0	0	0	0
chr2	47521283	47521354	2772851	2772855	Intergenic	EPCAM	0	0	15_Quies	0	1	0	0	0	0	0
chr2	47540320	47540402	2773055	2773059	Intergenic	EPCAM	0	0	7_Enh	0	1	0	0	0	1	1
chr2	47550268	47550497	2773188	2773194	Intergenic	EPCAM	0	0	15_Quies	0	1	0	0	1	1	1
chr2	47567030	47567604	2773395	2773402	Intergenic	EPCAM	0	0	5_TxWk	0	1	0	0	0	0	0
chr2	47581719	47581835	2773620	2773625	Intergenic	EPCAM	0	0	7_Enh	0	1	0	0	1	0	0
chr2	47595667	47595708	2773843	2773847	promoter-TSS	EPCAM	1	0	10_TssBiv	0	1	0	0	0	0	0
chr2	48707145	48707406	2785512	2785516	exon	PPP1R21	0	0	7_Enh	0	1	1	0	0	0	0
chr2	53992310	53993034	2818512	2818521	exon	GPR75-ASB3	0	0	5_TxWk	0	1	0	0	0	0	0
chr2	54773738	54773888	2826143	2826147	intron	SPTBN1	0	0	5_TxWk	0	1	0	0	0	0	0
chr2	54777351	54777593	2826176	2826180	intron	SPTBN1	0	0	7_Enh	0	1	0	0	1	0	0
chr2	54796542	54796680	2826441	2826445	intron	SPTBN1	0	0	5_TxWk	0	1	0	0	0	0	0
chr2	54857174	54857271	2827095	2827099	intron	SPTBN1	0	0	6_EnhG	0	1	0	0	1	0	0
chr2	55126034	55126261	2829846	2829851	intron	EML6	0	0	5_TxWk	0	1	0	0	0	0	0
chr2	55365688	55365901	2832167	2832172	Intergenic	RTN4	0	0	7_Enh	0	1	0	0	0	0	0
chr2	55366317	55366470	2832177	2832182	Intergenic	RTN4	0	0	5_TxWk	0	1	0	0	0	0	0
chr2	55390925	55391285	2832399	2832405	Intergenic	CLHC1	0	0	7_Enh	0	1	0	0	1	0	0
chr2	56676240	56676441	2843406	2843412	Intergenic	CCDC85A	0	0	15_Quies	0	1	0	0	1	0	0
chr2	56676494	56676650	2843412	2843416	Intergenic	CCDC85A	0	0	15_Quies	0	1	0	0	0	0	0
chr2	58109395	58109522	2850817	2850821	Intergenic	VRK2	0	0	15_Quies	0	1	0	0	1	0	0
chr2	60322022	60322101	2864626	2864630	Intergenic	MIR4432	0	0	15_Quies	0	1	0	0	0	0	0
chr2	60442381	60442528	2865533	2865539	Intergenic	MIR4432	0	0	15_Quies	0	1	0	0	0	0	0
chr2	60442561	60442767	2865539	2865546	Intergenic	MIR4432	0	0	15_Quies	0	1	0	0	0	0	0
chr2	60706573	60706961	2868102	2868112	intron	BCL11A	0	0	5_TxWk	0	1	1	0	0	0	0
chr2	60707016	60707267	2868112	2868119	intron	BCL11A	0	0	5_TxWk	0	1	0	0	0	0	0
chr2	60722290	60722803	2868264	2868271	intron	BCL11A	0	0	7_Enh	0	1	0	0	1	0	0
chr2	60760781	60760853	2868696	2868701	intron	BCL11A	0	0	14_ReprPCWk	0	1	0	0	0	0	0
chr2	60762899	60763014	2868718	2868722	intron	BCL11A	0	0	14_ReprPCWk	0	1	0	0	0	0	0
chr2	60765401	60765452	2868740	2868745	intron	BCL11A	0	0	14_ReprPCWk	0	1	0	0	0	0	0
chr2	61553552	61553958	2878002	2878007	intron	USP34	0	0	5_TxWk	0	1	0	0	0	0	0
chr2	62531868	62531992	2889780	2889785	Intergenic	MIR5192	0	0	7_Enh	0	1	0	0	0	0	0
chr2	62535086	62535163	2889824	2889828	Intergenic	MIR5192	0	0	7_Enh	0	1	0	0	0	0	0
chr2	62639260	62639591	2890896	2890902	Intergenic	TMEM17	0	0	15_Quies	0	1	0	0	0	1	1
chr2	62677862	62678082	2891215	2891220	Intergenic	TMEM17	0	0	15_Quies	0	1	0	0	1	0	0
chr2	64301637	64302336	2903329	2903341	Intergenic	VPS54	0	0	15_Quies	0	1	0	0	0	0	0
chr2	64429727	64430024	2904453	2904457	intron	LINC00309	0	0	7_Enh	0	1	0	0	0	0	0
chr2	64587328	64587432	2905802	2905806	Intergenic	LGALSL	0	0	15_Quies	0	1	0	0	1	0	0
chr2	64632004	64632114	2906153	2906160	Intergenic	LGALSL	0	0	7_Enh	0	1	0	0	1	0	0
chr2	64828377	64828661	2907990	2907995	Intergenic	LOC339807	0	0	5_TxWk	0	1	0	0	0	0	0
chr2	64833648	64833868	2908049	2908054	promoter-TSS	LOC339807	1	0	5_TxWk	0	1	0	0	1	0	0
chr2	64835038	64835273	2908080	2908086	intron	LOC339807	1	0	7_Enh	0	1	0	0	0	0	0
chr2	64876253	64876460	2908707	2908713	intron	SERTAD2	0	0	5_TxWk	0	1	0	0	0	0	0
chr2	64876959	64877092	2908713	2908717	intron	SERTAD2	0	0	7_Enh	0	1	0	0	0	0	0
chr2	65058563	65058643	2910651	2910655	Intergenic	LOC400958	0	0	15_Quies	0	1	0	0	1	1	0
chr2	65165152	65165252	2911942	2911946	Intergenic	LOC400958	0	0	15_Quies	0	1	0	0	0	0	0
chr2	65257811	65258015	2913163	2913167	Intergenic	CEP68	0	0	5_TxWk	0	1	0	0	0	0	0
chr2	65397430	65397900	2915178	2915184	Intergenic	RAB1A	0	0	5_TxWk	0	1	0	0	0	0	0
chr2	65413067	65413299	2915381	2915389	Intergenic	ACTR2	0	0	15_Quies	0	1	0	0	0	0	0
chr2	65413330	65413444	2915391	2915400	Intergenic	ACTR2	0	0	15_Quies	0	1	0	0	0	0	0
chr2	65414426	65414651	2915422	2915428	Intergenic	ACTR2	0	0	14_ReprPCWk	0	1	0	0	1	1	1
chr2	65590416	65590603	2917715	2917720	intron	SPRED2	0	0	5_TxWk	0	1	0	0	1	0	0
chr2	65610072	65610322	2917883	2917896	intron	SPRED2	0	0	7_Enh	0	1	0	0	1	1	1
chr2	65638282	65638491	2918252	2918256	intron	SPRED2	0	0	5_TxWk	0	1	0	0	0	0	0
chr2	66659220	66659384	2926683	2926697	intron	MEIS1-AS3	0	0	13_ReprPC	0	1	0	0	0	0	0
chr2	66805469	66805838	2928320	2928332	Intergenic	MEIS1	0	0	13_ReprPC	0	1	0	0	0	0	0
chr2	66809780	66809924	2928453	2928457	Intergenic	MEIS1	0	0	13_ReprPC	0	1	0	0	0	0	0
chr2	69056406	69056821	2943830	2943840	Intergenic	BMP10	0	0	7_Enh	0	1	0	0	1	0	1
chr2	69135655	69135885	2944440	2944444	Intergenic	BMP10	0	0	7_Enh	0	1	0	0	1	0	0
chr2	69534766	69534856	2947597	2947602	Intergenic	GFPT1	0	1	5_TxWk	0	1	0	0	1	1	1
chr2	69766421	69766549	2950099	2950103	intron	AAK1	0	0	5_TxWk	0	1	0	0	1	0	0
chr2	70557180	70557279	2960474	2960484	Intergenic	FAM136A	0	0	14_ReprPCWk	0	1	0	0	1	0	0
chr2	71974295	71974392	2976833	2976837	Intergenic	DYSF	0	0	14_ReprPCWk	0	1	0	0	0	0	0
chr2	72153235	72153363	2978375	2978380	Intergenic	CYP26B1	0	0	15_Quies	0	1	0	0	0	0	0
chr2	73259079	73259346	2988436	2988440	intron	SFXN5	0	0	5_TxWk	0	1	0	0	1	0	0
chr2	73259585	73259988	2988440	2988446	intron	SFXN5	0	0	5_TxWk	0	1	0	0	1	0	0
chr2	74069276	74069327	2997589	2997593	intron	STAMBP	0	0	5_TxWk	0	1	0	0	0	0	0
chr2	74152965	74153214	2998424	2998432	Intergenic,promoter-TSS	DGUOK	1	0	15_Quies	0	1	0	0	0	0	0
chr2	74207463	74207560	2999003	2999008	Intergenic	DGUOK	0	0	15_Quies	0	1	0	0	0	0	0
chr2	74518210	74518358	3003537	3003541	intron	SLC4A5	0	0	15_Quies	0	1	0	0	0	0	0
chr2	74656937	74657533	3005155	3005168	intron	RTKN	0	0	5_TxWk	0	1	1	0	1	0	0
chr2	74967999	74968042	3010076	3010080	Intergenic	SEMA4F	0	0	14_ReprPCWk	0	1	0	0	1	0	0
chr2	74968055	74968454	3010080	3010086	Intergenic	SEMA4F	0	0	14_ReprPCWk	0	1	0	0	1	0	0
chr2	75072572	75072829	3011498	3011505	intron	HK2	0	0	7_Enh	0	1	0	0	1	0	1
chr2	75076533	75076618	3011532	3011537	intron	HK2	0	0	7_Enh	0	1	0	0	0	0	0
chr2	75082557	75082727	3011616	3011623	intron	HK2	0	0	7_Enh	0	1	0	0	0	0	0
chr2	75089516	75089683	3011701	3011706	intron	HK2	0	0	5_TxWk	0	1	0	0	1	0	0
chr2	75829952	75829983	3017258	3017262	Intergenic	EVA1A	0	0	7_Enh	0	1	0	0	1	0	1
chr2	84921380	84921504	3072410	3072415	exon	DNAH6	0	0	15_Quies	0	1	0	0	0	0	0
chr2	85139921	85140343	3074307	3074313	Intergenic	TMSB10	0	0	5_TxWk	0	1	0	0	0	0	0
chr2	85147121	85147247	3074444	3074448	Intergenic	TMSB10	0	0	5_TxWk	0	1	0	0	1	0	0
chr2	85150813	85150919	3074489	3074495	Intergenic	TMSB10	0	0	5_TxWk	0	1	0	0	0	0	0
chr2	85152950	85152992	3074516	3074520	Intergenic	TMSB10	0	0	7_Enh	0	1	0	0	1	1	1
chr2	85185334	85185438	3075034	3075038	Intergenic	KCMF1	0	0	7_Enh	0	1	0	0	1	0	0
chr2	85281029	85281164	3076452	3076458	exon	KCMF1	0	0	5_TxWk	0	1	0	0	1	0	1
chr2	85497104	85497194	3079418	3079422	intron	TCF7L1	0	0	7_Enh	0	1	0	0	0	0	0
chr2	85515607	85515899	3079734	3079739	intron	TCF7L1	0	0	15_Quies	0	1	0	0	0	0	0
chr2	85536201	85536390	3080096	3080103	exon	TCF7L1	0	0	7_Enh	0	1	0	0	0	0	0
chr2	85592628	85592922	3081115	3081120	intron	ELMOD3	0	0	5_TxWk	0	1	0	0	0	0	0
chr2	85696327	85696375	3082710	3082714	Intergenic	SH2D6	0	0	5_TxWk	0	1	0	0	0	0	0
chr2	85698044	85698188	3082743	3082747	Intergenic	SH2D6	0	0	7_Enh	0	1	0	0	0	0	0
chr2	85698222	85698561	3082747	3082752	Intergenic	SH2D6	0	0	7_Enh	0	1	0	0	0	0	0
chr2	85726323	85726558	3083087	3083092	Intergenic	LOC100630918	0	0	5_TxWk	0	1	0	0	1	0	0
chr2	85743892	85744154	3083354	3083361	Intergenic	LOC100630918	0	0	5_TxWk	0	1	0	0	1	0	0
chr2	85969339	85970010	3087025	3087040	Intergenic	ATOH8	0	0	5_TxWk	0	1	1	0	1	0	0
chr2	85999301	85999804	3087673	3087704	intron	ATOH8	0	0	14_ReprPCWk	0	1	0	0	1	0	1
chr2	85999835	86000015	3087704	3087713	intron	ATOH8	0	0	14_ReprPCWk	0	1	0	0	1	0	1
chr2	86038234	86038398	3088258	3088270	Intergenic	LOC284950	0	1	15_Quies	0	1	0	0	0	0	0
chr2	86307199	86307262	3091486	3091491	intron	POLR1A	0	0	5_TxWk	0	1	0	0	1	1	1
chr2	87064479	87064713	3099762	3099771	intron	CD8B	0	0	15_Quies	0	1	0	0	1	0	0
chr2	87782796	87782950	3107264	3107268	intron	LINC00152	0	0	15_Quies	0	1	0	0	1	0	0
chr2	88356248	88356403	3112937	3112941	Intergenic	KRCC1	0	0	5_TxWk	0	1	0	0	0	0	0
chr2	88444199	88444528	3113779	3113785	Intergenic	FABP1	0	0	14_ReprPCWk	0	1	0	0	1	0	0
chr2	95943125	95943283	3148473	3148479	intron	PROM2	0	0	15_Quies	0	1	0	0	0	0	0
chr2	96055619	96055848	3150662	3150672	Intergenic	FAHD2A	0	0	15_Quies	0	1	0	0	1	0	0
chr2	96814364	96814515	3158465	3158475	Intergenic	DUSP2	0	0	15_Quies	0	1	0	0	1	0	0
chr2	96814541	96814661	3158475	3158480	Intergenic	DUSP2	0	0	15_Quies	0	1	0	0	1	0	0
chr2	97171137	97171294	3163572	3163576	intron	NEURL3	0	0	7_Enh	0	1	0	0	0	0	0
chr2	97222261	97222339	3164647	3164651	Intergenic	ARID5A	0	0	15_Quies	0	1	0	0	0	0	0
chr2	97222640	97222692	3164654	3164658	Intergenic	ARID5A	0	0	15_Quies	0	1	0	0	1	0	1
chr2	97293373	97293636	3165329	3165334	intron	KANSL3	0	0	4_Tx	0	1	0	0	0	0	0
chr2	97454204	97454371	3167992	3167996	intron	CNNM4	0	0	7_Enh	0	1	1	0	1	0	0
chr2	97486989	97487178	3168836	3168841	intron	CNNM3	0	0	7_Enh	0	1	0	0	0	0	0
chr2	97554280	97554559	3170637	3170645	intron	FAM178B	0	0	15_Quies	0	1	0	0	0	0	0
chr2	98266595	98267197	3177850	3177865	Intergenic	COX5B	0	0	5_TxWk	0	1	0	0	0	1	0
chr2	98633802	98634009	3182281	3182285	Intergenic	TMEM131	0	0	15_Quies	0	1	0	0	1	0	0
chr2	100379293	100379528	3201404	3201408	intron	AFF3	0	0	15_Quies	0	1	0	0	0	0	0
chr2	101397191	101397447	3212154	3212159	Intergenic	NPAS2	0	0	15_Quies	0	1	0	0	0	0	0
chr2	101401258	101401529	3212220	3212227	Intergenic	NPAS2	0	0	15_Quies	0	1	0	0	0	0	0
chr2	101459400	101459636	3213135	3213141	intron	NPAS2	0	0	15_Quies	0	1	1	0	0	0	0
chr2	101473092	101473187	3213290	3213297	intron	NPAS2	0	0	15_Quies	0	1	0	0	1	0	0
chr2	101697013	101697080	3216565	3216569	intron	TBC1D8	0	0	15_Quies	0	1	0	0	1	0	0
chr2	101737727	101737865	3217036	3217041	intron	TBC1D8	0	0	7_Enh	0	1	0	0	1	0	0
chr2	101945783	101945937	3219855	3219859	Intergenic	MIR5696	0	0	7_Enh	0	1	0	0	0	0	0
chr2	101947057	101947143	3219865	3219871	Intergenic	MIR5696	0	0	7_Enh	0	1	0	0	0	0	0
chr2	102312865	102313001	3224553	3224560	Intergenic	MAP4K4	0	0	15_Quies	0	1	0	0	0	0	0
chr2	102844212	102844532	3229681	3229690	intron	IL1RL2	0	0	5_TxWk	0	1	1	0	1	1	0
chr2	102857410	102857643	3229871	3229886	Intergenic	IL1RL2	0	0	5_TxWk	0	1	0	0	1	1	1
chr2	103277237	103277364	3233199	3233205	intron	SLC9A2	0	0	14_ReprPCWk	0	1	0	0	1	0	0
chr2	105517007	105517163	3250469	3250473	Intergenic	POU3F3	0	0	14_ReprPCWk	0	1	0	0	0	0	0
chr2	105518806	105518880	3250495	3250499	Intergenic	POU3F3	0	0	14_ReprPCWk	0	1	0	0	0	0	0
chr2	105685168	105685776	3251885	3251895	intron	MRPS9	0	0	5_TxWk	0	1	0	0	0	0	0
chr2	105986366	105986602	3255572	3255583	intron	FHL2	0	0	5_TxWk	0	1	0	0	1	1	1
chr2	106019918	106020203	3256167	3256173	intron	FHL2	0	0	7_Enh	0	1	1	0	0	0	0
chr2	106020966	106021052	3256182	3256186	intron	FHL2	0	0	14_ReprPCWk	0	1	0	0	1	0	0
chr2	106190142	106190200	3257954	3257958	Intergenic	LOC285000	0	0	14_ReprPCWk	0	1	0	0	0	0	0
chr2	106226372	106226805	3258319	3258330	intron	LOC285000	1	0	7_Enh	0	1	1	0	0	0	0
chr2	106228628	106228825	3258355	3258361	Intergenic	LOC285000	0	0	5_TxWk	0	1	0	0	0	0	0
chr2	106314451	106314542	3259247	3259251	Intergenic	NCK2	0	0	14_ReprPCWk	0	1	0	0	0	0	0
chr2	106406098	106406204	3260430	3260434	intron	NCK2	0	0	7_Enh	0	1	1	0	0	0	0
chr2	106407282	106407437	3260448	3260452	intron	NCK2	0	0	7_Enh	0	1	0	0	1	0	0
chr2	107230573	107230614	3270394	3270398	Intergenic	RGPD3	0	0	14_ReprPCWk	0	1	0	0	0	0	0
chr2	109573434	109573526	3289731	3289736	intron	EDAR	0	0	7_Enh	0	1	0	0	0	0	0
chr2	109574612	109574785	3289753	3289758	intron	EDAR	0	0	15_Quies	0	1	0	0	0	0	1
chr2	109589142	109589357	3289947	3289952	intron	EDAR	0	0	15_Quies	0	1	0	0	1	0	0
chr2	109629655	109629693	3290578	3290582	Intergenic	EDAR	0	0	15_Quies	0	1	0	0	0	0	0
chr2	109686352	109686566	3291411	3291415	Intergenic	SH3RF3	0	0	14_ReprPCWk	0	1	0	0	1	0	0
chr2	110053837	110054031	3296753	3296759	intron	SH3RF3	0	0	14_ReprPCWk	0	1	0	0	0	0	0
chr2	110086898	110087205	3297176	3297181	intron	SH3RF3	0	0	15_Quies	0	1	1	0	0	0	0
chr2	110097490	110097679	3297342	3297347	intron	SH3RF3	0	0	15_Quies	0	1	0	0	0	0	0
chr2	110097810	110097973	3297347	3297353	intron	SH3RF3	0	0	15_Quies	0	1	0	0	0	0	0
chr2	110402266	110402348	3299762	3299766	Intergenic	SOWAHC	0	0	15_Quies	0	1	0	0	1	0	0
chr2	110402395	110402602	3299766	3299770	Intergenic	SOWAHC	0	0	7_Enh	0	1	0	0	1	0	0
chr2	110432825	110433088	3300124	3300130	Intergenic	SOWAHC	0	0	14_ReprPCWk	0	1	0	0	0	0	0
chr2	110433301	110433536	3300132	3300138	Intergenic	SOWAHC	0	0	14_ReprPCWk	0	1	0	0	1	0	0
chr2	110448259	110448334	3300362	3300366	Intergenic	SOWAHC	0	0	7_Enh	0	1	1	0	1	0	0
chr2	110456494	110456915	3300453	3300461	Intergenic	SOWAHC	0	0	5_TxWk	0	1	0	0	1	0	1
chr2	110457372	110457452	3300465	3300470	Intergenic	SOWAHC	0	0	7_Enh	0	1	0	0	0	0	0
chr2	110460312	110460491	3300505	3300509	Intergenic	SOWAHC	0	0	7_Enh	0	1	0	0	1	0	0
chr2	110859039	110859284	3305380	3305390	intron	MALL	0	0	5_TxWk	0	1	0	0	1	0	0
chr2	110863843	110863965	3305440	3305445	intron	MALL	0	0	14_ReprPCWk	0	1	0	0	1	0	0
chr2	111790599	111790771	3315038	3315043	intron	ACOXL	0	0	14_ReprPCWk	0	1	0	0	1	0	1
chr2	111943194	111943571	3316898	3316907	Intergenic	BCL2L11	0	0	14_ReprPCWk	0	1	0	0	1	0	1
chr2	111943878	111944198	3316910	3316917	Intergenic	BCL2L11	0	0	14_ReprPCWk	0	1	0	0	0	0	0
chr2	112050087	112050461	3317928	3317934	Intergenic	MIR4435-2	0	0	15_Quies	0	1	0	0	0	0	0
chr2	112417081	112417339	3321553	3321558	Intergenic	LOC541471	0	0	15_Quies	0	1	0	0	1	0	0
chr2	112455235	112455328	3322072	3322080	Intergenic	ANAPC1	0	0	7_Enh	0	1	0	0	0	0	0
chr2	112677693	112677812	3324713	3324717	intron	MERTK	0	0	7_Enh	0	1	0	0	1	0	0
chr2	112677926	112678021	3324717	3324721	intron	MERTK	0	0	7_Enh	0	1	0	0	1	0	0
chr2	112704577	112704648	3324992	3324996	intron	MERTK	0	0	5_TxWk	0	1	0	0	0	0	0
chr2	112732659	112732767	3325294	3325298	intron	MERTK	0	0	5_TxWk	0	1	0	0	1	0	0
chr2	112732782	112732883	3325298	3325304	intron	MERTK	0	0	5_TxWk	0	1	0	0	1	0	0
chr2	112789506	112789792	3325902	3325909	Intergenic	TMEM87B	0	0	7_Enh	0	1	0	0	0	0	0
chr2	112817431	112817752	3326357	3326365	exon	TMEM87B	0	0	5_TxWk	0	1	0	0	0	0	0
chr2	113402019	113402086	3333557	3333561	promoter-TSS	FLJ42351	1	0	5_TxWk	0	1	0	0	1	0	0
chr2	113450149	113450280	3334308	3334312	Intergenic	SLC20A1	0	0	15_Quies	0	1	0	0	1	0	1
chr2	113569553	113569746	3335599	3335603	Intergenic	IL1B	0	0	7_Enh	0	1	0	0	0	0	0
chr2	113924811	113924922	3338645	3338649	Intergenic	PSD4	0	0	5_TxWk	0	1	0	0	1	0	1
chr2	113975987	113976153	3339459	3339464	exon	PAX8	0	0	7_Enh	0	1	0	0	1	0	1
chr2	113997844	113998214	3339795	3339804	exon	LOC654433	0	0	7_Enh	0	1	1	0	0	0	1
chr2	114040148	114040353	3340376	3340381	Intergenic	PAX8	0	0	5_TxWk	0	1	1	0	0	0	0
chr2	114040775	114040972	3340387	3340391	Intergenic	PAX8	0	0	5_TxWk	0	1	0	0	1	0	1
chr2	114576077	114576422	3346736	3346745	Intergenic	SLC35F5	0	0	15_Quies	0	1	0	0	1	0	0
chr2	114634339	114634488	3347336	3347340	Intergenic	ACTR3	0	0	5_TxWk	0	1	0	0	0	0	1
chr2	114635193	114635240	3347357	3347361	Intergenic	ACTR3	0	0	7_Enh	0	1	0	0	0	0	0
chr2	115284883	115284992	3352228	3352232	intron	DPP10	0	0	15_Quies	0	1	0	0	0	0	0
chr2	115285185	115285514	3352232	3352237	intron	DPP10	0	0	15_Quies	0	1	0	0	0	0	0
chr2	115300792	115301270	3352333	3352341	intron	DPP10	0	0	7_Enh	0	1	0	0	0	0	1
chr2	115304755	115304936	3352361	3352366	intron	DPP10	0	0	5_TxWk	0	1	0	0	0	0	0
chr2	120160708	120160834	3388754	3388760	Intergenic	TMEM37	0	0	15_Quies	0	1	0	0	0	0	0
chr2	120245250	120245515	3389965	3389973	intron	SCTR	0	0	7_Enh	0	1	0	0	1	0	0
chr2	121282917	121283003	3402368	3402372	Intergenic	LOC84931	0	0	14_ReprPCWk	0	1	0	0	0	0	0
chr2	121304012	121304075	3402721	3402725	Intergenic	LOC84931	0	0	14_ReprPCWk	0	1	0	0	0	0	0
chr2	121495408	121495628	3405782	3405788	Intergenic	GLI2	0	0	14_ReprPCWk	0	1	0	0	0	0	0
chr2	121577861	121578043	3407161	3407169	intron	GLI2	0	0	15_Quies	0	1	0	0	0	0	0
chr2	121909385	121909666	3412338	3412343	Intergenic	TFCP2L1	0	0	15_Quies	0	1	0	0	0	0	0
chr2	121912815	121913150	3412392	3412398	Intergenic	TFCP2L1	0	0	15_Quies	0	1	0	0	1	0	0
chr2	121961698	121961747	3413039	3413043	Intergenic	TFCP2L1	0	0	15_Quies	0	1	0	0	0	0	0
chr2	121969083	121969202	3413154	3413158	Intergenic	TFCP2L1	0	0	7_Enh	0	1	0	0	1	0	0
chr2	122237581	122237688	3416534	3416538	intron	CLASP1	0	0	5_TxWk	0	1	0	0	0	0	0
chr2	122353953	122354154	3417771	3417775	intron	CLASP1	0	0	7_Enh	0	1	0	0	0	1	1
chr2	122465306	122465408	3419108	3419113	intron	LOC254128	0	0	15_Quies	0	1	0	0	1	0	0
chr2	127754752	127754986	3455848	3455855	Intergenic	BIN1	0	0	14_ReprPCWk	0	1	0	0	0	0	0
chr2	127755037	127755118	3455855	3455860	Intergenic	BIN1	0	0	14_ReprPCWk	0	1	0	0	0	0	0
chr2	127825670	127825699	3457050	3457054	intron	BIN1	0	0	15_Quies	0	1	0	0	1	1	1
chr2	127825713	127825824	3457055	3457060	exon	BIN1	0	0	15_Quies	0	1	0	0	1	1	1
chr2	127838162	127838191	3457298	3457302	intron	BIN1	0	0	7_Enh	0	1	0	0	1	0	0
chr2	128158885	128159132	3461804	3461814	Intergenic	PROC	0	1	7_Enh	0	1	0	0	1	0	0
chr2	128292580	128292906	3463618	3463633	promoter-TSS	MYO7B	1	0	14_ReprPCWk	0	1	1	0	0	0	0
chr2	128407369	128407597	3465570	3465576	intron	GPR17	0	0	15_Quies	0	1	0	0	1	1	1
chr2	128710961	128711282	3470453	3470457	intron	SAP130	0	0	7_Enh	0	1	1	0	0	0	0
chr2	129067253	129067383	3475598	3475604	intron	HS6ST1	0	0	5_TxWk	0	1	0	0	0	0	0
chr2	129136642	129136926	3477031	3477038	Intergenic	HS6ST1	0	0	5_TxWk	0	1	0	0	0	0	0
chr2	131852493	131852875	3510395	3510399	Intergenic	FAM168B	0	0	15_Quies	0	1	0	0	0	0	0
chr2	133182537	133182678	3525785	3525790	intron	GPR39	0	0	7_Enh	0	1	0	0	0	0	0
chr2	134739381	134739849	3537190	3537196	Intergenic	MIR3679	0	0	14_ReprPCWk	0	1	0	0	0	0	1
chr2	134931123	134931236	3539257	3539262	Intergenic	MIR3679	0	0	7_Enh	0	1	0	0	1	0	0
chr2	134931254	134931370	3539262	3539266	Intergenic	MIR3679	0	0	7_Enh	0	1	0	0	1	0	0
chr2	134931426	134931613	3539266	3539270	Intergenic	MIR3679	0	0	7_Enh	0	1	0	0	1	0	0
chr2	134946578	134946702	3539413	3539417	Intergenic	MIR3679	0	0	7_Enh	0	1	0	0	1	0	0
chr2	134976677	134976786	3539700	3539705	Intergenic	MGAT5	0	0	7_Enh	0	1	1	0	0	1	1
chr2	135150502	135150738	3541000	3541005	intron	MGAT5	0	0	7_Enh	0	1	0	0	0	1	0
chr2	135154175	135154321	3541019	3541025	intron	MGAT5	0	0	7_Enh	0	1	0	0	1	0	0
chr2	136589128	136589224	3555020	3555024	intron	LCT	0	0	5_TxWk	0	1	1	0	1	0	0
chr2	144692174	144692504	3604790	3604794	Intergenic	GTDC1	0	0	14_ReprPCWk	0	1	0	0	0	0	0
chr2	145700705	145701008	3612057	3612064	intron	DKFZp686O1327	0	0	15_Quies	0	1	0	0	1	0	0
chr2	148388354	148388514	3626377	3626382	Intergenic	ACVR2A	0	0	15_Quies	0	1	0	0	0	0	0
chr2	150428745	150429311	3640603	3640609	intron	MMADHC	0	0	5_TxWk	0	1	0	0	1	0	0
chr2	150991743	150991960	3643953	3643958	Intergenic	RND3	0	0	15_Quies	0	1	0	0	0	0	0
chr2	151334879	151335091	3646143	3646147	intron	RND3	0	0	7_Enh	0	1	0	0	0	0	0
chr2	153342592	153342855	3662880	3662885	intron	FMNL2	0	0	5_TxWk	0	1	0	0	0	0	0
chr2	153504356	153504490	3664256	3664263	exon	FMNL2	0	0	5_TxWk	0	1	0	0	1	0	0
chr2	157635609	157636232	3689218	3689223	Intergenic	GPD2	0	0	15_Quies	0	1	0	0	1	0	0
chr2	158697182	158697394	3695907	3695915	intron	ACVR1	0	0	7_Enh	0	1	0	0	0	0	1
chr2	160003671	160003925	3706750	3706756	intron	TANC1	0	0	7_Enh	0	1	0	0	1	0	0
chr2	160003935	160004113	3706756	3706763	intron	TANC1	0	0	7_Enh	0	1	0	0	1	0	0
chr2	160007430	160007574	3706800	3706805	intron	TANC1	0	0	7_Enh	0	1	0	0	0	0	0
chr2	160762467	160762616	3713195	3713199	Intergenic	LY75	0	0	15_Quies	0	1	0	0	0	0	0
chr2	160931809	160931909	3714425	3714430	Intergenic	PLA2R1	0	0	7_Enh	0	1	0	0	0	0	0
chr2	160954066	160954424	3714552	3714557	Intergenic	PLA2R1	0	0	14_ReprPCWk	0	1	0	0	0	0	0
chr2	160996869	160997049	3714854	3714859	intron	ITGB6	0	0	14_ReprPCWk	0	1	1	0	0	0	0
chr2	161037786	161037916	3715202	3715207	intron	ITGB6	0	0	15_Quies	0	1	0	0	0	0	0
chr2	161062100	161062256	3715367	3715371	Intergenic	ITGB6	0	0	15_Quies	0	1	0	0	1	0	0
chr2	161062356	161062444	3715371	3715375	Intergenic	ITGB6	0	0	7_Enh	0	1	0	0	1	0	1
chr2	161064746	161064818	3715392	3715396	Intergenic	ITGB6	0	0	5_TxWk	0	1	0	0	1	0	1
chr2	162838347	162838439	3727539	3727546	intron	SLC4A10	0	0	7_Enh	0	1	0	0	1	0	0
chr2	162915850	162915969	3728107	3728111	intron	DPP4	0	0	15_Quies	0	1	0	0	0	0	0
chr2	162948377	162948542	3728365	3728369	Intergenic	DPP4	0	0	7_Enh	0	1	0	0	1	1	1
chr2	169053395	169053731	3765893	3765898	intron	STK39	0	0	5_TxWk	0	1	0	0	1	0	1
chr2	169073106	169073189	3766103	3766107	intron	STK39	0	0	7_Enh	0	1	0	0	0	0	0
chr2	169073224	169073610	3766107	3766114	intron	STK39	0	0	7_Enh	0	1	1	0	1	0	1
chr2	169350000	169350874	3768314	3768322	intron	CERS6	0	0	5_TxWk	0	1	0	0	1	0	0
chr2	169398892	169399352	3768663	3768667	intron	CERS6	0	0	5_TxWk	0	1	0	0	0	0	0
chr2	169399471	169399606	3768667	3768672	intron	CERS6	0	0	5_TxWk	0	1	0	0	0	0	0
chr2	170618434	170618633	3778943	3778949	Intergenic	KLHL23	0	0	15_Quies	0	1	0	0	0	0	0
chr2	172349336	172349458	3795313	3795317	Intergenic	CYBRD1	0	0	15_Quies	0	1	0	0	1	0	1
chr2	172367037	172367112	3795444	3795449	Intergenic	CYBRD1	0	0	15_Quies	0	1	0	0	1	0	0
chr2	173061473	173061573	3803349	3803354	Intergenic	DLX2	0	0	14_ReprPCWk	0	1	0	0	1	0	0
chr2	173061625	173061768	3803354	3803362	Intergenic	DLX2	0	0	14_ReprPCWk	0	1	0	0	1	0	0
chr2	173200925	173201004	3804680	3804684	Intergenic	ITGA6	0	0	5_TxWk	0	1	0	0	0	0	0
chr2	173205869	173206106	3804714	3804720	Intergenic	ITGA6	0	0	5_TxWk	0	1	0	0	1	0	0
chr2	173303867	173304100	3805716	3805722	intron	ITGA6	0	0	7_Enh	0	1	0	0	0	0	0
chr2	173326882	173326983	3805951	3805958	intron	ITGA6	0	0	5_TxWk	0	1	0	0	1	1	1
chr2	173327008	173327121	3805958	3805962	intron	ITGA6	0	0	5_TxWk	0	1	0	0	1	1	1
chr2	173330273	173330356	3805986	3805994	exon	ITGA6	0	0	7_Enh	0	1	0	0	0	0	0
chr2	173330368	173330425	3805994	3806001	intron	ITGA6	0	0	7_Enh	0	1	0	0	0	0	0
chr2	173330578	173330618	3806001	3806005	intron	ITGA6	0	0	5_TxWk	0	1	0	0	0	1	1
chr2	173792831	173792984	3809950	3809954	intron	RAPGEF4	0	0	12_EnhBiv	0	1	0	0	0	0	0
chr2	174103184	174103516	3812588	3812593	intron	ZAK	0	0	5_TxWk	0	1	0	0	0	0	0
chr2	174436120	174436533	3815913	3815921	Intergenic	CDCA7	0	0	15_Quies	0	1	0	0	0	1	1
chr2	174436573	174436879	3815921	3815926	Intergenic	CDCA7	0	0	15_Quies	0	1	0	0	0	0	0
chr2	174573566	174573764	3817037	3817041	Intergenic	SP3	0	0	14_ReprPCWk	0	1	0	0	1	0	0
chr2	174574144	174574409	3817042	3817061	Intergenic	SP3	0	0	14_ReprPCWk	0	1	0	0	0	0	0
chr2	176868804	176869073	3837143	3837148	Intergenic	KIAA1715	0	0	7_Enh	0	1	0	0	0	0	0
chr2	176993367	176993508	3840027	3840035	promoter-TSS	HOXD8	1	1	13_ReprPC	0	1	0	0	0	0	0
chr2	177039731	177040057	3841509	3841528	exon	HOXD-AS1	0	1	13_ReprPC	0	1	0	0	0	0	0
chr2	177319779	177319990	3843668	3843674	Intergenic	MIR1246	0	0	14_ReprPCWk	0	1	0	0	0	1	1
chr2	178119297	178119354	3849656	3849660	intron	NFE2L2	0	0	7_Enh	0	1	1	0	1	1	1
chr2	182675513	182675919	3880218	3880225	Intergenic	SSFA2	0	0	5_TxWk	0	1	0	0	1	0	0
chr2	183925348	183925658	3888563	3888574	Intergenic	DUSP19	0	0	7_Enh	0	1	0	0	0	0	0
chr2	188406168	188406733	3913181	3913188	intron	TFPI	0	0	7_Enh	0	1	0	0	1	0	0
chr2	191219204	191219309	3930854	3930859	intron	INPP1	0	0	7_Enh	0	1	0	0	0	0	0
chr2	191720715	191720760	3935001	3935005	Intergenic	GLS	0	0	5_TxWk	0	1	0	0	0	0	0
chr2	191720820	191720993	3935006	3935014	Intergenic	GLS	0	0	5_TxWk	0	1	0	0	0	0	0
chr2	192282620	192282741	3939617	3939621	intron	MYO1B	0	0	12_EnhBiv	0	1	0	0	1	0	0
chr2	192282992	192283309	3939624	3939631	intron	MYO1B	0	0	14_ReprPCWk	0	1	0	0	0	0	0
chr2	192503153	192503359	3941487	3941492	Intergenic	NABP1	0	0	7_Enh	0	1	0	0	0	0	0
chr2	197097923	197097989	3969173	3969178	intron	HECW2	0	0	5_TxWk	0	1	0	0	0	0	0
chr2	197852765	197852905	3974884	3974889	exon	ANKRD44	0	0	15_Quies	0	1	0	0	1	0	0
chr2	197870161	197870620	3975034	3975044	intron	ANKRD44	0	0	5_TxWk	0	1	0	0	0	0	1
chr2	198012509	198013072	3976110	3976116	intron	ANKRD44	0	0	5_TxWk	0	1	0	0	1	0	0
chr2	200989805	200989975	3998563	3998568	Intergenic	TYW5	0	0	7_Enh	0	1	0	0	0	0	0
chr2	201273864	201273977	4000801	4000808	intron	SPATS2L	0	0	7_Enh	0	1	0	0	0	0	0
chr2	201630836	201630982	4003747	4003752	intron	AOX2P	0	0	7_Enh	0	1	0	0	0	0	0
chr2	202096971	202097174	4009360	4009367	Intergenic	CASP8	1	0	5_TxWk	0	1	0	0	1	1	1
chr2	203501685	203501726	4025335	4025339	intron	FAM117B	0	0	7_Enh	0	1	0	0	0	0	0
chr2	204521386	204521611	4036143	4036148	Intergenic	CD28	0	0	7_Enh	0	1	0	0	1	0	0
chr2	204680095	204680516	4037558	4037566	Intergenic	CTLA4	0	0	5_TxWk	0	1	0	0	0	1	1
chr2	204684564	204684785	4037606	4037612	Intergenic	CTLA4	0	0	15_Quies	0	1	0	0	0	0	0
chr2	205317264	205317468	4042314	4042319	Intergenic	PARD3B	0	0	15_Quies	0	1	0	0	0	0	0
chr2	206569082	206569250	4051234	4051239	intron	NRP2	0	0	7_Enh	0	1	0	0	0	0	0
chr2	206793661	206793792	4053643	4053647	Intergenic	INO80D	0	0	14_ReprPCWk	0	1	0	0	0	0	0
chr2	206794285	206794497	4053648	4053657	Intergenic	INO80D	0	0	14_ReprPCWk	0	1	0	0	1	0	0
chr2	206839002	206839146	4054230	4054239	Intergenic	INO80D	0	0	15_Quies	0	1	0	0	0	0	0
chr2	206839165	206839222	4054239	4054244	Intergenic	INO80D	0	0	15_Quies	0	1	0	0	0	0	0
chr2	206839280	206839528	4054245	4054252	Intergenic	INO80D	0	0	15_Quies	0	1	0	0	0	0	0
chr2	208667487	208667576	4072378	4072383	Intergenic	FZD5	0	0	15_Quies	0	1	0	0	0	0	0
chr2	208684843	208684886	4072642	4072647	Intergenic	FZD5	0	0	5_TxWk	0	1	0	0	1	0	0
chr2	208696153	208696409	4072829	4072837	intron	PLEKHM3	0	0	5_TxWk	0	1	0	0	1	0	0
chr2	208697237	208697464	4072839	4072846	intron	PLEKHM3	0	0	5_TxWk	0	1	0	0	0	0	0
chr2	208804126	208804235	4073891	4073895	intron	PLEKHM3	0	0	5_TxWk	0	1	0	0	0	0	0
chr2	217400345	217400607	4133034	4133040	Intergenic	RPL37A	0	0	15_Quies	0	1	0	0	1	0	0
chr2	217404995	217405066	4133076	4133080	Intergenic	RPL37A	0	0	15_Quies	0	1	0	0	0	0	0
chr2	217555456	217555691	4135202	4135212	intron	IGFBP5	0	0	13_ReprPC	0	1	0	0	0	0	0
chr2	218298902	218299125	4140955	4140959	intron	DIRC3	0	0	7_Enh	0	1	0	0	1	0	0
chr2	218550041	218550115	4142585	4142589	intron	DIRC3	0	0	15_Quies	0	1	0	0	0	0	0
chr2	218763238	218763472	4144792	4144798	intron	TNS1	0	0	5_TxWk	0	1	0	0	0	0	0
chr2	218784072	218784137	4145114	4145118	intron	TNS1	0	0	15_Quies	0	1	0	0	0	0	0
chr2	219129782	219129829	4149213	4149220	exon	AAMP	0	0	5_TxWk	0	1	1	0	0	0	0
chr2	219129858	219129905	4149220	4149224	exon	AAMP	0	0	5_TxWk	0	1	1	0	0	0	0
chr2	219137102	219137300	4149424	4149428	intron	PNKD	0	0	5_TxWk	0	1	0	0	0	0	0
chr2	219137403	219137576	4149432	4149439	exon	PNKD	0	0	5_TxWk	0	1	0	0	1	1	1
chr2	219137816	219137960	4149439	4149444	TTS	PNKD	0	0	7_Enh	0	1	0	0	1	0	0
chr2	219159748	219160266	4149823	4149833	intron	PNKD	0	0	7_Enh	0	1	1	0	0	0	0
chr2	219176113	219176165	4150072	4150076	intron	PNKD	0	0	15_Quies	0	1	0	0	0	0	0
chr2	219176277	219176429	4150076	4150081	intron	PNKD	0	0	15_Quies	0	1	0	0	0	0	0
chr2	219176641	219176844	4150081	4150087	intron	PNKD	0	0	15_Quies	0	1	0	0	0	0	0
chr2	219260321	219260334	4151719	4151723	exon	SLC11A1	0	0	15_Quies	0	1	0	0	0	0	0
chr2	219282680	219282850	4152467	4152477	Intergenic	VIL1	1	0	5_TxWk	0	1	0	0	1	0	0
chr2	219943845	219943980	4162387	4162391	intron	NHEJ1	0	0	5_TxWk	0	1	1	0	0	0	0
chr2	219981792	219981999	4162710	4162715	intron	NHEJ1	0	0	5_TxWk	0	1	0	0	1	0	1
chr2	220134165	220134382	4165485	4165490	intron	TUBA4B	0	0	15_Quies	0	1	0	0	1	0	0
chr2	223298616	223298833	4194601	4194605	intron	SGPP2	0	0	5_TxWk	0	1	0	0	0	0	0
chr2	224873700	224873885	4208373	4208380	intron	SERPINE2	0	0	7_Enh	0	1	0	0	1	0	0
chr2	225511086	225511283	4214375	4214379	Intergenic	CUL3	0	0	15_Quies	0	1	0	0	0	1	1
chr2	225641951	225642270	4215605	4215609	intron	DOCK10	0	0	5_TxWk	0	1	0	0	1	0	0
chr2	227309939	227310042	4225981	4225985	Intergenic	MIR5702	0	0	14_ReprPCWk	0	1	0	0	1	0	0
chr2	227514760	227515136	4227303	4227312	Intergenic	MIR5702	0	0	7_Enh	0	1	1	0	1	0	1
chr2	227515193	227515355	4227312	4227316	Intergenic	MIR5702	0	0	7_Enh	0	1	0	0	1	0	1
chr2	227773227	227773571	4229689	4229693	intron	RHBDD1	0	0	7_Enh	0	1	0	0	0	0	0
chr2	228249158	228249328	4234021	4234029	Intergenic	TM4SF20	0	0	14_ReprPCWk	0	1	0	0	1	0	0
chr2	228270867	228271442	4234323	4234332	Intergenic	TM4SF20	0	0	15_Quies	0	1	0	0	1	1	1
chr2	228314979	228315077	4234804	4234808	Intergenic	MIR5703	0	0	14_ReprPCWk	0	1	0	0	0	0	0
chr2	228645786	228646082	4238267	4238272	Intergenic	CCL20	0	0	15_Quies	0	1	0	0	1	0	0
chr2	228660928	228661063	4238413	4238420	Intergenic	CCL20	0	0	5_TxWk	0	1	0	0	0	0	1
chr2	228690865	228691029	4238735	4238739	Intergenic	CCL20	0	0	14_ReprPCWk	0	1	0	0	0	0	0
chr2	230993826	230993924	4257197	4257202	Intergenic	SLC16A14	0	0	15_Quies	0	1	0	0	0	0	0
chr2	231552389	231552532	4261860	4261864	Intergenic	LOC151475	0	0	15_Quies	0	1	0	0	1	0	1
chr2	231707437	231707558	4263804	4263808	Intergenic	ITM2C	0	0	14_ReprPCWk	0	1	0	0	1	0	0
chr2	231744883	231744914	4264588	4264592	TTS	ITM2C	0	0	5_TxWk	0	1	0	0	0	0	0
chr2	231915068	231915296	4267231	4267235	TTS	C2orf72	0	0	15_Quies	0	1	0	0	1	0	0
chr2	231958855	231959733	4267797	4267806	intron	PSMD1	0	0	5_TxWk	0	1	1	0	1	0	0
chr2	232109759	232110048	4269498	4269505	intron	ARMC9	0	0	15_Quies	0	1	0	0	1	0	0
chr2	232110056	232110119	4269505	4269510	intron	ARMC9	0	0	15_Quies	0	1	0	0	0	0	0
chr2	232153460	232153483	4270163	4270168	intron	ARMC9	0	0	5_TxWk	0	1	0	0	1	0	0
chr2	232156859	232156952	4270200	4270204	intron	ARMC9	0	0	5_TxWk	0	1	0	0	0	0	0
chr2	232229822	232229978	4271263	4271269	intron	ARMC9	0	0	15_Quies	0	1	0	0	1	0	0
chr2	232230149	232230332	4271272	4271277	intron	ARMC9	0	0	15_Quies	0	1	0	0	1	0	0
chr2	232230376	232230485	4271277	4271283	intron	ARMC9	0	0	15_Quies	0	1	0	0	0	0	0
chr2	232243088	232243266	4271545	4271551	Intergenic	MIR4777	0	0	15_Quies	0	1	0	0	1	0	0
chr2	232270583	232270804	4272210	4272216	Intergenic	B3GNT7	0	0	15_Quies	0	1	0	0	0	1	1
chr2	232422616	232422758	4274906	4274911	Intergenic	NMUR1	0	0	15_Quies	0	1	0	0	1	1	1
chr2	232477249	232477579	4275826	4275839	Intergenic	C2orf57	0	0	7_Enh	0	1	0	0	1	1	1
chr2	232477873	232478160	4275845	4275853	Intergenic	C2orf57	0	0	7_Enh	0	1	0	0	0	0	0
chr2	232486139	232486322	4276132	4276142	Intergenic	C2orf57	0	0	15_Quies	0	1	0	0	0	0	0
chr2	232486396	232486550	4276142	4276149	Intergenic	C2orf57	0	0	15_Quies	0	1	0	0	0	0	0
chr2	232522860	232522955	4276914	4276920	Intergenic	PTMA	0	0	15_Quies	0	1	0	0	1	0	0
chr2	232539627	232540054	4277371	4277383	Intergenic	PTMA	0	0	5_TxWk	0	1	1	0	1	1	1
chr2	232578558	232578884	4278679	4278689	TTS	PTMA	0	0	5_TxWk	0	1	0	0	1	1	1
chr2	233312374	233312571	4288329	4288334	Intergenic	ALPI	0	0	14_ReprPCWk	0	1	0	0	1	0	0
chr2	233312628	233312748	4288337	4288342	Intergenic	ALPI	0	0	14_ReprPCWk	0	1	0	0	1	0	0
chr2	233642094	233642333	4293890	4293895	intron	GIGYF2	1	0	5_TxWk	0	1	0	0	0	0	0
chr2	233700402	233700580	4294378	4294382	intron	GIGYF2	0	0	5_TxWk	0	1	0	0	0	0	0
chr2	233700608	233700643	4294382	4294386	intron	GIGYF2	0	0	7_Enh	0	1	0	0	0	0	0
chr2	233704575	233704674	4294418	4294424	exon	GIGYF2	0	0	5_TxWk	0	1	0	0	0	0	0
chr2	234074703	234074896	4299681	4299693	intron	INPP5D	0	0	5_TxWk	0	1	0	0	1	0	0
chr2	234075037	234075140	4299693	4299697	intron	INPP5D	0	0	5_TxWk	0	1	0	0	1	0	0
chr2	234206101	234206567	4301672	4301681	Intergenic	SCARNA6	0	0	5_TxWk	0	1	0	0	1	0	1
chr2	234206673	234206765	4301682	4301686	Intergenic	SCARNA6	0	0	5_TxWk	0	1	0	0	0	0	0
chr2	234245053	234245116	4302323	4302329	intron	SAG	0	0	5_TxWk	0	1	0	0	0	0	0
chr2	234257912	234257987	4302546	4302550	Intergenic	DGKD	0	0	5_TxWk	0	1	1	0	1	0	0
chr2	234311499	234311756	4303484	4303489	intron	DGKD	0	0	5_TxWk	0	1	0	0	1	0	0
chr2	234318122	234318231	4303562	4303566	intron	DGKD	0	0	5_TxWk	0	1	0	0	0	0	0
chr2	234318967	234319049	4303568	4303573	intron	DGKD	0	0	7_Enh	0	1	0	0	0	0	0
chr2	234330711	234330836	4303691	4303695	intron	DGKD	0	0	7_Enh	0	1	1	0	1	0	0
chr2	234331016	234331079	4303696	4303700	intron	DGKD	0	0	5_TxWk	0	1	0	0	1	0	0
chr2	234331096	234331301	4303700	4303706	intron	DGKD	0	0	5_TxWk	0	1	0	0	1	0	0
chr2	234333163	234333294	4303732	4303737	intron	DGKD	0	0	5_TxWk	0	1	0	0	1	0	0
chr2	234600569	234600744	4306626	4306631	promoter-TSS	UGT1A6	1	0	15_Quies	0	1	0	0	0	0	0
chr2	234665245	234665337	4307326	4307330	intron	UGT1A3	0	0	15_Quies	0	1	0	0	0	0	0
chr2	234673101	234673225	4307404	4307408	intron	UGT1A1	0	0	12_EnhBiv	0	1	0	0	1	0	0
chr2	235372714	235372879	4315056	4315066	Intergenic	ARL4C	0	0	15_Quies	0	1	0	0	0	0	0
chr2	235398390	235398585	4315365	4315370	Intergenic	ARL4C	0	0	14_ReprPCWk	0	1	0	0	0	0	0
chr2	235864684	235865054	4320713	4320722	intron	SH3BP4	0	0	5_TxWk	0	1	0	0	0	0	0
chr2	235887121	235887195	4321112	4321118	intron	SH3BP4	0	0	5_TxWk	0	1	0	0	0	0	0
chr2	235887232	235887383	4321118	4321122	intron	SH3BP4	0	0	7_Enh	0	1	0	0	0	0	0
chr2	235892100	235892167	4321211	4321215	intron	SH3BP4	0	0	7_Enh	0	1	0	0	0	0	0
chr2	235897846	235897917	4321326	4321332	intron	SH3BP4	0	0	5_TxWk	0	1	0	0	0	0	0
chr2	235897992	235898168	4321332	4321339	intron	SH3BP4	0	0	5_TxWk	0	1	0	0	0	0	0
chr2	235898349	235898430	4321339	4321343	intron	SH3BP4	0	0	5_TxWk	0	1	0	0	0	0	0
chr2	235909696	235909857	4321602	4321606	intron	SH3BP4	0	0	5_TxWk	0	1	0	0	0	0	0
chr2	235910040	235910116	4321609	4321613	intron	SH3BP4	0	0	5_TxWk	0	1	0	0	0	0	0
chr2	235910298	235910429	4321613	4321621	intron	SH3BP4	0	0	5_TxWk	0	1	0	0	0	0	0
chr2	235917305	235917460	4321756	4321760	intron	SH3BP4	0	0	5_TxWk	0	1	0	0	0	0	0
chr2	235933964	235934125	4321994	4321998	intron	SH3BP4	0	0	7_Enh	0	1	0	0	0	0	0
chr2	235935561	235935716	4322030	4322036	intron	SH3BP4	0	0	7_Enh	0	1	1	0	0	0	0
chr2	235935754	235935887	4322036	4322042	intron	SH3BP4	0	0	7_Enh	0	1	0	0	0	0	0
chr2	235959780	235959877	4322600	4322605	intron	SH3BP4	0	0	7_Enh	0	1	0	0	1	0	1
chr2	236051342	236051491	4323733	4323737	Intergenic	SH3BP4	0	0	14_ReprPCWk	0	1	0	0	1	0	0
chr2	236377673	236377796	4327541	4327546	Intergenic	AGAP1	0	0	14_ReprPCWk	0	1	0	0	0	0	0
chr2	236417517	236417779	4328418	4328430	intron	AGAP1	0	0	5_TxWk	0	1	0	0	0	0	0
chr2	236421441	236421580	4328480	4328484	intron	AGAP1	0	0	5_TxWk	0	1	0	0	0	0	0
chr2	236423295	236423476	4328518	4328525	intron	AGAP1	0	0	5_TxWk	0	1	0	0	1	1	1
chr2	236443339	236443448	4328817	4328824	intron	AGAP1	0	0	5_TxWk	0	1	0	0	0	0	0
chr2	236447608	236447793	4328914	4328918	intron	AGAP1	0	0	7_Enh	0	1	0	0	0	0	1
chr2	236450054	236450125	4328948	4328954	intron	AGAP1	0	0	5_TxWk	0	1	0	0	0	0	0
chr2	236451492	236451609	4328976	4328980	intron	AGAP1	0	0	7_Enh	0	1	0	0	0	0	0
chr2	236451964	236452071	4328988	4328992	intron	AGAP1	0	0	7_Enh	0	1	0	0	0	0	0
chr2	236452106	236452255	4328992	4328998	intron	AGAP1	0	0	7_Enh	0	1	0	0	0	0	0
chr2	236462394	236462534	4329190	4329198	intron	AGAP1	0	0	14_ReprPCWk	0	1	0	0	0	0	0
chr2	236567360	236567580	4330954	4330960	intron	AGAP1	0	0	5_TxWk	0	1	0	0	0	0	0
chr2	236569743	236569952	4330989	4330995	intron	AGAP1	0	0	5_TxWk	0	1	0	0	0	0	0
chr2	236569974	236570054	4330996	4331000	intron	AGAP1	0	0	7_Enh	0	1	0	0	0	0	0
chr2	236599161	236599422	4331714	4331721	intron	AGAP1	0	0	5_TxWk	0	1	0	0	0	0	0
chr2	236986567	236987085	4338572	4338580	intron	AGAP1	0	0	15_Quies	0	1	0	0	1	0	0
chr2	236987176	236987285	4338581	4338585	intron	AGAP1	0	0	15_Quies	0	1	0	0	1	0	0
chr2	237551527	237551609	4347353	4347357	Intergenic	CXCR7	0	0	15_Quies	0	1	0	0	1	0	0
chr2	237761336	237761434	4349829	4349836	Intergenic	COPS8	0	0	15_Quies	0	1	0	0	0	0	0
chr2	237797878	237798043	4350267	4350273	Intergenic	COPS8	0	0	7_Enh	0	1	0	0	0	0	0
chr2	237881415	237881509	4351261	4351266	Intergenic	COPS8	0	0	7_Enh	0	1	0	0	1	0	0
chr2	237933755	237933842	4351830	4351834	Intergenic	COPS8	0	0	14_ReprPCWk	0	1	0	0	1	0	1
chr2	238199916	238200453	4354458	4354477	Intergenic	COL6A3	0	0	7_Enh	0	1	0	0	0	0	0
chr2	238223944	238224198	4354695	4354702	Intergenic	COL6A3	0	0	15_Quies	0	1	0	0	1	0	1
chr2	238224566	238224650	4354706	4354710	Intergenic	COL6A3	0	0	7_Enh	0	1	1	0	0	0	0
chr2	238268260	238268440	4355274	4355278	intron	COL6A3	0	0	14_ReprPCWk	0	1	0	0	0	0	0
chr2	238330249	238330459	4356102	4356118	Intergenic	COL6A3	0	0	14_ReprPCWk	0	1	0	0	0	1	1
chr2	238391321	238391459	4356929	4356933	Intergenic	MLPH	0	0	7_Enh	0	1	0	0	0	0	0
chr2	238398595	238398776	4357108	4357113	intron	MLPH	0	0	14_ReprPCWk	0	1	0	0	0	0	0
chr2	238418720	238418795	4357430	4357434	intron	MLPH	0	0	15_Quies	0	1	0	0	0	0	0
chr2	238503892	238504145	4358907	4358914	Intergenic	RAB17	0	0	15_Quies	0	1	0	0	0	0	0
chr2	238578261	238578436	4360128	4360135	intron	LRRFIP1	0	0	14_ReprPCWk	0	1	0	0	0	0	0
chr2	238578491	238578599	4360135	4360141	intron	LRRFIP1	0	0	14_ReprPCWk	0	1	0	0	0	0	0
chr2	238586783	238586915	4360294	4360298	intron	LRRFIP1	0	0	5_TxWk	0	1	0	0	1	0	0
chr2	238591836	238592217	4360376	4360386	intron	LRRFIP1	0	0	7_Enh	0	1	0	0	0	0	0
chr2	238613669	238613882	4360897	4360905	intron	LRRFIP1	0	0	7_Enh	0	1	0	0	0	0	0
chr2	238635197	238635389	4361246	4361251	intron	LRRFIP1	0	0	7_Enh	0	1	0	0	0	0	0
chr2	238650856	238650986	4361536	4361541	intron	LRRFIP1	0	0	5_TxWk	0	1	0	0	0	0	0
chr2	238770208	238770320	4363058	4363062	intron	RAMP1	0	0	14_ReprPCWk	0	1	0	0	0	0	0
chr2	238770609	238770665	4363065	4363069	intron	RAMP1	0	0	7_Enh	0	1	0	0	0	0	0
chr2	238773265	238773591	4363125	4363130	intron	RAMP1	0	0	7_Enh	0	1	0	0	0	0	0
chr2	238807076	238807132	4363835	4363839	intron	RAMP1	0	0	7_Enh	0	1	0	0	0	0	0
chr2	238873690	238874102	4364936	4364944	Intergenic	UBE2F-SCLY	0	0	7_Enh	0	1	0	0	1	0	1
chr2	238973024	238973295	4366378	4366385	intron	UBE2F-SCLY	0	0	5_TxWk	0	1	0	0	0	0	0
chr2	239007293	239007371	4366922	4366926	exon	SCLY	0	0	15_Quies	0	1	0	0	1	0	0
chr2	239050671	239050835	4368123	4368128	intron	KLHL30	0	0	15_Quies	0	1	0	0	1	0	0
chr2	239050940	239050986	4368128	4368132	intron	KLHL30	0	0	15_Quies	0	1	0	0	0	0	1
chr2	239051104	239051232	4368132	4368141	intron	KLHL30	0	0	15_Quies	0	1	1	0	0	0	1
chr2	239172178	239172453	4370902	4370909	intron	PER2	0	0	5_TxWk	0	1	0	0	1	1	1
chr2	239188891	239188938	4371198	4371202	intron	PER2	0	0	7_Enh	0	1	0	0	0	0	0
chr2	239189285	239189510	4371205	4371211	intron	PER2	0	0	5_TxWk	0	1	0	0	0	0	0
chr2	239198927	239199098	4371508	4371513	Intergenic	PER2	0	0	15_Quies	0	1	0	0	0	0	0
chr2	239203426	239203471	4371568	4371572	Intergenic	PER2	0	0	15_Quies	0	1	0	0	0	0	0
chr2	239203516	239203631	4371572	4371576	Intergenic	PER2	0	0	15_Quies	0	1	0	0	0	0	0
chr2	239208530	239208677	4371701	4371706	Intergenic	PER2	0	0	15_Quies	0	1	0	0	0	0	0
chr2	239326281	239326949	4373545	4373570	Intergenic	ASB1	0	0	15_Quies	0	1	0	0	0	0	0
chr2	239772854	239772940	4380054	4380062	intron	TWIST2	0	0	7_Enh	0	1	1	0	1	0	0
chr2	239997345	239997442	4383778	4383785	intron	HDAC4	0	0	5_TxWk	0	1	0	0	1	0	0
chr2	239997476	239997709	4383785	4383791	intron	HDAC4	0	0	5_TxWk	0	1	0	0	1	0	0
chr2	239997718	239997971	4383792	4383803	intron	HDAC4	0	0	5_TxWk	0	1	0	0	1	0	0
chr2	240145664	240145774	4387612	4387618	intron	HDAC4	0	0	7_Enh	0	1	0	0	1	0	0
chr2	240216615	240216651	4389123	4389128	intron	HDAC4	0	0	7_Enh	0	1	0	0	0	0	0
chr2	240216724	240216830	4389128	4389140	intron	HDAC4	0	0	7_Enh	0	1	0	0	0	0	0
chr2	240226351	240226415	4389360	4389364	promoter-TSS	MIR4269	1	0	5_TxWk	0	1	0	0	0	0	0
chr2	240244405	240244522	4389778	4389785	intron	HDAC4	0	0	7_Enh	0	1	1	0	0	0	0
chr2	240248970	240249122	4389867	4389872	intron	HDAC4	0	0	7_Enh	0	1	0	0	0	0	0
chr2	240270596	240270939	4390246	4390257	intron	HDAC4	0	0	15_Quies	0	1	0	0	1	0	0
chr2	240270970	240271172	4390257	4390265	intron	HDAC4	0	0	15_Quies	0	1	0	0	1	0	0
chr2	240386941	240387067	4392617	4392625	Intergenic	HDAC4	0	0	14_ReprPCWk	0	1	1	0	1	0	0
chr2	240387595	240387664	4392638	4392643	Intergenic	HDAC4	0	0	14_ReprPCWk	0	1	0	0	0	0	0
chr2	240736614	240736828	4398890	4398903	Intergenic	LOC150935	0	0	15_Quies	0	1	0	0	0	0	0
chr2	241190618	241190785	4405799	4405807	Intergenic	OTOS	0	0	15_Quies	0	1	0	0	1	0	0
chr2	241190888	241190965	4405808	4405817	Intergenic	OTOS	0	0	15_Quies	0	1	0	0	1	0	0
chr2	241190981	241191269	4405817	4405826	Intergenic	OTOS	0	0	15_Quies	0	1	0	0	1	0	0
chr2	241519290	241519427	4412874	4412883	Intergenic	CAPN10	0	0	5_TxWk	0	1	0	0	0	1	1
chr2	241519606	241519706	4412885	4412891	Intergenic	CAPN10	0	0	5_TxWk	0	1	0	0	0	0	0
chr2	241625649	241625805	4415310	4415315	Intergenic	AQP12B	0	0	14_ReprPCWk	0	1	0	0	0	0	0
chr2	241813547	241813684	4419754	4419762	intron	AGXT	0	0	15_Quies	0	1	0	0	1	0	1
chr2	241815963	241816100	4419816	4419820	intron	AGXT	0	0	15_Quies	0	1	0	0	0	0	0
chr2	241837878	241838124	4420309	4420317	Intergenic	C2orf54	0	0	15_Quies	0	1	0	0	0	0	0
chr2	241855630	241856157	4420790	4420838	Intergenic	C2orf54	0	1	14_ReprPCWk	0	1	0	0	0	0	0
chr2	241899958	241900310	4421724	4421745	intron	LOC200772	0	0	15_Quies	0	1	0	0	0	0	0
chr2	241931173	241931414	4422347	4422361	Intergenic	SNED1	0	0	15_Quies	0	1	0	0	1	0	0
chr2	242127759	242127949	4426550	4426554	promoter-TSS	ANO7	1	0	15_Quies	0	1	0	0	1	0	0
chr2	242314384	242314487	4430269	4430274	intron	FARP2	0	0	5_TxWk	0	1	0	0	1	0	0
chr2	242339224	242339593	4430536	4430541	intron	FARP2	0	0	5_TxWk	0	1	0	0	1	0	0
chr2	242429631	242429807	4431756	4431762	intron	FARP2	0	0	5_TxWk	0	1	0	0	1	0	0
chr2	242436389	242436745	4431922	4431937	intron	STK25	0	0	5_TxWk	0	1	0	0	1	0	0
chr2	242760338	242760533	4440971	4440976	Intergenic	NEU4	0	0	14_ReprPCWk	0	1	0	0	0	0	0
chr2	242906399	242906643	4444859	4444865	Intergenic	CXXC11	0	0	7_Enh	0	1	0	0	0	0	0
chr2	243012013	243012436	4447436	4447448	Intergenic	LOC728323	0	0	14_ReprPCWk	0	1	0	0	1	0	0
chr2	243017952	243018146	4447549	4447554	Intergenic	LOC728323	0	0	15_Quies	0	1	0	0	1	0	0
chr3	1159842	1160031	4456242	4456247	intron	CNTN6	0	0	15_Quies	0	1	0	0	1	0	0
chr3	4760378	4760672	4483393	4483399	intron	ITPR1	0	0	5_TxWk	0	1	0	0	0	0	0
chr3	4760952	4761122	4483399	4483406	intron	ITPR1	0	0	5_TxWk	0	1	0	0	0	0	0
chr3	4762145	4762394	4483419	4483423	intron	ITPR1	0	0	7_Enh	0	1	0	0	0	1	0
chr3	4762421	4762543	4483423	4483428	intron	ITPR1	0	0	7_Enh	0	1	0	0	1	1	1
chr3	4800417	4800607	4483882	4483887	intron	ITPR1	0	0	7_Enh	0	1	0	0	0	0	0
chr3	4867658	4867833	4484714	4484719	intron	ITPR1	0	0	7_Enh	0	1	0	0	0	0	0
chr3	4868088	4868281	4484722	4484730	intron	ITPR1	0	0	7_Enh	0	1	0	0	1	0	0
chr3	4868388	4868522	4484730	4484736	intron	ITPR1	0	0	7_Enh	0	1	0	0	1	0	0
chr3	4941463	4941609	4485482	4485486	intron	BHLHE40-AS1	0	0	5_TxWk	0	1	0	0	0	0	0
chr3	4947052	4947113	4485524	4485528	intron	BHLHE40-AS1	0	0	7_Enh	0	1	0	0	0	0	0
chr3	5059875	5059919	4486942	4486946	Intergenic	BHLHE40	0	0	5_TxWk	0	1	0	0	1	0	1
chr3	8486088	8486365	4511311	4511321	intron	LMCD1-AS1	0	0	7_Enh	0	1	0	0	1	0	0
chr3	8486462	8486569	4511321	4511325	intron	LMCD1-AS1	0	0	7_Enh	0	1	0	0	1	0	0
chr3	8671283	8671491	4513087	4513097	exon	SSUH2	0	0	15_Quies	0	1	0	0	1	0	0
chr3	8693706	8693919	4513370	4513376	promoter-TSS	SSUH2	1	0	14_ReprPCWk	0	1	0	0	1	0	0
chr3	8700144	8700202	4513436	4513440	Intergenic	SSUH2	0	0	7_Enh	0	1	0	0	0	0	0
chr3	9443973	9444075	4521407	4521411	intron	SETD5	0	0	7_Enh	0	1	0	0	0	0	0
chr3	9941485	9941606	4528989	4528996	Intergenic	IL17RE	0	0	5_TxWk	0	1	0	0	0	0	0
chr3	9942783	9942926	4529009	4529013	Intergenic	IL17RE	0	0	5_TxWk	0	1	0	0	0	0	0
chr3	10131953	10132213	4532297	4532303	intron	FANCD2	0	0	15_Quies	0	1	0	0	0	0	0
chr3	10231209	10231601	4534153	4534159	intron	IRAK2	0	0	7_Enh	0	1	0	0	0	0	0
chr3	10233859	10234096	4534196	4534201	intron	IRAK2	0	0	7_Enh	0	1	0	0	1	0	0
chr3	10240764	10241027	4534321	4534327	intron	IRAK2	0	0	7_Enh	0	1	1	0	1	0	0
chr3	10245505	10245598	4534409	4534413	intron	IRAK2	0	0	5_TxWk	0	1	0	0	0	0	0
chr3	11811951	11812224	4554644	4554655	Intergenic	VGLL4	0	0	7_Enh	0	1	0	0	1	0	0
chr3	12266339	12266511	4558977	4558983	Intergenic	PPARG	0	0	14_ReprPCWk	0	1	0	0	1	0	0
chr3	12271613	12271719	4559026	4559030	Intergenic	PPARG	0	0	14_ReprPCWk	0	1	0	0	0	0	0
chr3	12451739	12452403	4560770	4560778	intron	PPARG	0	0	15_Quies	0	1	1	0	1	0	1
chr3	12480625	12481304	4561064	4561075	Intergenic	TSEN2	0	0	15_Quies	0	1	0	0	1	0	0
chr3	12486774	12486843	4561173	4561177	Intergenic	TSEN2	0	0	5_TxWk	0	1	0	0	1	0	0
chr3	12486912	12487157	4561177	4561183	Intergenic	TSEN2	0	0	15_Quies	0	1	0	0	1	0	0
chr3	12521480	12521699	4561597	4561603	Intergenic	TSEN2	0	0	5_TxWk	0	1	1	0	1	1	1
chr3	12667420	12667503	4563535	4563540	intron	RAF1	0	0	7_Enh	0	1	0	0	0	0	0
chr3	12717990	12718087	4564342	4564346	Intergenic	RAF1	0	0	15_Quies	0	1	0	0	0	0	0
chr3	12718207	12718376	4564348	4564352	Intergenic	RAF1	0	0	15_Quies	0	1	0	0	0	0	0
chr3	12743087	12743308	4564784	4564795	Intergenic	RAF1	0	0	15_Quies	0	1	0	0	0	0	0
chr3	12996660	12997151	4569247	4569256	intron	IQSEC1	0	0	5_TxWk	0	1	0	0	1	1	1
chr3	13041060	13041226	4570128	4570134	intron	IQSEC1	0	0	5_TxWk	0	1	0	0	1	0	0
chr3	13053101	13053281	4570286	4570292	intron	IQSEC1	0	0	5_TxWk	0	1	0	0	0	1	0
chr3	13152273	13152535	4572193	4572200	Intergenic	IQSEC1	0	0	14_ReprPCWk	0	1	0	0	0	0	0
chr3	13153696	13153915	4572213	4572220	Intergenic	IQSEC1	0	0	14_ReprPCWk	0	1	0	0	0	0	0
chr3	13525897	13526090	4578803	4578808	intron	HDAC11	0	0	7_Enh	0	1	0	0	0	0	0
chr3	13526614	13526948	4578813	4578819	intron	HDAC11	0	0	15_Quies	0	1	0	0	1	0	0
chr3	14244963	14245304	4587831	4587840	Intergenic	LSM3	0	0	5_TxWk	0	1	1	0	0	1	1
chr3	14246468	14246717	4587852	4587857	Intergenic	LSM3	0	0	5_TxWk	0	1	0	0	0	0	1
chr3	14256336	14256598	4587963	4587967	Intergenic	LSM3	0	0	5_TxWk	0	1	0	0	1	0	0
chr3	14267097	14267181	4588079	4588083	Intergenic	LSM3	0	0	5_TxWk	0	1	0	0	0	0	0
chr3	14275965	14276261	4588169	4588177	Intergenic	LSM3	0	0	5_TxWk	0	1	0	0	1	0	0
chr3	14337176	14337622	4588920	4588924	Intergenic	SLC6A6	0	0	15_Quies	0	1	0	0	1	0	0
chr3	14337662	14338135	4588924	4588931	Intergenic	SLC6A6	0	0	15_Quies	0	1	0	0	0	0	1
chr3	14371041	14371224	4589367	4589371	Intergenic	SLC6A6	0	0	15_Quies	0	1	0	0	0	0	0
chr3	14411368	14411483	4590016	4590021	Intergenic	SLC6A6	0	0	15_Quies	0	1	0	0	1	0	1
chr3	14413079	14413256	4590044	4590049	Intergenic	SLC6A6	0	0	15_Quies	0	1	0	0	0	0	1
chr3	14413374	14413485	4590049	4590053	Intergenic	SLC6A6	0	0	15_Quies	0	1	0	0	1	0	0
chr3	14459981	14460076	4590830	4590835	intron	SLC6A6	0	0	5_TxWk	0	1	0	0	0	0	0
chr3	14467712	14467806	4590947	4590953	intron	SLC6A6	0	0	5_TxWk	0	1	1	0	0	1	1
chr3	14473591	14474111	4591031	4591038	intron	SLC6A6	0	0	7_Enh	0	1	1	0	1	1	0
chr3	14481141	14481250	4591135	4591142	intron	SLC6A6	0	0	7_Enh	0	1	0	0	1	0	0
chr3	14493755	14493937	4591324	4591332	intron	SLC6A6	0	0	7_Enh	0	1	1	0	1	0	0
chr3	14494136	14494379	4591334	4591340	intron	SLC6A6	0	0	7_Enh	0	1	0	0	1	0	0
chr3	14494419	14494916	4591340	4591361	intron	SLC6A6	0	0	7_Enh	0	1	0	0	1	0	1
chr3	14574262	14574414	4592675	4592683	intron	GRIP2	0	0	14_ReprPCWk	0	1	0	0	1	0	0
chr3	14844015	14844098	4595828	4595832	Intergenic	FGD5	0	0	7_Enh	0	1	0	0	1	0	1
chr3	14845263	14845321	4595842	4595846	Intergenic	FGD5	0	0	7_Enh	0	1	0	0	1	0	1
chr3	14918653	14918853	4596927	4596939	intron	FGD5	0	0	7_Enh	0	1	0	0	1	0	0
chr3	14920808	14920881	4596968	4596972	intron	FGD5	0	0	15_Quies	0	1	0	0	1	0	0
chr3	14985010	14985088	4597726	4597730	exon	FGD5-AS1	0	0	5_TxWk	0	1	0	0	0	0	0
chr3	16143177	16143387	4609014	4609018	Intergenic	GALNT15	0	0	15_Quies	0	1	0	0	1	0	0
chr3	16294008	16294221	4610378	4610382	Intergenic	DPH3	0	0	5_TxWk	0	1	0	0	1	0	0
chr3	16707002	16707100	4614066	4614070	Intergenic	DAZL	0	0	14_ReprPCWk	0	1	0	0	1	0	0
chr3	16938501	16938650	4615697	4615702	intron	PLCL2	0	0	7_Enh	0	1	0	0	0	0	0
chr3	27387058	27387340	4685875	4685880	intron	NEK10	0	0	7_Enh	0	1	0	0	0	0	0
chr3	27680083	27680374	4689030	4689036	Intergenic	EOMES	0	0	5_TxWk	0	1	0	0	0	0	0
chr3	30730316	30730539	4708271	4708275	intron	TGFBR2	0	0	6_EnhG	0	1	0	0	1	0	0
chr3	31969207	31969473	4717020	4717025	intron	OSBPL10	0	0	7_Enh	0	1	0	0	0	0	0
chr3	32086860	32087033	4718211	4718215	Intergenic	GPD1L	0	0	15_Quies	0	1	0	0	0	0	1
chr3	32338292	32338473	4720906	4720911	intron	CMTM8	0	0	5_TxWk	0	1	0	0	1	1	1
chr3	32463464	32463841	4722405	4722412	intron	CMTM7	0	0	7_Enh	0	1	0	0	0	0	0
chr3	33468292	33468754	4734534	4734542	intron	UBP1	0	0	7_Enh	0	1	0	0	1	0	0
chr3	34419527	34419751	4741512	4741517	Intergenic	PDCD6IP	0	0	15_Quies	0	1	0	0	1	0	0
chr3	37000235	37000480	4756115	4756120	Intergenic	TRANK1	0	0	15_Quies	0	1	0	0	1	1	1
chr3	37497712	37498133	4760933	4760944	intron	ITGA9	0	0	7_Enh	0	1	0	0	1	0	1
chr3	37710359	37710519	4762747	4762751	intron	ITGA9	0	0	7_Enh	0	1	0	0	0	0	0
chr3	37983746	37983900	4765211	4765217	intron	CTDSPL	0	0	7_Enh	0	1	0	0	0	0	0
chr3	37987440	37987839	4765247	4765253	intron	CTDSPL	0	0	7_Enh	0	1	0	0	0	0	0
chr3	38005890	38006094	4765422	4765426	intron	CTDSPL	0	0	5_TxWk	0	1	0	0	0	0	0
chr3	38027150	38027357	4765647	4765651	Intergenic	VILL	0	0	5_TxWk	0	1	1	0	0	0	0
chr3	38046828	38046860	4766013	4766017	intron	VILL	0	0	5_TxWk	0	1	0	0	0	0	0
chr3	39183618	39183678	4777322	4777326	TTS	CSRNP1	0	0	5_TxWk	0	1	0	0	1	0	0
chr3	39187665	39187756	4777397	4777401	intron	CSRNP1	0	0	5_TxWk	0	1	0	0	0	1	1
chr3	39332134	39332240	4779065	4779070	Intergenic	CX3CR1	0	0	15_Quies	0	1	1	0	0	0	0
chr3	41156422	41156516	4792473	4792478	Intergenic	CTNNB1	0	0	15_Quies	0	1	0	0	1	0	0
chr3	41200046	41200166	4792847	4792851	Intergenic	CTNNB1	0	0	5_TxWk	0	1	0	0	0	0	0
chr3	42057250	42057358	4800124	4800128	Intergenic	ULK4	0	0	7_Enh	0	1	0	0	0	0	0
chr3	42067148	42067526	4800247	4800254	Intergenic	ULK4	0	0	7_Enh	0	1	1	0	1	0	0
chr3	42094668	42094881	4800545	4800552	Intergenic	ULK4	0	0	7_Enh	0	1	1	0	0	0	0
chr3	42170483	42170768	4801439	4801446	intron	TRAK1	0	0	5_TxWk	0	1	0	0	0	0	0
chr3	42230525	42230669	4802134	4802138	exon	TRAK1	0	0	5_TxWk	0	1	0	0	1	0	0
chr3	42463541	42463638	4804257	4804261	Intergenic	LYZL4	0	0	5_TxWk	0	1	0	0	1	0	0
chr3	42463699	42464170	4804261	4804271	Intergenic	LYZL4	0	0	5_TxWk	0	1	0	0	1	0	0
chr3	42549477	42549579	4805045	4805049	intron	VIPR1	0	0	5_TxWk	0	1	0	0	0	0	1
chr3	42556854	42557073	4805110	4805118	intron	VIPR1	0	0	5_TxWk	0	1	0	0	1	0	0
chr3	42558069	42558165	4805125	4805129	intron	VIPR1	0	0	5_TxWk	0	1	1	0	0	0	0
chr3	42586344	42586549	4805457	4805466	Intergenic	SEC22C	0	0	5_TxWk	0	1	0	0	0	0	1
chr3	43220428	43220519	4812382	4812386	Intergenic	GTDC2	0	0	7_Enh	0	1	0	0	1	0	0
chr3	43220607	43220780	4812386	4812392	Intergenic	GTDC2	0	0	7_Enh	0	1	0	0	1	0	0
chr3	43222729	43222860	4812413	4812417	Intergenic	GTDC2	0	0	7_Enh	0	1	1	0	0	0	0
chr3	43223306	43223392	4812425	4812430	Intergenic	GTDC2	0	0	7_Enh	0	1	0	0	1	0	0
chr3	43232121	43232477	4812486	4812492	Intergenic	GTDC2	0	0	15_Quies	0	1	0	0	0	0	0
chr3	43655182	43655642	4815871	4815877	intron	ANO10	0	0	5_TxWk	0	1	0	0	0	0	0
chr3	43812305	43812504	4817455	4817460	Intergenic	ABHD5	0	0	7_Enh	0	1	0	0	1	0	0
chr3	44240133	44240520	4821247	4821257	Intergenic	TOPAZ1	0	0	14_ReprPCWk	0	1	0	0	0	1	1
chr3	45134300	45134443	4830383	4830388	intron	CDCP1	0	0	15_Quies	0	1	0	0	0	0	0
chr3	45160950	45161084	4830664	4830668	intron	CDCP1	0	0	7_Enh	0	1	1	0	0	0	0
chr3	45209044	45209399	4831279	4831295	Intergenic	CDCP1	0	0	15_Quies	0	1	0	0	1	0	1
chr3	45814696	45814884	4837661	4837666	intron	SLC6A20	0	0	7_Enh	0	1	0	0	0	0	0
chr3	45818291	45818334	4837706	4837710	intron	SLC6A20	0	0	5_TxWk	0	1	0	0	0	0	0
chr3	45859725	45859869	4838193	4838197	Intergenic	SLC6A20	0	0	5_TxWk	0	1	0	0	1	0	0
chr3	45932336	45932461	4838804	4838808	intron	CCR9	0	0	15_Quies	0	1	0	0	0	0	0
chr3	45980334	45980611	4839304	4839308	intron	FYCO1	0	0	5_TxWk	0	1	0	0	1	1	1
chr3	46106800	46107038	4840515	4840519	Intergenic	XCR1	0	0	14_ReprPCWk	0	1	0	0	0	0	0
chr3	46458280	46458364	4843139	4843143	Intergenic	CCRL2	0	0	15_Quies	0	1	0	0	0	0	0
chr3	46470513	46470637	4843285	4843289	Intergenic	CCRL2	0	0	15_Quies	0	1	0	0	0	0	0
chr3	46968703	46969012	4849741	4849748	intron	CCDC12	0	0	7_Enh	0	1	1	0	0	0	0
chr3	46980420	46980508	4849860	4849864	intron	CCDC12	0	0	7_Enh	0	1	1	0	0	0	0
chr3	46988091	46988173	4849957	4849961	intron	CCDC12	0	0	7_Enh	0	1	1	0	0	0	0
chr3	46988862	46988943	4849965	4849970	intron	CCDC12	0	0	7_Enh	0	1	0	0	1	0	0
chr3	46989828	46989933	4849977	4849983	intron	CCDC12	0	0	7_Enh	0	1	0	0	1	0	0
chr3	46990143	46990264	4849986	4849993	intron	CCDC12	0	0	7_Enh	0	1	0	0	1	0	0
chr3	47000027	47000114	4850106	4850111	intron	CCDC12	0	0	7_Enh	0	1	0	0	0	0	0
chr3	47040209	47040250	4850935	4850941	exon	NBEAL2	0	0	5_TxWk	0	1	0	0	0	1	1
chr3	47466139	47466355	4856731	4856739	intron	SCAP	0	0	5_TxWk	0	1	0	0	0	0	0
chr3	48192980	48193303	4867742	4867747	Intergenic	CDC25A	0	0	15_Quies	0	1	0	0	1	1	1
chr3	48509985	48510036	4872449	4872453	TTS	TREX1	0	0	7_Enh	0	1	0	0	0	0	0
chr3	48590013	48590080	4873799	4873803	intron	PFKFB4	0	0	5_TxWk	0	1	0	0	0	0	0
chr3	48590528	48590633	4873806	4873810	intron	PFKFB4	0	0	5_TxWk	0	1	0	0	0	0	0
chr3	48777404	48777458	4877821	4877825	Intergenic	IP6K2	0	0	7_Enh	0	1	1	0	1	1	1
chr3	49911036	49911343	4897604	4897611	Intergenic	CAMKV	0	0	7_Enh	0	1	0	0	1	0	1
chr3	50198855	50198959	4902277	4902285	intron	SEMA3F	0	0	5_TxWk	0	1	0	0	0	0	0
chr3	50203600	50203735	4902331	4902338	intron	SEMA3F	0	0	7_Enh	0	1	1	0	0	0	0
chr3	50209150	50209177	4902427	4902431	intron	SEMA3F	0	0	7_Enh	0	1	0	0	1	0	0
chr3	50209197	50209351	4902431	4902443	intron	SEMA3F	0	0	7_Enh	0	1	0	0	1	0	0
chr3	50210421	50210689	4902451	4902456	intron	SEMA3F	0	0	5_TxWk	0	1	0	0	0	0	0
chr3	50248142	50248167	4903350	4903355	intron	SLC38A3	0	0	7_Enh	0	1	0	0	1	0	0
chr3	50311844	50312033	4904700	4904711	intron	SEMA3B	0	0	13_ReprPC	0	1	0	0	0	1	1
chr3	50428373	50428466	4907656	4907660	intron	CACNA2D2	0	0	7_Enh	0	1	1	0	1	0	0
chr3	50553187	50553542	4909452	4909464	Intergenic	CACNA2D2	0	0	14_ReprPCWk	0	1	0	0	0	0	0
chr3	50639468	50639485	4910593	4910600	Intergenic	CISH	0	0	7_Enh	0	1	0	0	1	0	0
chr3	52227251	52227349	4928135	4928140	Intergenic	ALAS1	0	0	5_TxWk	0	1	0	0	0	0	0
chr3	52251126	52251352	4928506	4928512	Intergenic	TLR9	0	0	7_Enh	0	1	0	0	1	0	0
chr3	52251624	52251678	4928516	4928520	Intergenic	TLR9	0	0	7_Enh	0	1	0	0	0	0	0
chr3	52319632	52319679	4929863	4929867	Intergenic	GLYCTK	0	0	5_TxWk	0	1	0	0	0	0	0
chr3	52334007	52334365	4930152	4930160	Intergenic	MIR135A1	0	0	5_TxWk	0	1	0	0	0	1	1
chr3	53168913	53169070	4942822	4942826	Intergenic	RFT1	0	0	15_Quies	0	1	0	0	1	1	1
chr3	53179471	53179762	4942915	4942920	Intergenic	RFT1	0	0	5_TxWk	0	1	0	0	1	0	0
chr3	53304080	53304323	4945053	4945059	Intergenic	TKT	0	0	15_Quies	0	1	0	0	1	0	1
chr3	53875363	53875426	4951313	4951317	intron	CHDH	0	0	5_TxWk	0	1	0	0	0	1	0
chr3	54745205	54745427	4959584	4959589	intron	CACNA2D3	0	0	15_Quies	0	1	0	0	1	0	0
chr3	54925362	54925632	4961062	4961069	exon,intron	CACNA2D3	0	0	7_Enh	0	1	0	0	1	0	0
chr3	57430207	57430622	4983125	4983131	intron	DNAH12	0	0	15_Quies	0	1	0	0	0	0	0
chr3	57436938	57437096	4983236	4983241	intron	DNAH12	0	0	14_ReprPCWk	0	1	0	0	1	0	0
chr3	57945611	57945696	4988873	4988877	Intergenic	FLNB	0	0	5_TxWk	0	1	0	0	1	0	0
chr3	57945732	57945916	4988877	4988883	Intergenic	FLNB	0	0	5_TxWk	0	1	0	0	1	0	0
chr3	57947318	57947485	4988910	4988918	Intergenic	FLNB	0	0	5_TxWk	0	1	0	0	0	0	0
chr3	57984382	57984565	4989435	4989442	Intergenic	FLNB	0	0	5_TxWk	0	1	0	0	1	0	0
chr3	58045215	58045376	4990285	4990290	intron	FLNB	0	0	7_Enh	0	1	1	0	0	0	0
chr3	58045419	58045614	4990290	4990295	intron	FLNB	0	0	7_Enh	0	1	1	0	0	0	0
chr3	58097620	58097895	4990925	4990932	intron	FLNB	0	0	4_Tx	0	1	0	0	0	0	0
chr3	58097936	58098105	4990932	4990938	exon	FLNB	0	0	4_Tx	0	1	0	0	0	0	0
chr3	58161145	58161634	4991877	4991888	Intergenic	DNASE1L3	0	0	5_TxWk	0	1	0	0	1	0	0
chr3	58161685	58161775	4991889	4991894	Intergenic	DNASE1L3	0	0	7_Enh	0	1	0	0	1	0	0
chr3	58227761	58227883	4992849	4992856	intron	ABHD6	0	0	5_TxWk	0	1	0	0	0	0	0
chr3	58550440	58550602	4996940	4996945	exon	FAM107A	0	0	15_Quies	0	1	0	0	0	0	0
chr3	58614589	58614697	4997770	4997774	Intergenic	FAM3D	0	0	7_Enh	0	1	0	0	0	0	0
chr3	58614730	58615006	4997774	4997780	Intergenic	FAM3D	0	0	7_Enh	0	1	0	0	0	0	0
chr3	58615909	58616179	4997787	4997793	Intergenic	FAM3D	0	0	15_Quies	0	1	0	0	0	1	1
chr3	58643357	58643815	4998134	4998142	intron	FAM3D	0	0	15_Quies	0	1	0	0	1	0	0
chr3	58654090	58654387	4998259	4998268	Intergenic	FAM3D	0	0	5_TxWk	0	1	0	0	1	0	1
chr3	58665562	58665751	4998378	4998382	Intergenic	FAM3D	0	0	15_Quies	0	1	0	0	1	0	0
chr3	60299698	60299879	5009977	5009981	intron	FHIT	0	0	15_Quies	0	1	0	0	1	0	0
chr3	60311652	60311720	5010062	5010066	intron	FHIT	0	0	15_Quies	0	1	0	0	0	0	0
chr3	63336861	63337358	5033505	5033510	intron	SYNPR	0	0	15_Quies	0	1	0	0	1	1	1
chr3	63485956	63486116	5034390	5034394	intron	SYNPR	0	0	5_TxWk	0	1	0	0	1	0	0
chr3	64136546	64136808	5039670	5039680	intron	PRICKLE2	0	0	5_TxWk	0	1	0	0	1	0	0
chr3	64173493	64173561	5039946	5039950	intron,promoter-TSS	PRICKLE2-AS3	1	0	7_Enh	0	1	0	0	0	0	0
chr3	66161096	66161253	5056325	5056331	intron	SLC25A26	0	0	5_TxWk	0	1	0	0	0	0	0
chr3	66394779	66394866	5057477	5057481	intron	SLC25A26	0	0	15_Quies	0	1	0	0	0	0	0
chr3	66395061	66395088	5057482	5057487	intron	SLC25A26	0	0	15_Quies	0	1	0	0	0	0	0
chr3	66525992	66526302	5059122	5059129	intron	LRIG1	0	0	7_Enh	0	1	0	0	0	0	0
chr3	66527554	66527768	5059141	5059145	intron	LRIG1	0	0	7_Enh	0	1	0	0	0	0	0
chr3	66528412	66528584	5059148	5059153	intron	LRIG1	0	0	7_Enh	0	1	0	0	0	0	0
chr3	66528637	66528908	5059153	5059158	intron	LRIG1	0	0	7_Enh	0	1	1	0	0	0	0
chr3	66529387	66529663	5059161	5059169	intron	LRIG1	0	0	7_Enh	0	1	0	0	0	0	0
chr3	66531898	66531979	5059189	5059193	intron	LRIG1	0	0	7_Enh	0	1	1	0	0	0	0
chr3	66543217	66543270	5059308	5059313	intron	LRIG1	0	0	5_TxWk	0	1	0	0	0	0	0
chr3	66545708	66545981	5059326	5059332	intron	LRIG1	0	0	7_Enh	0	1	0	0	0	0	0
chr3	66546532	66546827	5059335	5059340	intron	LRIG1	0	0	7_Enh	0	1	0	0	0	0	0
chr3	66692312	66692826	5060892	5060899	Intergenic	LRIG1	0	0	7_Enh	0	1	0	0	0	0	0
chr3	70326489	70326679	5087369	5087373	Intergenic	MITF	0	0	15_Quies	0	1	0	0	1	0	0
chr3	71098336	71098500	5092706	5092712	intron	FOXP1	0	0	7_Enh	0	1	0	0	0	0	0
chr3	71319248	71319385	5095205	5095210	intron	FOXP1	0	0	15_Quies	0	1	0	0	0	0	0
chr3	71375051	71375549	5095812	5095818	intron	FOXP1	0	0	15_Quies	0	1	0	0	0	0	0
chr3	71478030	71478253	5096989	5096999	intron	FOXP1	0	0	7_Enh	0	1	0	0	1	0	0
chr3	71499612	71499793	5097280	5097284	intron	FOXP1	0	0	5_TxWk	0	1	0	0	0	0	0
chr3	71734904	71735042	5099945	5099949	intron	EIF4E3	0	0	7_Enh	0	1	0	0	0	0	0
chr3	72204682	72205003	5104767	5104775	intron	LOC201617	0	0	15_Quies	0	1	0	0	0	0	0
chr3	72323843	72324119	5105880	5105886	Intergenic	LOC201617	0	0	7_Enh	0	1	0	0	0	0	0
chr3	72359893	72360044	5106267	5106272	Intergenic	RYBP	0	0	15_Quies	0	1	0	0	1	1	0
chr3	72396977	72397197	5106748	5106756	Intergenic	RYBP	0	0	7_Enh	0	1	0	0	1	1	1
chr3	72397206	72397301	5106756	5106764	Intergenic	RYBP	0	0	7_Enh	0	1	0	0	1	1	1
chr3	72566644	72567046	5108484	5108490	Intergenic	RYBP	0	0	15_Quies	0	1	0	0	1	0	0
chr3	72567168	72567572	5108490	5108494	Intergenic	RYBP	0	0	15_Quies	0	1	0	0	0	0	0
chr3	72794723	72794852	5111000	5111004	Intergenic	SHQ1	0	0	7_Enh	0	1	0	0	1	0	0
chr3	73010139	73010323	5113313	5113317	intron	GXYLT2	0	0	7_Enh	0	1	0	0	0	0	0
chr3	73016865	73017069	5113383	5113388	intron	GXYLT2	0	0	15_Quies	0	1	0	0	1	0	0
chr3	73562350	73562493	5119060	5119064	intron	PDZRN3	0	0	5_TxWk	0	1	0	0	1	0	0
chr3	73570101	73570405	5119128	5119137	intron	PDZRN3	0	0	7_Enh	0	1	0	0	0	0	0
chr3	80782775	80783079	5169625	5169630	Intergenic	GBE1	0	0	7_Enh	0	1	0	0	1	0	0
chr3	95060203	95060570	5236832	5236840	Intergenic	LOC255025	0	0	15_Quies	0	1	0	0	1	0	0
chr3	99620386	99620573	5263242	5263246	intron	MIR548G	0	0	5_TxWk	0	1	0	0	1	0	0
chr3	99679941	99680071	5263635	5263639	intron	FILIP1L	0	0	7_Enh	0	1	0	0	0	0	0
chr3	99743702	99744194	5264038	5264045	intron	FILIP1L	0	0	7_Enh	0	1	0	0	0	0	0
chr3	101797844	101798156	5280031	5280035	Intergenic	LOC152225	0	0	7_Enh	0	1	0	0	0	0	0
chr3	101832608	101832710	5280251	5280255	Intergenic	LOC152225	0	0	15_Quies	0	1	0	0	1	0	0
chr3	107705890	107706433	5315417	5315425	Intergenic	CD47	0	0	5_TxWk	0	1	0	0	1	0	0
chr3	107725008	107725368	5315631	5315639	Intergenic	CD47	0	0	15_Quies	0	1	0	0	1	0	0
chr3	107815811	107816031	5316531	5316537	Intergenic	CD47	0	0	5_TxWk	0	1	0	0	0	0	0
chr3	107970090	107970285	5317558	5317562	Intergenic	IFT57	0	0	15_Quies	0	1	0	0	1	0	1
chr3	108122686	108122986	5318479	5318483	intron	MYH15	0	0	15_Quies	0	1	0	0	0	0	0
chr3	108125523	108125735	5318495	5318500	intron	MYH15	0	0	5_TxWk	0	1	0	0	1	1	1
chr3	108128360	108128462	5318514	5318518	intron	MYH15	0	0	15_Quies	0	1	0	0	0	0	0
chr3	108852440	108852527	5323428	5323432	Intergenic	FLJ22763	0	0	15_Quies	0	1	0	0	0	0	0
chr3	111258471	111258825	5338248	5338256	Intergenic	CD96	0	0	5_TxWk	0	1	0	0	0	1	1
chr3	111643375	111643466	5340935	5340939	intron	PHLDB2	0	0	7_Enh	0	1	0	0	1	0	0
chr3	111791525	111791581	5342090	5342094	intron	TMPRSS7	0	0	14_ReprPCWk	0	1	0	0	0	0	0
chr3	111794187	111794238	5342111	5342115	exon	TMPRSS7	0	0	14_ReprPCWk	0	1	0	0	1	0	0
chr3	112492789	112492846	5347246	5347251	Intergenic	CD200R1L	0	0	15_Quies	0	1	0	0	0	0	0
chr3	114438252	114438617	5362618	5362623	intron	ZBTB20	0	0	7_Enh	0	1	0	0	0	0	0
chr3	120137596	120138020	5399988	5399995	intron	FSTL1	0	0	5_TxWk	0	1	0	0	1	1	1
chr3	123048949	123049057	5424332	5424336	intron	ADCY5	0	0	15_Quies	0	1	0	0	0	0	0
chr3	123141917	123142078	5425533	5425539	intron	ADCY5	0	0	14_ReprPCWk	0	1	0	0	1	0	0
chr3	123142153	123142245	5425539	5425545	intron	ADCY5	0	0	14_ReprPCWk	0	1	0	0	1	0	0
chr3	123379876	123380075	5428335	5428344	intron	MYLK	0	0	7_Enh	0	1	0	0	0	0	0
chr3	123415795	123415898	5428706	5428711	intron	MYLK	0	0	7_Enh	0	1	0	0	0	0	0
chr3	123473826	123474174	5429341	5429346	intron	MYLK	0	0	14_ReprPCWk	0	1	0	0	1	0	1
chr3	124133187	124133369	5434172	5434176	intron	KALRN	0	0	15_Quies	0	1	0	0	0	0	0
chr3	124271067	124271156	5435111	5435115	intron	KALRN	0	0	14_ReprPCWk	0	1	0	0	0	0	0
chr3	124418746	124418787	5436445	5436449	exon,intron	KALRN	0	0	14_ReprPCWk	0	1	0	0	1	0	0
chr3	124533560	124533739	5437966	5437971	intron	ITGB5	0	0	5_TxWk	0	1	0	0	1	0	0
chr3	124556653	124556993	5438195	5438201	intron	ITGB5	0	0	7_Enh	0	1	0	0	1	0	0
chr3	124670823	124670941	5439493	5439498	Intergenic	MUC13	0	0	15_Quies	0	1	0	0	1	0	1
chr3	124710981	124711102	5439917	5439922	intron	HEG1	0	0	5_TxWk	0	1	0	0	1	0	1
chr3	125329066	125329261	5446389	5446393	Intergenic	OSBPL11	0	0	15_Quies	0	1	0	0	0	0	1
chr3	125555664	125555976	5449435	5449443	Intergenic	MIR548I1	0	0	15_Quies	0	1	0	0	0	0	0
chr3	125986138	125986640	5454572	5454617	Intergenic	ALDH1L1	0	1	14_ReprPCWk	0	1	0	0	1	0	0
chr3	126754606	126754681	5465508	5465513	exon	PLXNA1	0	0	5_TxWk	0	1	1	0	1	0	0
chr3	126754695	126754747	5465513	5465517	exon	PLXNA1	0	0	5_TxWk	0	1	1	0	1	0	0
chr3	126756146	126756404	5465561	5465567	TTS	PLXNA1	0	0	14_ReprPCWk	0	1	1	0	0	0	0
chr3	126860805	126861032	5467080	5467088	Intergenic	PLXNA1	0	0	14_ReprPCWk	0	1	0	0	1	0	1
chr3	126861039	126861133	5467088	5467092	Intergenic	PLXNA1	0	0	14_ReprPCWk	0	1	0	0	0	0	0
chr3	127022919	127022954	5468722	5468726	Intergenic	TPRA1	0	0	14_ReprPCWk	0	1	0	0	1	0	0
chr3	127022969	127023472	5468726	5468749	Intergenic	TPRA1	0	0	14_ReprPCWk	0	1	0	0	1	1	1
chr3	127293979	127294180	5472036	5472054	exon	TPRA1	0	0	5_TxWk	0	1	0	0	1	1	1
chr3	127466788	127467004	5475163	5475171	intron	MGLL	0	0	7_Enh	0	1	0	0	0	0	0
chr3	127535191	127535422	5476100	5476107	intron	MGLL	0	0	5_TxWk	0	1	0	0	0	0	0
chr3	127633557	127633745	5477197	5477203	Intergenic	KBTBD12	0	0	12_EnhBiv	0	1	0	0	0	0	0
chr3	128101137	128101256	5482259	5482266	intron	EEFSEC	0	0	15_Quies	0	1	0	0	1	0	0
chr3	128101271	128101314	5482266	5482270	intron	EEFSEC	0	0	15_Quies	0	1	0	0	1	0	0
chr3	128201832	128202464	5484163	5484189	intron	GATA2	0	0	13_ReprPC	0	1	0	0	0	0	0
chr3	128735340	128735561	5493217	5493223	intron	EFCC1	0	0	7_Enh	0	1	0	0	0	1	1
chr3	128930648	128930773	5496677	5496682	Intergenic	CNBP	0	0	7_Enh	0	1	0	0	1	0	0
chr3	128943935	128944221	5496913	5496921	Intergenic	COPG1	0	0	7_Enh	0	1	0	0	1	0	1
chr3	129344746	129344763	5503981	5503985	Intergenic	PLXND1	0	0	5_TxWk	0	1	0	0	0	0	0
chr3	129344796	129344914	5503985	5503992	Intergenic	PLXND1	0	0	5_TxWk	0	1	0	0	0	0	0
chr3	133662510	133662670	5538011	5538015	intron	SLCO2A1	0	0	5_TxWk	0	1	0	0	0	0	0
chr3	133779010	133779082	5539301	5539305	Intergenic	SLCO2A1	0	0	14_ReprPCWk	0	1	0	0	0	0	1
chr3	134027200	134027434	5541479	5541487	Intergenic	RYK	0	0	15_Quies	0	1	0	0	1	1	1
chr3	141064310	141064824	5600080	5600085	intron	ZBTB38	0	0	5_TxWk	0	1	0	0	1	0	0
chr3	141079691	141080180	5600184	5600191	intron	ZBTB38	0	0	7_Enh	0	1	0	0	0	1	1
chr3	141145333	141145517	5600854	5600861	intron	ZBTB38	0	0	5_TxWk	0	1	0	0	0	0	0
chr3	141263646	141263817	5602009	5602014	intron	RASA2	0	0	15_Quies	0	1	0	0	0	0	0
chr3	141656253	141656359	5606327	5606336	Intergenic	ATP1B3	0	0	5_TxWk	0	1	0	0	0	0	0
chr3	141656367	141656611	5606336	5606341	Intergenic	ATP1B3	0	0	5_TxWk	0	1	0	0	0	0	0
chr3	141790101	141790750	5607808	5607818	intron	TFDP2	0	0	7_Enh	0	1	0	0	1	0	0
chr3	141954989	141955573	5609519	5609523	Intergenic	GK5	0	0	15_Quies	0	1	0	0	0	0	0
chr3	142322358	142322485	5612579	5612584	intron	PLS1	0	0	5_TxWk	0	1	0	0	1	0	0
chr3	145941315	145941544	5635647	5635652	intron	PLSCR4	0	0	15_Quies	0	1	0	0	1	0	0
chr3	150026539	150026687	5663520	5663526	Intergenic	TSC22D2	0	0	14_ReprPCWk	0	1	0	0	1	0	0
chr3	150062751	150062837	5663793	5663799	Intergenic	TSC22D2	0	0	14_ReprPCWk	0	1	0	0	0	0	0
chr3	156542973	156543195	5711404	5711413	Intergenic	LEKR1	1	0	15_Quies	0	1	0	0	0	0	0
chr3	156545135	156545299	5711501	5711505	intron	LEKR1	0	0	15_Quies	0	1	0	0	0	0	0
[truncated: 7,692 more rows]
