# Supplementary material for: A DNA methylation atlas of normal human cell types
Source: Nature. 2023 Jan 4;613(7943):355–64. doi: 10.1038/s41586-022-05580-6 (PMC9811898; doi:10.1038/s41586-022-05580-6)
Supplement: Supplementary file 6 — Genome-wide set of unmethylated regions per cell type, overlapping H3K27ac, but not J3K4me3, ChIP–seq peaks, annotated. Zip file containing bed files, listing for each cell type a set of putative enhancers defined as the subset of hypomethylated regions (Extended Dataset 1) marked by active gene regulation chromatin marks (H3K27ac peaks) but lacking promoter marks (H3K4me3 peaks). [file 41586_2022_5580_MOESM6_ESM.zip › Thyroid-Ep.4CpGs.U85.f85.H3K27ac-H3K4me3.bed]

chr	from	to	CpG_from	CpG_to	HOMER_anno	neigh_gene	TSS+1Kb	CpG-island	H3K4me3	H3K27ac	H3K4me1	H3K27me3	ATAC	CTCF_BS	CTCF
chr1	794033	794332	7566	7576	exon	LOC643837	0	0	0	1	0	0	1	0	0
chr1	868547	868841	9605	9615	intron	SAMD11	0	0	0	1	1	0	1	0	0
chr1	940516	940963	12921	12932	Intergenic	HES4	0	0	0	1	1	0	1	0	0
chr1	1365793	1366024	30394	30408	Intergenic	TMEM88B	0	0	0	1	1	0	1	0	0
chr1	1436507	1436572	33105	33109	Intergenic	ATAD3A	0	0	0	1	0	0	0	0	0
chr1	1492055	1492375	35458	35464	intron	SSU72	0	0	0	1	1	0	1	0	0
chr1	1492415	1492708	35464	35473	intron	SSU72	0	0	0	1	1	0	0	0	0
chr1	1567245	1568188	38283	38362	promoter-TSS	MMP23A	1	1	0	1	1	1	0	0	0
chr1	1695755	1695985	43210	43219	intron	NADK	0	0	0	1	1	0	1	1	1
chr1	2059704	2059847	53999	54005	intron	PRKCZ	0	0	0	1	1	0	1	0	0
chr1	2059898	2060168	54007	54017	intron	PRKCZ	0	0	0	1	1	0	1	0	0
chr1	2123694	2123814	56142	56149	exon	C1orf86	0	0	0	1	1	0	0	0	0
chr1	2171710	2171930	58051	58059	intron	SKI	0	0	0	1	1	0	1	0	0
chr1	2230945	2231016	59883	59888	intron	SKI	0	0	0	1	1	0	1	0	0
chr1	2254334	2254441	60940	60949	intron	MORN1	0	1	0	1	1	0	1	0	0
chr1	2412498	2412744	66024	66030	intron	PLCH2	0	0	0	1	1	0	1	0	0
chr1	2537672	2537701	70214	70220	intron	MMEL1	0	1	0	1	1	0	1	0	0
chr1	2537719	2537824	70221	70229	exon	MMEL1	0	1	0	1	1	0	1	0	0
chr1	2991667	2991733	80165	80171	intron	PRDM16	0	0	0	1	1	0	1	0	0
chr1	3030595	3030729	81275	81282	intron	PRDM16	0	0	0	1	1	0	1	0	0
chr1	3085310	3085447	83041	83046	intron	PRDM16	0	0	0	1	1	0	0	0	0
chr1	3104957	3105071	83698	83708	intron	PRDM16	0	1	0	1	1	0	1	0	0
chr1	3105084	3105253	83709	83725	intron	PRDM16	0	1	0	1	1	0	1	0	0
chr1	3133729	3133749	84603	84607	intron	PRDM16	0	0	0	1	1	0	0	0	0
chr1	3133763	3133908	84607	84615	intron	PRDM16	0	0	0	1	1	0	1	0	0
chr1	3134146	3134206	84618	84622	intron	PRDM16	0	0	0	1	1	0	1	0	0
chr1	3155121	3155313	85275	85291	intron	PRDM16	0	1	0	1	1	0	1	0	0
chr1	3155329	3155413	85291	85296	intron	PRDM16	0	1	0	1	1	0	1	0	0
chr1	3157287	3157326	85327	85332	intron	PRDM16	0	0	0	1	1	0	0	0	0
chr1	3157419	3157569	85332	85346	intron	PRDM16	0	1	0	1	1	0	1	0	0
chr1	3157570	3157687	85346	85357	intron	PRDM16	0	1	0	1	1	0	1	0	0
chr1	3157705	3157778	85358	85366	intron	PRDM16	0	1	0	1	1	0	1	0	0
chr1	3159565	3159708	85444	85454	intron	PRDM16	0	0	0	1	1	0	0	0	0
chr1	3192542	3192616	86364	86373	intron	PRDM16	0	0	0	1	1	0	1	0	0
chr1	3195155	3195294	86459	86467	intron	PRDM16	0	0	0	1	1	0	1	0	0
chr1	3195377	3195538	86468	86483	intron	PRDM16	0	1	0	1	1	0	1	0	0
chr1	3208723	3208796	86881	86886	intron	PRDM16	0	0	0	1	1	0	1	0	0
chr1	3208854	3208883	86886	86891	intron	PRDM16	0	0	0	1	1	0	1	0	0
chr1	3239809	3240050	87711	87726	intron	PRDM16	0	1	0	1	1	0	1	0	0
chr1	3240055	3240235	87726	87737	intron	PRDM16	0	1	0	1	1	0	1	0	0
chr1	3269665	3269775	88425	88430	intron	PRDM16	0	0	0	1	1	0	0	0	0
chr1	3277486	3277636	88668	88685	intron	PRDM16	0	0	0	1	1	0	1	0	0
chr1	3297142	3297391	89176	89184	intron	PRDM16	0	0	0	1	1	0	1	0	0
chr1	3309508	3309663	89522	89526	intron	PRDM16	0	0	0	1	1	0	1	0	0
chr1	3692043	3692317	101200	101209	intron	SMIM1	0	0	0	1	1	0	1	0	0
chr1	4675264	4675325	114112	114117	Intergenic	AJAP1	0	0	0	1	1	0	1	0	0
chr1	4675336	4675461	114117	114122	Intergenic	AJAP1	0	0	0	1	1	0	1	0	0
chr1	5373112	5373138	122643	122647	Intergenic	MIR4417	0	0	0	1	1	0	1	0	0
chr1	5546490	5546574	124756	124761	Intergenic	MIR4417	0	0	0	1	1	0	1	0	0
chr1	6021845	6021964	132222	132227	exon	NPHP4	0	0	0	1	1	0	1	0	0
chr1	6046126	6046399	132704	132717	exon	NPHP4	0	0	0	1	1	0	1	0	0
chr1	6347498	6347746	140813	140822	intron	ACOT7	0	0	0	1	1	0	1	0	0
chr1	6647655	6647751	148685	148690	intron	ZBTB48	0	0	0	1	1	0	1	0	0
chr1	6683250	6683507	149982	149989	exon	PHF13	0	0	0	1	1	0	1	0	0
chr1	6683541	6683669	149990	149994	exon	PHF13	0	0	0	1	1	0	1	0	0
chr1	6941122	6941594	154295	154302	intron	CAMTA1	0	0	0	1	1	0	1	0	0
chr1	7209701	7209890	158395	158407	intron	CAMTA1	0	0	0	1	0	0	1	0	0
chr1	7439941	7440014	161316	161321	intron	CAMTA1	0	0	0	1	1	0	0	0	0
chr1	7445310	7445571	161387	161396	intron	CAMTA1	0	0	0	1	1	0	0	0	0
chr1	7515407	7515636	162474	162480	intron	CAMTA1	0	0	0	1	1	0	1	0	0
chr1	7515681	7515897	162480	162493	intron	CAMTA1	0	0	0	1	1	0	1	0	0
chr1	7531931	7532146	162800	162808	intron	CAMTA1	0	0	0	1	1	0	1	0	0
chr1	7549518	7549712	163095	163101	intron	CAMTA1	0	0	0	1	1	0	1	0	0
chr1	7551535	7551630	163158	163163	intron	CAMTA1	0	0	0	1	1	0	1	0	0
chr1	7551651	7551985	163163	163172	intron	CAMTA1	0	0	0	1	1	0	1	0	0
chr1	7634475	7634617	164557	164563	intron	CAMTA1	0	0	0	1	1	0	1	0	0
chr1	7634674	7634766	164563	164571	intron	CAMTA1	0	0	0	1	1	0	1	0	0
chr1	8130742	8130814	173021	173025	Intergenic	ERRFI1	0	0	0	1	1	0	1	0	0
chr1	8137399	8137546	173115	173121	Intergenic	ERRFI1	0	0	0	1	1	0	1	0	0
chr1	8195454	8196047	173928	173936	Intergenic	ERRFI1	0	0	0	1	1	0	1	0	0
chr1	8229825	8230044	174512	174517	Intergenic	ERRFI1	0	0	0	1	1	0	1	0	0
chr1	8234585	8234739	174599	174603	Intergenic	ERRFI1	0	0	0	1	1	0	1	0	0
chr1	8257899	8258038	174933	174941	Intergenic	SLC45A1	0	0	0	1	1	0	1	0	0
chr1	8319223	8319826	176188	176198	Intergenic	SLC45A1	0	0	0	1	1	0	1	0	0
chr1	8433625	8433893	178597	178607	intron	RERE	0	0	0	1	1	0	1	0	0
chr1	8441838	8442048	178721	178726	intron	RERE	0	0	0	1	1	0	1	0	0
chr1	8468091	8468872	179064	179073	intron	RERE	0	0	0	1	1	0	1	0	0
chr1	8520254	8520430	179794	179798	intron	RERE	0	0	0	1	1	0	0	0	0
chr1	8524448	8524547	179840	179844	intron	RERE	0	0	0	1	1	0	1	0	0
chr1	8525858	8526012	179855	179863	intron	RERE	0	0	0	1	1	0	1	0	0
chr1	8761246	8762053	182368	182381	intron	RERE	0	0	0	1	1	0	0	1	0
chr1	8908924	8909171	184344	184352	Intergenic	ENO1-AS1	0	0	0	1	1	0	1	1	1
chr1	8939700	8939746	185002	185006	promoter-TSS	ENO1	1	0	0	1	1	0	0	1	0
chr1	8950014	8950474	185200	185211	Intergenic	ENO1	0	0	0	1	1	0	1	0	0
chr1	9256596	9256875	190639	190654	Intergenic	H6PD	0	0	0	1	1	0	1	1	1
chr1	9423173	9423248	194465	194469	intron	SPSB1	0	0	0	1	1	0	1	0	0
chr1	9431922	9432007	194666	194671	Intergenic	SPSB1	0	0	0	1	1	0	1	0	0
chr1	9445054	9445209	194927	194935	Intergenic	SPSB1	0	0	0	1	1	0	1	0	0
chr1	9473388	9473859	195481	195492	Intergenic	SPSB1	0	0	0	1	1	0	1	0	0
chr1	9579534	9579696	197417	197423	Intergenic	SLC25A33	0	0	0	1	0	0	1	0	0
chr1	9591308	9591391	197664	197668	Intergenic	SLC25A33	0	0	0	1	1	0	1	0	0
chr1	9815815	9815997	202795	202800	intron	CLSTN1	0	0	0	1	1	0	0	0	0
chr1	9875716	9875823	203914	203918	intron	CLSTN1	0	0	0	1	1	0	0	0	0
chr1	9960399	9960467	205573	205577	intron	CTNNBIP1	0	0	0	1	1	0	1	0	0
chr1	10221242	10221261	209986	209990	exon	UBE4B	0	0	0	1	1	0	0	0	0
chr1	10441602	10442072	213109	213118	TTS	KIF1B	0	0	0	1	0	0	0	0	0
chr1	10579522	10579643	215871	215875	intron	PEX14	0	0	0	1	1	0	1	0	0
chr1	10590459	10590495	216007	216014	intron	PEX14	0	0	0	1	1	0	1	1	1
chr1	10590497	10590640	216014	216022	intron	PEX14	0	0	0	1	0	0	1	1	1
chr1	10591508	10591631	216041	216049	intron	PEX14	0	0	0	1	1	0	1	0	0
chr1	10680804	10681140	217322	217335	intron	PEX14	0	0	0	1	1	0	1	0	0
chr1	10681156	10681324	217335	217340	intron	PEX14	0	0	0	1	1	0	1	0	0
chr1	10731913	10732096	219072	219077	intron	CASZ1	0	0	0	1	1	0	1	0	0
chr1	10732395	10732539	219092	219102	intron	CASZ1	0	0	0	1	1	0	0	0	0
chr1	10786502	10786703	220599	220612	intron	CASZ1	0	0	0	1	1	0	1	0	0
chr1	10786729	10787132	220612	220619	intron	CASZ1	0	0	0	1	1	0	1	0	0
chr1	10795440	10795549	220785	220793	intron	CASZ1	0	0	0	1	1	0	0	0	0
chr1	10796812	10796950	220820	220826	intron	CASZ1	0	0	0	1	1	0	1	0	0
chr1	10797260	10797579	220830	220843	intron	CASZ1	0	0	0	1	1	0	1	0	0
chr1	11004094	11004256	225191	225196	Intergenic	C1orf127	0	0	0	1	1	0	0	0	0
chr1	11004296	11004701	225196	225212	Intergenic	C1orf127	0	0	0	1	1	0	0	0	0
chr1	11025794	11025875	225672	225678	intron	C1orf127	0	0	0	1	1	0	0	0	0
chr1	11847448	11847580	239951	239958	exon	MTHFR	0	0	0	1	1	0	1	0	0
chr1	11847648	11847864	239959	239965	exon	MTHFR	0	0	0	1	1	0	1	0	0
chr1	11989965	11990079	242903	242908	Intergenic	KIAA2013	0	0	0	1	1	0	0	0	0
chr1	12039382	12039417	243853	243857	promoter-TSS	MFN2	1	0	0	1	1	0	0	0	0
chr1	12050917	12051261	244121	244128	intron	MFN2	0	0	0	1	1	0	1	0	0
chr1	12193032	12193339	246885	246894	intron	TNFRSF8	0	0	0	1	1	0	1	0	0
chr1	12193831	12194052	246912	246920	intron	TNFRSF8	0	0	0	1	1	0	1	0	0
chr1	12210744	12210845	247225	247229	Intergenic	TNFRSF1B	0	0	0	1	1	0	1	0	0
chr1	12370011	12370383	249689	249694	intron	VPS13D	0	0	0	1	1	0	1	0	0
chr1	12493542	12493764	250887	250895	intron	VPS13D	0	0	0	1	1	0	1	0	0
chr1	12508046	12508138	251034	251038	intron	VPS13D	0	0	0	1	1	0	1	0	0
chr1	12538139	12538351	251344	251353	intron	VPS13D	0	0	0	1	1	0	1	0	0
chr1	12538386	12538585	251353	251362	intron	VPS13D	0	0	0	1	1	0	1	0	0
chr1	12546609	12546762	251459	251466	intron	VPS13D	0	0	0	1	0	0	1	0	0
chr1	12546937	12547015	251469	251474	intron	VPS13D	0	0	0	1	1	0	1	0	0
chr1	12556847	12556872	251599	251603	intron	VPS13D	0	0	0	1	1	0	1	0	0
chr1	12573589	12573913	251884	251891	Intergenic	SNORA59B	0	0	0	1	1	0	1	0	0
chr1	12579022	12579331	251987	251999	Intergenic	SNORA59B	0	0	0	1	1	0	1	0	0
chr1	12600126	12600191	252333	252338	Intergenic	SNORA59B	0	0	0	1	1	0	1	0	0
chr1	12600258	12600409	252340	252348	Intergenic	SNORA59B	0	1	0	1	1	0	1	0	0
chr1	12600428	12600466	252348	252353	Intergenic	SNORA59B	0	1	0	1	1	0	1	0	0
chr1	12600468	12600618	252353	252362	Intergenic	SNORA59B	0	1	0	1	1	0	1	0	0
chr1	12609957	12610063	252572	252579	Intergenic	SNORA59B	0	0	0	1	1	0	1	0	0
chr1	12610104	12610208	252579	252588	Intergenic	SNORA59B	0	0	0	1	1	0	1	0	0
chr1	12656513	12656604	253419	253427	intron	DHRS3	0	0	0	1	1	0	0	0	0
chr1	12658271	12658388	253457	253463	intron	DHRS3	0	0	0	1	1	0	1	0	0
chr1	12660401	12660563	253489	253494	intron	DHRS3	0	0	0	1	1	0	1	0	0
chr1	12682034	12682240	253951	253958	Intergenic	DHRS3	0	0	0	1	1	0	1	0	0
chr1	12682555	12682838	253963	253972	Intergenic	DHRS3	0	0	0	1	1	0	0	0	0
chr1	14087882	14088012	269157	269162	intron	PRDM2	0	0	0	1	0	0	1	0	0
chr1	14109115	14109367	269472	269482	exon	PRDM2	0	0	0	1	1	0	1	0	0
chr1	14462060	14462288	273080	273085	Intergenic	PRDM2	0	0	0	1	1	0	0	0	0
chr1	14467330	14467579	273136	273145	Intergenic	PRDM2	0	0	0	1	1	0	1	0	0
chr1	14469003	14469227	273162	273168	Intergenic	PRDM2	0	0	0	1	1	0	1	0	0
chr1	14631157	14631374	274519	274525	Intergenic	KAZN	0	0	0	1	0	0	1	0	0
chr1	14767854	14767973	275806	275811	Intergenic	KAZN	0	0	0	1	1	0	1	0	0
chr1	14880273	14880623	277001	277007	Intergenic	KAZN	0	0	0	1	1	0	1	0	0
chr1	15141817	15141976	280565	280570	intron	KAZN	0	0	0	1	1	0	0	0	0
chr1	15256054	15256272	282403	282413	promoter-TSS	KAZN	0	0	0	1	1	0	1	0	0
chr1	15256356	15256545	282413	282418	exon,promoter-TSS	KAZN	0	0	0	1	1	0	1	0	0
chr1	15256557	15256749	282418	282426	intron	KAZN	0	0	0	1	1	0	1	0	0
chr1	15303746	15303928	283277	283282	intron	KAZN	0	0	0	1	1	0	1	0	0
chr1	15354112	15354213	284246	284250	intron	KAZN	0	0	0	1	1	0	1	1	1
chr1	15416965	15417205	285412	285422	intron	KAZN	0	0	0	1	1	0	1	0	0
chr1	15653145	15653344	289022	289029	intron	FHAD1	0	0	0	1	1	0	1	0	0
chr1	15654940	15655176	289074	289080	intron	FHAD1	0	0	0	1	1	0	0	0	0
chr1	15655291	15655531	289080	289088	intron	FHAD1	0	0	0	1	1	0	1	0	0
chr1	15664182	15664278	289228	289232	intron	FHAD1	0	0	0	1	0	0	1	0	0
chr1	15664385	15664509	289234	289240	intron	FHAD1	0	0	0	1	1	0	1	0	0
chr1	15715265	15715570	290165	290173	intron	FHAD1	0	0	0	1	1	0	1	0	0
chr1	15898315	15898745	293328	293337	TTS	DNAJC16	0	0	0	1	1	0	1	0	0
chr1	16127043	16127214	297766	297773	Intergenic	UQCRHL	0	0	0	1	1	0	1	0	0
chr1	16144515	16144928	298080	298087	Intergenic	UQCRHL	0	0	0	1	1	0	0	0	0
chr1	16275779	16275897	300771	300777	intron	ZBTB17	0	0	0	1	1	0	1	0	0
chr1	16276430	16276517	300794	300799	intron	ZBTB17	0	0	0	1	1	0	1	0	0
chr1	16330625	16330717	301681	301685	promoter-TSS	C1orf64	1	0	0	1	1	0	1	0	0
chr1	16502256	16503003	305224	305244	Intergenic	EPHA2	0	0	0	1	1	0	1	0	0
chr1	16509790	16509853	305379	305383	Intergenic	EPHA2	0	0	0	1	1	0	1	0	0
chr1	16509880	16509924	305383	305387	Intergenic	EPHA2	0	0	0	1	1	0	1	0	0
chr1	16602823	16602862	307004	307008	intron	FBXO42	0	0	0	1	0	0	1	0	0
chr1	17274770	17275019	318276	318294	exon	CROCC	0	0	0	1	1	0	1	0	0
chr1	17275045	17275338	318294	318300	intron	CROCC	0	0	0	1	1	0	1	0	0
chr1	17494783	17495058	322206	322213	Intergenic	PADI1	0	0	0	1	1	0	1	0	0
chr1	17896037	17896312	328879	328889	intron	ARHGEF10L	0	0	0	1	1	0	1	0	0
chr1	17914703	17915069	329169	329179	intron	ARHGEF10L	0	0	0	1	1	0	1	0	0
chr1	18806854	18807349	340917	340925	promoter-TSS	KLHDC7A	1	0	0	1	1	0	1	0	0
chr1	19239663	19239835	347755	347765	intron	IFFO2	0	0	0	1	1	0	1	1	1
chr1	19259458	19259648	348189	348194	intron	IFFO2	0	0	0	1	1	0	1	0	0
chr1	19273775	19273848	348398	348402	intron	IFFO2	0	0	0	1	1	0	1	0	0
chr1	19377199	19377393	349986	349993	Intergenic	IFFO2	0	0	0	1	1	0	1	0	0
chr1	19392312	19392389	350267	350273	Intergenic	IFFO2	0	0	0	1	1	0	1	0	0
chr1	19712470	19712659	355272	355278	intron	CAPZB	0	0	0	1	1	0	1	0	0
chr1	19717844	19718102	355364	355371	intron	CAPZB	0	0	0	1	1	0	0	1	1
chr1	19772509	19772599	356234	356239	intron	CAPZB	0	0	0	1	1	0	1	1	0
chr1	19772614	19772739	356239	356243	intron	CAPZB	0	0	0	1	1	0	1	0	0
chr1	19789695	19789841	356501	356506	intron	CAPZB	0	0	0	1	1	0	0	0	0
chr1	20113538	20113729	361404	361409	intron	TMCO4	0	0	0	1	1	0	1	0	0
chr1	20113731	20113840	361409	361413	intron	TMCO4	0	0	0	1	1	0	1	0	0
chr1	20205287	20205416	362598	362603	Intergenic	OTUD3	0	0	0	1	0	0	0	0	0
chr1	20539300	20539657	366399	366414	Intergenic	UBXN10	0	0	0	1	1	0	1	1	1
chr1	20539744	20539812	366414	366418	Intergenic	UBXN10	0	0	0	1	1	0	1	0	0
chr1	21116609	21117118	375622	375629	Intergenic	HP1BP3	0	0	0	1	1	0	0	0	0
chr1	21588990	21589222	380981	380987	intron	ECE1	0	0	0	1	1	0	1	0	0
chr1	21589385	21589515	380989	380999	intron	ECE1	0	0	0	1	1	0	1	0	0
chr1	21594961	21595153	381096	381101	intron	ECE1	0	0	0	1	1	0	1	0	0
chr1	21650936	21651558	382098	382111	intron	ECE1	0	0	0	1	1	0	1	0	0
chr1	21669140	21669272	382413	382420	intron	ECE1	0	0	0	1	1	0	0	0	0
chr1	21913440	21913620	386622	386633	Intergenic	ALPL	0	0	0	1	1	0	1	0	0
chr1	21958657	21958845	387653	387661	intron	RAP1GAP	0	0	0	1	1	0	0	0	0
chr1	21960790	21960865	387680	387685	intron	RAP1GAP	0	0	0	1	1	0	1	0	0
chr1	21967197	21967558	387787	387793	intron	RAP1GAP	0	0	0	1	1	0	1	0	0
chr1	22002701	22002804	388542	388546	Intergenic	RAP1GAP	0	0	0	1	1	0	0	0	0
chr1	22241489	22241839	392892	392909	intron	HSPG2	0	0	0	1	1	0	1	0	0
chr1	22257680	22257850	393179	393188	intron	HSPG2	0	0	0	1	1	0	1	0	0
chr1	22283340	22283751	393728	393735	Intergenic	HSPG2	0	0	0	1	1	0	1	0	0
chr1	22283783	22283979	393735	393742	Intergenic	CELA3B	0	0	0	1	1	0	1	0	0
chr1	22284000	22284156	393743	393748	Intergenic	CELA3B	0	0	0	1	1	0	1	0	0
chr1	22460591	22460713	396574	396581	intron	WNT4	0	0	0	1	1	0	1	0	0
chr1	22740766	22741091	400816	400824	Intergenic	ZBTB40	0	0	0	1	1	0	1	0	0
chr1	23074156	23074188	406053	406057	intron	EPHB2	0	0	0	1	1	0	1	0	0
chr1	23098637	23098855	406389	406399	intron	EPHB2	0	0	0	1	1	0	1	0	0
chr1	23098888	23099055	406399	406405	intron	EPHB2	0	0	0	1	1	0	1	0	0
chr1	23100539	23100764	406423	406431	intron	EPHB2	0	0	0	1	1	0	1	0	0
chr1	23141293	23141386	407003	407008	intron	EPHB2	0	0	0	1	1	0	1	0	0
chr1	23155546	23155660	407180	407185	intron	EPHB2	0	0	0	1	1	0	0	0	0
chr1	23168593	23168799	407356	407362	intron	EPHB2	0	0	0	1	1	0	0	0	0
chr1	23169214	23170254	407369	407377	intron	EPHB2	0	0	0	1	1	0	1	0	0
chr1	23197075	23197320	407753	407760	intron	EPHB2	0	0	0	1	1	0	1	0	0
chr1	23703729	23703795	414529	414534	Intergenic	C1orf213	0	0	0	1	1	0	1	0	0
chr1	23703928	23704232	414534	414540	Intergenic	C1orf213	0	0	0	1	1	0	1	0	0
chr1	23730434	23730782	414912	414925	intron	TCEA3	0	0	0	1	1	0	1	1	1
chr1	23778597	23778907	415668	415674	intron	ASAP3	0	0	0	1	1	0	1	0	0
chr1	23875451	23875594	417316	417320	Intergenic	ID3	0	0	0	1	1	0	1	0	0
chr1	23888903	23889099	417654	417671	Intergenic	ID3	0	0	0	1	0	0	1	0	0
chr1	23963929	23964276	418819	418835	intron	MDS2	0	0	0	1	1	0	0	1	1
chr1	24250720	24250897	423691	423697	Intergenic	MIR378F	0	0	0	1	1	0	0	0	0
chr1	24257368	24257488	423801	423806	Intergenic	MIR378F	0	0	0	1	1	0	1	0	0
chr1	24345845	24345921	425276	425281	Intergenic	SRSF10	0	0	0	1	1	0	1	0	0
chr1	24447046	24447200	426875	426883	exon	IL22RA1	0	0	0	1	1	0	1	0	0
chr1	24477647	24477911	427320	427333	Intergenic	IL22RA1	0	0	0	1	1	0	0	0	0
chr1	24563511	24563562	428589	428593	Intergenic	LOC284632	0	0	0	1	1	0	1	0	0
chr1	24674800	24674954	430015	430023	intron	GRHL3	0	0	0	1	1	0	1	0	0
chr1	24863056	24863247	432596	432602	exon	RCAN3	0	0	0	1	1	0	1	0	0
chr1	24894555	24894737	433081	433087	intron	NCMAP	0	0	0	1	1	0	1	0	0
chr1	25032016	25032383	435190	435198	Intergenic	CLIC4	0	0	0	1	1	0	1	0	0
chr1	25057122	25057416	435657	435670	Intergenic	CLIC4	0	0	0	1	1	0	1	0	0
chr1	25472319	25472424	442214	442221	Intergenic	SYF2	0	0	0	1	0	0	1	0	0
chr1	25473034	25473185	442230	442239	Intergenic	SYF2	0	0	0	1	1	0	1	0	0
chr1	25810674	25810801	447156	447166	exon	TMEM57	0	0	0	1	1	0	0	0	0
chr1	25972135	25972384	449796	449802	intron	MAN1C1	0	0	0	1	1	0	1	0	0
chr1	26010412	26010541	450287	450292	intron	MAN1C1	0	0	0	1	1	0	1	0	0
chr1	26021655	26021846	450460	450465	intron	MAN1C1	0	0	0	1	1	0	1	0	0
chr1	26070246	26070355	451104	451108	intron	MAN1C1	0	0	0	1	1	0	1	0	0
chr1	26123014	26123245	451985	451991	Intergenic	SEPN1	0	0	0	1	1	0	1	0	1
chr1	26123439	26123750	451991	452009	Intergenic	SEPN1	0	0	0	1	1	0	0	1	1
chr1	26545542	26545719	459015	459022	Intergenic	CEP85	0	0	0	1	1	0	1	0	0
chr1	26964352	26964487	466115	466120	Intergenic	ARID1A	0	0	0	1	0	0	1	0	0
chr1	27003873	27004388	466730	466738	Intergenic	ARID1A	0	0	0	1	1	0	1	1	1
chr1	27012020	27012185	466817	466824	Intergenic	ARID1A	0	0	0	1	1	0	0	0	0
chr1	27032819	27033080	467316	467321	intron	ARID1A	0	0	0	1	1	0	0	0	0
chr1	27050017	27050492	467550	467563	intron	ARID1A	0	0	0	1	1	0	1	1	0
chr1	27324030	27324472	472455	472466	intron	TRNP1	0	0	0	1	1	0	0	1	1
chr1	27337585	27337671	472692	472700	intron	FAM46B	0	0	0	1	1	0	0	0	0
chr1	27699132	27699338	479123	479130	intron	FCN3	0	0	0	1	1	0	1	0	0
chr1	27721889	27722247	479576	479586	exon	GPR3	0	0	0	1	1	0	0	1	1
chr1	27744942	27745368	479902	479910	intron	WASF2	0	0	0	1	1	0	1	0	0
chr1	27754884	27754980	480029	480033	intron	WASF2	0	0	0	1	1	0	1	0	0
chr1	27755288	27755396	480037	480046	exon	WASF2	0	0	0	1	1	0	1	0	0
chr1	27855697	27855889	481708	481713	Intergenic	WASF2	0	0	0	1	1	0	1	0	0
chr1	27898139	27898412	482654	482666	intron	AHDC1	0	0	0	1	1	0	0	0	0
chr1	28148293	28148511	486419	486426	intron	STX12	0	0	0	1	1	0	1	0	0
chr1	28201829	28201997	487508	487512	intron	THEMIS2	0	0	0	1	1	0	1	0	0
chr1	28461884	28462014	490899	490905	Intergenic	PTAFR	0	0	0	1	0	0	1	0	0
chr1	28575067	28575480	492728	492737	Intergenic	SESN2	0	0	0	1	1	0	1	1	1
chr1	28764523	28764922	495835	495841	exon	PHACTR4	0	0	0	1	0	0	1	0	0
chr1	29529454	29529639	508998	509004	intron	MECR	0	0	0	1	0	0	1	1	1
chr1	31208056	31208239	525459	525465	intron	LAPTM5	0	0	0	1	1	0	1	0	0
chr1	31383133	31383232	528282	528288	Intergenic	SDC3	0	0	0	1	1	0	0	0	0
chr1	31867461	31867888	534653	534686	Intergenic	SERINC2	0	0	0	1	1	0	1	1	1
chr1	32033588	32033651	536690	536694	Intergenic	TINAGL1	0	0	0	1	1	0	0	0	0
chr1	32093624	32093824	537685	537690	TTS	HCRTR1	0	0	0	1	1	0	1	0	0
chr1	32135424	32135623	538248	538259	intron	COL16A1	0	0	0	1	1	0	1	0	0
chr1	32135799	32136124	538259	538274	intron	COL16A1	0	0	0	1	1	0	1	1	0
chr1	32314242	32314284	541533	541537	Intergenic	SPOCD1	0	0	0	1	1	0	1	0	0
chr1	32347221	32347489	541953	541960	Intergenic	PTP4A2	0	0	0	1	1	0	1	0	0
chr1	32410585	32410648	542931	542939	Intergenic	PTP4A2	0	1	0	1	1	0	1	0	0
chr1	33177824	33178140	555437	555468	Intergenic	SYNC	0	0	0	1	1	0	0	1	1
chr1	33182332	33182611	555574	555581	Intergenic	SYNC	0	0	0	1	1	0	1	0	0
chr1	33227221	33227467	556520	556526	intron	KIAA1522	0	0	0	1	1	0	0	0	0
chr1	33391129	33391350	559378	559389	Intergenic	TMEM54	0	0	0	1	1	0	1	1	0
chr1	33391445	33391570	559389	559394	Intergenic	TMEM54	0	0	0	1	1	0	1	0	0
chr1	33391605	33391651	559394	559398	Intergenic	TMEM54	0	0	0	1	1	0	1	0	0
chr1	33492667	33492708	560904	560910	intron	AK2	0	0	0	1	1	0	0	0	0
chr1	33493113	33493273	560912	560917	intron	AK2	0	0	0	1	1	0	0	0	0
chr1	33829584	33830159	565723	565732	intron	PHC2	0	0	0	1	1	0	1	0	0
chr1	36616367	36616721	596037	596044	intron	TRAPPC3	0	0	0	1	1	0	1	0	0
chr1	36640414	36640587	596509	596519	exon	MAP7D1	0	0	0	1	1	0	1	0	0
chr1	36653765	36653937	596893	596900	Intergenic	MAP7D1	0	0	0	1	1	0	1	1	1
chr1	36698536	36698749	597728	597735	intron	THRAP3	0	0	0	1	1	0	1	0	0
chr1	36816685	36816851	599932	599936	intron	STK40	0	0	0	1	1	0	1	0	0
chr1	36824921	36825384	600069	600076	intron	STK40	0	0	0	1	1	0	1	0	0
chr1	36940059	36940105	601915	601919	intron	CSF3R	0	0	0	1	0	0	0	1	0
chr1	36952572	36952759	602118	602126	Intergenic	CSF3R	0	0	0	1	1	0	1	0	0
chr1	39624431	39624921	635333	635343	intron	MACF1	0	0	0	1	1	0	1	0	0
chr1	40514897	40515103	648120	648128	intron	CAP1	0	0	0	1	1	0	1	0	0
chr1	41075849	41076099	654902	654908	Intergenic	RIMS3	0	0	0	1	1	0	1	0	0
chr1	41381351	41381573	659164	659171	Intergenic	CITED4	0	0	0	1	1	0	1	0	0
chr1	41853342	41853716	664375	664385	Intergenic	EDN2	0	0	0	1	1	0	1	0	0
chr1	41898247	41898322	665019	665024	Intergenic	EDN2	0	0	0	1	1	0	1	0	0
chr1	41940291	41940569	665469	665480	Intergenic	EDN2	0	0	0	1	1	0	1	0	0
chr1	41940634	41940746	665480	665485	Intergenic	EDN2	0	0	0	1	1	0	1	0	0
chr1	41948146	41948268	665595	665605	exon	EDN2	0	0	0	1	1	0	1	0	0
chr1	41950224	41950326	665637	665646	promoter-TSS	EDN2	1	0	0	1	1	0	1	1	0
chr1	42003067	42003221	666609	666615	intron	HIVEP3	0	0	0	1	1	0	0	0	0
chr1	42083858	42084077	667456	667463	intron	HIVEP3	0	0	0	1	1	0	1	0	0
chr1	42347936	42347964	670219	670223	intron	HIVEP3	0	0	0	1	1	0	1	0	0
chr1	42603687	42603725	672234	672239	Intergenic	GUCA2B	0	0	0	1	1	0	1	0	0
chr1	43408979	43409194	680835	680840	intron	SLC2A1	0	0	0	1	1	0	1	0	0
chr1	43772263	43772391	685663	685667	intron	TIE1	0	0	0	1	1	0	1	0	0
chr1	43842680	43842788	686847	686852	Intergenic	ELOVL1	0	0	0	1	1	0	1	0	0
chr1	44007533	44007664	689143	689148	intron	PTPRF	0	0	0	1	1	0	1	0	0
chr1	44007872	44007964	689150	689155	intron	PTPRF	0	0	0	1	1	0	1	0	0
chr1	44015691	44016358	689283	689311	intron	PTPRF	0	0	0	1	1	0	1	0	0
chr1	45196555	45197148	705407	705425	Intergenic	KIF2C	0	0	0	1	1	0	1	1	1
chr1	45265309	45265390	706782	706787	promoter-TSS	PLK3	1	0	0	1	1	0	1	0	1
chr1	46056011	46056146	716849	716856	intron	NASP	0	0	0	1	1	0	1	0	0
chr1	46601365	46601432	723054	723058	Intergenic	PIK3R3	0	0	0	1	1	0	0	0	0
chr1	46637616	46637789	723478	723483	Intergenic	TSPAN1	0	0	0	1	1	0	1	0	0
chr1	46872073	46872356	727364	727375	intron	FAAH	0	0	0	1	1	0	0	1	1
chr1	46982528	46982580	729219	729225	Intergenic	DMBX1	0	0	0	1	1	0	0	0	0
chr1	46982723	46983086	729225	729235	Intergenic	DMBX1	0	0	0	1	1	0	1	0	0
chr1	46988159	46988494	729298	729311	Intergenic	DMBX1	0	0	0	1	1	0	1	0	0
chr1	53111141	53111281	783107	783111	intron	FAM159A	0	0	0	1	0	0	1	0	0
chr1	53124356	53124474	783201	783206	Intergenic	FAM159A	0	0	0	1	1	0	1	0	0
chr1	53166853	53166922	783834	783838	Intergenic	SELRC1	0	0	0	1	0	0	0	1	1
chr1	53215113	53215468	784543	784552	intron	ZYG11B	0	0	0	1	1	0	0	0	0
chr1	53865087	53865334	793601	793608	Intergenic	SLC25A3P1	0	0	0	1	0	0	0	0	0
chr1	54693762	54693919	804386	804394	intron	SSBP3	0	0	0	1	1	0	1	0	0
chr1	54738723	54739009	805306	805317	intron	SSBP3	0	0	0	1	1	0	1	1	0
chr1	54739022	54739412	805317	805329	intron	SSBP3	0	0	0	1	1	0	1	0	0
chr1	55848377	55848724	819628	819635	Intergenic	MIR4422	0	0	0	1	1	0	1	0	0
chr1	56836951	56837310	825321	825330	Intergenic	PPAP2B	0	0	0	1	1	0	1	0	0
chr1	56840081	56840232	825361	825366	Intergenic	PPAP2B	0	0	0	1	1	0	1	0	0
chr1	57011394	57011518	826869	826873	intron	PPAP2B	0	0	0	1	1	0	1	0	0
chr1	57017321	57017402	826918	826922	intron	PPAP2B	0	0	0	1	1	0	1	0	0
chr1	57458781	57459419	830134	830140	Intergenic	C8B	0	0	0	1	1	0	1	0	0
chr1	59221336	59221407	843248	843252	Intergenic	JUN	0	0	0	1	1	0	1	0	0
chr1	59388038	59388094	844873	844877	Intergenic	LOC100131060	0	0	0	1	1	0	1	0	0
chr1	59388183	59388229	844877	844883	Intergenic	LOC100131060	0	0	0	1	1	0	1	0	0
chr1	59408557	59408715	845046	845050	Intergenic	LOC100131060	0	0	0	1	1	0	0	0	0
chr1	59479021	59479208	845546	845553	Intergenic	HSD52	0	0	0	1	1	0	1	0	0
chr1	59479405	59479493	845553	845559	Intergenic	HSD52	0	0	0	1	1	0	1	0	0
chr1	59500386	59500719	845718	845724	Intergenic	HSD52	0	0	0	1	1	0	1	0	0
chr1	59500770	59500856	845725	845730	Intergenic	HSD52	0	0	0	1	1	0	1	0	0
chr1	59782473	59782656	847581	847587	intron	FGGY	0	0	0	1	1	0	1	0	0
chr1	60225209	60225417	850744	850752	intron	FGGY	0	0	0	1	0	0	1	1	1
chr1	61545546	61546043	859487	859503	intron	NFIA	0	0	0	1	1	0	1	0	0
chr1	61619364	61619923	860301	860306	intron	NFIA	0	0	0	1	1	0	1	0	0
chr1	61803781	61804196	861861	861867	intron	NFIA	0	0	0	1	1	0	1	1	1
chr1	62107413	62107706	864410	864426	Intergenic	MGC34796	0	0	0	1	1	0	1	1	1
chr1	62751590	62751680	871380	871384	intron	KANK4	0	0	0	1	1	0	0	0	0
chr1	62836319	62836569	872513	872521	Intergenic	KANK4	0	0	0	1	0	0	0	0	0
chr1	63517852	63518088	878592	878597	Intergenic	LINC00466	0	0	0	1	1	0	1	0	0
chr1	64135304	64135558	884496	884503	Intergenic	PGM1	0	0	0	1	1	0	1	0	0
chr1	64939466	64939675	891112	891117	intron	CACHD1	0	0	0	1	1	0	0	0	0
chr1	65002768	65003054	891578	891584	intron	CACHD1	0	0	0	1	1	0	1	0	0
chr1	68003340	68003518	914996	915002	Intergenic	SERBP1	0	0	0	1	1	0	1	0	0
chr1	68219544	68219631	916965	916969	intron	GNG12	0	0	0	1	0	0	1	0	0
chr1	68219756	68219794	916970	916974	intron	GNG12	0	0	0	1	1	0	1	0	0
chr1	76562634	76562690	966330	966334	intron	ST6GALNAC3	0	0	0	1	1	0	0	0	0
chr1	78004867	78004907	975657	975661	intron	AK5	0	0	0	1	1	0	0	0	0
chr1	84899370	84899645	1018524	1018529	Intergenic	DNASE2B	0	0	0	1	0	0	0	1	1
chr1	85603358	85603813	1024566	1024576	Intergenic	MIR4423	0	0	0	1	1	0	1	0	0
chr1	85763680	85763920	1026171	1026177	Intergenic	BCL10	0	0	0	1	1	0	1	0	0
chr1	85992912	85993075	1027751	1027755	intron	DDAH1	0	0	0	1	1	0	1	0	0
chr1	86969947	86969999	1034465	1034470	Intergenic	CLCA1	0	0	0	1	0	0	1	0	0
chr1	87617604	87617917	1039836	1039858	intron	LOC339524	0	1	0	1	1	0	1	1	0
chr1	87692418	87692454	1040480	1040484	Intergenic	LOC339524	0	0	0	1	0	0	1	0	0
chr1	92051761	92051909	1072936	1072940	Intergenic	CDC7	0	0	0	1	1	0	1	0	0
chr1	92311629	92311769	1075424	1075428	intron	TGFBR3	0	0	0	1	1	0	1	0	0
chr1	94043250	94043272	1091537	1091541	intron	BCAR3	0	0	0	1	1	0	0	0	0
chr1	94050268	94051149	1091650	1091666	intron	BCAR3	0	0	0	1	1	0	1	0	0
chr1	94057053	94057564	1091734	1091740	promoter-TSS	LOC100129046	1	0	0	1	1	0	1	0	0
chr1	94234685	94234820	1093594	1093599	intron	BCAR3	0	0	0	1	1	0	1	0	0
chr1	94497318	94497437	1096118	1096125	exon	ABCA4	0	0	0	1	1	0	1	0	0
chr1	94511237	94511427	1096278	1096288	intron	ABCA4	0	0	0	1	1	0	1	1	1
chr1	94560081	94560399	1096740	1096747	intron	ABCA4	0	0	0	1	1	0	1	0	0
chr1	94562808	94562890	1096797	1096803	intron	ABCA4	0	0	0	1	1	0	1	0	0
chr1	94581906	94582023	1097077	1097081	intron	ABCA4	0	0	0	1	1	0	1	0	0
chr1	94582117	94582149	1097081	1097086	intron	ABCA4	0	0	0	1	1	0	1	0	0
chr1	94801432	94801743	1098931	1098939	Intergenic	ABCD3	0	0	0	1	1	0	0	1	1
chr1	100110875	100111016	1132788	1132793	promoter-TSS	PALMD	1	0	0	1	1	0	1	0	0
chr1	100852879	100852996	1139002	1139007	intron	CDC14A	0	0	0	1	0	0	1	0	0
chr1	101704382	101704585	1144507	1144520	exon	S1PR1	0	0	0	1	0	0	1	1	1
chr1	102511277	102511722	1149094	1149099	Intergenic	OLFM3	0	0	0	1	1	0	1	0	0
chr1	109729502	109729667	1194681	1194686	exon	KIAA1324	0	0	0	1	1	0	1	0	0
chr1	109817422	109817865	1196300	1196313	exon	CELSR2	0	0	0	1	1	0	1	0	0
chr1	109897786	109898033	1197387	1197391	intron	SORT1	0	0	0	1	1	0	1	0	0
chr1	109913648	109913782	1197511	1197516	intron	SORT1	0	0	0	1	1	0	1	0	0
chr1	110419901	110420375	1203889	1203903	Intergenic	CSF1	0	0	0	1	1	0	1	0	0
chr1	110536923	110536978	1205243	1205247	intron	AHCYL1	0	0	0	1	1	0	0	0	0
chr1	112050828	112051170	1219526	1219539	intron	ADORA3	0	0	0	1	1	0	1	1	1
chr1	112135235	112135861	1220236	1220246	Intergenic	LOC100129269	0	0	0	1	1	0	1	0	0
chr1	113305241	113305361	1232016	1232020	Intergenic	FAM19A3	0	0	0	1	0	0	1	0	0
chr1	113711766	113711824	1237902	1237906	Intergenic	LOC643441	0	0	0	1	1	0	1	0	0
chr1	113809511	113809593	1238773	1238778	Intergenic	LOC643441	0	0	0	1	1	0	1	0	0
chr1	114525319	114525566	1244648	1244657	TTS	OLFML3	0	0	0	1	1	0	1	0	0
chr1	115599012	115599168	1253868	1253873	intron	TSPAN2	0	0	0	1	0	0	1	0	0
chr1	116012691	116013130	1257016	1257024	Intergenic	NGF	0	0	0	1	1	0	1	0	1
chr1	116259333	116259723	1259065	1259070	intron	CASQ2	0	0	0	1	1	0	1	0	0
chr1	116681643	116682005	1262525	1262536	Intergenic	MAB21L3	0	0	0	1	0	0	1	1	1
chr1	116854396	116854649	1263884	1263891	Intergenic	ATP1A1	0	0	0	1	1	0	1	0	0
chr1	116854869	116855221	1263891	1263899	Intergenic	ATP1A1	0	0	0	1	1	0	1	0	0
chr1	116872783	116873028	1264033	1264038	Intergenic	ATP1A1	0	0	0	1	1	0	1	0	0
chr1	117420697	117421427	1269473	1269488	Intergenic	PTGFRN	0	0	0	1	1	0	1	1	0
chr1	117635821	117636152	1271720	1271727	intron	TTF2	0	0	0	1	1	0	1	0	0
chr1	117811788	117811880	1273223	1273227	Intergenic	VTCN1	0	0	0	1	1	0	1	0	0
chr1	118113560	118113917	1275434	1275443	Intergenic	FAM46C	0	0	0	1	1	0	1	0	0
chr1	118134955	118135132	1275665	1275670	Intergenic	FAM46C	0	0	0	1	1	0	1	0	0
chr1	119329005	119329059	1282852	1282856	Intergenic	TBX15	0	0	0	1	1	0	1	0	0
chr1	119543590	119543869	1284738	1284749	Intergenic	TBX15	0	1	0	1	1	1	0	0	0
chr1	119543919	119544284	1284754	1284779	Intergenic	TBX15	0	1	0	1	1	1	0	1	0
chr1	120283640	120283816	1290858	1290864	intron	PHGDH	0	0	0	1	1	0	0	0	0
chr1	120322602	120322822	1291214	1291219	Intergenic	HMGCS2	0	0	0	1	0	0	1	0	0
chr1	120323024	120323162	1291219	1291223	Intergenic	HMGCS2	0	0	0	1	0	0	1	0	0
chr1	144932931	144933018	1315566	1315571	promoter-TSS	PDE4DIP	0	0	0	1	0	0	1	0	0
chr1	145263347	145263862	1318568	1318575	intron	NOTCH2NL	0	0	0	1	0	0	0	0	0
chr1	145424312	145424505	1320374	1320382	Intergenic	HFE2	0	0	0	1	1	0	1	0	0
chr1	145455260	145455592	1320768	1320775	TTS	POLR3GL	0	0	0	1	1	0	1	0	0
chr1	145462102	145462202	1320841	1320845	intron	POLR3GL	0	0	0	1	1	0	1	0	0
chr1	145542728	145542975	1322172	1322177	intron	ITGA10	0	0	0	1	1	0	1	1	1
chr1	150154369	150154845	1366537	1366549	Intergenic	PLEKHO1	0	0	0	1	1	0	1	0	0
chr1	150185776	150186333	1367007	1367037	Intergenic	ANP32E	0	1	0	1	0	0	1	1	0
chr1	150228267	150228656	1367806	1367816	Intergenic,intron	CA14	0	0	0	1	1	0	0	1	1
chr1	150232251	150232590	1367852	1367859	intron	CA14	0	0	0	1	1	0	1	0	0
chr1	150951953	150952461	1378961	1378970	Intergenic	ANXA9	0	0	0	1	1	0	0	1	1
chr1	150954554	150954873	1379003	1379010	exon	ANXA9	1	0	0	1	1	0	1	0	0
chr1	151341289	151341516	1385837	1385844	exon,intron	SELENBP1	0	0	0	1	1	0	0	0	0
chr1	151805090	151805383	1392112	1392120	promoter-TSS	RORC	1	0	0	1	1	0	1	0	0
chr1	153541043	153541393	1406220	1406236	Intergenic	S100A2	0	0	0	1	1	0	1	1	1
chr1	154127864	154127971	1415647	1415651	promoter-TSS	NUP210L	1	0	0	1	1	0	1	0	0
chr1	154127998	154128082	1415651	1415655	promoter-TSS	NUP210L	1	0	0	1	1	0	1	0	0
chr1	154392070	154392267	1419662	1419671	intron	IL6R	0	0	0	1	1	0	1	0	0
chr1	154457113	154457177	1420692	1420697	intron	SHE	0	0	0	1	1	0	1	0	0
chr1	154524598	154524772	1421814	1421820	intron	UBE2Q1	0	0	0	1	1	0	1	0	0
chr1	154745737	154746051	1424910	1424916	intron	KCNN3	0	0	0	1	1	0	1	0	0
chr1	154931253	154931637	1427512	1427525	exon	PYGO2	0	0	0	1	1	0	1	0	0
chr1	155139805	155140575	1432214	1432238	Intergenic	KRTCAP2	0	0	0	1	1	0	1	1	1
chr1	155194258	155194464	1433487	1433503	intron	GBAP1	0	0	0	1	1	0	1	0	0
chr1	155905042	155905113	1444933	1444941	promoter-TSS	KIAA0907	1	0	0	1	0	0	1	0	0
chr1	156073947	156074190	1447933	1447942	intron	LMNA	0	0	0	1	1	0	1	0	0
chr1	156115848	156116010	1448668	1448674	Intergenic	SEMA4A	0	0	0	1	1	0	1	1	1
chr1	156132335	156132794	1448955	1448960	intron	SEMA4A	0	0	0	1	1	0	1	0	0
chr1	156463060	156463266	1454624	1454633	intron	MEF2D	0	0	0	1	1	0	1	0	0
chr1	156480531	156480588	1455029	1455034	Intergenic	MEF2D	0	0	0	1	1	0	1	0	0
chr1	156629764	156630174	1457447	1457476	TTS	BCAN	0	0	0	1	1	0	1	1	1
chr1	156662233	156662985	1458058	1458074	Intergenic	CRABP2	0	0	0	1	1	0	1	0	0
chr1	156862069	156862463	1461777	1461802	Intergenic	PEAR1	0	0	0	1	1	0	1	1	1
chr1	156882589	156882688	1462251	1462255	exon	PEAR1	0	0	0	1	1	0	1	0	0
chr1	158044991	158045135	1471804	1471810	intron	KIRREL	0	0	0	1	1	0	1	0	0
chr1	159837327	159837789	1484128	1484138	Intergenic	VSIG8	0	0	0	1	1	0	1	0	0
chr1	159896484	159896701	1484840	1484847	TTS	IGSF9	0	0	0	1	1	0	0	0	0
chr1	160070822	160071102	1486915	1486923	Intergenic	IGSF8	0	0	0	1	1	0	1	1	1
chr1	160974077	160974332	1495687	1495696	intron	F11R	0	0	0	1	1	0	1	0	0
chr1	162583500	162583786	1516124	1516131	Intergenic	DDR2	0	0	0	1	0	0	1	1	1
chr1	164571449	164571589	1528392	1528396	intron	PBX1	0	0	0	1	1	0	1	0	0
chr1	164571991	164572297	1528396	1528406	intron	PBX1	0	0	0	1	1	0	1	0	0
chr1	165513253	165513496	1536062	1536072	promoter-TSS	LRRC52	1	0	0	1	1	0	1	0	0
chr1	165857199	165857654	1539503	1539511	intron	UCK2	0	0	0	1	0	0	0	0	0
chr1	165870221	165870332	1539662	1539668	intron	UCK2	0	0	0	1	1	0	1	0	0
chr1	172360160	172360228	1588449	1588455	intron	DNM3	0	0	0	1	0	0	1	0	0
chr1	172363390	172363480	1588472	1588476	intron	DNM3	0	0	0	1	0	0	0	0	0
chr1	172368628	172368868	1588513	1588518	intron	DNM3	0	0	0	1	1	0	1	1	1
chr1	179095552	179095607	1638790	1638794	exon	ABL2	0	0	0	1	0	0	1	0	0
chr1	179785560	179785656	1645699	1645703	TTS	FAM163A	0	0	0	1	1	0	1	0	0
chr1	179801034	179801141	1645930	1645934	Intergenic	TOR1AIP2	0	0	0	1	1	0	1	0	0
chr1	180891869	180892133	1656849	1656857	intron	KIAA1614	0	0	0	1	0	0	1	0	0
chr1	180892773	180892992	1656864	1656871	intron	KIAA1614	0	0	0	1	1	0	1	0	0
chr1	180895455	180896003	1656893	1656904	intron	KIAA1614	0	0	0	1	1	0	1	0	0
chr1	182089792	182090257	1667720	1667732	Intergenic	ZNF648	0	0	0	1	1	0	1	0	0
chr1	182112357	182112603	1667880	1667887	Intergenic	ZNF648	0	0	0	1	1	0	1	1	1
chr1	182365854	182366514	1670103	1670109	Intergenic	TEDDM1	0	0	0	1	1	0	1	1	1
chr1	182637795	182638159	1672472	1672483	intron	RGS8	0	0	0	1	0	0	1	0	0
chr1	182641011	182641113	1672520	1672526	intron	RGS8	1	0	0	1	1	0	1	0	0
chr1	182931612	182931991	1675343	1675349	Intergenic	SHCBP1L	0	0	0	1	0	0	1	1	1
chr1	183192578	183192928	1677885	1677889	exon,intron	LAMC2	0	0	0	1	1	0	0	0	0
chr1	183203863	183204077	1677984	1677990	intron	LAMC2	0	0	0	1	1	0	1	0	1
chr1	184120477	184120508	1685632	1685636	Intergenic	TSEN15	0	0	0	1	1	0	1	0	0
chr1	184591445	184591691	1689259	1689264	exon	C1orf21	0	0	0	1	1	0	1	0	0
chr1	184602258	184602339	1689367	1689371	Intergenic	EDEM3	0	0	0	1	1	0	1	0	0
chr1	193149348	193149591	1740484	1740490	exon	B3GALT2	0	0	0	1	0	0	0	0	0
chr1	198899116	198899305	1774059	1774064	intron	LOC100131234	0	0	0	1	0	0	1	0	0
chr1	200044721	200044940	1781696	1781704	intron	NR5A2	0	0	0	1	1	0	0	0	0
chr1	200749972	200750121	1789009	1789013	intron	CAMSAP2	0	0	0	1	0	0	1	0	0
chr1	201450881	201450930	1798439	1798446	Intergenic	PHLDA3	0	1	0	1	1	0	1	1	0
chr1	201450986	201451480	1798448	1798473	Intergenic	PHLDA3	0	1	0	1	1	0	1	1	1
chr1	201465093	201465273	1798596	1798602	intron	CSRP1	0	0	0	1	1	0	1	0	0
chr1	201465311	201465498	1798602	1798608	intron	CSRP1	0	0	0	1	1	0	1	0	0
chr1	201482203	201482417	1798875	1798881	Intergenic	CSRP1	0	0	0	1	1	0	1	1	1
chr1	201567108	201567387	1799967	1799974	Intergenic	NAV1	0	0	0	1	1	0	1	0	0
chr1	201665418	201665652	1801229	1801237	intron	NAV1	0	0	0	1	1	0	1	0	0
chr1	201665778	201665866	1801237	1801241	intron	NAV1	0	0	0	1	1	0	1	0	0
chr1	201673418	201673638	1801319	1801331	intron	NAV1	0	0	0	1	1	0	1	1	1
chr1	201865077	201865298	1803393	1803401	TTS	LMOD1	0	0	0	1	1	0	1	1	1
chr1	201976523	201976710	1805055	1805060	Intergenic	ELF3	0	0	0	1	1	0	0	0	0
chr1	201978816	201979016	1805090	1805097	promoter-TSS	ELF3	1	0	0	1	1	0	0	1	1
chr1	202091865	202092006	1806946	1806956	promoter-TSS	GPR37L1	1	0	0	1	1	0	1	0	1
chr1	202101347	202101917	1807116	1807124	Intergenic,TTS	ARL8A,GPR37L1	0	0	0	1	1	0	1	0	0
chr1	203240296	203240480	1820894	1820898	Intergenic	LOC730227	0	0	0	1	1	0	1	0	0
chr1	203243938	203243998	1820972	1820976	Intergenic	LOC730227	0	0	0	1	1	0	0	0	0
chr1	203259544	203259939	1821192	1821215	Intergenic	LOC730227	0	0	0	1	1	0	1	0	0
chr1	203410007	203410198	1822873	1822879	Intergenic	PRELP	0	0	0	1	1	0	1	1	1
chr1	203738680	203739026	1826900	1826909	intron	LAX1	0	0	0	1	1	0	0	0	0
chr1	204047457	204047742	1830787	1830795	intron	SOX13	0	0	0	1	1	0	0	0	0
chr1	205110842	205111113	1843925	1843933	TTS	DSTYK	0	0	0	1	1	0	1	1	1
chr1	205270454	205270649	1846176	1846185	TTS	NUAK2	0	0	0	1	0	0	1	0	0
chr1	205270860	205271232	1846189	1846195	TTS	NUAK2	0	0	0	1	1	0	1	0	0
chr1	206306082	206306308	1857287	1857292	Intergenic	CTSE	0	0	0	1	0	0	1	0	0
chr1	206311566	206311757	1857333	1857337	Intergenic	CTSE	0	0	0	1	1	0	1	0	0
chr1	206643301	206643444	1859008	1859013	Intergenic	IKBKE	1	0	0	1	1	0	0	0	0
chr1	206713621	206714022	1860056	1860061	intron	RASSF5	0	0	0	1	1	0	1	0	0
chr1	207985419	207985514	1871579	1871584	Intergenic	LOC148696	0	0	0	1	1	0	1	1	1
chr1	208000130	208000234	1871842	1871848	Intergenic	LOC148696	0	0	0	1	1	0	0	0	0
chr1	208058465	208058722	1872520	1872526	Intergenic	CD34	0	0	0	1	1	0	1	1	1
chr1	208217265	208217341	1874194	1874199	intron	PLXNA2	0	0	0	1	1	0	1	0	0
chr1	208263787	208263954	1874756	1874760	intron	PLXNA2	0	0	0	1	1	0	1	0	0
chr1	208323099	208323413	1875337	1875344	intron	PLXNA2	0	0	0	1	1	0	1	0	0
chr1	208376443	208376588	1875861	1875866	intron	PLXNA2	0	0	0	1	1	0	1	0	0
chr1	211817195	211817455	1904793	1904799	Intergenic	NEK2	0	0	0	1	1	0	1	0	0
chr1	211877480	211877569	1905551	1905555	Intergenic	NEK2	0	0	0	1	1	0	1	0	0
chr1	211907782	211907931	1905850	1905856	Intergenic	NEK2	0	0	0	1	1	0	0	0	0
chr1	212321410	212321546	1909558	1909565	Intergenic	MIR3122	0	0	0	1	0	0	1	0	0
chr1	212810068	212810278	1915347	1915353	Intergenic	FAM71A	0	0	0	1	1	0	1	0	0
chr1	213154553	213154647	1919625	1919629	intron	VASH2	0	0	0	1	1	0	1	0	0
chr1	213573219	213573362	1923352	1923357	Intergenic	RPS6KC1	0	0	0	1	1	0	1	0	0
chr1	214249990	214250319	1928749	1928755	Intergenic	PROX1	0	0	0	1	1	0	1	0	0
chr1	214503365	214503702	1931145	1931155	exon	SMYD2	0	0	0	1	1	0	1	0	0
chr1	214637754	214637904	1932527	1932533	intron	PTPN14	0	0	0	1	1	0	1	0	0
chr1	214650429	214650708	1932644	1932649	intron	PTPN14	0	0	0	1	1	0	1	0	0
chr1	215033118	215033185	1936026	1936032	Intergenic	KCNK2	0	0	0	1	0	0	0	0	0
chr1	217202627	217202739	1949818	1949822	intron	ESRRG	0	0	0	1	1	0	1	0	0
chr1	220473933	220474088	1973941	1973946	Intergenic	RAB3GAP2	0	0	0	1	0	0	1	0	0
chr1	220906451	220906901	1977528	1977543	Intergenic	MARC2	0	0	0	1	1	0	1	1	1
chr1	223661471	223661599	1999873	1999878	Intergenic	C1orf65	0	0	0	1	1	0	1	0	0
chr1	223896057	223896101	2002217	2002221	intron	CAPN2	0	0	0	1	1	0	0	0	0
chr1	224075776	224075971	2004630	2004639	Intergenic	TP53BP2	0	0	0	1	0	0	1	0	0
chr1	224392601	224392812	2008357	2008365	Intergenic	DEGS1	0	0	0	1	1	0	1	0	0
chr1	224645278	224645452	2011635	2011640	Intergenic	WDR26	0	0	0	1	0	0	1	1	1
chr1	224691020	224691548	2012100	2012114	Intergenic	WDR26	0	0	0	1	1	0	1	1	0
chr1	226322740	226323050	2030147	2030162	Intergenic	ACBD3	0	0	0	1	1	0	1	0	0
chr1	226911513	226911677	2038159	2038163	intron	ITPKB	0	0	0	1	1	0	0	0	0
chr1	227002874	227003129	2039412	2039419	Intergenic	PSEN2	0	0	0	1	1	0	1	0	0
chr1	228560301	228560419	2060609	2060617	exon	OBSCN	0	0	0	1	1	0	1	0	0
chr1	228560439	228560626	2060617	2060627	exon	OBSCN	0	0	0	1	1	0	1	0	0
chr1	228646906	228647426	2062393	2062422	TTS	HIST3H2BB	0	0	0	1	0	0	0	1	0
chr1	228876625	228876985	2068513	2068519	intron	RHOU	0	0	0	1	1	0	1	0	0
chr1	228917045	228917169	2068959	2068965	Intergenic	DUSP5P1	0	0	0	1	0	0	1	0	0
chr1	228996936	228997019	2069710	2069714	Intergenic	DUSP5P1	0	0	0	1	1	0	1	0	0
chr1	229039647	229039703	2070187	2070191	Intergenic	DUSP5P1	0	0	0	1	1	0	1	0	0
chr1	229114616	229114706	2071000	2071005	Intergenic	RAB4A	0	0	0	1	1	0	1	0	0
chr1	229141692	229141846	2071346	2071350	Intergenic	RAB4A	0	0	0	1	1	0	1	0	0
chr1	229151489	229151613	2071464	2071471	Intergenic	RAB4A	0	0	0	1	0	0	1	0	0
chr1	229193874	229194093	2071862	2071870	Intergenic	RAB4A	0	0	0	1	1	0	1	0	0
chr1	229195611	229195766	2071894	2071901	Intergenic	RAB4A	0	0	0	1	1	0	1	0	0
chr1	229253911	229254092	2072458	2072463	Intergenic	RAB4A	0	0	0	1	1	0	1	0	0
chr1	229282964	229283073	2072770	2072775	Intergenic	RAB4A	0	0	0	1	1	0	0	0	0
chr1	229283100	229283192	2072775	2072784	Intergenic	RAB4A	0	0	0	1	1	0	0	0	0
chr1	229314891	229315145	2073166	2073172	Intergenic	RAB4A	0	0	0	1	0	0	0	0	0
chr1	229341439	229341688	2073476	2073482	Intergenic	RAB4A	0	0	0	1	1	0	1	0	0
chr1	229363258	229363551	2073692	2073705	Intergenic	RAB4A	0	0	0	1	1	0	0	1	1
chr1	230240468	230240778	2083900	2083911	intron	GALNT2	0	0	0	1	1	0	1	0	0
chr1	230266138	230266345	2084326	2084332	intron	GALNT2	0	0	0	1	1	0	1	0	0
chr1	230266404	230266566	2084332	2084337	intron	GALNT2	0	0	0	1	1	0	1	0	0
chr1	230272393	230272620	2084435	2084444	intron	GALNT2	0	0	0	1	1	0	1	0	0
chr1	230321653	230322086	2085100	2085109	intron	GALNT2	0	0	0	1	1	0	1	0	0
chr1	230359866	230360392	2085591	2085598	intron	GALNT2	0	0	0	1	1	0	1	0	0
chr1	230367641	230367887	2085669	2085674	intron	GALNT2	0	0	0	1	1	0	1	0	0
chr1	230985359	230985468	2092998	2093002	intron	C1orf198	0	0	0	1	1	0	1	0	0
chr1	231328613	231328791	2097324	2097329	intron	TRIM67	0	0	0	1	1	0	1	0	0
chr1	231356725	231357100	2097791	2097803	exon	TRIM67	0	0	0	1	1	0	0	0	0
chr1	232184411	232184600	2106254	2106259	Intergenic	DISC2	0	0	0	1	0	0	1	0	0
chr1	232551484	232551910	2109565	2109577	intron	SIPA1L2	0	0	0	1	1	0	1	0	0
chr1	234445337	234445379	2127037	2127041	intron	SLC35F3	0	0	0	1	0	0	1	0	0
chr1	234445389	234445434	2127041	2127046	intron	SLC35F3	0	0	0	1	0	0	1	0	0
chr1	234445729	234445928	2127052	2127059	intron	SLC35F3	0	0	0	1	0	0	1	1	1
chr1	234659273	234659582	2129656	2129664	Intergenic	LOC100506795	0	0	0	1	1	0	1	0	0
chr1	234670184	234670503	2129797	2129804	Intergenic	LOC100506795	0	0	0	1	1	0	1	0	0
chr1	234672078	234672129	2129827	2129832	Intergenic	LOC100506795	0	0	0	1	1	0	0	0	0
chr1	234845316	234845491	2132190	2132199	Intergenic	LOC100506810	0	0	0	1	1	0	1	0	0
chr1	234852790	234852918	2132300	2132307	Intergenic	LOC100506810	0	0	0	1	1	0	1	0	0
chr1	234852944	234853028	2132307	2132311	Intergenic	LOC100506810	0	0	0	1	1	0	1	0	0
chr1	234857667	234857932	2132365	2132374	Intergenic	LOC100506810	0	0	0	1	1	0	0	0	0
chr1	234859412	234860478	2132413	2132434	promoter-TSS	LOC100506810	1	0	0	1	1	0	1	0	0
chr1	234860568	234860834	2132434	2132446	intron,promoter-TSS	LOC100506810	1	0	0	1	1	0	1	0	0
chr1	234861001	234861188	2132446	2132451	intron	LOC100506810	0	0	0	1	1	0	0	0	0
chr1	234908403	234908622	2133205	2133211	Intergenic	LOC100506810	0	0	0	1	1	0	1	1	0
chr1	234945422	234945633	2133648	2133656	Intergenic	LOC100506810	0	0	0	1	1	0	1	0	0
chr1	234998883	234999053	2134228	2134236	Intergenic	LOC100506810	0	0	0	1	1	0	1	0	0
chr1	235049053	235049144	2134914	2134919	Intergenic	LOC100506810	0	0	0	1	1	0	1	0	0
chr1	235057110	235057182	2135062	2135066	Intergenic	LOC100506810	0	0	0	1	1	0	1	0	0
chr1	235097965	235098133	2135632	2135636	Intergenic	SNORA14B	0	0	0	1	1	0	0	0	0
chr1	235123244	235123476	2136063	2136069	Intergenic	SNORA14B	0	0	0	1	1	0	1	0	0
chr1	235133139	235133345	2136186	2136194	Intergenic	SNORA14B	0	0	0	1	1	0	1	0	0
chr1	235183916	235184215	2136806	2136817	Intergenic	SNORA14B	0	0	0	1	1	0	1	0	0
chr1	235362898	235362987	2138938	2138942	intron	ARID4B	0	0	0	1	1	0	0	1	0
chr1	235587588	235587851	2142006	2142013	intron	TBCE	0	0	0	1	0	0	1	0	0
chr1	235998714	235998774	2147072	2147076	intron	LYST	0	0	0	1	1	0	1	0	0
chr1	236312624	236312722	2151662	2151668	intron	GPR137B	0	0	0	1	1	0	1	0	0
chr1	237207592	237207902	2162568	2162575	intron	RYR2	0	0	0	1	1	0	1	0	0
chr1	243479711	243479851	2218664	2218668	intron	SDCCAG8	0	0	0	1	1	0	0	0	0
chr1	244462605	244463041	2228769	2228780	Intergenic	C1orf100	0	0	0	1	1	0	1	1	1
chr1	244486173	244486314	2229055	2229059	Intergenic	C1orf100	0	0	0	1	1	0	1	0	0
chr1	245180188	245180282	2238114	2238118	intron	EFCAB2	0	0	0	1	0	0	1	0	0
chr1	245259648	245259676	2239064	2239068	intron	EFCAB2	0	0	0	1	0	0	0	0	0
chr1	245277868	245277947	2239354	2239359	intron	EFCAB2	0	0	0	1	0	0	1	0	0
chr1	245398067	245398173	2241533	2241539	intron	KIF26B	0	0	0	1	1	0	1	0	0
chr1	245421641	245421977	2241893	2241899	intron	KIF26B	0	0	0	1	1	0	1	0	0
chr1	245462134	245462191	2242380	2242386	intron	KIF26B	0	0	0	1	0	0	1	0	0
chr1	245462400	245462494	2242388	2242393	intron	KIF26B	0	0	0	1	0	0	1	0	0
chr1	245499812	245500265	2243053	2243063	intron	KIF26B	0	0	0	1	1	0	1	0	0
chr1	246309705	246310237	2253533	2253541	intron	SMYD3	0	0	0	1	1	0	1	0	0
chr1	246329530	246330063	2253774	2253782	intron	SMYD3	0	0	0	1	0	0	0	0	0
chr1	246772070	246772269	2258808	2258815	intron	CNST	0	0	0	1	1	0	1	0	0
chr1	248011831	248011946	2274509	2274514	Intergenic	OR11L1	0	0	0	1	1	0	1	0	0
chr2	555672	555757	2292382	2292386	Intergenic	TMEM18	0	0	0	1	1	0	0	0	0
chr2	586597	586773	2292944	2292949	Intergenic	TMEM18	0	0	0	1	1	0	1	0	0
chr2	870237	870312	2297768	2297773	Intergenic	LOC339822	0	0	0	1	1	0	1	0	0
chr2	1424913	1425004	2305480	2305486	intron	TPO	0	0	0	1	1	0	1	0	0
chr2	1425104	1425215	2305488	2305495	intron	TPO	0	0	0	1	1	0	1	0	0
chr2	1702401	1702565	2310888	2310893	intron	PXDN	0	0	0	1	0	0	1	0	0
chr2	1821330	1821642	2313415	2313432	intron	MYT1L	0	0	0	1	1	0	1	1	1
chr2	1915752	1915843	2315183	2315191	exon	MYT1L	0	0	0	1	1	0	0	0	0
chr2	1919055	1919182	2315255	2315262	intron	MYT1L	0	0	0	1	1	0	1	0	0
chr2	3284911	3285243	2333587	2333594	intron	TSSC1	0	0	0	1	1	0	1	1	0
chr2	3294515	3294631	2333902	2333908	intron	TSSC1	0	0	0	1	1	0	1	0	0
chr2	3307385	3307599	2334119	2334136	intron	TSSC1	0	0	0	1	1	0	1	1	1
chr2	3325100	3325201	2334517	2334524	intron	TSSC1	0	0	0	1	0	0	0	0	0
chr2	3418058	3418210	2336202	2336207	intron	TRAPPC12	0	0	0	1	1	0	0	0	0
chr2	3418232	3418555	2336207	2336224	intron	TRAPPC12	0	0	0	1	1	0	1	0	0
chr2	3449848	3450048	2336744	2336751	intron	TRAPPC12	0	0	0	1	1	0	1	0	0
chr2	3456139	3456395	2336892	2336900	intron	TRAPPC12	0	0	0	1	1	0	1	0	0
chr2	3463421	3463559	2337047	2337054	intron	TRAPPC12	0	0	0	1	1	0	1	0	0
chr2	5680038	5680294	2358374	2358383	Intergenic	SOX11	0	0	0	1	1	0	1	0	0
chr2	5701160	5701296	2358554	2358560	Intergenic	SOX11	0	0	0	1	1	0	1	0	0
chr2	6342724	6342775	2364809	2364813	Intergenic	LOC400940	0	0	0	1	1	0	0	0	0
chr2	6352794	6352959	2364877	2364882	Intergenic	LOC400940	0	0	0	1	1	0	1	0	0
chr2	7101021	7101174	2371622	2371626	intron	RNF144A	0	0	0	1	1	0	1	0	0
chr2	7148323	7148573	2372180	2372190	intron	RNF144A	0	0	0	1	1	0	1	1	0
chr2	7172097	7172298	2372549	2372554	intron	RNF144A	0	1	0	1	1	0	1	1	0
chr2	7932389	7932738	2378838	2378843	Intergenic	LOC339788	0	0	0	1	1	0	1	0	0
chr2	7965872	7966193	2379089	2379095	Intergenic	LOC339788	0	0	0	1	0	0	1	0	0
chr2	8262444	8262520	2381759	2381763	intron	LINC00299	0	0	0	1	1	0	1	0	0
chr2	8665854	8666221	2386274	2386284	Intergenic	ID2	0	0	0	1	1	0	1	1	0
chr2	8707384	8707480	2386904	2386908	Intergenic	ID2	0	0	0	1	0	0	1	0	0
chr2	8769182	8769265	2388045	2388049	Intergenic	ID2	0	0	0	1	0	0	1	0	0
chr2	8769357	8769396	2388052	2388056	Intergenic	ID2	0	0	0	1	0	0	1	0	0
chr2	9235785	9236067	2393544	2393561	Intergenic	MBOAT2	0	0	0	1	1	0	1	1	0
chr2	9279885	9280347	2394272	2394283	Intergenic	ASAP2	0	0	0	1	1	0	0	1	1
chr2	9319293	9319553	2394917	2394924	Intergenic	ASAP2	0	0	0	1	1	0	1	0	0
chr2	9331233	9331383	2395092	2395097	Intergenic	ASAP2	0	0	0	1	1	0	1	0	0
chr2	9471131	9471170	2397244	2397248	intron	ASAP2	0	0	0	1	1	0	1	0	0
chr2	9471189	9471286	2397249	2397255	intron	ASAP2	0	0	0	1	1	0	1	0	0
chr2	9471310	9471413	2397255	2397259	intron	ASAP2	0	0	0	1	1	0	1	0	0
chr2	9472517	9472945	2397277	2397287	intron	ASAP2	0	0	0	1	1	0	1	0	0
chr2	9487631	9487787	2397495	2397499	intron	ASAP2	0	0	0	1	1	0	1	0	0
chr2	9513305	9513569	2397817	2397826	intron	ASAP2	0	0	0	1	1	0	1	0	0
chr2	9607818	9608175	2399432	2399442	intron	CPSF3	0	0	0	1	1	0	1	0	0
chr2	10120089	10120384	2406659	2406665	intron	GRHL1	0	0	0	1	1	0	0	0	0
chr2	10176302	10176531	2407977	2407982	Intergenic	KLF11	0	0	0	1	1	0	1	1	0
chr2	10425713	10425849	2413229	2413234	Intergenic	HPCAL1	0	0	0	1	1	0	1	0	0
chr2	10426845	10427099	2413257	2413269	Intergenic	HPCAL1	0	0	0	1	1	0	1	0	0
chr2	10549284	10549566	2415630	2415642	intron	HPCAL1	0	0	0	1	1	0	0	1	1
chr2	10639414	10639673	2417555	2417565	Intergenic	ODC1	0	0	0	1	1	0	1	0	0
chr2	11514503	11514563	2430161	2430166	Intergenic	LINC00570	0	0	0	1	1	0	1	0	0
chr2	11514621	11514877	2430166	2430175	Intergenic	LINC00570	0	0	0	1	0	0	1	0	0
chr2	11514993	11515083	2430175	2430181	Intergenic	LINC00570	0	0	0	1	1	0	1	0	0
chr2	11529775	11529978	2430403	2430409	Intergenic	LINC00570	0	0	0	1	1	0	1	0	0
chr2	11884333	11884592	2435966	2435973	intron	LPIN1	0	0	0	1	1	0	1	1	0
chr2	11970184	11970562	2437497	2437506	Intergenic	MIR4262	0	0	0	1	1	0	1	1	0
chr2	15874105	15874206	2466081	2466085	Intergenic	DDX1	0	0	0	1	1	0	0	0	0
chr2	15951521	15951776	2467093	2467099	Intergenic	MYCN	0	0	0	1	1	0	1	0	0
chr2	15998838	15999036	2467699	2467705	Intergenic	MYCN	0	0	0	1	0	0	1	0	0
chr2	16053517	16053588	2468214	2468219	Intergenic	MYCN	0	0	0	1	1	0	1	0	0
chr2	16054892	16055016	2468244	2468248	Intergenic	MYCN	0	0	0	1	1	0	1	0	0
chr2	16234308	16234482	2470736	2470741	Intergenic	MYCNOS	0	0	0	1	1	0	1	0	0
chr2	16234537	16234596	2470741	2470745	Intergenic	MYCNOS	0	0	0	1	1	0	1	0	0
chr2	16606994	16607341	2473895	2473901	Intergenic	FAM49A	0	0	0	1	1	0	1	0	0
chr2	16838104	16838133	2475722	2475726	intron	FAM49A	0	0	0	1	1	0	1	0	0
chr2	16938466	16938739	2476510	2476518	Intergenic	FAM49A	0	0	0	1	1	0	1	1	1
chr2	19556760	19556860	2493833	2493842	intron	OSR1	0	1	0	1	1	1	0	0	0
chr2	20396503	20396739	2501467	2501474	Intergenic	SDC1	0	0	0	1	1	0	1	0	0
chr2	20811176	20811384	2506879	2506886	Intergenic	HS1BP3	0	0	0	1	1	0	1	0	0
chr2	20817777	20818016	2506969	2506975	exon	HS1BP3	0	0	0	1	1	0	1	1	1
chr2	20826766	20827120	2507143	2507153	intron	HS1BP3	0	0	0	1	1	0	1	0	0
chr2	20835666	20835861	2507289	2507302	intron	HS1BP3	0	0	0	1	0	0	1	1	1
chr2	23574508	23574754	2526332	2526352	Intergenic	KLHL29	0	0	0	1	1	0	1	1	0
chr2	23892917	23893024	2531663	2531668	intron	KLHL29	0	0	0	1	1	0	1	0	0
chr2	24526998	24527126	2539450	2539454	intron	ITSN2	0	0	0	1	1	0	1	0	0
chr2	24557170	24557198	2539730	2539734	intron	ITSN2	0	0	0	1	1	0	0	0	0
chr2	24562196	24562335	2539806	2539813	intron	ITSN2	0	0	0	1	0	0	1	0	0
chr2	25075353	25075695	2545319	2545339	intron	ADCY3	0	0	0	1	1	0	1	0	0
chr2	25207810	25208049	2547462	2547469	intron	DNAJC27-AS1	0	0	0	1	1	0	0	0	0
chr2	25487165	25487229	2552294	2552298	intron	DNMT3A	0	0	0	1	0	0	1	0	0
chr2	25533904	25534533	2553175	2553189	intron	DNMT3A	0	0	0	1	1	0	1	0	0
chr2	25596420	25596558	2554640	2554648	Intergenic	DNMT3A	0	0	0	1	1	0	1	0	0
chr2	25599677	25600073	2554708	2554746	TTS	DTNB	0	1	0	1	1	0	1	1	1
chr2	26235192	26235330	2562862	2562868	Intergenic	RAB10	0	0	0	1	1	0	1	0	0
chr2	26624612	26625098	2568164	2568213	promoter-TSS	CCDC164	1	1	0	1	1	0	1	0	0
chr2	26838833	26838911	2571391	2571397	intron	CIB4	0	0	0	1	1	0	0	0	0
chr2	26854285	26854460	2571614	2571620	intron	CIB4	0	0	0	1	1	0	1	0	0
chr2	26860882	26861111	2571702	2571709	intron	CIB4	0	0	0	1	1	0	1	0	0
chr2	26914910	26915017	2572320	2572325	promoter-TSS	KCNK3	1	0	0	1	1	0	1	0	0
chr2	26985758	26986114	2573479	2573491	Intergenic	SLC35F6	0	0	0	1	1	0	1	0	0
chr2	27304103	27304423	2578557	2578567	intron	EMILIN1	0	0	0	1	1	0	1	1	0
chr2	28762168	28762398	2597242	2597249	intron	PLB1	0	0	0	1	1	0	0	0	0
chr2	28817140	28817389	2597993	2598004	intron	PLB1	0	0	0	1	1	0	1	1	1
chr2	28905984	28906051	2598996	2599001	Intergenic	PPP1CB	0	0	0	1	1	0	1	0	0
chr2	28906116	28906409	2599002	2599010	Intergenic	PPP1CB	0	0	0	1	1	0	1	0	0
chr2	29286741	29286859	2603779	2603786	exon	C2orf71	0	0	0	1	1	0	0	0	0
chr2	29504667	29504710	2606072	2606076	intron	ALK	0	0	0	1	1	0	1	0	0
chr2	29698517	29698852	2607773	2607782	intron	ALK	0	0	0	1	1	0	1	0	0
chr2	36683743	36683940	2666550	2666557	intron	CRIM1	0	0	0	1	1	0	1	0	0
chr2	38415047	38415118	2683210	2683214	Intergenic	CYP1B1-AS1	0	0	0	1	1	0	1	0	0
chr2	38635970	38636018	2685602	2685606	Intergenic	ATL2	0	0	0	1	1	0	0	0	0
chr2	38695593	38695638	2686271	2686275	Intergenic	ATL2	0	0	0	1	1	0	1	0	0
chr2	38742490	38742623	2686771	2686776	Intergenic	HNRPLL	0	0	0	1	1	0	1	0	0
chr2	38742763	38742863	2686779	2686788	Intergenic	HNRPLL	0	0	0	1	0	0	1	0	0
chr2	38742945	38743071	2686788	2686794	Intergenic	HNRPLL	0	0	0	1	0	0	1	0	0
chr2	42193753	42193946	2714050	2714060	Intergenic	C2orf91	0	0	0	1	1	0	1	0	0
chr2	42360098	42360626	2716268	2716284	Intergenic	EML4	0	0	0	1	1	0	1	0	0
chr2	42368453	42368668	2716367	2716373	Intergenic	EML4	0	0	0	1	1	0	0	0	0
chr2	43386190	43386348	2729344	2729352	Intergenic	ZFP36L2	0	0	0	1	1	0	1	1	0
chr2	43527768	43528013	2731758	2731763	intron	THADA	0	0	0	1	1	0	1	0	0
chr2	43528222	43528375	2731763	2731769	intron	THADA	0	0	0	1	1	0	1	0	0
chr2	43540730	43540844	2731861	2731865	intron	THADA	0	0	0	1	1	0	1	0	0
chr2	43573086	43573240	2732137	2732142	intron	THADA	0	0	0	1	1	0	0	0	0
chr2	43690472	43690861	2733059	2733064	intron	THADA	0	0	0	1	0	0	1	0	0
chr2	43691730	43691952	2733066	2733071	intron	THADA	0	0	0	1	0	0	1	0	0
chr2	44271324	44271650	2738814	2738825	Intergenic	LRPPRC	0	0	0	1	1	0	1	1	1
chr2	44518558	44518931	2741736	2741742	intron	SLC3A1	0	0	0	1	1	0	1	1	1
chr2	44554132	44554550	2742041	2742049	intron	PREPL	0	0	0	1	1	0	1	0	0
chr2	46049147	46049177	2756863	2756867	intron	PRKCE	0	0	0	1	1	0	1	0	0
chr2	46189613	46189984	2758389	2758395	intron	PRKCE	0	0	0	1	1	0	0	0	0
chr2	46227707	46228075	2758770	2758777	intron	PRKCE	0	0	0	1	1	0	1	0	0
chr2	46558975	46559130	2762086	2762091	intron	EPAS1	0	0	0	1	1	0	0	0	0
chr2	46636301	46636678	2762980	2762987	Intergenic	TMEM247	0	0	0	1	0	0	1	0	0
chr2	46717818	46717965	2763688	2763693	Intergenic	TMEM247	0	0	0	1	1	0	1	1	0
chr2	47074388	47074678	2767176	2767186	intron	LOC100134259	0	0	0	1	1	0	1	0	0
chr2	47099257	47099440	2767482	2767488	Intergenic	MCFD2	0	0	0	1	1	0	1	0	0
chr2	47214279	47214421	2769057	2769064	intron	TTC7A	0	0	0	1	1	0	0	1	1
chr2	47214922	47215013	2769068	2769073	intron	TTC7A	0	0	0	1	1	0	0	0	0
chr2	47227522	47227772	2769230	2769238	intron	TTC7A	0	0	0	1	1	0	1	0	0
chr2	47235452	47235517	2769360	2769364	intron	TTC7A	0	0	0	1	1	0	1	0	0
chr2	47235979	47236215	2769370	2769377	intron	TTC7A	0	0	0	1	1	0	1	0	0
chr2	47261556	47261768	2769739	2769745	intron	TTC7A	0	0	0	1	1	0	1	0	0
chr2	47567030	47567604	2773395	2773402	Intergenic	EPCAM	0	0	0	1	1	0	1	0	0
chr2	48333509	48334231	2782333	2782347	Intergenic	FOXN2	0	0	0	1	1	0	1	1	1
chr2	54239138	54239419	2821296	2821303	Intergenic	PSME4	0	0	0	1	0	0	1	0	0
chr2	54587261	54587562	2824214	2824221	exon	C2orf73	0	0	0	1	1	0	1	0	0
chr2	54799285	54799898	2826464	2826470	intron	SPTBN1	0	0	0	1	1	0	0	0	0
chr2	54902971	54903055	2827715	2827719	Intergenic	EML6	0	0	0	1	1	0	1	0	0
chr2	54939600	54940110	2828113	2828121	Intergenic	EML6	0	0	0	1	1	0	1	0	0
chr2	55158754	55159347	2830128	2830135	intron	EML6	0	0	0	1	1	0	1	0	0
chr2	55390925	55391285	2832399	2832405	Intergenic	CLHC1	0	0	0	1	1	0	0	0	0
chr2	59540555	59540681	2859879	2859884	Intergenic	FLJ30838	0	0	0	1	0	0	1	0	0
chr2	61039095	61039367	2872242	2872247	Intergenic	PAPOLG	0	0	0	1	1	0	1	0	0
chr2	61935695	61935747	2883013	2883017	Intergenic	FAM161A	0	0	0	1	1	0	1	0	0
chr2	62198442	62198627	2886346	2886351	intron	COMMD1	0	0	0	1	0	0	1	0	0
chr2	62520668	62521015	2889663	2889672	Intergenic	MIR5192	0	0	0	1	1	0	1	0	0
chr2	62521093	62521264	2889672	2889680	Intergenic	MIR5192	0	0	0	1	1	0	1	0	0
chr2	62639260	62639591	2890896	2890902	Intergenic	TMEM17	0	0	0	1	1	0	1	1	1
chr2	62716368	62716613	2891618	2891622	Intergenic	TMEM17	0	0	0	1	1	0	0	0	0
chr2	64558045	64558328	2905582	2905590	Intergenic	LGALSL	0	0	0	1	1	0	0	1	1
chr2	64870250	64870302	2908616	2908620	intron	SERTAD2	0	0	0	1	1	0	1	0	0
chr2	64870490	64870624	2908621	2908630	intron	SERTAD2	0	0	0	1	1	0	1	0	0
chr2	64873592	64873989	2908690	2908697	intron	SERTAD2	0	0	0	1	1	0	0	1	1
chr2	65302523	65302572	2913826	2913830	intron	CEP68	0	0	0	1	1	0	1	0	0
chr2	65610072	65610322	2917883	2917896	intron	SPRED2	0	0	0	1	1	0	1	1	0
chr2	65634085	65634132	2918187	2918191	intron	SPRED2	0	0	0	1	1	0	1	0	0
chr2	66463292	66463728	2925145	2925154	Intergenic	MIR4778	0	0	0	1	1	0	1	0	0
chr2	66464121	66464410	2925157	2925166	Intergenic	MIR4778	0	0	0	1	1	0	1	0	0
chr2	66528452	66528490	2925581	2925586	Intergenic	MIR4778	0	0	0	1	0	0	1	0	0
chr2	67663513	67663798	2933356	2933363	Intergenic	ETAA1	0	0	0	1	1	0	1	0	0
chr2	68073599	68073958	2935857	2935867	Intergenic	C1D	0	0	0	1	0	0	1	1	1
chr2	69056406	69056821	2943830	2943840	Intergenic	BMP10	0	0	0	1	1	0	1	0	0
chr2	69170645	69170942	2944676	2944685	Intergenic	GKN2	0	0	0	1	1	0	1	1	1
chr2	69480988	69481184	2947046	2947051	Intergenic	GFPT1	0	0	0	1	1	0	1	0	0
chr2	69813139	69814009	2950519	2950528	intron	AAK1	0	0	0	1	1	0	1	0	0
chr2	69857143	69857237	2950926	2950930	intron	AAK1	0	0	0	1	1	0	1	0	0
chr2	69872232	69872503	2951212	2951218	Intergenic	AAK1	0	0	0	1	1	0	0	0	0
chr2	69914148	69914214	2951586	2951591	Intergenic	AAK1	0	0	0	1	0	0	1	0	0
chr2	70212924	70213166	2954929	2954938	intron	PCBP1-AS1	0	0	0	1	1	0	1	0	0
chr2	70302834	70303148	2955986	2955995	intron	PCBP1-AS1	0	0	0	1	1	0	1	0	0
chr2	70308499	70308576	2956049	2956053	exon	PCBP1-AS1	0	0	0	1	1	0	0	0	0
chr2	70312407	70312501	2956096	2956100	intron	PCBP1-AS1	0	0	0	1	1	0	1	1	0
chr2	70741872	70742029	2961972	2961981	intron	TGFA	0	0	0	1	1	0	1	0	0
chr2	70751624	70751776	2962077	2962084	intron	TGFA	0	0	0	1	1	0	1	0	0
chr2	71772834	71773120	2974339	2974349	intron	DYSF	0	0	0	1	1	0	1	1	1
chr2	71773339	71773388	2974356	2974360	intron	DYSF	0	0	0	1	1	0	0	0	0
chr2	71787682	71787954	2974602	2974620	intron	DYSF	0	1	0	1	1	0	0	0	0
chr2	71902636	71902755	2976036	2976042	intron	DYSF	0	0	0	1	0	0	1	0	0
chr2	71927300	71927468	2976380	2976385	Intergenic	DYSF	0	0	0	1	1	0	1	0	0
chr2	71928221	71928353	2976404	2976409	Intergenic	DYSF	0	0	0	1	1	0	1	0	0
chr2	72366403	72366479	2980758	2980763	intron	CYP26B1	0	0	0	1	1	0	1	0	0
chr2	73645565	73645651	2993711	2993717	intron	ALMS1	0	0	0	1	0	0	1	0	0
chr2	74210663	74210961	2999060	2999077	Intergenic	DGUOK	0	0	0	1	1	0	1	1	0
chr2	74237223	74237629	2999682	2999695	Intergenic	TET3	0	0	0	1	1	0	1	0	0
chr2	74541527	74541597	3003755	3003759	intron	SLC4A5	0	0	0	1	1	0	1	0	0
chr2	75836226	75836477	3017312	3017330	Intergenic	MRPL19	0	0	0	1	1	0	1	1	1
chr2	80472107	80472385	3046110	3046116	intron	CTNNA2	0	0	0	1	1	0	1	0	0
chr2	80801376	80802515	3048524	3048529	intron	CTNNA2	0	0	0	1	0	0	1	0	0
chr2	83017402	83017449	3060866	3060870	Intergenic	LOC1720	0	0	0	1	1	0	1	0	0
chr2	84719081	84719104	3071151	3071156	Intergenic	DNAH6	0	0	0	1	0	0	1	0	0
chr2	85483327	85483638	3079227	3079240	intron	TCF7L1	0	0	0	1	1	0	1	0	0
chr2	85647807	85648082	3081970	3081984	Intergenic	CAPG	0	0	0	1	1	0	1	1	1
chr2	85662285	85662383	3082202	3082207	intron	SH2D6	1	0	0	1	0	0	1	0	0
chr2	85906420	85906658	3086249	3086263	Intergenic	SFTPB	0	0	0	1	1	0	1	1	1
chr2	85934450	85934637	3086579	3086589	Intergenic	GNLY	0	0	0	1	1	0	1	1	1
chr2	85938388	85938450	3086623	3086627	Intergenic	GNLY	0	0	0	1	1	0	1	0	0
chr2	85940537	85940623	3086661	3086666	Intergenic	GNLY	0	0	0	1	1	0	1	0	0
chr2	85956191	85956432	3086839	3086853	Intergenic	ATOH8	0	0	0	1	1	0	1	1	1
chr2	85969002	85969256	3087011	3087025	Intergenic	ATOH8	0	0	0	1	1	0	1	0	0
chr2	85969339	85970010	3087025	3087040	Intergenic	ATOH8	0	0	0	1	1	0	1	0	0
chr2	85996031	85996100	3087616	3087621	intron	ATOH8	0	0	0	1	1	0	0	0	0
chr2	85999301	85999804	3087673	3087704	intron	ATOH8	0	0	0	1	1	0	1	0	0
chr2	86015132	86015355	3087970	3087975	exon	ATOH8	0	0	0	1	1	0	1	0	0
chr2	86038474	86038666	3088276	3088291	Intergenic	LOC284950	0	1	0	1	1	0	1	0	0
chr2	86041350	86041625	3088330	3088337	promoter-TSS	LOC284950	1	0	0	1	1	0	1	1	1
chr2	86054590	86054807	3088478	3088488	TTS	LOC284950	0	0	0	1	1	0	1	1	1
chr2	86225738	86225941	3090424	3090430	Intergenic	LOC90784	0	0	0	1	1	0	1	0	0
chr2	86262994	86263273	3090933	3090940	intron	POLR1A	0	0	0	1	1	0	1	1	0
chr2	87547800	87548532	3105161	3105171	Intergenic	LINC00152	0	0	0	1	1	0	1	0	0
chr2	87872560	87872784	3108232	3108241	Intergenic	MIR4435-1	0	0	0	1	0	0	1	0	0
chr2	87894550	87894717	3108461	3108466	Intergenic	MIR4435-1	0	0	0	1	1	0	1	0	0
chr2	89140976	89141184	3121067	3121072	Intergenic	MIR4436A	0	0	0	1	1	0	1	0	0
chr2	95709066	95709422	3145351	3145359	intron	MAL	0	0	0	1	1	0	1	1	0
chr2	95900198	95900254	3147948	3147952	Intergenic	PROM2	0	0	0	1	1	0	1	0	0
chr2	95971238	95971566	3148953	3148961	intron	KCNIP3	0	0	0	1	1	0	1	0	0
chr2	95971601	95971772	3148961	3148967	intron	KCNIP3	0	0	0	1	1	0	1	0	0
chr2	96352223	96352386	3153442	3153447	Intergenic	TRIM43	0	0	0	1	1	0	1	0	0
chr2	96385615	96385719	3153713	3153718	Intergenic	TRIM43	0	0	0	1	0	0	1	0	0
chr2	96394752	96394851	3153788	3153794	Intergenic	TRIM43	0	0	0	1	1	0	1	1	1
chr2	97197767	97198127	3164056	3164072	Intergenic	ARID5A	0	0	0	1	1	0	1	0	0
chr2	97435656	97435940	3167705	3167711	intron	CNNM4	0	0	0	1	1	0	1	0	0
chr2	97565284	97565365	3170812	3170816	intron	FAM178B	0	0	0	1	1	0	1	0	0
chr2	97636303	97636544	3172185	3172191	intron	FAM178B	0	0	0	1	1	0	1	0	0
chr2	97643324	97643745	3172304	3172317	intron	FAM178B	0	0	0	1	1	0	1	0	0
chr2	98313582	98313983	3178678	3178687	intron	LOC728537	0	0	0	1	0	0	1	1	1
chr2	98378475	98378849	3179995	3180007	exon,intron	TMEM131	0	0	0	1	1	0	0	0	0
chr2	99422762	99423072	3191075	3191081	intron	KIAA1211L	0	0	0	1	1	0	1	0	0
chr2	99525969	99526338	3192395	3192404	intron	KIAA1211L	0	0	0	1	1	0	1	0	0
chr2	100067731	100068005	3197692	3197697	intron	REV1	0	0	0	1	0	0	1	0	0
chr2	100188881	100189128	3199244	3199251	intron	AFF3	0	0	0	1	1	0	1	0	0
chr2	100869714	100869796	3206239	3206243	Intergenic	LONRF2	0	0	0	1	0	0	1	0	0
chr2	100956232	100956435	3207385	3207390	Intergenic	LONRF2	0	0	0	1	0	0	1	0	0
chr2	101010730	101010857	3207893	3207900	intron	CHST10	0	0	0	1	0	0	1	0	0
chr2	101402146	101402268	3212236	3212240	Intergenic	NPAS2	0	0	0	1	1	0	1	0	0
chr2	101402329	101402811	3212240	3212247	Intergenic	NPAS2	0	0	0	1	1	0	1	0	0
chr2	101402832	101403044	3212247	3212252	Intergenic	NPAS2	0	0	0	1	1	0	1	0	0
chr2	101492126	101492343	3213497	3213504	intron	NPAS2	0	0	0	1	1	0	1	0	0
chr2	102686804	102686920	3228226	3228230	Intergenic	IL1R2	0	0	0	1	0	0	1	0	0
chr2	102699107	102699287	3228310	3228315	Intergenic	IL1R1	0	0	0	1	1	0	1	0	0
chr2	102722687	102723009	3228525	3228530	Intergenic	IL1R1	0	0	0	1	1	0	1	0	0
chr2	102734189	102734330	3228640	3228645	Intergenic	IL1R1	0	0	0	1	1	0	1	0	0
chr2	102844212	102844532	3229681	3229690	intron	IL1RL2	0	0	0	1	1	0	1	1	0
chr2	102857410	102857643	3229871	3229886	Intergenic	IL1RL2	0	0	0	1	1	0	1	1	1
chr2	105989915	105990062	3255643	3255647	intron	FHL2	0	0	0	1	1	0	1	0	0
chr2	106026337	106026565	3256231	3256236	intron	FHL2	0	0	0	1	1	0	1	0	0
chr2	106132012	106132353	3257225	3257234	Intergenic	FHL2	0	0	0	1	1	0	1	0	0
chr2	106234270	106234516	3258435	3258440	Intergenic	LOC285000	0	0	0	1	1	0	1	0	0
chr2	106396356	106396562	3260266	3260272	intron	NCK2	0	0	0	1	1	0	1	0	0
chr2	106428942	106428993	3260705	3260710	intron	NCK2	0	0	0	1	1	0	1	0	0
chr2	106441065	106441176	3260860	3260867	intron	NCK2	0	0	0	1	1	0	1	0	0
chr2	106495601	106495779	3261504	3261510	intron	NCK2	0	0	0	1	1	0	1	0	0
chr2	106498831	106499098	3261623	3261630	intron	NCK2	0	0	0	1	1	0	0	0	0
chr2	106898930	106899040	3266104	3266108	Intergenic	UXS1	0	0	0	1	1	0	0	0	0
chr2	107159268	107159593	3269560	3269577	Intergenic	RGPD3	0	0	0	1	0	0	1	1	1
chr2	107319806	107319838	3270981	3270985	Intergenic	ST6GAL2	0	0	0	1	1	0	0	0	0
chr2	107974382	107974452	3275698	3275702	Intergenic	LOC729121	0	0	0	1	1	0	0	0	0
chr2	107974726	107975008	3275704	3275710	Intergenic	LOC729121	0	0	0	1	0	0	1	0	0
chr2	109217798	109217975	3285547	3285555	intron	LIMS1	0	0	0	1	0	0	1	0	0
chr2	109228772	109228890	3285644	3285649	intron	LIMS1	0	0	0	1	0	0	1	0	0
chr2	109999468	109999557	3295771	3295775	intron	SH3RF3	0	0	0	1	1	0	1	0	0
chr2	110097810	110097973	3297347	3297353	intron	SH3RF3	0	0	0	1	1	0	1	0	0
chr2	110099868	110100048	3297393	3297398	intron	SH3RF3	0	0	0	1	1	0	1	0	0
chr2	110437534	110437585	3300192	3300196	Intergenic	SOWAHC	0	0	0	1	1	0	1	0	0
chr2	110456494	110456915	3300453	3300461	Intergenic	SOWAHC	0	0	0	1	1	0	1	0	0
chr2	110859039	110859284	3305380	3305390	intron	MALL	0	0	0	1	1	0	1	0	0
chr2	110864367	110864448	3305447	3305451	intron	MALL	0	0	0	1	1	0	1	0	0
chr2	111530900	111531390	3312664	3312672	intron	ACOXL	0	0	0	1	1	0	1	0	0
chr2	111751639	111751991	3314714	3314720	intron	ACOXL	0	0	0	1	1	0	1	0	0
chr2	111853024	111853264	3315531	3315539	intron	ACOXL	0	0	0	1	0	0	0	0	0
chr2	111943194	111943571	3316898	3316907	Intergenic	BCL2L11	0	0	0	1	1	0	1	0	0
chr2	112103765	112104145	3318428	3318436	Intergenic	MIR4435-2	0	0	0	1	0	0	1	0	0
chr2	112113166	112113369	3318514	3318520	Intergenic	MIR4435-2	0	0	0	1	1	0	1	0	0
chr2	112291655	112291753	3320455	3320459	Intergenic	LOC541471	0	0	0	1	0	0	1	0	0
chr2	113489730	113490097	3334867	3334873	Intergenic	CKAP2L	0	0	0	1	1	0	1	0	0
chr2	113875226	113875513	3338068	3338074	promoter-TSS	IL1RN	1	0	0	1	1	0	1	0	0
chr2	113896093	113896330	3338247	3338253	Intergenic	IL1RN	0	0	0	1	1	0	1	1	1
chr2	113966637	113966807	3339316	3339320	Intergenic	LOC654433	0	0	0	1	1	0	1	0	0
chr2	113967441	113967677	3339330	3339337	Intergenic	LOC654433	0	0	0	1	1	0	1	0	0
chr2	114048829	114049000	3340458	3340479	Intergenic	PAX8	0	1	0	1	1	0	1	0	0
chr2	114113839	114114244	3341064	3341071	Intergenic	PAX8	0	0	0	1	1	0	1	0	0
chr2	114128212	114128331	3341157	3341165	Intergenic	CBWD2	0	0	0	1	0	0	1	1	1
chr2	114576077	114576422	3346736	3346745	Intergenic	SLC35F5	0	0	0	1	1	0	1	0	0
chr2	114591729	114591880	3346903	3346908	Intergenic	ACTR3	0	0	0	1	1	0	1	0	0
chr2	115300792	115301270	3352333	3352341	intron	DPP10	0	0	0	1	1	0	1	0	0
chr2	119392055	119392096	3380114	3380118	Intergenic	EN1	0	0	0	1	1	0	1	0	0
chr2	120041491	120041738	3387434	3387439	Intergenic	STEAP3	0	0	0	1	1	0	1	0	0
chr2	120049986	120050074	3387575	3387582	Intergenic	STEAP3	0	0	0	1	0	0	1	0	0
chr2	120452638	120452808	3392064	3392069	Intergenic	TMEM177	0	0	0	1	1	0	1	0	0
chr2	120460543	120460661	3392161	3392169	Intergenic	TMEM177	0	0	0	1	1	0	1	1	1
chr2	121156865	121156953	3400520	3400524	Intergenic	INHBB	0	0	0	1	1	0	1	0	0
chr2	121307338	121307692	3402769	3402775	Intergenic	LOC84931	0	0	0	1	1	0	1	0	0
chr2	121310362	121310605	3402806	3402813	Intergenic	LOC84931	0	0	0	1	1	0	1	1	1
chr2	121310632	121310849	3402813	3402822	Intergenic	LOC84931	0	0	0	1	1	0	1	1	1
chr2	121380898	121380935	3403989	3403993	Intergenic	LOC84931	0	0	0	1	1	0	1	0	0
chr2	121414347	121414381	3404430	3404434	Intergenic	GLI2	0	0	0	1	1	0	1	0	0
chr2	121427146	121427432	3404567	3404583	Intergenic	GLI2	0	0	0	1	1	0	1	1	0
chr2	121796456	121796789	3410722	3410728	Intergenic	GLI2	0	0	0	1	1	0	1	0	0
chr2	121985441	121985687	3413454	3413462	intron	TFCP2L1	0	0	0	1	0	0	1	0	0
chr2	122094231	122094644	3415191	3415199	TTS	CLASP1	0	0	0	1	1	0	1	0	0
chr2	122113781	122113916	3415476	3415480	intron	CLASP1	0	0	0	1	1	0	1	1	1
chr2	127841775	127841946	3457385	3457397	intron	BIN1	0	0	0	1	1	0	1	0	0
chr2	127852223	127852574	3457597	3457607	intron	BIN1	0	0	0	1	1	0	1	0	0
chr2	129105384	129105449	3476523	3476528	Intergenic	HS6ST1	0	0	0	1	1	0	1	0	0
chr2	129105529	129105950	3476528	3476537	Intergenic	HS6ST1	0	0	0	1	1	0	1	0	0
chr2	129321530	129321877	3479602	3479608	Intergenic	HS6ST1	0	0	0	1	1	0	1	0	0
chr2	129365196	129365254	3480175	3480180	Intergenic	HS6ST1	0	0	0	1	1	0	0	0	0
chr2	129365831	129366051	3480194	3480203	Intergenic	HS6ST1	0	0	0	1	1	0	1	0	0
chr2	130919013	130919124	3495683	3495689	intron	SMPD4	0	0	0	1	1	0	0	0	0
chr2	131094672	131094795	3498518	3498525	Intergenic	CCDC115	0	0	0	1	0	0	1	0	0
chr2	131565559	131565605	3505543	3505548	Intergenic	AMER3	0	0	0	1	1	0	1	0	0
chr2	131578011	131578312	3505744	3505752	Intergenic	AMER3	0	0	0	1	1	0	1	0	0
chr2	131819079	131819248	3509677	3509683	intron	FAM168B	0	0	0	1	1	0	1	0	0
chr2	132269487	132269961	3516241	3516252	intron	LOC150776	0	0	0	1	1	0	1	0	0
chr2	134165065	134165140	3533027	3533032	intron	NCKAP5	0	0	0	1	1	0	1	0	0
chr2	134432245	134432834	3534961	3534979	Intergenic	NCKAP5	0	0	0	1	1	0	0	0	0
chr2	135662071	135663454	3545901	3545913	intron	LOC100129961	0	0	0	1	1	0	1	0	0
chr2	144474847	144474897	3603033	3603037	intron	ARHGAP15	0	0	0	1	1	0	0	0	0
chr2	152400882	152401270	3654378	3654385	intron	NEB	0	0	0	1	1	0	1	0	0
chr2	153328061	153328081	3662746	3662750	intron	FMNL2	0	0	0	1	1	0	0	0	0
chr2	157045813	157045903	3684462	3684466	Intergenic	NR4A2	0	0	0	1	0	0	1	0	0
chr2	158641063	158641214	3695422	3695429	intron	ACVR1	0	0	0	1	1	0	1	0	0
chr2	159513433	159513510	3701636	3701640	intron	PKP4	0	0	0	1	1	0	1	0	0
chr2	159527950	159528288	3701786	3701797	intron	PKP4	0	0	0	1	1	0	1	0	0
chr2	159579857	159579980	3702222	3702229	Intergenic	DAPL1	0	0	0	1	1	0	1	0	0
chr2	159598173	159598355	3702445	3702451	Intergenic	DAPL1	0	0	0	1	1	0	1	0	0
chr2	159610172	159610511	3702551	3702559	Intergenic	DAPL1	0	0	0	1	0	0	1	0	0
chr2	159678797	159678870	3703129	3703133	Intergenic	DAPL1	0	0	0	1	1	0	1	0	0
chr2	159891363	159891413	3705723	3705728	intron	TANC1	0	0	0	1	1	0	1	0	0
chr2	159898725	159898909	3705790	3705797	intron	TANC1	0	0	0	1	1	0	1	0	0
chr2	159931179	159931313	3706056	3706061	intron	TANC1	0	0	0	1	1	0	1	0	0
chr2	159975188	159975354	3706467	3706472	intron	TANC1	0	0	0	1	1	0	1	1	1
chr2	160003671	160003925	3706750	3706756	intron	TANC1	0	0	0	1	1	0	1	0	0
chr2	160003935	160004113	3706756	3706763	intron	TANC1	0	0	0	1	1	0	1	0	0
chr2	160011866	160012284	3706833	3706840	intron	TANC1	0	0	0	1	1	0	1	0	0
chr2	160840026	160840525	3713701	3713706	intron	PLA2R1	0	0	0	1	1	0	1	0	0
chr2	160843584	160843905	3713728	3713733	exon	PLA2R1	0	0	0	1	1	0	1	0	0
chr2	160862162	160862240	3713845	3713850	intron	PLA2R1	0	0	0	1	0	0	1	0	0
chr2	160885329	160885416	3713991	3713997	exon	PLA2R1	0	0	0	1	1	0	1	0	0
chr2	161062100	161062256	3715367	3715371	Intergenic	ITGB6	0	0	0	1	1	0	1	0	0
chr2	161128102	161128138	3715925	3715929	TTS	RBMS1	0	0	0	1	0	0	1	0	0
chr2	161850260	161850424	3721043	3721050	Intergenic	TANK	0	0	0	1	0	0	1	0	0
chr2	169551569	169551812	3769754	3769760	intron	CERS6	0	0	0	1	1	0	1	0	0
chr2	170646420	170646689	3779447	3779463	Intergenic	SSB	0	0	0	1	1	0	1	1	0
chr2	171386609	171387118	3785398	3785408	intron	MYO3B	0	0	0	1	1	0	1	0	0
chr2	173850282	173850416	3810371	3810376	intron	RAPGEF4	0	0	0	1	0	0	1	0	0
chr2	174075446	174075558	3812342	3812348	intron	MLK7-AS1	0	0	0	1	0	0	1	1	1
chr2	174436120	174436533	3815913	3815921	Intergenic	CDCA7	0	0	0	1	1	0	0	1	0
chr2	174436573	174436879	3815921	3815926	Intergenic	CDCA7	0	0	0	1	1	0	0	0	0
chr2	174685972	174686409	3818001	3818010	Intergenic	SP3	0	0	0	1	1	0	1	0	0
chr2	174740059	174740232	3818525	3818530	Intergenic	SP3	0	0	0	1	1	0	0	0	0
chr2	174856009	174856512	3819690	3819699	Intergenic	SP3	0	0	0	1	1	0	1	0	0
chr2	174862121	174862283	3819740	3819745	Intergenic	SP3	0	0	0	1	1	0	1	0	0
chr2	175498353	175498602	3826508	3826516	intron	WIPF1	0	0	0	1	1	0	1	0	0
chr2	178196315	178196369	3850422	3850427	exon	LOC100130691	0	0	0	1	0	0	1	0	0
chr2	190477931	190478152	3925339	3925344	Intergenic	SLC40A1	0	0	0	1	1	0	1	0	0
chr2	191332287	191332433	3931947	3931953	intron	MFSD6	0	0	0	1	1	0	0	0	0
chr2	196466294	196466488	3964404	3964410	Intergenic	SLC39A10	0	0	0	1	1	0	1	0	0
chr2	197792853	197793028	3974456	3974461	Intergenic	PGAP1	0	0	0	1	0	0	0	0	0
chr2	197793063	197793214	3974461	3974469	Intergenic	PGAP1	0	0	0	1	0	0	0	0	0
chr2	201124336	201124508	3999550	3999555	Intergenic	SPATS2L	0	0	0	1	0	0	1	0	0
chr2	201652278	201652353	4003923	4003927	intron	AOX2P	0	0	0	1	1	0	1	0	0
chr2	201990774	201990871	4008166	4008173	intron	CFLAR	0	0	0	1	1	0	0	0	0
chr2	204339659	204339857	4033940	4033948	intron	RAPH1	0	0	0	1	1	0	1	0	0
chr2	204356731	204356830	4034135	4034141	intron	RAPH1	0	0	0	1	1	0	1	0	0
chr2	204356871	204357544	4034141	4034150	intron	RAPH1	0	0	0	1	0	0	1	0	0
chr2	205180004	205180213	4041426	4041431	Intergenic	PARD3B	0	0	0	1	1	0	1	0	0
chr2	205318659	205318758	4042327	4042331	Intergenic	PARD3B	0	0	0	1	1	0	1	0	0
chr2	206569082	206569250	4051234	4051239	intron	NRP2	0	0	0	1	1	0	1	0	0
chr2	206571949	206572065	4051270	4051276	intron	NRP2	0	0	0	1	1	0	1	0	0
chr2	206849174	206849311	4054414	4054420	Intergenic	INO80D	0	0	0	1	0	0	0	1	0
chr2	208497312	208497407	4069703	4069709	Intergenic	METTL21A	0	0	0	1	1	0	1	0	0
chr2	208575403	208575414	4070847	4070851	promoter-TSS	CCNYL1	1	0	0	1	0	0	0	0	0
chr2	208662186	208662281	4072269	4072276	Intergenic	FZD5	0	0	0	1	0	0	1	0	0
chr2	208757545	208757613	4073429	4073433	intron	PLEKHM3	0	0	0	1	1	0	0	0	0
chr2	208908801	208908877	4074872	4074877	Intergenic	PLEKHM3	0	0	0	1	0	0	0	0	0
chr2	210233306	210233951	4084531	4084537	Intergenic	MAP2	0	0	0	1	0	0	1	0	0
chr2	211093332	211093509	4090558	4090564	Intergenic	ACADL	0	0	0	1	1	0	0	0	0
chr2	213195067	213195210	4102773	4102777	intron	ERBB4	0	0	0	1	1	0	1	0	0
chr2	216922697	216922869	4128481	4128487	intron	PECR	0	0	0	1	0	0	1	1	0
chr2	217751684	217751846	4137089	4137094	Intergenic	TNP1	0	0	0	1	0	0	0	0	0
chr2	218112458	218112635	4139733	4139739	Intergenic	TNP1	0	0	0	1	1	0	1	0	0
chr2	218236837	218236864	4140541	4140545	intron	DIRC3	0	0	0	1	0	0	1	0	0
chr2	218550041	218550115	4142585	4142589	intron	DIRC3	0	0	0	1	1	0	1	0	0
chr2	218653982	218654143	4143427	4143433	Intergenic	DIRC3	0	0	0	1	1	0	1	1	1
chr2	218692587	218692749	4143920	4143924	intron	TNS1	0	0	0	1	1	0	1	0	0
chr2	218744110	218744306	4144526	4144532	intron	TNS1	0	0	0	1	1	0	0	0	0
chr2	218763087	218763201	4144785	4144792	intron	TNS1	0	0	0	1	1	0	1	0	0
chr2	218783549	218783742	4145106	4145112	intron	TNS1	0	0	0	1	1	0	1	0	0
chr2	218787459	218787748	4145168	4145180	intron	TNS1	0	0	0	1	1	0	1	0	1
chr2	218797876	218798065	4145296	4145304	intron	TNS1	0	0	0	1	1	0	0	0	0
chr2	218818279	218818539	4145557	4145563	Intergenic	TNS1	0	0	0	1	1	0	1	0	0
chr2	218852953	218853292	4146010	4146016	Intergenic	TNS1	0	0	0	1	1	0	1	0	1
chr2	218853390	218853582	4146016	4146024	Intergenic	TNS1	0	0	0	1	1	0	1	1	1
chr2	219165992	219166308	4149923	4149930	intron	PNKD	0	0	0	1	1	0	0	1	1
chr2	219219877	219220062	4150855	4150861	Intergenic	C2orf62	0	0	0	1	1	0	0	0	0
chr2	219246894	219246986	4151397	4151404	exon	SLC11A1	1	0	0	1	1	0	1	0	0
chr2	219671147	219671207	4157176	4157180	intron	CYP27A1	0	0	0	1	1	0	1	0	0
chr2	219671232	219671367	4157180	4157184	intron	CYP27A1	0	0	0	1	1	0	1	0	0
chr2	220142506	220142726	4165567	4165580	Intergenic	DNAJB2	0	0	0	1	1	0	0	1	1
chr2	220441436	220441886	4171956	4171965	Intergenic	INHA	0	0	0	1	1	0	1	0	0
chr2	220549766	220550200	4173639	4173648	Intergenic	SLC4A3	0	0	0	1	1	0	1	0	0
chr2	220862290	220862370	4176306	4176310	Intergenic	MIR4268	0	0	0	1	0	0	1	1	1
chr2	220941508	220941625	4176861	4176866	Intergenic	MIR4268	0	0	0	1	1	0	1	0	0
chr2	220941758	220941840	4176866	4176870	Intergenic	MIR4268	0	0	0	1	1	0	1	0	0
chr2	220942092	220942556	4176873	4176881	Intergenic	MIR4268	0	0	0	1	1	0	0	0	0
chr2	222365858	222366065	4186552	4186556	intron	EPHA4	0	0	0	1	1	0	1	0	0
chr2	224856477	224856619	4208145	4208155	exon	SERPINE2	0	0	0	1	0	0	1	0	0
chr2	225350161	225350331	4212611	4212617	intron	CUL3	0	0	0	1	1	0	1	0	0
chr2	225821266	225821333	4217068	4217073	intron	DOCK10	0	0	0	1	0	0	1	0	0
chr2	227037790	227037856	4224464	4224468	intron	LOC646736	0	0	0	1	0	0	0	0	0
chr2	227185312	227185504	4225230	4225236	Intergenic	LOC646736	0	0	0	1	1	0	1	0	1
chr2	227514760	227515136	4227303	4227312	Intergenic	MIR5702	0	0	0	1	1	0	1	0	0
chr2	228045111	228045164	4232106	4232110	intron	COL4A3	0	0	0	1	1	0	1	0	0
chr2	228049806	228049912	4232135	4232142	intron	COL4A3	0	0	0	1	1	0	0	0	0
chr2	228092953	228093083	4232526	4232532	intron	COL4A3	0	0	0	1	0	0	1	0	0
chr2	228718825	228718935	4238989	4238993	Intergenic	DAW1	0	0	0	1	1	0	1	0	0
chr2	231555363	231555518	4261889	4261893	TTS	LOC151475	0	0	0	1	0	0	1	0	0
chr2	232477249	232477579	4275826	4275839	Intergenic	C2orf57	0	0	0	1	1	0	1	1	1
chr2	232490234	232490396	4276221	4276225	Intergenic	C2orf57	0	0	0	1	0	0	1	0	0
chr2	232537760	232537822	4277328	4277333	Intergenic	PTMA	0	0	0	1	1	0	1	1	0
chr2	232566334	232566526	4278022	4278029	Intergenic	PTMA	0	0	0	1	1	0	1	0	0
chr2	232566543	232566633	4278029	4278033	Intergenic	PTMA	0	0	0	1	1	0	1	0	0
chr2	232742717	232742901	4280883	4280887	Intergenic	MIR1471	0	0	0	1	1	0	1	0	0
chr2	232770833	232771078	4281320	4281325	Intergenic	MIR1471	0	0	0	1	1	0	0	1	1
chr2	233069475	233069673	4284305	4284313	intron	DIS3L2	0	0	0	1	1	0	1	0	0
chr2	233853010	233853454	4297148	4297154	intron	NGEF	0	0	0	1	1	0	1	0	0
chr2	234296736	234296844	4303287	4303293	exon,promoter-TSS	DGKD	0	0	0	1	1	0	1	0	0
chr2	234330711	234330836	4303691	4303695	intron	DGKD	0	0	0	1	1	0	1	0	0
chr2	234331016	234331079	4303696	4303700	intron	DGKD	0	0	0	1	0	0	1	0	0
chr2	235889249	235889370	4321144	4321149	intron	SH3BP4	0	0	0	1	1	0	1	0	0
chr2	235889901	235890322	4321159	4321170	intron	SH3BP4	0	0	0	1	1	0	1	0	0
chr2	235890331	235890545	4321170	4321178	intron	SH3BP4	0	0	0	1	1	0	1	0	0
chr2	235897992	235898168	4321332	4321339	intron	SH3BP4	0	0	0	1	1	0	1	0	0
chr2	235938899	235939122	4322106	4322112	intron	SH3BP4	0	0	0	1	1	0	1	0	0
chr2	236342119	236342185	4327143	4327147	Intergenic	AGAP1	0	0	0	1	1	0	1	0	0
chr2	236897052	236897538	4337019	4337033	intron	AGAP1	0	0	0	1	1	0	1	0	0
chr2	237571966	237572151	4347512	4347518	Intergenic	CXCR7	0	0	0	1	1	0	1	0	0
chr2	237572342	237572458	4347518	4347524	Intergenic	CXCR7	0	0	0	1	1	0	1	0	0
chr2	237600038	237600241	4347884	4347890	Intergenic	CXCR7	0	0	0	1	1	0	1	0	0
chr2	237629936	237630054	4348273	4348278	Intergenic	CXCR7	0	0	0	1	1	0	1	0	0
chr2	237663305	237663586	4348713	4348720	Intergenic	CXCR7	0	0	0	1	1	0	1	0	0
chr2	237728177	237728468	4349500	4349507	Intergenic	CXCR7	0	0	0	1	1	0	1	0	0
chr2	237880272	237880357	4351229	4351234	Intergenic	COPS8	0	0	0	1	1	0	1	0	0
chr2	238197590	238197835	4354421	4354426	Intergenic	COL6A3	0	0	0	1	0	0	1	0	0
chr2	238199916	238200453	4354458	4354477	Intergenic	COL6A3	0	0	0	1	1	0	1	0	0
chr2	238223944	238224198	4354695	4354702	Intergenic	COL6A3	0	0	0	1	1	0	1	0	0
chr2	238490380	238490455	4358671	4358675	intron	RAB17	0	0	0	1	1	0	1	1	1
chr2	238491092	238491319	4358692	4358698	intron	RAB17	0	0	0	1	1	0	1	0	0
chr2	238499516	238499803	4358817	4358823	exon	RAB17	1	0	0	1	1	0	1	0	0
chr2	238512596	238512696	4359073	4359077	Intergenic	RAB17	0	0	0	1	1	0	1	0	0
chr2	238571310	238571696	4360018	4360032	intron	LRRFIP1	0	0	0	1	1	0	1	0	0
chr2	238578261	238578436	4360128	4360135	intron	LRRFIP1	0	0	0	1	1	0	1	0	0
chr2	238616317	238616565	4360937	4360943	intron	LRRFIP1	0	0	0	1	1	0	1	0	0
chr2	238623725	238623817	4361086	4361091	intron	LRRFIP1	0	0	0	1	1	0	1	0	0
chr2	238643589	238643840	4361392	4361398	intron	LRRFIP1	0	0	0	1	1	0	1	0	0
chr2	238804857	238805049	4363796	4363803	intron	RAMP1	0	0	0	1	1	0	1	0	0
chr2	238807076	238807132	4363835	4363839	intron	RAMP1	0	0	0	1	1	0	1	0	0
chr2	238807340	238807547	4363839	4363849	intron	RAMP1	0	0	0	1	1	0	1	1	0
chr2	238905177	238905211	4365441	4365445	intron	UBE2F-SCLY	0	0	0	1	1	0	1	0	0
chr2	238925257	238925340	4365637	4365643	intron	UBE2F	0	0	0	1	0	0	1	0	0
chr2	239055595	239055771	4368247	4368253	intron	KLHL30	0	0	0	1	1	0	0	0	0
chr2	239078465	239078568	4368992	4368996	TTS	ILKAP	0	0	0	1	1	0	1	0	0
chr2	239169780	239169811	4370852	4370856	intron	PER2	0	0	0	1	1	0	1	0	0
chr2	239169818	239169934	4370856	4370862	intron	PER2	0	0	0	1	1	0	1	0	0
chr2	239195243	239195538	4371299	4371306	intron	PER2	0	0	0	1	1	0	1	0	0
chr2	239208530	239208677	4371701	4371706	Intergenic	PER2	0	0	0	1	1	0	1	0	0
chr2	239467366	239467507	4375676	4375682	Intergenic	LOC151171	0	0	0	1	1	0	1	0	0
chr2	239467635	239467709	4375682	4375687	Intergenic	LOC151171	0	0	0	1	1	0	1	0	0
chr2	240167591	240167714	4388063	4388072	intron	HDAC4	0	0	0	1	1	0	1	0	0
chr2	240172700	240172834	4388244	4388251	intron	HDAC4	0	0	0	1	1	0	1	0	0
chr2	240250436	240250457	4389894	4389898	intron	HDAC4	0	0	0	1	1	0	1	0	0
chr2	240250488	240250675	4389898	4389904	intron	HDAC4	0	0	0	1	1	0	1	0	0
chr2	240291332	240291403	4390632	4390636	intron	HDAC4	0	0	0	1	1	0	1	0	0
chr2	240298350	240298596	4390830	4390838	intron	HDAC4	0	0	0	1	1	0	1	0	0
chr2	240318547	240318754	4391338	4391346	intron	HDAC4	0	0	0	1	0	0	1	0	0
chr2	240736614	240736828	4398890	4398903	Intergenic	LOC150935	0	0	0	1	1	0	1	0	0
chr2	241625649	241625805	4415310	4415315	Intergenic	AQP12B	0	0	0	1	1	0	0	0	0
chr2	241895232	241895386	4421597	4421603	exon,intron	LOC200772	0	0	0	1	1	0	1	0	0
chr2	241901659	241901866	4421783	4421790	intron	LOC200772	0	0	0	1	1	0	0	0	0
chr2	241949229	241949839	4422830	4422854	intron	SNED1	0	0	0	1	1	0	1	0	0
chr2	242004892	242005034	4423900	4423911	exon	SNED1	0	1	0	1	1	0	1	0	0
chr2	242875903	242876038	4444129	4444135	Intergenic	CXXC11	0	0	0	1	1	0	1	0	0
chr3	4762421	4762543	4483423	4483428	intron	ITPR1	0	0	0	1	1	0	1	1	1
chr3	4772441	4772619	4483530	4483537	intron	ITPR1	0	0	0	1	1	0	1	0	0
chr3	4778321	4778341	4483589	4483593	intron	ITPR1	0	0	0	1	1	0	1	0	0
chr3	4867658	4867833	4484714	4484719	intron	ITPR1	0	0	0	1	1	0	1	0	0
chr3	4868088	4868281	4484722	4484730	intron	ITPR1	0	0	0	1	1	0	1	0	0
chr3	4868388	4868522	4484730	4484736	intron	ITPR1	0	0	0	1	1	0	1	0	0
chr3	8700144	8700202	4513436	4513440	Intergenic	SSUH2	0	0	0	1	1	0	1	0	0
chr3	8700258	8700362	4513440	4513445	Intergenic	SSUH2	0	0	0	1	0	0	1	0	0
chr3	9069909	9069968	4517365	4517369	intron	SRGAP3	0	0	0	1	0	0	1	0	0
chr3	9130484	9130623	4518001	4518007	intron	SRGAP3	0	0	0	1	1	0	1	0	0
chr3	9130739	9130977	4518007	4518012	intron	SRGAP3	0	0	0	1	1	0	1	0	0
chr3	9812295	9812467	4526658	4526665	promoter-TSS	CAMK1	1	0	0	1	1	0	1	0	0
chr3	10233859	10234096	4534196	4534201	intron	IRAK2	0	0	0	1	1	0	1	0	0
chr3	10261550	10261849	4534646	4534653	intron	IRAK2	0	0	0	1	1	0	1	0	0
chr3	11046689	11046786	4544278	4544283	intron	SLC6A1	0	0	0	1	1	0	0	0	0
chr3	11227453	11227610	4546716	4546722	intron	HRH1	0	0	0	1	1	0	1	0	0
chr3	11537591	11537713	4550278	4550282	intron	ATG7	0	0	0	1	1	0	1	0	0
chr3	11550654	11550766	4550409	4550414	intron	ATG7	0	0	0	1	0	0	1	0	0
chr3	11632914	11633298	4551900	4551906	intron	VGLL4	0	0	0	1	1	0	1	0	0
chr3	11655466	11655619	4552217	4552223	intron	VGLL4	0	0	0	1	1	0	1	0	0
chr3	11655689	11655852	4552223	4552228	intron	VGLL4	0	0	0	1	1	0	1	0	0
chr3	12221693	12221736	4558554	4558558	intron	SYN2	0	0	0	1	1	0	1	0	0
chr3	12271613	12271719	4559026	4559030	Intergenic	PPARG	0	0	0	1	1	0	1	0	0
chr3	12605282	12605361	4562839	4562843	intron	MKRN2	0	0	0	1	0	0	1	0	0
chr3	12703066	12703200	4563966	4563972	intron	RAF1	0	0	0	1	1	0	0	0	0
chr3	12996660	12997151	4569247	4569256	intron	IQSEC1	0	0	0	1	1	0	1	1	0
chr3	13057876	13058068	4570360	4570369	intron	IQSEC1	0	0	0	1	1	0	1	0	0
chr3	13060723	13060850	4570420	4570427	intron	IQSEC1	0	0	0	1	1	0	0	0	0
chr3	14275965	14276261	4588169	4588177	Intergenic	LSM3	0	0	0	1	1	0	1	0	0
chr3	14452727	14452820	4590699	4590703	intron	SLC6A6	0	0	0	1	1	0	1	0	0
chr3	14466337	14466452	4590917	4590927	intron	SLC6A6	0	0	0	1	1	0	1	0	0
chr3	14502186	14502492	4591456	4591464	intron	SLC6A6	0	0	0	1	1	0	1	0	0
chr3	14504842	14505022	4591504	4591509	intron	SLC6A6	0	0	0	1	1	0	0	0	0
chr3	14514394	14514437	4591693	4591698	intron	SLC6A6	0	0	0	1	1	0	1	0	0
chr3	14851741	14851860	4595916	4595925	Intergenic	FGD5	0	1	0	1	0	0	0	0	0
chr3	14864575	14864758	4596276	4596281	intron	FGD5	0	0	0	1	1	0	0	0	0
chr3	15309513	15309710	4601436	4601445	intron	SH3BP5	0	0	0	1	1	0	1	1	1
chr3	15355153	15355377	4602042	4602047	intron	SH3BP5	0	0	0	1	1	0	1	0	0
chr3	15600236	15600406	4604634	4604641	Intergenic,TTS	COLQ,HACL1	0	0	0	1	1	0	1	0	0
chr3	15794821	15795022	4606417	4606421	intron	ANKRD28	0	0	0	1	0	0	1	0	0
chr3	15935679	15935739	4607515	4607520	Intergenic	MIR563	0	0	0	1	1	0	1	0	0
chr3	16182160	16182327	4609344	4609348	Intergenic	GALNT15	0	0	0	1	1	0	1	0	0
chr3	16363936	16364076	4610995	4610999	intron	RFTN1	0	0	0	1	0	0	1	0	0
chr3	16527316	16527568	4612510	4612515	intron	RFTN1	0	0	0	1	1	0	1	0	0
chr3	23649251	23649418	4659178	4659182	TTS	MIR548AC	0	0	0	1	1	0	1	0	0
chr3	24161083	24161251	4664776	4664787	exon	THRB	0	0	0	1	1	0	1	0	0
chr3	25490611	25490701	4673787	4673791	intron	RARB	0	0	0	1	1	0	1	0	0
chr3	29376895	29377226	4699848	4699855	intron	RBMS3	0	0	0	1	1	0	1	0	0
chr3	31206957	31207057	4711109	4711114	Intergenic	GADL1	0	0	0	1	0	0	1	0	0
chr3	31804335	31804543	4715410	4715416	intron	OSBPL10	0	0	0	1	1	0	1	0	0
chr3	32362644	32362828	4721156	4721164	intron	CMTM8	0	0	0	1	1	0	1	0	0
chr3	32463464	32463841	4722405	4722412	intron	CMTM7	0	0	0	1	1	0	1	0	0
chr3	32955749	32955940	4729253	4729257	Intergenic	CCR4	0	0	0	1	1	0	1	0	0
chr3	37000235	37000480	4756115	4756120	Intergenic	TRANK1	0	0	0	1	0	0	1	1	1
chr3	37710359	37710519	4762747	4762751	intron	ITGA9	0	0	0	1	1	0	1	0	0
chr3	37733070	37733319	4762908	4762913	intron	ITGA9	0	0	0	1	1	0	1	0	0
chr3	37735994	37736046	4762941	4762945	intron	ITGA9	0	0	0	1	0	0	0	0	0
chr3	37793421	37793567	4763444	4763448	intron	ITGA9	0	0	0	1	1	0	1	0	0
chr3	37810036	37810105	4763568	4763573	intron	ITGA9	0	0	0	1	1	0	0	0	0
chr3	37987440	37987839	4765247	4765253	intron	CTDSPL	0	0	0	1	1	0	1	0	0
chr3	38046828	38046860	4766013	4766017	intron	VILL	0	0	0	1	1	0	1	0	0
chr3	40822341	40822548	4790299	4790306	Intergenic	ZNF621	0	0	0	1	1	0	0	0	0
chr3	40919541	40919732	4790897	4790903	Intergenic	CTNNB1	0	0	0	1	1	0	1	0	0
chr3	42073748	42073957	4800343	4800348	Intergenic	ULK4	0	0	0	1	1	0	1	0	0
chr3	42074280	42074339	4800348	4800353	Intergenic	ULK4	0	0	0	1	1	0	1	0	0
chr3	42130312	42130455	4800928	4800934	Intergenic	TRAK1	0	0	0	1	1	0	1	0	0
chr3	42132721	42133105	4800965	4800975	exon	TRAK1	1	0	0	1	1	0	1	0	0
chr3	42140707	42140905	4801050	4801059	intron	TRAK1	0	0	0	1	1	0	1	0	0
chr3	42158765	42158850	4801298	4801303	intron	TRAK1	0	0	0	1	1	0	1	1	0
chr3	42788069	42788249	4807975	4807980	intron	CCDC13	0	0	0	1	1	0	1	0	0
chr3	42791300	42791480	4808012	4808017	intron	CCDC13	0	0	0	1	1	0	1	1	0
chr3	43447080	43447246	4814373	4814378	intron	ANO10	0	0	0	1	1	0	0	0	0
chr3	43810988	43811229	4817422	4817435	Intergenic	ABHD5	0	0	0	1	1	0	1	1	1
chr3	43914450	43914533	4818127	4818131	Intergenic	ABHD5	0	0	0	1	1	0	0	0	0
chr3	44099793	44100268	4820130	4820144	Intergenic	MIR138-1	0	0	0	1	1	0	1	0	0
chr3	44106833	44106958	4820211	4820216	Intergenic	MIR138-1	0	0	0	1	1	0	1	0	0
chr3	44152071	44152257	4820591	4820596	Intergenic	MIR138-1	0	0	0	1	1	0	1	0	0
chr3	44277522	44277946	4821515	4821522	Intergenic	TOPAZ1	0	0	0	1	0	0	1	1	0
chr3	45053726	45053790	4829522	4829526	TTS	EXOSC7	0	0	0	1	1	0	1	0	0
chr3	45067564	45067807	4829674	4829681	promoter-TSS	CLEC3B	1	0	0	1	1	0	1	0	0
chr3	45130160	45130341	4830335	4830339	intron	CDCP1	0	0	0	1	1	0	1	0	0
chr3	45219944	45220111	4831402	4831408	Intergenic	CDCP1	0	0	0	1	1	0	1	0	0
chr3	45659749	45659952	4835950	4835955	intron	LIMD1	0	0	0	1	1	0	1	0	0
chr3	45719251	45719549	4836595	4836605	TTS	LIMD1-AS1	0	0	0	1	1	0	1	0	0
chr3	45725861	45725978	4836679	4836685	intron	LIMD1-AS1	0	0	0	1	1	0	0	0	0
chr3	45996802	45997417	4839444	4839451	intron	FYCO1	0	0	0	1	1	0	1	0	0
chr3	46530188	46530535	4843894	4843913	Intergenic	RTP3	0	0	0	1	1	0	1	1	1
chr3	46621507	46621738	4845036	4845043	intron	TDGF1	0	0	0	1	1	0	1	0	0
chr3	46653921	46654122	4845374	4845379	promoter-TSS	LOC100132146	1	0	0	1	0	0	1	0	0
chr3	46671485	46671801	4845557	4845580	Intergenic	LOC100132146	0	0	0	1	1	0	1	1	1
chr3	47007859	47007985	4850248	4850256	intron	CCDC12	0	0	0	1	1	0	1	0	0
chr3	47352530	47352721	4854947	4854957	intron	KLHL18	0	0	0	1	0	0	1	0	0
chr3	47830474	47830964	4862210	4862231	Intergenic	SMARCC1	0	0	0	1	1	0	1	1	1
chr3	48273082	48273119	4869138	4869143	Intergenic	CAMP	0	0	0	1	1	0	0	0	0
chr3	48274335	48274433	4869153	4869157	Intergenic	ZNF589	0	0	0	1	1	0	1	1	1
chr3	48475235	48475589	4871882	4871890	intron	CCDC51	0	0	0	1	1	0	1	0	0
chr3	48927298	48927389	4879992	4879997	intron	SLC25A20	0	0	0	1	1	0	1	0	0
chr3	48986573	48986620	4881197	4881201	intron	ARIH2	0	0	0	1	0	0	1	0	0
chr3	48986740	48986794	4881206	4881210	intron	ARIH2	0	0	0	1	0	0	1	0	0
chr3	50201624	50201791	4902311	4902316	intron	SEMA3F	0	0	0	1	1	0	0	0	0
chr3	50487689	50487956	4908398	4908410	intron	CACNA2D2	0	0	0	1	1	0	1	0	0
chr3	50488138	50488287	4908413	4908425	intron	CACNA2D2	0	0	0	1	1	0	1	0	0
chr3	50553187	50553542	4909452	4909464	Intergenic	CACNA2D2	0	0	0	1	1	0	1	0	0
chr3	50638378	50639332	4910573	4910593	Intergenic	CISH	0	0	0	1	1	0	1	0	0
chr3	50700994	50701135	4911404	4911411	Intergenic	MIR4787	0	0	0	1	0	0	1	0	0
chr3	52073930	52074230	4925771	4925787	Intergenic	DUSP7	0	0	0	1	1	0	1	0	0
chr3	52104854	52104936	4926487	4926492	Intergenic	LINC00696	0	0	0	1	1	0	1	0	0
chr3	52484071	52484326	4932753	4932760	TTS	TNNC1	0	0	0	1	1	0	1	0	0
chr3	52738406	52738470	4936837	4936843	promoter-TSS	GLT8D1	0	0	0	1	1	0	1	0	0
chr3	53168913	53169070	4942822	4942826	Intergenic	RFT1	0	0	0	1	1	0	1	1	1
chr3	53189777	53190215	4943040	4943049	Intergenic	PRKCD	0	0	0	1	1	0	1	0	0
chr3	53203408	53203597	4943388	4943394	intron	PRKCD	0	0	0	1	1	0	1	0	0
chr3	53304080	53304323	4945053	4945059	Intergenic	TKT	0	0	0	1	1	0	1	0	0
chr3	54387934	54388300	4956546	4956553	intron	CACNA2D3	0	0	0	1	1	0	1	0	0
chr3	54634009	54634078	4958555	4958559	intron	CACNA2D3	0	0	0	1	1	0	1	0	0
chr3	54925362	54925632	4961062	4961069	exon,intron	CACNA2D3	0	0	0	1	1	0	1	0	0
chr3	55762837	55762967	4968345	4968350	intron	ERC2	0	0	0	1	1	0	1	0	0
chr3	55784811	55784855	4968504	4968508	intron	ERC2	0	0	0	1	0	0	1	0	0
chr3	56766222	56766410	4976147	4976154	exon	ARHGEF3	0	0	0	1	1	0	1	0	0
chr3	56923323	56923471	4977622	4977626	intron	ARHGEF3	0	0	0	1	1	0	1	0	0
chr3	56956148	56956235	4977973	4977977	intron	ARHGEF3	0	0	0	1	1	0	0	0	0
chr3	57041660	57041825	4978858	4978863	intron	ARHGEF3	0	0	0	1	1	0	1	0	0
chr3	57064071	57064152	4979172	4979176	intron	ARHGEF3	0	0	0	1	1	0	1	0	0
chr3	57679988	57680158	4986099	4986111	Intergenic	DENND6A	0	0	0	1	1	0	1	0	0
chr3	57875583	57875802	4988200	4988206	intron	SLMAP	0	0	0	1	0	0	1	0	0
chr3	57984382	57984565	4989435	4989442	Intergenic	FLNB	0	0	0	1	0	0	1	0	0
chr3	58006110	58006245	4989827	4989833	intron	FLNB	0	0	0	1	1	0	1	0	0
chr3	58036985	58037247	4990182	4990190	intron	FLNB	0	0	0	1	1	0	1	0	0
chr3	58065715	58065883	4990534	4990541	intron	FLNB	0	0	0	1	1	0	1	0	0
chr3	58081729	58081831	4990741	4990745	intron	FLNB	0	0	0	1	1	0	1	0	0
chr3	58097620	58097895	4990925	4990932	intron	FLNB	0	0	0	1	1	0	1	0	0
chr3	58097936	58098105	4990932	4990938	exon	FLNB	0	0	0	1	1	0	1	0	0
chr3	58103273	58103326	4991009	4991014	intron	FLNB	0	0	0	1	1	0	1	0	0
chr3	58103841	58103896	4991018	4991025	intron	FLNB	0	0	0	1	1	0	1	0	0
chr3	58149979	58150193	4991700	4991706	intron	FLNB	0	0	0	1	1	0	1	0	0
chr3	58161145	58161634	4991877	4991888	Intergenic	DNASE1L3	0	0	0	1	1	0	1	0	0
chr3	58277601	58277807	4993437	4993442	intron	ABHD6	0	0	0	1	1	0	1	0	0
chr3	58324980	58325247	4994176	4994187	intron	PXK	0	0	0	1	0	0	1	0	0
chr3	58594491	58594562	4997533	4997538	Intergenic	FAM107A	0	0	0	1	1	0	1	0	0
chr3	59649885	59649956	5005273	5005280	Intergenic	C3orf67	0	0	0	1	1	0	1	0	0
chr3	61669215	61669394	5020193	5020199	intron	PTPRG	0	0	0	1	1	0	1	0	0
chr3	61925840	61926019	5022564	5022570	intron	PTPRG	0	0	0	1	0	0	0	0	0
chr3	62164967	62165358	5024730	5024737	intron	PTPRG	0	0	0	1	1	0	1	0	0
chr3	62553310	62553397	5028471	5028476	intron	CADPS	0	0	0	1	0	0	1	0	0
chr3	62592956	62593142	5028796	5028802	intron	CADPS	0	0	0	1	1	0	1	0	0
chr3	62593321	62593387	5028803	5028807	intron	CADPS	0	0	0	1	1	0	1	0	0
chr3	64136546	64136808	5039670	5039680	intron	PRICKLE2	0	0	0	1	1	0	1	0	0
chr3	64519273	64519647	5042753	5042765	intron	ADAMTS9	0	0	0	1	1	0	1	1	1
chr3	64784097	64784180	5045034	5045038	intron	MIR548A2	0	0	0	1	1	0	1	0	0
chr3	65469183	65469439	5049940	5049946	intron	MAGI1	0	0	0	1	1	0	1	0	0
chr3	65479048	65479269	5050038	5050043	intron	MAGI1	0	0	0	1	0	0	1	0	0
chr3	65938968	65939764	5053960	5053968	intron	MAGI1	0	0	0	1	1	0	1	0	0
chr3	65940035	65940168	5053969	5053976	intron	MAGI1	0	0	0	1	1	0	0	0	0
chr3	66140448	66140494	5056141	5056145	intron	SLC25A26	0	0	0	1	1	0	0	0	0
chr3	66468921	66469014	5058447	5058451	intron	LRIG1	0	0	0	1	1	0	1	0	0
chr3	66469045	66469223	5058451	5058456	intron	LRIG1	0	0	0	1	1	0	1	0	0
chr3	66479216	66479512	5058551	5058556	intron	LRIG1	0	0	0	1	1	0	1	0	0
chr3	69297609	69297710	5079518	5079523	intron	FRMD4B	0	0	0	1	1	0	0	0	0
chr3	69380047	69380345	5080357	5080364	intron	FRMD4B	0	0	0	1	1	0	1	0	0
chr3	69585583	69585734	5081905	5081916	Intergenic	FRMD4B	0	0	0	1	1	0	1	0	0
chr3	69834325	69834397	5083910	5083914	intron	MITF	0	0	0	1	1	0	1	0	0
chr3	69840380	69840506	5083956	5083961	intron	MITF	0	0	0	1	1	0	0	0	0
chr3	70121283	70121457	5085957	5085963	Intergenic	MITF	0	0	0	1	0	0	1	0	0
chr3	71055203	71055356	5092315	5092319	intron	FOXP1	0	0	0	1	1	0	0	0	0
chr3	71056427	71056609	5092326	5092331	intron	FOXP1	0	0	0	1	1	0	0	0	0
chr3	71439117	71439233	5096565	5096571	intron	FOXP1	0	0	0	1	1	0	0	0	0
chr3	71739791	71740054	5099986	5099992	intron	EIF4E3	0	0	0	1	1	0	0	0	0
chr3	71742866	71743262	5100014	5100023	exon	EIF4E3	0	0	0	1	1	0	1	0	0
chr3	73674702	73674881	5120159	5120167	promoter-TSS	PDZRN3	1	0	0	1	1	0	0	0	0
chr3	75502634	75502946	5132935	5132942	Intergenic	FAM86DP	0	0	0	1	1	0	1	0	0
chr3	87297404	87297707	5208264	5208270	intron	CHMP2B	0	0	0	1	1	0	1	0	0
chr3	100594179	100594339	5270469	5270474	intron	ABI3BP	0	0	0	1	1	0	1	0	0
chr3	105209147	105209243	5298649	5298653	intron	ALCAM	0	0	0	1	0	0	1	0	0
chr3	107635176	107635378	5314906	5314911	intron	LINC00636	0	0	0	1	0	0	1	0	0
chr3	107705890	107706433	5315417	5315425	Intergenic	CD47	0	0	0	1	1	0	1	0	0
chr3	111690430	111690562	5341249	5341256	intron	PHLDB2	0	0	0	1	1	0	1	0	0
chr3	111732429	111732625	5341641	5341650	exon	TAGLN3	0	0	0	1	1	0	1	1	1
chr3	112098007	112098341	5344208	5344213	Intergenic	CD200	0	0	0	1	1	0	1	0	0
chr3	112324500	112324593	5345990	5345996	exon	CCDC80	0	0	0	1	1	0	1	0	0
chr3	112395612	112395898	5346587	5346593	Intergenic	CCDC80	0	0	0	1	1	0	1	0	0
chr3	112623753	112623895	5348025	5348029	Intergenic	CD200R1L	0	0	0	1	0	0	1	0	0
chr3	112770085	112770420	5349158	5349171	Intergenic	C3orf17	0	0	0	1	1	0	1	1	1
chr3	114128374	114128427	5360764	5360768	intron	ZBTB20	0	0	0	1	1	0	1	0	0
chr3	114175681	114175876	5361115	5361119	intron	ZBTB20	0	0	0	1	1	0	1	0	0
chr3	114379064	114379199	5362275	5362281	intron	ZBTB20	0	0	0	1	1	0	1	0	0
chr3	119357349	119357482	5393387	5393400	Intergenic	POPDC2	0	0	0	1	0	0	1	0	0
chr3	120136163	120136640	5399970	5399979	intron	FSTL1	0	0	0	1	1	0	1	1	1
chr3	120157654	120157853	5400137	5400142	intron	FSTL1	0	0	0	1	1	0	1	0	0
chr3	120157959	120158008	5400142	5400147	intron	FSTL1	0	0	0	1	1	0	1	0	0
chr3	120401058	120401312	5402107	5402112	exon	HGD	1	0	0	1	0	0	1	0	0
chr3	122697082	122697154	5420248	5420254	intron	SEMA5B	0	0	0	1	1	0	1	0	0
chr3	122795476	122795645	5421530	5421535	intron	PDIA5	0	0	0	1	1	0	1	0	0
chr3	122808800	122809069	5421676	5421684	intron	PDIA5	0	0	0	1	1	0	1	0	0
chr3	123379876	123380075	5428335	5428344	intron	MYLK	0	0	0	1	1	0	1	0	0
chr3	124510494	124510678	5437649	5437653	intron	ITGB5	0	0	0	1	1	0	1	0	0
chr3	124531868	124532050	5437949	5437956	intron	ITGB5	0	0	0	1	1	0	1	0	0
chr3	124716436	124716639	5439994	5440001	exon	HEG1	0	0	0	1	1	0	1	0	0
chr3	124716649	124717077	5440001	5440013	intron	HEG1	0	0	0	1	1	0	1	0	0
chr3	124849201	124849423	5441466	5441471	intron	SLC12A8	0	0	0	1	1	0	1	0	0
chr3	124955546	124955601	5442795	5442800	intron	ZNF148	0	0	0	1	1	0	1	0	0
chr3	125105848	125105936	5443990	5443994	Intergenic	ZNF148	0	0	0	1	0	0	1	0	0
chr3	125108999	125109265	5444021	5444025	Intergenic	ZNF148	0	0	0	1	1	0	0	0	0
chr3	125235318	125235483	5445285	5445290	intron	SNX4	0	0	0	1	1	0	1	0	0
chr3	125322065	125322329	5446309	5446316	Intergenic	OSBPL11	0	0	0	1	0	0	1	0	0
chr3	125989071	125989239	5454657	5454662	Intergenic	KLF15	0	0	0	1	1	0	1	0	0
chr3	126465509	126465754	5461439	5461445	intron	CHCHD6	0	0	0	1	1	0	1	0	0
chr3	126791293	126791473	5466130	5466138	Intergenic	PLXNA1	0	0	0	1	1	0	1	0	0
chr3	126891967	126892059	5467416	5467421	Intergenic	PLXNA1	0	0	0	1	1	0	1	0	0
chr3	127261304	127261529	5471529	5471540	Intergenic	TPRA1	0	0	0	1	1	0	1	0	0
chr3	127285967	127286030	5471912	5471916	Intergenic	TPRA1	0	0	0	1	1	0	1	0	0
chr3	127997935	127998088	5481211	5481224	intron	EEFSEC	0	0	0	1	1	0	1	0	0
chr3	128001437	128001738	5481268	5481274	intron	EEFSEC	0	0	0	1	1	0	1	0	0
chr3	128274116	128274657	5485586	5485644	Intergenic	C3orf27	0	1	0	1	1	0	1	0	0
chr3	128420743	128420852	5488505	5488510	Intergenic	RAB7A	0	0	0	1	1	0	0	0	0
chr3	128772353	128772712	5493891	5493900	Intergenic	GP9	0	0	0	1	1	0	1	1	1
chr3	128964679	128964954	5497243	5497249	Intergenic	COPG1	0	0	0	1	1	0	1	1	1
chr3	129024330	129024561	5498201	5498211	TTS	C3orf37	0	0	0	1	0	0	1	0	0
chr3	129024568	129024862	5498211	5498228	TTS	C3orf37	0	0	0	1	0	0	1	0	0
chr3	129863240	129863456	5510340	5510349	Intergenic	FAM86HP	0	0	0	1	0	0	0	0	0
chr3	131068482	131068584	5518847	5518852	exon	NEK11	0	0	0	1	1	0	1	0	0
chr3	131068886	131068942	5518852	5518856	exon	NEK11	0	0	0	1	1	0	1	0	0
chr3	133178346	133178586	5532968	5532973	intron	BFSP2	0	0	0	1	1	0	1	0	0
chr3	133188177	133188245	5533066	5533070	intron	BFSP2	0	0	0	1	1	0	1	0	0
chr3	133193176	133193299	5533130	5533135	intron	BFSP2	0	0	0	1	1	0	1	0	0
chr3	133224891	133225234	5533438	5533444	Intergenic	CDV3	0	0	0	1	1	0	0	0	0
chr3	134001513	134001796	5541226	5541233	Intergenic	RYK	0	0	0	1	1	0	1	0	0
chr3	134027200	134027434	5541479	5541487	Intergenic	RYK	0	0	0	1	1	0	1	1	1
chr3	134192835	134193048	5543417	5543423	Intergenic	ANAPC13	0	0	0	1	1	0	1	1	1
chr3	134371499	134371508	5545028	5545033	Intergenic	KY	0	0	0	1	1	0	1	0	0
chr3	138563817	138563970	5580245	5580252	Intergenic	PIK3CB	0	0	0	1	1	0	1	0	0
chr3	138564121	138564347	5580253	5580259	Intergenic	PIK3CB	0	0	0	1	1	0	1	0	0
chr3	138892681	138892934	5584348	5584354	Intergenic	PISRT1	0	0	0	1	0	0	0	0	0
chr3	139742565	139742741	5590417	5590424	intron	CLSTN2	0	0	0	1	1	0	1	0	0
chr3	140957137	140957221	5598988	5598993	intron	ACPL2	0	0	0	1	1	0	1	0	0
chr3	141006314	141006564	5599531	5599538	intron	ACPL2	0	0	0	1	1	0	0	0	0
chr3	141079691	141080180	5600184	5600191	intron	ZBTB38	0	0	0	1	1	0	1	1	1
chr3	141131068	141131249	5600717	5600723	intron	ZBTB38	0	0	0	1	0	0	0	0	0
chr3	141145333	141145517	5600854	5600861	intron	ZBTB38	0	0	0	1	1	0	1	0	0
chr3	141659407	141659487	5606397	5606402	Intergenic	ATP1B3	0	0	0	1	1	0	1	0	0
chr3	149230112	149230587	5657207	5657217	Intergenic	TM4SF4	0	0	0	1	1	0	1	1	1
chr3	149254357	149254477	5657446	5657455	intron	WWTR1	0	0	0	1	1	0	1	0	0
chr3	149956276	149956606	5663092	5663098	Intergenic	TSC22D2	0	0	0	1	1	0	1	0	0
chr3	149973160	149973438	5663208	5663213	Intergenic	TSC22D2	0	0	0	1	1	0	1	0	0
chr3	151487855	151488071	5675495	5675500	promoter-TSS	LOC201651	1	0	0	1	1	0	1	0	0
chr3	151488523	151488953	5675500	5675505	intron	LOC201651	1	0	0	1	1	0	1	0	0
chr3	153777864	153777972	5691187	5691191	intron	ARHGEF26-AS1	0	0	0	1	1	0	1	0	0
chr3	155463520	155463812	5702289	5702304	Intergenic	PLCH1	0	0	0	1	0	0	1	0	0
chr3	156016007	156016134	5707496	5707502	intron	KCNAB1	0	0	0	1	0	0	1	0	0
chr3	156807379	156807419	5712951	5712955	promoter-TSS	LOC100498859	1	0	0	1	1	0	1	0	0
chr3	160818936	160819001	5741612	5741617	exon	B3GALNT1	0	0	0	1	0	0	1	0	0
chr3	169417311	169417553	5790418	5790422	Intergenic	TERC	0	0	0	1	1	0	1	0	0
chr3	169663305	169663337	5792995	5792999	exon	LOC100128164	0	0	0	1	1	0	1	0	0
chr3	171024608	171024748	5805803	5805808	intron	TNIK	0	0	0	1	1	0	0	0	0
chr3	171921608	171921968	5813755	5813762	intron	FNDC3B	0	0	0	1	1	0	1	0	0
chr3	172280813	172281527	5816930	5816937	Intergenic	TNFSF10	0	0	0	1	1	0	1	0	0
chr3	176895659	176895933	5846676	5846682	intron	TBL1XR1	0	0	0	1	1	0	0	0	0
chr3	177017954	177018188	5848747	5848752	Intergenic	TBL1XR1	0	0	0	1	0	0	1	0	0
chr3	177095072	177095200	5849795	5849799	Intergenic	LINC00578	0	0	0	1	1	0	1	0	0
chr3	177233919	177234096	5851134	5851141	intron	LINC00578	0	0	0	1	1	0	1	0	0
chr3	177239141	177239304	5851222	5851230	intron	LINC00578	0	0	0	1	1	0	1	0	1
chr3	178276738	178276766	5857981	5857985	exon	KCNMB2	0	0	0	1	0	0	1	0	0
chr3	178861239	178861398	5861907	5861913	Intergenic	PIK3CA	0	0	0	1	0	0	1	0	0
chr3	181557065	181557400	5883744	5883751	Intergenic	SOX2	0	0	0	1	0	0	1	0	0
chr3	181557462	181557526	5883751	5883758	Intergenic	SOX2	0	0	0	1	0	0	0	0	0
chr3	183485945	183486115	5903054	5903060	intron	YEATS2	0	0	0	1	1	0	1	0	0
chr3	183723816	183724297	5906871	5906883	promoter-TSS	ABCC5-AS1	1	0	0	1	0	0	1	0	0
chr3	184283557	184283801	5917183	5917192	intron	EPHB3	0	0	0	1	1	0	1	0	0
chr3	185276860	185277183	5928836	5928853	Intergenic	LIPH	0	0	0	1	1	0	0	1	1
chr3	185954570	185954864	5937616	5937621	intron	DGKG	0	0	0	1	1	0	1	0	0
chr3	186131363	186131638	5939544	5939551	Intergenic	DGKG	0	0	0	1	1	0	1	0	0
chr3	186131708	186132132	5939551	5939566	Intergenic	DGKG	0	0	0	1	0	0	1	0	0
chr3	186710996	186711151	5946833	5946837	intron	ST6GAL1	0	0	0	1	1	0	0	0	0
chr3	186735549	186735581	5947133	5947137	intron	ST6GAL1	0	0	0	1	1	0	1	0	0
chr3	186892141	186892316	5948572	5948576	Intergenic	RTP1	0	0	0	1	1	0	0	0	0
chr3	187467940	187468155	5953465	5953474	Intergenic	BCL6	0	0	0	1	0	0	1	0	0
chr3	187770124	187770215	5955879	5955883	Intergenic	LPP-AS2	0	0	0	1	1	0	1	0	0
chr3	188666006	188666159	5963482	5963488	Intergenic	TPRG1	0	0	0	1	1	0	1	0	0
chr3	188841415	188841700	5964751	5964758	Intergenic	TPRG1	0	0	0	1	1	0	1	0	0
chr3	189022661	189022787	5966116	5966123	intron	TPRG1	0	0	0	1	1	0	1	0	0
chr3	193570218	193570411	6000673	6000679	Intergenic	DPPA2P3	0	0	0	1	1	0	1	0	0
chr3	193620411	193620544	6001304	6001310	Intergenic	DPPA2P3	0	0	0	1	1	0	1	0	0
chr3	193815414	193815612	6003733	6003738	Intergenic	HES1	0	0	0	1	1	0	1	0	0
chr3	193848817	193849329	6004186	6004201	Intergenic	HES1	0	0	0	1	1	0	1	0	0
chr3	193907123	193907177	6005387	6005392	Intergenic	HES1	0	0	0	1	1	0	0	0	0
chr3	193915710	193916530	6005491	6005503	Intergenic	HES1	0	0	0	1	1	0	1	0	0
chr3	194016399	194016514	6007058	6007063	Intergenic	LOC100131551	0	0	0	1	1	0	0	0	0
chr3	194116724	194116989	6008963	6008970	exon	GP5	0	0	0	1	1	0	1	0	0
chr3	194129688	194129984	6009253	6009258	intron	ATP13A3	0	0	0	1	1	0	0	0	0
chr3	194152666	194152964	6009463	6009470	intron	ATP13A3	0	0	0	1	1	0	1	0	0
chr3	194219049	194219162	6010257	6010261	Intergenic	FLJ34208	0	0	0	1	1	0	1	0	0
chr3	194461762	194461845	6014477	6014483	intron	LOC100507391	0	0	0	1	1	0	1	0	0
chr3	194801354	194801673	6019391	6019403	intron	XXYLT1	0	0	0	1	1	0	1	0	0
chr3	194875815	194876064	6020821	6020827	intron	XXYLT1	0	0	0	1	1	0	1	0	0
chr3	195342082	195342148	6026818	6026822	Intergenic	APOD	0	0	0	1	0	0	1	0	0
chr3	195342175	195342244	6026822	6026826	Intergenic	APOD	0	0	0	1	0	0	1	0	0
chr3	195448141	195448207	6029207	6029212	intron	MUC20	1	0	0	1	1	0	1	0	0
chr3	195577817	195578083	6032481	6032494	Intergenic	MUC4	0	0	0	1	1	0	1	1	1
chr3	195578205	195578239	6032498	6032502	Intergenic	MUC4	0	0	0	1	1	0	1	0	0
chr3	195578240	195578281	6032502	6032508	Intergenic	MUC4	0	0	0	1	1	0	1	0	0
chr3	195599514	195600192	6033133	6033156	intron	TNK2	0	0	0	1	1	0	1	0	0
chr3	195600211	195600558	6033156	6033178	intron	TNK2	0	0	0	1	1	0	1	0	0
chr3	195600569	195600857	6033178	6033196	intron	TNK2	0	1	0	1	1	0	1	0	0
chr3	195600887	195600983	6033196	6033206	intron	TNK2	0	1	0	1	1	0	1	0	0
chr3	195601026	195601138	6033211	6033218	intron	TNK2	0	1	0	1	1	0	1	0	0
chr3	195619040	195619191	6033810	6033819	intron	TNK2	0	0	0	1	1	0	1	0	0
chr3	195623567	195623846	6034006	6034014	intron	TNK2	0	0	0	1	1	0	1	0	0
chr3	195641892	195642212	6034538	6034545	Intergenic	TNK2	0	0	0	1	1	0	1	1	1
chr3	195886865	195886986	6039257	6039261	exon	LOC401109	0	0	0	1	1	0	1	0	0
chr3	197081721	197081754	6058550	6058555	Intergenic	DLG1	0	0	0	1	1	0	1	0	0
chr3	197083323	197083502	6058581	6058589	Intergenic	DLG1	0	0	0	1	0	0	1	0	0
chr3	197266774	197266948	6061531	6061535	intron	BDH1	0	0	0	1	1	0	1	0	0
chr3	197325901	197326240	6062462	6062473	Intergenic	BDH1	0	0	0	1	1	0	1	1	1
chr4	1027648	1027797	6095171	6095183	Intergenic	FGFRL1	0	1	0	1	1	0	1	0	0
chr4	1027905	1028161	6095186	6095200	Intergenic	FGFRL1	0	1	0	1	1	0	1	0	0
chr4	1033413	1033678	6095366	6095377	Intergenic	FGFRL1	0	0	0	1	1	0	1	0	0
chr4	1034986	1035140	6095407	6095417	Intergenic	FGFRL1	0	0	0	1	1	0	1	0	0
chr4	1035199	1035780	6095417	6095442	Intergenic	FGFRL1	0	0	0	1	1	0	1	0	0
chr4	1037520	1037740	6095480	6095494	Intergenic	FGFRL1	0	0	0	1	1	0	1	0	0
chr4	1041636	1041730	6095665	6095672	Intergenic	FGFRL1	0	0	0	1	1	0	0	0	0
chr4	1076516	1076714	6096408	6096415	intron	RNF212	0	0	0	1	1	0	1	0	0
chr4	1646622	1647210	6111572	6111590	intron	FAM53A	0	0	0	1	1	0	1	0	0
chr4	2244322	2244381	6125249	6125257	promoter-TSS	HAUS3	1	0	0	1	1	0	1	0	0
chr4	2303603	2303750	6126897	6126907	intron	ZFYVE28	0	0	0	1	1	0	1	0	0
chr4	2673198	2673529	6134568	6134577	intron	FAM193A	0	0	0	1	1	0	1	0	0
chr4	2807568	2807730	6137213	6137222	intron	SH3BP2	0	0	0	1	1	0	1	0	0
chr4	2854483	2854527	6138373	6138377	intron	ADD1	0	0	0	1	1	0	1	0	0
chr4	2932580	2932736	6139482	6139492	TTS	ADD1	0	0	0	1	1	0	1	1	0
chr4	2978984	2979132	6140864	6140869	intron	GRK4	0	0	0	1	1	0	1	0	0
chr4	3342519	3342550	6147489	6147494	intron	RGS12	0	0	0	1	1	0	1	0	0
chr4	3829339	3829817	6159464	6159479	Intergenic	ADRA2C	0	0	0	1	1	0	1	0	0
chr4	4945714	4945772	6176145	6176149	Intergenic	CYTL1	0	0	0	1	1	0	1	0	0
chr4	4945913	4946037	6176151	6176156	Intergenic	CYTL1	0	0	0	1	1	0	1	0	0
chr4	6274919	6275101	6193021	6193027	intron	WFS1	0	0	0	1	1	0	1	0	0
chr4	6748543	6748764	6202165	6202171	Intergenic	BLOC1S4	0	0	0	1	1	0	1	0	0
chr4	6748797	6748965	6202173	6202181	Intergenic	BLOC1S4	0	0	0	1	1	0	1	0	0
chr4	6773009	6773272	6202635	6202641	Intergenic	KIAA0232	0	0	0	1	1	0	1	0	0
chr4	6919564	6919632	6205029	6205035	intron	TBC1D14	0	0	0	1	1	0	1	1	1
chr4	7126935	7126975	6209612	6209616	Intergenic	FLJ36777	0	0	0	1	1	0	1	0	0
chr4	7127130	7127187	6209617	6209622	Intergenic	FLJ36777	0	0	0	1	1	0	1	0	0
chr4	7129619	7129725	6209687	6209692	Intergenic	FLJ36777	0	0	0	1	1	0	1	0	0
chr4	7130481	7130585	6209706	6209713	Intergenic	FLJ36777	0	0	0	1	1	0	1	0	0
chr4	7293159	7293396	6212965	6212975	intron	SORCS2	0	0	0	1	1	0	1	0	0
chr4	7297083	7297232	6213041	6213050	intron	SORCS2	0	0	0	1	1	0	1	0	0
chr4	7360261	7360377	6214297	6214302	intron	SORCS2	0	0	0	1	0	0	1	0	0
chr4	7367416	7367488	6214402	6214406	intron	SORCS2	0	0	0	1	1	0	1	0	0
chr4	7367508	7367856	6214406	6214416	intron	SORCS2	0	0	0	1	1	0	1	0	0
chr4	7399806	7400062	6215069	6215077	intron	SORCS2	0	0	0	1	0	0	1	0	0
chr4	7422534	7422612	6215321	6215326	intron	SORCS2	0	0	0	1	1	0	1	0	0
chr4	7600440	7600890	6218730	6218742	intron	SORCS2	0	0	0	1	1	0	1	0	0
chr4	7601052	7601129	6218744	6218750	intron	SORCS2	0	0	0	1	0	0	1	0	0
chr4	7776296	7776783	6222397	6222409	exon	AFAP1-AS1	0	0	0	1	1	0	1	0	0
chr4	7790900	7791119	6222705	6222711	intron	AFAP1	0	0	0	1	1	0	1	0	0
chr4	7805875	7806238	6222975	6222981	intron	AFAP1	0	0	0	1	1	0	0	1	1
chr4	7931224	7931635	6224944	6224951	intron	AFAP1	0	0	0	1	1	0	1	0	0
chr4	7987759	7987804	6226081	6226086	intron	ABLIM2	0	0	0	1	1	0	0	0	0
chr4	7987822	7987938	6226086	6226091	intron	ABLIM2	0	0	0	1	1	0	1	0	0
chr4	7987967	7988090	6226091	6226097	intron	ABLIM2	0	0	0	1	1	0	1	0	0
chr4	8012170	8012197	6226588	6226592	intron	ABLIM2	0	0	0	1	1	0	0	0	0
chr4	8012338	8012463	6226594	6226599	intron	ABLIM2	0	0	0	1	0	0	1	0	0
chr4	8021764	8021936	6226761	6226768	intron	ABLIM2	0	0	0	1	1	0	1	0	0
chr4	8037143	8037267	6227131	6227138	intron	ABLIM2	0	0	0	1	1	0	1	0	0
chr4	8037325	8037426	6227138	6227142	intron	ABLIM2	0	0	0	1	1	0	1	0	0
chr4	8052468	8052686	6227457	6227468	intron	ABLIM2	0	0	0	1	1	0	1	0	0
chr4	8164358	8164595	6230099	6230107	Intergenic	ABLIM2	0	0	0	1	0	0	0	0	0
chr4	8190577	8190893	6230591	6230604	Intergenic	SH3TC1	0	0	0	1	1	0	1	0	0
chr4	8248193	8248445	6232064	6232077	Intergenic	HTRA3	0	0	0	1	1	0	1	0	0
chr4	8262620	8262689	6232385	6232390	Intergenic	HTRA3	0	0	0	1	1	0	1	0	0
chr4	8353542	8353608	6234277	6234281	Intergenic	HTRA3	0	0	0	1	1	0	1	0	0
chr4	8353717	8353968	6234281	6234288	Intergenic	HTRA3	0	0	0	1	1	0	1	0	0
chr4	8372822	8372887	6234611	6234618	intron	ACOX3	0	0	0	1	1	0	1	0	0
chr4	8395892	8396050	6235279	6235286	intron	ACOX3	0	0	0	1	1	0	1	0	0
chr4	8396056	8396316	6235286	6235299	intron	ACOX3	0	0	0	1	1	0	1	0	0
chr4	8463449	8463657	6236587	6236592	intron	TRMT44	0	0	0	1	1	0	1	0	0
chr4	8474409	8474456	6236853	6236857	intron	TRMT44	0	0	0	1	1	0	1	0	0
chr4	8475015	8475160	6236864	6236872	intron	TRMT44	0	0	0	1	1	0	1	0	0
chr4	8506052	8506273	6237454	6237464	Intergenic	TRMT44	0	0	0	1	1	0	1	0	0
chr4	8538995	8539117	6237983	6237989	Intergenic	GPR78	0	0	0	1	1	0	1	0	0
chr4	9672489	9672558	6258311	6258315	Intergenic	DRD5	0	0	0	1	1	0	0	0	0
chr4	10007897	10008122	6261984	6261990	intron	SLC2A9	0	0	0	1	1	0	1	0	0
chr4	10008609	10008765	6261997	6262002	intron	SLC2A9	0	0	0	1	1	0	1	0	0
chr4	10103349	10103663	6263476	6263482	intron	WDR1	0	0	0	1	1	0	1	0	0
chr4	10122738	10122843	6263966	6263971	Intergenic	WDR1	0	0	0	1	1	0	0	0	0
chr4	10131546	10131645	6264098	6264102	Intergenic	WDR1	0	0	0	1	1	0	1	0	0
chr4	13600888	13600980	6289140	6289144	exon	BOD1L1	0	0	0	1	1	0	1	1	0
chr4	16660945	16661076	6311908	6311912	intron	LDB2	0	0	0	1	1	0	1	0	0
chr4	22341494	22341552	6350721	6350725	promoter-TSS	LOC100505912	1	0	0	1	1	0	1	0	0
chr4	22501989	22502186	6352022	6352028	intron	GPR125	0	0	0	1	0	0	1	0	0
chr4	23906525	23906710	6361383	6361389	Intergenic	PPARGC1A	0	0	0	1	1	0	1	0	0
chr4	24105201	24105273	6362839	6362843	Intergenic	PPARGC1A	0	0	0	1	1	0	0	0	0
chr4	24212032	24212288	6363669	6363674	Intergenic	MIR573	0	0	0	1	1	0	1	0	0
chr4	24212366	24212455	6363674	6363679	Intergenic	MIR573	0	0	0	1	0	0	1	0	0
chr4	24796919	24797348	6369450	6369464	promoter-TSS	SOD3	1	0	0	1	0	0	1	0	0
chr4	24826376	24826860	6369871	6369880	intron	CCDC149	0	0	0	1	1	0	1	0	0
chr4	24975555	24975755	6371357	6371370	intron	CCDC149	0	0	0	1	0	0	1	0	0
chr4	24975790	24975920	6371370	6371378	intron	CCDC149	0	0	0	1	1	0	1	0	0
chr4	25014439	25014509	6371768	6371773	intron	LGI2	0	0	0	1	1	0	1	0	0
chr4	25301355	25301568	6374647	6374652	Intergenic	ZCCHC4	0	0	0	1	0	0	1	0	0
chr4	25554323	25554378	6377388	6377392	Intergenic	SLC34A2	0	0	0	1	0	0	1	0	0
chr4	25622785	25623006	6378378	6378383	Intergenic	SLC34A2	0	0	0	1	1	0	1	0	0
chr4	25623266	25623425	6378384	6378391	Intergenic	SLC34A2	0	0	0	1	1	0	1	0	0
chr4	25640576	25640605	6378589	6378593	Intergenic	SLC34A2	0	0	0	1	1	0	1	0	0
chr4	26023678	26023888	6383321	6383328	Intergenic	C4orf52	0	0	0	1	1	0	1	0	0
chr4	26023908	26024472	6383328	6383335	Intergenic	C4orf52	0	0	0	1	1	0	1	0	0
chr4	26414701	26414781	6387504	6387508	intron	RBPJ	0	0	0	1	1	0	1	0	0
chr4	36345097	36345346	6446169	6446178	exon	DTHD1	0	0	0	1	0	0	1	0	0
chr4	37394577	37394812	6452460	6452466	intron	KIAA1239	0	0	0	1	1	0	1	0	0
chr4	37624906	37625028	6454490	6454494	intron	RELL1	0	0	0	1	0	0	1	0	0
chr4	37996587	37996917	6458669	6458675	intron	TBC1D1	0	0	0	1	1	0	1	0	0
chr4	38052303	38052581	6459295	6459301	intron	TBC1D1	0	0	0	1	1	0	1	0	0
chr4	38063762	38063909	6459457	6459462	intron	TBC1D1	0	0	0	1	0	0	0	1	1
chr4	38320378	38321010	6462079	6462100	Intergenic	KLF3	0	0	0	1	1	0	1	1	0
chr4	38321303	38321710	6462105	6462114	Intergenic	KLF3	0	0	0	1	1	0	1	1	1
chr4	38677161	38677449	6465306	6465312	intron	KLF3	0	0	0	1	1	0	0	1	1
chr4	38754677	38755005	6466174	6466185	Intergenic	TLR10	0	0	0	1	1	0	1	0	0
chr4	40319162	40319416	6485169	6485180	Intergenic	CHRNA9	0	0	0	1	1	0	1	1	1
chr4	40365652	40365771	6485743	6485748	Intergenic	CHRNA9	0	0	0	1	1	0	1	0	0
chr4	40438574	40438741	6486592	6486599	exon,intron	RBM47	0	0	0	1	1	0	1	0	0
chr4	40485524	40485638	6487235	6487241	intron	RBM47	0	0	0	1	0	0	1	0	0
chr4	40492648	40492834	6487277	6487286	intron	RBM47	0	0	0	1	0	0	0	0	0
chr4	40525560	40525935	6487703	6487711	intron	RBM47	0	0	0	1	1	0	1	0	0
chr4	40665239	40665354	6489770	6489774	Intergenic	NSUN7	0	0	0	1	0	0	1	0	0
chr4	41122321	41122510	6495188	6495194	intron	APBB2	0	0	0	1	1	0	1	0	0
chr4	41377740	41377818	6497896	6497901	intron	LIMCH1	0	0	0	1	0	0	1	0	0
chr4	41614616	41614959	6499813	6499819	promoter-TSS	LIMCH1	0	0	0	1	1	0	1	0	0
chr4	41646264	41646629	6500085	6500119	intron	LIMCH1	0	1	0	1	1	0	1	1	1
chr4	48981198	48981379	6549540	6549546	Intergenic	CWH43	0	0	0	1	0	0	1	0	0
chr4	53740093	53740256	6564812	6564818	exon	SCFD2	0	0	0	1	0	0	1	0	0
chr4	54458867	54459110	6570395	6570403	promoter-TSS	LNX1-AS2	1	0	0	1	1	0	1	0	0
chr4	54507037	54507371	6570715	6570724	Intergenic	LNX1-AS2	0	0	0	1	1	0	1	0	0
chr4	54568785	54569093	6571125	6571138	Intergenic	LNX1-AS2	0	0	0	1	1	0	1	1	0
chr4	54898463	54898715	6573507	6573529	intron	CHIC2	0	0	0	1	0	0	1	0	0
chr4	55721543	55721630	6581287	6581291	Intergenic	KIT	0	0	0	1	1	0	0	0	0
chr4	55899563	55899706	6582410	6582416	Intergenic	KDR	0	0	0	1	1	0	1	0	0
chr4	57603926	57604056	6597811	6597817	Intergenic	HOPX	0	0	0	1	1	0	1	0	0
chr4	57624039	57624581	6598029	6598036	Intergenic	SPINK2	0	0	0	1	1	0	1	0	0
chr4	57945345	57945530	6602571	6602576	intron	IGFBP7	0	0	0	1	1	0	0	0	0
chr4	72096661	72096999	6685102	6685111	intron	SLC4A4	0	0	0	1	1	0	1	0	0
chr4	72097123	72097284	6685111	6685115	intron	SLC4A4	0	0	0	1	1	0	1	0	0
chr4	76769488	76769768	6714674	6714684	Intergenic	PPEF2	0	0	0	1	1	0	1	1	1
chr4	77511488	77511581	6721713	6721718	intron	SHROOM3	0	0	0	1	1	0	1	0	0
chr4	77545737	77545792	6721988	6721992	intron	SHROOM3	0	0	0	1	1	0	1	0	0
chr4	77906139	77906297	6725596	6725600	intron	SEPT11	0	0	0	1	1	0	1	0	0
chr4	78936257	78936420	6733341	6733346	Intergenic	FRAS1	0	0	0	1	0	0	1	0	0
chr4	78977223	78977254	6733586	6733591	Intergenic	FRAS1	0	0	0	1	1	0	0	0	0
chr4	83598588	83598800	6765198	6765203	intron	SCD5	0	0	0	1	0	0	1	0	0
chr4	83843584	83844122	6767895	6767901	Intergenic	THAP9-AS1	0	0	0	1	0	0	1	0	0
chr4	84503599	84503691	6775041	6775045	intron	AGPAT9	0	0	0	1	1	0	1	1	0
chr4	88038493	88039068	6799573	6799583	intron	AFF1	0	0	0	1	1	0	1	0	0
chr4	88043564	88043730	6799628	6799632	intron	AFF1	0	0	0	1	1	0	0	0	0
chr4	88052236	88052758	6799710	6799717	intron	AFF1	0	0	0	1	0	0	1	0	0
chr4	89667464	89667592	6813830	6813835	intron	FAM13A	0	0	0	1	1	0	1	0	0
chr4	96195980	96196050	6853800	6853804	intron	UNC5C	0	0	0	1	0	0	1	0	0
chr4	99842471	99842988	6875391	6875397	intron	EIF4E	0	0	0	1	1	0	1	0	0
chr4	103542152	103542237	6899314	6899318	Intergenic	NFKB1	0	0	0	1	0	0	0	0	1
chr4	106858192	106858373	6919073	6919078	intron	NPNT	0	0	0	1	0	0	1	0	0
chr4	110238751	110239276	6941702	6941719	Intergenic	COL25A1	0	0	0	1	1	0	1	0	0
chr4	113200883	113201012	6963848	6963854	intron	TIFA	0	0	0	1	0	0	1	0	0
chr4	113831264	113831385	6970505	6970509	intron	ANK2	0	0	0	1	0	0	0	0	0
chr4	114214080	114214194	6973120	6973125	intron	ANK2	0	0	0	1	1	0	1	0	0
chr4	114468788	114468895	6974889	6974893	intron	CAMK2D	0	0	0	1	1	0	1	1	1
chr4	118055551	118055844	6994129	6994133	Intergenic	TRAM1L1	0	0	0	1	1	0	1	1	1
chr4	124476574	124476898	7037931	7037937	Intergenic	SPRY1	0	0	0	1	1	0	1	0	0
chr4	128983807	128984034	7065830	7065835	intron	LARP1B	0	0	0	1	1	0	0	0	0
chr4	129308114	129308419	7068829	7068838	Intergenic	PGRMC2	0	0	0	1	1	0	1	0	0
chr4	129308537	129308652	7068838	7068842	Intergenic	PGRMC2	0	0	0	1	1	0	1	0	0
chr4	129375519	129375732	7069212	7069219	Intergenic	PGRMC2	0	0	0	1	1	0	1	1	1
chr4	129457042	129457200	7069771	7069775	Intergenic	PGRMC2	0	0	0	1	1	0	1	0	0
chr4	129464983	129465085	7069838	7069842	Intergenic	PGRMC2	0	0	0	1	1	0	1	0	0
chr4	129522558	129522894	7070362	7070370	Intergenic	PHF17	0	0	0	1	1	0	1	0	0
chr4	129629255	129629335	7071494	7071498	Intergenic	PHF17	0	0	0	1	0	0	1	0	0
chr4	138404593	138404806	7122659	7122664	Intergenic	PCDH18	0	0	0	1	1	0	1	0	0
chr4	139163392	139163886	7127452	7127461	promoter-TSS	SLC7A11	1	0	0	1	0	0	1	0	0
chr4	139833589	139833846	7132121	7132126	Intergenic	CCRN4L	0	0	0	1	1	0	0	0	0
chr4	139949469	139949706	7133653	7133661	intron	CCRN4L	0	0	0	1	1	0	1	0	0
chr4	140842902	140843315	7143811	7143818	intron	MAML3	0	0	0	1	1	0	1	0	0
chr4	140890945	140890991	7144254	7144258	intron	MAML3	0	0	0	1	1	0	1	0	0
chr4	141160494	141160698	7147008	7147013	Intergenic	SCOC	0	0	0	1	1	0	1	0	0
chr4	142063705	142063855	7154253	7154258	Intergenic	RNF150	0	0	0	1	0	0	1	0	0
chr4	142486403	142486490	7156860	7156865	Intergenic	IL15	0	0	0	1	1	0	1	0	0
chr4	146124472	146124835	7179446	7179453	Intergenic	OTUD4	0	0	0	1	0	0	1	0	0
chr4	146601437	146601513	7182994	7182998	exon	C4orf51	1	0	0	1	1	0	1	0	0
chr4	146694863	146695078	7183989	7183995	intron	ZNF827	0	0	0	1	0	0	1	0	0
chr4	146803219	146803443	7184995	7185000	intron	ZNF827	0	0	0	1	1	0	1	0	0
chr4	149135837	149135960	7202678	7202682	intron	NR3C2	0	0	0	1	1	0	0	0	0
chr4	149659120	149659360	7206209	7206213	Intergenic	NR3C2	0	0	0	1	1	0	0	0	0
chr4	150496003	150496283	7210461	7210465	Intergenic	DCLK2	0	0	0	1	0	0	1	0	0
chr4	152096720	152096874	7222319	7222324	promoter-TSS	SH3D19	0	0	0	1	1	0	1	0	0
chr4	153165173	153165276	7231495	7231499	Intergenic	MIR3140	0	0	0	1	1	0	1	0	0
chr4	153943346	153943655	7238295	7238307	Intergenic	FHDC1	0	0	0	1	1	0	1	0	0
chr4	154186451	154186787	7240806	7240815	intron	TRIM2	0	0	0	1	1	0	1	0	0
chr4	154498372	154498704	7244443	7244448	intron	KIAA0922	0	0	0	1	1	0	1	0	0
chr4	155828734	155829116	7254036	7254047	Intergenic	RBM46	0	0	0	1	1	0	1	0	0
chr4	157863087	157863460	7267206	7267214	intron	PDGFC	0	0	0	1	1	0	1	0	0
chr4	157869392	157869677	7267246	7267252	intron	PDGFC	0	0	0	1	1	0	1	0	0
chr4	159677166	159677365	7279352	7279357	Intergenic	FNIP2	0	0	0	1	0	0	1	0	0
chr4	160096542	160096849	7283261	7283268	Intergenic	MIR3688-1	0	0	0	1	1	0	1	1	1
chr4	161770216	161770277	7294052	7294056	Intergenic	FSTL5	0	0	0	1	0	0	1	0	0
chr4	169555699	169555789	7345582	7345587	intron	PALLD	0	0	0	1	0	0	1	0	0
chr4	169562155	169562460	7345652	7345663	intron	PALLD	0	0	0	1	1	0	1	0	0
chr4	169915112	169915147	7348934	7348938	intron	CBR4	0	0	0	1	1	0	1	0	0
chr4	170100769	170101083	7350871	7350875	intron	SH3RF1	0	0	0	1	0	0	1	0	0
chr4	170101207	170101589	7350875	7350883	intron	SH3RF1	0	0	0	1	0	0	1	0	0
chr4	170236118	170236308	7352085	7352093	Intergenic	SH3RF1	0	0	0	1	1	0	1	0	0
chr4	170273207	170273463	7352387	7352392	Intergenic	SH3RF1	0	0	0	1	1	0	0	0	0
chr4	173883728	173884112	7376609	7376617	intron	GALNTL6	0	0	0	1	0	0	1	0	0
chr4	174446347	174446411	7381848	7381855	Intergenic	HAND2	0	0	0	1	0	0	0	0	0
chr4	174446502	174446604	7381861	7381869	Intergenic	HAND2	0	0	0	1	0	0	0	0	0
chr4	177716081	177716332	7404858	7404862	Intergenic	VEGFC	0	0	0	1	0	0	1	0	0
chr4	182878303	182878576	7443043	7443049	Intergenic	MGC45800	0	0	0	1	1	0	1	0	0
chr4	183576722	183576759	7450696	7450700	intron	TENM3	0	0	0	1	1	0	1	0	0
chr4	183801572	183801822	7454006	7454013	Intergenic	DCTD	0	0	0	1	1	0	1	0	0
chr4	183803179	183803301	7454038	7454047	Intergenic	DCTD	0	0	0	1	1	0	1	0	0
chr4	183815971	183816310	7454228	7454244	intron	DCTD	0	0	0	1	1	0	1	0	0
chr4	183844185	183844347	7454743	7454748	Intergenic	DCTD	0	0	0	1	1	0	1	0	0
chr4	184183243	184183922	7458428	7458434	intron	WWC2	0	0	0	1	1	0	1	1	1
chr4	184678275	184678474	7465945	7465951	Intergenic	TRAPPC11	0	0	0	1	1	0	1	0	0
chr4	184686364	184686480	7466068	7466073	Intergenic	TRAPPC11	0	0	0	1	1	0	1	0	0
chr4	184686629	184686708	7466073	7466079	Intergenic	TRAPPC11	0	0	0	1	0	0	1	0	0
chr4	184686711	184686977	7466079	7466088	Intergenic	TRAPPC11	0	0	0	1	1	0	1	0	0
chr4	185729659	185729966	7479956	7479962	intron	ACSL1	0	0	0	1	1	0	1	0	0
chr4	185736247	185736496	7480065	7480072	intron	ACSL1	0	0	0	1	1	0	1	0	0
chr4	185925834	185926000	7482843	7482848	Intergenic	HELT	0	0	0	1	1	0	1	0	0
chr4	185926025	185926086	7482848	7482856	Intergenic	HELT	0	0	0	1	1	0	1	1	0
chr4	185926087	185926175	7482856	7482860	Intergenic	HELT	0	0	0	1	0	0	1	1	0
chr4	185926186	185926651	7482860	7482883	Intergenic	HELT	0	1	0	1	1	0	1	1	1
chr4	186037168	186037429	7484452	7484458	Intergenic	SLC25A4	0	0	0	1	1	0	1	0	0
chr4	186462495	186462566	7490404	7490408	Intergenic	PDLIM3	0	0	0	1	1	0	1	0	0
chr4	186464309	186464359	7490430	7490435	Intergenic	PDLIM3	0	0	0	1	1	0	1	0	0
chr4	186637514	186637725	7492349	7492356	intron	SORBS2	0	0	0	1	1	0	1	0	0
chr4	186659551	186659696	7492615	7492620	intron	SORBS2	0	0	0	1	1	0	0	0	0
chr4	186720637	186720869	7493343	7493349	intron	SORBS2	0	0	0	1	0	0	1	0	0
chr4	186733573	186733780	7493504	7493509	promoter-TSS	SORBS2	0	0	0	1	0	0	0	0	0
chr4	186738738	186738817	7493555	7493561	intron	SORBS2	0	0	0	1	0	0	1	0	0
chr4	186945268	186945376	7495814	7495823	Intergenic	TLR3	0	0	0	1	1	0	1	0	0
chr4	186950939	186951408	7495906	7495916	Intergenic	TLR3	0	0	0	1	1	0	1	0	0
chr4	186960867	186960905	7496034	7496039	Intergenic	TLR3	0	0	0	1	0	0	1	0	0
chr4	186961145	186961212	7496045	7496050	Intergenic	TLR3	0	0	0	1	0	0	1	0	0
chr4	189890869	189890941	7530915	7530919	Intergenic	LOC401164	0	0	0	1	1	0	1	0	0
chr5	106778	106841	7548092	7548096	Intergenic	PLEKHG4B	0	0	0	1	1	0	1	0	0
chr5	309023	309076	7552827	7552831	intron	PDCD6	0	0	0	1	1	0	1	0	0
chr5	502637	502694	7558826	7558830	intron	SLC9A3	0	0	0	1	1	0	1	0	0
chr5	531651	531708	7559823	7559827	Intergenic	MIR4456	0	0	0	1	1	0	1	0	0
chr5	667129	667550	7563640	7563651	intron	TPPP	0	0	0	1	1	0	1	0	0
chr5	672791	673029	7563887	7563900	intron	TPPP	0	0	0	1	1	0	0	0	0
chr5	673042	673196	7563900	7563909	intron	TPPP	0	0	0	1	1	0	0	0	0
chr5	1568618	1568920	7588013	7588020	Intergenic	SDHAP3	0	0	0	1	1	0	1	0	0
chr5	2008188	2008217	7598518	7598523	Intergenic	IRX4	0	1	0	1	1	0	1	0	0
chr5	2008256	2008393	7598523	7598534	Intergenic	IRX4	0	1	0	1	1	0	1	0	0
chr5	2008409	2008509	7598534	7598541	Intergenic	IRX4	0	1	0	1	1	0	1	0	0
chr5	4255694	4255814	7629124	7629128	Intergenic	IRX1	0	0	0	1	1	0	1	0	0
chr5	5665784	5665886	7642491	7642496	Intergenic	KIAA0947	0	0	0	1	1	0	1	0	0
chr5	5795312	5795409	7643490	7643494	Intergenic	KIAA0947	0	0	0	1	0	0	1	0	0
chr5	9063124	9063197	7673574	7673580	exon	SEMA5A	0	0	0	1	1	0	1	0	0
chr5	10288725	10288850	7683758	7683764	intron	CMBL	0	0	0	1	1	0	1	0	0
chr5	10288960	10289151	7683764	7683769	intron	CMBL	0	0	0	1	1	0	1	0	0
chr5	10302098	10302249	7683984	7683991	intron	CMBL	0	0	0	1	1	0	1	0	0
chr5	10330254	10330469	7684369	7684375	Intergenic	CMBL	0	0	0	1	1	0	1	0	0
chr5	10584085	10584123	7688306	7688310	intron	ANKRD33B	0	0	0	1	1	0	0	0	0
chr5	10601426	10601794	7688480	7688492	intron	ANKRD33B	0	0	0	1	1	0	1	0	0
chr5	10607274	10607429	7688575	7688580	intron	ANKRD33B	0	0	0	1	0	0	1	0	0
chr5	10607504	10607559	7688580	7688584	intron	ANKRD33B	0	0	0	1	1	0	1	0	0
chr5	10702227	10702354	7690339	7690344	intron	DAP	0	0	0	1	0	0	1	0	0
chr5	10702382	10702534	7690344	7690348	intron	DAP	0	0	0	1	1	0	1	0	0
chr5	10988140	10988334	7693065	7693078	exon	CTNND2	0	0	0	1	1	0	1	1	1
chr5	14009033	14009343	7713827	7713834	Intergenic	DNAH5	0	0	0	1	1	0	1	0	0
chr5	16508775	16509145	7737211	7737219	exon	FAM134B	0	0	0	1	1	0	1	0	0
chr5	16509426	16509501	7737221	7737226	promoter-TSS	FAM134B	0	0	0	1	0	0	1	0	0
chr5	16736346	16736640	7740209	7740214	intron	MYO10	0	0	0	1	1	0	1	0	0
chr5	17024840	17025002	7744674	7744679	Intergenic	MYO10	0	0	0	1	0	0	1	0	0
chr5	17129420	17129470	7746280	7746284	TTS	LOC285696	0	0	0	1	1	0	1	0	0
chr5	17192284	17192432	7747097	7747101	intron	LOC285696	0	0	0	1	1	0	1	0	0
chr5	31470856	31470974	7837122	7837126	intron	DROSHA	0	0	0	1	1	0	1	0	0
chr5	32028291	32028483	7844451	7844455	intron	PDZD2	0	0	0	1	1	0	1	0	0
chr5	32072163	32072246	7845156	7845160	intron	PDZD2	0	0	0	1	1	0	1	0	0
chr5	32284133	32284211	7848335	7848339	intron	MTMR12	0	0	0	1	1	0	1	0	0
chr5	32852730	32852799	7854592	7854597	Intergenic	LOC340113	0	0	0	1	0	0	1	0	0
chr5	34487403	34487490	7866338	7866342	Intergenic	RAI14	0	0	0	1	1	0	1	0	0
chr5	34687041	34687143	7868254	7868259	promoter-TSS	RAI14	0	0	0	1	0	0	1	0	0
chr5	36835354	36835446	7884681	7884685	Intergenic	LOC646719	0	0	0	1	0	0	1	0	0
chr5	38540698	38540751	7900188	7900192	intron	LIFR	0	0	0	1	0	0	1	0	0
chr5	38563755	38564251	7900553	7900559	intron	LIFR	0	0	0	1	1	0	1	0	0
chr5	38576659	38576698	7900645	7900649	intron	LIFR	0	0	0	1	1	0	1	0	0
chr5	39370804	39370883	7906861	7906865	TTS	DAB2	0	0	0	1	1	0	1	0	0
chr5	43034286	43034367	7931385	7931392	Intergenic	ANXA2R	0	0	0	1	0	1	0	0	0
chr5	43274799	43274838	7935098	7935102	intron	NIM1	0	0	0	1	0	0	1	0	0
chr5	43621263	43621518	7938530	7938534	intron	NNT	0	0	0	1	1	0	1	0	0
chr5	52283703	52283761	7972095	7972099	Intergenic	ITGA2	0	0	0	1	1	0	0	0	0
chr5	53841826	53841924	7983637	7983642	exon	SNX18	0	0	0	1	1	0	0	0	0
chr5	53915352	53915394	7984231	7984235	Intergenic	SNX18	0	0	0	1	1	0	1	0	0
chr5	53933578	53933757	7984354	7984360	Intergenic	SNX18	0	0	0	1	1	0	1	0	0
chr5	53942289	53942315	7984432	7984436	Intergenic	SNX18	0	0	0	1	1	0	1	0	0
chr5	53942697	53942887	7984436	7984443	Intergenic	SNX18	0	0	0	1	1	0	1	0	0
chr5	53955659	53955929	7984586	7984590	Intergenic	SNX18	0	0	0	1	1	0	1	0	0
chr5	54801622	54801858	7991498	7991504	intron	PPAP2A	0	0	0	1	1	0	1	0	0
chr5	55787128	55787280	8001460	8001465	Intergenic	ANKRD55	0	0	0	1	1	0	1	0	0
chr5	55789302	55789879	8001483	8001495	Intergenic	ANKRD55	0	0	0	1	1	0	1	0	0
chr5	56177584	56179173	8004755	8004766	intron	MAP3K1	0	0	0	1	1	0	1	0	0
chr5	58187599	58187776	8019313	8019320	Intergenic	RAB3C	0	0	0	1	1	0	1	1	1
chr5	60595101	60595303	8034645	8034650	Intergenic	ZSWIM6	0	0	0	1	1	0	1	0	0
chr5	60704251	60705053	8035990	8036020	intron	ZSWIM6	0	0	0	1	1	0	1	0	0
chr5	60927340	60927486	8037654	8037659	Intergenic	C5orf64	0	0	0	1	1	0	1	0	0
chr5	60927630	60927791	8037659	8037666	Intergenic	C5orf64	0	0	0	1	1	0	1	0	0
chr5	65503455	65503931	8068811	8068816	Intergenic	SREK1	0	0	0	1	1	0	1	0	0
chr5	66462080	66462323	8075775	8075794	exon	MAST4	0	0	0	1	1	0	1	1	1
chr5	66511589	66511721	8076269	8076274	Intergenic	CD180	0	0	0	1	1	0	1	0	0
chr5	66564016	66564801	8076683	8076695	Intergenic	CD180	0	0	0	1	1	0	1	0	0
chr5	66944178	66944283	8078897	8078901	Intergenic	CD180	0	0	0	1	1	0	1	0	0
chr5	67602566	67602729	8083891	8083896	Intergenic	PIK3R1	0	0	0	1	1	0	1	0	0
chr5	67830015	67830369	8085401	8085410	Intergenic	PIK3R1	0	0	0	1	1	0	1	0	0
chr5	67969190	67969518	8086213	8086218	Intergenic	PIK3R1	0	0	0	1	1	0	1	0	0
chr5	67969710	67969839	8086220	8086226	Intergenic	PIK3R1	0	0	0	1	0	0	1	0	0
chr5	68813578	68813832	8095683	8095688	intron	OCLN	0	0	0	1	0	0	1	0	0
chr5	70925802	70926148	8116997	8117003	intron	MCCC2	0	0	0	1	0	0	1	0	0
chr5	72577270	72577549	8130928	8130933	Intergenic	TMEM174	0	0	0	1	1	0	0	0	0
chr5	72980612	72980726	8135441	8135446	intron	ARHGEF28	0	0	0	1	0	0	1	0	0
chr5	73044327	73044565	8135872	8135877	intron	ARHGEF28	0	0	0	1	1	0	1	0	0
chr5	74659779	74659863	8149314	8149318	Intergenic	HMGCR	0	0	0	1	0	0	1	0	0
chr5	74660839	74661000	8149325	8149329	Intergenic	HMGCR	0	0	0	1	1	0	0	0	0
chr5	74959583	74959754	8151628	8151634	intron	ANKDD1B	0	0	0	1	1	0	0	0	0
chr5	75682360	75682456	8157180	8157184	Intergenic	IQGAP2	0	0	0	1	1	0	1	0	0
chr5	75727508	75727626	8157783	8157789	intron	IQGAP2	0	0	0	1	0	0	1	0	0
chr5	76398372	76398772	8165165	8165173	intron	ZBED3-AS1	0	0	0	1	1	0	1	0	0
chr5	76464152	76464255	8165630	8165636	Intergenic	PDE8B	0	0	0	1	1	0	1	0	0
chr5	77865279	77865534	8178391	8178396	intron	LHFPL2	0	0	0	1	1	0	1	0	0
chr5	78114465	78114590	8180877	8180884	intron	ARSB	0	0	0	1	0	0	1	0	0
chr5	78204105	78204588	8181609	8181619	intron	ARSB	0	0	0	1	1	0	1	0	0
chr5	79378705	79378872	8192950	8192966	intron	THBS4	0	0	0	1	1	0	1	1	1
chr5	79513057	79513278	8194489	8194494	intron	SERINC5	0	0	0	1	1	0	1	0	0
chr5	79553297	79553428	8195140	8195145	Intergenic	SERINC5	0	0	0	1	1	0	1	0	0
chr5	79553481	79553573	8195145	8195151	Intergenic	SERINC5	0	0	0	1	1	0	1	0	0
chr5	81074655	81075399	8208934	8208940	Intergenic	SSBP2	0	0	0	1	1	0	1	0	0
chr5	81153386	81153499	8209608	8209612	Intergenic	SSBP2	0	0	0	1	1	0	1	0	0
chr5	81153532	81153688	8209612	8209619	Intergenic	SSBP2	0	0	0	1	1	0	1	0	0
chr5	88081495	88081845	8252130	8252137	intron	MEF2C	0	0	0	1	0	0	1	0	0
chr5	90205832	90206026	8264742	8264747	intron	GPR98	0	0	0	1	0	0	1	0	0
chr5	90607524	90607787	8267610	8267614	Intergenic	ARRDC3-AS1	0	0	0	1	1	0	1	0	0
chr5	90653036	90653355	8268162	8268169	Intergenic	ARRDC3-AS1	0	0	0	1	1	0	1	0	0
chr5	92684135	92684169	8279076	8279082	Intergenic	FLJ42709	0	0	0	1	0	0	1	0	0
chr5	92684176	92684309	8279082	8279087	Intergenic	FLJ42709	0	0	0	1	1	0	1	0	0
chr5	95046838	95046956	8295806	8295811	Intergenic	RHOBTB3	0	0	0	1	1	0	0	0	0
chr5	95146221	95146473	8296816	8296820	Intergenic	GLRX	0	0	0	1	1	0	0	0	0
chr5	95194466	95194824	8297423	8297445	exon	C5orf27	0	0	0	1	1	0	1	1	1
chr5	96145753	96146013	8304309	8304318	intron	ERAP1	0	0	0	1	0	0	0	0	0
chr5	96378922	96379035	8306149	8306154	Intergenic	LNPEP	0	0	0	1	0	0	1	0	0
chr5	107703539	107703793	8372822	8372828	intron	FBXL17	0	0	0	1	0	0	1	0	0
chr5	111629319	111629423	8398075	8398080	intron	EPB41L4A	0	0	0	1	1	0	1	0	0
chr5	112378941	112379268	8404426	8404432	intron	MCC	0	0	0	1	1	0	1	1	0
chr5	113143177	113143315	8410282	8410286	Intergenic	YTHDC2	0	0	0	1	1	0	1	0	0
chr5	115962060	115962207	8429596	8429603	Intergenic	SEMA6A	0	0	0	1	0	0	1	0	0
chr5	118734846	118734882	8448107	8448111	Intergenic	TNFAIP8	0	0	0	1	1	0	1	0	0
chr5	121457964	121458027	8463545	8463549	Intergenic	ZNF474	0	0	0	1	0	0	1	0	0
chr5	121519123	121519363	8463962	8463967	TTS	LOC100505841	0	0	0	1	1	0	1	0	0
chr5	122244539	122245173	8469380	8469391	intron	SNX24	0	0	0	1	1	0	1	0	0
chr5	122342905	122343274	8470168	8470174	exon,intron	SNX24	0	0	0	1	1	0	1	0	0
chr5	123625162	123625264	8478851	8478856	Intergenic	ZNF608	0	0	0	1	1	0	1	0	0
chr5	123906440	123906489	8480807	8480812	Intergenic	ZNF608	0	0	0	1	1	0	0	0	0
chr5	123935170	123935324	8481061	8481067	Intergenic	ZNF608	0	0	0	1	1	0	1	0	0
chr5	123997220	123997466	8481651	8481656	intron	ZNF608	0	0	0	1	1	0	1	0	0
chr5	124747640	124747962	8487518	8487524	Intergenic	ZNF608	0	0	0	1	1	0	1	1	0
chr5	125797957	125798144	8493526	8493530	intron	GRAMD3	0	0	0	1	1	0	1	0	0
chr5	125845165	125845327	8493939	8493944	Intergenic	ALDH7A1	0	0	0	1	1	0	1	0	0
chr5	125855093	125855142	8494007	8494011	Intergenic	ALDH7A1	0	0	0	1	1	0	1	0	0
chr5	125859498	125859885	8494043	8494050	Intergenic	ALDH7A1	0	0	0	1	1	0	1	0	0
chr5	127333111	127333223	8507136	8507140	Intergenic	FLJ33630	0	0	0	1	1	0	1	0	0
chr5	130617473	130617664	8527522	8527526	intron	CDC42SE2	0	0	0	1	1	0	0	0	0
chr5	130722610	130722697	8528562	8528566	intron	CDC42SE2	0	0	0	1	1	0	1	0	0
chr5	131755191	131755652	8537839	8537848	intron	C5orf56	0	0	0	1	1	0	1	1	1
chr5	133204870	133205199	8554790	8554803	Intergenic	C5orf15	0	0	0	1	0	0	0	1	1
chr5	133532976	133533289	8559450	8559455	exon	PPP2CA	0	0	0	1	0	0	1	0	0
chr5	133772498	133772694	8562240	8562249	Intergenic	CDKN2AIPNL	0	0	0	1	1	0	1	0	0
chr5	133904560	133904675	8564231	8564237	intron	PHF15	0	0	0	1	1	0	1	0	0
chr5	134577993	134578042	8573746	8573750	intron	LOC340073	0	0	0	1	1	0	1	0	0
chr5	135965056	135965119	8586394	8586401	Intergenic	TRPC7	0	0	0	1	0	0	1	0	0
chr5	136983198	136983368	8593328	8593337	promoter-TSS	MIR874	1	0	0	1	1	0	1	0	0
chr5	136996165	136996374	8593410	8593415	intron	KLHL3	0	0	0	1	1	0	1	1	1
chr5	137007785	137007954	8593517	8593522	intron	KLHL3	0	0	0	1	1	0	1	0	0
chr5	137371762	137372059	8596732	8596738	Intergenic	FAM13B	0	0	0	1	1	0	0	1	1
chr5	137895807	137895925	8604454	8604458	TTS	SNORD63	1	0	0	1	0	0	1	0	0
chr5	137945654	137945937	8605176	8605184	Intergenic	HSPA9	0	0	0	1	1	0	1	0	0
chr5	138263727	138263877	8608934	8608939	intron	CTNNA1	0	0	0	1	1	0	1	0	0
chr5	138280431	138280605	8609196	8609203	Intergenic	LRRTM2	0	0	0	1	1	0	1	0	0
chr5	138281950	138281994	8609237	8609242	TTS	SIL1	0	0	0	1	1	0	0	0	0
chr5	138288919	138289047	8609368	8609372	intron	SIL1	0	0	0	1	1	0	1	0	0
chr5	138289132	138289385	8609372	8609379	intron	SIL1	0	0	0	1	1	0	1	0	0
chr5	138441352	138441432	8610639	8610647	intron	SIL1	0	0	0	1	1	0	1	0	0
chr5	138467063	138467333	8610894	8610901	intron	SIL1	0	0	0	1	1	0	1	0	0
chr5	139022632	139022869	8618567	8618575	Intergenic	CXXC5	0	0	0	1	1	0	0	0	0
chr5	139031625	139031988	8618935	8618957	intron	CXXC5	0	0	0	1	1	0	1	0	0
chr5	139035279	139035673	8618991	8619007	intron	CXXC5	0	0	0	1	1	0	1	0	0
chr5	139071893	139072119	8619742	8619748	Intergenic	CXXC5	0	0	0	1	1	0	1	0	0
chr5	139091633	139091770	8620258	8620268	Intergenic	CXXC5	0	0	0	1	1	0	0	0	0
chr5	139640887	139641182	8627051	8627057	intron	PFDN1	0	0	0	1	1	0	1	0	0
chr5	140235435	140235511	8635226	8635230	promoter-TSS	PCDHA10	1	0	0	1	0	0	0	0	0
chr5	140940249	140940749	8646759	8646768	intron	LOC100505658	0	0	0	1	1	0	1	1	1
chr5	141220949	141221464	8650207	8650217	Intergenic	PCDH1	0	0	0	1	1	0	1	0	0
chr5	141221491	141221523	8650217	8650221	Intergenic	PCDH1	0	0	0	1	1	0	1	0	0
chr5	141245719	141245967	8650707	8650720	intron	PCDH1	0	0	0	1	1	0	1	0	0
chr5	141755413	141755667	8657830	8657835	Intergenic	SPRY4	0	0	0	1	1	0	1	0	0
chr5	141783651	141783766	8658231	8658235	Intergenic	SPRY4	0	0	0	1	0	0	1	0	0
chr5	141783783	141783936	8658235	8658243	Intergenic	SPRY4	0	0	0	1	1	0	1	0	0
chr5	141788572	141788743	8658297	8658308	Intergenic	SPRY4	0	0	0	1	0	0	1	0	0
chr5	141788767	141788941	8658308	8658315	Intergenic	SPRY4	0	0	0	1	1	0	1	0	0
chr5	141812183	141812412	8658566	8658577	Intergenic	SPRY4	0	0	0	1	1	0	1	0	0
chr5	141879352	141879530	8659270	8659275	Intergenic	FGF1	0	0	0	1	1	0	1	0	0
chr5	141980237	141980478	8660336	8660348	exon	FGF1	0	0	0	1	1	0	1	0	0
chr5	141980571	141980667	8660348	8660353	intron	FGF1	0	0	0	1	1	0	1	0	0
chr5	142066018	142066122	8661403	8661407	promoter-TSS	FGF1	0	0	0	1	1	0	1	0	0
chr5	143249043	143249122	8670777	8670783	Intergenic	HMHB1	0	0	0	1	1	0	0	0	0
chr5	145318621	145318926	8682674	8682679	intron	SH3RF2	0	0	0	1	1	0	0	0	0
chr5	148345446	148345615	8704993	8704999	Intergenic	SH3TC2	0	0	0	1	1	0	1	0	0
chr5	149883931	149884151	8723488	8723494	Intergenic	NDST1	0	0	0	1	1	0	1	0	0
chr5	149920555	149920751	8724056	8724062	intron	NDST1	0	0	0	1	1	0	1	0	0
chr5	150163018	150163442	8727352	8727359	intron	SMIM3	0	0	0	1	1	0	1	0	0
chr5	150439661	150439688	8729496	8729500	intron	TNIP1	0	0	0	1	1	0	1	0	0
chr5	150479584	150479745	8730077	8730083	TTS	ANXA6	0	0	0	1	1	0	1	0	0
chr5	153681601	153681977	8753352	8753359	intron	GALNT10	0	0	0	1	1	0	1	0	0
chr5	154110347	154110665	8758836	8758844	intron	LARP1	0	0	0	1	1	0	1	0	0
chr5	154120711	154120788	8758975	8758979	intron	LARP1	0	0	0	1	1	0	1	0	0
chr5	154150501	154150549	8759601	8759605	intron	LARP1	0	0	0	1	1	0	1	0	0
chr5	154150586	154150659	8759606	8759611	intron	LARP1	0	0	0	1	1	0	1	0	0
chr5	154215126	154215234	8760353	8760359	intron	C5orf4	0	0	0	1	1	0	1	0	0
chr5	154235433	154235504	8760616	8760622	Intergenic	CNOT8	0	0	0	1	0	0	0	0	0
chr5	155605289	155605336	8769938	8769942	Intergenic	SGCD	0	0	0	1	0	0	1	0	0
chr5	155755991	155756557	8770822	8770827	intron	SGCD	0	0	0	1	1	0	1	0	0
chr5	156895578	156895899	8780134	8780146	intron	NIPAL4	0	0	0	1	0	0	1	0	0
chr5	157375822	157376090	8785887	8785894	Intergenic	CLINT1	0	0	0	1	1	0	1	1	1
chr5	157388457	157388507	8786022	8786027	Intergenic	CLINT1	0	0	0	1	1	0	1	0	0
chr5	159688056	159688240	8805758	8805763	intron	CCNJL	0	0	0	1	1	0	1	0	0
chr5	159716812	159716934	8806165	8806169	intron	CCNJL	0	0	0	1	1	0	1	0	0
chr5	159744392	159744577	8806642	8806647	Intergenic	CCNJL	0	0	0	1	0	0	1	0	0
chr5	159860950	159861351	8808001	8808010	Intergenic	PTTG1	0	0	0	1	1	0	1	0	0
chr5	162936155	162936689	8827214	8827222	intron	MAT2B	0	0	0	1	1	0	1	0	0
chr5	167592274	167592403	8861498	8861503	intron	TENM2	0	0	0	1	1	0	0	0	0
chr5	167644591	167644754	8862060	8862066	intron	TENM2	0	0	0	1	1	0	0	0	0
chr5	167696075	167696213	8862831	8862837	Intergenic	WWC1	0	0	0	1	1	0	1	0	0
chr5	167696229	167696668	8862837	8862857	Intergenic	WWC1	0	0	0	1	1	0	1	1	1
chr5	167715273	167715379	8863067	8863071	Intergenic	WWC1	0	0	0	1	1	0	1	0	0
chr5	167715429	167715517	8863071	8863075	Intergenic	WWC1	0	0	0	1	0	0	1	0	0
chr5	167715532	167715668	8863075	8863083	Intergenic	WWC1	0	0	0	1	0	0	1	0	0
chr5	167716030	167716073	8863085	8863089	Intergenic	WWC1	0	0	0	1	1	0	0	0	0
chr5	167792910	167792984	8864121	8864125	intron	WWC1	0	0	0	1	1	0	1	0	0
chr5	168130898	168131058	8867889	8867894	intron	SLIT3	0	0	0	1	1	0	1	0	0
chr5	168246345	168246536	8869184	8869193	intron	SLIT3	0	0	0	1	1	0	1	0	0
chr5	168246592	168246631	8869194	8869198	intron	SLIT3	0	0	0	1	1	0	1	0	0
chr5	168253308	168253460	8869268	8869273	intron	SLIT3	0	0	0	1	1	0	1	0	0
chr5	168700043	168700374	8873728	8873735	intron	SLIT3	0	0	0	1	1	0	1	0	0
chr5	171023408	171023698	8896192	8896205	Intergenic	FGF18	0	0	0	1	1	0	1	0	0
chr5	171841614	171841677	8907051	8907057	intron	SH3PXD2B	0	0	0	1	1	0	1	0	0
chr5	171864597	171864805	8907424	8907429	intron	SH3PXD2B	0	0	0	1	1	0	1	0	0
chr5	171882614	171882852	8907826	8907833	Intergenic	SH3PXD2B	0	0	0	1	1	0	0	0	0
chr5	172140035	172140497	8911804	8911822	Intergenic	DUSP1	0	0	0	1	1	0	0	1	1
chr5	172143887	172144147	8911874	8911888	Intergenic	DUSP1	0	0	0	1	1	0	1	1	1
chr5	172192021	172192692	8912691	8912713	Intergenic	DUSP1	0	0	0	1	1	0	1	1	0
chr5	172264681	172264937	8913888	8913894	intron	ERGIC1	0	0	0	1	1	0	1	0	0
chr5	172281582	172281710	8914126	8914135	intron	ERGIC1	0	0	0	1	1	0	1	0	0
chr5	172295967	172296089	8914373	8914377	intron	ERGIC1	0	0	0	1	1	0	1	0	0
chr5	172300042	172300159	8914424	8914433	intron	ERGIC1	0	0	0	1	1	0	1	0	0
chr5	172329701	172329801	8914891	8914897	intron	ERGIC1	0	0	0	1	1	0	1	0	0
chr5	172331640	172331786	8914924	8914928	intron	ERGIC1	0	0	0	1	1	0	1	0	0
chr5	172331791	172331948	8914928	8914933	intron	ERGIC1	0	0	0	1	1	0	1	0	0
chr5	172359434	172359624	8915454	8915470	exon	ERGIC1	0	0	0	1	1	0	1	1	1
chr5	172443642	172443775	8916823	8916827	intron	ATP6V0E1	0	0	0	1	0	0	1	0	0
chr5	172447812	172448043	8916895	8916902	TTS	SNORA74B	1	0	0	1	1	0	1	0	0
chr5	172461534	172461942	8917119	8917129	exon	ATP6V0E1	0	0	0	1	1	0	1	0	0
chr5	172751061	172751219	8921762	8921769	intron	STC2	0	0	0	1	1	0	1	0	0
chr5	172837691	172838077	8922906	8922913	Intergenic	STC2	0	0	0	1	1	0	1	0	0
chr5	172839591	172839649	8922930	8922934	Intergenic	STC2	0	0	0	1	1	0	1	0	0
chr5	173073291	173073421	8925549	8925553	Intergenic	BOD1	0	0	0	1	1	0	1	0	0
chr5	173097814	173098015	8925803	8925813	Intergenic	BOD1	0	0	0	1	1	0	1	0	0
chr5	173098245	173098388	8925815	8925821	Intergenic	BOD1	0	0	0	1	1	0	1	0	0
chr5	173146773	173146983	8926496	8926501	Intergenic	BOD1	0	0	0	1	1	0	0	0	0
chr5	173148821	173148899	8926524	8926530	Intergenic	BOD1	0	0	0	1	1	0	1	0	0
chr5	173189974	173190064	8927045	8927050	Intergenic	CPEB4	0	0	0	1	0	0	0	0	0
chr5	173287630	173287969	8928119	8928126	Intergenic	CPEB4	0	0	0	1	1	0	1	0	0
chr5	175777483	175777708	8956204	8956212	intron	KIAA1191	0	0	0	1	1	0	0	0	0
chr5	176543901	176544125	8971035	8971059	Intergenic	NSD1	0	1	0	1	1	0	1	0	0
chr5	176906431	176906569	8978553	8978560	Intergenic	DBN1	0	0	0	1	1	0	1	0	0
chr5	177309706	177310634	8984741	8984753	intron	LOC728554	0	0	0	1	0	0	1	0	0
chr5	177707003	177707273	8992319	8992340	intron	COL23A1	0	0	0	1	1	0	1	1	1
chr5	177716008	177716202	8992535	8992544	intron	COL23A1	0	0	0	1	1	0	1	0	0
chr5	177716611	177716738	8992546	8992553	intron	COL23A1	0	0	0	1	0	0	1	0	0
chr5	177729122	177729367	8992760	8992780	intron	COL23A1	0	1	0	1	0	0	1	0	0
chr5	177746596	177747246	8993158	8993179	intron	COL23A1	0	0	0	1	1	0	1	0	0
chr5	177751389	177751465	8993274	8993278	intron	COL23A1	0	0	0	1	1	0	0	0	0
chr5	177751492	177751639	8993279	8993287	intron	COL23A1	0	0	0	1	1	0	0	0	0
chr5	177753172	177753287	8993326	8993333	intron	COL23A1	0	0	0	1	1	0	1	0	0
chr5	177764003	177764036	8993560	8993564	intron	COL23A1	0	0	0	1	1	0	0	0	0
chr5	177816901	177816992	8994685	8994691	intron	COL23A1	0	0	0	1	1	0	1	0	0
chr5	177846807	177846903	8995270	8995276	intron	COL23A1	0	0	0	1	0	0	1	0	0
chr5	177862001	177862072	8995562	8995570	intron	COL23A1	0	0	0	1	1	0	1	0	0
chr5	177888099	177888160	8995980	8995984	intron	COL23A1	0	0	0	1	1	0	1	1	1
chr5	177890075	177890091	8996010	8996014	intron	COL23A1	0	0	0	1	0	0	1	0	0
chr5	177964733	177964878	8997440	8997455	intron	COL23A1	0	0	0	1	1	0	1	0	0
chr5	178017837	178018016	8998624	8998635	promoter-TSS	COL23A1	1	0	0	1	1	0	1	1	1
chr5	178692607	178692877	9010285	9010308	intron	ADAMTS2	0	0	0	1	1	0	1	0	0
chr5	179036510	179036549	9017526	9017530	exon	RUFY1	0	0	0	1	1	0	1	0	0
chr5	179401453	179401675	9026102	9026111	intron	RNF130	0	0	0	1	1	0	0	0	0
chr5	179551550	179551623	9028583	9028588	intron	RASGEF1C	0	0	0	1	1	0	0	0	0
chr5	179793576	179793716	9033638	9033643	Intergenic	GFPT2	0	0	0	1	1	0	1	0	0
chr5	179793753	179793895	9033643	9033648	Intergenic	GFPT2	0	0	0	1	1	0	0	0	0
chr5	180022597	180022718	9037907	9037915	Intergenic	SCGB3A1	0	0	0	1	1	0	1	0	0
chr5	180245419	180245527	9042202	9042209	Intergenic	LINC00847	0	0	0	1	1	0	1	0	0
chr5	180313063	180313191	9043094	9043098	Intergenic	BTNL8	0	0	0	1	1	0	1	0	0
chr6	410652	410817	9057683	9057687	exon	IRF4	0	0	0	1	1	0	1	0	0
chr6	1103410	1103468	9067185	9067189	Intergenic	LOC285768	0	0	0	1	1	0	1	0	0
chr6	1136678	1136860	9067563	9067568	Intergenic	LOC285768	0	0	0	1	1	0	1	0	0
chr6	1223265	1223443	9068491	9068497	Intergenic	FOXQ1	0	0	0	1	1	0	0	0	0
chr6	1226946	1227138	9068552	9068558	Intergenic	FOXQ1	0	0	0	1	1	0	1	0	0
chr6	1575703	1575987	9074117	9074124	Intergenic	FOXC1	0	0	0	1	1	0	1	0	0
chr6	1708512	1708648	9077371	9077378	intron	GMDS	0	0	0	1	1	0	1	0	0
chr6	1724568	1724613	9077580	9077587	intron	GMDS	0	0	0	1	1	0	1	0	0
chr6	1833121	1833350	9078786	9078795	intron	GMDS	0	0	0	1	1	0	0	0	0
chr6	1930434	1930543	9079866	9079871	intron	GMDS	0	0	0	1	0	0	0	0	0
chr6	2485509	2485620	9084938	9084942	Intergenic	C6orf195	0	0	0	1	1	0	0	0	0
chr6	2780534	2780840	9088609	9088618	intron	WRNIP1	0	0	0	1	1	0	1	0	0
chr6	2846536	2846798	9089488	9089495	Intergenic	SERPINB1	0	0	0	1	0	0	0	1	1
chr6	2939505	2939835	9091004	9091016	Intergenic	SERPINB6	0	0	0	1	1	0	1	0	0
chr6	2952920	2952964	9091286	9091293	intron	SERPINB6	0	0	0	1	1	0	1	1	1
chr6	3055159	3055227	9093072	9093076	Intergenic	RIPK1	0	0	0	1	1	0	0	0	0
chr6	3334876	3334960	9098983	9098990	intron	SLC22A23	0	0	0	1	1	0	1	0	0
chr6	3353074	3353103	9099239	9099243	intron	SLC22A23	0	0	0	1	0	0	0	0	0
chr6	3410130	3410253	9099997	9100004	intron	SLC22A23	0	0	0	1	0	0	1	0	0
chr6	3665168	3665220	9103423	9103428	Intergenic	PXDC1	0	0	0	1	0	0	1	0	0
chr6	3742668	3742886	9104339	9104356	intron	PXDC1	0	0	0	1	1	0	1	1	1
chr6	3803945	3804049	9105675	9105680	Intergenic	FAM50B	0	0	0	1	1	0	1	0	0
chr6	3826054	3826517	9105998	9106011	Intergenic	FAM50B	0	0	0	1	1	0	1	0	1
chr6	3919417	3919869	9107272	9107278	Intergenic	FAM50B	0	0	0	1	1	0	1	0	0
chr6	4607408	4607523	9114175	9114180	Intergenic	CDYL	0	0	0	1	1	0	1	0	0
chr6	4607525	4607601	9114180	9114184	Intergenic	CDYL	0	0	0	1	1	0	1	0	0
chr6	6748862	6749074	9137336	9137342	Intergenic	LY86-AS1	0	0	0	1	1	0	1	0	0
chr6	6749099	6749139	9137342	9137347	Intergenic	LY86-AS1	0	0	0	1	1	0	1	0	0
chr6	6759382	6759571	9137478	9137485	Intergenic	LY86-AS1	0	0	0	1	1	0	1	1	1
chr6	6821173	6821340	9138246	9138252	Intergenic	LY86-AS1	0	0	0	1	1	0	1	0	0
chr6	6835298	6835452	9138444	9138449	Intergenic	LY86-AS1	0	0	0	1	1	0	1	0	0
chr6	6943265	6943418	9139877	9139886	Intergenic	RREB1	0	0	0	1	1	0	1	0	0
chr6	6976282	6976368	9140332	9140336	Intergenic	RREB1	0	0	0	1	0	0	1	0	0
chr6	7101570	7101763	9142056	9142064	Intergenic	RREB1	0	0	0	1	1	0	1	0	0
chr6	7112846	7113283	9142442	9142457	intron	RREB1	0	0	0	1	1	0	1	0	0
chr6	7196328	7196492	9143516	9143522	intron	RREB1	0	0	0	1	1	0	1	0	0
chr6	7201216	7201666	9143563	9143574	intron	RREB1	0	0	0	1	1	0	1	0	0
chr6	7204220	7204541	9143600	9143608	intron	RREB1	0	0	0	1	1	0	1	0	0
chr6	7480131	7480373	9147734	9147741	Intergenic	DSP	0	0	0	1	0	0	1	0	0
chr6	7505527	7505634	9148045	9148051	Intergenic	DSP	0	0	0	1	1	0	1	0	0
chr6	7561766	7561926	9148914	9148922	intron	DSP	0	0	0	1	1	0	1	0	0
chr6	8708233	8708525	9160151	9160157	intron	LOC100506207	0	0	0	1	1	0	1	1	0
chr6	10750529	10750620	9179354	9179359	intron	TMEM14B	0	0	0	1	0	0	0	0	0
chr6	11167755	11167857	9184470	9184475	Intergenic	ERVFRD-1	0	0	0	1	1	0	0	0	0
chr6	11216120	11216231	9185128	9185134	intron	NEDD9	0	0	0	1	1	0	1	0	0
chr6	11251819	11251904	9185548	9185552	intron	NEDD9	0	0	0	1	1	0	1	0	0
chr6	11430437	11430577	9187266	9187270	Intergenic	NEDD9	0	0	0	1	1	0	1	0	0
chr6	11496522	11496690	9187837	9187841	Intergenic	TMEM170B	0	0	0	1	1	0	1	1	1
chr6	13445344	13445504	9205861	9205867	intron	GFOD1	0	0	0	1	1	0	1	0	0
chr6	14146775	14146934	9214381	9214386	Intergenic	CD83	0	0	0	1	1	0	1	0	0
chr6	14148244	14148433	9214401	9214405	Intergenic	CD83	0	0	0	1	1	0	1	0	0
chr6	14231369	14231532	9215292	9215297	Intergenic	CD83	0	0	0	1	1	0	1	0	0
chr6	15090262	15090692	9224566	9224574	Intergenic	JARID2	0	0	0	1	1	0	1	0	0
chr6	15222504	15222545	9226615	9226619	Intergenic	JARID2	0	0	0	1	1	0	1	0	0
chr6	15422704	15422787	9229454	9229458	intron	JARID2	0	0	0	1	1	0	1	0	0
chr6	15491665	15491870	9230218	9230224	intron	JARID2	0	0	0	1	1	0	0	1	1
chr6	16158340	16158439	9236909	9236913	Intergenic	MIR4639	0	0	0	1	0	0	1	0	0
chr6	16293283	16293470	9238975	9238981	intron	GMPR	0	0	0	1	1	0	0	0	0
chr6	16332338	16332646	9239652	9239660	intron	ATXN1	0	0	0	1	1	0	0	1	1
chr6	16544372	16544441	9241911	9241916	intron	ATXN1	0	0	0	1	1	0	1	0	0
chr6	16544526	16544629	9241917	9241922	intron	ATXN1	0	0	0	1	1	0	1	0	0
chr6	16725311	16725574	9243761	9243767	intron	ATXN1	0	0	0	1	1	0	0	0	0
chr6	17584625	17584980	9253055	9253061	Intergenic	FAM8A1	0	0	0	1	1	0	0	1	1
chr6	17630616	17630712	9253610	9253615	intron	NUP153	0	0	0	1	0	0	1	0	0
chr6	18142350	18142516	9259991	9259996	intron	TPMT	0	0	0	1	0	0	1	0	0
chr6	18203940	18204474	9260767	9260775	intron	KDM1B	0	0	0	1	1	0	0	0	0
chr6	18206968	18207173	9260812	9260817	intron	KDM1B	0	0	0	1	1	0	1	0	0
chr6	18210267	18210488	9260862	9260867	intron	KDM1B	0	0	0	1	0	0	1	0	0
chr6	18280332	18280673	9261836	9261842	Intergenic	DEK	0	0	0	1	1	0	1	0	0
chr6	18328075	18328152	9262385	9262389	Intergenic	RNF144B	0	0	0	1	1	0	1	0	0
chr6	18343255	18343462	9262498	9262503	Intergenic	RNF144B	0	0	0	1	1	0	1	0	0
chr6	18415676	18415890	9263157	9263163	intron	RNF144B	0	0	0	1	1	0	1	0	0
chr6	18434756	18434922	9263261	9263265	intron	RNF144B	0	0	0	1	1	0	1	0	0
chr6	18504039	18504185	9263782	9263786	Intergenic	MIR548A1	0	0	0	1	0	0	0	0	1
chr6	19860704	19860958	9273212	9273216	Intergenic	ID4	0	0	0	1	1	0	0	0	0
chr6	20136119	20136199	9275826	9275830	intron	MBOAT1	0	0	0	1	1	0	1	0	0
chr6	20217676	20217784	9276681	9276685	Intergenic	MBOAT1	0	0	0	1	1	0	1	0	0
chr6	20314017	20314101	9277753	9277757	Intergenic	E2F3	0	0	0	1	0	0	1	0	0
chr6	21046668	21046828	9284482	9284487	intron	CDKAL1	0	0	0	1	1	0	1	0	0
chr6	21384578	21384810	9287729	9287734	Intergenic	SOX4	0	0	0	1	1	0	1	0	0
chr6	21809030	21809077	9293809	9293814	intron	LINC00340	0	0	0	1	1	0	0	0	0
chr6	21809098	21809267	9293814	9293819	intron	LINC00340	0	0	0	1	1	0	0	0	0
chr6	22036576	22036742	9296329	9296335	intron	LINC00340	0	0	0	1	1	0	1	0	0
chr6	22063473	22063585	9296550	9296559	intron	LINC00340	0	0	0	1	1	0	1	0	0
chr6	22448788	22448953	9299470	9299474	Intergenic	HDGFL1	0	0	0	1	1	0	1	0	0
chr6	24283199	24283621	9311631	9311639	intron	DCDC2	0	0	0	1	0	0	1	1	1
chr6	24583723	24583955	9315027	9315037	promoter-TSS	KIAA0319	0	0	0	1	1	0	0	1	1
chr6	24856246	24856451	9318071	9318079	intron	FAM65B	0	0	0	1	1	0	0	1	1
chr6	26119286	26119448	9328991	9328996	Intergenic	HIST1H2BC	0	0	0	1	0	0	0	0	0
chr6	30174651	30174912	9379884	9379890	intron	TRIM26	0	0	0	1	1	0	1	0	0
chr6	30175074	30175328	9379890	9379895	intron	TRIM26	0	0	0	1	1	0	1	0	0
chr6	30509251	30509906	9384017	9384034	intron	GNL1	0	0	0	1	0	0	0	1	1
chr6	30646860	30647084	9386542	9386556	intron	PPP1R18	0	0	0	1	1	0	1	1	1
chr6	30746896	30747007	9388462	9388470	Intergenic	IER3	0	0	0	1	1	0	0	0	0
chr6	30749768	30749924	9388505	9388512	Intergenic	IER3	0	0	0	1	1	0	1	0	0
chr6	30768964	30769066	9388737	9388742	Intergenic	DDR1	0	0	0	1	1	0	1	0	0
chr6	30793872	30794390	9389145	9389153	Intergenic	DDR1	0	0	0	1	0	0	1	0	0
chr6	30949827	30950155	9391304	9391309	Intergenic	MUC21	0	0	0	1	1	0	1	0	0
chr6	31040471	31040556	9392600	9392604	Intergenic	HCG22	0	0	0	1	1	0	1	0	0
[truncated: 4,562 more rows]
